# Supplementary material for: Expanding the view on the evolution of the nematode dauer signalling pathways: refinement through gene gain and pathway co-option
Source: BMC Genomics. 2016 Jun 27;17:476. doi: 10.1186/s12864-016-2770-7 (PMC4924289; doi:10.1186/s12864-016-2770-7)
Supplement: Additional file 1: — Genome assembly information for the species studied, includes: BioProjectID, assembly N50, CEGMA results, PubMedID of publication. (XLSX 14 kb) [file 12864_2016_2770_MOESM1_ESM.xlsx]

## Sheet: Sheet1
Species Name	NCBI BioProject	# Scaffolds	Length (bp)	N50 (bp)	N50n (scaffolds)	Cegma Full	Cegma Partial	# Proteins	Pubmed ID
Ascaris suum	PRJNA62057	31538	265545801	290558	259	0.74	0.97	15260	23123092
Ascaris suum	PRJNA80881	29831	272782664	407899	178	0.72	0.96	18542	22031327
Brugia malayi	PRJNA10729	9779	94062924	191089	61	0.93	0.96	13816	17885136
Bursphalenchus xylophilus	PRJEA64437	5527	74561461	949830	21	0.95	0.97	18074	21909270
Caenorhabditis angaria	PRJNA51225	34621	105997628	79858	353	0.79	0.93	27970
Caenorhabditis brenneri	PRJNA20035	3305	190369721	381961	119	0.98	0.99	30659	14624247
Caenorhabditis briggsae	PRJNA10731	12	108419665	17485439	2	0.98	0.99	21814
Caenorhabditis elegans	PRJNA13758	7	100286401	17493829	2	0.97	0.99	20408	9851916
Caenorhabditis japonica	PRJNA12591	18817	166256191	94149	428	0.79	0.97	29943
Caenorhabditis remanei	PRJNA53967	3670	145442736	435512	69	0.93	0.97	31437
Caenorhabditis sp5	PRJNA194557	15261	131797386	25228	1290	0.96	0.99	34696
Haemonchus contortus	PRJEB506	23860	36984677	83287	1150	0.85	0.94	21897	23985316
Haemonchus contortus	PRJNA2055202	14419	319640208	56328	1683	0.7	0.89	23610	23985341
Heterodera bacteriophora	PRJNA13977	1263	77007652	312328	56	0.97	0.98	20964	23874975
Loa loa	PRJNA60051	5773	913734458	174388	129	0.95	0.97	14909	23525074
Meloidogyne hapla	PRJNA29083	3452	53017507	37608	371	0.93	0.96	14420	18809916
Necator americanus	PRJNA72135	11864	244075060	211861	283	0.77	0.93	19153	24441737
Panagrellus redivivus	PRJNA186477	940	65093147	262414	63	0.97	0.98	24249	23410827
Pristionchus exspectatus	PRJEB6009	4412	177635997	142227	342	0.89	0.96	24642
Pristionchus pacificus	PRJNA12644	18083	172494865	1244534	38	0.85	0.94	24216	18806794
Romanomermis culicivorax	PRJEB1358	62537	322765761	17632	4623	0.56	0.88	48171	24373391
Steinernema carpocapsae	PRJNA203218	1578	86127942	300606	73	0.98	0.99	28313	26392177
Strongyloides ratti	PRJEA62033	2184	52638471	359029	38	0.94	0.94	8077
Toxocara canis	PRJNA24877	22857	317005901	375067	238	0.62	0.94	18596	25649139
Trichinella spiralis	PRJNA12603	6863	63525422	6373445	3	0.94	0.94	15840	21336279
Trichuris suis	PRJNA208416	3284	71056402	443734	45	0.91	0.95	14261	24929829
The numbers for # Contigs, Length, N50, N50n were all calculated using an in house Perl script.
N50: 50% of the genome is on scaffolds as large as the N50 value
N50n: The number of scaffolds that at least as long as the N50.
Cegma Full and Partial numbers were determined using the cegma software (http://www.ncbi.nlm.nih.gov/pubmed/17332020).
The # Proteins was determined from the protein files for each genome release. It includes alternatively spliced transcripts
