# Supplementary material for: Expanding the view on the evolution of the nematode dauer signalling pathways: refinement through gene gain and pathway co-option
Source: BMC Genomics. 2016 Jun 27;17:476. doi: 10.1186/s12864-016-2770-7 (PMC4924289; doi:10.1186/s12864-016-2770-7)
Supplement: Additional file 2: — Gene match results for transcriptomes from Haemonchus contortus, Strongyloides ratti and Trichuris suis. (XLSX 12 kb) [file 12864_2016_2770_MOESM2_ESM.xlsx]

## Sheet: Sheet1
	Haemonchus contortus	Strongyloides ratti	Trichuris suis
# genes in published annotation	21897	8077	14261
# genes predicted by Trinity	99412	28114	56184
% CEGs found in transcriptome	97.2	93.2	89.9
Duplication rate (expected=1)	2.9	2.3	2.7
Dauer-related gene				G=Found in genome
srbc-64				T=Found in transcriptome
srbc-66
srg-36
srg-37
daf-37	G+T	G+T	G+T
daf-38	G	G+T	G+T
gpa-2
gpa-3	G+T	G+T
daf-11	G+T	G+T
tax-2	G+T	G+T	G+T
tax-4	G+T	G+T	G+T
ins-1	G	G
ins-18	G	G
ins-4
ins-6
daf-28
daf-2	G	G+T	G
ist-1	G+T
aap-1	G+T	G	G
age-1	G+T	G+T	G
daf-18	G+T	G+T	G
pdk-1	G+T	G+T	G
pptr-1	G+T	G+T	G
akt-1	G+T	G+T	G
akt-2
rle-1	G+T	G+T
ftt-2	G+T	G+T	G
par-5
daf-16	G+T	G+T	G+T
daf-7	G+T		G+T
daf-1	G+T	G+T	G+T
daf-4	G+T	G+T	G
bra-1	G	G	G+T
pdp-1	G+T	G+T	G+T
daf-8	G+T	G+T
daf-14	G
daf-3	G+T
daf-5	G
egl-4	G+T	G	G+T
scd-1
scd-2	G+T	G+T
daf-36	G+T	G+T
ncr-1	G+T	G+T	G+T
ncr-2
dhs-16	G+T	G+T
daf-9	G+T	G+T
daf-12	G+T	G+T
