# Supplementary material for: Expanding the view on the evolution of the nematode dauer signalling pathways: refinement through gene gain and pathway co-option
Source: BMC Genomics. 2016 Jun 27;17:476. doi: 10.1186/s12864-016-2770-7 (PMC4924289; doi:10.1186/s12864-016-2770-7)
Supplement: Additional file 4: — Gene models in gff format. (TGZ 240 kb) [file 12864_2016_2770_MOESM4_ESM.tgz › a_suum-PRJNA62057-WS246-annotations.gff]

##gff-version	3
##Species, BioProject, Release: A. suum, PRJNA62057, WS246
##sequence-region	AG00371 179201 210614
AG00371	ALN	gene	191191	196857	1923	+	.	ID=gene00001;Name=AG00371_194
AG00371	ALN	mRNA	191191	196857	1923	+	.	ID=mRNA00001;Parent=gene00001;Name=AG00371_194
AG00371	ALN	cds	191191	191358	401	+	0	ID=cds00001;Parent=mRNA00001;Name=AG00371_194;Target=ASU_09303 1 56 +
AG00371	ALN	cds	192319	192396	155	+	0	ID=cds00002;Parent=mRNA00001;Name=AG00371_194;Target=ASU_09303 57 82 +
AG00371	ALN	cds	192873	193061	379	+	0	ID=cds00003;Parent=mRNA00001;Name=AG00371_194;Target=ASU_09303 83 145 +
AG00371	ALN	cds	194093	194298	369	+	0	ID=cds00004;Parent=mRNA00001;Name=AG00371_194;Target=ASU_09303 146 214 +
AG00371	ALN	cds	194675	194746	161	+	1	ID=cds00005;Parent=mRNA00001;Name=AG00371_194;Target=ASU_09303 215 238 +
AG00371	ALN	cds	195418	195540	229	+	1	ID=cds00006;Parent=mRNA00001;Name=AG00371_194;Target=ASU_09303 239 279 +
AG00371	ALN	cds	195740	195920	348	+	1	ID=cds00007;Parent=mRNA00001;Name=AG00371_194;Target=ASU_09303 280 339 +
AG00371	ALN	cds	196641	196799	308	+	0	ID=cds00008;Parent=mRNA00001;Name=AG00371_194;Target=ASU_09303 340 392 +
AG00371	ALN	cds	196849	196857	10	+	0	ID=cds00009;Parent=mRNA00001;Name=AG00371_194;Target=ASU_09303 393 395 +
##sequence-region	AG00794 15361 66560
AG00794	ALN	gene	43559	64330	3758	+	.	ID=gene00002;Name=AG00794_53
AG00794	ALN	mRNA	43559	64330	3758	+	.	ID=mRNA00002;Parent=gene00002;Name=AG00794_53
AG00794	ALN	cds	43559	43634	191	+	0	ID=cds00010;Parent=mRNA00002;Name=AG00794_53;Target=ASU_12806 1 25 +
AG00794	ALN	cds	44104	44341	471	+	2	ID=cds00011;Parent=mRNA00002;Name=AG00794_53;Target=ASU_12806 26 105 +
AG00794	ALN	cds	44908	45095	346	+	1	ID=cds00012;Parent=mRNA00002;Name=AG00794_53;Target=ASU_12806 106 167 +
AG00794	ALN	cds	45675	45878	393	+	2	ID=cds00013;Parent=mRNA00002;Name=AG00794_53;Target=ASU_12806 168 235 +
AG00794	ALN	cds	46035	46198	298	+	2	ID=cds00014;Parent=mRNA00002;Name=AG00794_53;Target=ASU_12806 236 290 +
AG00794	ALN	cds	47787	47873	180	+	0	ID=cds00015;Parent=mRNA00002;Name=AG00794_53;Target=ASU_12806 291 319 +
AG00794	ALN	cds	49207	49308	228	+	0	ID=cds00016;Parent=mRNA00002;Name=AG00794_53;Target=ASU_12806 320 353 +
AG00794	ALN	cds	50658	50717	138	+	0	ID=cds00017;Parent=mRNA00002;Name=AG00794_53;Target=ASU_12806 354 373 +
AG00794	ALN	cds	51895	52071	355	+	0	ID=cds00018;Parent=mRNA00002;Name=AG00794_53;Target=ASU_12806 374 432 +
AG00794	ALN	cds	52850	52948	205	+	0	ID=cds00019;Parent=mRNA00002;Name=AG00794_53;Target=ASU_12806 433 465 +
AG00794	ALN	cds	53447	53578	292	+	0	ID=cds00020;Parent=mRNA00002;Name=AG00794_53;Target=ASU_12806 466 509 +
AG00794	ALN	cds	54497	54655	309	+	0	ID=cds00021;Parent=mRNA00002;Name=AG00794_53;Target=ASU_12806 510 562 +
AG00794	ALN	cds	55063	55862	-1022	+	0	ID=cds00022;Parent=mRNA00002;Name=AG00794_53;Target=ASU_12806 596 679 +
AG00794	ALN	cds	57034	57157	251	+	1	ID=cds00023;Parent=mRNA00002;Name=AG00794_53;Target=ASU_12806 680 720 +
AG00794	ALN	cds	58398	58576	335	+	0	ID=cds00024;Parent=mRNA00002;Name=AG00794_53;Target=ASU_12806 721 780 +
AG00794	ALN	cds	59101	59189	182	+	1	ID=cds00025;Parent=mRNA00002;Name=AG00794_53;Target=ASU_12806 781 810 +
AG00794	ALN	cds	59750	59871	236	+	2	ID=cds00026;Parent=mRNA00002;Name=AG00794_53;Target=ASU_12806 811 850 +
AG00794	ALN	cds	60395	60510	242	+	0	ID=cds00027;Parent=mRNA00002;Name=AG00794_53;Target=ASU_12806 851 889 +
AG00794	ALN	cds	61360	61499	279	+	1	ID=cds00028;Parent=mRNA00002;Name=AG00794_53;Target=ASU_12806 890 936 +
AG00794	ALN	cds	61652	61769	247	+	2	ID=cds00029;Parent=mRNA00002;Name=AG00794_53;Target=ASU_12806 937 975 +
AG00794	ALN	cds	62222	62373	317	+	1	ID=cds00030;Parent=mRNA00002;Name=AG00794_53;Target=ASU_12806 976 1026 +
AG00794	ALN	cds	63758	63866	243	+	2	ID=cds00031;Parent=mRNA00002;Name=AG00794_53;Target=ASU_12806 1027 1062 +
AG00794	ALN	cds	64181	64330	297	+	1	ID=cds00032;Parent=mRNA00002;Name=AG00794_53;Target=ASU_12806 1063 1112 +
##sequence-region	AG00303 228353 246784
AG00303	ALN	gene	231524	234612	1061	+	.	ID=gene00003;Name=AG00303_233
AG00303	ALN	mRNA	231524	234612	1061	+	.	ID=mRNA00003;Parent=gene00003;Name=AG00303_233
AG00303	ALN	cds	231524	231739	481	+	0	ID=cds00033;Parent=mRNA00003;Name=AG00303_233;Target=ASU_08373 1 72 +
AG00303	ALN	cds	232544	232626	181	+	0	ID=cds00034;Parent=mRNA00003;Name=AG00303_233;Target=ASU_08373 73 100 +
AG00303	ALN	cds	233831	233932	218	+	1	ID=cds00035;Parent=mRNA00003;Name=AG00303_233;Target=ASU_08373 101 134 +
AG00303	ALN	cds	234462	234612	356	+	1	ID=cds00036;Parent=mRNA00003;Name=AG00303_233;Target=ASU_08373 135 184 +
##sequence-region	AG00841 1 33792
AG00841	ALN	gene	14133	23342	1005	-	.	ID=gene00004;Name=AG00841_18
AG00841	ALN	mRNA	14133	23342	1005	-	.	ID=mRNA00004;Parent=gene00004;Name=AG00841_18
AG00841	ALN	cds	23207	23342	304	-	0	ID=cds00037;Parent=mRNA00004;Name=AG00841_18;Target=ASU_13056 1 45 +
AG00841	ALN	cds	21775	21943	320	-	2	ID=cds00038;Parent=mRNA00004;Name=AG00841_18;Target=ASU_13056 46 102 +
AG00841	ALN	cds	20153	21118	-1078	-	1	ID=cds00039;Parent=mRNA00004;Name=AG00841_18;Target=ASU_13056 103 203 +
AG00841	ALN	cds	19598	19704	191	-	1	ID=cds00040;Parent=mRNA00004;Name=AG00841_18;Target=ASU_13056 204 238 +
AG00841	ALN	cds	18796	18875	150	-	2	ID=cds00041;Parent=mRNA00004;Name=AG00841_18;Target=ASU_13056 239 265 +
AG00841	ALN	cds	17344	17494	296	-	0	ID=cds00042;Parent=mRNA00004;Name=AG00841_18;Target=ASU_13056 266 315 +
AG00841	ALN	cds	16803	16970	302	-	2	ID=cds00043;Parent=mRNA00004;Name=AG00841_18;Target=ASU_13056 316 371 +
AG00841	ALN	cds	16182	16330	284	-	2	ID=cds00044;Parent=mRNA00004;Name=AG00841_18;Target=ASU_13056 372 421 +
AG00841	ALN	cds	15382	15508	258	-	0	ID=cds00045;Parent=mRNA00004;Name=AG00841_18;Target=ASU_13056 422 463 +
AG00841	ALN	cds	14825	14955	279	-	2	ID=cds00046;Parent=mRNA00004;Name=AG00841_18;Target=ASU_13056 464 507 +
AG00841	ALN	cds	14133	14267	264	-	0	ID=cds00047;Parent=mRNA00004;Name=AG00841_18;Target=ASU_13056 508 552 +
##sequence-region	AG00235 244737 279552
AG00235	ALN	gene	247280	275793	3382	+	.	ID=gene00005;Name=AG00235_261
AG00235	ALN	mRNA	247280	275793	3382	+	.	ID=mRNA00005;Parent=gene00005;Name=AG00235_261
AG00235	ALN	cds	247280	247299	62	+	0	ID=cds00048;Parent=mRNA00005;Name=AG00235_261;Target=s164 1 4 +
AG00235	ALN	cds	247519	247593	43	+	1	ID=cds00049;Parent=mRNA00005;Name=AG00235_261;Target=s164 5 27 +
AG00235	ALN	cds	248808	248889	171	+	1	ID=cds00050;Parent=mRNA00005;Name=AG00235_261;Target=s164 28 54 +
AG00235	ALN	cds	249294	249464	314	+	0	ID=cds00051;Parent=mRNA00005;Name=AG00235_261;Target=s164 55 111 +
AG00235	ALN	cds	250224	250445	454	+	0	ID=cds00052;Parent=mRNA00005;Name=AG00235_261;Target=s164 112 185 +
AG00235	ALN	cds	251044	251227	349	+	0	ID=cds00053;Parent=mRNA00005;Name=AG00235_261;Target=s164 186 246 +
AG00235	ALN	cds	252681	252851	340	+	2	ID=cds00054;Parent=mRNA00005;Name=AG00235_261;Target=s164 247 303 +
AG00235	ALN	cds	254607	254805	364	+	2	ID=cds00055;Parent=mRNA00005;Name=AG00235_261;Target=s164 304 370 +
AG00235	ALN	cds	255555	255597	106	+	1	ID=cds00056;Parent=mRNA00005;Name=AG00235_261;Target=s164 371 384 +
AG00235	ALN	cds	255892	255989	188	+	0	ID=cds00057;Parent=mRNA00005;Name=AG00235_261;Target=s164 385 417 +
AG00235	ALN	cds	257117	257309	346	+	1	ID=cds00058;Parent=mRNA00005;Name=AG00235_261;Target=s164 418 481 +
AG00235	ALN	cds	258682	258786	203	+	0	ID=cds00059;Parent=mRNA00005;Name=AG00235_261;Target=s164 482 516 +
AG00235	ALN	cds	259840	259971	274	+	0	ID=cds00060;Parent=mRNA00005;Name=AG00235_261;Target=s164 517 560 +
AG00235	ALN	cds	260640	260771	252	+	0	ID=cds00061;Parent=mRNA00005;Name=AG00235_261;Target=s164 561 604 +
AG00235	ALN	cds	261416	261481	144	+	0	ID=cds00062;Parent=mRNA00005;Name=AG00235_261;Target=s164 605 626 +
AG00235	ALN	cds	274005	274073	165	+	0	ID=cds00063;Parent=mRNA00005;Name=AG00235_261;Target=s164 627 649 +
AG00235	ALN	cds	274608	274813	397	+	0	ID=cds00064;Parent=mRNA00005;Name=AG00235_261;Target=s164 650 718 +
AG00235	ALN	cds	275688	275793	203	+	1	ID=cds00065;Parent=mRNA00005;Name=AG00235_261;Target=s164 719 753 +
##sequence-region	AG00271 244737 283589
AG00271	ALN	gene	257410	282577	3423	-	.	ID=gene00006;Name=AG00271_269
AG00271	ALN	mRNA	257410	282577	3423	-	.	ID=mRNA00006;Parent=gene00006;Name=AG00271_269
AG00271	ALN	cds	282409	282577	354	-	0	ID=cds00066;Parent=mRNA00006;Name=AG00271_269;Target=ASU_07898 1 56 +
AG00271	ALN	cds	277764	277882	245	-	2	ID=cds00067;Parent=mRNA00006;Name=AG00271_269;Target=ASU_07898 57 96 +
AG00271	ALN	cds	272206	272328	254	-	0	ID=cds00068;Parent=mRNA00006;Name=AG00271_269;Target=ASU_07898 97 137 +
AG00271	ALN	cds	271411	271500	205	-	0	ID=cds00069;Parent=mRNA00006;Name=AG00271_269;Target=ASU_07898 138 167 +
AG00271	ALN	cds	270736	270916	311	-	0	ID=cds00070;Parent=mRNA00006;Name=AG00271_269;Target=ASU_07898 168 227 +
AG00271	ALN	cds	270067	270143	152	-	2	ID=cds00071;Parent=mRNA00006;Name=AG00271_269;Target=ASU_07898 228 253 +
AG00271	ALN	cds	269505	269621	213	-	0	ID=cds00072;Parent=mRNA00006;Name=AG00271_269;Target=ASU_07898 254 292 +
AG00271	ALN	cds	268102	268261	307	-	0	ID=cds00073;Parent=mRNA00006;Name=AG00271_269;Target=ASU_07898 293 345 +
AG00271	ALN	cds	265619	265843	410	-	2	ID=cds00074;Parent=mRNA00006;Name=AG00271_269;Target=ASU_07898 346 420 +
AG00271	ALN	cds	264863	265029	319	-	2	ID=cds00075;Parent=mRNA00006;Name=AG00271_269;Target=ASU_07898 421 476 +
AG00271	ALN	cds	264189	264263	146	-	0	ID=cds00076;Parent=mRNA00006;Name=AG00271_269;Target=ASU_07898 477 501 +
AG00271	ALN	cds	262862	263057	357	-	0	ID=cds00077;Parent=mRNA00006;Name=AG00271_269;Target=ASU_07898 502 566 +
AG00271	ALN	cds	261851	262013	344	-	2	ID=cds00078;Parent=mRNA00006;Name=AG00271_269;Target=ASU_07898 567 621 +
AG00271	ALN	cds	260597	260758	328	-	1	ID=cds00079;Parent=mRNA00006;Name=AG00271_269;Target=ASU_07898 622 675 +
AG00271	ALN	cds	257410	257578	323	-	1	ID=cds00080;Parent=mRNA00006;Name=AG00271_269;Target=ASU_07898 676 731 +
##sequence-region	AG00151 80897 148480
AG00151	ALN	gene	98284	122222	2484	+	.	ID=gene00007;Name=AG00151_110
AG00151	ALN	mRNA	98284	122222	2484	+	.	ID=mRNA00007;Parent=gene00007;Name=AG00151_110
AG00151	ALN	cds	98284	98340	183	+	0	ID=cds00081;Parent=mRNA00007;Name=AG00151_110;Target=s33 1 19 +
AG00151	ALN	cds	99226	99473	463	+	0	ID=cds00082;Parent=mRNA00007;Name=AG00151_110;Target=s33 20 102 +
AG00151	ALN	cds	103793	103891	193	+	1	ID=cds00083;Parent=mRNA00007;Name=AG00151_110;Target=s33 103 135 +
AG00151	ALN	cds	104036	104244	367	+	1	ID=cds00084;Parent=mRNA00007;Name=AG00151_110;Target=s33 136 204 +
AG00151	ALN	cds	104689	104762	166	+	2	ID=cds00085;Parent=mRNA00007;Name=AG00151_110;Target=s33 205 229 +
AG00151	ALN	cds	115863	116018	295	+	0	ID=cds00086;Parent=mRNA00007;Name=AG00151_110;Target=s33 230 281 +
AG00151	ALN	cds	117659	117760	199	+	0	ID=cds00087;Parent=mRNA00007;Name=AG00151_110;Target=s33 282 315 +
AG00151	ALN	cds	119027	119097	164	+	0	ID=cds00088;Parent=mRNA00007;Name=AG00151_110;Target=s33 316 339 +
AG00151	ALN	cds	119921	120071	271	+	1	ID=cds00089;Parent=mRNA00007;Name=AG00151_110;Target=s33 340 389 +
AG00151	ALN	cds	120500	120535	99	+	0	ID=cds00090;Parent=mRNA00007;Name=AG00151_110;Target=s33 390 401 +
AG00151	ALN	cds	121519	121646	270	+	0	ID=cds00091;Parent=mRNA00007;Name=AG00151_110;Target=s33 402 444 +
AG00151	ALN	cds	121958	122222	467	+	1	ID=cds00092;Parent=mRNA00007;Name=AG00151_110;Target=s33 445 532 +
##sequence-region	AG00114 80897 99328
AG00114	ALN	gene	89999	96810	922	+	.	ID=gene00008;Name=AG00114_93
AG00114	ALN	mRNA	89999	96810	922	+	.	ID=mRNA00008;Parent=gene00008;Name=AG00114_93
AG00114	ALN	cds	89999	90121	302	+	0	ID=cds00093;Parent=mRNA00008;Name=AG00114_93;Target=ASU_04611 1 41 +
AG00114	ALN	cds	91471	91621	309	+	0	ID=cds00094;Parent=mRNA00008;Name=AG00114_93;Target=ASU_04611 42 91 +
AG00114	ALN	cds	92103	92224	234	+	2	ID=cds00095;Parent=mRNA00008;Name=AG00114_93;Target=ASU_04611 92 132 +
AG00114	ALN	cds	93113	93783	-644	+	0	ID=cds00096;Parent=mRNA00008;Name=AG00114_93;Target=ASU_04611 179 238 +
AG00114	ALN	cds	94653	94834	357	+	1	ID=cds00097;Parent=mRNA00008;Name=AG00114_93;Target=ASU_04611 239 299 +
AG00114	ALN	cds	95566	95736	334	+	2	ID=cds00098;Parent=mRNA00008;Name=AG00114_93;Target=ASU_04611 300 356 +
AG00114	ALN	cds	96631	96810	378	+	2	ID=cds00099;Parent=mRNA00008;Name=AG00114_93;Target=ASU_04611 357 416 +
##sequence-region	AG00250 97281 132096
AG00250	ALN	gene	106149	125522	2248	-	.	ID=gene00009;Name=AG00250_115
AG00250	ALN	mRNA	106149	125522	2248	-	.	ID=mRNA00009;Parent=gene00009;Name=AG00250_115
AG00250	ALN	cds	125500	125522	34	-	0	ID=cds00100;Parent=mRNA00009;Name=AG00250_115;Target=s183 1 8 +
AG00250	ALN	cds	124777	124831	105	-	1	ID=cds00101;Parent=mRNA00009;Name=AG00250_115;Target=s183 9 26 +
AG00250	ALN	cds	122381	122469	169	-	0	ID=cds00102;Parent=mRNA00009;Name=AG00250_115;Target=s183 27 56 +
AG00250	ALN	cds	121361	121516	319	-	1	ID=cds00103;Parent=mRNA00009;Name=AG00250_115;Target=s183 57 108 +
AG00250	ALN	cds	120862	120943	145	-	1	ID=cds00104;Parent=mRNA00009;Name=AG00250_115;Target=s183 109 135 +
AG00250	ALN	cds	110105	110328	423	-	0	ID=cds00105;Parent=mRNA00009;Name=AG00250_115;Target=s183 136 210 +
AG00250	ALN	cds	109357	109464	176	-	1	ID=cds00106;Parent=mRNA00009;Name=AG00250_115;Target=s183 211 246 +
AG00250	ALN	cds	108852	109100	456	-	1	ID=cds00107;Parent=mRNA00009;Name=AG00250_115;Target=s183 247 329 +
AG00250	ALN	cds	107217	107398	302	-	1	ID=cds00108;Parent=mRNA00009;Name=AG00250_115;Target=s183 330 389 +
AG00250	ALN	cds	106149	106549	641	-	2	ID=cds00109;Parent=mRNA00009;Name=AG00250_115;Target=s183 390 523 +
##sequence-region	AG01169 1 33792
AG01169	ALN	gene	14107	20589	1915	+	.	ID=gene00010;Name=AG01169_17
AG01169	ALN	mRNA	14107	20589	1915	+	.	ID=mRNA00010;Parent=gene00010;Name=AG01169_17
AG01169	ALN	cds	14107	14214	266	+	0	ID=cds00110;Parent=mRNA00010;Name=AG01169_17;Target=ASU_14275 1 36 +
AG01169	ALN	cds	15165	15344	345	+	0	ID=cds00111;Parent=mRNA00010;Name=AG01169_17;Target=ASU_14275 37 96 +
AG01169	ALN	cds	16325	16534	396	+	0	ID=cds00112;Parent=mRNA00010;Name=AG01169_17;Target=ASU_14275 97 166 +
AG01169	ALN	cds	17285	17422	278	+	0	ID=cds00113;Parent=mRNA00010;Name=AG01169_17;Target=ASU_14275 167 212 +
AG01169	ALN	cds	17754	17877	236	+	0	ID=cds00114;Parent=mRNA00010;Name=AG01169_17;Target=ASU_14275 213 253 +
AG01169	ALN	cds	18889	18957	150	+	2	ID=cds00115;Parent=mRNA00010;Name=AG01169_17;Target=ASU_14275 254 276 +
AG01169	ALN	cds	19221	19371	249	+	2	ID=cds00116;Parent=mRNA00010;Name=AG01169_17;Target=ASU_14275 277 327 +
AG01169	ALN	cds	20031	20157	242	+	1	ID=cds00117;Parent=mRNA00010;Name=AG01169_17;Target=ASU_14275 328 369 +
AG01169	ALN	cds	20488	20589	204	+	0	ID=cds00118;Parent=mRNA00010;Name=AG01169_17;Target=ASU_14275 370 403 +
##sequence-region	AG01311 1 17408
AG01311	ALN	gene	5440	13058	1795	-	.	ID=gene00011;Name=AG01311_9
AG01311	ALN	mRNA	5440	13058	1795	-	.	ID=mRNA00011;Parent=gene00011;Name=AG01311_9
AG01311	ALN	cds	12717	13058	629	-	0	ID=cds00119;Parent=mRNA00011;Name=AG01311_9;Target=s68 1 114 +
AG01311	ALN	cds	12188	12328	285	-	0	ID=cds00120;Parent=mRNA00011;Name=AG01311_9;Target=s68 115 161 +
AG01311	ALN	cds	10826	10926	204	-	0	ID=cds00121;Parent=mRNA00011;Name=AG01311_9;Target=s68 162 195 +
AG01311	ALN	cds	9084	9259	286	-	1	ID=cds00122;Parent=mRNA00011;Name=AG01311_9;Target=s68 196 253 +
AG01311	ALN	cds	7568	7695	110	-	2	ID=cds00123;Parent=mRNA00011;Name=AG01311_9;Target=s68 254 282 +
AG01311	ALN	cds	6287	6527	464	-	0	ID=cds00124;Parent=mRNA00011;Name=AG01311_9;Target=s68 283 362 +
AG01311	ALN	cds	5440	5519	168	-	2	ID=cds00125;Parent=mRNA00011;Name=AG01311_9;Target=s68 363 389 +
##sequence-region	AG00259 1 50176
AG00259	ALN	gene	9866	45208	1786	+	.	ID=gene00012;Name=AG00259_27
AG00259	ALN	mRNA	9866	45208	1786	+	.	ID=mRNA00012;Parent=gene00012;Name=AG00259_27
AG00259	ALN	cds	9866	9970	253	+	0	ID=cds00126;Parent=mRNA00012;Name=AG00259_27;Target=ASU_07692 1 35 +
AG00259	ALN	cds	31050	31217	325	+	0	ID=cds00127;Parent=mRNA00012;Name=AG00259_27;Target=ASU_07692 36 91 +
AG00259	ALN	cds	38223	38297	147	+	0	ID=cds00128;Parent=mRNA00012;Name=AG00259_27;Target=ASU_07692 92 116 +
AG00259	ALN	cds	39637	39797	281	+	0	ID=cds00129;Parent=mRNA00012;Name=AG00259_27;Target=ASU_07692 117 170 +
AG00259	ALN	cds	40850	41016	333	+	1	ID=cds00130;Parent=mRNA00012;Name=AG00259_27;Target=ASU_07692 171 225 +
AG00259	ALN	cds	41640	41736	183	+	2	ID=cds00131;Parent=mRNA00012;Name=AG00259_27;Target=ASU_07692 226 258 +
AG00259	ALN	cds	42851	42974	241	+	1	ID=cds00132;Parent=mRNA00012;Name=AG00259_27;Target=ASU_07692 259 299 +
AG00259	ALN	cds	44414	44521	203	+	0	ID=cds00133;Parent=mRNA00012;Name=AG00259_27;Target=ASU_07692 300 335 +
AG00259	ALN	cds	45023	45208	324	+	0	ID=cds00134;Parent=mRNA00012;Name=AG00259_27;Target=ASU_07692 336 397 +
##sequence-region	AG01157 1 17408
AG01157	ALN	gene	55	6099	1895	+	.	ID=gene00013;Name=AG01157_3
AG01157	ALN	mRNA	55	6099	1895	+	.	ID=mRNA00013;Parent=gene00013;Name=AG01157_3
AG01157	ALN	cds	55	167	261	+	0	ID=cds00135;Parent=mRNA00013;Name=AG01157_3;Target=ASU_14234 1 38 +
AG01157	ALN	cds	563	686	232	+	1	ID=cds00136;Parent=mRNA00013;Name=AG01157_3;Target=ASU_14234 39 79 +
AG01157	ALN	cds	1041	1180	264	+	0	ID=cds00137;Parent=mRNA00013;Name=AG01157_3;Target=ASU_14234 80 126 +
AG01157	ALN	cds	2045	2276	452	+	1	ID=cds00138;Parent=mRNA00013;Name=AG01157_3;Target=ASU_14234 127 203 +
AG01157	ALN	cds	2870	3046	355	+	0	ID=cds00139;Parent=mRNA00013;Name=AG01157_3;Target=ASU_14234 204 262 +
AG01157	ALN	cds	4426	4601	330	+	0	ID=cds00140;Parent=mRNA00013;Name=AG01157_3;Target=ASU_14234 263 321 +
AG01157	ALN	cds	5940	6099	346	+	1	ID=cds00141;Parent=mRNA00013;Name=AG01157_3;Target=ASU_14234 322 374 +
##sequence-region	AG00054 506881 525312
AG00054	ALN	gene	511566	517933	1279	-	.	ID=gene00014;Name=AG00054_514
AG00054	ALN	mRNA	511566	517933	1279	-	.	ID=mRNA00014;Parent=gene00014;Name=AG00054_514
AG00054	ALN	cds	517883	517933	159	-	0	ID=cds00142;Parent=mRNA00014;Name=AG00054_514;Target=s83 1 17 +
AG00054	ALN	cds	516353	516601	490	-	0	ID=cds00143;Parent=mRNA00014;Name=AG00054_514;Target=s83 18 100 +
AG00054	ALN	cds	514623	514746	244	-	0	ID=cds00144;Parent=mRNA00014;Name=AG00054_514;Target=s83 101 141 +
AG00054	ALN	cds	512812	512975	320	-	2	ID=cds00145;Parent=mRNA00014;Name=AG00054_514;Target=s83 142 196 +
AG00054	ALN	cds	511566	511727	311	-	0	ID=cds00146;Parent=mRNA00014;Name=AG00054_514;Target=s83 197 250 +
##sequence-region	AG00136 293889 312320
AG00136	ALN	gene	295510	300878	1040	-	.	ID=gene00015;Name=AG00136_298
AG00136	ALN	mRNA	295510	300878	1040	-	.	ID=mRNA00015;Parent=gene00015;Name=AG00136_298
AG00136	ALN	cds	300828	300878	137	-	0	ID=cds00147;Parent=mRNA00015;Name=AG00136_298;Target=s83 1 17 +
AG00136	ALN	cds	300222	300467	377	-	0	ID=cds00148;Parent=mRNA00015;Name=AG00136_298;Target=s83 18 100 +
AG00136	ALN	cds	299433	299556	189	-	0	ID=cds00149;Parent=mRNA00015;Name=AG00136_298;Target=s83 101 141 +
AG00136	ALN	cds	296604	296767	300	-	2	ID=cds00150;Parent=mRNA00015;Name=AG00136_298;Target=s83 142 196 +
AG00136	ALN	cds	295510	295674	271	-	0	ID=cds00151;Parent=mRNA00015;Name=AG00136_298;Target=s83 197 250 +
##sequence-region	AG00852 31745 78520
AG00852	ALN	gene	44628	53338	1716	+	.	ID=gene00016;Name=AG00852_48
AG00852	ALN	mRNA	44628	53338	1716	+	.	ID=mRNA00016;Parent=gene00016;Name=AG00852_48
AG00852	ALN	cds	44628	44745	270	+	0	ID=cds00152;Parent=mRNA00016;Name=AG00852_48;Target=ASU_13099 1 39 +
AG00852	ALN	cds	45915	45957	123	+	2	ID=cds00153;Parent=mRNA00016;Name=AG00852_48;Target=ASU_13099 40 54 +
AG00852	ALN	cds	46337	46478	265	+	1	ID=cds00154;Parent=mRNA00016;Name=AG00852_48;Target=ASU_13099 55 101 +
AG00852	ALN	cds	47475	47638	171	+	0	ID=cds00155;Parent=mRNA00016;Name=AG00852_48;Target=ASU_13099 102 156 +
AG00852	ALN	cds	48254	48382	250	+	1	ID=cds00156;Parent=mRNA00016;Name=AG00852_48;Target=ASU_13099 157 199 +
AG00852	ALN	cds	48843	48972	264	+	1	ID=cds00157;Parent=mRNA00016;Name=AG00852_48;Target=ASU_13099 200 242 +
AG00852	ALN	cds	51739	51892	295	+	0	ID=cds00158;Parent=mRNA00016;Name=AG00852_48;Target=ASU_13099 243 293 +
AG00852	ALN	cds	53154	53338	354	+	2	ID=cds00159;Parent=mRNA00016;Name=AG00852_48;Target=ASU_13099 294 355 +
##sequence-region	AG00320 211969 246784
AG00320	ALN	gene	225933	236615	1779	-	.	ID=gene00017;Name=AG00320_231
AG00320	ALN	mRNA	225933	236615	1779	-	.	ID=mRNA00017;Parent=gene00017;Name=AG00320_231
AG00320	ALN	cds	236498	236615	266	-	0	ID=cds00160;Parent=mRNA00017;Name=AG00320_231;Target=ASU_08636 1 39 +
AG00320	ALN	cds	234987	235029	124	-	2	ID=cds00161;Parent=mRNA00017;Name=AG00320_231;Target=ASU_08636 40 54 +
AG00320	ALN	cds	233937	234081	275	-	1	ID=cds00162;Parent=mRNA00017;Name=AG00320_231;Target=ASU_08636 55 102 +
AG00320	ALN	cds	233466	233677	237	-	0	ID=cds00163;Parent=mRNA00017;Name=AG00320_231;Target=ASU_08636 103 173 +
AG00320	ALN	cds	232802	232930	273	-	1	ID=cds00164;Parent=mRNA00017;Name=AG00320_231;Target=ASU_08636 174 216 +
AG00320	ALN	cds	231645	231774	258	-	1	ID=cds00165;Parent=mRNA00017;Name=AG00320_231;Target=ASU_08636 217 259 +
AG00320	ALN	cds	230189	230342	284	-	0	ID=cds00166;Parent=mRNA00017;Name=AG00320_231;Target=ASU_08636 260 310 +
AG00320	ALN	cds	227227	227345	248	-	2	ID=cds00167;Parent=mRNA00017;Name=AG00320_231;Target=ASU_08636 311 350 +
AG00320	ALN	cds	225933	226001	162	-	0	ID=cds00168;Parent=mRNA00017;Name=AG00320_231;Target=ASU_08636 351 373 +
##sequence-region	AG00229 80897 115712
AG00229	ALN	gene	97738	100032	637	+	.	ID=gene00018;Name=AG00229_98
AG00229	ALN	mRNA	97738	100032	637	+	.	ID=mRNA00018;Parent=gene00018;Name=AG00229_98
AG00229	ALN	cds	97738	97924	400	+	0	ID=cds00169;Parent=mRNA00018;Name=AG00229_98;Target=ASU_07160 1 62 +
AG00229	ALN	cds	99893	100032	300	+	2	ID=cds00170;Parent=mRNA00018;Name=AG00229_98;Target=ASU_07160 63 109 +
##sequence-region	AG00210 1 33792
AG00210	ALN	gene	13511	17220	119	-	.	ID=gene00019;Name=AG00210_15
AG00210	ALN	mRNA	13511	17220	119	-	.	ID=mRNA00019;Parent=gene00019;Name=AG00210_15
AG00210	ALN	cds	17106	17220	227	-	0	ID=cds00171;Parent=mRNA00019;Name=AG00210_15;Target=s110 1 38 +
AG00210	ALN	cds	16195	16247	-174	-	2	ID=cds00172;Parent=mRNA00019;Name=AG00210_15;Target=s110 41 51 +
AG00210	ALN	cds	13511	13605	190	-	2	ID=cds00173;Parent=mRNA00019;Name=AG00210_15;Target=s110 52 83 +
##sequence-region	AG00220 228353 279552
AG00220	ALN	gene	231796	263385	2786	-	.	ID=gene00020;Name=AG00220_247
AG00220	ALN	mRNA	231796	263385	2786	-	.	ID=mRNA00020;Parent=gene00020;Name=AG00220_247
AG00220	ALN	cds	263175	263385	467	-	0	ID=cds00174;Parent=mRNA00020;Name=AG00220_247;Target=ASU_07007 1 70 +
AG00220	ALN	cds	258113	258308	394	-	2	ID=cds00175;Parent=mRNA00020;Name=AG00220_247;Target=ASU_07007 71 136 +
AG00220	ALN	cds	256659	256743	177	-	1	ID=cds00176;Parent=mRNA00020;Name=AG00220_247;Target=ASU_07007 137 164 +
AG00220	ALN	cds	255471	255767	551	-	0	ID=cds00177;Parent=mRNA00020;Name=AG00220_247;Target=ASU_07007 165 263 +
AG00220	ALN	cds	254066	254311	479	-	0	ID=cds00178;Parent=mRNA00020;Name=AG00220_247;Target=ASU_07007 264 345 +
AG00220	ALN	cds	252476	252642	335	-	0	ID=cds00179;Parent=mRNA00020;Name=AG00220_247;Target=ASU_07007 346 401 +
AG00220	ALN	cds	246130	246992	-1385	-	1	ID=cds00180;Parent=mRNA00020;Name=AG00220_247;Target=ASU_07007 445 492 +
AG00220	ALN	cds	245122	245210	191	-	2	ID=cds00181;Parent=mRNA00020;Name=AG00220_247;Target=ASU_07007 493 522 +
AG00220	ALN	cds	243973	244170	366	-	0	ID=cds00182;Parent=mRNA00020;Name=AG00220_247;Target=ASU_07007 523 588 +
AG00220	ALN	cds	243142	243214	167	-	0	ID=cds00183;Parent=mRNA00020;Name=AG00220_247;Target=ASU_07007 589 612 +
AG00220	ALN	cds	242707	242805	213	-	2	ID=cds00184;Parent=mRNA00020;Name=AG00220_247;Target=ASU_07007 613 645 +
AG00220	ALN	cds	242037	242249	347	-	2	ID=cds00185;Parent=mRNA00020;Name=AG00220_247;Target=ASU_07007 646 716 +
AG00220	ALN	cds	241615	241758	267	-	2	ID=cds00186;Parent=mRNA00020;Name=AG00220_247;Target=ASU_07007 717 764 +
AG00220	ALN	cds	240723	241364	-1265	-	2	ID=cds00187;Parent=mRNA00020;Name=AG00220_247;Target=ASU_07007 765 841 +
AG00220	ALN	cds	239102	239191	205	-	2	ID=cds00188;Parent=mRNA00020;Name=AG00220_247;Target=ASU_07007 842 871 +
AG00220	ALN	cds	238164	238354	381	-	2	ID=cds00189;Parent=mRNA00020;Name=AG00220_247;Target=ASU_07007 872 935 +
AG00220	ALN	cds	237503	237621	257	-	0	ID=cds00190;Parent=mRNA00020;Name=AG00220_247;Target=ASU_07007 936 974 +
AG00220	ALN	cds	236586	236709	255	-	1	ID=cds00191;Parent=mRNA00020;Name=AG00220_247;Target=ASU_07007 975 1016 +
AG00220	ALN	cds	235654	235860	384	-	0	ID=cds00192;Parent=mRNA00020;Name=AG00220_247;Target=ASU_07007 1017 1085 +
AG00220	ALN	cds	233968	234199	446	-	0	ID=cds00193;Parent=mRNA00020;Name=AG00220_247;Target=ASU_07007 1086 1162 +
AG00220	ALN	cds	233384	233497	207	-	2	ID=cds00194;Parent=mRNA00020;Name=AG00220_247;Target=ASU_07007 1163 1200 +
AG00220	ALN	cds	232894	233056	337	-	2	ID=cds00195;Parent=mRNA00020;Name=AG00220_247;Target=ASU_07007 1201 1254 +
AG00220	ALN	cds	231796	231929	287	-	1	ID=cds00196;Parent=mRNA00020;Name=AG00220_247;Target=ASU_07007 1255 1299 +
##sequence-region	AG00136 293889 312320
AG00136	ALN	gene	295510	300878	1284	-	.	ID=gene00021;Name=AG00136_298
AG00136	ALN	mRNA	295510	300878	1284	-	.	ID=mRNA00021;Parent=gene00021;Name=AG00136_298
AG00136	ALN	cds	300828	300878	172	-	0	ID=cds00197;Parent=mRNA00021;Name=AG00136_298;Target=ASU_05212 1 17 +
AG00136	ALN	cds	300222	300467	465	-	0	ID=cds00198;Parent=mRNA00021;Name=AG00136_298;Target=ASU_05212 18 99 +
AG00136	ALN	cds	299433	299556	232	-	0	ID=cds00199;Parent=mRNA00021;Name=AG00136_298;Target=ASU_05212 100 140 +
AG00136	ALN	cds	296604	296767	324	-	2	ID=cds00200;Parent=mRNA00021;Name=AG00136_298;Target=ASU_05212 141 195 +
AG00136	ALN	cds	295510	295674	326	-	0	ID=cds00201;Parent=mRNA00021;Name=AG00136_298;Target=ASU_05212 196 250 +
##sequence-region	AG00128 113665 197632
AG00128	ALN	gene	179330	183550	986	+	.	ID=gene00022;Name=AG00128_181
AG00128	ALN	mRNA	179330	183550	986	+	.	ID=mRNA00022;Parent=gene00022;Name=AG00128_181
AG00128	ALN	cds	179330	179380	131	+	0	ID=cds00202;Parent=mRNA00022;Name=AG00128_181;Target=ASU_05212 1 17 +
AG00128	ALN	cds	180167	180268	207	+	0	ID=cds00203;Parent=mRNA00022;Name=AG00128_181;Target=ASU_05212 18 51 +
AG00128	ALN	cds	181450	181596	248	+	0	ID=cds00204;Parent=mRNA00022;Name=AG00128_181;Target=ASU_05212 52 99 +
AG00128	ALN	cds	181935	182058	216	+	0	ID=cds00205;Parent=mRNA00022;Name=AG00128_181;Target=ASU_05212 100 140 +
AG00128	ALN	cds	182549	182583	48	+	2	ID=cds00206;Parent=mRNA00022;Name=AG00128_181;Target=ASU_05212 141 152 +
AG00128	ALN	cds	182794	182922	189	+	0	ID=cds00207;Parent=mRNA00022;Name=AG00128_181;Target=ASU_05212 153 195 +
AG00128	ALN	cds	183386	183550	278	+	0	ID=cds00208;Parent=mRNA00022;Name=AG00128_181;Target=ASU_05212 196 250 +
##sequence-region	AG00128 162817 197632
AG00128	ALN	gene	179321	183550	1431	+	.	ID=gene00023;Name=AG00128_181
AG00128	ALN	mRNA	179321	183550	1431	+	.	ID=mRNA00023;Parent=gene00023;Name=AG00128_181
AG00128	ALN	cds	179321	179380	178	+	0	ID=cds00209;Parent=mRNA00023;Name=AG00128_181;Target=ASU_04999 1 20 +
AG00128	ALN	cds	180167	180268	214	+	0	ID=cds00210;Parent=mRNA00023;Name=AG00128_181;Target=ASU_04999 21 54 +
AG00128	ALN	cds	181450	181596	299	+	0	ID=cds00211;Parent=mRNA00023;Name=AG00128_181;Target=ASU_04999 55 103 +
AG00128	ALN	cds	181935	182058	247	+	0	ID=cds00212;Parent=mRNA00023;Name=AG00128_181;Target=ASU_04999 104 144 +
AG00128	ALN	cds	182549	182922	476	+	2	ID=cds00213;Parent=mRNA00023;Name=AG00128_181;Target=ASU_04999 145 259 +
AG00128	ALN	cds	183386	183550	299	+	0	ID=cds00214;Parent=mRNA00023;Name=AG00128_181;Target=ASU_04999 260 314 +
##sequence-region	AG00054 474113 525312
AG00054	ALN	gene	511566	517933	1016	-	.	ID=gene00024;Name=AG00054_514
AG00054	ALN	mRNA	511566	517933	1016	-	.	ID=mRNA00024;Parent=gene00024;Name=AG00054_514
AG00054	ALN	cds	517883	517933	144	-	0	ID=cds00215;Parent=mRNA00024;Name=AG00054_514;Target=ASU_04999 4 20 +
AG00054	ALN	cds	516353	516601	421	-	0	ID=cds00216;Parent=mRNA00024;Name=AG00054_514;Target=ASU_04999 21 103 +
AG00054	ALN	cds	514623	514746	209	-	0	ID=cds00217;Parent=mRNA00024;Name=AG00054_514;Target=ASU_04999 104 144 +
AG00054	ALN	cds	512735	512975	293	-	2	ID=cds00218;Parent=mRNA00024;Name=AG00054_514;Target=ASU_04999 145 224 +
AG00054	ALN	cds	512214	512316	3	-	1	ID=cds00219;Parent=mRNA00024;Name=AG00054_514;Target=ASU_04999 225 259 +
AG00054	ALN	cds	511566	511727	241	-	0	ID=cds00220;Parent=mRNA00024;Name=AG00054_514;Target=ASU_04999 260 314 +
##sequence-region	AG00342 15361 66560
AG00342	ALN	gene	26395	37780	2604	+	.	ID=gene00025;Name=AG00342_32
AG00342	ALN	mRNA	26395	37780	2604	+	.	ID=mRNA00025;Parent=gene00025;Name=AG00342_32
AG00342	ALN	cds	26395	26491	211	+	0	ID=cds00221;Parent=mRNA00025;Name=AG00342_32;Target=ASU_08926 1 32 +
AG00342	ALN	cds	28807	28934	253	+	2	ID=cds00222;Parent=mRNA00025;Name=AG00342_32;Target=ASU_08926 33 75 +
AG00342	ALN	cds	30273	30407	260	+	0	ID=cds00223;Parent=mRNA00025;Name=AG00342_32;Target=ASU_08926 76 120 +
AG00342	ALN	cds	30940	31023	156	+	0	ID=cds00224;Parent=mRNA00025;Name=AG00342_32;Target=ASU_08926 121 148 +
AG00342	ALN	cds	32332	32494	327	+	0	ID=cds00225;Parent=mRNA00025;Name=AG00342_32;Target=ASU_08926 149 202 +
AG00342	ALN	cds	33236	33365	236	+	2	ID=cds00226;Parent=mRNA00025;Name=AG00342_32;Target=ASU_08926 203 246 +
AG00342	ALN	cds	33945	34110	345	+	1	ID=cds00227;Parent=mRNA00025;Name=AG00342_32;Target=ASU_08926 247 301 +
AG00342	ALN	cds	34813	35072	494	+	0	ID=cds00228;Parent=mRNA00025;Name=AG00342_32;Target=ASU_08926 302 388 +
AG00342	ALN	cds	36102	36246	261	+	1	ID=cds00229;Parent=mRNA00025;Name=AG00342_32;Target=ASU_08926 389 436 +
AG00342	ALN	cds	36765	36917	329	+	0	ID=cds00230;Parent=mRNA00025;Name=AG00342_32;Target=ASU_08926 437 487 +
AG00342	ALN	cds	37637	37780	312	+	0	ID=cds00231;Parent=mRNA00025;Name=AG00342_32;Target=ASU_08926 488 535 +
##sequence-region	AG00048 506881 525312
AG00048	ALN	gene	508194	515159	1281	+	.	ID=gene00026;Name=AG00048_511
AG00048	ALN	mRNA	508194	515159	1281	+	.	ID=mRNA00026;Parent=gene00026;Name=AG00048_511
AG00048	ALN	cds	508194	508318	284	+	0	ID=cds00232;Parent=mRNA00026;Name=AG00048_511;Target=ASU_02492 1 42 +
AG00048	ALN	cds	508622	508703	151	+	1	ID=cds00233;Parent=mRNA00026;Name=AG00048_511;Target=ASU_02492 43 69 +
AG00048	ALN	cds	509828	510077	421	+	0	ID=cds00234;Parent=mRNA00026;Name=AG00048_511;Target=ASU_02492 70 152 +
AG00048	ALN	cds	511364	511535	339	+	2	ID=cds00235;Parent=mRNA00026;Name=AG00048_511;Target=ASU_02492 153 210 +
AG00048	ALN	cds	512223	512378	287	+	1	ID=cds00236;Parent=mRNA00026;Name=AG00048_511;Target=ASU_02492 211 262 +
AG00048	ALN	cds	513280	514020	-581	+	1	ID=cds00237;Parent=mRNA00026;Name=AG00048_511;Target=ASU_02492 321 390 +
AG00048	ALN	cds	514247	514414	319	+	1	ID=cds00238;Parent=mRNA00026;Name=AG00048_511;Target=ASU_02492 391 446 +
AG00048	ALN	cds	514914	515159	460	+	1	ID=cds00239;Parent=mRNA00026;Name=AG00048_511;Target=ASU_02492 447 528 +
##sequence-region	AG00513 15361 50176
AG00513	ALN	gene	32140	42737	539	-	.	ID=gene00027;Name=AG00513_37
AG00513	ALN	mRNA	32140	42737	539	-	.	ID=mRNA00027;Parent=gene00027;Name=AG00513_37
AG00513	ALN	cds	42598	42737	314	-	0	ID=cds00240;Parent=mRNA00027;Name=AG00513_37;Target=ASU_10825 1 47 +
AG00513	ALN	cds	41584	41675	178	-	1	ID=cds00241;Parent=mRNA00027;Name=AG00513_37;Target=ASU_10825 48 77 +
AG00513	ALN	cds	40443	41274	-1416	-	2	ID=cds00242;Parent=mRNA00027;Name=AG00513_37;Target=ASU_10825 113 177 +
AG00513	ALN	cds	40044	40136	212	-	1	ID=cds00243;Parent=mRNA00027;Name=AG00513_37;Target=ASU_10825 178 208 +
AG00513	ALN	cds	39034	39164	262	-	1	ID=cds00244;Parent=mRNA00027;Name=AG00513_37;Target=ASU_10825 209 252 +
AG00513	ALN	cds	37315	37374	135	-	2	ID=cds00245;Parent=mRNA00027;Name=AG00513_37;Target=ASU_10825 253 272 +
AG00513	ALN	cds	36850	36958	227	-	2	ID=cds00246;Parent=mRNA00027;Name=AG00513_37;Target=ASU_10825 273 308 +
AG00513	ALN	cds	35759	35863	228	-	1	ID=cds00247;Parent=mRNA00027;Name=AG00513_37;Target=ASU_10825 309 343 +
AG00513	ALN	cds	34843	34962	242	-	1	ID=cds00248;Parent=mRNA00027;Name=AG00513_37;Target=ASU_10825 344 383 +
AG00513	ALN	cds	33966	34037	141	-	1	ID=cds00249;Parent=mRNA00027;Name=AG00513_37;Target=ASU_10825 384 407 +
AG00513	ALN	cds	33112	33269	302	-	1	ID=cds00250;Parent=mRNA00027;Name=AG00513_37;Target=ASU_10825 408 460 +
AG00513	ALN	cds	32531	32719	331	-	2	ID=cds00251;Parent=mRNA00027;Name=AG00513_37;Target=ASU_10825 461 523 +
AG00513	ALN	cds	32140	32179	58	-	2	ID=cds00252;Parent=mRNA00027;Name=AG00513_37;Target=ASU_10825 524 536 +
##sequence-region	AG00285 195585 230400
AG00285	ALN	gene	206302	224961	3173	+	.	ID=gene00028;Name=AG00285_215
AG00285	ALN	mRNA	206302	224961	3173	+	.	ID=mRNA00028;Parent=gene00028;Name=AG00285_215
AG00285	ALN	cds	206302	206439	334	+	0	ID=cds00253;Parent=mRNA00028;Name=AG00285_215;Target=ASU_08104 1 46 +
AG00285	ALN	cds	207529	207630	227	+	0	ID=cds00254;Parent=mRNA00028;Name=AG00285_215;Target=ASU_08104 47 80 +
AG00285	ALN	cds	208040	208674	143	+	0	ID=cds00255;Parent=mRNA00028;Name=AG00285_215;Target=ASU_08104 140 216 +
AG00285	ALN	cds	209139	209314	326	+	1	ID=cds00256;Parent=mRNA00028;Name=AG00285_215;Target=ASU_08104 217 275 +
AG00285	ALN	cds	209818	210018	371	+	2	ID=cds00257;Parent=mRNA00028;Name=AG00285_215;Target=ASU_08104 276 342 +
AG00285	ALN	cds	210713	210848	241	+	2	ID=cds00258;Parent=mRNA00028;Name=AG00285_215;Target=ASU_08104 343 387 +
AG00285	ALN	cds	211327	211411	196	+	1	ID=cds00259;Parent=mRNA00028;Name=AG00285_215;Target=ASU_08104 388 416 +
AG00285	ALN	cds	213948	214763	-146	+	0	ID=cds00260;Parent=mRNA00028;Name=AG00285_215;Target=ASU_08104 456 547 +
AG00285	ALN	cds	215986	216104	234	+	0	ID=cds00261;Parent=mRNA00028;Name=AG00285_215;Target=ASU_08104 548 587 +
AG00285	ALN	cds	217357	217419	134	+	1	ID=cds00262;Parent=mRNA00028;Name=AG00285_215;Target=ASU_08104 588 608 +
AG00285	ALN	cds	218295	218497	351	+	1	ID=cds00263;Parent=mRNA00028;Name=AG00285_215;Target=ASU_08104 609 676 +
AG00285	ALN	cds	219411	219543	257	+	2	ID=cds00264;Parent=mRNA00028;Name=AG00285_215;Target=ASU_08104 677 720 +
AG00285	ALN	cds	220502	220572	159	+	1	ID=cds00265;Parent=mRNA00028;Name=AG00285_215;Target=ASU_08104 721 744 +
AG00285	ALN	cds	220940	221017	143	+	2	ID=cds00266;Parent=mRNA00028;Name=AG00285_215;Target=ASU_08104 745 770 +
AG00285	ALN	cds	221814	221939	235	+	2	ID=cds00267;Parent=mRNA00028;Name=AG00285_215;Target=ASU_08104 771 812 +
AG00285	ALN	cds	222253	222425	301	+	2	ID=cds00268;Parent=mRNA00028;Name=AG00285_215;Target=ASU_08104 813 869 +
AG00285	ALN	cds	223147	223388	459	+	0	ID=cds00269;Parent=mRNA00028;Name=AG00285_215;Target=ASU_08104 870 950 +
AG00285	ALN	cds	224875	224961	185	+	1	ID=cds00270;Parent=mRNA00028;Name=AG00285_215;Target=ASU_08104 951 979 +
##sequence-region	AG00518 15361 33792
AG00518	ALN	gene	17142	28003	3019	+	.	ID=gene00029;Name=AG00518_22
AG00518	ALN	mRNA	17142	28003	3019	+	.	ID=mRNA00029;Parent=gene00029;Name=AG00518_22
AG00518	ALN	cds	17142	17455	585	+	0	ID=cds00271;Parent=mRNA00029;Name=AG00518_22;Target=ASU_10871 1 105 +
AG00518	ALN	cds	18710	18913	349	+	1	ID=cds00272;Parent=mRNA00029;Name=AG00518_22;Target=ASU_10871 106 173 +
AG00518	ALN	cds	19616	19691	153	+	1	ID=cds00273;Parent=mRNA00029;Name=AG00518_22;Target=ASU_10871 174 198 +
AG00518	ALN	cds	21148	21286	206	+	0	ID=cds00274;Parent=mRNA00029;Name=AG00518_22;Target=ASU_10871 199 244 +
AG00518	ALN	cds	21768	21874	184	+	2	ID=cds00275;Parent=mRNA00029;Name=AG00518_22;Target=ASU_10871 245 280 +
AG00518	ALN	cds	22120	22266	249	+	0	ID=cds00276;Parent=mRNA00029;Name=AG00518_22;Target=ASU_10871 281 329 +
AG00518	ALN	cds	22670	22825	261	+	0	ID=cds00277;Parent=mRNA00029;Name=AG00518_22;Target=ASU_10871 330 381 +
AG00518	ALN	cds	23021	23226	371	+	0	ID=cds00278;Parent=mRNA00029;Name=AG00518_22;Target=ASU_10871 382 450 +
AG00518	ALN	cds	24729	24781	83	+	1	ID=cds00279;Parent=mRNA00029;Name=AG00518_22;Target=ASU_10871 451 467 +
AG00518	ALN	cds	25369	25424	107	+	2	ID=cds00280;Parent=mRNA00029;Name=AG00518_22;Target=ASU_10871 468 486 +
AG00518	ALN	cds	26253	26360	208	+	0	ID=cds00281;Parent=mRNA00029;Name=AG00518_22;Target=ASU_10871 487 522 +
AG00518	ALN	cds	26807	26966	299	+	0	ID=cds00282;Parent=mRNA00029;Name=AG00518_22;Target=ASU_10871 523 575 +
AG00518	ALN	cds	27624	28003	637	+	2	ID=cds00283;Parent=mRNA00029;Name=AG00518_22;Target=ASU_10871 576 702 +
##sequence-region	AG00042 474113 525312
AG00042	ALN	gene	497514	513139	1537	-	.	ID=gene00030;Name=AG00042_505
AG00042	ALN	mRNA	497514	513139	1537	-	.	ID=mRNA00030;Parent=gene00030;Name=AG00042_505
AG00042	ALN	cds	512975	513139	335	-	0	ID=cds00284;Parent=mRNA00030;Name=AG00042_505;Target=ASU_02237 1 55 +
AG00042	ALN	cds	510059	510191	215	-	0	ID=cds00285;Parent=mRNA00030;Name=AG00042_505;Target=ASU_02237 56 99 +
AG00042	ALN	cds	508275	508481	406	-	2	ID=cds00286;Parent=mRNA00030;Name=AG00042_505;Target=ASU_02237 100 168 +
AG00042	ALN	cds	506708	506821	250	-	2	ID=cds00287;Parent=mRNA00030;Name=AG00042_505;Target=ASU_02237 169 206 +
AG00042	ALN	cds	505874	506084	399	-	2	ID=cds00288;Parent=mRNA00030;Name=AG00042_505;Target=ASU_02237 207 277 +
AG00042	ALN	cds	504799	504957	306	-	1	ID=cds00289;Parent=mRNA00030;Name=AG00042_505;Target=ASU_02237 278 330 +
AG00042	ALN	cds	503997	504173	334	-	1	ID=cds00290;Parent=mRNA00030;Name=AG00042_505;Target=ASU_02237 331 389 +
AG00042	ALN	cds	502128	502209	160	-	1	ID=cds00291;Parent=mRNA00030;Name=AG00042_505;Target=ASU_02237 390 416 +
AG00042	ALN	cds	501194	501349	301	-	0	ID=cds00292;Parent=mRNA00030;Name=AG00042_505;Target=ASU_02237 417 468 +
AG00042	ALN	cds	500305	500730	-411	-	0	ID=cds00293;Parent=mRNA00030;Name=AG00042_505;Target=ASU_02237 486 540 +
AG00042	ALN	cds	498448	499101	-331	-	0	ID=cds00294;Parent=mRNA00030;Name=AG00042_505;Target=ASU_02237 597 651 +
AG00042	ALN	cds	497514	497649	224	-	0	ID=cds00295;Parent=mRNA00030;Name=AG00042_505;Target=ASU_02237 652 696 +
