# Supplementary material for: Expanding the view on the evolution of the nematode dauer signalling pathways: refinement through gene gain and pathway co-option
Source: BMC Genomics. 2016 Jun 27;17:476. doi: 10.1186/s12864-016-2770-7 (PMC4924289; doi:10.1186/s12864-016-2770-7)
Supplement: Additional file 4: — Gene models in gff format. (TGZ 240 kb) [file 12864_2016_2770_MOESM4_ESM.tgz › a_suum-PRJNA80881-WS246-annotations.gff]

##gff-version	3
##Species, BioProject, Release: A. suum, PRJNA80881, WS246
##sequence-region	Scaffold478 817153 854016
Scaffold478	ALN	gene	843067	850935	2215	-	.	ID=gene00001;Name=Scaffold478_847
Scaffold478	ALN	mRNA	843067	850935	2215	-	.	ID=mRNA00001;Parent=gene00001;Name=Scaffold478_847
Scaffold478	ALN	cds	850768	850935	400	-	0	ID=cds00001;Parent=mRNA00001;Name=Scaffold478_847;Target=GS_11030 1 56 +
Scaffold478	ALN	cds	849567	849644	155	-	0	ID=cds00002;Parent=mRNA00001;Name=Scaffold478_847;Target=GS_11030 57 82 +
Scaffold478	ALN	cds	848898	849086	379	-	0	ID=cds00003;Parent=mRNA00001;Name=Scaffold478_847;Target=GS_11030 83 145 +
Scaffold478	ALN	cds	847587	847792	369	-	0	ID=cds00004;Parent=mRNA00001;Name=Scaffold478_847;Target=GS_11030 146 214 +
Scaffold478	ALN	cds	847139	847210	158	-	1	ID=cds00005;Parent=mRNA00001;Name=Scaffold478_847;Target=GS_11030 215 238 +
Scaffold478	ALN	cds	846344	846466	229	-	1	ID=cds00006;Parent=mRNA00001;Name=Scaffold478_847;Target=GS_11030 239 279 +
Scaffold478	ALN	cds	845964	846144	350	-	1	ID=cds00007;Parent=mRNA00001;Name=Scaffold478_847;Target=GS_11030 280 339 +
Scaffold478	ALN	cds	845097	845251	311	-	0	ID=cds00008;Parent=mRNA00001;Name=Scaffold478_847;Target=GS_11030 340 391 +
Scaffold478	ALN	cds	843067	843229	321	-	1	ID=cds00009;Parent=mRNA00001;Name=Scaffold478_847;Target=GS_11030 392 445 +
##sequence-region	Scaffold629 312321 353193
Scaffold629	ALN	gene	338890	351664	1531	-	.	ID=gene00002;Name=Scaffold629_345
Scaffold629	ALN	mRNA	338890	351664	1531	-	.	ID=mRNA00002;Parent=gene00002;Name=Scaffold629_345
Scaffold629	ALN	cds	351470	351664	383	-	0	ID=cds00010;Parent=mRNA00002;Name=Scaffold629_345;Target=s238 1 61 +
Scaffold629	ALN	cds	350599	350691	163	-	0	ID=cds00011;Parent=mRNA00002;Name=Scaffold629_345;Target=s238 62 92 +
Scaffold629	ALN	cds	349929	350094	225	-	0	ID=cds00012;Parent=mRNA00002;Name=Scaffold629_345;Target=s238 93 137 +
Scaffold629	ALN	cds	349562	349722	141	-	2	ID=cds00013;Parent=mRNA00002;Name=Scaffold629_345;Target=s238 138 190 +
Scaffold629	ALN	cds	347600	348411	-1149	-	0	ID=cds00014;Parent=mRNA00002;Name=Scaffold629_345;Target=s238 224 307 +
Scaffold629	ALN	cds	346305	346428	254	-	1	ID=cds00015;Parent=mRNA00002;Name=Scaffold629_345;Target=s238 308 348 +
Scaffold629	ALN	cds	344873	345051	314	-	0	ID=cds00016;Parent=mRNA00002;Name=Scaffold629_345;Target=s238 349 407 +
Scaffold629	ALN	cds	344260	344348	182	-	1	ID=cds00017;Parent=mRNA00002;Name=Scaffold629_345;Target=s238 408 437 +
Scaffold629	ALN	cds	343383	343504	236	-	2	ID=cds00018;Parent=mRNA00002;Name=Scaffold629_345;Target=s238 438 477 +
Scaffold629	ALN	cds	342744	342859	242	-	0	ID=cds00019;Parent=mRNA00002;Name=Scaffold629_345;Target=s238 478 516 +
Scaffold629	ALN	cds	341706	341896	216	-	1	ID=cds00020;Parent=mRNA00002;Name=Scaffold629_345;Target=s238 517 579 +
Scaffold629	ALN	cds	341487	341616	258	-	2	ID=cds00021;Parent=mRNA00002;Name=Scaffold629_345;Target=s238 580 624 +
Scaffold629	ALN	cds	340883	341034	317	-	1	ID=cds00022;Parent=mRNA00002;Name=Scaffold629_345;Target=s238 625 675 +
Scaffold629	ALN	cds	339354	339462	243	-	2	ID=cds00023;Parent=mRNA00002;Name=Scaffold629_345;Target=s238 676 711 +
Scaffold629	ALN	cds	338890	339039	293	-	1	ID=cds00024;Parent=mRNA00002;Name=Scaffold629_345;Target=s238 712 760 +
##sequence-region	Scaffold639 68609 105472
Scaffold639	ALN	gene	69777	89867	2657	-	.	ID=gene00003;Name=Scaffold639_79
Scaffold639	ALN	mRNA	69777	89867	2657	-	.	ID=mRNA00003;Parent=gene00003;Name=Scaffold639_79
Scaffold639	ALN	cds	89764	89867	262	-	0	ID=cds00025;Parent=mRNA00003;Name=Scaffold639_79;Target=GS_13351 1 35 +
Scaffold639	ALN	cds	87683	87791	238	-	1	ID=cds00026;Parent=mRNA00003;Name=Scaffold639_79;Target=GS_13351 36 71 +
Scaffold639	ALN	cds	83991	84119	262	-	0	ID=cds00027;Parent=mRNA00003;Name=Scaffold639_79;Target=GS_13351 72 114 +
Scaffold639	ALN	cds	81989	82198	371	-	0	ID=cds00028;Parent=mRNA00003;Name=Scaffold639_79;Target=GS_13351 115 184 +
Scaffold639	ALN	cds	80662	80793	258	-	0	ID=cds00029;Parent=mRNA00003;Name=Scaffold639_79;Target=GS_13351 185 228 +
Scaffold639	ALN	cds	80334	80399	151	-	0	ID=cds00030;Parent=mRNA00003;Name=Scaffold639_79;Target=GS_13351 229 250 +
Scaffold639	ALN	cds	73834	74040	401	-	0	ID=cds00031;Parent=mRNA00003;Name=Scaffold639_79;Target=GS_13351 251 319 +
Scaffold639	ALN	cds	72478	72606	283	-	0	ID=cds00032;Parent=mRNA00003;Name=Scaffold639_79;Target=GS_13351 320 362 +
Scaffold639	ALN	cds	71587	71801	431	-	0	ID=cds00033;Parent=mRNA00003;Name=Scaffold639_79;Target=GS_13351 363 434 +
Scaffold639	ALN	cds	70841	70988	301	-	1	ID=cds00034;Parent=mRNA00003;Name=Scaffold639_79;Target=GS_13351 435 483 +
Scaffold639	ALN	cds	69777	69941	308	-	0	ID=cds00035;Parent=mRNA00003;Name=Scaffold639_79;Target=GS_13351 484 538 +
##sequence-region	Scaffold373 451585 471040
Scaffold373	ALN	gene	466395	469504	1055	+	.	ID=gene00004;Name=Scaffold373_467
Scaffold373	ALN	mRNA	466395	469504	1055	+	.	ID=mRNA00004;Parent=gene00004;Name=Scaffold373_467
Scaffold373	ALN	cds	466395	466607	475	+	0	ID=cds00036;Parent=mRNA00004;Name=Scaffold373_467;Target=GS_21368 1 71 +
Scaffold373	ALN	cds	467474	467556	181	+	0	ID=cds00037;Parent=mRNA00004;Name=Scaffold373_467;Target=GS_21368 72 99 +
Scaffold373	ALN	cds	468760	468861	218	+	1	ID=cds00038;Parent=mRNA00004;Name=Scaffold373_467;Target=GS_21368 100 133 +
Scaffold373	ALN	cds	469354	469504	356	+	1	ID=cds00039;Parent=mRNA00004;Name=Scaffold373_467;Target=GS_21368 134 183 +
##sequence-region	Scaffold359 1 35840
Scaffold359	ALN	gene	11022	19166	900	+	.	ID=gene00005;Name=Scaffold359_15
Scaffold359	ALN	mRNA	11022	19166	900	+	.	ID=mRNA00005;Parent=gene00005;Name=Scaffold359_15
Scaffold359	ALN	cds	11022	11157	305	+	0	ID=cds00040;Parent=mRNA00005;Name=Scaffold359_15;Target=GS_22165 1 45 +
Scaffold359	ALN	cds	12346	12514	322	+	2	ID=cds00041;Parent=mRNA00005;Name=Scaffold359_15;Target=GS_22165 46 102 +
Scaffold359	ALN	cds	12988	13953	-1198	+	1	ID=cds00042;Parent=mRNA00005;Name=Scaffold359_15;Target=GS_22165 103 203 +
Scaffold359	ALN	cds	14388	14494	191	+	1	ID=cds00043;Parent=mRNA00005;Name=Scaffold359_15;Target=GS_22165 204 238 +
Scaffold359	ALN	cds	15215	15294	150	+	2	ID=cds00044;Parent=mRNA00005;Name=Scaffold359_15;Target=GS_22165 239 265 +
Scaffold359	ALN	cds	16001	16151	301	+	0	ID=cds00045;Parent=mRNA00005;Name=Scaffold359_15;Target=GS_22165 266 315 +
Scaffold359	ALN	cds	16526	16693	302	+	2	ID=cds00046;Parent=mRNA00005;Name=Scaffold359_15;Target=GS_22165 316 371 +
Scaffold359	ALN	cds	17166	17314	284	+	2	ID=cds00047;Parent=mRNA00005;Name=Scaffold359_15;Target=GS_22165 372 421 +
Scaffold359	ALN	cds	17990	18116	258	+	0	ID=cds00048;Parent=mRNA00005;Name=Scaffold359_15;Target=GS_22165 422 463 +
Scaffold359	ALN	cds	18376	18506	279	+	2	ID=cds00049;Parent=mRNA00005;Name=Scaffold359_15;Target=GS_22165 464 507 +
Scaffold359	ALN	cds	19032	19166	264	+	0	ID=cds00050;Parent=mRNA00005;Name=Scaffold359_15;Target=GS_22165 508 552 +
##sequence-region	Scaffold95 51201 88064
Scaffold95	ALN	gene	71076	86142	3194	+	.	ID=gene00006;Name=Scaffold95_78
Scaffold95	ALN	mRNA	71076	86142	3194	+	.	ID=mRNA00006;Parent=gene00006;Name=Scaffold95_78
Scaffold95	ALN	cds	71076	71254	273	+	0	ID=cds00051;Parent=mRNA00006;Name=Scaffold95_78;Target=GS_12046 1 50 +
Scaffold95	ALN	cds	71776	71850	140	+	1	ID=cds00052;Parent=mRNA00006;Name=Scaffold95_78;Target=GS_12046 51 75 +
Scaffold95	ALN	cds	73065	73146	171	+	1	ID=cds00053;Parent=mRNA00006;Name=Scaffold95_78;Target=GS_12046 76 102 +
Scaffold95	ALN	cds	73553	73723	313	+	0	ID=cds00054;Parent=mRNA00006;Name=Scaffold95_78;Target=GS_12046 103 159 +
Scaffold95	ALN	cds	74646	74867	454	+	0	ID=cds00055;Parent=mRNA00006;Name=Scaffold95_78;Target=GS_12046 160 233 +
Scaffold95	ALN	cds	75683	75866	349	+	0	ID=cds00056;Parent=mRNA00006;Name=Scaffold95_78;Target=GS_12046 234 294 +
Scaffold95	ALN	cds	77094	77264	339	+	2	ID=cds00057;Parent=mRNA00006;Name=Scaffold95_78;Target=GS_12046 295 351 +
Scaffold95	ALN	cds	79012	79210	363	+	2	ID=cds00058;Parent=mRNA00006;Name=Scaffold95_78;Target=GS_12046 352 418 +
Scaffold95	ALN	cds	79959	80001	101	+	1	ID=cds00059;Parent=mRNA00006;Name=Scaffold95_78;Target=GS_12046 419 432 +
Scaffold95	ALN	cds	80295	80392	188	+	0	ID=cds00060;Parent=mRNA00006;Name=Scaffold95_78;Target=GS_12046 433 465 +
Scaffold95	ALN	cds	81714	81906	346	+	1	ID=cds00061;Parent=mRNA00006;Name=Scaffold95_78;Target=GS_12046 466 529 +
Scaffold95	ALN	cds	83297	83401	203	+	0	ID=cds00062;Parent=mRNA00006;Name=Scaffold95_78;Target=GS_12046 530 564 +
Scaffold95	ALN	cds	84455	84586	284	+	0	ID=cds00063;Parent=mRNA00006;Name=Scaffold95_78;Target=GS_12046 565 608 +
Scaffold95	ALN	cds	85259	85390	252	+	0	ID=cds00064;Parent=mRNA00006;Name=Scaffold95_78;Target=GS_12046 609 652 +
Scaffold95	ALN	cds	86035	86142	231	+	0	ID=cds00065;Parent=mRNA00006;Name=Scaffold95_78;Target=GS_12046 653 688 +
##sequence-region	Scaffold741 1 53248
Scaffold741	ALN	gene	1796	48831	3492	+	.	ID=gene00007;Name=Scaffold741_25
Scaffold741	ALN	mRNA	1796	48831	3492	+	.	ID=mRNA00007;Parent=gene00007;Name=Scaffold741_25
Scaffold741	ALN	cds	1796	1990	398	+	0	ID=cds00066;Parent=mRNA00007;Name=Scaffold741_25;Target=s242 1 65 +
Scaffold741	ALN	cds	23789	23843	110	+	0	ID=cds00067;Parent=mRNA00007;Name=Scaffold741_25;Target=s242 66 83 +
Scaffold741	ALN	cds	28296	28414	245	+	2	ID=cds00068;Parent=mRNA00007;Name=Scaffold741_25;Target=s242 84 123 +
Scaffold741	ALN	cds	33889	34011	254	+	0	ID=cds00069;Parent=mRNA00007;Name=Scaffold741_25;Target=s242 124 164 +
Scaffold741	ALN	cds	34723	34812	206	+	0	ID=cds00070;Parent=mRNA00007;Name=Scaffold741_25;Target=s242 165 194 +
Scaffold741	ALN	cds	35332	35512	310	+	0	ID=cds00071;Parent=mRNA00007;Name=Scaffold741_25;Target=s242 195 254 +
Scaffold741	ALN	cds	36106	36182	153	+	2	ID=cds00072;Parent=mRNA00007;Name=Scaffold741_25;Target=s242 255 280 +
Scaffold741	ALN	cds	36630	36746	213	+	0	ID=cds00073;Parent=mRNA00007;Name=Scaffold741_25;Target=s242 281 319 +
Scaffold741	ALN	cds	38023	38125	206	+	0	ID=cds00074;Parent=mRNA00007;Name=Scaffold741_25;Target=s242 320 353 +
Scaffold741	ALN	cds	40439	40663	410	+	2	ID=cds00075;Parent=mRNA00007;Name=Scaffold741_25;Target=s242 354 428 +
Scaffold741	ALN	cds	41253	41457	385	+	2	ID=cds00076;Parent=mRNA00007;Name=Scaffold741_25;Target=s242 429 497 +
Scaffold741	ALN	cds	42007	42094	170	+	1	ID=cds00077;Parent=mRNA00007;Name=Scaffold741_25;Target=s242 498 526 +
Scaffold741	ALN	cds	43258	43453	357	+	0	ID=cds00078;Parent=mRNA00007;Name=Scaffold741_25;Target=s242 527 591 +
Scaffold741	ALN	cds	44303	44465	344	+	2	ID=cds00079;Parent=mRNA00007;Name=Scaffold741_25;Target=s242 592 646 +
Scaffold741	ALN	cds	45560	45721	329	+	1	ID=cds00080;Parent=mRNA00007;Name=Scaffold741_25;Target=s242 647 700 +
Scaffold741	ALN	cds	48663	48831	324	+	1	ID=cds00081;Parent=mRNA00007;Name=Scaffold741_25;Target=s242 701 756 +
##sequence-region	Scaffold339 86017 157696
Scaffold339	ALN	gene	104389	124536	1812	+	.	ID=gene00008;Name=Scaffold339_114
Scaffold339	ALN	mRNA	104389	124536	1812	+	.	ID=mRNA00008;Parent=gene00008;Name=Scaffold339_114
Scaffold339	ALN	cds	104389	104561	302	+	0	ID=cds00082;Parent=mRNA00008;Name=Scaffold339_114;Target=s220 1 58 +
Scaffold339	ALN	cds	104760	104914	243	+	1	ID=cds00083;Parent=mRNA00008;Name=Scaffold339_114;Target=s220 59 109 +
Scaffold339	ALN	cds	105361	105434	176	+	2	ID=cds00084;Parent=mRNA00008;Name=Scaffold339_114;Target=s220 110 134 +
Scaffold339	ALN	cds	118182	118337	295	+	0	ID=cds00085;Parent=mRNA00008;Name=Scaffold339_114;Target=s220 135 186 +
Scaffold339	ALN	cds	119977	120055	132	+	0	ID=cds00086;Parent=mRNA00008;Name=Scaffold339_114;Target=s220 187 212 +
Scaffold339	ALN	cds	121318	121414	182	+	2	ID=cds00087;Parent=mRNA00008;Name=Scaffold339_114;Target=s220 213 245 +
Scaffold339	ALN	cds	122238	122385	272	+	1	ID=cds00088;Parent=mRNA00008;Name=Scaffold339_114;Target=s220 246 294 +
Scaffold339	ALN	cds	122571	122597	22	+	0	ID=cds00089;Parent=mRNA00008;Name=Scaffold339_114;Target=s220 295 303 +
Scaffold339	ALN	cds	123833	123960	249	+	0	ID=cds00090;Parent=mRNA00008;Name=Scaffold339_114;Target=s220 304 344 +
Scaffold339	ALN	cds	124272	124536	466	+	1	ID=cds00091;Parent=mRNA00008;Name=Scaffold339_114;Target=s220 345 432 +
##sequence-region	Scaffold288 68609 88064
Scaffold288	ALN	gene	71021	77836	914	+	.	ID=gene00009;Name=Scaffold288_74
Scaffold288	ALN	mRNA	71021	77836	914	+	.	ID=mRNA00009;Parent=gene00009;Name=Scaffold288_74
Scaffold288	ALN	cds	71021	71143	291	+	0	ID=cds00092;Parent=mRNA00009;Name=Scaffold288_74;Target=s314 1 40 +
Scaffold288	ALN	cds	72498	72648	309	+	0	ID=cds00093;Parent=mRNA00009;Name=Scaffold288_74;Target=s314 41 90 +
Scaffold288	ALN	cds	73131	73252	234	+	2	ID=cds00094;Parent=mRNA00009;Name=Scaffold288_74;Target=s314 91 131 +
Scaffold288	ALN	cds	74141	74808	-639	+	0	ID=cds00095;Parent=mRNA00009;Name=Scaffold288_74;Target=s314 178 237 +
Scaffold288	ALN	cds	75684	75865	357	+	1	ID=cds00096;Parent=mRNA00009;Name=Scaffold288_74;Target=s314 238 298 +
Scaffold288	ALN	cds	76597	76767	334	+	2	ID=cds00097;Parent=mRNA00009;Name=Scaffold288_74;Target=s314 299 355 +
Scaffold288	ALN	cds	77657	77836	377	+	2	ID=cds00098;Parent=mRNA00009;Name=Scaffold288_74;Target=s314 356 415 +
##sequence-region	Scaffold817 16385 53248
Scaffold817	ALN	gene	19782	40296	2169	-	.	ID=gene00010;Name=Scaffold817_30
Scaffold817	ALN	mRNA	19782	40296	2169	-	.	ID=mRNA00010;Parent=gene00010;Name=Scaffold817_30
Scaffold817	ALN	cds	40274	40296	34	-	0	ID=cds00099;Parent=mRNA00010;Name=Scaffold817_30;Target=s363 1 8 +
Scaffold817	ALN	cds	39537	39591	105	-	1	ID=cds00100;Parent=mRNA00010;Name=Scaffold817_30;Target=s363 9 26 +
Scaffold817	ALN	cds	37141	37229	169	-	0	ID=cds00101;Parent=mRNA00010;Name=Scaffold817_30;Target=s363 27 56 +
Scaffold817	ALN	cds	36121	36276	319	-	1	ID=cds00102;Parent=mRNA00010;Name=Scaffold817_30;Target=s363 57 108 +
Scaffold817	ALN	cds	35622	35703	145	-	1	ID=cds00103;Parent=mRNA00010;Name=Scaffold817_30;Target=s363 109 135 +
Scaffold817	ALN	cds	24203	24426	423	-	0	ID=cds00104;Parent=mRNA00010;Name=Scaffold817_30;Target=s363 136 210 +
Scaffold817	ALN	cds	23528	23560	50	-	1	ID=cds00105;Parent=mRNA00010;Name=Scaffold817_30;Target=s363 211 221 +
Scaffold817	ALN	cds	22948	23193	447	-	1	ID=cds00106;Parent=mRNA00010;Name=Scaffold817_30;Target=s363 222 303 +
Scaffold817	ALN	cds	21326	21507	302	-	1	ID=cds00107;Parent=mRNA00010;Name=Scaffold817_30;Target=s363 304 363 +
Scaffold817	ALN	cds	20313	20657	550	-	2	ID=cds00108;Parent=mRNA00010;Name=Scaffold817_30;Target=s363 364 478 +
Scaffold817	ALN	cds	19782	19930	204	-	2	ID=cds00109;Parent=mRNA00010;Name=Scaffold817_30;Target=s363 479 531 +
##sequence-region	Scaffold488 1548289 1585152
Scaffold488	ALN	gene	1561289	1567765	1903	+	.	ID=gene00011;Name=Scaffold488_1564
Scaffold488	ALN	mRNA	1561289	1567765	1903	+	.	ID=mRNA00011;Parent=gene00011;Name=Scaffold488_1564
Scaffold488	ALN	cds	1561289	1561396	266	+	0	ID=cds00110;Parent=mRNA00011;Name=Scaffold488_1564;Target=s350 1 36 +
Scaffold488	ALN	cds	1562339	1562518	345	+	0	ID=cds00111;Parent=mRNA00011;Name=Scaffold488_1564;Target=s350 37 96 +
Scaffold488	ALN	cds	1563499	1563708	398	+	0	ID=cds00112;Parent=mRNA00011;Name=Scaffold488_1564;Target=s350 97 166 +
Scaffold488	ALN	cds	1564459	1564596	277	+	0	ID=cds00113;Parent=mRNA00011;Name=Scaffold488_1564;Target=s350 167 212 +
Scaffold488	ALN	cds	1564928	1565051	236	+	0	ID=cds00114;Parent=mRNA00011;Name=Scaffold488_1564;Target=s350 213 253 +
Scaffold488	ALN	cds	1566065	1566133	150	+	2	ID=cds00115;Parent=mRNA00011;Name=Scaffold488_1564;Target=s350 254 276 +
Scaffold488	ALN	cds	1566397	1566547	249	+	2	ID=cds00116;Parent=mRNA00011;Name=Scaffold488_1564;Target=s350 277 327 +
Scaffold488	ALN	cds	1567207	1567333	230	+	1	ID=cds00117;Parent=mRNA00011;Name=Scaffold488_1564;Target=s350 328 369 +
Scaffold488	ALN	cds	1567664	1567765	204	+	0	ID=cds00118;Parent=mRNA00011;Name=Scaffold488_1564;Target=s350 370 403 +
##sequence-region	Scaffold516 1 35840
Scaffold516	ALN	gene	10553	21012	2206	-	.	ID=gene00012;Name=Scaffold516_15
Scaffold516	ALN	mRNA	10553	21012	2206	-	.	ID=mRNA00012;Parent=gene00012;Name=Scaffold516_15
Scaffold516	ALN	cds	20912	21012	155	-	0	ID=cds00119;Parent=mRNA00012;Name=Scaffold516_15;Target=s253 1 34 +
Scaffold516	ALN	cds	20206	20374	308	-	1	ID=cds00120;Parent=mRNA00012;Name=Scaffold516_15;Target=s253 35 90 +
Scaffold516	ALN	cds	19403	19538	247	-	0	ID=cds00121;Parent=mRNA00012;Name=Scaffold516_15;Target=s253 91 135 +
Scaffold516	ALN	cds	17904	18136	463	-	2	ID=cds00122;Parent=mRNA00012;Name=Scaffold516_15;Target=s253 136 213 +
Scaffold516	ALN	cds	17372	17512	288	-	0	ID=cds00123;Parent=mRNA00012;Name=Scaffold516_15;Target=s253 214 260 +
Scaffold516	ALN	cds	16010	16110	203	-	0	ID=cds00124;Parent=mRNA00012;Name=Scaffold516_15;Target=s253 261 294 +
Scaffold516	ALN	cds	14259	14434	282	-	1	ID=cds00125;Parent=mRNA00012;Name=Scaffold516_15;Target=s253 295 352 +
Scaffold516	ALN	cds	13681	13743	96	-	2	ID=cds00126;Parent=mRNA00012;Name=Scaffold516_15;Target=s253 353 370 +
Scaffold516	ALN	cds	12695	12822	115	-	2	ID=cds00127;Parent=mRNA00012;Name=Scaffold516_15;Target=s253 371 399 +
Scaffold516	ALN	cds	11413	11653	463	-	0	ID=cds00128;Parent=mRNA00012;Name=Scaffold516_15;Target=s253 400 479 +
Scaffold516	ALN	cds	10553	10632	163	-	2	ID=cds00129;Parent=mRNA00012;Name=Scaffold516_15;Target=s253 480 506 +
##sequence-region	Scaffold262 347137 401408
Scaffold262	ALN	gene	349449	392089	3582	-	.	ID=gene00013;Name=Scaffold262_370
Scaffold262	ALN	mRNA	349449	392089	3582	-	.	ID=mRNA00013;Parent=gene00013;Name=Scaffold262_370
Scaffold262	ALN	cds	391985	392089	253	-	0	ID=cds00130;Parent=mRNA00013;Name=Scaffold262_370;Target=s324 12 46 +
Scaffold262	ALN	cds	370772	370939	324	-	0	ID=cds00131;Parent=mRNA00013;Name=Scaffold262_370;Target=s324 47 102 +
Scaffold262	ALN	cds	363649	363723	147	-	0	ID=cds00132;Parent=mRNA00013;Name=Scaffold262_370;Target=s324 103 127 +
Scaffold262	ALN	cds	362150	362310	281	-	0	ID=cds00133;Parent=mRNA00013;Name=Scaffold262_370;Target=s324 128 181 +
Scaffold262	ALN	cds	360921	361087	336	-	1	ID=cds00134;Parent=mRNA00013;Name=Scaffold262_370;Target=s324 182 236 +
Scaffold262	ALN	cds	360201	360297	183	-	2	ID=cds00135;Parent=mRNA00013;Name=Scaffold262_370;Target=s324 237 269 +
Scaffold262	ALN	cds	358993	359116	233	-	1	ID=cds00136;Parent=mRNA00013;Name=Scaffold262_370;Target=s324 270 310 +
Scaffold262	ALN	cds	357420	357527	204	-	0	ID=cds00137;Parent=mRNA00013;Name=Scaffold262_370;Target=s324 311 346 +
Scaffold262	ALN	cds	356783	356929	289	-	0	ID=cds00138;Parent=mRNA00013;Name=Scaffold262_370;Target=s324 347 395 +
Scaffold262	ALN	cds	355377	355513	263	-	0	ID=cds00139;Parent=mRNA00013;Name=Scaffold262_370;Target=s324 396 441 +
Scaffold262	ALN	cds	354857	354980	232	-	1	ID=cds00140;Parent=mRNA00013;Name=Scaffold262_370;Target=s324 442 482 +
Scaffold262	ALN	cds	354365	354504	265	-	0	ID=cds00141;Parent=mRNA00013;Name=Scaffold262_370;Target=s324 483 529 +
Scaffold262	ALN	cds	353269	353500	452	-	1	ID=cds00142;Parent=mRNA00013;Name=Scaffold262_370;Target=s324 530 606 +
Scaffold262	ALN	cds	352500	352676	355	-	0	ID=cds00143;Parent=mRNA00013;Name=Scaffold262_370;Target=s324 607 665 +
Scaffold262	ALN	cds	350947	351122	330	-	0	ID=cds00144;Parent=mRNA00013;Name=Scaffold262_370;Target=s324 666 724 +
Scaffold262	ALN	cds	349449	349608	345	-	1	ID=cds00145;Parent=mRNA00013;Name=Scaffold262_370;Target=s324 725 777 +
##sequence-region	Scaffold69 1043457 1062912
Scaffold69	ALN	gene	1053252	1059619	1278	+	.	ID=gene00014;Name=Scaffold69_1056
Scaffold69	ALN	mRNA	1053252	1059619	1278	+	.	ID=mRNA00014;Parent=gene00014;Name=Scaffold69_1056
Scaffold69	ALN	cds	1053252	1053302	159	+	0	ID=cds00146;Parent=mRNA00014;Name=Scaffold69_1056;Target=GS_01317 1 17 +
Scaffold69	ALN	cds	1054584	1054832	490	+	0	ID=cds00147;Parent=mRNA00014;Name=Scaffold69_1056;Target=GS_01317 18 100 +
Scaffold69	ALN	cds	1056441	1056564	244	+	0	ID=cds00148;Parent=mRNA00014;Name=Scaffold69_1056;Target=GS_01317 101 141 +
Scaffold69	ALN	cds	1058212	1058375	319	+	2	ID=cds00149;Parent=mRNA00014;Name=Scaffold69_1056;Target=GS_01317 142 196 +
Scaffold69	ALN	cds	1059458	1059619	311	+	0	ID=cds00150;Parent=mRNA00014;Name=Scaffold69_1056;Target=GS_01317 197 250 +
##sequence-region	Scaffold569 51201 81312
Scaffold569	ALN	gene	67985	70282	536	+	.	ID=gene00015;Name=Scaffold569_69
Scaffold569	ALN	mRNA	67985	70282	536	+	.	ID=mRNA00015;Parent=gene00015;Name=Scaffold569_69
Scaffold569	ALN	cds	67985	68171	368	+	0	ID=cds00151;Parent=mRNA00015;Name=Scaffold569_69;Target=s289 1 58 +
Scaffold569	ALN	cds	70143	70282	232	+	2	ID=cds00152;Parent=mRNA00015;Name=Scaffold569_69;Target=s289 59 96 +
##sequence-region	Scaffold22 3132417 3204096
Scaffold22	ALN	gene	3166798	3199168	2483	-	.	ID=gene00016;Name=Scaffold22_3182
Scaffold22	ALN	mRNA	3166798	3199168	2483	-	.	ID=mRNA00016;Parent=gene00016;Name=Scaffold22_3182
Scaffold22	ALN	cds	3198958	3199168	466	-	0	ID=cds00153;Parent=mRNA00016;Name=Scaffold22_3182;Target=GS_03593 1 70 +
Scaffold22	ALN	cds	3193885	3194080	395	-	2	ID=cds00154;Parent=mRNA00016;Name=Scaffold22_3182;Target=GS_03593 71 136 +
Scaffold22	ALN	cds	3192433	3192517	177	-	1	ID=cds00155;Parent=mRNA00016;Name=Scaffold22_3182;Target=GS_03593 137 164 +
Scaffold22	ALN	cds	3191242	3191538	551	-	0	ID=cds00156;Parent=mRNA00016;Name=Scaffold22_3182;Target=GS_03593 165 263 +
Scaffold22	ALN	cds	3189543	3189788	478	-	0	ID=cds00157;Parent=mRNA00016;Name=Scaffold22_3182;Target=GS_03593 264 345 +
Scaffold22	ALN	cds	3187953	3188119	335	-	0	ID=cds00158;Parent=mRNA00016;Name=Scaffold22_3182;Target=GS_03593 346 401 +
Scaffold22	ALN	cds	3181624	3182486	-1386	-	1	ID=cds00159;Parent=mRNA00016;Name=Scaffold22_3182;Target=GS_03593 445 492 +
Scaffold22	ALN	cds	3180616	3180704	191	-	2	ID=cds00160;Parent=mRNA00016;Name=Scaffold22_3182;Target=GS_03593 493 522 +
Scaffold22	ALN	cds	3179467	3179661	220	-	0	ID=cds00161;Parent=mRNA00016;Name=Scaffold22_3182;Target=GS_03593 523 588 +
Scaffold22	ALN	cds	3178577	3178649	167	-	0	ID=cds00162;Parent=mRNA00016;Name=Scaffold22_3182;Target=GS_03593 589 612 +
Scaffold22	ALN	cds	3178146	3178244	213	-	2	ID=cds00163;Parent=mRNA00016;Name=Scaffold22_3182;Target=GS_03593 613 645 +
Scaffold22	ALN	cds	3177476	3177688	347	-	2	ID=cds00164;Parent=mRNA00016;Name=Scaffold22_3182;Target=GS_03593 646 716 +
Scaffold22	ALN	cds	3177054	3177197	267	-	2	ID=cds00165;Parent=mRNA00016;Name=Scaffold22_3182;Target=GS_03593 717 764 +
Scaffold22	ALN	cds	3176163	3176803	-1225	-	2	ID=cds00166;Parent=mRNA00016;Name=Scaffold22_3182;Target=GS_03593 798 841 +
Scaffold22	ALN	cds	3174541	3174630	206	-	0	ID=cds00167;Parent=mRNA00016;Name=Scaffold22_3182;Target=GS_03593 842 871 +
Scaffold22	ALN	cds	3173602	3173792	381	-	0	ID=cds00168;Parent=mRNA00016;Name=Scaffold22_3182;Target=GS_03593 872 935 +
Scaffold22	ALN	cds	3172941	3173059	257	-	1	ID=cds00169;Parent=mRNA00016;Name=Scaffold22_3182;Target=GS_03593 936 974 +
Scaffold22	ALN	cds	3172024	3172147	255	-	2	ID=cds00170;Parent=mRNA00016;Name=Scaffold22_3182;Target=GS_03593 975 1016 +
Scaffold22	ALN	cds	3171091	3171297	384	-	1	ID=cds00171;Parent=mRNA00016;Name=Scaffold22_3182;Target=GS_03593 1017 1085 +
Scaffold22	ALN	cds	3169410	3169641	446	-	1	ID=cds00172;Parent=mRNA00016;Name=Scaffold22_3182;Target=GS_03593 1086 1162 +
Scaffold22	ALN	cds	3168337	3168499	336	-	0	ID=cds00173;Parent=mRNA00016;Name=Scaffold22_3182;Target=GS_03593 1163 1216 +
Scaffold22	ALN	cds	3167198	3167304	218	-	2	ID=cds00174;Parent=mRNA00016;Name=Scaffold22_3182;Target=GS_03593 1217 1252 +
Scaffold22	ALN	cds	3166798	3166836	89	-	0	ID=cds00175;Parent=mRNA00016;Name=Scaffold22_3182;Target=GS_03593 1253 1265 +
##sequence-region	Scaffold95 973825 1028096
Scaffold95	ALN	gene	1005558	1010958	1284	+	.	ID=gene00017;Name=Scaffold95_1008
Scaffold95	ALN	mRNA	1005558	1010958	1284	+	.	ID=mRNA00017;Parent=gene00017;Name=Scaffold95_1008
Scaffold95	ALN	cds	1005558	1005608	172	+	0	ID=cds00176;Parent=mRNA00017;Name=Scaffold95_1008;Target=GS_21894 1 17 +
Scaffold95	ALN	cds	1005969	1006214	465	+	0	ID=cds00177;Parent=mRNA00017;Name=Scaffold95_1008;Target=GS_21894 18 99 +
Scaffold95	ALN	cds	1006880	1007003	232	+	0	ID=cds00178;Parent=mRNA00017;Name=Scaffold95_1008;Target=GS_21894 100 140 +
Scaffold95	ALN	cds	1009678	1009841	324	+	2	ID=cds00179;Parent=mRNA00017;Name=Scaffold95_1008;Target=GS_21894 141 195 +
Scaffold95	ALN	cds	1010794	1010958	326	+	0	ID=cds00180;Parent=mRNA00017;Name=Scaffold95_1008;Target=GS_21894 196 250 +
##sequence-region	Scaffold663 155649 227328
Scaffold663	ALN	gene	207110	211318	988	-	.	ID=gene00018;Name=Scaffold663_209
Scaffold663	ALN	mRNA	207110	211318	988	-	.	ID=mRNA00018;Parent=gene00018;Name=Scaffold663_209
Scaffold663	ALN	cds	211268	211318	131	-	0	ID=cds00181;Parent=mRNA00018;Name=Scaffold663_209;Target=GS_21894 1 17 +
Scaffold663	ALN	cds	210451	210552	207	-	0	ID=cds00182;Parent=mRNA00018;Name=Scaffold663_209;Target=GS_21894 18 51 +
Scaffold663	ALN	cds	209061	209207	248	-	0	ID=cds00183;Parent=mRNA00018;Name=Scaffold663_209;Target=GS_21894 52 99 +
Scaffold663	ALN	cds	208593	208716	218	-	0	ID=cds00184;Parent=mRNA00018;Name=Scaffold663_209;Target=GS_21894 100 140 +
Scaffold663	ALN	cds	208068	208102	48	-	2	ID=cds00185;Parent=mRNA00018;Name=Scaffold663_209;Target=GS_21894 141 152 +
Scaffold663	ALN	cds	207729	207857	189	-	0	ID=cds00186;Parent=mRNA00018;Name=Scaffold663_209;Target=GS_21894 153 195 +
Scaffold663	ALN	cds	207110	207274	278	-	0	ID=cds00187;Parent=mRNA00018;Name=Scaffold663_209;Target=GS_21894 196 250 +
##sequence-region	Scaffold69 1043457 1062912
Scaffold69	ALN	gene	1053252	1059619	1042	+	.	ID=gene00019;Name=Scaffold69_1056
Scaffold69	ALN	mRNA	1053252	1059619	1042	+	.	ID=mRNA00019;Parent=gene00019;Name=Scaffold69_1056
Scaffold69	ALN	cds	1053252	1053302	143	+	0	ID=cds00188;Parent=mRNA00019;Name=Scaffold69_1056;Target=GS_05590 4 20 +
Scaffold69	ALN	cds	1054584	1054832	421	+	0	ID=cds00189;Parent=mRNA00019;Name=Scaffold69_1056;Target=GS_05590 21 103 +
Scaffold69	ALN	cds	1056441	1056564	209	+	0	ID=cds00190;Parent=mRNA00019;Name=Scaffold69_1056;Target=GS_05590 104 144 +
Scaffold69	ALN	cds	1058155	1058375	259	+	2	ID=cds00191;Parent=mRNA00019;Name=Scaffold69_1056;Target=GS_05590 145 248 +
Scaffold69	ALN	cds	1059458	1059619	255	+	0	ID=cds00192;Parent=mRNA00019;Name=Scaffold69_1056;Target=GS_05590 249 303 +
##sequence-region	Scaffold20 1687553 1724416
Scaffold20	ALN	gene	1697456	1708411	2743	+	.	ID=gene00020;Name=Scaffold20_1702
Scaffold20	ALN	mRNA	1697456	1708411	2743	+	.	ID=mRNA00020;Parent=gene00020;Name=Scaffold20_1702
Scaffold20	ALN	cds	1697456	1697534	200	+	0	ID=cds00193;Parent=mRNA00020;Name=Scaffold20_1702;Target=GS_21245 1 26 +
Scaffold20	ALN	cds	1698897	1699024	253	+	2	ID=cds00194;Parent=mRNA00020;Name=Scaffold20_1702;Target=GS_21245 27 69 +
Scaffold20	ALN	cds	1701360	1701443	156	+	0	ID=cds00195;Parent=mRNA00020;Name=Scaffold20_1702;Target=GS_21245 70 97 +
Scaffold20	ALN	cds	1702133	1702244	226	+	0	ID=cds00196;Parent=mRNA00020;Name=Scaffold20_1702;Target=GS_21245 98 134 +
Scaffold20	ALN	cds	1702472	1702551	153	+	2	ID=cds00197;Parent=mRNA00020;Name=Scaffold20_1702;Target=GS_21245 135 161 +
Scaffold20	ALN	cds	1702752	1702914	327	+	0	ID=cds00198;Parent=mRNA00020;Name=Scaffold20_1702;Target=GS_21245 162 215 +
Scaffold20	ALN	cds	1703656	1703785	236	+	2	ID=cds00199;Parent=mRNA00020;Name=Scaffold20_1702;Target=GS_21245 216 259 +
Scaffold20	ALN	cds	1704365	1704530	345	+	1	ID=cds00200;Parent=mRNA00020;Name=Scaffold20_1702;Target=GS_21245 260 314 +
Scaffold20	ALN	cds	1705233	1705492	494	+	0	ID=cds00201;Parent=mRNA00020;Name=Scaffold20_1702;Target=GS_21245 315 401 +
Scaffold20	ALN	cds	1706688	1706877	336	+	1	ID=cds00202;Parent=mRNA00020;Name=Scaffold20_1702;Target=GS_21245 402 464 +
Scaffold20	ALN	cds	1707396	1707548	329	+	0	ID=cds00203;Parent=mRNA00020;Name=Scaffold20_1702;Target=GS_21245 465 515 +
Scaffold20	ALN	cds	1708268	1708411	312	+	0	ID=cds00204;Parent=mRNA00020;Name=Scaffold20_1702;Target=GS_21245 516 563 +
##sequence-region	Scaffold434 904193 958464
Scaffold434	ALN	gene	938999	944307	970	-	.	ID=gene00021;Name=Scaffold434_941
Scaffold434	ALN	mRNA	938999	944307	970	-	.	ID=mRNA00021;Parent=gene00021;Name=Scaffold434_941
Scaffold434	ALN	cds	944088	944307	434	-	0	ID=cds00205;Parent=mRNA00021;Name=Scaffold434_941;Target=GS_16638 1 73 +
Scaffold434	ALN	cds	942630	942801	339	-	2	ID=cds00206;Parent=mRNA00021;Name=Scaffold434_941;Target=GS_16638 74 131 +
Scaffold434	ALN	cds	941786	941941	287	-	1	ID=cds00207;Parent=mRNA00021;Name=Scaffold434_941;Target=GS_16638 132 183 +
Scaffold434	ALN	cds	940138	940878	-581	-	1	ID=cds00208;Parent=mRNA00021;Name=Scaffold434_941;Target=GS_16638 242 311 +
Scaffold434	ALN	cds	939744	939911	319	-	1	ID=cds00209;Parent=mRNA00021;Name=Scaffold434_941;Target=GS_16638 312 367 +
Scaffold434	ALN	cds	938999	939244	458	-	1	ID=cds00210;Parent=mRNA00021;Name=Scaffold434_941;Target=GS_16638 368 449 +
##sequence-region	Scaffold883 51201 88064
Scaffold883	ALN	gene	56544	70754	918	-	.	ID=gene00022;Name=Scaffold883_63
Scaffold883	ALN	mRNA	56544	70754	918	-	.	ID=mRNA00022;Parent=gene00022;Name=Scaffold883_63
Scaffold883	ALN	cds	70615	70754	314	-	0	ID=cds00211;Parent=mRNA00022;Name=Scaffold883_63;Target=GS_10352 1 47 +
Scaffold883	ALN	cds	69604	69695	182	-	1	ID=cds00212;Parent=mRNA00022;Name=Scaffold883_63;Target=GS_10352 48 77 +
Scaffold883	ALN	cds	68386	69238	-1193	-	2	ID=cds00213;Parent=mRNA00022;Name=Scaffold883_63;Target=GS_10352 113 177 +
Scaffold883	ALN	cds	67988	68080	212	-	1	ID=cds00214;Parent=mRNA00022;Name=Scaffold883_63;Target=GS_10352 178 208 +
Scaffold883	ALN	cds	66977	67107	254	-	1	ID=cds00215;Parent=mRNA00022;Name=Scaffold883_63;Target=GS_10352 209 252 +
Scaffold883	ALN	cds	65269	65328	135	-	2	ID=cds00216;Parent=mRNA00022;Name=Scaffold883_63;Target=GS_10352 253 272 +
Scaffold883	ALN	cds	64804	64912	227	-	2	ID=cds00217;Parent=mRNA00022;Name=Scaffold883_63;Target=GS_10352 273 308 +
Scaffold883	ALN	cds	63713	63817	228	-	1	ID=cds00218;Parent=mRNA00022;Name=Scaffold883_63;Target=GS_10352 309 343 +
Scaffold883	ALN	cds	62798	62917	242	-	1	ID=cds00219;Parent=mRNA00022;Name=Scaffold883_63;Target=GS_10352 344 383 +
Scaffold883	ALN	cds	61925	61996	141	-	1	ID=cds00220;Parent=mRNA00022;Name=Scaffold883_63;Target=GS_10352 384 407 +
Scaffold883	ALN	cds	61071	61228	301	-	1	ID=cds00221;Parent=mRNA00022;Name=Scaffold883_63;Target=GS_10352 408 460 +
Scaffold883	ALN	cds	60491	60679	342	-	2	ID=cds00222;Parent=mRNA00022;Name=Scaffold883_63;Target=GS_10352 461 523 +
Scaffold883	ALN	cds	56544	56673	221	-	2	ID=cds00223;Parent=mRNA00022;Name=Scaffold883_63;Target=GS_10352 524 566 +
##sequence-region	Scaffold485 190465 244736
Scaffold485	ALN	gene	208767	227387	2921	+	.	ID=gene00023;Name=Scaffold485_218
Scaffold485	ALN	mRNA	208767	227387	2921	+	.	ID=mRNA00023;Parent=gene00023;Name=Scaffold485_218
Scaffold485	ALN	cds	208767	208904	334	+	0	ID=cds00224;Parent=mRNA00023;Name=Scaffold485_218;Target=GS_09780 1 46 +
Scaffold485	ALN	cds	209990	210091	227	+	0	ID=cds00225;Parent=mRNA00023;Name=Scaffold485_218;Target=GS_09780 47 80 +
Scaffold485	ALN	cds	210502	211135	-130	+	0	ID=cds00226;Parent=mRNA00023;Name=Scaffold485_218;Target=GS_09780 81 216 +
Scaffold485	ALN	cds	211601	211776	328	+	2	ID=cds00227;Parent=mRNA00023;Name=Scaffold485_218;Target=GS_09780 217 275 +
Scaffold485	ALN	cds	212281	212481	371	+	0	ID=cds00228;Parent=mRNA00023;Name=Scaffold485_218;Target=GS_09780 276 342 +
Scaffold485	ALN	cds	213166	213301	241	+	0	ID=cds00229;Parent=mRNA00023;Name=Scaffold485_218;Target=GS_09780 343 387 +
Scaffold485	ALN	cds	213780	213864	196	+	2	ID=cds00230;Parent=mRNA00023;Name=Scaffold485_218;Target=GS_09780 388 416 +
Scaffold485	ALN	cds	216388	217203	-144	+	1	ID=cds00231;Parent=mRNA00023;Name=Scaffold485_218;Target=GS_09780 456 547 +
Scaffold485	ALN	cds	218425	218543	234	+	1	ID=cds00232;Parent=mRNA00023;Name=Scaffold485_218;Target=GS_09780 548 587 +
Scaffold485	ALN	cds	219776	219838	134	+	2	ID=cds00233;Parent=mRNA00023;Name=Scaffold485_218;Target=GS_09780 588 608 +
Scaffold485	ALN	cds	220725	220930	368	+	2	ID=cds00234;Parent=mRNA00023;Name=Scaffold485_218;Target=GS_09780 609 677 +
Scaffold485	ALN	cds	221841	221973	253	+	0	ID=cds00235;Parent=mRNA00023;Name=Scaffold485_218;Target=GS_09780 678 721 +
Scaffold485	ALN	cds	222932	223002	159	+	2	ID=cds00236;Parent=mRNA00023;Name=Scaffold485_218;Target=GS_09780 722 745 +
Scaffold485	ALN	cds	223370	223447	142	+	0	ID=cds00237;Parent=mRNA00023;Name=Scaffold485_218;Target=GS_09780 746 771 +
Scaffold485	ALN	cds	224241	224366	235	+	0	ID=cds00238;Parent=mRNA00023;Name=Scaffold485_218;Target=GS_09780 772 813 +
Scaffold485	ALN	cds	224680	224852	300	+	0	ID=cds00239;Parent=mRNA00023;Name=Scaffold485_218;Target=GS_09780 814 870 +
Scaffold485	ALN	cds	225574	225815	458	+	1	ID=cds00240;Parent=mRNA00023;Name=Scaffold485_218;Target=GS_09780 871 951 +
Scaffold485	ALN	cds	227301	227387	185	+	2	ID=cds00241;Parent=mRNA00023;Name=Scaffold485_218;Target=GS_09780 952 980 +
##sequence-region	Scaffold421 451585 471040
Scaffold421	ALN	gene	452588	464043	3006	-	.	ID=gene00024;Name=Scaffold421_458
Scaffold421	ALN	mRNA	452588	464043	3006	-	.	ID=mRNA00024;Parent=gene00024;Name=Scaffold421_458
Scaffold421	ALN	cds	463730	464043	585	-	0	ID=cds00242;Parent=mRNA00024;Name=Scaffold421_458;Target=GS_21488 1 105 +
Scaffold421	ALN	cds	462270	462473	351	-	1	ID=cds00243;Parent=mRNA00024;Name=Scaffold421_458;Target=GS_21488 106 173 +
Scaffold421	ALN	cds	461305	461380	153	-	1	ID=cds00244;Parent=mRNA00024;Name=Scaffold421_458;Target=GS_21488 174 198 +
Scaffold421	ALN	cds	459719	459857	206	-	0	ID=cds00245;Parent=mRNA00024;Name=Scaffold421_458;Target=GS_21488 199 244 +
Scaffold421	ALN	cds	459130	459236	184	-	2	ID=cds00246;Parent=mRNA00024;Name=Scaffold421_458;Target=GS_21488 245 280 +
Scaffold421	ALN	cds	458525	458671	248	-	0	ID=cds00247;Parent=mRNA00024;Name=Scaffold421_458;Target=GS_21488 281 329 +
Scaffold421	ALN	cds	457965	458120	261	-	0	ID=cds00248;Parent=mRNA00024;Name=Scaffold421_458;Target=GS_21488 330 381 +
Scaffold421	ALN	cds	457565	457770	371	-	0	ID=cds00249;Parent=mRNA00024;Name=Scaffold421_458;Target=GS_21488 382 450 +
Scaffold421	ALN	cds	456011	456063	83	-	1	ID=cds00250;Parent=mRNA00024;Name=Scaffold421_458;Target=GS_21488 451 467 +
Scaffold421	ALN	cds	455379	455434	107	-	2	ID=cds00251;Parent=mRNA00024;Name=Scaffold421_458;Target=GS_21488 468 486 +
Scaffold421	ALN	cds	454395	454502	208	-	0	ID=cds00252;Parent=mRNA00024;Name=Scaffold421_458;Target=GS_21488 487 522 +
Scaffold421	ALN	cds	453790	453949	296	-	0	ID=cds00253;Parent=mRNA00024;Name=Scaffold421_458;Target=GS_21488 523 575 +
Scaffold421	ALN	cds	452588	452967	630	-	2	ID=cds00254;Parent=mRNA00024;Name=Scaffold421_458;Target=GS_21488 576 702 +
##sequence-region	Scaffold25 782337 801792
Scaffold25	ALN	gene	783928	795137	942	+	.	ID=gene00025;Name=Scaffold25_789
Scaffold25	ALN	mRNA	783928	795137	942	+	.	ID=mRNA00025;Parent=gene00025;Name=Scaffold25_789
Scaffold25	ALN	cds	783928	784171	524	+	0	ID=cds00255;Parent=mRNA00025;Name=Scaffold25_789;Target=GS_13536 1 81 +
Scaffold25	ALN	cds	785630	785743	250	+	2	ID=cds00256;Parent=mRNA00025;Name=Scaffold25_789;Target=GS_13536 82 119 +
Scaffold25	ALN	cds	786376	786586	399	+	2	ID=cds00257;Parent=mRNA00025;Name=Scaffold25_789;Target=GS_13536 120 190 +
Scaffold25	ALN	cds	787503	787661	306	+	1	ID=cds00258;Parent=mRNA00025;Name=Scaffold25_789;Target=GS_13536 191 243 +
Scaffold25	ALN	cds	788288	788456	317	+	1	ID=cds00259;Parent=mRNA00025;Name=Scaffold25_789;Target=GS_13536 244 299 +
Scaffold25	ALN	cds	791113	791268	280	+	0	ID=cds00260;Parent=mRNA00025;Name=Scaffold25_789;Target=GS_13536 300 350 +
Scaffold25	ALN	cds	791732	792211	-328	+	0	ID=cds00261;Parent=mRNA00025;Name=Scaffold25_789;Target=GS_13536 368 440 +
Scaffold25	ALN	cds	793403	793979	-484	+	0	ID=cds00262;Parent=mRNA00025;Name=Scaffold25_789;Target=GS_13536 441 524 +
Scaffold25	ALN	cds	795062	795137	153	+	2	ID=cds00263;Parent=mRNA00025;Name=Scaffold25_789;Target=GS_13536 525 549 +
