# Supplementary material for: Expanding the view on the evolution of the nematode dauer signalling pathways: refinement through gene gain and pathway co-option
Source: BMC Genomics. 2016 Jun 27;17:476. doi: 10.1186/s12864-016-2770-7 (PMC4924289; doi:10.1186/s12864-016-2770-7)
Supplement: Additional file 4: — Gene models in gff format. (TGZ 240 kb) [file 12864_2016_2770_MOESM4_ESM.tgz › b_malayi-PRJNA10729-WS246-annotations.gff]

##gff-version	3
##Species, BioProject, Release: B. malayi, PRJNA10729, WS246
##sequence-region	Bmal_v3_scaffold25 490497 502784
Bmal_v3_scaffold25	ALN	gene	492919	497024	2171	+	.	ID=gene00001;Name=Bmal_v3_scaffold25_494
Bmal_v3_scaffold25	ALN	mRNA	492919	497024	2171	+	.	ID=mRNA00001;Parent=gene00001;Name=Bmal_v3_scaffold25_494
Bmal_v3_scaffold25	ALN	cds	492919	493001	178	+	0	ID=cds00001;Parent=mRNA00001;Name=Bmal_v3_scaffold25_494;Target=Bm7280 1 27 +
Bmal_v3_scaffold25	ALN	cds	493435	493534	216	+	1	ID=cds00002;Parent=mRNA00001;Name=Bmal_v3_scaffold25_494;Target=Bm7280 28 60 +
Bmal_v3_scaffold25	ALN	cds	493769	493846	187	+	0	ID=cds00003;Parent=mRNA00001;Name=Bmal_v3_scaffold25_494;Target=Bm7280 61 86 +
Bmal_v3_scaffold25	ALN	cds	494334	494522	358	+	0	ID=cds00004;Parent=mRNA00001;Name=Bmal_v3_scaffold25_494;Target=Bm7280 87 149 +
Bmal_v3_scaffold25	ALN	cds	494645	494850	374	+	0	ID=cds00005;Parent=mRNA00001;Name=Bmal_v3_scaffold25_494;Target=Bm7280 150 218 +
Bmal_v3_scaffold25	ALN	cds	495173	495244	159	+	1	ID=cds00006;Parent=mRNA00001;Name=Bmal_v3_scaffold25_494;Target=Bm7280 219 242 +
Bmal_v3_scaffold25	ALN	cds	495816	495938	237	+	1	ID=cds00007;Parent=mRNA00001;Name=Bmal_v3_scaffold25_494;Target=Bm7280 243 283 +
Bmal_v3_scaffold25	ALN	cds	496145	496325	330	+	1	ID=cds00008;Parent=mRNA00001;Name=Bmal_v3_scaffold25_494;Target=Bm7280 284 343 +
Bmal_v3_scaffold25	ALN	cds	496448	496602	293	+	0	ID=cds00009;Parent=mRNA00001;Name=Bmal_v3_scaffold25_494;Target=Bm7280 344 395 +
Bmal_v3_scaffold25	ALN	cds	496862	497024	314	+	1	ID=cds00010;Parent=mRNA00001;Name=Bmal_v3_scaffold25_494;Target=Bm7280 396 449 +
##sequence-region	Bmal_v3_scaffold13 582657 605184
Bmal_v3_scaffold13	ALN	gene	587952	598090	5496	-	.	ID=gene00002;Name=Bmal_v3_scaffold13_593
Bmal_v3_scaffold13	ALN	mRNA	587952	598090	5496	-	.	ID=mRNA00002;Parent=gene00002;Name=Bmal_v3_scaffold13_593
Bmal_v3_scaffold13	ALN	cds	597977	598090	235	-	0	ID=cds00011;Parent=mRNA00002;Name=Bmal_v3_scaffold13_593;Target=s424 1 38 +
Bmal_v3_scaffold13	ALN	cds	594882	595045	321	-	0	ID=cds00012;Parent=mRNA00002;Name=Bmal_v3_scaffold13_593;Target=s424 39 93 +
Bmal_v3_scaffold13	ALN	cds	594378	594565	352	-	1	ID=cds00013;Parent=mRNA00002;Name=Bmal_v3_scaffold13_593;Target=s424 94 155 +
Bmal_v3_scaffold13	ALN	cds	593884	594087	367	-	2	ID=cds00014;Parent=mRNA00002;Name=Bmal_v3_scaffold13_593;Target=s424 156 223 +
Bmal_v3_scaffold13	ALN	cds	593239	593402	301	-	2	ID=cds00015;Parent=mRNA00002;Name=Bmal_v3_scaffold13_593;Target=s424 224 278 +
Bmal_v3_scaffold13	ALN	cds	593011	593097	173	-	0	ID=cds00016;Parent=mRNA00002;Name=Bmal_v3_scaffold13_593;Target=s424 279 307 +
Bmal_v3_scaffold13	ALN	cds	592830	592931	218	-	0	ID=cds00017;Parent=mRNA00002;Name=Bmal_v3_scaffold13_593;Target=s424 308 341 +
Bmal_v3_scaffold13	ALN	cds	592433	592492	138	-	0	ID=cds00018;Parent=mRNA00002;Name=Bmal_v3_scaffold13_593;Target=s424 342 361 +
Bmal_v3_scaffold13	ALN	cds	592138	592314	337	-	0	ID=cds00019;Parent=mRNA00002;Name=Bmal_v3_scaffold13_593;Target=s424 362 420 +
Bmal_v3_scaffold13	ALN	cds	591960	592052	183	-	0	ID=cds00020;Parent=mRNA00002;Name=Bmal_v3_scaffold13_593;Target=s424 421 451 +
Bmal_v3_scaffold13	ALN	cds	591751	591882	295	-	0	ID=cds00021;Parent=mRNA00002;Name=Bmal_v3_scaffold13_593;Target=s424 452 495 +
Bmal_v3_scaffold13	ALN	cds	591211	591363	294	-	0	ID=cds00022;Parent=mRNA00002;Name=Bmal_v3_scaffold13_593;Target=s424 496 546 +
Bmal_v3_scaffold13	ALN	cds	591050	591144	181	-	0	ID=cds00023;Parent=mRNA00002;Name=Bmal_v3_scaffold13_593;Target=s424 547 578 +
Bmal_v3_scaffold13	ALN	cds	590666	590918	491	-	1	ID=cds00024;Parent=mRNA00002;Name=Bmal_v3_scaffold13_593;Target=s424 579 662 +
Bmal_v3_scaffold13	ALN	cds	590366	590489	254	-	0	ID=cds00025;Parent=mRNA00002;Name=Bmal_v3_scaffold13_593;Target=s424 663 703 +
Bmal_v3_scaffold13	ALN	cds	590119	590297	327	-	2	ID=cds00026;Parent=mRNA00002;Name=Bmal_v3_scaffold13_593;Target=s424 704 763 +
Bmal_v3_scaffold13	ALN	cds	589794	589882	174	-	0	ID=cds00027;Parent=mRNA00002;Name=Bmal_v3_scaffold13_593;Target=s424 764 793 +
Bmal_v3_scaffold13	ALN	cds	589576	589697	249	-	1	ID=cds00028;Parent=mRNA00002;Name=Bmal_v3_scaffold13_593;Target=s424 794 833 +
Bmal_v3_scaffold13	ALN	cds	589242	589357	249	-	2	ID=cds00029;Parent=mRNA00002;Name=Bmal_v3_scaffold13_593;Target=s424 834 872 +
Bmal_v3_scaffold13	ALN	cds	588911	589130	376	-	0	ID=cds00030;Parent=mRNA00002;Name=Bmal_v3_scaffold13_593;Target=s424 873 945 +
Bmal_v3_scaffold13	ALN	cds	588807	588834	72	-	2	ID=cds00031;Parent=mRNA00002;Name=Bmal_v3_scaffold13_593;Target=s424 946 955 +
Bmal_v3_scaffold13	ALN	cds	588612	588729	243	-	1	ID=cds00032;Parent=mRNA00002;Name=Bmal_v3_scaffold13_593;Target=s424 956 994 +
Bmal_v3_scaffold13	ALN	cds	588392	588543	329	-	0	ID=cds00033;Parent=mRNA00002;Name=Bmal_v3_scaffold13_593;Target=s424 995 1045 +
Bmal_v3_scaffold13	ALN	cds	588215	588344	248	-	1	ID=cds00034;Parent=mRNA00002;Name=Bmal_v3_scaffold13_593;Target=s424 1046 1088 +
Bmal_v3_scaffold13	ALN	cds	587952	588101	282	-	0	ID=cds00035;Parent=mRNA00002;Name=Bmal_v3_scaffold13_593;Target=s424 1089 1138 +
##sequence-region	Bmal_v3_scaffold2 1473537 1496064
Bmal_v3_scaffold2	ALN	gene	1483613	1489583	2372	+	.	ID=gene00003;Name=Bmal_v3_scaffold2_1486
Bmal_v3_scaffold2	ALN	mRNA	1483613	1489583	2372	+	.	ID=mRNA00003;Parent=gene00003;Name=Bmal_v3_scaffold2_1486
Bmal_v3_scaffold2	ALN	cds	1483613	1483633	99	+	0	ID=cds00036;Parent=mRNA00003;Name=Bmal_v3_scaffold2_1486;Target=Bm2161e 1 7 +
Bmal_v3_scaffold2	ALN	cds	1484061	1484191	252	+	0	ID=cds00037;Parent=mRNA00003;Name=Bmal_v3_scaffold2_1486;Target=Bm2161e 8 51 +
Bmal_v3_scaffold2	ALN	cds	1484273	1484381	235	+	1	ID=cds00038;Parent=mRNA00003;Name=Bmal_v3_scaffold2_1486;Target=Bm2161e 52 87 +
Bmal_v3_scaffold2	ALN	cds	1484628	1484756	255	+	0	ID=cds00039;Parent=mRNA00003;Name=Bmal_v3_scaffold2_1486;Target=Bm2161e 88 130 +
Bmal_v3_scaffold2	ALN	cds	1484853	1485044	321	+	0	ID=cds00040;Parent=mRNA00003;Name=Bmal_v3_scaffold2_1486;Target=Bm2161e 131 194 +
Bmal_v3_scaffold2	ALN	cds	1485432	1485563	254	+	0	ID=cds00041;Parent=mRNA00003;Name=Bmal_v3_scaffold2_1486;Target=Bm2161e 195 238 +
Bmal_v3_scaffold2	ALN	cds	1485784	1485849	138	+	0	ID=cds00042;Parent=mRNA00003;Name=Bmal_v3_scaffold2_1486;Target=Bm2161e 239 260 +
Bmal_v3_scaffold2	ALN	cds	1487837	1488043	235	+	0	ID=cds00043;Parent=mRNA00003;Name=Bmal_v3_scaffold2_1486;Target=Bm2161e 261 324 +
Bmal_v3_scaffold2	ALN	cds	1488210	1488270	-10	+	0	ID=cds00044;Parent=mRNA00003;Name=Bmal_v3_scaffold2_1486;Target=Bm2161e 325 351 +
Bmal_v3_scaffold2	ALN	cds	1488320	1488420	-11	+	2	ID=cds00045;Parent=mRNA00003;Name=Bmal_v3_scaffold2_1486;Target=Bm2161e 352 393 +
Bmal_v3_scaffold2	ALN	cds	1488501	1488629	256	+	0	ID=cds00046;Parent=mRNA00003;Name=Bmal_v3_scaffold2_1486;Target=Bm2161e 394 436 +
Bmal_v3_scaffold2	ALN	cds	1488739	1488953	425	+	0	ID=cds00047;Parent=mRNA00003;Name=Bmal_v3_scaffold2_1486;Target=Bm2161e 437 508 +
Bmal_v3_scaffold2	ALN	cds	1489091	1489238	284	+	1	ID=cds00048;Parent=mRNA00003;Name=Bmal_v3_scaffold2_1486;Target=Bm2161e 509 557 +
Bmal_v3_scaffold2	ALN	cds	1489416	1489583	304	+	0	ID=cds00049;Parent=mRNA00003;Name=Bmal_v3_scaffold2_1486;Target=Bm2161e 558 613 +
##sequence-region	Bmal_v3_scaffold4 2210817 2223104
Bmal_v3_scaffold4	ALN	gene	2215066	2219442	2047	-	.	ID=gene00004;Name=Bmal_v3_scaffold4_2217
Bmal_v3_scaffold4	ALN	mRNA	2215066	2219442	2047	-	.	ID=mRNA00004;Parent=gene00004;Name=Bmal_v3_scaffold4_2217
Bmal_v3_scaffold4	ALN	cds	2219328	2219442	268	-	0	ID=cds00050;Parent=mRNA00004;Name=Bmal_v3_scaffold4_2217;Target=Bm3688d 1 38 +
Bmal_v3_scaffold4	ALN	cds	2218967	2219135	311	-	2	ID=cds00051;Parent=mRNA00004;Name=Bmal_v3_scaffold4_2217;Target=Bm3688d 39 95 +
Bmal_v3_scaffold4	ALN	cds	2218632	2218773	266	-	1	ID=cds00052;Parent=mRNA00004;Name=Bmal_v3_scaffold4_2217;Target=Bm3688d 96 142 +
Bmal_v3_scaffold4	ALN	cds	2217802	2218297	-130	-	0	ID=cds00053;Parent=mRNA00004;Name=Bmal_v3_scaffold4_2217;Target=Bm3688d 143 232 +
Bmal_v3_scaffold4	ALN	cds	2217493	2217572	159	-	2	ID=cds00054;Parent=mRNA00004;Name=Bmal_v3_scaffold4_2217;Target=Bm3688d 233 259 +
Bmal_v3_scaffold4	ALN	cds	2217224	2217374	312	-	0	ID=cds00055;Parent=mRNA00004;Name=Bmal_v3_scaffold4_2217;Target=Bm3688d 260 309 +
Bmal_v3_scaffold4	ALN	cds	2216525	2216683	286	-	2	ID=cds00056;Parent=mRNA00004;Name=Bmal_v3_scaffold4_2217;Target=Bm3688d 310 362 +
Bmal_v3_scaffold4	ALN	cds	2216278	2216426	284	-	2	ID=cds00057;Parent=mRNA00004;Name=Bmal_v3_scaffold4_2217;Target=Bm3688d 363 412 +
Bmal_v3_scaffold4	ALN	cds	2215662	2215788	267	-	0	ID=cds00058;Parent=mRNA00004;Name=Bmal_v3_scaffold4_2217;Target=Bm3688d 413 454 +
Bmal_v3_scaffold4	ALN	cds	2215410	2215540	287	-	2	ID=cds00059;Parent=mRNA00004;Name=Bmal_v3_scaffold4_2217;Target=Bm3688d 455 498 +
Bmal_v3_scaffold4	ALN	cds	2215066	2215194	251	-	0	ID=cds00060;Parent=mRNA00004;Name=Bmal_v3_scaffold4_2217;Target=Bm3688d 499 541 +
##sequence-region	Bmal_v3_scaffold10 961537 973824
Bmal_v3_scaffold10	ALN	gene	964553	972437	4078	+	.	ID=gene00005;Name=Bmal_v3_scaffold10_968
Bmal_v3_scaffold10	ALN	mRNA	964553	972437	4078	+	.	ID=mRNA00005;Parent=gene00005;Name=Bmal_v3_scaffold10_968
Bmal_v3_scaffold10	ALN	cds	964553	964707	326	+	0	ID=cds00061;Parent=mRNA00005;Name=Bmal_v3_scaffold10_968;Target=Bm7579 1 52 +
Bmal_v3_scaffold10	ALN	cds	965046	965155	209	+	1	ID=cds00062;Parent=mRNA00005;Name=Bmal_v3_scaffold10_968;Target=Bm7579 53 88 +
Bmal_v3_scaffold10	ALN	cds	965582	965760	323	+	2	ID=cds00063;Parent=mRNA00005;Name=Bmal_v3_scaffold10_968;Target=Bm7579 89 148 +
Bmal_v3_scaffold10	ALN	cds	966315	966483	286	+	0	ID=cds00064;Parent=mRNA00005;Name=Bmal_v3_scaffold10_968;Target=Bm7579 149 204 +
Bmal_v3_scaffold10	ALN	cds	966784	966983	374	+	2	ID=cds00065;Parent=mRNA00005;Name=Bmal_v3_scaffold10_968;Target=Bm7579 205 271 +
Bmal_v3_scaffold10	ALN	cds	967707	967854	279	+	0	ID=cds00066;Parent=mRNA00005;Name=Bmal_v3_scaffold10_968;Target=Bm7579 272 320 +
Bmal_v3_scaffold10	ALN	cds	967919	968088	337	+	2	ID=cds00067;Parent=mRNA00005;Name=Bmal_v3_scaffold10_968;Target=Bm7579 321 377 +
Bmal_v3_scaffold10	ALN	cds	968320	968498	212	+	0	ID=cds00068;Parent=mRNA00005;Name=Bmal_v3_scaffold10_968;Target=Bm7579 378 437 +
Bmal_v3_scaffold10	ALN	cds	968597	968681	181	+	1	ID=cds00069;Parent=mRNA00005;Name=Bmal_v3_scaffold10_968;Target=Bm7579 438 465 +
Bmal_v3_scaffold10	ALN	cds	968935	969090	290	+	0	ID=cds00070;Parent=mRNA00005;Name=Bmal_v3_scaffold10_968;Target=Bm7579 466 517 +
Bmal_v3_scaffold10	ALN	cds	969165	969272	224	+	0	ID=cds00071;Parent=mRNA00005;Name=Bmal_v3_scaffold10_968;Target=Bm7579 518 553 +
Bmal_v3_scaffold10	ALN	cds	969379	969450	165	+	0	ID=cds00072;Parent=mRNA00005;Name=Bmal_v3_scaffold10_968;Target=Bm7579 554 577 +
Bmal_v3_scaffold10	ALN	cds	969611	969812	374	+	0	ID=cds00073;Parent=mRNA00005;Name=Bmal_v3_scaffold10_968;Target=Bm7579 578 644 +
Bmal_v3_scaffold10	ALN	cds	970241	970426	371	+	2	ID=cds00074;Parent=mRNA00005;Name=Bmal_v3_scaffold10_968;Target=Bm7579 645 706 +
Bmal_v3_scaffold10	ALN	cds	970674	971387	37	+	2	ID=cds00075;Parent=mRNA00005;Name=Bmal_v3_scaffold10_968;Target=Bm7579 765 875 +
Bmal_v3_scaffold10	ALN	cds	971465	971569	215	+	2	ID=cds00076;Parent=mRNA00005;Name=Bmal_v3_scaffold10_968;Target=Bm7579 876 910 +
Bmal_v3_scaffold10	ALN	cds	971746	971874	256	+	2	ID=cds00077;Parent=mRNA00005;Name=Bmal_v3_scaffold10_968;Target=Bm7579 911 953 +
Bmal_v3_scaffold10	ALN	cds	972089	972220	250	+	2	ID=cds00078;Parent=mRNA00005;Name=Bmal_v3_scaffold10_968;Target=Bm7579 954 997 +
Bmal_v3_scaffold10	ALN	cds	972363	972437	153	+	2	ID=cds00079;Parent=mRNA00005;Name=Bmal_v3_scaffold10_968;Target=Bm7579 998 1022 +
##sequence-region	Bmal_v3_scaffold24 449537 472064
Bmal_v3_scaffold24	ALN	gene	453451	463148	4393	+	.	ID=gene00006;Name=Bmal_v3_scaffold24_458
Bmal_v3_scaffold24	ALN	mRNA	453451	463148	4393	+	.	ID=mRNA00006;Parent=gene00006;Name=Bmal_v3_scaffold24_458
Bmal_v3_scaffold24	ALN	cds	453451	453518	180	+	0	ID=cds00080;Parent=mRNA00006;Name=Bmal_v3_scaffold24_458;Target=Bm2089n 1 23 +
Bmal_v3_scaffold24	ALN	cds	454124	454363	416	+	1	ID=cds00081;Parent=mRNA00006;Name=Bmal_v3_scaffold24_458;Target=Bm2089n 24 103 +
Bmal_v3_scaffold24	ALN	cds	454746	454870	240	+	1	ID=cds00082;Parent=mRNA00006;Name=Bmal_v3_scaffold24_458;Target=Bm2089n 104 144 +
Bmal_v3_scaffold24	ALN	cds	455301	455398	185	+	2	ID=cds00083;Parent=mRNA00006;Name=Bmal_v3_scaffold24_458;Target=Bm2089n 145 177 +
Bmal_v3_scaffold24	ALN	cds	455659	455730	150	+	0	ID=cds00084;Parent=mRNA00006;Name=Bmal_v3_scaffold24_458;Target=Bm2089n 178 201 +
Bmal_v3_scaffold24	ALN	cds	455914	456097	303	+	0	ID=cds00085;Parent=mRNA00006;Name=Bmal_v3_scaffold24_458;Target=Bm2089n 202 262 +
Bmal_v3_scaffold24	ALN	cds	456229	456428	372	+	2	ID=cds00086;Parent=mRNA00006;Name=Bmal_v3_scaffold24_458;Target=Bm2089n 263 329 +
Bmal_v3_scaffold24	ALN	cds	456626	456697	136	+	0	ID=cds00087;Parent=mRNA00006;Name=Bmal_v3_scaffold24_458;Target=Bm2089n 330 353 +
Bmal_v3_scaffold24	ALN	cds	456957	457104	267	+	0	ID=cds00088;Parent=mRNA00006;Name=Bmal_v3_scaffold24_458;Target=Bm2089n 354 402 +
Bmal_v3_scaffold24	ALN	cds	457253	457428	340	+	2	ID=cds00089;Parent=mRNA00006;Name=Bmal_v3_scaffold24_458;Target=Bm2089n 403 461 +
Bmal_v3_scaffold24	ALN	cds	457867	457964	195	+	0	ID=cds00090;Parent=mRNA00006;Name=Bmal_v3_scaffold24_458;Target=Bm2089n 462 494 +
Bmal_v3_scaffold24	ALN	cds	458107	458181	156	+	1	ID=cds00091;Parent=mRNA00006;Name=Bmal_v3_scaffold24_458;Target=Bm2089n 495 519 +
Bmal_v3_scaffold24	ALN	cds	458324	458733	-336	+	1	ID=cds00092;Parent=mRNA00006;Name=Bmal_v3_scaffold24_458;Target=Bm2089n 546 602 +
Bmal_v3_scaffold24	ALN	cds	458932	459156	419	+	2	ID=cds00093;Parent=mRNA00006;Name=Bmal_v3_scaffold24_458;Target=Bm2089n 603 677 +
Bmal_v3_scaffold24	ALN	cds	459408	459591	350	+	2	ID=cds00094;Parent=mRNA00006;Name=Bmal_v3_scaffold24_458;Target=Bm2089n 678 738 +
Bmal_v3_scaffold24	ALN	cds	459966	460136	323	+	1	ID=cds00095;Parent=mRNA00006;Name=Bmal_v3_scaffold24_458;Target=Bm2089n 739 795 +
Bmal_v3_scaffold24	ALN	cds	460291	460492	376	+	1	ID=cds00096;Parent=mRNA00006;Name=Bmal_v3_scaffold24_458;Target=Bm2089n 796 863 +
Bmal_v3_scaffold24	ALN	cds	460633	460675	99	+	0	ID=cds00097;Parent=mRNA00006;Name=Bmal_v3_scaffold24_458;Target=Bm2089n 864 877 +
Bmal_v3_scaffold24	ALN	cds	460958	461055	196	+	2	ID=cds00098;Parent=mRNA00006;Name=Bmal_v3_scaffold24_458;Target=Bm2089n 878 910 +
Bmal_v3_scaffold24	ALN	cds	461302	461494	353	+	0	ID=cds00099;Parent=mRNA00006;Name=Bmal_v3_scaffold24_458;Target=Bm2089n 911 974 +
Bmal_v3_scaffold24	ALN	cds	461664	461768	207	+	2	ID=cds00100;Parent=mRNA00006;Name=Bmal_v3_scaffold24_458;Target=Bm2089n 975 1009 +
Bmal_v3_scaffold24	ALN	cds	462036	462167	262	+	2	ID=cds00101;Parent=mRNA00006;Name=Bmal_v3_scaffold24_458;Target=Bm2089n 1010 1053 +
Bmal_v3_scaffold24	ALN	cds	462548	462679	236	+	2	ID=cds00102;Parent=mRNA00006;Name=Bmal_v3_scaffold24_458;Target=Bm2089n 1054 1097 +
Bmal_v3_scaffold24	ALN	cds	463065	463148	167	+	2	ID=cds00103;Parent=mRNA00006;Name=Bmal_v3_scaffold24_458;Target=Bm2089n 1098 1125 +
##sequence-region	Bmal_v3_scaffold1449 1 3699
Bmal_v3_scaffold1449	ALN	gene	339	2758	1152	-	.	ID=gene00007;Name=Bmal_v3_scaffold1449_1
Bmal_v3_scaffold1449	ALN	mRNA	339	2758	1152	-	.	ID=mRNA00007;Parent=gene00007;Name=Bmal_v3_scaffold1449_1
Bmal_v3_scaffold1449	ALN	cds	2584	2758	364	-	0	ID=cds00104;Parent=mRNA00007;Name=Bmal_v3_scaffold1449_1;Target=Bm3290 1 58 +
Bmal_v3_scaffold1449	ALN	cds	2058	2220	327	-	2	ID=cds00105;Parent=mRNA00007;Name=Bmal_v3_scaffold1449_1;Target=Bm3290 59 113 +
Bmal_v3_scaffold1449	ALN	cds	1699	1860	318	-	1	ID=cds00106;Parent=mRNA00007;Name=Bmal_v3_scaffold1449_1;Target=Bm3290 114 167 +
Bmal_v3_scaffold1449	ALN	cds	339	504	307	-	1	ID=cds00107;Parent=mRNA00007;Name=Bmal_v3_scaffold1449_1;Target=Bm3290 168 222 +
##sequence-region	Bmal_v3_scaffold1 4207617 4230144
Bmal_v3_scaffold1	ALN	gene	4218811	4228137	2582	+	.	ID=gene00008;Name=Bmal_v3_scaffold1_4223
Bmal_v3_scaffold1	ALN	mRNA	4218811	4228137	2582	+	.	ID=mRNA00008;Parent=gene00008;Name=Bmal_v3_scaffold1_4223
Bmal_v3_scaffold1	ALN	cds	4218811	4218882	196	+	0	ID=cds00108;Parent=mRNA00008;Name=Bmal_v3_scaffold1_4223;Target=s406 1 24 +
Bmal_v3_scaffold1	ALN	cds	4218939	4219008	149	+	0	ID=cds00109;Parent=mRNA00008;Name=Bmal_v3_scaffold1_4223;Target=s406 25 47 +
Bmal_v3_scaffold1	ALN	cds	4219412	4219518	204	+	2	ID=cds00110;Parent=mRNA00008;Name=Bmal_v3_scaffold1_4223;Target=s406 48 83 +
Bmal_v3_scaffold1	ALN	cds	4220530	4220626	184	+	0	ID=cds00111;Parent=mRNA00008;Name=Bmal_v3_scaffold1_4223;Target=s406 84 115 +
Bmal_v3_scaffold1	ALN	cds	4220817	4221008	335	+	2	ID=cds00112;Parent=mRNA00008;Name=Bmal_v3_scaffold1_4223;Target=s406 116 179 +
Bmal_v3_scaffold1	ALN	cds	4221170	4221243	177	+	2	ID=cds00113;Parent=mRNA00008;Name=Bmal_v3_scaffold1_4223;Target=s406 180 204 +
Bmal_v3_scaffold1	ALN	cds	4225508	4225721	392	+	0	ID=cds00114;Parent=mRNA00008;Name=Bmal_v3_scaffold1_4223;Target=s406 205 275 +
Bmal_v3_scaffold1	ALN	cds	4226261	4226376	215	+	2	ID=cds00115;Parent=mRNA00008;Name=Bmal_v3_scaffold1_4223;Target=s406 276 314 +
Bmal_v3_scaffold1	ALN	cds	4226563	4226627	142	+	0	ID=cds00116;Parent=mRNA00008;Name=Bmal_v3_scaffold1_4223;Target=s406 315 336 +
Bmal_v3_scaffold1	ALN	cds	4226854	4227010	283	+	1	ID=cds00117;Parent=mRNA00008;Name=Bmal_v3_scaffold1_4223;Target=s406 337 388 +
Bmal_v3_scaffold1	ALN	cds	4227173	4227301	236	+	0	ID=cds00118;Parent=mRNA00008;Name=Bmal_v3_scaffold1_4223;Target=s406 389 431 +
Bmal_v3_scaffold1	ALN	cds	4227469	4227593	234	+	0	ID=cds00119;Parent=mRNA00008;Name=Bmal_v3_scaffold1_4223;Target=s406 432 473 +
Bmal_v3_scaffold1	ALN	cds	4227870	4228137	474	+	1	ID=cds00120;Parent=mRNA00008;Name=Bmal_v3_scaffold1_4223;Target=s406 474 562 +
##sequence-region	Bmal_v3_scaffold9 900097 912384
Bmal_v3_scaffold9	ALN	gene	903303	908546	3328	-	.	ID=gene00009;Name=Bmal_v3_scaffold9_905
Bmal_v3_scaffold9	ALN	mRNA	903303	908546	3328	-	.	ID=mRNA00009;Parent=gene00009;Name=Bmal_v3_scaffold9_905
Bmal_v3_scaffold9	ALN	cds	908321	908546	438	-	0	ID=cds00121;Parent=mRNA00009;Name=Bmal_v3_scaffold9_905;Target=Bm5630 1 75 +
Bmal_v3_scaffold9	ALN	cds	907783	907912	266	-	2	ID=cds00122;Parent=mRNA00009;Name=Bmal_v3_scaffold9_905;Target=Bm5630 76 119 +
Bmal_v3_scaffold9	ALN	cds	907586	907697	245	-	1	ID=cds00123;Parent=mRNA00009;Name=Bmal_v3_scaffold9_905;Target=Bm5630 120 156 +
Bmal_v3_scaffold9	ALN	cds	906987	907157	347	-	0	ID=cds00124;Parent=mRNA00009;Name=Bmal_v3_scaffold9_905;Target=Bm5630 157 213 +
Bmal_v3_scaffold9	ALN	cds	906766	906895	266	-	0	ID=cds00125;Parent=mRNA00009;Name=Bmal_v3_scaffold9_905;Target=Bm5630 214 256 +
Bmal_v3_scaffold9	ALN	cds	906218	906410	412	-	2	ID=cds00126;Parent=mRNA00009;Name=Bmal_v3_scaffold9_905;Target=Bm5630 257 321 +
Bmal_v3_scaffold9	ALN	cds	905996	906104	248	-	1	ID=cds00127;Parent=mRNA00009;Name=Bmal_v3_scaffold9_905;Target=Bm5630 322 357 +
Bmal_v3_scaffold9	ALN	cds	905225	905708	100	-	0	ID=cds00128;Parent=mRNA00009;Name=Bmal_v3_scaffold9_905;Target=Bm5630 358 443 +
Bmal_v3_scaffold9	ALN	cds	905009	905108	221	-	2	ID=cds00129;Parent=mRNA00009;Name=Bmal_v3_scaffold9_905;Target=Bm5630 444 477 +
Bmal_v3_scaffold9	ALN	cds	904713	904834	224	-	1	ID=cds00130;Parent=mRNA00009;Name=Bmal_v3_scaffold9_905;Target=Bm5630 478 517 +
Bmal_v3_scaffold9	ALN	cds	904518	904639	260	-	2	ID=cds00131;Parent=mRNA00009;Name=Bmal_v3_scaffold9_905;Target=Bm5630 518 558 +
Bmal_v3_scaffold9	ALN	cds	904324	904443	236	-	0	ID=cds00132;Parent=mRNA00009;Name=Bmal_v3_scaffold9_905;Target=Bm5630 559 598 +
Bmal_v3_scaffold9	ALN	cds	904047	904246	368	-	0	ID=cds00133;Parent=mRNA00009;Name=Bmal_v3_scaffold9_905;Target=Bm5630 599 665 +
Bmal_v3_scaffold9	ALN	cds	903641	903740	208	-	1	ID=cds00134;Parent=mRNA00009;Name=Bmal_v3_scaffold9_905;Target=Bm5630 666 698 +
Bmal_v3_scaffold9	ALN	cds	903473	903562	188	-	0	ID=cds00135;Parent=mRNA00009;Name=Bmal_v3_scaffold9_905;Target=Bm5630 699 728 +
Bmal_v3_scaffold9	ALN	cds	903303	903311	44	-	0	ID=cds00136;Parent=mRNA00009;Name=Bmal_v3_scaffold9_905;Target=Bm5630 729 731 +
##sequence-region	Bmal_v3_scaffold105 1 21504
Bmal_v3_scaffold105	ALN	gene	2468	14190	4482	+	.	ID=gene00010;Name=Bmal_v3_scaffold105_8
Bmal_v3_scaffold105	ALN	mRNA	2468	14190	4482	+	.	ID=mRNA00010;Parent=gene00010;Name=Bmal_v3_scaffold105_8
Bmal_v3_scaffold105	ALN	cds	2468	2542	187	+	0	ID=cds00137;Parent=mRNA00010;Name=Bmal_v3_scaffold105_8;Target=Bm6845d 1 25 +
Bmal_v3_scaffold105	ALN	cds	3172	3288	233	+	0	ID=cds00138;Parent=mRNA00010;Name=Bmal_v3_scaffold105_8;Target=Bm6845d 26 64 +
Bmal_v3_scaffold105	ALN	cds	3544	3776	431	+	0	ID=cds00139;Parent=mRNA00010;Name=Bmal_v3_scaffold105_8;Target=Bm6845d 65 142 +
Bmal_v3_scaffold105	ALN	cds	3901	4163	452	+	1	ID=cds00140;Parent=mRNA00010;Name=Bmal_v3_scaffold105_8;Target=Bm6845d 143 229 +
Bmal_v3_scaffold105	ALN	cds	4244	4339	223	+	2	ID=cds00141;Parent=mRNA00010;Name=Bmal_v3_scaffold105_8;Target=Bm6845d 230 261 +
Bmal_v3_scaffold105	ALN	cds	4565	4772	462	+	2	ID=cds00142;Parent=mRNA00010;Name=Bmal_v3_scaffold105_8;Target=Bm6845d 262 331 +
Bmal_v3_scaffold105	ALN	cds	5022	5146	263	+	1	ID=cds00143;Parent=mRNA00010;Name=Bmal_v3_scaffold105_8;Target=Bm6845d 332 372 +
Bmal_v3_scaffold105	ALN	cds	5261	5408	309	+	2	ID=cds00144;Parent=mRNA00010;Name=Bmal_v3_scaffold105_8;Target=Bm6845d 373 422 +
Bmal_v3_scaffold105	ALN	cds	5769	5930	306	+	1	ID=cds00145;Parent=mRNA00010;Name=Bmal_v3_scaffold105_8;Target=Bm6845d 423 476 +
Bmal_v3_scaffold105	ALN	cds	6260	6468	387	+	1	ID=cds00146;Parent=mRNA00010;Name=Bmal_v3_scaffold105_8;Target=Bm6845d 477 545 +
Bmal_v3_scaffold105	ALN	cds	6639	7341	-1200	+	2	ID=cds00147;Parent=mRNA00010;Name=Bmal_v3_scaffold105_8;Target=Bm6845d 546 639 +
Bmal_v3_scaffold105	ALN	cds	7546	7698	290	+	1	ID=cds00148;Parent=mRNA00010;Name=Bmal_v3_scaffold105_8;Target=Bm6845d 640 690 +
Bmal_v3_scaffold105	ALN	cds	7844	8295	-760	+	1	ID=cds00149;Parent=mRNA00010;Name=Bmal_v3_scaffold105_8;Target=Bm6845d 730 764 +
Bmal_v3_scaffold105	ALN	cds	8387	8487	209	+	2	ID=cds00150;Parent=mRNA00010;Name=Bmal_v3_scaffold105_8;Target=Bm6845d 765 798 +
Bmal_v3_scaffold105	ALN	cds	8756	9005	451	+	0	ID=cds00151;Parent=mRNA00010;Name=Bmal_v3_scaffold105_8;Target=Bm6845d 799 881 +
Bmal_v3_scaffold105	ALN	cds	9264	9351	186	+	2	ID=cds00152;Parent=mRNA00010;Name=Bmal_v3_scaffold105_8;Target=Bm6845d 882 910 +
Bmal_v3_scaffold105	ALN	cds	9588	9748	288	+	1	ID=cds00153;Parent=mRNA00010;Name=Bmal_v3_scaffold105_8;Target=Bm6845d 911 964 +
Bmal_v3_scaffold105	ALN	cds	9907	10104	367	+	2	ID=cds00154;Parent=mRNA00010;Name=Bmal_v3_scaffold105_8;Target=Bm6845d 965 1030 +
Bmal_v3_scaffold105	ALN	cds	10190	10282	171	+	2	ID=cds00155;Parent=mRNA00010;Name=Bmal_v3_scaffold105_8;Target=Bm6845d 1031 1061 +
Bmal_v3_scaffold105	ALN	cds	10426	10566	286	+	2	ID=cds00156;Parent=mRNA00010;Name=Bmal_v3_scaffold105_8;Target=Bm6845d 1062 1108 +
Bmal_v3_scaffold105	ALN	cds	10708	10929	424	+	2	ID=cds00157;Parent=mRNA00010;Name=Bmal_v3_scaffold105_8;Target=Bm6845d 1109 1182 +
Bmal_v3_scaffold105	ALN	cds	11022	11198	341	+	2	ID=cds00158;Parent=mRNA00010;Name=Bmal_v3_scaffold105_8;Target=Bm6845d 1183 1241 +
Bmal_v3_scaffold105	ALN	cds	11294	11375	185	+	2	ID=cds00159;Parent=mRNA00010;Name=Bmal_v3_scaffold105_8;Target=Bm6845d 1242 1268 +
Bmal_v3_scaffold105	ALN	cds	11580	11658	189	+	1	ID=cds00160;Parent=mRNA00010;Name=Bmal_v3_scaffold105_8;Target=Bm6845d 1269 1295 +
Bmal_v3_scaffold105	ALN	cds	12262	12399	280	+	0	ID=cds00161;Parent=mRNA00010;Name=Bmal_v3_scaffold105_8;Target=Bm6845d 1296 1341 +
Bmal_v3_scaffold105	ALN	cds	12560	12689	268	+	0	ID=cds00162;Parent=mRNA00010;Name=Bmal_v3_scaffold105_8;Target=Bm6845d 1342 1384 +
Bmal_v3_scaffold105	ALN	cds	13083	13205	235	+	2	ID=cds00163;Parent=mRNA00010;Name=Bmal_v3_scaffold105_8;Target=Bm6845d 1385 1425 +
Bmal_v3_scaffold105	ALN	cds	13614	13718	194	+	2	ID=cds00164;Parent=mRNA00010;Name=Bmal_v3_scaffold105_8;Target=Bm6845d 1426 1460 +
Bmal_v3_scaffold105	ALN	cds	14050	14190	262	+	2	ID=cds00165;Parent=mRNA00010;Name=Bmal_v3_scaffold105_8;Target=Bm6845d 1461 1507 +
##sequence-region	Bmal_v3_scaffold5 2026497 2059264
Bmal_v3_scaffold5	ALN	gene	2053264	2058111	1956	+	.	ID=gene00011;Name=Bmal_v3_scaffold5_2055
Bmal_v3_scaffold5	ALN	mRNA	2053264	2058111	1956	+	.	ID=mRNA00011;Parent=gene00011;Name=Bmal_v3_scaffold5_2055
Bmal_v3_scaffold5	ALN	cds	2053264	2053377	272	+	0	ID=cds00166;Parent=mRNA00011;Name=Bmal_v3_scaffold5_2055;Target=Bm7226 1 38 +
Bmal_v3_scaffold5	ALN	cds	2054279	2054458	330	+	0	ID=cds00167;Parent=mRNA00011;Name=Bmal_v3_scaffold5_2055;Target=Bm7226 39 98 +
Bmal_v3_scaffold5	ALN	cds	2055043	2055252	392	+	0	ID=cds00168;Parent=mRNA00011;Name=Bmal_v3_scaffold5_2055;Target=Bm7226 99 168 +
Bmal_v3_scaffold5	ALN	cds	2055430	2055567	263	+	0	ID=cds00169;Parent=mRNA00011;Name=Bmal_v3_scaffold5_2055;Target=Bm7226 169 214 +
Bmal_v3_scaffold5	ALN	cds	2055711	2055843	266	+	0	ID=cds00170;Parent=mRNA00011;Name=Bmal_v3_scaffold5_2055;Target=Bm7226 215 258 +
Bmal_v3_scaffold5	ALN	cds	2057205	2057270	153	+	2	ID=cds00171;Parent=mRNA00011;Name=Bmal_v3_scaffold5_2055;Target=Bm7226 259 280 +
Bmal_v3_scaffold5	ALN	cds	2057573	2057714	257	+	2	ID=cds00172;Parent=mRNA00011;Name=Bmal_v3_scaffold5_2055;Target=Bm7226 281 328 +
Bmal_v3_scaffold5	ALN	cds	2057797	2057923	239	+	1	ID=cds00173;Parent=mRNA00011;Name=Bmal_v3_scaffold5_2055;Target=Bm7226 329 370 +
Bmal_v3_scaffold5	ALN	cds	2058010	2058111	207	+	0	ID=cds00174;Parent=mRNA00011;Name=Bmal_v3_scaffold5_2055;Target=Bm7226 371 404 +
##sequence-region	Bmal_v3_scaffold151 29697 41984
Bmal_v3_scaffold151	ALN	gene	32059	37390	3216	+	.	ID=gene00012;Name=Bmal_v3_scaffold151_34
Bmal_v3_scaffold151	ALN	mRNA	32059	37390	3216	+	.	ID=mRNA00012;Parent=gene00012;Name=Bmal_v3_scaffold151_34
Bmal_v3_scaffold151	ALN	cds	32059	32199	305	+	0	ID=cds00175;Parent=mRNA00012;Name=Bmal_v3_scaffold151_34;Target=Bm10177a 1 47 +
Bmal_v3_scaffold151	ALN	cds	32581	32706	265	+	0	ID=cds00176;Parent=mRNA00012;Name=Bmal_v3_scaffold151_34;Target=Bm10177a 48 89 +
Bmal_v3_scaffold151	ALN	cds	32896	33021	219	+	0	ID=cds00177;Parent=mRNA00012;Name=Bmal_v3_scaffold151_34;Target=Bm10177a 90 131 +
Bmal_v3_scaffold151	ALN	cds	33258	33432	360	+	0	ID=cds00178;Parent=mRNA00012;Name=Bmal_v3_scaffold151_34;Target=Bm10177a 132 189 +
Bmal_v3_scaffold151	ALN	cds	33960	34129	321	+	2	ID=cds00179;Parent=mRNA00012;Name=Bmal_v3_scaffold151_34;Target=Bm10177a 190 246 +
Bmal_v3_scaffold151	ALN	cds	34267	34365	202	+	0	ID=cds00180;Parent=mRNA00012;Name=Bmal_v3_scaffold151_34;Target=Bm10177a 247 279 +
Bmal_v3_scaffold151	ALN	cds	34768	34878	207	+	0	ID=cds00181;Parent=mRNA00012;Name=Bmal_v3_scaffold151_34;Target=Bm10177a 280 316 +
Bmal_v3_scaffold151	ALN	cds	35035	35166	269	+	0	ID=cds00182;Parent=mRNA00012;Name=Bmal_v3_scaffold151_34;Target=Bm10177a 317 360 +
Bmal_v3_scaffold151	ALN	cds	35419	35537	238	+	0	ID=cds00183;Parent=mRNA00012;Name=Bmal_v3_scaffold151_34;Target=Bm10177a 361 400 +
Bmal_v3_scaffold151	ALN	cds	35712	35829	231	+	1	ID=cds00184;Parent=mRNA00012;Name=Bmal_v3_scaffold151_34;Target=Bm10177a 401 439 +
Bmal_v3_scaffold151	ALN	cds	35953	36091	280	+	0	ID=cds00185;Parent=mRNA00012;Name=Bmal_v3_scaffold151_34;Target=Bm10177a 440 485 +
Bmal_v3_scaffold151	ALN	cds	36449	36582	259	+	2	ID=cds00186;Parent=mRNA00012;Name=Bmal_v3_scaffold151_34;Target=Bm10177a 486 530 +
Bmal_v3_scaffold151	ALN	cds	36734	36893	310	+	0	ID=cds00187;Parent=mRNA00012;Name=Bmal_v3_scaffold151_34;Target=Bm10177a 531 583 +
Bmal_v3_scaffold151	ALN	cds	37155	37390	425	+	2	ID=cds00188;Parent=mRNA00012;Name=Bmal_v3_scaffold151_34;Target=Bm10177a 584 662 +
##sequence-region	Bmal_v3_scaffold1 4903937 4916224
Bmal_v3_scaffold1	ALN	gene	4909645	4910862	901	+	.	ID=gene00013;Name=Bmal_v3_scaffold1_4910
Bmal_v3_scaffold1	ALN	mRNA	4909645	4910862	901	+	.	ID=mRNA00013;Parent=gene00013;Name=Bmal_v3_scaffold1_4910
Bmal_v3_scaffold1	ALN	cds	4909645	4909675	50	+	0	ID=cds00189;Parent=mRNA00013;Name=Bmal_v3_scaffold1_4910;Target=s488 1 10 +
Bmal_v3_scaffold1	ALN	cds	4910077	4910252	266	+	2	ID=cds00190;Parent=mRNA00013;Name=Bmal_v3_scaffold1_4910;Target=s488 11 65 +
Bmal_v3_scaffold1	ALN	cds	4910345	4910592	473	+	0	ID=cds00191;Parent=mRNA00013;Name=Bmal_v3_scaffold1_4910;Target=s488 66 148 +
Bmal_v3_scaffold1	ALN	cds	4910712	4910862	266	+	1	ID=cds00192;Parent=mRNA00013;Name=Bmal_v3_scaffold1_4910;Target=s488 149 198 +
##sequence-region	Bmal_v3_scaffold8 265217 287744
Bmal_v3_scaffold8	ALN	gene	276177	279565	1409	-	.	ID=gene00014;Name=Bmal_v3_scaffold8_277
Bmal_v3_scaffold8	ALN	mRNA	276177	279565	1409	-	.	ID=mRNA00014;Parent=gene00014;Name=Bmal_v3_scaffold8_277
Bmal_v3_scaffold8	ALN	cds	279338	279565	425	-	0	ID=cds00193;Parent=mRNA00014;Name=Bmal_v3_scaffold8_277;Target=s443 1 76 +
Bmal_v3_scaffold8	ALN	cds	278692	278782	170	-	0	ID=cds00194;Parent=mRNA00014;Name=Bmal_v3_scaffold8_277;Target=s443 77 106 +
Bmal_v3_scaffold8	ALN	cds	278290	278513	391	-	2	ID=cds00195;Parent=mRNA00014;Name=Bmal_v3_scaffold8_277;Target=s443 107 181 +
Bmal_v3_scaffold8	ALN	cds	277899	278042	198	-	0	ID=cds00196;Parent=mRNA00014;Name=Bmal_v3_scaffold8_277;Target=s443 182 218 +
Bmal_v3_scaffold8	ALN	cds	277183	277785	-259	-	0	ID=cds00197;Parent=mRNA00014;Name=Bmal_v3_scaffold8_277;Target=s443 250 311 +
Bmal_v3_scaffold8	ALN	cds	276785	276912	250	-	0	ID=cds00198;Parent=mRNA00014;Name=Bmal_v3_scaffold8_277;Target=s443 312 355 +
Bmal_v3_scaffold8	ALN	cds	276472	276709	434	-	1	ID=cds00199;Parent=mRNA00014;Name=Bmal_v3_scaffold8_277;Target=s443 356 434 +
Bmal_v3_scaffold8	ALN	cds	276177	276265	158	-	0	ID=cds00200;Parent=mRNA00014;Name=Bmal_v3_scaffold8_277;Target=s443 435 461 +
##sequence-region	Bmal_v3_scaffold103 1 11264
Bmal_v3_scaffold103	ALN	gene	1322	5678	1802	-	.	ID=gene00015;Name=Bmal_v3_scaffold103_3
Bmal_v3_scaffold103	ALN	mRNA	1322	5678	1802	-	.	ID=mRNA00015;Parent=gene00015;Name=Bmal_v3_scaffold103_3
Bmal_v3_scaffold103	ALN	cds	5475	5678	416	-	0	ID=cds00201;Parent=mRNA00015;Name=Bmal_v3_scaffold103_3;Target=Bm2135 1 68 +
Bmal_v3_scaffold103	ALN	cds	4919	5051	238	-	0	ID=cds00202;Parent=mRNA00015;Name=Bmal_v3_scaffold103_3;Target=Bm2135 69 112 +
Bmal_v3_scaffold103	ALN	cds	3624	3748	261	-	2	ID=cds00203;Parent=mRNA00015;Name=Bmal_v3_scaffold103_3;Target=Bm2135 113 154 +
Bmal_v3_scaffold103	ALN	cds	3264	3400	233	-	0	ID=cds00204;Parent=mRNA00015;Name=Bmal_v3_scaffold103_3;Target=Bm2135 155 200 +
Bmal_v3_scaffold103	ALN	cds	2812	2978	314	-	1	ID=cds00205;Parent=mRNA00015;Name=Bmal_v3_scaffold103_3;Target=Bm2135 201 255 +
Bmal_v3_scaffold103	ALN	cds	1322	1641	619	-	2	ID=cds00206;Parent=mRNA00015;Name=Bmal_v3_scaffold103_3;Target=Bm2135 256 362 +
##sequence-region	Bmal_v3_scaffold5 1678337 1700864
Bmal_v3_scaffold5	ALN	gene	1687046	1698514	3291	-	.	ID=gene00016;Name=Bmal_v3_scaffold5_1692
Bmal_v3_scaffold5	ALN	mRNA	1687046	1698514	3291	-	.	ID=mRNA00016;Parent=gene00016;Name=Bmal_v3_scaffold5_1692
Bmal_v3_scaffold5	ALN	cds	1698410	1698514	248	-	0	ID=cds00207;Parent=mRNA00016;Name=Bmal_v3_scaffold5_1692;Target=Bm4396f 1 35 +
Bmal_v3_scaffold5	ALN	cds	1693433	1693666	435	-	0	ID=cds00208;Parent=mRNA00016;Name=Bmal_v3_scaffold5_1692;Target=Bm4396f 36 113 +
Bmal_v3_scaffold5	ALN	cds	1691600	1691767	333	-	0	ID=cds00209;Parent=mRNA00016;Name=Bmal_v3_scaffold5_1692;Target=Bm4396f 114 169 +
Bmal_v3_scaffold5	ALN	cds	1691346	1691420	153	-	0	ID=cds00210;Parent=mRNA00016;Name=Bmal_v3_scaffold5_1692;Target=Bm4396f 170 194 +
Bmal_v3_scaffold5	ALN	cds	1691098	1691258	307	-	0	ID=cds00211;Parent=mRNA00016;Name=Bmal_v3_scaffold5_1692;Target=Bm4396f 195 248 +
Bmal_v3_scaffold5	ALN	cds	1690514	1690680	323	-	1	ID=cds00212;Parent=mRNA00016;Name=Bmal_v3_scaffold5_1692;Target=Bm4396f 249 303 +
Bmal_v3_scaffold5	ALN	cds	1690252	1690348	192	-	2	ID=cds00213;Parent=mRNA00016;Name=Bmal_v3_scaffold5_1692;Target=Bm4396f 304 336 +
Bmal_v3_scaffold5	ALN	cds	1689846	1689969	206	-	1	ID=cds00214;Parent=mRNA00016;Name=Bmal_v3_scaffold5_1692;Target=Bm4396f 337 377 +
Bmal_v3_scaffold5	ALN	cds	1689301	1689658	-329	-	0	ID=cds00215;Parent=mRNA00016;Name=Bmal_v3_scaffold5_1692;Target=Bm4396f 414 458 +
Bmal_v3_scaffold5	ALN	cds	1689093	1689229	224	-	2	ID=cds00216;Parent=mRNA00016;Name=Bmal_v3_scaffold5_1692;Target=Bm4396f 459 504 +
Bmal_v3_scaffold5	ALN	cds	1688869	1688992	225	-	0	ID=cds00217;Parent=mRNA00016;Name=Bmal_v3_scaffold5_1692;Target=Bm4396f 505 545 +
Bmal_v3_scaffold5	ALN	cds	1688377	1688516	257	-	2	ID=cds00218;Parent=mRNA00016;Name=Bmal_v3_scaffold5_1692;Target=Bm4396f 546 592 +
Bmal_v3_scaffold5	ALN	cds	1687998	1688229	460	-	0	ID=cds00219;Parent=mRNA00016;Name=Bmal_v3_scaffold5_1692;Target=Bm4396f 593 669 +
Bmal_v3_scaffold5	ALN	cds	1687703	1687879	368	-	2	ID=cds00220;Parent=mRNA00016;Name=Bmal_v3_scaffold5_1692;Target=Bm4396f 670 728 +
Bmal_v3_scaffold5	ALN	cds	1687361	1687536	345	-	2	ID=cds00221;Parent=mRNA00016;Name=Bmal_v3_scaffold5_1692;Target=Bm4396f 729 787 +
Bmal_v3_scaffold5	ALN	cds	1687046	1687205	331	-	0	ID=cds00222;Parent=mRNA00016;Name=Bmal_v3_scaffold5_1692;Target=Bm4396f 788 840 +
##sequence-region	Bmal_v3_scaffold74 101377 113664
Bmal_v3_scaffold74	ALN	gene	103545	107676	1689	+	.	ID=gene00017;Name=Bmal_v3_scaffold74_105
Bmal_v3_scaffold74	ALN	mRNA	103545	107676	1689	+	.	ID=mRNA00017;Parent=gene00017;Name=Bmal_v3_scaffold74_105
Bmal_v3_scaffold74	ALN	cds	103545	103595	164	+	0	ID=cds00223;Parent=mRNA00017;Name=Bmal_v3_scaffold74_105;Target=Bm4259i 1 17 +
Bmal_v3_scaffold74	ALN	cds	103795	103896	208	+	0	ID=cds00224;Parent=mRNA00017;Name=Bmal_v3_scaffold74_105;Target=Bm4259i 18 51 +
Bmal_v3_scaffold74	ALN	cds	104654	104797	261	+	0	ID=cds00225;Parent=mRNA00017;Name=Bmal_v3_scaffold74_105;Target=Bm4259i 52 99 +
Bmal_v3_scaffold74	ALN	cds	104983	105106	259	+	0	ID=cds00226;Parent=mRNA00017;Name=Bmal_v3_scaffold74_105;Target=Bm4259i 100 140 +
Bmal_v3_scaffold74	ALN	cds	105530	105921	723	+	2	ID=cds00227;Parent=mRNA00017;Name=Bmal_v3_scaffold74_105;Target=Bm4259i 141 271 +
Bmal_v3_scaffold74	ALN	cds	107497	107676	349	+	0	ID=cds00228;Parent=mRNA00017;Name=Bmal_v3_scaffold74_105;Target=Bm4259i 272 331 +
##sequence-region	Bmal_v3_scaffold7 1944577 1956864
Bmal_v3_scaffold7	ALN	gene	1951497	1955495	1646	+	.	ID=gene00018;Name=Bmal_v3_scaffold7_1953
Bmal_v3_scaffold7	ALN	mRNA	1951497	1955495	1646	+	.	ID=mRNA00018;Parent=gene00018;Name=Bmal_v3_scaffold7_1953
Bmal_v3_scaffold7	ALN	cds	1951497	1951547	166	+	0	ID=cds00229;Parent=mRNA00018;Name=Bmal_v3_scaffold7_1953;Target=Bm4259i 1 17 +
Bmal_v3_scaffold7	ALN	cds	1951768	1951869	193	+	0	ID=cds00230;Parent=mRNA00018;Name=Bmal_v3_scaffold7_1953;Target=Bm4259i 18 51 +
Bmal_v3_scaffold7	ALN	cds	1952570	1952713	272	+	0	ID=cds00231;Parent=mRNA00018;Name=Bmal_v3_scaffold7_1953;Target=Bm4259i 52 99 +
Bmal_v3_scaffold7	ALN	cds	1952888	1953011	262	+	0	ID=cds00232;Parent=mRNA00018;Name=Bmal_v3_scaffold7_1953;Target=Bm4259i 100 140 +
Bmal_v3_scaffold7	ALN	cds	1953375	1953766	690	+	2	ID=cds00233;Parent=mRNA00018;Name=Bmal_v3_scaffold7_1953;Target=Bm4259i 141 271 +
Bmal_v3_scaffold7	ALN	cds	1955316	1955495	337	+	0	ID=cds00234;Parent=mRNA00018;Name=Bmal_v3_scaffold7_1953;Target=Bm4259i 272 331 +
##sequence-region	Bmal_v3_scaffold7 1944577 1956864
Bmal_v3_scaffold7	ALN	gene	1951497	1955495	1686	+	.	ID=gene00019;Name=Bmal_v3_scaffold7_1953
Bmal_v3_scaffold7	ALN	mRNA	1951497	1955495	1686	+	.	ID=mRNA00019;Parent=gene00019;Name=Bmal_v3_scaffold7_1953
Bmal_v3_scaffold7	ALN	cds	1951497	1951547	166	+	0	ID=cds00235;Parent=mRNA00019;Name=Bmal_v3_scaffold7_1953;Target=Bm9583a 1 17 +
Bmal_v3_scaffold7	ALN	cds	1951768	1951869	195	+	0	ID=cds00236;Parent=mRNA00019;Name=Bmal_v3_scaffold7_1953;Target=Bm9583a 18 51 +
Bmal_v3_scaffold7	ALN	cds	1952570	1952713	272	+	0	ID=cds00237;Parent=mRNA00019;Name=Bmal_v3_scaffold7_1953;Target=Bm9583a 52 99 +
Bmal_v3_scaffold7	ALN	cds	1952888	1953011	263	+	0	ID=cds00238;Parent=mRNA00019;Name=Bmal_v3_scaffold7_1953;Target=Bm9583a 100 140 +
Bmal_v3_scaffold7	ALN	cds	1953375	1953766	719	+	2	ID=cds00239;Parent=mRNA00019;Name=Bmal_v3_scaffold7_1953;Target=Bm9583a 141 271 +
Bmal_v3_scaffold7	ALN	cds	1955316	1955495	345	+	0	ID=cds00240;Parent=mRNA00019;Name=Bmal_v3_scaffold7_1953;Target=Bm9583a 272 331 +
##sequence-region	Bmal_v3_scaffold74 101377 113664
Bmal_v3_scaffold74	ALN	gene	103545	107676	1650	+	.	ID=gene00020;Name=Bmal_v3_scaffold74_105
Bmal_v3_scaffold74	ALN	mRNA	103545	107676	1650	+	.	ID=mRNA00020;Parent=gene00020;Name=Bmal_v3_scaffold74_105
Bmal_v3_scaffold74	ALN	cds	103545	103595	164	+	0	ID=cds00241;Parent=mRNA00020;Name=Bmal_v3_scaffold74_105;Target=Bm9583a 1 17 +
Bmal_v3_scaffold74	ALN	cds	103795	103896	206	+	0	ID=cds00242;Parent=mRNA00020;Name=Bmal_v3_scaffold74_105;Target=Bm9583a 18 51 +
Bmal_v3_scaffold74	ALN	cds	104654	104797	261	+	0	ID=cds00243;Parent=mRNA00020;Name=Bmal_v3_scaffold74_105;Target=Bm9583a 52 99 +
Bmal_v3_scaffold74	ALN	cds	104983	105106	259	+	0	ID=cds00244;Parent=mRNA00020;Name=Bmal_v3_scaffold74_105;Target=Bm9583a 100 140 +
Bmal_v3_scaffold74	ALN	cds	105530	105921	696	+	2	ID=cds00245;Parent=mRNA00020;Name=Bmal_v3_scaffold74_105;Target=Bm9583a 141 271 +
Bmal_v3_scaffold74	ALN	cds	107497	107676	340	+	0	ID=cds00246;Parent=mRNA00020;Name=Bmal_v3_scaffold74_105;Target=Bm9583a 272 331 +
##sequence-region	Bmal_v3_scaffold6 2067457 2079744
Bmal_v3_scaffold6	ALN	gene	2068976	2073554	1706	-	.	ID=gene00021;Name=Bmal_v3_scaffold6_2071
Bmal_v3_scaffold6	ALN	mRNA	2068976	2073554	1706	-	.	ID=mRNA00021;Parent=gene00021;Name=Bmal_v3_scaffold6_2071
Bmal_v3_scaffold6	ALN	cds	2073437	2073554	258	-	0	ID=cds00247;Parent=mRNA00021;Name=Bmal_v3_scaffold6_2071;Target=Bm3092 1 39 +
Bmal_v3_scaffold6	ALN	cds	2073132	2073174	103	-	2	ID=cds00248;Parent=mRNA00021;Name=Bmal_v3_scaffold6_2071;Target=Bm3092 40 54 +
Bmal_v3_scaffold6	ALN	cds	2072756	2072897	273	-	1	ID=cds00249;Parent=mRNA00021;Name=Bmal_v3_scaffold6_2071;Target=Bm3092 55 101 +
Bmal_v3_scaffold6	ALN	cds	2072369	2072532	150	-	0	ID=cds00250;Parent=mRNA00021;Name=Bmal_v3_scaffold6_2071;Target=Bm3092 102 156 +
Bmal_v3_scaffold6	ALN	cds	2071881	2072009	256	-	1	ID=cds00251;Parent=mRNA00021;Name=Bmal_v3_scaffold6_2071;Target=Bm3092 157 199 +
Bmal_v3_scaffold6	ALN	cds	2071431	2071560	255	-	1	ID=cds00252;Parent=mRNA00021;Name=Bmal_v3_scaffold6_2071;Target=Bm3092 200 242 +
Bmal_v3_scaffold6	ALN	cds	2069463	2069616	298	-	0	ID=cds00253;Parent=mRNA00021;Name=Bmal_v3_scaffold6_2071;Target=Bm3092 243 293 +
Bmal_v3_scaffold6	ALN	cds	2068976	2069160	357	-	2	ID=cds00254;Parent=mRNA00021;Name=Bmal_v3_scaffold6_2071;Target=Bm3092 294 355 +
##sequence-region	Bmal_v3_scaffold6 2067457 2079744
Bmal_v3_scaffold6	ALN	gene	2068976	2073554	1706	-	.	ID=gene00022;Name=Bmal_v3_scaffold6_2071
Bmal_v3_scaffold6	ALN	mRNA	2068976	2073554	1706	-	.	ID=mRNA00022;Parent=gene00022;Name=Bmal_v3_scaffold6_2071
Bmal_v3_scaffold6	ALN	cds	2073437	2073554	258	-	0	ID=cds00255;Parent=mRNA00022;Name=Bmal_v3_scaffold6_2071;Target=s447 1 39 +
Bmal_v3_scaffold6	ALN	cds	2073132	2073174	103	-	2	ID=cds00256;Parent=mRNA00022;Name=Bmal_v3_scaffold6_2071;Target=s447 40 54 +
Bmal_v3_scaffold6	ALN	cds	2072756	2072897	273	-	1	ID=cds00257;Parent=mRNA00022;Name=Bmal_v3_scaffold6_2071;Target=s447 55 101 +
Bmal_v3_scaffold6	ALN	cds	2072369	2072532	150	-	0	ID=cds00258;Parent=mRNA00022;Name=Bmal_v3_scaffold6_2071;Target=s447 102 156 +
Bmal_v3_scaffold6	ALN	cds	2071881	2072009	256	-	1	ID=cds00259;Parent=mRNA00022;Name=Bmal_v3_scaffold6_2071;Target=s447 157 199 +
Bmal_v3_scaffold6	ALN	cds	2071431	2071560	255	-	1	ID=cds00260;Parent=mRNA00022;Name=Bmal_v3_scaffold6_2071;Target=s447 200 242 +
Bmal_v3_scaffold6	ALN	cds	2069463	2069616	298	-	0	ID=cds00261;Parent=mRNA00022;Name=Bmal_v3_scaffold6_2071;Target=s447 243 293 +
Bmal_v3_scaffold6	ALN	cds	2068976	2069160	357	-	2	ID=cds00262;Parent=mRNA00022;Name=Bmal_v3_scaffold6_2071;Target=s447 294 355 +
##sequence-region	Bmal_v3_scaffold2 1258497 1270784
Bmal_v3_scaffold2	ALN	gene	1268567	1269006	575	-	.	ID=gene00023;Name=Bmal_v3_scaffold2_1268
Bmal_v3_scaffold2	ALN	mRNA	1268567	1269006	575	-	.	ID=mRNA00023;Parent=gene00023;Name=Bmal_v3_scaffold2_1268
Bmal_v3_scaffold2	ALN	cds	1268826	1269006	376	-	0	ID=cds00263;Parent=mRNA00023;Name=Bmal_v3_scaffold2_1268;Target=s484 1 60 +
Bmal_v3_scaffold2	ALN	cds	1268567	1268688	249	-	2	ID=cds00264;Parent=mRNA00023;Name=Bmal_v3_scaffold2_1268;Target=s484 61 101 +
##sequence-region	Bmal_v3_scaffold317 9217 21504
Bmal_v3_scaffold317	ALN	gene	13283	15560	550	-	.	ID=gene00024;Name=Bmal_v3_scaffold317_14
Bmal_v3_scaffold317	ALN	mRNA	13283	15560	550	-	.	ID=mRNA00024;Parent=gene00024;Name=Bmal_v3_scaffold317_14
Bmal_v3_scaffold317	ALN	cds	15494	15560	191	-	0	ID=cds00265;Parent=mRNA00024;Name=Bmal_v3_scaffold317_14;Target=Bm1168 1 22 +
Bmal_v3_scaffold317	ALN	cds	14782	14892	226	-	2	ID=cds00266;Parent=mRNA00024;Name=Bmal_v3_scaffold317_14;Target=Bm1168 23 59 +
Bmal_v3_scaffold317	ALN	cds	13283	13395	251	-	2	ID=cds00267;Parent=mRNA00024;Name=Bmal_v3_scaffold317_14;Target=Bm1168 60 97 +
##sequence-region	Bmal_v3_scaffold360 9217 31744
Bmal_v3_scaffold360	ALN	gene	12851	22285	4541	-	.	ID=gene00025;Name=Bmal_v3_scaffold360_17
Bmal_v3_scaffold360	ALN	mRNA	12851	22285	4541	-	.	ID=mRNA00025;Parent=gene00025;Name=Bmal_v3_scaffold360_17
Bmal_v3_scaffold360	ALN	cds	22199	22285	216	-	0	ID=cds00268;Parent=mRNA00025;Name=Bmal_v3_scaffold360_17;Target=Bm2926 1 29 +
Bmal_v3_scaffold360	ALN	cds	21788	21925	280	-	0	ID=cds00269;Parent=mRNA00025;Name=Bmal_v3_scaffold360_17;Target=Bm2926 30 75 +
Bmal_v3_scaffold360	ALN	cds	20021	20192	344	-	0	ID=cds00270;Parent=mRNA00025;Name=Bmal_v3_scaffold360_17;Target=Bm2926 76 132 +
Bmal_v3_scaffold360	ALN	cds	19422	19657	456	-	2	ID=cds00271;Parent=mRNA00025;Name=Bmal_v3_scaffold360_17;Target=Bm2926 133 211 +
Bmal_v3_scaffold360	ALN	cds	19003	19190	379	-	0	ID=cds00272;Parent=mRNA00025;Name=Bmal_v3_scaffold360_17;Target=Bm2926 212 274 +
Bmal_v3_scaffold360	ALN	cds	18576	18668	189	-	1	ID=cds00273;Parent=mRNA00025;Name=Bmal_v3_scaffold360_17;Target=Bm2926 275 305 +
Bmal_v3_scaffold360	ALN	cds	18217	18372	293	-	1	ID=cds00274;Parent=mRNA00025;Name=Bmal_v3_scaffold360_17;Target=Bm2926 306 357 +
Bmal_v3_scaffold360	ALN	cds	17970	18083	191	-	1	ID=cds00275;Parent=mRNA00025;Name=Bmal_v3_scaffold360_17;Target=Bm2926 358 395 +
Bmal_v3_scaffold360	ALN	cds	17722	17877	297	-	1	ID=cds00276;Parent=mRNA00025;Name=Bmal_v3_scaffold360_17;Target=Bm2926 396 447 +
Bmal_v3_scaffold360	ALN	cds	17001	17257	429	-	1	ID=cds00277;Parent=mRNA00025;Name=Bmal_v3_scaffold360_17;Target=Bm2926 448 532 +
Bmal_v3_scaffold360	ALN	cds	16250	16345	191	-	2	ID=cds00278;Parent=mRNA00025;Name=Bmal_v3_scaffold360_17;Target=Bm2926 533 564 +
Bmal_v3_scaffold360	ALN	cds	15905	15998	204	-	2	ID=cds00279;Parent=mRNA00025;Name=Bmal_v3_scaffold360_17;Target=Bm2926 565 596 +
Bmal_v3_scaffold360	ALN	cds	15691	15792	205	-	1	ID=cds00280;Parent=mRNA00025;Name=Bmal_v3_scaffold360_17;Target=Bm2926 597 630 +
Bmal_v3_scaffold360	ALN	cds	15424	15555	249	-	1	ID=cds00281;Parent=mRNA00025;Name=Bmal_v3_scaffold360_17;Target=Bm2926 631 674 +
Bmal_v3_scaffold360	ALN	cds	15115	15293	307	-	1	ID=cds00282;Parent=mRNA00025;Name=Bmal_v3_scaffold360_17;Target=Bm2926 675 733 +
Bmal_v3_scaffold360	ALN	cds	14426	14588	281	-	2	ID=cds00283;Parent=mRNA00025;Name=Bmal_v3_scaffold360_17;Target=Bm2926 734 788 +
Bmal_v3_scaffold360	ALN	cds	14105	14250	292	-	1	ID=cds00284;Parent=mRNA00025;Name=Bmal_v3_scaffold360_17;Target=Bm2926 789 836 +
Bmal_v3_scaffold360	ALN	cds	13540	13747	341	-	2	ID=cds00285;Parent=mRNA00025;Name=Bmal_v3_scaffold360_17;Target=Bm2926 837 906 +
Bmal_v3_scaffold360	ALN	cds	13235	13418	338	-	1	ID=cds00286;Parent=mRNA00025;Name=Bmal_v3_scaffold360_17;Target=Bm2926 907 967 +
Bmal_v3_scaffold360	ALN	cds	12851	12859	54	-	0	ID=cds00287;Parent=mRNA00025;Name=Bmal_v3_scaffold360_17;Target=Bm2926 968 970 +
##sequence-region	Bmal_v3_scaffold14 623617 656384
Bmal_v3_scaffold14	ALN	gene	634018	646047	6355	-	.	ID=gene00026;Name=Bmal_v3_scaffold14_640
Bmal_v3_scaffold14	ALN	mRNA	634018	646047	6355	-	.	ID=mRNA00026;Parent=gene00026;Name=Bmal_v3_scaffold14_640
Bmal_v3_scaffold14	ALN	cds	645792	646047	506	-	0	ID=cds00288;Parent=mRNA00026;Name=Bmal_v3_scaffold14_640;Target=Bm3151 1 85 +
Bmal_v3_scaffold14	ALN	cds	643592	643787	383	-	2	ID=cds00289;Parent=mRNA00026;Name=Bmal_v3_scaffold14_640;Target=Bm3151 86 151 +
Bmal_v3_scaffold14	ALN	cds	643198	643282	179	-	1	ID=cds00290;Parent=mRNA00026;Name=Bmal_v3_scaffold14_640;Target=Bm3151 152 179 +
Bmal_v3_scaffold14	ALN	cds	642437	642757	609	-	0	ID=cds00291;Parent=mRNA00026;Name=Bmal_v3_scaffold14_640;Target=Bm3151 180 286 +
Bmal_v3_scaffold14	ALN	cds	641707	641955	490	-	0	ID=cds00292;Parent=mRNA00026;Name=Bmal_v3_scaffold14_640;Target=Bm3151 287 369 +
Bmal_v3_scaffold14	ALN	cds	641376	641542	317	-	0	ID=cds00293;Parent=mRNA00026;Name=Bmal_v3_scaffold14_640;Target=Bm3151 370 425 +
Bmal_v3_scaffold14	ALN	cds	641008	641149	242	-	1	ID=cds00294;Parent=mRNA00026;Name=Bmal_v3_scaffold14_640;Target=Bm3151 426 468 +
Bmal_v3_scaffold14	ALN	cds	640782	640925	264	-	0	ID=cds00295;Parent=mRNA00026;Name=Bmal_v3_scaffold14_640;Target=Bm3151 469 516 +
Bmal_v3_scaffold14	ALN	cds	640156	640244	180	-	0	ID=cds00296;Parent=mRNA00026;Name=Bmal_v3_scaffold14_640;Target=Bm3151 517 546 +
Bmal_v3_scaffold14	ALN	cds	639891	640088	368	-	1	ID=cds00297;Parent=mRNA00026;Name=Bmal_v3_scaffold14_640;Target=Bm3151 547 612 +
Bmal_v3_scaffold14	ALN	cds	639705	639789	2	-	1	ID=cds00298;Parent=mRNA00026;Name=Bmal_v3_scaffold14_640;Target=Bm3151 613 636 +
Bmal_v3_scaffold14	ALN	cds	639460	639558	221	-	0	ID=cds00299;Parent=mRNA00026;Name=Bmal_v3_scaffold14_640;Target=Bm3151 637 669 +
Bmal_v3_scaffold14	ALN	cds	639133	639345	382	-	0	ID=cds00300;Parent=mRNA00026;Name=Bmal_v3_scaffold14_640;Target=Bm3151 670 740 +
Bmal_v3_scaffold14	ALN	cds	638350	638493	284	-	0	ID=cds00301;Parent=mRNA00026;Name=Bmal_v3_scaffold14_640;Target=Bm3151 741 788 +
Bmal_v3_scaffold14	ALN	cds	637913	638011	200	-	0	ID=cds00302;Parent=mRNA00026;Name=Bmal_v3_scaffold14_640;Target=Bm3151 789 821 +
Bmal_v3_scaffold14	ALN	cds	637600	637734	270	-	0	ID=cds00303;Parent=mRNA00026;Name=Bmal_v3_scaffold14_640;Target=Bm3151 822 866 +
Bmal_v3_scaffold14	ALN	cds	637320	637409	190	-	0	ID=cds00304;Parent=mRNA00026;Name=Bmal_v3_scaffold14_640;Target=Bm3151 867 896 +
Bmal_v3_scaffold14	ALN	cds	636551	636741	365	-	0	ID=cds00305;Parent=mRNA00026;Name=Bmal_v3_scaffold14_640;Target=Bm3151 897 960 +
Bmal_v3_scaffold14	ALN	cds	636117	636235	283	-	1	ID=cds00306;Parent=mRNA00026;Name=Bmal_v3_scaffold14_640;Target=Bm3151 961 999 +
Bmal_v3_scaffold14	ALN	cds	635834	635957	242	-	2	ID=cds00307;Parent=mRNA00026;Name=Bmal_v3_scaffold14_640;Target=Bm3151 1000 1041 +
Bmal_v3_scaffold14	ALN	cds	635411	635617	367	-	1	ID=cds00308;Parent=mRNA00026;Name=Bmal_v3_scaffold14_640;Target=Bm3151 1042 1110 +
Bmal_v3_scaffold14	ALN	cds	634823	635054	453	-	1	ID=cds00309;Parent=mRNA00026;Name=Bmal_v3_scaffold14_640;Target=Bm3151 1111 1187 +
Bmal_v3_scaffold14	ALN	cds	634605	634718	201	-	0	ID=cds00310;Parent=mRNA00026;Name=Bmal_v3_scaffold14_640;Target=Bm3151 1188 1225 +
Bmal_v3_scaffold14	ALN	cds	634352	634514	315	-	0	ID=cds00311;Parent=mRNA00026;Name=Bmal_v3_scaffold14_640;Target=Bm3151 1226 1279 +
Bmal_v3_scaffold14	ALN	cds	634018	634151	283	-	2	ID=cds00312;Parent=mRNA00026;Name=Bmal_v3_scaffold14_640;Target=Bm3151 1280 1324 +
##sequence-region	Bmal_v3_scaffold24 152577 175104
Bmal_v3_scaffold24	ALN	gene	163380	168171	4756	-	.	ID=gene00027;Name=Bmal_v3_scaffold24_165
Bmal_v3_scaffold24	ALN	mRNA	163380	168171	4756	-	.	ID=mRNA00027;Parent=gene00027;Name=Bmal_v3_scaffold24_165
Bmal_v3_scaffold24	ALN	cds	168079	168171	230	-	0	ID=cds00313;Parent=mRNA00027;Name=Bmal_v3_scaffold24_165;Target=Bm10299c 1 31 +
Bmal_v3_scaffold24	ALN	cds	167505	167609	225	-	0	ID=cds00314;Parent=mRNA00027;Name=Bmal_v3_scaffold24_165;Target=Bm10299c 32 66 +
Bmal_v3_scaffold24	ALN	cds	167061	167210	302	-	0	ID=cds00315;Parent=mRNA00027;Name=Bmal_v3_scaffold24_165;Target=Bm10299c 67 116 +
Bmal_v3_scaffold24	ALN	cds	166398	166518	254	-	0	ID=cds00316;Parent=mRNA00027;Name=Bmal_v3_scaffold24_165;Target=Bm10299c 117 156 +
Bmal_v3_scaffold24	ALN	cds	166030	166193	305	-	2	ID=cds00317;Parent=mRNA00027;Name=Bmal_v3_scaffold24_165;Target=Bm10299c 157 211 +
Bmal_v3_scaffold24	ALN	cds	165775	165928	277	-	0	ID=cds00318;Parent=mRNA00027;Name=Bmal_v3_scaffold24_165;Target=Bm10299c 212 262 +
Bmal_v3_scaffold24	ALN	cds	163380	165436	3480	-	2	ID=cds00319;Parent=mRNA00027;Name=Bmal_v3_scaffold24_165;Target=Bm10299c 263 948 +
##sequence-region	Bmal_v3_scaffold14 562177 584704
Bmal_v3_scaffold14	ALN	gene	568929	572509	2880	+	.	ID=gene00028;Name=Bmal_v3_scaffold14_570
Bmal_v3_scaffold14	ALN	mRNA	568929	572509	2880	+	.	ID=mRNA00028;Parent=gene00028;Name=Bmal_v3_scaffold14_570
Bmal_v3_scaffold14	ALN	cds	568929	569007	180	+	0	ID=cds00320;Parent=mRNA00028;Name=Bmal_v3_scaffold14_570;Target=Bm4698e 1 26 +
Bmal_v3_scaffold14	ALN	cds	569453	569532	151	+	2	ID=cds00321;Parent=mRNA00028;Name=Bmal_v3_scaffold14_570;Target=Bm4698e 27 53 +
Bmal_v3_scaffold14	ALN	cds	569788	569913	260	+	0	ID=cds00322;Parent=mRNA00028;Name=Bmal_v3_scaffold14_570;Target=Bm4698e 54 95 +
Bmal_v3_scaffold14	ALN	cds	569975	570058	165	+	0	ID=cds00323;Parent=mRNA00028;Name=Bmal_v3_scaffold14_570;Target=Bm4698e 96 123 +
Bmal_v3_scaffold14	ALN	cds	570171	570282	225	+	0	ID=cds00324;Parent=mRNA00028;Name=Bmal_v3_scaffold14_570;Target=Bm4698e 124 160 +
Bmal_v3_scaffold14	ALN	cds	570357	570430	156	+	2	ID=cds00325;Parent=mRNA00028;Name=Bmal_v3_scaffold14_570;Target=Bm4698e 161 185 +
Bmal_v3_scaffold14	ALN	cds	570597	570759	334	+	0	ID=cds00326;Parent=mRNA00028;Name=Bmal_v3_scaffold14_570;Target=Bm4698e 186 239 +
Bmal_v3_scaffold14	ALN	cds	570834	570951	228	+	2	ID=cds00327;Parent=mRNA00028;Name=Bmal_v3_scaffold14_570;Target=Bm4698e 240 279 +
Bmal_v3_scaffold14	ALN	cds	571023	571188	336	+	1	ID=cds00328;Parent=mRNA00028;Name=Bmal_v3_scaffold14_570;Target=Bm4698e 280 334 +
Bmal_v3_scaffold14	ALN	cds	571279	571541	506	+	0	ID=cds00329;Parent=mRNA00028;Name=Bmal_v3_scaffold14_570;Target=Bm4698e 335 422 +
Bmal_v3_scaffold14	ALN	cds	571603	571813	351	+	1	ID=cds00330;Parent=mRNA00028;Name=Bmal_v3_scaffold14_570;Target=Bm4698e 423 492 +
Bmal_v3_scaffold14	ALN	cds	572120	572272	293	+	0	ID=cds00331;Parent=mRNA00028;Name=Bmal_v3_scaffold14_570;Target=Bm4698e 493 543 +
Bmal_v3_scaffold14	ALN	cds	572369	572509	272	+	0	ID=cds00332;Parent=mRNA00028;Name=Bmal_v3_scaffold14_570;Target=Bm4698e 544 590 +
##sequence-region	Bmal_v3_scaffold1 715777 728064
Bmal_v3_scaffold1	ALN	gene	722539	725345	2276	-	.	ID=gene00029;Name=Bmal_v3_scaffold1_723
Bmal_v3_scaffold1	ALN	mRNA	722539	725345	2276	-	.	ID=mRNA00029;Parent=gene00029;Name=Bmal_v3_scaffold1_723
Bmal_v3_scaffold1	ALN	cds	725126	725345	425	-	0	ID=cds00333;Parent=mRNA00029;Name=Bmal_v3_scaffold1_723;Target=Bm7599 1 73 +
Bmal_v3_scaffold1	ALN	cds	724703	724871	335	-	2	ID=cds00334;Parent=mRNA00029;Name=Bmal_v3_scaffold1_723;Target=Bm7599 74 130 +
Bmal_v3_scaffold1	ALN	cds	724341	724496	292	-	1	ID=cds00335;Parent=mRNA00029;Name=Bmal_v3_scaffold1_723;Target=Bm7599 131 182 +
Bmal_v3_scaffold1	ALN	cds	723875	724049	299	-	1	ID=cds00336;Parent=mRNA00029;Name=Bmal_v3_scaffold1_723;Target=Bm7599 183 240 +
Bmal_v3_scaffold1	ALN	cds	723336	723545	410	-	0	ID=cds00337;Parent=mRNA00029;Name=Bmal_v3_scaffold1_723;Target=Bm7599 241 310 +
Bmal_v3_scaffold1	ALN	cds	722988	723155	318	-	0	ID=cds00338;Parent=mRNA00029;Name=Bmal_v3_scaffold1_723;Target=Bm7599 311 366 +
Bmal_v3_scaffold1	ALN	cds	722539	722817	509	-	0	ID=cds00339;Parent=mRNA00029;Name=Bmal_v3_scaffold1_723;Target=Bm7599 367 459 +
##sequence-region	Bmal_v3_scaffold2 1616897 1639424
Bmal_v3_scaffold2	ALN	gene	1626807	1632624	2479	+	.	ID=gene00030;Name=Bmal_v3_scaffold2_1629
Bmal_v3_scaffold2	ALN	mRNA	1626807	1632624	2479	+	.	ID=mRNA00030;Parent=gene00030;Name=Bmal_v3_scaffold2_1629
Bmal_v3_scaffold2	ALN	cds	1626807	1626943	296	+	0	ID=cds00340;Parent=mRNA00030;Name=Bmal_v3_scaffold2_1629;Target=Bm6242 1 46 +
Bmal_v3_scaffold2	ALN	cds	1627104	1627195	168	+	1	ID=cds00341;Parent=mRNA00030;Name=Bmal_v3_scaffold2_1629;Target=Bm6242 47 76 +
Bmal_v3_scaffold2	ALN	cds	1628774	1628877	189	+	2	ID=cds00342;Parent=mRNA00030;Name=Bmal_v3_scaffold2_1629;Target=Bm6242 77 111 +
Bmal_v3_scaffold2	ALN	cds	1629089	1629283	358	+	0	ID=cds00343;Parent=mRNA00030;Name=Bmal_v3_scaffold2_1629;Target=Bm6242 112 176 +
Bmal_v3_scaffold2	ALN	cds	1629608	1629700	187	+	0	ID=cds00344;Parent=mRNA00030;Name=Bmal_v3_scaffold2_1629;Target=Bm6242 177 207 +
Bmal_v3_scaffold2	ALN	cds	1630046	1630176	251	+	0	ID=cds00345;Parent=mRNA00030;Name=Bmal_v3_scaffold2_1629;Target=Bm6242 208 251 +
Bmal_v3_scaffold2	ALN	cds	1630350	1630409	134	+	1	ID=cds00346;Parent=mRNA00030;Name=Bmal_v3_scaffold2_1629;Target=Bm6242 252 271 +
Bmal_v3_scaffold2	ALN	cds	1630565	1630673	230	+	1	ID=cds00347;Parent=mRNA00030;Name=Bmal_v3_scaffold2_1629;Target=Bm6242 272 307 +
Bmal_v3_scaffold2	ALN	cds	1630850	1630954	203	+	0	ID=cds00348;Parent=mRNA00030;Name=Bmal_v3_scaffold2_1629;Target=Bm6242 308 342 +
Bmal_v3_scaffold2	ALN	cds	1631059	1631178	230	+	0	ID=cds00349;Parent=mRNA00030;Name=Bmal_v3_scaffold2_1629;Target=Bm6242 343 382 +
Bmal_v3_scaffold2	ALN	cds	1631268	1631339	152	+	0	ID=cds00350;Parent=mRNA00030;Name=Bmal_v3_scaffold2_1629;Target=Bm6242 383 406 +
Bmal_v3_scaffold2	ALN	cds	1631669	1631826	300	+	0	ID=cds00351;Parent=mRNA00030;Name=Bmal_v3_scaffold2_1629;Target=Bm6242 407 459 +
Bmal_v3_scaffold2	ALN	cds	1631957	1632160	363	+	1	ID=cds00352;Parent=mRNA00030;Name=Bmal_v3_scaffold2_1629;Target=Bm6242 460 527 +
Bmal_v3_scaffold2	ALN	cds	1632588	1632624	89	+	1	ID=cds00353;Parent=mRNA00030;Name=Bmal_v3_scaffold2_1629;Target=Bm6242 528 539 +
##sequence-region	Bmal_v3_scaffold32 70657 82944
Bmal_v3_scaffold32	ALN	gene	76573	81324	2928	-	.	ID=gene00031;Name=Bmal_v3_scaffold32_78
Bmal_v3_scaffold32	ALN	mRNA	76573	81324	2928	-	.	ID=mRNA00031;Parent=gene00031;Name=Bmal_v3_scaffold32_78
Bmal_v3_scaffold32	ALN	cds	81242	81324	210	-	0	ID=cds00354;Parent=mRNA00031;Name=Bmal_v3_scaffold32_78;Target=Bm2179a 1 28 +
Bmal_v3_scaffold32	ALN	cds	81151	81173	-10	-	1	ID=cds00355;Parent=mRNA00031;Name=Bmal_v3_scaffold32_78;Target=Bm2179a 29 32 +
Bmal_v3_scaffold32	ALN	cds	80881	80978	180	-	2	ID=cds00356;Parent=mRNA00031;Name=Bmal_v3_scaffold32_78;Target=Bm2179a 33 65 +
Bmal_v3_scaffold32	ALN	cds	80409	80615	377	-	0	ID=cds00357;Parent=mRNA00031;Name=Bmal_v3_scaffold32_78;Target=Bm2179a 66 134 +
Bmal_v3_scaffold32	ALN	cds	80161	80269	187	-	0	ID=cds00358;Parent=mRNA00031;Name=Bmal_v3_scaffold32_78;Target=Bm2179a 135 170 +
Bmal_v3_scaffold32	ALN	cds	79878	79984	208	-	2	ID=cds00359;Parent=mRNA00031;Name=Bmal_v3_scaffold32_78;Target=Bm2179a 171 206 +
Bmal_v3_scaffold32	ALN	cds	79670	79762	185	-	0	ID=cds00360;Parent=mRNA00031;Name=Bmal_v3_scaffold32_78;Target=Bm2179a 207 237 +
Bmal_v3_scaffold32	ALN	cds	79280	79390	221	-	0	ID=cds00361;Parent=mRNA00031;Name=Bmal_v3_scaffold32_78;Target=Bm2179a 238 274 +
Bmal_v3_scaffold32	ALN	cds	78780	78872	206	-	0	ID=cds00362;Parent=mRNA00031;Name=Bmal_v3_scaffold32_78;Target=Bm2179a 275 305 +
Bmal_v3_scaffold32	ALN	cds	78241	78510	508	-	0	ID=cds00363;Parent=mRNA00031;Name=Bmal_v3_scaffold32_78;Target=Bm2179a 306 395 +
Bmal_v3_scaffold32	ALN	cds	77919	78053	265	-	0	ID=cds00364;Parent=mRNA00031;Name=Bmal_v3_scaffold32_78;Target=Bm2179a 396 440 +
Bmal_v3_scaffold32	ALN	cds	77654	77773	246	-	0	ID=cds00365;Parent=mRNA00031;Name=Bmal_v3_scaffold32_78;Target=Bm2179a 441 480 +
Bmal_v3_scaffold32	ALN	cds	77358	77485	266	-	0	ID=cds00366;Parent=mRNA00031;Name=Bmal_v3_scaffold32_78;Target=Bm2179a 481 523 +
Bmal_v3_scaffold32	ALN	cds	77055	77229	331	-	1	ID=cds00367;Parent=mRNA00031;Name=Bmal_v3_scaffold32_78;Target=Bm2179a 524 581 +
Bmal_v3_scaffold32	ALN	cds	76573	76701	254	-	0	ID=cds00368;Parent=mRNA00031;Name=Bmal_v3_scaffold32_78;Target=Bm2179a 582 624 +
##sequence-region	Bmal_v3_scaffold11 449537 472064
Bmal_v3_scaffold11	ALN	gene	459492	464892	1201	-	.	ID=gene00032;Name=Bmal_v3_scaffold11_462
Bmal_v3_scaffold11	ALN	mRNA	459492	464892	1201	-	.	ID=mRNA00032;Parent=gene00032;Name=Bmal_v3_scaffold11_462
Bmal_v3_scaffold11	ALN	cds	464830	464892	190	-	0	ID=cds00369;Parent=mRNA00032;Name=Bmal_v3_scaffold11_462;Target=Bm5141 1 21 +
Bmal_v3_scaffold11	ALN	cds	464204	464305	208	-	0	ID=cds00370;Parent=mRNA00032;Name=Bmal_v3_scaffold11_462;Target=Bm5141 22 55 +
Bmal_v3_scaffold11	ALN	cds	463703	463880	338	-	0	ID=cds00371;Parent=mRNA00032;Name=Bmal_v3_scaffold11_462;Target=Bm5141 56 114 +
Bmal_v3_scaffold11	ALN	cds	463308	463538	433	-	2	ID=cds00372;Parent=mRNA00032;Name=Bmal_v3_scaffold11_462;Target=Bm5141 115 191 +
Bmal_v3_scaffold11	ALN	cds	462781	462956	326	-	2	ID=cds00373;Parent=mRNA00032;Name=Bmal_v3_scaffold11_462;Target=Bm5141 192 250 +
Bmal_v3_scaffold11	ALN	cds	461952	462536	-630	-	0	ID=cds00374;Parent=mRNA00032;Name=Bmal_v3_scaffold11_462;Target=Bm5141 318 361 +
Bmal_v3_scaffold11	ALN	cds	461448	461532	172	-	0	ID=cds00375;Parent=mRNA00032;Name=Bmal_v3_scaffold11_462;Target=Bm5141 362 390 +
Bmal_v3_scaffold11	ALN	cds	461265	461302	77	-	2	ID=cds00376;Parent=mRNA00032;Name=Bmal_v3_scaffold11_462;Target=Bm5141 391 402 +
Bmal_v3_scaffold11	ALN	cds	460382	460597	383	-	0	ID=cds00377;Parent=mRNA00032;Name=Bmal_v3_scaffold11_462;Target=Bm5141 403 474 +
Bmal_v3_scaffold11	ALN	cds	459789	459867	178	-	0	ID=cds00378;Parent=mRNA00032;Name=Bmal_v3_scaffold11_462;Target=Bm5141 475 501 +
Bmal_v3_scaffold11	ALN	cds	459492	459513	62	-	2	ID=cds00379;Parent=mRNA00032;Name=Bmal_v3_scaffold11_462;Target=Bm5141 502 508 +
##sequence-region	Bmal_v3_scaffold2 1719297 1741824
Bmal_v3_scaffold2	ALN	gene	1723259	1733908	4822	-	.	ID=gene00033;Name=Bmal_v3_scaffold2_1728
Bmal_v3_scaffold2	ALN	mRNA	1723259	1733908	4822	-	.	ID=mRNA00033;Parent=gene00033;Name=Bmal_v3_scaffold2_1728
Bmal_v3_scaffold2	ALN	cds	1733839	1733908	182	-	0	ID=cds00380;Parent=mRNA00033;Name=Bmal_v3_scaffold2_1728;Target=Bm5720 1 23 +
Bmal_v3_scaffold2	ALN	cds	1732975	1733094	249	-	2	ID=cds00381;Parent=mRNA00033;Name=Bmal_v3_scaffold2_1728;Target=Bm5720 24 63 +
Bmal_v3_scaffold2	ALN	cds	1732627	1732712	171	-	2	ID=cds00382;Parent=mRNA00033;Name=Bmal_v3_scaffold2_1728;Target=Bm5720 64 92 +
Bmal_v3_scaffold2	ALN	cds	1732248	1732432	340	-	0	ID=cds00383;Parent=mRNA00033;Name=Bmal_v3_scaffold2_1728;Target=Bm5720 93 154 +
Bmal_v3_scaffold2	ALN	cds	1731191	1731339	306	-	1	ID=cds00384;Parent=mRNA00033;Name=Bmal_v3_scaffold2_1728;Target=Bm5720 155 203 +
Bmal_v3_scaffold2	ALN	cds	1730836	1730994	336	-	2	ID=cds00385;Parent=mRNA00033;Name=Bmal_v3_scaffold2_1728;Target=Bm5720 204 256 +
Bmal_v3_scaffold2	ALN	cds	1730443	1730664	404	-	2	ID=cds00386;Parent=mRNA00033;Name=Bmal_v3_scaffold2_1728;Target=Bm5720 257 330 +
Bmal_v3_scaffold2	ALN	cds	1730140	1730285	271	-	2	ID=cds00387;Parent=mRNA00033;Name=Bmal_v3_scaffold2_1728;Target=Bm5720 331 379 +
Bmal_v3_scaffold2	ALN	cds	1729874	1730044	349	-	0	ID=cds00388;Parent=mRNA00033;Name=Bmal_v3_scaffold2_1728;Target=Bm5720 380 436 +
Bmal_v3_scaffold2	ALN	cds	1729544	1729646	195	-	0	ID=cds00389;Parent=mRNA00033;Name=Bmal_v3_scaffold2_1728;Target=Bm5720 437 470 +
Bmal_v3_scaffold2	ALN	cds	1729309	1729417	226	-	2	ID=cds00390;Parent=mRNA00033;Name=Bmal_v3_scaffold2_1728;Target=Bm5720 471 507 +
Bmal_v3_scaffold2	ALN	cds	1728663	1729009	51	-	1	ID=cds00391;Parent=mRNA00033;Name=Bmal_v3_scaffold2_1728;Target=Bm5720 534 590 +
Bmal_v3_scaffold2	ALN	cds	1728146	1728360	368	-	2	ID=cds00392;Parent=mRNA00033;Name=Bmal_v3_scaffold2_1728;Target=Bm5720 591 662 +
Bmal_v3_scaffold2	ALN	cds	1727754	1727871	248	-	0	ID=cds00393;Parent=mRNA00033;Name=Bmal_v3_scaffold2_1728;Target=Bm5720 663 701 +
Bmal_v3_scaffold2	ALN	cds	1727516	1727681	321	-	2	ID=cds00394;Parent=mRNA00033;Name=Bmal_v3_scaffold2_1728;Target=Bm5720 702 756 +
Bmal_v3_scaffold2	ALN	cds	1727272	1727349	152	-	1	ID=cds00395;Parent=mRNA00033;Name=Bmal_v3_scaffold2_1728;Target=Bm5720 757 782 +
Bmal_v3_scaffold2	ALN	cds	1726885	1727055	343	-	1	ID=cds00396;Parent=mRNA00033;Name=Bmal_v3_scaffold2_1728;Target=Bm5720 783 839 +
Bmal_v3_scaffold2	ALN	cds	1726543	1726650	188	-	1	ID=cds00397;Parent=mRNA00033;Name=Bmal_v3_scaffold2_1728;Target=Bm5720 840 875 +
Bmal_v3_scaffold2	ALN	cds	1726106	1726289	357	-	1	ID=cds00398;Parent=mRNA00033;Name=Bmal_v3_scaffold2_1728;Target=Bm5720 876 937 +
Bmal_v3_scaffold2	ALN	cds	1724718	1725961	-535	-	0	ID=cds00399;Parent=mRNA00033;Name=Bmal_v3_scaffold2_1728;Target=Bm5720 987 1151 +
Bmal_v3_scaffold2	ALN	cds	1724474	1724626	299	-	1	ID=cds00400;Parent=mRNA00033;Name=Bmal_v3_scaffold2_1728;Target=Bm5720 1152 1202 +
Bmal_v3_scaffold2	ALN	cds	1724093	1724306	371	-	1	ID=cds00401;Parent=mRNA00033;Name=Bmal_v3_scaffold2_1728;Target=Bm5720 1203 1273 +
Bmal_v3_scaffold2	ALN	cds	1723715	1723953	422	-	0	ID=cds00402;Parent=mRNA00033;Name=Bmal_v3_scaffold2_1728;Target=Bm5720 1274 1353 +
Bmal_v3_scaffold2	ALN	cds	1723259	1723483	382	-	1	ID=cds00403;Parent=mRNA00033;Name=Bmal_v3_scaffold2_1728;Target=Bm5720 1354 1428 +
##sequence-region	Bmal_v3_scaffold81 1 21504
Bmal_v3_scaffold81	ALN	gene	7544	18250	2851	+	.	ID=gene00034;Name=Bmal_v3_scaffold81_12
Bmal_v3_scaffold81	ALN	mRNA	7544	18250	2851	+	.	ID=mRNA00034;Parent=gene00034;Name=Bmal_v3_scaffold81_12
Bmal_v3_scaffold81	ALN	cds	7544	7738	394	+	0	ID=cds00404;Parent=mRNA00034;Name=Bmal_v3_scaffold81_12;Target=s394 1 65 +
Bmal_v3_scaffold81	ALN	cds	8167	8264	206	+	0	ID=cds00405;Parent=mRNA00034;Name=Bmal_v3_scaffold81_12;Target=s394 66 98 +
Bmal_v3_scaffold81	ALN	cds	8461	8551	142	+	1	ID=cds00406;Parent=mRNA00034;Name=Bmal_v3_scaffold81_12;Target=s394 99 128 +
Bmal_v3_scaffold81	ALN	cds	8659	8787	234	+	0	ID=cds00407;Parent=mRNA00034;Name=Bmal_v3_scaffold81_12;Target=s394 129 171 +
Bmal_v3_scaffold81	ALN	cds	9013	9193	366	+	0	ID=cds00408;Parent=mRNA00034;Name=Bmal_v3_scaffold81_12;Target=s394 172 231 +
Bmal_v3_scaffold81	ALN	cds	9594	9755	95	+	2	ID=cds00409;Parent=mRNA00034;Name=Bmal_v3_scaffold81_12;Target=s394 240 285 +
Bmal_v3_scaffold81	ALN	cds	9860	10058	355	+	0	ID=cds00410;Parent=mRNA00034;Name=Bmal_v3_scaffold81_12;Target=s394 286 351 +
Bmal_v3_scaffold81	ALN	cds	10409	10595	320	+	2	ID=cds00411;Parent=mRNA00034;Name=Bmal_v3_scaffold81_12;Target=s394 352 414 +
Bmal_v3_scaffold81	ALN	cds	10985	11069	193	+	1	ID=cds00412;Parent=mRNA00034;Name=Bmal_v3_scaffold81_12;Target=s394 415 442 +
Bmal_v3_scaffold81	ALN	cds	11302	11439	256	+	0	ID=cds00413;Parent=mRNA00034;Name=Bmal_v3_scaffold81_12;Target=s394 443 488 +
Bmal_v3_scaffold81	ALN	cds	11553	11795	399	+	0	ID=cds00414;Parent=mRNA00034;Name=Bmal_v3_scaffold81_12;Target=s394 489 569 +
Bmal_v3_scaffold81	ALN	cds	16995	17150	290	+	0	ID=cds00415;Parent=mRNA00034;Name=Bmal_v3_scaffold81_12;Target=s394 570 621 +
Bmal_v3_scaffold81	ALN	cds	18110	18250	248	+	0	ID=cds00416;Parent=mRNA00034;Name=Bmal_v3_scaffold81_12;Target=s394 622 668 +
##sequence-region	Bmal_v3_scaffold51 70657 93184
Bmal_v3_scaffold51	ALN	gene	78238	83336	2198	+	.	ID=gene00035;Name=Bmal_v3_scaffold51_80
Bmal_v3_scaffold51	ALN	mRNA	78238	83336	2198	+	.	ID=mRNA00035;Parent=gene00035;Name=Bmal_v3_scaffold51_80
Bmal_v3_scaffold51	ALN	cds	78238	78348	268	+	0	ID=cds00417;Parent=mRNA00035;Name=Bmal_v3_scaffold51_80;Target=Bm7343 1 37 +
Bmal_v3_scaffold51	ALN	cds	78559	78907	581	+	0	ID=cds00418;Parent=mRNA00035;Name=Bmal_v3_scaffold51_80;Target=Bm7343 38 153 +
Bmal_v3_scaffold51	ALN	cds	79138	79567	-390	+	2	ID=cds00419;Parent=mRNA00035;Name=Bmal_v3_scaffold51_80;Target=Bm7343 154 262 +
Bmal_v3_scaffold51	ALN	cds	79864	80022	318	+	1	ID=cds00420;Parent=mRNA00035;Name=Bmal_v3_scaffold51_80;Target=Bm7343 263 315 +
Bmal_v3_scaffold51	ALN	cds	80405	80581	327	+	1	ID=cds00421;Parent=mRNA00035;Name=Bmal_v3_scaffold51_80;Target=Bm7343 316 374 +
Bmal_v3_scaffold51	ALN	cds	80923	81016	203	+	1	ID=cds00422;Parent=mRNA00035;Name=Bmal_v3_scaffold51_80;Target=Bm7343 375 405 +
Bmal_v3_scaffold51	ALN	cds	81289	81444	306	+	0	ID=cds00423;Parent=mRNA00035;Name=Bmal_v3_scaffold51_80;Target=Bm7343 406 457 +
Bmal_v3_scaffold51	ALN	cds	81633	81683	123	+	0	ID=cds00424;Parent=mRNA00035;Name=Bmal_v3_scaffold51_80;Target=Bm7343 458 474 +
Bmal_v3_scaffold51	ALN	cds	81861	82026	319	+	0	ID=cds00425;Parent=mRNA00035;Name=Bmal_v3_scaffold51_80;Target=Bm7343 475 529 +
Bmal_v3_scaffold51	ALN	cds	82355	82488	245	+	2	ID=cds00426;Parent=mRNA00035;Name=Bmal_v3_scaffold51_80;Target=Bm7343 530 574 +
Bmal_v3_scaffold51	ALN	cds	82777	82892	220	+	0	ID=cds00427;Parent=mRNA00035;Name=Bmal_v3_scaffold51_80;Target=Bm7343 575 613 +
Bmal_v3_scaffold51	ALN	cds	83192	83336	251	+	1	ID=cds00428;Parent=mRNA00035;Name=Bmal_v3_scaffold51_80;Target=Bm7343 614 661 +
