# Supplementary material for: Expanding the view on the evolution of the nematode dauer signalling pathways: refinement through gene gain and pathway co-option
Source: BMC Genomics. 2016 Jun 27;17:476. doi: 10.1186/s12864-016-2770-7 (PMC4924289; doi:10.1186/s12864-016-2770-7)
Supplement: Additional file 4: — Gene models in gff format. (TGZ 240 kb) [file 12864_2016_2770_MOESM4_ESM.tgz › b_xylophilus-PRJEA64437-WS246-annotations.gff]

##gff-version	3
##Species, BioProject, Release: B. xylophilus, PRJEA64437, WS246
##sequence-region	scaffold00055 607233 618496
scaffold00055	ALN	gene	612657	614400	2693	-	.	ID=gene00001;Name=scaffold00055_613
scaffold00055	ALN	mRNA	612657	614400	2693	-	.	ID=mRNA00001;Parent=gene00001;Name=scaffold00055_613
scaffold00055	ALN	cds	614290	614400	291	-	0	ID=cds00001;Parent=mRNA00001;Name=scaffold00055_613;Target=BUX.s00055.227 1 37 +
scaffold00055	ALN	cds	613873	614223	667	-	0	ID=cds00002;Parent=mRNA00001;Name=scaffold00055_613;Target=BUX.s00055.227 38 154 +
scaffold00055	ALN	cds	613523	613809	539	-	0	ID=cds00003;Parent=mRNA00001;Name=scaffold00055_613;Target=BUX.s00055.227 155 250 +
scaffold00055	ALN	cds	613363	613485	271	-	1	ID=cds00004;Parent=mRNA00001;Name=scaffold00055_613;Target=BUX.s00055.227 251 291 +
scaffold00055	ALN	cds	613094	613310	425	-	1	ID=cds00005;Parent=mRNA00001;Name=scaffold00055_613;Target=BUX.s00055.227 292 363 +
scaffold00055	ALN	cds	612657	613055	745	-	0	ID=cds00006;Parent=mRNA00001;Name=scaffold00055_613;Target=BUX.s00055.227 364 496 +
##sequence-region	scaffold01078 275457 295936
scaffold01078	ALN	gene	280697	287512	3182	+	.	ID=gene00002;Name=scaffold01078_284
scaffold01078	ALN	mRNA	280697	287512	3182	+	.	ID=mRNA00002;Parent=gene00002;Name=scaffold01078_284
scaffold01078	ALN	cds	280697	281080	711	+	0	ID=cds00007;Parent=mRNA00002;Name=scaffold01078_284;Target=s622 1 128 +
scaffold01078	ALN	cds	285667	286268	871	+	0	ID=cds00008;Parent=mRNA00002;Name=scaffold01078_284;Target=s622 233 328 +
scaffold01078	ALN	cds	286308	286396	200	+	0	ID=cds00009;Parent=mRNA00002;Name=scaffold01078_284;Target=s622 329 358 +
scaffold01078	ALN	cds	286434	286555	238	+	1	ID=cds00010;Parent=mRNA00002;Name=scaffold01078_284;Target=s622 359 398 +
scaffold01078	ALN	cds	286591	286706	241	+	2	ID=cds00011;Parent=mRNA00002;Name=scaffold01078_284;Target=s622 399 437 +
scaffold01078	ALN	cds	286743	286996	458	+	0	ID=cds00012;Parent=mRNA00002;Name=scaffold01078_284;Target=s622 438 522 +
scaffold01078	ALN	cds	287031	287210	345	+	1	ID=cds00013;Parent=mRNA00002;Name=scaffold01078_284;Target=s622 523 582 +
scaffold01078	ALN	cds	287248	287512	525	+	1	ID=cds00014;Parent=mRNA00002;Name=scaffold01078_284;Target=s622 583 670 +
##sequence-region	scaffold00713 1353729 1364992
scaffold00713	ALN	gene	1355231	1358178	3123	-	.	ID=gene00003;Name=scaffold00713_1356
scaffold00713	ALN	mRNA	1355231	1358178	3123	-	.	ID=mRNA00003;Parent=gene00003;Name=scaffold00713_1356
scaffold00713	ALN	cds	1357918	1358178	561	-	0	ID=cds00015;Parent=mRNA00003;Name=scaffold00713_1356;Target=BUX.s00713.504 1 87 +
scaffold00713	ALN	cds	1355706	1356829	2069	-	0	ID=cds00016;Parent=mRNA00003;Name=scaffold00713_1356;Target=BUX.s00713.504 88 462 +
scaffold00713	ALN	cds	1355467	1355614	295	-	1	ID=cds00017;Parent=mRNA00003;Name=scaffold00713_1356;Target=BUX.s00713.504 463 511 +
scaffold00713	ALN	cds	1355231	1355401	350	-	0	ID=cds00018;Parent=mRNA00003;Name=scaffold00713_1356;Target=BUX.s00713.504 512 568 +
##sequence-region	scaffold00351 1519617 1530880
scaffold00351	ALN	gene	1521460	1522189	1215	+	.	ID=gene00004;Name=scaffold00351_1521
scaffold00351	ALN	mRNA	1521460	1522189	1215	+	.	ID=mRNA00004;Parent=gene00004;Name=scaffold00351_1521
scaffold00351	ALN	cds	1521460	1521669	499	+	0	ID=cds00019;Parent=mRNA00004;Name=scaffold00351_1521;Target=BUX.s00351.340 1 70 +
scaffold00351	ALN	cds	1521706	1521854	322	+	0	ID=cds00020;Parent=mRNA00004;Name=scaffold00351_1521;Target=BUX.s00351.340 71 120 +
scaffold00351	ALN	cds	1521961	1522189	499	+	1	ID=cds00021;Parent=mRNA00004;Name=scaffold00351_1521;Target=BUX.s00351.340 121 196 +
##sequence-region	scaffold00116 929793 941056
scaffold00116	ALN	gene	935154	937236	2992	+	.	ID=gene00005;Name=scaffold00116_936
scaffold00116	ALN	mRNA	935154	937236	2992	+	.	ID=mRNA00005;Parent=gene00005;Name=scaffold00116_936
scaffold00116	ALN	cds	935154	935310	330	+	0	ID=cds00022;Parent=mRNA00005;Name=scaffold00116_936;Target=BUX.s00116.360 1 52 +
scaffold00116	ALN	cds	935461	935638	348	+	2	ID=cds00023;Parent=mRNA00005;Name=scaffold00116_936;Target=BUX.s00116.360 53 112 +
scaffold00116	ALN	cds	935685	935808	278	+	1	ID=cds00024;Parent=mRNA00005;Name=scaffold00116_936;Target=BUX.s00116.360 113 153 +
scaffold00116	ALN	cds	935846	936048	415	+	0	ID=cds00025;Parent=mRNA00005;Name=scaffold00116_936;Target=BUX.s00116.360 154 221 +
scaffold00116	ALN	cds	936114	936586	870	+	1	ID=cds00026;Parent=mRNA00005;Name=scaffold00116_936;Target=BUX.s00116.360 222 378 +
scaffold00116	ALN	cds	936625	937037	783	+	2	ID=cds00027;Parent=mRNA00005;Name=scaffold00116_936;Target=BUX.s00116.360 379 516 +
scaffold00116	ALN	cds	937108	937236	264	+	0	ID=cds00028;Parent=mRNA00005;Name=scaffold00116_936;Target=BUX.s00116.360 517 559 +
##sequence-region	scaffold00579 1455105 1466368
scaffold00579	ALN	gene	1459162	1463022	5246	-	.	ID=gene00006;Name=scaffold00579_1461
scaffold00579	ALN	mRNA	1459162	1463022	5246	-	.	ID=mRNA00006;Parent=gene00006;Name=scaffold00579_1461
scaffold00579	ALN	cds	1462823	1463022	441	-	0	ID=cds00029;Parent=mRNA00006;Name=scaffold00579_1461;Target=BUX.s00579.432 1 67 +
scaffold00579	ALN	cds	1462680	1462789	222	-	1	ID=cds00030;Parent=mRNA00006;Name=scaffold00579_1461;Target=BUX.s00579.432 68 103 +
scaffold00579	ALN	cds	1462464	1462594	259	-	2	ID=cds00031;Parent=mRNA00006;Name=scaffold00579_1461;Target=BUX.s00579.432 104 147 +
scaffold00579	ALN	cds	1462250	1462424	315	-	0	ID=cds00032;Parent=mRNA00006;Name=scaffold00579_1461;Target=BUX.s00579.432 148 205 +
scaffold00579	ALN	cds	1462012	1462211	374	-	2	ID=cds00033;Parent=mRNA00006;Name=scaffold00579_1461;Target=BUX.s00579.432 206 272 +
scaffold00579	ALN	cds	1461883	1461975	195	-	0	ID=cds00034;Parent=mRNA00006;Name=scaffold00579_1461;Target=BUX.s00579.432 273 303 +
scaffold00579	ALN	cds	1461622	1461847	412	-	0	ID=cds00035;Parent=mRNA00006;Name=scaffold00579_1461;Target=BUX.s00579.432 304 378 +
scaffold00579	ALN	cds	1461472	1461581	207	-	2	ID=cds00036;Parent=mRNA00006;Name=scaffold00579_1461;Target=BUX.s00579.432 379 415 +
scaffold00579	ALN	cds	1461256	1461434	365	-	0	ID=cds00037;Parent=mRNA00006;Name=scaffold00579_1461;Target=BUX.s00579.432 416 475 +
scaffold00579	ALN	cds	1461129	1461213	171	-	1	ID=cds00038;Parent=mRNA00006;Name=scaffold00579_1461;Target=BUX.s00579.432 476 503 +
scaffold00579	ALN	cds	1460754	1461089	612	-	0	ID=cds00039;Parent=mRNA00006;Name=scaffold00579_1461;Target=BUX.s00579.432 504 615 +
scaffold00579	ALN	cds	1460126	1460718	987	-	0	ID=cds00040;Parent=mRNA00006;Name=scaffold00579_1461;Target=BUX.s00579.432 616 802 +
scaffold00579	ALN	cds	1459939	1460079	262	-	1	ID=cds00041;Parent=mRNA00006;Name=scaffold00579_1461;Target=BUX.s00579.432 803 849 +
scaffold00579	ALN	cds	1459473	1459902	767	-	1	ID=cds00042;Parent=mRNA00006;Name=scaffold00579_1461;Target=BUX.s00579.432 850 992 +
scaffold00579	ALN	cds	1459303	1459434	263	-	0	ID=cds00043;Parent=mRNA00006;Name=scaffold00579_1461;Target=BUX.s00579.432 993 1036 +
scaffold00579	ALN	cds	1459162	1459263	200	-	0	ID=cds00044;Parent=mRNA00006;Name=scaffold00579_1461;Target=BUX.s00579.432 1037 1070 +
##sequence-region	scaffold01144 1068033 1079296
scaffold01144	ALN	gene	1070819	1075997	5617	+	.	ID=gene00007;Name=scaffold01144_1073
scaffold01144	ALN	mRNA	1070819	1075997	5617	+	.	ID=mRNA00007;Parent=gene00007;Name=scaffold01144_1073
scaffold01144	ALN	cds	1070819	1070957	317	+	0	ID=cds00045;Parent=mRNA00007;Name=scaffold01144_1073;Target=BUX.s01144.260 1 46 +
scaffold01144	ALN	cds	1070996	1071168	326	+	2	ID=cds00046;Parent=mRNA00007;Name=scaffold01144_1073;Target=BUX.s01144.260 47 104 +
scaffold01144	ALN	cds	1071545	1071752	391	+	0	ID=cds00047;Parent=mRNA00007;Name=scaffold01144_1073;Target=BUX.s01144.260 105 173 +
scaffold01144	ALN	cds	1071837	1072027	380	+	2	ID=cds00048;Parent=mRNA00007;Name=scaffold01144_1073;Target=BUX.s01144.260 174 237 +
scaffold01144	ALN	cds	1072107	1072181	147	+	0	ID=cds00049;Parent=mRNA00007;Name=scaffold01144_1073;Target=BUX.s01144.260 238 262 +
scaffold01144	ALN	cds	1072249	1072396	282	+	0	ID=cds00050;Parent=mRNA00007;Name=scaffold01144_1073;Target=BUX.s01144.260 263 311 +
scaffold01144	ALN	cds	1072445	1072659	437	+	2	ID=cds00051;Parent=mRNA00007;Name=scaffold01144_1073;Target=BUX.s01144.260 312 383 +
scaffold01144	ALN	cds	1072807	1072979	372	+	0	ID=cds00052;Parent=mRNA00007;Name=scaffold01144_1073;Target=BUX.s01144.260 384 441 +
scaffold01144	ALN	cds	1073024	1073114	186	+	1	ID=cds00053;Parent=mRNA00007;Name=scaffold01144_1073;Target=BUX.s01144.260 442 471 +
scaffold01144	ALN	cds	1073285	1073479	390	+	0	ID=cds00054;Parent=mRNA00007;Name=scaffold01144_1073;Target=BUX.s01144.260 472 536 +
scaffold01144	ALN	cds	1073518	1073709	369	+	0	ID=cds00055;Parent=mRNA00007;Name=scaffold01144_1073;Target=BUX.s01144.260 537 600 +
scaffold01144	ALN	cds	1073804	1074369	1086	+	0	ID=cds00056;Parent=mRNA00007;Name=scaffold01144_1073;Target=BUX.s01144.260 601 789 +
scaffold01144	ALN	cds	1074862	1075300	810	+	1	ID=cds00057;Parent=mRNA00007;Name=scaffold01144_1073;Target=BUX.s01144.260 790 935 +
scaffold01144	ALN	cds	1075376	1075507	294	+	0	ID=cds00058;Parent=mRNA00007;Name=scaffold01144_1073;Target=BUX.s01144.260 936 979 +
scaffold01144	ALN	cds	1075546	1075677	277	+	0	ID=cds00059;Parent=mRNA00007;Name=scaffold01144_1073;Target=BUX.s01144.260 980 1023 +
scaffold01144	ALN	cds	1075854	1075997	301	+	0	ID=cds00060;Parent=mRNA00007;Name=scaffold01144_1073;Target=BUX.s01144.260 1024 1071 +
##sequence-region	scaffold01092 828417 848896
scaffold01092	ALN	gene	838412	842877	5923	-	.	ID=gene00008;Name=scaffold01092_840
scaffold01092	ALN	mRNA	838412	842877	5923	-	.	ID=mRNA00008;Parent=gene00008;Name=scaffold01092_840
scaffold01092	ALN	cds	842796	842877	210	-	0	ID=cds00061;Parent=mRNA00008;Name=scaffold01092_840;Target=BUX.s01092.135 1 27 +
scaffold01092	ALN	cds	841988	842707	1297	-	2	ID=cds00062;Parent=mRNA00008;Name=scaffold01092_840;Target=BUX.s01092.135 28 267 +
scaffold01092	ALN	cds	841616	841908	581	-	2	ID=cds00063;Parent=mRNA00008;Name=scaffold01092_840;Target=BUX.s01092.135 268 365 +
scaffold01092	ALN	cds	841355	841505	296	-	0	ID=cds00064;Parent=mRNA00008;Name=scaffold01092_840;Target=BUX.s01092.135 366 415 +
scaffold01092	ALN	cds	841074	841258	351	-	2	ID=cds00065;Parent=mRNA00008;Name=scaffold01092_840;Target=BUX.s01092.135 416 477 +
scaffold01092	ALN	cds	840719	840982	519	-	0	ID=cds00066;Parent=mRNA00008;Name=scaffold01092_840;Target=BUX.s01092.135 478 565 +
scaffold01092	ALN	cds	840484	840639	292	-	0	ID=cds00067;Parent=mRNA00008;Name=scaffold01092_840;Target=BUX.s01092.135 566 617 +
scaffold01092	ALN	cds	840055	840436	744	-	0	ID=cds00068;Parent=mRNA00008;Name=scaffold01092_840;Target=BUX.s01092.135 618 744 +
scaffold01092	ALN	cds	839652	840009	686	-	2	ID=cds00069;Parent=mRNA00008;Name=scaffold01092_840;Target=BUX.s01092.135 745 864 +
scaffold01092	ALN	cds	839148	839586	813	-	1	ID=cds00070;Parent=mRNA00008;Name=scaffold01092_840;Target=BUX.s01092.135 865 1010 +
scaffold01092	ALN	cds	838547	838810	514	-	0	ID=cds00071;Parent=mRNA00008;Name=scaffold01092_840;Target=BUX.s01092.135 1011 1098 +
scaffold01092	ALN	cds	838412	838462	145	-	0	ID=cds00072;Parent=mRNA00008;Name=scaffold01092_840;Target=BUX.s01092.135 1099 1115 +
##sequence-region	scaffold00579 1261569 1272832
scaffold00579	ALN	gene	1267331	1271244	4352	+	.	ID=gene00009;Name=scaffold00579_1269
scaffold00579	ALN	mRNA	1267331	1271244	4352	+	.	ID=mRNA00009;Parent=gene00009;Name=scaffold00579_1269
scaffold00579	ALN	cds	1267331	1267685	672	+	0	ID=cds00073;Parent=mRNA00009;Name=scaffold00579_1269;Target=BUX.s00579.370 1 118 +
scaffold00579	ALN	cds	1267727	1267842	244	+	2	ID=cds00074;Parent=mRNA00009;Name=scaffold00579_1269;Target=BUX.s00579.370 119 157 +
scaffold00579	ALN	cds	1267877	1268038	325	+	0	ID=cds00075;Parent=mRNA00009;Name=scaffold00579_1269;Target=BUX.s00579.370 158 211 +
scaffold00579	ALN	cds	1268081	1268647	1038	+	0	ID=cds00076;Parent=mRNA00009;Name=scaffold00579_1269;Target=BUX.s00579.370 212 400 +
scaffold00579	ALN	cds	1268688	1269018	156	+	0	ID=cds00077;Parent=mRNA00009;Name=scaffold00579_1269;Target=BUX.s00579.370 462 498 +
scaffold00579	ALN	cds	1269061	1269132	161	+	2	ID=cds00078;Parent=mRNA00009;Name=scaffold00579_1269;Target=BUX.s00579.370 499 522 +
scaffold00579	ALN	cds	1269171	1269641	789	+	2	ID=cds00079;Parent=mRNA00009;Name=scaffold00579_1269;Target=BUX.s00579.370 523 675 +
scaffold00579	ALN	cds	1269967	1270212	450	+	2	ID=cds00080;Parent=mRNA00009;Name=scaffold00579_1269;Target=BUX.s00579.370 676 757 +
scaffold00579	ALN	cds	1270251	1270348	198	+	2	ID=cds00081;Parent=mRNA00009;Name=scaffold00579_1269;Target=BUX.s00579.370 758 790 +
scaffold00579	ALN	cds	1270385	1270586	373	+	0	ID=cds00082;Parent=mRNA00009;Name=scaffold00579_1269;Target=BUX.s00579.370 791 857 +
scaffold00579	ALN	cds	1270635	1270730	196	+	2	ID=cds00083;Parent=mRNA00009;Name=scaffold00579_1269;Target=BUX.s00579.370 858 889 +
scaffold00579	ALN	cds	1270765	1271090	231	+	2	ID=cds00084;Parent=mRNA00009;Name=scaffold00579_1269;Target=BUX.s00579.370 951 977 +
scaffold00579	ALN	cds	1271185	1271244	153	+	0	ID=cds00085;Parent=mRNA00009;Name=scaffold00579_1269;Target=BUX.s00579.370 978 997 +
##sequence-region	scaffold00579 1261569 1272832
scaffold00579	ALN	gene	1262662	1266238	3027	+	.	ID=gene00010;Name=scaffold00579_1264
scaffold00579	ALN	mRNA	1262662	1266238	3027	+	.	ID=mRNA00010;Parent=gene00010;Name=scaffold00579_1264
scaffold00579	ALN	cds	1262662	1263016	647	+	0	ID=cds00086;Parent=mRNA00010;Name=scaffold00579_1264;Target=BUX.s00579.370 1 118 +
scaffold00579	ALN	cds	1263124	1263239	224	+	2	ID=cds00087;Parent=mRNA00010;Name=scaffold00579_1264;Target=BUX.s00579.370 119 157 +
scaffold00579	ALN	cds	1263317	1263966	995	+	0	ID=cds00088;Parent=mRNA00010;Name=scaffold00579_1264;Target=BUX.s00579.370 158 374 +
scaffold00579	ALN	cds	1264002	1264282	389	+	1	ID=cds00089;Parent=mRNA00010;Name=scaffold00579_1264;Target=BUX.s00579.370 375 467 +
scaffold00579	ALN	cds	1264350	1264886	-220	+	2	ID=cds00090;Parent=mRNA00010;Name=scaffold00579_1264;Target=BUX.s00579.370 468 674 +
scaffold00579	ALN	cds	1264992	1265239	450	+	2	ID=cds00091;Parent=mRNA00010;Name=scaffold00579_1264;Target=BUX.s00579.370 675 757 +
scaffold00579	ALN	cds	1265278	1265375	197	+	0	ID=cds00092;Parent=mRNA00010;Name=scaffold00579_1264;Target=BUX.s00579.370 758 790 +
scaffold00579	ALN	cds	1265412	1265613	373	+	1	ID=cds00093;Parent=mRNA00010;Name=scaffold00579_1264;Target=BUX.s00579.370 791 857 +
scaffold00579	ALN	cds	1265662	1265757	192	+	0	ID=cds00094;Parent=mRNA00010;Name=scaffold00579_1264;Target=BUX.s00579.370 858 889 +
scaffold00579	ALN	cds	1265827	1266132	172	+	0	ID=cds00095;Parent=mRNA00010;Name=scaffold00579_1264;Target=BUX.s00579.370 890 977 +
scaffold00579	ALN	cds	1266194	1266238	102	+	0	ID=cds00096;Parent=mRNA00010;Name=scaffold00579_1264;Target=BUX.s00579.370 978 997 +
##sequence-region	scaffold00110 238593 259072
scaffold00110	ALN	gene	250397	253589	3932	-	.	ID=gene00011;Name=scaffold00110_251
scaffold00110	ALN	mRNA	250397	253589	3932	-	.	ID=mRNA00011;Parent=gene00011;Name=scaffold00110_251
scaffold00110	ALN	cds	253493	253589	274	-	0	ID=cds00097;Parent=mRNA00011;Name=scaffold00110_251;Target=BUX.s00110.65 1 32 +
scaffold00110	ALN	cds	253242	253423	344	-	2	ID=cds00098;Parent=mRNA00011;Name=scaffold00110_251;Target=BUX.s00110.65 33 93 +
scaffold00110	ALN	cds	253032	253206	333	-	0	ID=cds00099;Parent=mRNA00011;Name=scaffold00110_251;Target=BUX.s00110.65 94 151 +
scaffold00110	ALN	cds	252584	252783	402	-	2	ID=cds00100;Parent=mRNA00011;Name=scaffold00110_251;Target=BUX.s00110.65 152 218 +
scaffold00110	ALN	cds	252452	252544	192	-	0	ID=cds00101;Parent=mRNA00011;Name=scaffold00110_251;Target=BUX.s00110.65 219 249 +
scaffold00110	ALN	cds	252053	252388	627	-	0	ID=cds00102;Parent=mRNA00011;Name=scaffold00110_251;Target=BUX.s00110.65 250 361 +
scaffold00110	ALN	cds	251619	251882	520	-	0	ID=cds00103;Parent=mRNA00011;Name=scaffold00110_251;Target=BUX.s00110.65 362 449 +
scaffold00110	ALN	cds	251215	251550	615	-	0	ID=cds00104;Parent=mRNA00011;Name=scaffold00110_251;Target=BUX.s00110.65 450 561 +
scaffold00110	ALN	cds	250951	251152	395	-	0	ID=cds00105;Parent=mRNA00011;Name=scaffold00110_251;Target=BUX.s00110.65 562 628 +
scaffold00110	ALN	cds	250636	250821	388	-	2	ID=cds00106;Parent=mRNA00011;Name=scaffold00110_251;Target=BUX.s00110.65 629 690 +
scaffold00110	ALN	cds	250397	250569	330	-	2	ID=cds00107;Parent=mRNA00011;Name=scaffold00110_251;Target=BUX.s00110.65 691 748 +
##sequence-region	scaffold00579 1639425 1650688
scaffold00579	ALN	gene	1644180	1648718	3800	-	.	ID=gene00012;Name=scaffold00579_1646
scaffold00579	ALN	mRNA	1644180	1648718	3800	-	.	ID=mRNA00012;Parent=gene00012;Name=scaffold00579_1646
scaffold00579	ALN	cds	1648578	1648718	328	-	0	ID=cds00108;Parent=mRNA00012;Name=scaffold00579_1646;Target=s635 1 47 +
scaffold00579	ALN	cds	1646157	1646432	521	-	0	ID=cds00109;Parent=mRNA00012;Name=scaffold00579_1646;Target=s635 48 139 +
scaffold00579	ALN	cds	1645125	1646114	1765	-	0	ID=cds00110;Parent=mRNA00012;Name=scaffold00579_1646;Target=s635 140 469 +
scaffold00579	ALN	cds	1644632	1645068	792	-	0	ID=cds00111;Parent=mRNA00012;Name=scaffold00579_1646;Target=s635 470 615 +
scaffold00579	ALN	cds	1644405	1644563	311	-	1	ID=cds00112;Parent=mRNA00012;Name=scaffold00579_1646;Target=s635 616 668 +
scaffold00579	ALN	cds	1644180	1644345	332	-	1	ID=cds00113;Parent=mRNA00012;Name=scaffold00579_1646;Target=s635 669 723 +
##sequence-region	scaffold00298 478209 489472
scaffold00298	ALN	gene	483338	486695	3048	-	.	ID=gene00013;Name=scaffold00298_485
scaffold00298	ALN	mRNA	483338	486695	3048	-	.	ID=mRNA00013;Parent=gene00013;Name=scaffold00298_485
scaffold00298	ALN	cds	486235	486695	857	-	0	ID=cds00114;Parent=mRNA00013;Name=scaffold00298_485;Target=s594 1 154 +
scaffold00298	ALN	cds	486095	486193	200	-	1	ID=cds00115;Parent=mRNA00013;Name=scaffold00298_485;Target=s594 155 187 +
scaffold00298	ALN	cds	485776	486001	423	-	1	ID=cds00116;Parent=mRNA00013;Name=scaffold00298_485;Target=s594 188 262 +
scaffold00298	ALN	cds	484398	484550	293	-	0	ID=cds00117;Parent=mRNA00013;Name=scaffold00298_485;Target=s594 263 313 +
scaffold00298	ALN	cds	483870	484322	804	-	0	ID=cds00118;Parent=mRNA00013;Name=scaffold00298_485;Target=s594 314 464 +
scaffold00298	ALN	cds	483707	483789	174	-	0	ID=cds00119;Parent=mRNA00013;Name=scaffold00298_485;Target=s594 465 492 +
scaffold00298	ALN	cds	483338	483644	589	-	1	ID=cds00120;Parent=mRNA00013;Name=scaffold00298_485;Target=s594 493 594 +
##sequence-region	scaffold00298 478209 498688
scaffold00298	ALN	gene	488812	494855	2755	-	.	ID=gene00014;Name=scaffold00298_491
scaffold00298	ALN	mRNA	488812	494855	2755	-	.	ID=mRNA00014;Parent=gene00014;Name=scaffold00298_491
scaffold00298	ALN	cds	494720	494855	313	-	0	ID=cds00121;Parent=mRNA00014;Name=scaffold00298_491;Target=s595 1 45 +
scaffold00298	ALN	cds	494390	494657	498	-	2	ID=cds00122;Parent=mRNA00014;Name=scaffold00298_491;Target=s595 46 135 +
scaffold00298	ALN	cds	493841	494090	482	-	1	ID=cds00123;Parent=mRNA00014;Name=scaffold00298_491;Target=s595 136 218 +
scaffold00298	ALN	cds	491798	491950	301	-	0	ID=cds00124;Parent=mRNA00014;Name=scaffold00298_491;Target=s595 219 269 +
scaffold00298	ALN	cds	489581	489967	731	-	0	ID=cds00125;Parent=mRNA00014;Name=scaffold00298_491;Target=s595 270 398 +
scaffold00298	ALN	cds	489341	489480	302	-	0	ID=cds00126;Parent=mRNA00014;Name=scaffold00298_491;Target=s595 399 445 +
scaffold00298	ALN	cds	488812	489055	453	-	1	ID=cds00127;Parent=mRNA00014;Name=scaffold00298_491;Target=s595 446 526 +
##sequence-region	scaffold00298 478209 498688
scaffold00298	ALN	gene	483338	486695	930	-	.	ID=gene00015;Name=scaffold00298_485
scaffold00298	ALN	mRNA	483338	486695	930	-	.	ID=mRNA00015;Parent=gene00015;Name=scaffold00298_485
scaffold00298	ALN	cds	486235	486695	155	-	0	ID=cds00128;Parent=mRNA00015;Name=scaffold00298_485;Target=s595 1 136 +
scaffold00298	ALN	cds	485776	486001	327	-	1	ID=cds00129;Parent=mRNA00015;Name=scaffold00298_485;Target=s595 137 218 +
scaffold00298	ALN	cds	484398	484550	287	-	0	ID=cds00130;Parent=mRNA00015;Name=scaffold00298_485;Target=s595 219 269 +
scaffold00298	ALN	cds	483870	484322	282	-	0	ID=cds00131;Parent=mRNA00015;Name=scaffold00298_485;Target=s595 270 408 +
scaffold00298	ALN	cds	483707	483726	18	-	0	ID=cds00132;Parent=mRNA00015;Name=scaffold00298_485;Target=s595 409 415 +
scaffold00298	ALN	cds	483338	483644	112	-	1	ID=cds00133;Parent=mRNA00015;Name=scaffold00298_485;Target=s595 416 526 +
##sequence-region	scaffold00532 109569 130048
scaffold00532	ALN	gene	118787	125546	5131	-	.	ID=gene00016;Name=scaffold00532_122
scaffold00532	ALN	mRNA	118787	125546	5131	-	.	ID=mRNA00016;Parent=gene00016;Name=scaffold00532_122
scaffold00532	ALN	cds	125318	125546	505	-	0	ID=cds00134;Parent=mRNA00016;Name=scaffold00532_122;Target=s575 1 76 +
scaffold00532	ALN	cds	125079	125208	287	-	2	ID=cds00135;Parent=mRNA00016;Name=scaffold00532_122;Target=s575 77 120 +
scaffold00532	ALN	cds	124262	124849	1155	-	1	ID=cds00136;Parent=mRNA00016;Name=scaffold00532_122;Target=s575 121 316 +
scaffold00532	ALN	cds	123428	123708	564	-	1	ID=cds00137;Parent=mRNA00016;Name=scaffold00532_122;Target=s575 317 409 +
scaffold00532	ALN	cds	122836	122881	113	-	2	ID=cds00138;Parent=mRNA00016;Name=scaffold00532_122;Target=s575 410 425 +
scaffold00532	ALN	cds	122091	122690	1124	-	1	ID=cds00139;Parent=mRNA00016;Name=scaffold00532_122;Target=s575 426 625 +
scaffold00532	ALN	cds	120711	120914	415	-	1	ID=cds00140;Parent=mRNA00016;Name=scaffold00532_122;Target=s575 626 693 +
scaffold00532	ALN	cds	119975	120551	1100	-	1	ID=cds00141;Parent=mRNA00016;Name=scaffold00532_122;Target=s575 694 885 +
scaffold00532	ALN	cds	118787	118936	292	-	0	ID=cds00142;Parent=mRNA00016;Name=scaffold00532_122;Target=s575 886 935 +
##sequence-region	scaffold00333 54273 83968
scaffold00333	ALN	gene	64870	74537	9447	-	.	ID=gene00017;Name=scaffold00333_69
scaffold00333	ALN	mRNA	64870	74537	9447	-	.	ID=mRNA00017;Parent=gene00017;Name=scaffold00333_69
scaffold00333	ALN	cds	74306	74537	453	-	0	ID=cds00143;Parent=mRNA00017;Name=scaffold00333_69;Target=s612 1 77 +
scaffold00333	ALN	cds	74202	74260	131	-	2	ID=cds00144;Parent=mRNA00017;Name=scaffold00333_69;Target=s612 78 97 +
scaffold00333	ALN	cds	72122	72247	261	-	0	ID=cds00145;Parent=mRNA00017;Name=scaffold00333_69;Target=s612 98 139 +
scaffold00333	ALN	cds	71754	71929	349	-	0	ID=cds00146;Parent=mRNA00017;Name=scaffold00333_69;Target=s612 140 198 +
scaffold00333	ALN	cds	71341	71687	660	-	1	ID=cds00147;Parent=mRNA00017;Name=scaffold00333_69;Target=s612 199 313 +
scaffold00333	ALN	cds	70957	71283	698	-	2	ID=cds00148;Parent=mRNA00017;Name=scaffold00333_69;Target=s612 314 422 +
scaffold00333	ALN	cds	70666	70876	418	-	2	ID=cds00149;Parent=mRNA00017;Name=scaffold00333_69;Target=s612 423 493 +
scaffold00333	ALN	cds	70181	70598	788	-	1	ID=cds00150;Parent=mRNA00017;Name=scaffold00333_69;Target=s612 494 632 +
scaffold00333	ALN	cds	69823	69944	253	-	0	ID=cds00151;Parent=mRNA00017;Name=scaffold00333_69;Target=s612 633 673 +
scaffold00333	ALN	cds	69722	69784	132	-	1	ID=cds00152;Parent=mRNA00017;Name=scaffold00333_69;Target=s612 674 694 +
scaffold00333	ALN	cds	69418	69680	506	-	1	ID=cds00153;Parent=mRNA00017;Name=scaffold00333_69;Target=s612 695 781 +
scaffold00333	ALN	cds	69169	69382	429	-	2	ID=cds00154;Parent=mRNA00017;Name=scaffold00333_69;Target=s612 782 853 +
scaffold00333	ALN	cds	68720	68806	151	-	1	ID=cds00155;Parent=mRNA00017;Name=scaffold00333_69;Target=s612 854 882 +
scaffold00333	ALN	cds	67924	68019	179	-	1	ID=cds00156;Parent=mRNA00017;Name=scaffold00333_69;Target=s612 883 914 +
scaffold00333	ALN	cds	67534	67807	497	-	1	ID=cds00157;Parent=mRNA00017;Name=scaffold00333_69;Target=s612 915 1005 +
scaffold00333	ALN	cds	67330	67414	190	-	0	ID=cds00158;Parent=mRNA00017;Name=scaffold00333_69;Target=s612 1006 1033 +
scaffold00333	ALN	cds	67143	67291	311	-	2	ID=cds00159;Parent=mRNA00017;Name=scaffold00333_69;Target=s612 1034 1083 +
scaffold00333	ALN	cds	66013	67106	2043	-	0	ID=cds00160;Parent=mRNA00017;Name=scaffold00333_69;Target=s612 1084 1448 +
scaffold00333	ALN	cds	65292	65967	1280	-	1	ID=cds00161;Parent=mRNA00017;Name=scaffold00333_69;Target=s612 1449 1673 +
scaffold00333	ALN	cds	64870	65253	690	-	0	ID=cds00162;Parent=mRNA00017;Name=scaffold00333_69;Target=s612 1674 1801 +
##sequence-region	scaffold01147 1040385 1060864
scaffold01147	ALN	gene	1049961	1053888	5333	-	.	ID=gene00018;Name=scaffold01147_1051
scaffold01147	ALN	mRNA	1049961	1053888	5333	-	.	ID=mRNA00018;Parent=gene00018;Name=scaffold01147_1051
scaffold01147	ALN	cds	1053792	1053888	243	-	0	ID=cds00163;Parent=mRNA00018;Name=scaffold01147_1051;Target=BUX.s01147.210 1 32 +
scaffold01147	ALN	cds	1053455	1053675	392	-	2	ID=cds00164;Parent=mRNA00018;Name=scaffold01147_1051;Target=BUX.s01147.210 33 106 +
scaffold01147	ALN	cds	1052431	1053199	1401	-	0	ID=cds00165;Parent=mRNA00018;Name=scaffold01147_1051;Target=BUX.s01147.210 107 362 +
scaffold01147	ALN	cds	1051539	1052318	1398	-	2	ID=cds00166;Parent=mRNA00018;Name=scaffold01147_1051;Target=BUX.s01147.210 363 622 +
scaffold01147	ALN	cds	1050942	1051416	901	-	2	ID=cds00167;Parent=mRNA00018;Name=scaffold01147_1051;Target=BUX.s01147.210 623 781 +
scaffold01147	ALN	cds	1050524	1050821	591	-	1	ID=cds00168;Parent=mRNA00018;Name=scaffold01147_1051;Target=BUX.s01147.210 782 880 +
scaffold01147	ALN	cds	1050306	1050445	322	-	0	ID=cds00169;Parent=mRNA00018;Name=scaffold01147_1051;Target=BUX.s01147.210 881 927 +
scaffold01147	ALN	cds	1049961	1050183	429	-	1	ID=cds00170;Parent=mRNA00018;Name=scaffold01147_1051;Target=BUX.s01147.210 928 1001 +
##sequence-region	scaffold00116 386049 397312
scaffold00116	ALN	gene	387753	390714	1316	+	.	ID=gene00019;Name=scaffold00116_389
scaffold00116	ALN	mRNA	387753	390714	1316	+	.	ID=mRNA00019;Parent=gene00019;Name=scaffold00116_389
scaffold00116	ALN	cds	387753	387788	45	+	0	ID=cds00171;Parent=mRNA00019;Name=scaffold00116_389;Target=s730 1 12 +
scaffold00116	ALN	cds	388392	388535	250	+	0	ID=cds00172;Parent=mRNA00019;Name=scaffold00116_389;Target=s730 13 60 +
scaffold00116	ALN	cds	388877	389056	378	+	0	ID=cds00173;Parent=mRNA00019;Name=scaffold00116_389;Target=s730 61 120 +
scaffold00116	ALN	cds	389318	389527	407	+	0	ID=cds00174;Parent=mRNA00019;Name=scaffold00116_389;Target=s730 121 190 +
scaffold00116	ALN	cds	389782	389885	174	+	0	ID=cds00175;Parent=mRNA00019;Name=scaffold00116_389;Target=s730 191 225 +
scaffold00116	ALN	cds	390453	390714	332	+	1	ID=cds00176;Parent=mRNA00019;Name=scaffold00116_389;Target=s730 226 296 +
##sequence-region	scaffold00333 671745 683008
scaffold00333	ALN	gene	677406	679983	3518	+	.	ID=gene00020;Name=scaffold00333_678
scaffold00333	ALN	mRNA	677406	679983	3518	+	.	ID=mRNA00020;Parent=gene00020;Name=scaffold00333_678
scaffold00333	ALN	cds	677406	677600	438	+	0	ID=cds00177;Parent=mRNA00020;Name=scaffold00333_678;Target=BUX.s00333.171 1 65 +
scaffold00333	ALN	cds	677683	678034	680	+	0	ID=cds00178;Parent=mRNA00020;Name=scaffold00333_678;Target=BUX.s00333.171 66 182 +
scaffold00333	ALN	cds	678075	678364	553	+	2	ID=cds00179;Parent=mRNA00020;Name=scaffold00333_678;Target=BUX.s00333.171 183 279 +
scaffold00333	ALN	cds	678453	678710	513	+	0	ID=cds00180;Parent=mRNA00020;Name=scaffold00333_678;Target=BUX.s00333.171 280 365 +
scaffold00333	ALN	cds	678745	678863	249	+	0	ID=cds00181;Parent=mRNA00020;Name=scaffold00333_678;Target=BUX.s00333.171 366 405 +
scaffold00333	ALN	cds	678997	679262	511	+	1	ID=cds00182;Parent=mRNA00020;Name=scaffold00333_678;Target=BUX.s00333.171 406 493 +
scaffold00333	ALN	cds	679526	679983	882	+	2	ID=cds00183;Parent=mRNA00020;Name=scaffold00333_678;Target=BUX.s00333.171 494 646 +
##sequence-region	scaffold00351 128001 148480
scaffold00351	ALN	gene	136040	139063	2168	-	.	ID=gene00021;Name=scaffold00351_137
scaffold00351	ALN	mRNA	136040	139063	2168	-	.	ID=mRNA00021;Parent=gene00021;Name=scaffold00351_137
scaffold00351	ALN	cds	138953	139063	274	-	0	ID=cds00184;Parent=mRNA00021;Name=scaffold00351_137;Target=BUX.s00351.40 1 37 +
scaffold00351	ALN	cds	137700	138044	651	-	0	ID=cds00185;Parent=mRNA00021;Name=scaffold00351_137;Target=BUX.s00351.40 38 152 +
scaffold00351	ALN	cds	137410	137565	308	-	0	ID=cds00186;Parent=mRNA00021;Name=scaffold00351_137;Target=BUX.s00351.40 153 204 +
scaffold00351	ALN	cds	137161	137373	400	-	0	ID=cds00187;Parent=mRNA00021;Name=scaffold00351_137;Target=BUX.s00351.40 205 275 +
scaffold00351	ALN	cds	136626	136826	435	-	0	ID=cds00188;Parent=mRNA00021;Name=scaffold00351_137;Target=BUX.s00351.40 276 342 +
scaffold00351	ALN	cds	136040	136219	371	-	0	ID=cds00189;Parent=mRNA00021;Name=scaffold00351_137;Target=BUX.s00351.40 343 402 +
##sequence-region	scaffold01198 17409 28672
scaffold01198	ALN	gene	21896	24183	2941	+	.	ID=gene00022;Name=scaffold01198_23
scaffold01198	ALN	mRNA	21896	24183	2941	+	.	ID=mRNA00022;Parent=gene00022;Name=scaffold01198_23
scaffold01198	ALN	cds	21896	22012	279	+	0	ID=cds00190;Parent=mRNA00022;Name=scaffold01198_23;Target=BUX.s01198.3 1 39 +
scaffold01198	ALN	cds	22128	22261	252	+	0	ID=cds00191;Parent=mRNA00022;Name=scaffold01198_23;Target=BUX.s01198.3 40 84 +
scaffold01198	ALN	cds	22423	22625	440	+	1	ID=cds00192;Parent=mRNA00022;Name=scaffold01198_23;Target=BUX.s01198.3 85 151 +
scaffold01198	ALN	cds	22705	23253	995	+	2	ID=cds00193;Parent=mRNA00022;Name=scaffold01198_23;Target=BUX.s01198.3 152 334 +
scaffold01198	ALN	cds	23454	23807	688	+	2	ID=cds00194;Parent=mRNA00022;Name=scaffold01198_23;Target=BUX.s01198.3 335 452 +
scaffold01198	ALN	cds	23918	24183	533	+	2	ID=cds00195;Parent=mRNA00022;Name=scaffold01198_23;Target=BUX.s01198.3 453 541 +
##sequence-region	scaffold01198 17409 28672
scaffold01198	ALN	gene	21896	24183	2941	+	.	ID=gene00023;Name=scaffold01198_23
scaffold01198	ALN	mRNA	21896	24183	2941	+	.	ID=mRNA00023;Parent=gene00023;Name=scaffold01198_23
scaffold01198	ALN	cds	21896	22012	279	+	0	ID=cds00196;Parent=mRNA00023;Name=scaffold01198_23;Target=BUX.s01198.3 1 39 +
scaffold01198	ALN	cds	22128	22261	252	+	0	ID=cds00197;Parent=mRNA00023;Name=scaffold01198_23;Target=BUX.s01198.3 40 84 +
scaffold01198	ALN	cds	22423	22625	440	+	1	ID=cds00198;Parent=mRNA00023;Name=scaffold01198_23;Target=BUX.s01198.3 85 151 +
scaffold01198	ALN	cds	22705	23253	995	+	2	ID=cds00199;Parent=mRNA00023;Name=scaffold01198_23;Target=BUX.s01198.3 152 334 +
scaffold01198	ALN	cds	23454	23807	688	+	2	ID=cds00200;Parent=mRNA00023;Name=scaffold01198_23;Target=BUX.s01198.3 335 452 +
scaffold01198	ALN	cds	23918	24183	533	+	2	ID=cds00201;Parent=mRNA00023;Name=scaffold01198_23;Target=BUX.s01198.3 453 541 +
##sequence-region	scaffold01144 1215489 1226752
scaffold01144	ALN	gene	1218525	1220378	2715	+	.	ID=gene00024;Name=scaffold01144_1219
scaffold01144	ALN	mRNA	1218525	1220378	2715	+	.	ID=mRNA00024;Parent=gene00024;Name=scaffold01144_1219
scaffold01144	ALN	cds	1218525	1218635	283	+	0	ID=cds00202;Parent=mRNA00024;Name=scaffold01144_1219;Target=BUX.s01144.302 1 37 +
scaffold01144	ALN	cds	1218679	1218814	275	+	0	ID=cds00203;Parent=mRNA00024;Name=scaffold01144_1219;Target=BUX.s01144.302 38 82 +
scaffold01144	ALN	cds	1218894	1219270	728	+	2	ID=cds00204;Parent=mRNA00024;Name=scaffold01144_1219;Target=BUX.s01144.302 83 208 +
scaffold01144	ALN	cds	1219343	1219560	431	+	0	ID=cds00205;Parent=mRNA00024;Name=scaffold01144_1219;Target=BUX.s01144.302 209 281 +
scaffold01144	ALN	cds	1219663	1219930	514	+	1	ID=cds00206;Parent=mRNA00024;Name=scaffold01144_1219;Target=BUX.s01144.302 282 370 +
scaffold01144	ALN	cds	1220007	1220378	715	+	0	ID=cds00207;Parent=mRNA00024;Name=scaffold01144_1219;Target=BUX.s01144.302 371 494 +
##sequence-region	contig03841 1 1875
contig03841	ALN	gene	387	1599	1194	-	.	ID=gene00025;Name=contig03841_0
contig03841	ALN	mRNA	387	1599	1194	-	.	ID=mRNA00025;Parent=gene00025;Name=contig03841_0
contig03841	ALN	cds	1483	1599	288	-	0	ID=cds00208;Parent=mRNA00025;Name=contig03841_0;Target=BUX.c03841.1 1 39 +
contig03841	ALN	cds	387	896	963	-	0	ID=cds00209;Parent=mRNA00025;Name=contig03841_0;Target=BUX.c03841.1 40 209 +
##sequence-region	scaffold01653 542721 563200
scaffold01653	ALN	gene	551094	560279	3973	+	.	ID=gene00026;Name=scaffold01653_555
scaffold01653	ALN	mRNA	551094	560279	3973	+	.	ID=mRNA00026;Parent=gene00026;Name=scaffold01653_555
scaffold01653	ALN	cds	551094	551201	159	+	0	ID=cds00210;Parent=mRNA00026;Name=scaffold01653_555;Target=s710 1 43 +
scaffold01653	ALN	cds	557372	557539	329	+	0	ID=cds00211;Parent=mRNA00026;Name=scaffold01653_555;Target=s710 44 99 +
scaffold01653	ALN	cds	557752	557868	198	+	0	ID=cds00212;Parent=mRNA00026;Name=scaffold01653_555;Target=s710 100 135 +
scaffold01653	ALN	cds	557938	558335	736	+	0	ID=cds00213;Parent=mRNA00026;Name=scaffold01653_555;Target=s710 136 268 +
scaffold01653	ALN	cds	558433	558892	830	+	1	ID=cds00214;Parent=mRNA00026;Name=scaffold01653_555;Target=s710 269 421 +
scaffold01653	ALN	cds	559170	559895	1376	+	0	ID=cds00215;Parent=mRNA00026;Name=scaffold01653_555;Target=s710 422 663 +
scaffold01653	ALN	cds	559944	560279	659	+	0	ID=cds00216;Parent=mRNA00026;Name=scaffold01653_555;Target=s710 664 775 +
##sequence-region	scaffold01143 432129 443392
scaffold01143	ALN	gene	436954	439601	1926	-	.	ID=gene00027;Name=scaffold01143_438
scaffold01143	ALN	mRNA	436954	439601	1926	-	.	ID=mRNA00027;Parent=gene00027;Name=scaffold01143_438
scaffold01143	ALN	cds	439441	439601	371	-	0	ID=cds00217;Parent=mRNA00027;Name=scaffold01143_438;Target=BUX.s01143.158 1 54 +
scaffold01143	ALN	cds	438129	438434	438	-	1	ID=cds00218;Parent=mRNA00027;Name=scaffold01143_438;Target=BUX.s01143.158 55 156 +
scaffold01143	ALN	cds	437929	438057	264	-	1	ID=cds00219;Parent=mRNA00027;Name=scaffold01143_438;Target=BUX.s01143.158 157 199 +
scaffold01143	ALN	cds	437550	437679	272	-	1	ID=cds00220;Parent=mRNA00027;Name=scaffold01143_438;Target=BUX.s01143.158 200 242 +
scaffold01143	ALN	cds	437186	437339	321	-	0	ID=cds00221;Parent=mRNA00027;Name=scaffold01143_438;Target=BUX.s01143.158 243 293 +
scaffold01143	ALN	cds	436954	437138	381	-	2	ID=cds00222;Parent=mRNA00027;Name=scaffold01143_438;Target=BUX.s01143.158 294 355 +
##sequence-region	scaffold01143 404481 424960
scaffold01143	ALN	gene	417743	419575	1613	+	.	ID=gene00028;Name=scaffold01143_418
scaffold01143	ALN	mRNA	417743	419575	1613	+	.	ID=mRNA00028;Parent=gene00028;Name=scaffold01143_418
scaffold01143	ALN	cds	417743	417860	267	+	0	ID=cds00223;Parent=mRNA00028;Name=scaffold01143_418;Target=s661 1 39 +
scaffold01143	ALN	cds	418027	418211	369	+	2	ID=cds00224;Parent=mRNA00028;Name=scaffold01143_418;Target=s661 40 101 +
scaffold01143	ALN	cds	418488	418651	328	+	0	ID=cds00225;Parent=mRNA00028;Name=scaffold01143_418;Target=s661 102 156 +
scaffold01143	ALN	cds	418830	418958	246	+	1	ID=cds00226;Parent=mRNA00028;Name=scaffold01143_418;Target=s661 157 199 +
scaffold01143	ALN	cds	419031	419348	290	+	1	ID=cds00227;Parent=mRNA00028;Name=scaffold01143_418;Target=s661 244 293 +
scaffold01143	ALN	cds	419391	419575	357	+	1	ID=cds00228;Parent=mRNA00028;Name=scaffold01143_418;Target=s661 294 355 +
##sequence-region	scaffold00731 1 5153
scaffold00731	ALN	gene	78	3572	1530	-	.	ID=gene00029;Name=scaffold00731_1
scaffold00731	ALN	mRNA	78	3572	1530	-	.	ID=mRNA00029;Parent=gene00029;Name=scaffold00731_1
scaffold00731	ALN	cds	3562	3572	47	-	0	ID=cds00229;Parent=mRNA00029;Name=scaffold00731_1;Target=BUX.s00731.1 1 1 +
scaffold00731	ALN	cds	1953	2094	290	-	1	ID=cds00230;Parent=mRNA00029;Name=scaffold00731_1;Target=BUX.s00731.1 2 48 +
scaffold00731	ALN	cds	1635	1795	319	-	0	ID=cds00231;Parent=mRNA00029;Name=scaffold00731_1;Target=BUX.s00731.1 49 102 +
scaffold00731	ALN	cds	1458	1586	242	-	1	ID=cds00232;Parent=mRNA00029;Name=scaffold00731_1;Target=BUX.s00731.1 103 145 +
scaffold00731	ALN	cds	1027	1156	278	-	1	ID=cds00233;Parent=mRNA00029;Name=scaffold00731_1;Target=BUX.s00731.1 146 188 +
scaffold00731	ALN	cds	824	977	294	-	0	ID=cds00234;Parent=mRNA00029;Name=scaffold00731_1;Target=BUX.s00731.1 189 239 +
scaffold00731	ALN	cds	78	259	368	-	2	ID=cds00235;Parent=mRNA00029;Name=scaffold00731_1;Target=BUX.s00731.1 240 300 +
##sequence-region	scaffold00110 266241 286720
scaffold00110	ALN	gene	272396	279338	1184	-	.	ID=gene00030;Name=scaffold00110_275
scaffold00110	ALN	mRNA	272396	279338	1184	-	.	ID=mRNA00030;Parent=gene00030;Name=scaffold00110_275
scaffold00110	ALN	cds	279331	279338	64	-	0	ID=cds00236;Parent=mRNA00030;Name=scaffold00110_275;Target=BUX.s00731.1 1 1 +
scaffold00110	ALN	cds	277024	277165	290	-	1	ID=cds00237;Parent=mRNA00030;Name=scaffold00110_275;Target=BUX.s00731.1 2 48 +
scaffold00110	ALN	cds	276706	276866	319	-	0	ID=cds00238;Parent=mRNA00030;Name=scaffold00110_275;Target=BUX.s00731.1 49 102 +
scaffold00110	ALN	cds	276529	276657	242	-	1	ID=cds00239;Parent=mRNA00030;Name=scaffold00110_275;Target=BUX.s00731.1 103 145 +
scaffold00110	ALN	cds	275803	275932	278	-	1	ID=cds00240;Parent=mRNA00030;Name=scaffold00110_275;Target=BUX.s00731.1 146 188 +
scaffold00110	ALN	cds	275600	275753	294	-	0	ID=cds00241;Parent=mRNA00030;Name=scaffold00110_275;Target=BUX.s00731.1 189 239 +
scaffold00110	ALN	cds	272396	272595	21	-	2	ID=cds00242;Parent=mRNA00030;Name=scaffold00110_275;Target=BUX.s00731.1 240 300 +
##sequence-region	scaffold00422 2155521 2166784
scaffold00422	ALN	gene	2159498	2161370	379	+	.	ID=gene00031;Name=scaffold00422_2160
scaffold00422	ALN	mRNA	2159498	2161370	379	+	.	ID=mRNA00031;Parent=gene00031;Name=scaffold00422_2160
scaffold00422	ALN	cds	2159498	2159519	40	+	0	ID=cds00243;Parent=mRNA00031;Name=scaffold00422_2160;Target=s630 1 7 +
scaffold00422	ALN	cds	2160309	2160444	210	+	2	ID=cds00244;Parent=mRNA00031;Name=scaffold00422_2160;Target=s630 8 56 +
scaffold00422	ALN	cds	2160539	2160610	74	+	1	ID=cds00245;Parent=mRNA00031;Name=scaffold00422_2160;Target=s630 57 73 +
scaffold00422	ALN	cds	2161253	2161370	216	+	1	ID=cds00246;Parent=mRNA00031;Name=scaffold00422_2160;Target=s630 74 110 +
##sequence-region	scaffold01038 413697 424960
scaffold01038	ALN	gene	417712	418332	860	+	.	ID=gene00032;Name=scaffold01038_418
scaffold01038	ALN	mRNA	417712	418332	860	+	.	ID=mRNA00032;Parent=gene00032;Name=scaffold01038_418
scaffold01038	ALN	cds	417712	417991	575	+	0	ID=cds00247;Parent=mRNA00032;Name=scaffold01038_418;Target=BUX.s01038.83 1 93 +
scaffold01038	ALN	cds	418190	418332	336	+	2	ID=cds00248;Parent=mRNA00032;Name=scaffold01038_418;Target=BUX.s01038.83 94 141 +
##sequence-region	scaffold01038 496641 507904
scaffold01038	ALN	gene	503004	504808	492	+	.	ID=gene00033;Name=scaffold01038_503
scaffold01038	ALN	mRNA	503004	504808	492	+	.	ID=mRNA00033;Parent=gene00033;Name=scaffold01038_503
scaffold01038	ALN	cds	503004	503063	107	+	0	ID=cds00249;Parent=mRNA00033;Name=scaffold01038_503;Target=s633 1 20 +
scaffold01038	ALN	cds	503873	503984	238	+	0	ID=cds00250;Parent=mRNA00033;Name=scaffold01038_503;Target=s633 21 57 +
scaffold01038	ALN	cds	504600	504808	261	+	2	ID=cds00251;Parent=mRNA00033;Name=scaffold01038_503;Target=s633 58 102 +
##sequence-region	scaffold00116 1280001 1291264
scaffold00116	ALN	gene	1288115	1288848	687	+	.	ID=gene00034;Name=scaffold00116_1288
scaffold00116	ALN	mRNA	1288115	1288848	687	+	.	ID=mRNA00034;Parent=gene00034;Name=scaffold00116_1288
scaffold00116	ALN	cds	1288115	1288283	394	+	0	ID=cds00252;Parent=mRNA00034;Name=scaffold00116_1288;Target=BUX.s00116.474 1 56 +
scaffold00116	ALN	cds	1288691	1288848	347	+	2	ID=cds00253;Parent=mRNA00034;Name=scaffold00116_1288;Target=BUX.s00116.474 57 109 +
##sequence-region	scaffold01038 487425 517120
scaffold01038	ALN	gene	503447	504808	320	+	.	ID=gene00035;Name=scaffold01038_504
scaffold01038	ALN	mRNA	503447	504808	320	+	.	ID=mRNA00035;Parent=gene00035;Name=scaffold01038_504
scaffold01038	ALN	cds	503447	503494	78	+	0	ID=cds00254;Parent=mRNA00035;Name=scaffold01038_504;Target=BUX.s00116.474 1 16 +
scaffold01038	ALN	cds	503873	503984	179	+	0	ID=cds00255;Parent=mRNA00035;Name=scaffold01038_504;Target=BUX.s00116.474 17 56 +
scaffold01038	ALN	cds	504600	504808	173	+	2	ID=cds00256;Parent=mRNA00035;Name=scaffold01038_504;Target=BUX.s00116.474 57 109 +
##sequence-region	scaffold00713 2302977 2314240
scaffold00713	ALN	gene	2308359	2309343	625	-	.	ID=gene00036;Name=scaffold00713_2308
scaffold00713	ALN	mRNA	2308359	2309343	625	-	.	ID=mRNA00036;Parent=gene00036;Name=scaffold00713_2308
scaffold00713	ALN	cds	2309254	2309343	239	-	0	ID=cds00257;Parent=mRNA00036;Name=scaffold00713_2308;Target=s686 1 30 +
scaffold00713	ALN	cds	2309088	2309187	209	-	0	ID=cds00258;Parent=mRNA00036;Name=scaffold00713_2308;Target=s686 31 63 +
scaffold00713	ALN	cds	2308359	2308474	278	-	2	ID=cds00259;Parent=mRNA00036;Name=scaffold00713_2308;Target=s686 64 102 +
##sequence-region	scaffold00460 2220033 2231296
scaffold00460	ALN	gene	2224776	2228314	4060	+	.	ID=gene00037;Name=scaffold00460_2226
scaffold00460	ALN	mRNA	2224776	2228314	4060	+	.	ID=mRNA00037;Parent=gene00037;Name=scaffold00460_2226
scaffold00460	ALN	cds	2224776	2224892	270	+	0	ID=cds00260;Parent=mRNA00037;Name=scaffold00460_2226;Target=BUX.s00460.460 1 39 +
scaffold00460	ALN	cds	2225353	2225662	585	+	0	ID=cds00261;Parent=mRNA00037;Name=scaffold00460_2226;Target=BUX.s00460.460 40 142 +
scaffold00460	ALN	cds	2225973	2226202	460	+	2	ID=cds00262;Parent=mRNA00037;Name=scaffold00460_2226;Target=BUX.s00460.460 143 219 +
scaffold00460	ALN	cds	2226277	2226470	376	+	0	ID=cds00263;Parent=mRNA00037;Name=scaffold00460_2226;Target=BUX.s00460.460 220 284 +
scaffold00460	ALN	cds	2226554	2226709	296	+	1	ID=cds00264;Parent=mRNA00037;Name=scaffold00460_2226;Target=BUX.s00460.460 285 336 +
scaffold00460	ALN	cds	2226750	2226958	410	+	1	ID=cds00265;Parent=mRNA00037;Name=scaffold00460_2226;Target=BUX.s00460.460 337 405 +
scaffold00460	ALN	cds	2227100	2228032	1595	+	2	ID=cds00266;Parent=mRNA00037;Name=scaffold00460_2226;Target=BUX.s00460.460 406 716 +
scaffold00460	ALN	cds	2228094	2228314	412	+	2	ID=cds00267;Parent=mRNA00037;Name=scaffold00460_2226;Target=BUX.s00460.460 717 790 +
##sequence-region	scaffold00579 1556481 1576960
scaffold00579	ALN	gene	1562110	1566870	5939	-	.	ID=gene00038;Name=scaffold00579_1564
scaffold00579	ALN	mRNA	1562110	1566870	5939	-	.	ID=mRNA00038;Parent=gene00038;Name=scaffold00579_1564
scaffold00579	ALN	cds	1566747	1566870	298	-	0	ID=cds00268;Parent=mRNA00038;Name=scaffold00579_1564;Target=BUX.s00579.464 1 41 +
scaffold00579	ALN	cds	1566429	1566712	570	-	2	ID=cds00269;Parent=mRNA00038;Name=scaffold00579_1564;Target=BUX.s00579.464 42 136 +
scaffold00579	ALN	cds	1566070	1566369	597	-	0	ID=cds00270;Parent=mRNA00038;Name=scaffold00579_1564;Target=BUX.s00579.464 137 236 +
scaffold00579	ALN	cds	1565819	1566031	417	-	0	ID=cds00271;Parent=mRNA00038;Name=scaffold00579_1564;Target=BUX.s00579.464 237 307 +
scaffold00579	ALN	cds	1565612	1565778	330	-	0	ID=cds00272;Parent=mRNA00038;Name=scaffold00579_1564;Target=BUX.s00579.464 308 363 +
scaffold00579	ALN	cds	1565293	1565563	507	-	1	ID=cds00273;Parent=mRNA00038;Name=scaffold00579_1564;Target=BUX.s00579.464 364 453 +
scaffold00579	ALN	cds	1564608	1564955	646	-	0	ID=cds00274;Parent=mRNA00038;Name=scaffold00579_1564;Target=BUX.s00579.464 454 569 +
scaffold00579	ALN	cds	1564373	1564566	357	-	0	ID=cds00275;Parent=mRNA00038;Name=scaffold00579_1564;Target=BUX.s00579.464 570 634 +
scaffold00579	ALN	cds	1564186	1564306	243	-	1	ID=cds00276;Parent=mRNA00038;Name=scaffold00579_1564;Target=BUX.s00579.464 635 674 +
scaffold00579	ALN	cds	1564035	1564146	227	-	0	ID=cds00277;Parent=mRNA00038;Name=scaffold00579_1564;Target=BUX.s00579.464 675 711 +
scaffold00579	ALN	cds	1563730	1563989	493	-	2	ID=cds00278;Parent=mRNA00038;Name=scaffold00579_1564;Target=BUX.s00579.464 712 798 +
scaffold00579	ALN	cds	1563415	1563695	520	-	0	ID=cds00279;Parent=mRNA00038;Name=scaffold00579_1564;Target=BUX.s00579.464 799 892 +
scaffold00579	ALN	cds	1563128	1563373	484	-	1	ID=cds00280;Parent=mRNA00038;Name=scaffold00579_1564;Target=BUX.s00579.464 893 974 +
scaffold00579	ALN	cds	1562491	1563084	403	-	1	ID=cds00281;Parent=mRNA00038;Name=scaffold00579_1564;Target=BUX.s00579.464 1045 1161 +
scaffold00579	ALN	cds	1562287	1562449	312	-	1	ID=cds00282;Parent=mRNA00038;Name=scaffold00579_1564;Target=BUX.s00579.464 1162 1215 +
scaffold00579	ALN	cds	1562110	1562249	298	-	0	ID=cds00283;Parent=mRNA00038;Name=scaffold00579_1564;Target=BUX.s00579.464 1216 1262 +
##sequence-region	scaffold00579 487425 498688
scaffold00579	ALN	gene	488754	490306	839	+	.	ID=gene00039;Name=scaffold00579_489
scaffold00579	ALN	mRNA	488754	490306	839	+	.	ID=mRNA00039;Parent=gene00039;Name=scaffold00579_489
scaffold00579	ALN	cds	488754	488804	176	+	0	ID=cds00284;Parent=mRNA00039;Name=scaffold00579_489;Target=BUX.s00579.133 1 17 +
scaffold00579	ALN	cds	488937	489309	738	+	0	ID=cds00285;Parent=mRNA00039;Name=scaffold00579_489;Target=BUX.s00579.133 18 141 +
scaffold00579	ALN	cds	489616	489779	342	+	2	ID=cds00286;Parent=mRNA00039;Name=scaffold00579_489;Target=BUX.s00579.133 142 196 +
scaffold00579	ALN	cds	489979	490306	-262	+	0	ID=cds00287;Parent=mRNA00039;Name=scaffold00579_489;Target=BUX.s00579.133 197 251 +
##sequence-region	scaffold00789 164865 178978
scaffold00789	ALN	gene	174122	177265	4142	+	.	ID=gene00040;Name=scaffold00789_175
scaffold00789	ALN	mRNA	174122	177265	4142	+	.	ID=mRNA00040;Parent=gene00040;Name=scaffold00789_175
scaffold00789	ALN	cds	174122	174964	1573	+	0	ID=cds00288;Parent=mRNA00040;Name=scaffold00789_175;Target=BUX.s00789.39 1 281 +
scaffold00789	ALN	cds	175048	175162	229	+	0	ID=cds00289;Parent=mRNA00040;Name=scaffold00789_175;Target=BUX.s00789.39 282 319 +
scaffold00789	ALN	cds	175684	175923	478	+	2	ID=cds00290;Parent=mRNA00040;Name=scaffold00789_175;Target=BUX.s00789.39 320 399 +
scaffold00789	ALN	cds	175992	176356	704	+	2	ID=cds00291;Parent=mRNA00040;Name=scaffold00789_175;Target=BUX.s00789.39 400 521 +
scaffold00789	ALN	cds	176430	176918	911	+	0	ID=cds00292;Parent=mRNA00040;Name=scaffold00789_175;Target=BUX.s00789.39 522 684 +
scaffold00789	ALN	cds	177023	177265	488	+	0	ID=cds00293;Parent=mRNA00040;Name=scaffold00789_175;Target=BUX.s00789.39 685 765 +
##sequence-region	scaffold01078 275457 295936
scaffold01078	ALN	gene	277304	279289	2123	-	.	ID=gene00041;Name=scaffold01078_278
scaffold01078	ALN	mRNA	277304	279289	2123	-	.	ID=mRNA00041;Parent=gene00041;Name=scaffold01078_278
scaffold01078	ALN	cds	279247	279289	104	-	0	ID=cds00294;Parent=mRNA00041;Name=scaffold01078_278;Target=s592 1 9 +
scaffold01078	ALN	cds	278402	278822	718	-	2	ID=cds00295;Parent=mRNA00041;Name=scaffold01078_278;Target=s592 10 146 +
scaffold01078	ALN	cds	278261	278332	117	-	1	ID=cds00296;Parent=mRNA00041;Name=scaffold01078_278;Target=s592 147 170 +
scaffold01078	ALN	cds	277971	278194	363	-	1	ID=cds00297;Parent=mRNA00041;Name=scaffold01078_278;Target=s592 171 244 +
scaffold01078	ALN	cds	277613	277935	623	-	2	ID=cds00298;Parent=mRNA00041;Name=scaffold01078_278;Target=s592 245 352 +
scaffold01078	ALN	cds	277304	277552	445	-	0	ID=cds00299;Parent=mRNA00041;Name=scaffold01078_278;Target=s592 353 434 +
##sequence-region	scaffold01143 598017 618496
scaffold01143	ALN	gene	599422	601894	2973	+	.	ID=gene00042;Name=scaffold01143_600
scaffold01143	ALN	mRNA	599422	601894	2973	+	.	ID=mRNA00042;Parent=gene00042;Name=scaffold01143_600
scaffold01143	ALN	cds	599422	599656	499	+	0	ID=cds00300;Parent=mRNA00042;Name=scaffold01143_600;Target=BUX.s01143.217 1 78 +
scaffold01143	ALN	cds	599815	599918	221	+	2	ID=cds00301;Parent=mRNA00042;Name=scaffold01143_600;Target=BUX.s01143.217 79 113 +
scaffold01143	ALN	cds	599966	600160	374	+	0	ID=cds00302;Parent=mRNA00042;Name=scaffold01143_600;Target=BUX.s01143.217 114 178 +
scaffold01143	ALN	cds	600225	600317	185	+	0	ID=cds00303;Parent=mRNA00042;Name=scaffold01143_600;Target=BUX.s01143.217 179 209 +
scaffold01143	ALN	cds	600356	600546	374	+	0	ID=cds00304;Parent=mRNA00042;Name=scaffold01143_600;Target=BUX.s01143.217 210 273 +
scaffold01143	ALN	cds	600611	600719	225	+	1	ID=cds00305;Parent=mRNA00042;Name=scaffold01143_600;Target=BUX.s01143.217 274 309 +
scaffold01143	ALN	cds	600760	600984	454	+	0	ID=cds00306;Parent=mRNA00042;Name=scaffold01143_600;Target=BUX.s01143.217 310 384 +
scaffold01143	ALN	cds	601181	601410	463	+	0	ID=cds00307;Parent=mRNA00042;Name=scaffold01143_600;Target=BUX.s01143.217 385 461 +
scaffold01143	ALN	cds	601576	601894	568	+	1	ID=cds00308;Parent=mRNA00042;Name=scaffold01143_600;Target=BUX.s01143.217 462 567 +
##sequence-region	scaffold00713 1657857 1678336
scaffold00713	ALN	gene	1675011	1676880	2288	+	.	ID=gene00043;Name=scaffold00713_1675
scaffold00713	ALN	mRNA	1675011	1676880	2288	+	.	ID=mRNA00043;Parent=gene00043;Name=scaffold00713_1675
scaffold00713	ALN	cds	1675011	1675116	240	+	0	ID=cds00309;Parent=mRNA00043;Name=scaffold00713_1675;Target=BUX.s00713.619 1 35 +
scaffold00713	ALN	cds	1675180	1675230	110	+	2	ID=cds00310;Parent=mRNA00043;Name=scaffold00713_1675;Target=BUX.s00713.619 36 52 +
scaffold00713	ALN	cds	1675277	1675479	385	+	2	ID=cds00311;Parent=mRNA00043;Name=scaffold00713_1675;Target=BUX.s00713.619 53 120 +
scaffold00713	ALN	cds	1675517	1675624	235	+	0	ID=cds00312;Parent=mRNA00043;Name=scaffold00713_1675;Target=BUX.s00713.619 121 156 +
scaffold00713	ALN	cds	1675663	1675755	206	+	0	ID=cds00313;Parent=mRNA00043;Name=scaffold00713_1675;Target=BUX.s00713.619 157 187 +
scaffold00713	ALN	cds	1675792	1676061	501	+	0	ID=cds00314;Parent=mRNA00043;Name=scaffold00713_1675;Target=BUX.s00713.619 188 277 +
scaffold00713	ALN	cds	1676096	1676293	367	+	0	ID=cds00315;Parent=mRNA00043;Name=scaffold00713_1675;Target=BUX.s00713.619 278 343 +
scaffold00713	ALN	cds	1676388	1676515	267	+	0	ID=cds00316;Parent=mRNA00043;Name=scaffold00713_1675;Target=BUX.s00713.619 344 386 +
scaffold00713	ALN	cds	1676553	1676727	352	+	1	ID=cds00317;Parent=mRNA00043;Name=scaffold00713_1675;Target=BUX.s00713.619 387 444 +
scaffold00713	ALN	cds	1676845	1676880	95	+	0	ID=cds00318;Parent=mRNA00043;Name=scaffold00713_1675;Target=BUX.s00713.619 445 456 +
##sequence-region	scaffold00351 1593345 1613824
scaffold00351	ALN	gene	1598125	1604001	5248	-	.	ID=gene00044;Name=scaffold00351_1601
scaffold00351	ALN	mRNA	1598125	1604001	5248	-	.	ID=mRNA00044;Parent=gene00044;Name=scaffold00351_1601
scaffold00351	ALN	cds	1603942	1604001	201	-	0	ID=cds00319;Parent=mRNA00044;Name=scaffold00351_1601;Target=BUX.s00351.355 1 20 +
scaffold00351	ALN	cds	1603802	1603894	211	-	0	ID=cds00320;Parent=mRNA00044;Name=scaffold00351_1601;Target=BUX.s00351.355 21 51 +
scaffold00351	ALN	cds	1603345	1603765	748	-	0	ID=cds00321;Parent=mRNA00044;Name=scaffold00351_1601;Target=BUX.s00351.355 52 191 +
scaffold00351	ALN	cds	1603060	1603235	326	-	2	ID=cds00322;Parent=mRNA00044;Name=scaffold00351_1601;Target=BUX.s00351.355 192 250 +
scaffold00351	ALN	cds	1602601	1603019	760	-	0	ID=cds00323;Parent=mRNA00044;Name=scaffold00351_1601;Target=BUX.s00351.355 251 390 +
scaffold00351	ALN	cds	1602433	1602525	199	-	1	ID=cds00324;Parent=mRNA00044;Name=scaffold00351_1601;Target=BUX.s00351.355 391 421 +
scaffold00351	ALN	cds	1602219	1602307	207	-	1	ID=cds00325;Parent=mRNA00044;Name=scaffold00351_1601;Target=BUX.s00351.355 422 450 +
scaffold00351	ALN	cds	1601740	1602011	531	-	2	ID=cds00326;Parent=mRNA00044;Name=scaffold00351_1601;Target=BUX.s00351.355 451 541 +
scaffold00351	ALN	cds	1601140	1601534	756	-	0	ID=cds00327;Parent=mRNA00044;Name=scaffold00351_1601;Target=BUX.s00351.355 542 673 +
scaffold00351	ALN	cds	1599735	1599890	312	-	1	ID=cds00328;Parent=mRNA00044;Name=scaffold00351_1601;Target=BUX.s00351.355 674 725 +
scaffold00351	ALN	cds	1599598	1599660	159	-	1	ID=cds00329;Parent=mRNA00044;Name=scaffold00351_1601;Target=BUX.s00351.355 726 746 +
scaffold00351	ALN	cds	1598826	1599298	843	-	1	ID=cds00330;Parent=mRNA00044;Name=scaffold00351_1601;Target=BUX.s00351.355 747 903 +
scaffold00351	ALN	cds	1598125	1598450	601	-	2	ID=cds00331;Parent=mRNA00044;Name=scaffold00351_1601;Target=BUX.s00351.355 904 1012 +
##sequence-region	scaffold00713 1150977 1171456
scaffold00713	ALN	gene	1155827	1163199	4671	+	.	ID=gene00045;Name=scaffold00713_1159
scaffold00713	ALN	mRNA	1155827	1163199	4671	+	.	ID=mRNA00045;Parent=gene00045;Name=scaffold00713_1159
scaffold00713	ALN	cds	1155827	1156078	464	+	0	ID=cds00332;Parent=mRNA00045;Name=scaffold00713_1159;Target=s668 1 84 +
scaffold00713	ALN	cds	1156558	1156810	501	+	0	ID=cds00333;Parent=mRNA00045;Name=scaffold00713_1159;Target=s668 85 168 +
scaffold00713	ALN	cds	1156849	1157118	467	+	2	ID=cds00334;Parent=mRNA00045;Name=scaffold00713_1159;Target=s668 169 258 +
scaffold00713	ALN	cds	1157231	1157415	305	+	2	ID=cds00335;Parent=mRNA00045;Name=scaffold00713_1159;Target=s668 259 320 +
scaffold00713	ALN	cds	1160993	1161464	868	+	0	ID=cds00336;Parent=mRNA00045;Name=scaffold00713_1159;Target=s668 321 477 +
scaffold00713	ALN	cds	1161734	1162010	497	+	2	ID=cds00337;Parent=mRNA00045;Name=scaffold00713_1159;Target=s668 478 570 +
scaffold00713	ALN	cds	1162051	1162180	278	+	1	ID=cds00338;Parent=mRNA00045;Name=scaffold00713_1159;Target=s668 571 613 +
scaffold00713	ALN	cds	1162216	1162650	830	+	0	ID=cds00339;Parent=mRNA00045;Name=scaffold00713_1159;Target=s668 614 758 +
scaffold00713	ALN	cds	1162705	1163199	890	+	0	ID=cds00340;Parent=mRNA00045;Name=scaffold00713_1159;Target=s668 759 923 +
##sequence-region	scaffold00713 1233921 1254400
scaffold00713	ALN	gene	1251018	1253148	2809	-	.	ID=gene00046;Name=scaffold00713_1252
scaffold00713	ALN	mRNA	1251018	1253148	2809	-	.	ID=mRNA00046;Parent=gene00046;Name=scaffold00713_1252
scaffold00713	ALN	cds	1252713	1253148	402	-	0	ID=cds00341;Parent=mRNA00046;Name=scaffold00713_1252;Target=BUX.s00713.461 107 134 +
scaffold00713	ALN	cds	1252547	1252678	223	-	2	ID=cds00342;Parent=mRNA00046;Name=scaffold00713_1252;Target=BUX.s00713.461 135 178 +
scaffold00713	ALN	cds	1252223	1252513	551	-	2	ID=cds00343;Parent=mRNA00046;Name=scaffold00713_1252;Target=BUX.s00713.461 179 275 +
scaffold00713	ALN	cds	1251745	1252158	751	-	2	ID=cds00344;Parent=mRNA00046;Name=scaffold00713_1252;Target=BUX.s00713.461 276 413 +
scaffold00713	ALN	cds	1251510	1251709	356	-	2	ID=cds00345;Parent=mRNA00046;Name=scaffold00713_1252;Target=BUX.s00713.461 414 480 +
scaffold00713	ALN	cds	1251018	1251471	807	-	0	ID=cds00346;Parent=mRNA00046;Name=scaffold00713_1252;Target=BUX.s00713.461 481 631 +
##sequence-region	scaffold00422 616449 646144
scaffold00422	ALN	gene	622662	637338	3515	+	.	ID=gene00047;Name=scaffold00422_630
scaffold00422	ALN	mRNA	622662	637338	3515	+	.	ID=mRNA00047;Parent=gene00047;Name=scaffold00422_630
scaffold00422	ALN	cds	622662	622810	332	+	0	ID=cds00347;Parent=mRNA00047;Name=scaffold00422_630;Target=s558 1 50 +
scaffold00422	ALN	cds	634448	634709	496	+	1	ID=cds00348;Parent=mRNA00047;Name=scaffold00422_630;Target=s558 51 137 +
scaffold00422	ALN	cds	634911	635434	972	+	0	ID=cds00349;Parent=mRNA00047;Name=scaffold00422_630;Target=s558 138 312 +
scaffold00422	ALN	cds	635474	635744	505	+	1	ID=cds00350;Parent=mRNA00047;Name=scaffold00422_630;Target=s558 313 402 +
scaffold00422	ALN	cds	636198	636570	706	+	0	ID=cds00351;Parent=mRNA00047;Name=scaffold00422_630;Target=s558 403 526 +
scaffold00422	ALN	cds	636824	637073	446	+	2	ID=cds00352;Parent=mRNA00047;Name=scaffold00422_630;Target=s558 527 610 +
scaffold00422	ALN	cds	637113	637338	394	+	1	ID=cds00353;Parent=mRNA00047;Name=scaffold00422_630;Target=s558 611 685 +
##sequence-region	scaffold00532 45057 65536
scaffold00532	ALN	gene	51435	58283	4234	+	.	ID=gene00048;Name=scaffold00532_54
scaffold00532	ALN	mRNA	51435	58283	4234	+	.	ID=mRNA00048;Parent=gene00048;Name=scaffold00532_54
scaffold00532	ALN	cds	51435	51532	246	+	0	ID=cds00354;Parent=mRNA00048;Name=scaffold00532_54;Target=BUX.s00532.17 1 33 +
scaffold00532	ALN	cds	53074	53335	473	+	1	ID=cds00355;Parent=mRNA00048;Name=scaffold00532_54;Target=BUX.s00532.17 34 120 +
scaffold00532	ALN	cds	53376	53633	480	+	0	ID=cds00356;Parent=mRNA00048;Name=scaffold00532_54;Target=BUX.s00532.17 121 206 +
scaffold00532	ALN	cds	54460	54708	484	+	0	ID=cds00357;Parent=mRNA00048;Name=scaffold00532_54;Target=BUX.s00532.17 207 289 +
scaffold00532	ALN	cds	54834	55171	684	+	0	ID=cds00358;Parent=mRNA00048;Name=scaffold00532_54;Target=BUX.s00532.17 290 402 +
scaffold00532	ALN	cds	55425	55583	336	+	1	ID=cds00359;Parent=mRNA00048;Name=scaffold00532_54;Target=BUX.s00532.17 403 455 +
scaffold00532	ALN	cds	55637	55813	351	+	1	ID=cds00360;Parent=mRNA00048;Name=scaffold00532_54;Target=BUX.s00532.17 456 514 +
scaffold00532	ALN	cds	55888	55981	197	+	1	ID=cds00361;Parent=mRNA00048;Name=scaffold00532_54;Target=BUX.s00532.17 515 545 +
scaffold00532	ALN	cds	56439	56594	321	+	0	ID=cds00362;Parent=mRNA00048;Name=scaffold00532_54;Target=BUX.s00532.17 546 597 +
scaffold00532	ALN	cds	56638	56854	434	+	0	ID=cds00363;Parent=mRNA00048;Name=scaffold00532_54;Target=BUX.s00532.17 598 669 +
scaffold00532	ALN	cds	56914	57047	251	+	2	ID=cds00364;Parent=mRNA00048;Name=scaffold00532_54;Target=BUX.s00532.17 670 714 +
scaffold00532	ALN	cds	57996	58283	549	+	0	ID=cds00365;Parent=mRNA00048;Name=scaffold00532_54;Target=BUX.s00532.17 715 810 +
