# Supplementary material for: Expanding the view on the evolution of the nematode dauer signalling pathways: refinement through gene gain and pathway co-option
Source: BMC Genomics. 2016 Jun 27;17:476. doi: 10.1186/s12864-016-2770-7 (PMC4924289; doi:10.1186/s12864-016-2770-7)
Supplement: Additional file 4: — Gene models in gff format. (TGZ 240 kb) [file 12864_2016_2770_MOESM4_ESM.tgz › c_angaria-PRJNA51225-WS246-annotations.gff]

##gff-version	3
##Species, BioProject, Release: C. angaria, PRJNA51225, WS246
##sequence-region	Cang_2012_03_13_00205 10241 23552
Cang_2012_03_13_00205	ALN	gene	14680	20517	1264	+	.	ID=gene00001;Name=Cang_2012_03_13_00205_17
Cang_2012_03_13_00205	ALN	mRNA	14680	20517	1264	+	.	ID=mRNA00001;Parent=gene00001;Name=Cang_2012_03_13_00205_17
Cang_2012_03_13_00205	ALN	cds	14680	14856	386	+	0	ID=cds00001;Parent=mRNA00001;Name=Cang_2012_03_13_00205_17;Target=s909 1 59 +
Cang_2012_03_13_00205	ALN	cds	15925	16460	-12	+	0	ID=cds00002;Parent=mRNA00001;Name=Cang_2012_03_13_00205_17;Target=s909 90 184 +
Cang_2012_03_13_00205	ALN	cds	17214	17321	160	+	1	ID=cds00003;Parent=mRNA00001;Name=Cang_2012_03_13_00205_17;Target=s909 185 216 +
Cang_2012_03_13_00205	ALN	cds	17792	17860	93	+	1	ID=cds00004;Parent=mRNA00001;Name=Cang_2012_03_13_00205_17;Target=s909 217 236 +
Cang_2012_03_13_00205	ALN	cds	18394	18515	231	+	1	ID=cds00005;Parent=mRNA00001;Name=Cang_2012_03_13_00205_17;Target=s909 237 277 +
Cang_2012_03_13_00205	ALN	cds	18796	18940	273	+	2	ID=cds00006;Parent=mRNA00001;Name=Cang_2012_03_13_00205_17;Target=s909 278 325 +
Cang_2012_03_13_00205	ALN	cds	20251	20517	475	+	1	ID=cds00007;Parent=mRNA00001;Name=Cang_2012_03_13_00205_17;Target=s909 326 414 +
##sequence-region	Cang_2012_03_13_00837 1 23552
Cang_2012_03_13_00837	ALN	gene	6424	12828	5292	+	.	ID=gene00002;Name=Cang_2012_03_13_00837_9
Cang_2012_03_13_00837	ALN	mRNA	6424	12828	5292	+	.	ID=mRNA00002;Parent=gene00002;Name=Cang_2012_03_13_00837_9
Cang_2012_03_13_00837	ALN	cds	6424	6569	332	+	0	ID=cds00008;Parent=mRNA00002;Name=Cang_2012_03_13_00837_9;Target=s841 1 49 +
Cang_2012_03_13_00837	ALN	cds	6935	7135	379	+	1	ID=cds00009;Parent=mRNA00002;Name=Cang_2012_03_13_00837_9;Target=s841 50 116 +
Cang_2012_03_13_00837	ALN	cds	7181	7578	749	+	1	ID=cds00010;Parent=mRNA00002;Name=Cang_2012_03_13_00837_9;Target=s841 117 248 +
Cang_2012_03_13_00837	ALN	cds	7726	7755	78	+	2	ID=cds00011;Parent=mRNA00002;Name=Cang_2012_03_13_00837_9;Target=s841 249 258 +
Cang_2012_03_13_00837	ALN	cds	8121	8458	605	+	2	ID=cds00012;Parent=mRNA00002;Name=Cang_2012_03_13_00837_9;Target=s841 259 371 +
Cang_2012_03_13_00837	ALN	cds	8722	9546	1491	+	0	ID=cds00013;Parent=mRNA00002;Name=Cang_2012_03_13_00837_9;Target=s841 372 646 +
Cang_2012_03_13_00837	ALN	cds	9763	9880	178	+	0	ID=cds00014;Parent=mRNA00002;Name=Cang_2012_03_13_00837_9;Target=s841 647 685 +
Cang_2012_03_13_00837	ALN	cds	9950	10059	217	+	2	ID=cds00015;Parent=mRNA00002;Name=Cang_2012_03_13_00837_9;Target=s841 686 722 +
Cang_2012_03_13_00837	ALN	cds	10263	10318	102	+	0	ID=cds00016;Parent=mRNA00002;Name=Cang_2012_03_13_00837_9;Target=s841 723 741 +
Cang_2012_03_13_00837	ALN	cds	10383	10504	243	+	1	ID=cds00017;Parent=mRNA00002;Name=Cang_2012_03_13_00837_9;Target=s841 742 781 +
Cang_2012_03_13_00837	ALN	cds	10552	10899	654	+	2	ID=cds00018;Parent=mRNA00002;Name=Cang_2012_03_13_00837_9;Target=s841 782 897 +
Cang_2012_03_13_00837	ALN	cds	11303	11403	224	+	2	ID=cds00019;Parent=mRNA00002;Name=Cang_2012_03_13_00837_9;Target=s841 898 931 +
Cang_2012_03_13_00837	ALN	cds	11456	11724	515	+	0	ID=cds00020;Parent=mRNA00002;Name=Cang_2012_03_13_00837_9;Target=s841 932 1021 +
Cang_2012_03_13_00837	ALN	cds	12744	12828	183	+	1	ID=cds00021;Parent=mRNA00002;Name=Cang_2012_03_13_00837_9;Target=s841 1022 1049 +
##sequence-region	Cang_2012_03_13_00010 1 23552
Cang_2012_03_13_00010	ALN	gene	10161	13526	1756	+	.	ID=gene00003;Name=Cang_2012_03_13_00010_11
Cang_2012_03_13_00010	ALN	mRNA	10161	13526	1756	+	.	ID=mRNA00003;Parent=gene00003;Name=Cang_2012_03_13_00010_11
Cang_2012_03_13_00010	ALN	cds	10161	10264	271	+	0	ID=cds00022;Parent=mRNA00003;Name=Cang_2012_03_13_00010_11;Target=Cang_2012_03_13_00010.g769.t1 1 35 +
Cang_2012_03_13_00010	ALN	cds	10666	10954	567	+	1	ID=cds00023;Parent=mRNA00003;Name=Cang_2012_03_13_00010_11;Target=Cang_2012_03_13_00010.g769.t1 36 131 +
Cang_2012_03_13_00010	ALN	cds	11136	11306	296	+	0	ID=cds00024;Parent=mRNA00003;Name=Cang_2012_03_13_00010_11;Target=Cang_2012_03_13_00010.g769.t1 132 188 +
Cang_2012_03_13_00010	ALN	cds	12397	13235	515	+	0	ID=cds00025;Parent=mRNA00003;Name=Cang_2012_03_13_00010_11;Target=Cang_2012_03_13_00010.g769.t1 258 421 +
Cang_2012_03_13_00010	ALN	cds	13365	13526	321	+	1	ID=cds00026;Parent=mRNA00003;Name=Cang_2012_03_13_00010_11;Target=Cang_2012_03_13_00010.g769.t1 422 475 +
##sequence-region	Cang_2012_03_13_00077 55297 79872
Cang_2012_03_13_00077	ALN	gene	60316	66597	3643	-	.	ID=gene00004;Name=Cang_2012_03_13_00077_63
Cang_2012_03_13_00077	ALN	mRNA	60316	66597	3643	-	.	ID=mRNA00004;Parent=gene00004;Name=Cang_2012_03_13_00077_63
Cang_2012_03_13_00077	ALN	cds	66543	66597	164	-	0	ID=cds00027;Parent=mRNA00004;Name=Cang_2012_03_13_00077_63;Target=s1051 1 18 +
Cang_2012_03_13_00077	ALN	cds	66265	66479	434	-	2	ID=cds00028;Parent=mRNA00004;Name=Cang_2012_03_13_00077_63;Target=s1051 19 90 +
Cang_2012_03_13_00077	ALN	cds	65801	66025	463	-	0	ID=cds00029;Parent=mRNA00004;Name=Cang_2012_03_13_00077_63;Target=s1051 91 165 +
Cang_2012_03_13_00077	ALN	cds	65098	65190	190	-	0	ID=cds00030;Parent=mRNA00004;Name=Cang_2012_03_13_00077_63;Target=s1051 166 196 +
Cang_2012_03_13_00077	ALN	cds	64750	65039	523	-	0	ID=cds00031;Parent=mRNA00004;Name=Cang_2012_03_13_00077_63;Target=s1051 197 293 +
Cang_2012_03_13_00077	ALN	cds	64397	64704	552	-	1	ID=cds00032;Parent=mRNA00004;Name=Cang_2012_03_13_00077_63;Target=s1051 294 395 +
Cang_2012_03_13_00077	ALN	cds	63417	63682	517	-	2	ID=cds00033;Parent=mRNA00004;Name=Cang_2012_03_13_00077_63;Target=s1051 396 484 +
Cang_2012_03_13_00077	ALN	cds	63003	63210	424	-	0	ID=cds00034;Parent=mRNA00004;Name=Cang_2012_03_13_00077_63;Target=s1051 485 553 +
Cang_2012_03_13_00077	ALN	cds	61032	61228	379	-	2	ID=cds00035;Parent=mRNA00004;Name=Cang_2012_03_13_00077_63;Target=s1051 554 619 +
Cang_2012_03_13_00077	ALN	cds	60316	60564	469	-	0	ID=cds00036;Parent=mRNA00004;Name=Cang_2012_03_13_00077_63;Target=s1051 620 702 +
##sequence-region	Cang_2012_03_13_00077 55297 79872
Cang_2012_03_13_00077	ALN	gene	66598	68987	347	-	.	ID=gene00005;Name=Cang_2012_03_13_00077_67
Cang_2012_03_13_00077	ALN	mRNA	66598	68987	347	-	.	ID=mRNA00005;Parent=gene00005;Name=Cang_2012_03_13_00077_67
Cang_2012_03_13_00077	ALN	cds	68933	68987	167	-	0	ID=cds00037;Parent=mRNA00005;Name=Cang_2012_03_13_00077_67;Target=s1051 1 18 +
Cang_2012_03_13_00077	ALN	cds	68659	68873	439	-	2	ID=cds00038;Parent=mRNA00005;Name=Cang_2012_03_13_00077_67;Target=s1051 19 90 +
Cang_2012_03_13_00077	ALN	cds	68229	68453	465	-	0	ID=cds00039;Parent=mRNA00005;Name=Cang_2012_03_13_00077_67;Target=s1051 91 165 +
Cang_2012_03_13_00077	ALN	cds	67830	67968	-209	-	0	ID=cds00040;Parent=mRNA00005;Name=Cang_2012_03_13_00077_67;Target=s1051 166 308 +
Cang_2012_03_13_00077	ALN	cds	67368	67491	-86	-	2	ID=cds00041;Parent=mRNA00005;Name=Cang_2012_03_13_00077_67;Target=s1051 309 404 +
Cang_2012_03_13_00077	ALN	cds	67001	67262	-149	-	1	ID=cds00042;Parent=mRNA00005;Name=Cang_2012_03_13_00077_67;Target=s1051 405 575 +
Cang_2012_03_13_00077	ALN	cds	66598	66678	8	-	0	ID=cds00043;Parent=mRNA00005;Name=Cang_2012_03_13_00077_67;Target=s1051 576 605 +
##sequence-region	Cang_2012_03_13_00179 89089 102400
Cang_2012_03_13_00179	ALN	gene	91150	94932	2659	-	.	ID=gene00006;Name=Cang_2012_03_13_00179_93
Cang_2012_03_13_00179	ALN	mRNA	91150	94932	2659	-	.	ID=mRNA00006;Parent=gene00006;Name=Cang_2012_03_13_00179_93
Cang_2012_03_13_00179	ALN	cds	94911	94932	53	-	0	ID=cds00044;Parent=mRNA00006;Name=Cang_2012_03_13_00179_93;Target=s1018 1 7 +
Cang_2012_03_13_00179	ALN	cds	94768	94862	206	-	2	ID=cds00045;Parent=mRNA00006;Name=Cang_2012_03_13_00179_93;Target=s1018 8 39 +
Cang_2012_03_13_00179	ALN	cds	94649	94720	124	-	0	ID=cds00046;Parent=mRNA00006;Name=Cang_2012_03_13_00179_93;Target=s1018 40 63 +
Cang_2012_03_13_00179	ALN	cds	94231	94602	632	-	0	ID=cds00047;Parent=mRNA00006;Name=Cang_2012_03_13_00179_93;Target=s1018 64 187 +
Cang_2012_03_13_00179	ALN	cds	93379	93552	-1144	-	0	ID=cds00048;Parent=mRNA00006;Name=Cang_2012_03_13_00179_93;Target=s1018 310 335 +
Cang_2012_03_13_00179	ALN	cds	92930	93275	607	-	1	ID=cds00049;Parent=mRNA00006;Name=Cang_2012_03_13_00179_93;Target=s1018 336 450 +
Cang_2012_03_13_00179	ALN	cds	92680	92871	362	-	0	ID=cds00050;Parent=mRNA00006;Name=Cang_2012_03_13_00179_93;Target=s1018 451 514 +
Cang_2012_03_13_00179	ALN	cds	92307	92633	470	-	0	ID=cds00051;Parent=mRNA00006;Name=Cang_2012_03_13_00179_93;Target=s1018 515 608 +
Cang_2012_03_13_00179	ALN	cds	91853	92259	710	-	0	ID=cds00052;Parent=mRNA00006;Name=Cang_2012_03_13_00179_93;Target=s1018 609 744 +
Cang_2012_03_13_00179	ALN	cds	91510	91807	509	-	1	ID=cds00053;Parent=mRNA00006;Name=Cang_2012_03_13_00179_93;Target=s1018 745 843 +
Cang_2012_03_13_00179	ALN	cds	91150	91464	597	-	0	ID=cds00054;Parent=mRNA00006;Name=Cang_2012_03_13_00179_93;Target=s1018 844 948 +
##sequence-region	Cang_2012_03_13_00091 21505 34816
Cang_2012_03_13_00091	ALN	gene	25894	30542	3242	-	.	ID=gene00007;Name=Cang_2012_03_13_00091_28
Cang_2012_03_13_00091	ALN	mRNA	25894	30542	3242	-	.	ID=mRNA00007;Parent=gene00007;Name=Cang_2012_03_13_00091_28
Cang_2012_03_13_00091	ALN	cds	30347	30542	156	-	0	ID=cds00055;Parent=mRNA00007;Name=Cang_2012_03_13_00091_28;Target=s862 1 67 +
Cang_2012_03_13_00091	ALN	cds	29664	30118	878	-	2	ID=cds00056;Parent=mRNA00007;Name=Cang_2012_03_13_00091_28;Target=s862 68 219 +
Cang_2012_03_13_00091	ALN	cds	29239	29409	317	-	0	ID=cds00057;Parent=mRNA00007;Name=Cang_2012_03_13_00091_28;Target=s862 220 276 +
Cang_2012_03_13_00091	ALN	cds	28871	28939	127	-	0	ID=cds00058;Parent=mRNA00007;Name=Cang_2012_03_13_00091_28;Target=s862 277 299 +
Cang_2012_03_13_00091	ALN	cds	28538	28638	220	-	0	ID=cds00059;Parent=mRNA00007;Name=Cang_2012_03_13_00091_28;Target=s862 300 333 +
Cang_2012_03_13_00091	ALN	cds	26527	27456	1543	-	1	ID=cds00060;Parent=mRNA00007;Name=Cang_2012_03_13_00091_28;Target=s862 334 631 +
Cang_2012_03_13_00091	ALN	cds	26038	26113	179	-	1	ID=cds00061;Parent=mRNA00007;Name=Cang_2012_03_13_00091_28;Target=s862 632 656 +
Cang_2012_03_13_00091	ALN	cds	25894	25983	190	-	0	ID=cds00062;Parent=mRNA00007;Name=Cang_2012_03_13_00091_28;Target=s862 657 686 +
##sequence-region	Cang_2012_03_13_00743 1 34816
Cang_2012_03_13_00743	ALN	gene	3969	27126	2725	-	.	ID=gene00008;Name=Cang_2012_03_13_00743_15
Cang_2012_03_13_00743	ALN	mRNA	3969	27126	2725	-	.	ID=mRNA00008;Parent=gene00008;Name=Cang_2012_03_13_00743_15
Cang_2012_03_13_00743	ALN	cds	27012	27126	262	-	0	ID=cds00063;Parent=mRNA00008;Name=Cang_2012_03_13_00743_15;Target=s806 1 38 +
Cang_2012_03_13_00743	ALN	cds	26058	26301	460	-	2	ID=cds00064;Parent=mRNA00008;Name=Cang_2012_03_13_00743_15;Target=s806 39 120 +
Cang_2012_03_13_00743	ALN	cds	12404	12481	175	-	1	ID=cds00065;Parent=mRNA00008;Name=Cang_2012_03_13_00743_15;Target=s806 121 146 +
Cang_2012_03_13_00743	ALN	cds	11941	12131	359	-	1	ID=cds00066;Parent=mRNA00008;Name=Cang_2012_03_13_00743_15;Target=s806 147 209 +
Cang_2012_03_13_00743	ALN	cds	10218	10252	77	-	2	ID=cds00067;Parent=mRNA00008;Name=Cang_2012_03_13_00743_15;Target=s806 210 221 +
Cang_2012_03_13_00743	ALN	cds	4805	5451	1163	-	0	ID=cds00068;Parent=mRNA00008;Name=Cang_2012_03_13_00743_15;Target=s806 222 437 +
Cang_2012_03_13_00743	ALN	cds	3969	4287	597	-	1	ID=cds00069;Parent=mRNA00008;Name=Cang_2012_03_13_00743_15;Target=s806 438 543 +
##sequence-region	Cang_2012_03_13_00473 10241 34816
Cang_2012_03_13_00473	ALN	gene	21496	28801	2425	-	.	ID=gene00009;Name=Cang_2012_03_13_00473_25
Cang_2012_03_13_00473	ALN	mRNA	21496	28801	2425	-	.	ID=mRNA00009;Parent=gene00009;Name=Cang_2012_03_13_00473_25
Cang_2012_03_13_00473	ALN	cds	28546	28801	518	-	0	ID=cds00070;Parent=mRNA00009;Name=Cang_2012_03_13_00473_25;Target=s772 1 85 +
Cang_2012_03_13_00473	ALN	cds	27314	27443	276	-	2	ID=cds00071;Parent=mRNA00009;Name=Cang_2012_03_13_00473_25;Target=s772 86 129 +
Cang_2012_03_13_00473	ALN	cds	27124	27235	236	-	1	ID=cds00072;Parent=mRNA00009;Name=Cang_2012_03_13_00473_25;Target=s772 130 166 +
Cang_2012_03_13_00473	ALN	cds	25099	25710	1161	-	0	ID=cds00073;Parent=mRNA00009;Name=Cang_2012_03_13_00473_25;Target=s772 167 370 +
Cang_2012_03_13_00473	ALN	cds	23490	23873	687	-	0	ID=cds00074;Parent=mRNA00009;Name=Cang_2012_03_13_00473_25;Target=s772 371 498 +
Cang_2012_03_13_00473	ALN	cds	23295	23418	72	-	0	ID=cds00075;Parent=mRNA00009;Name=Cang_2012_03_13_00473_25;Target=s772 499 529 +
Cang_2012_03_13_00473	ALN	cds	22612	22676	-64	-	2	ID=cds00076;Parent=mRNA00009;Name=Cang_2012_03_13_00473_25;Target=s772 530 551 +
Cang_2012_03_13_00473	ALN	cds	21690	21769	-89	-	0	ID=cds00077;Parent=mRNA00009;Name=Cang_2012_03_13_00473_25;Target=s772 553 582 +
Cang_2012_03_13_00473	ALN	cds	21496	21542	67	-	2	ID=cds00078;Parent=mRNA00009;Name=Cang_2012_03_13_00473_25;Target=s772 583 595 +
##sequence-region	Cang_2012_03_13_01549 1 5731
Cang_2012_03_13_01549	ALN	gene	2	5730	2919	-	.	ID=gene00010;Name=Cang_2012_03_13_01549_2
Cang_2012_03_13_01549	ALN	mRNA	2	5730	2919	-	.	ID=mRNA00010;Parent=gene00010;Name=Cang_2012_03_13_01549_2
Cang_2012_03_13_01549	ALN	cds	5657	5730	-87	-	0	ID=cds00079;Parent=mRNA00010;Name=Cang_2012_03_13_01549_2;Target=s773 9 24 +
Cang_2012_03_13_01549	ALN	cds	5472	5612	282	-	0	ID=cds00080;Parent=mRNA00010;Name=Cang_2012_03_13_01549_2;Target=s773 25 71 +
Cang_2012_03_13_01549	ALN	cds	3928	4410	915	-	0	ID=cds00081;Parent=mRNA00010;Name=Cang_2012_03_13_01549_2;Target=s773 72 232 +
Cang_2012_03_13_01549	ALN	cds	3085	3206	240	-	0	ID=cds00082;Parent=mRNA00010;Name=Cang_2012_03_13_01549_2;Target=s773 233 273 +
Cang_2012_03_13_01549	ALN	cds	732	1506	1393	-	1	ID=cds00083;Parent=mRNA00010;Name=Cang_2012_03_13_01549_2;Target=s773 274 531 +
Cang_2012_03_13_01549	ALN	cds	573	656	147	-	0	ID=cds00084;Parent=mRNA00010;Name=Cang_2012_03_13_01549_2;Target=s773 532 559 +
Cang_2012_03_13_01549	ALN	cds	356	520	320	-	0	ID=cds00085;Parent=mRNA00010;Name=Cang_2012_03_13_01549_2;Target=s773 560 614 +
Cang_2012_03_13_01549	ALN	cds	2	37	75	-	0	ID=cds00086;Parent=mRNA00010;Name=Cang_2012_03_13_01549_2;Target=s773 615 626 +
##sequence-region	Cang_2012_03_13_00473 10241 34816
Cang_2012_03_13_00473	ALN	gene	20006	27375	1172	-	.	ID=gene00011;Name=Cang_2012_03_13_00473_23
Cang_2012_03_13_00473	ALN	mRNA	20006	27375	1172	-	.	ID=mRNA00011;Parent=gene00011;Name=Cang_2012_03_13_00473_23
Cang_2012_03_13_00473	ALN	cds	27314	27375	74	-	0	ID=cds00087;Parent=mRNA00011;Name=Cang_2012_03_13_00473_23;Target=s773 1 17 +
Cang_2012_03_13_00473	ALN	cds	27124	27265	48	-	1	ID=cds00088;Parent=mRNA00011;Name=Cang_2012_03_13_00473_23;Target=s773 18 71 +
Cang_2012_03_13_00473	ALN	cds	25231	25710	896	-	0	ID=cds00089;Parent=mRNA00011;Name=Cang_2012_03_13_00473_23;Target=s773 72 232 +
Cang_2012_03_13_00473	ALN	cds	23490	23873	126	-	0	ID=cds00090;Parent=mRNA00011;Name=Cang_2012_03_13_00473_23;Target=s773 233 445 +
Cang_2012_03_13_00473	ALN	cds	23267	23418	-27	-	0	ID=cds00091;Parent=mRNA00011;Name=Cang_2012_03_13_00473_23;Target=s773 446 501 +
Cang_2012_03_13_00473	ALN	cds	21677	21769	160	-	1	ID=cds00092;Parent=mRNA00011;Name=Cang_2012_03_13_00473_23;Target=s773 502 532 +
Cang_2012_03_13_00473	ALN	cds	20708	20816	34	-	1	ID=cds00093;Parent=mRNA00011;Name=Cang_2012_03_13_00473_23;Target=s773 533 559 +
Cang_2012_03_13_00473	ALN	cds	20465	20653	260	-	0	ID=cds00094;Parent=mRNA00011;Name=Cang_2012_03_13_00473_23;Target=s773 560 622 +
Cang_2012_03_13_00473	ALN	cds	20006	20017	36	-	0	ID=cds00095;Parent=mRNA00011;Name=Cang_2012_03_13_00473_23;Target=s773 623 626 +
##sequence-region	Cang_2012_03_13_07597 1 701
Cang_2012_03_13_07597	ALN	gene	3	314	291	-	.	ID=gene00012;Name=Cang_2012_03_13_07597_0
Cang_2012_03_13_07597	ALN	mRNA	3	314	291	-	.	ID=mRNA00012;Parent=gene00012;Name=Cang_2012_03_13_07597_0
Cang_2012_03_13_07597	ALN	cds	3	314	291	-	0	ID=cds00096;Parent=mRNA00012;Name=Cang_2012_03_13_07597_0;Target=s773 1 137 +
##sequence-region	Cang_2012_03_13_00979 1 21280
Cang_2012_03_13_00979	ALN	gene	8724	21102	4654	+	.	ID=gene00013;Name=Cang_2012_03_13_00979_14
Cang_2012_03_13_00979	ALN	mRNA	8724	21102	4654	+	.	ID=mRNA00013;Parent=gene00013;Name=Cang_2012_03_13_00979_14
Cang_2012_03_13_00979	ALN	cds	8724	8775	152	+	0	ID=cds00097;Parent=mRNA00013;Name=Cang_2012_03_13_00979_14;Target=s821 1 17 +
Cang_2012_03_13_00979	ALN	cds	9039	9096	132	+	2	ID=cds00098;Parent=mRNA00013;Name=Cang_2012_03_13_00979_14;Target=s821 18 37 +
Cang_2012_03_13_00979	ALN	cds	9145	9319	333	+	1	ID=cds00099;Parent=mRNA00013;Name=Cang_2012_03_13_00979_14;Target=s821 38 95 +
Cang_2012_03_13_00979	ALN	cds	9578	9858	501	+	0	ID=cds00100;Parent=mRNA00013;Name=Cang_2012_03_13_00979_14;Target=s821 96 189 +
Cang_2012_03_13_00979	ALN	cds	10670	10778	210	+	1	ID=cds00101;Parent=mRNA00013;Name=Cang_2012_03_13_00979_14;Target=s821 190 225 +
Cang_2012_03_13_00979	ALN	cds	10826	10994	303	+	0	ID=cds00102;Parent=mRNA00013;Name=Cang_2012_03_13_00979_14;Target=s821 226 281 +
Cang_2012_03_13_00979	ALN	cds	11163	11377	263	+	2	ID=cds00103;Parent=mRNA00013;Name=Cang_2012_03_13_00979_14;Target=s821 282 353 +
Cang_2012_03_13_00979	ALN	cds	11751	13299	-570	+	0	ID=cds00104;Parent=mRNA00013;Name=Cang_2012_03_13_00979_14;Target=s821 354 579 +
Cang_2012_03_13_00979	ALN	cds	13608	14328	1282	+	2	ID=cds00105;Parent=mRNA00013;Name=Cang_2012_03_13_00979_14;Target=s821 580 820 +
Cang_2012_03_13_00979	ALN	cds	15788	16001	378	+	1	ID=cds00106;Parent=mRNA00013;Name=Cang_2012_03_13_00979_14;Target=s821 821 891 +
Cang_2012_03_13_00979	ALN	cds	16389	16505	209	+	0	ID=cds00107;Parent=mRNA00013;Name=Cang_2012_03_13_00979_14;Target=s821 892 930 +
Cang_2012_03_13_00979	ALN	cds	16555	16671	189	+	0	ID=cds00108;Parent=mRNA00013;Name=Cang_2012_03_13_00979_14;Target=s821 931 969 +
Cang_2012_03_13_00979	ALN	cds	17455	18330	804	+	0	ID=cds00109;Parent=mRNA00013;Name=Cang_2012_03_13_00979_14;Target=s821 1194 1351 +
Cang_2012_03_13_00979	ALN	cds	20158	20320	297	+	0	ID=cds00110;Parent=mRNA00013;Name=Cang_2012_03_13_00979_14;Target=s821 1352 1406 +
Cang_2012_03_13_00979	ALN	cds	20404	20585	279	+	2	ID=cds00111;Parent=mRNA00013;Name=Cang_2012_03_13_00979_14;Target=s821 1407 1466 +
Cang_2012_03_13_00979	ALN	cds	20632	20850	425	+	0	ID=cds00112;Parent=mRNA00013;Name=Cang_2012_03_13_00979_14;Target=s821 1467 1539 +
Cang_2012_03_13_00979	ALN	cds	20966	21102	303	+	0	ID=cds00113;Parent=mRNA00013;Name=Cang_2012_03_13_00979_14;Target=s821 1540 1585 +
##sequence-region	Cang_2012_03_13_00037 156673 181248
Cang_2012_03_13_00037	ALN	gene	170029	178094	2721	+	.	ID=gene00014;Name=Cang_2012_03_13_00037_174
Cang_2012_03_13_00037	ALN	mRNA	170029	178094	2721	+	.	ID=mRNA00014;Parent=gene00014;Name=Cang_2012_03_13_00037_174
Cang_2012_03_13_00037	ALN	cds	170029	170421	557	+	0	ID=cds00114;Parent=mRNA00014;Name=Cang_2012_03_13_00037_174;Target=s891 1 182 +
Cang_2012_03_13_00037	ALN	cds	171029	171154	268	+	0	ID=cds00115;Parent=mRNA00014;Name=Cang_2012_03_13_00037_174;Target=s891 183 224 +
Cang_2012_03_13_00037	ALN	cds	171393	171475	191	+	0	ID=cds00116;Parent=mRNA00014;Name=Cang_2012_03_13_00037_174;Target=s891 225 252 +
Cang_2012_03_13_00037	ALN	cds	171525	171960	673	+	1	ID=cds00117;Parent=mRNA00014;Name=Cang_2012_03_13_00037_174;Target=s891 253 396 +
Cang_2012_03_13_00037	ALN	cds	174164	174254	48	+	0	ID=cds00118;Parent=mRNA00014;Name=Cang_2012_03_13_00037_174;Target=s891 397 414 +
Cang_2012_03_13_00037	ALN	cds	174545	174765	74	+	2	ID=cds00119;Parent=mRNA00014;Name=Cang_2012_03_13_00037_174;Target=s891 422 527 +
Cang_2012_03_13_00037	ALN	cds	175825	175890	57	+	2	ID=cds00120;Parent=mRNA00014;Name=Cang_2012_03_13_00037_174;Target=s891 528 543 +
Cang_2012_03_13_00037	ALN	cds	175943	176114	343	+	2	ID=cds00121;Parent=mRNA00014;Name=Cang_2012_03_13_00037_174;Target=s891 544 601 +
Cang_2012_03_13_00037	ALN	cds	177046	177352	590	+	1	ID=cds00122;Parent=mRNA00014;Name=Cang_2012_03_13_00037_174;Target=s891 602 703 +
Cang_2012_03_13_00037	ALN	cds	177873	178094	408	+	0	ID=cds00123;Parent=mRNA00014;Name=Cang_2012_03_13_00037_174;Target=s891 704 777 +
##sequence-region	Cang_2012_03_13_00037 156673 181248
Cang_2012_03_13_00037	ALN	gene	167593	170045	673	+	.	ID=gene00015;Name=Cang_2012_03_13_00037_168
Cang_2012_03_13_00037	ALN	mRNA	167593	170045	673	+	.	ID=mRNA00015;Parent=gene00015;Name=Cang_2012_03_13_00037_168
Cang_2012_03_13_00037	ALN	cds	167593	167746	298	+	0	ID=cds00124;Parent=mRNA00015;Name=Cang_2012_03_13_00037_168;Target=s891 1 51 +
Cang_2012_03_13_00037	ALN	cds	168526	169049	334	+	2	ID=cds00125;Parent=mRNA00015;Name=Cang_2012_03_13_00037_168;Target=s891 52 182 +
Cang_2012_03_13_00037	ALN	cds	169637	169762	267	+	0	ID=cds00126;Parent=mRNA00015;Name=Cang_2012_03_13_00037_168;Target=s891 183 224 +
Cang_2012_03_13_00037	ALN	cds	169881	170045	-62	+	0	ID=cds00127;Parent=mRNA00015;Name=Cang_2012_03_13_00037_168;Target=s891 225 252 +
##sequence-region	Cang_2012_03_13_00359 21505 34816
Cang_2012_03_13_00359	ALN	gene	23603	25527	2064	+	.	ID=gene00016;Name=Cang_2012_03_13_00359_24
Cang_2012_03_13_00359	ALN	mRNA	23603	25527	2064	+	.	ID=mRNA00016;Parent=gene00016;Name=Cang_2012_03_13_00359_24
Cang_2012_03_13_00359	ALN	cds	23603	23746	328	+	0	ID=cds00128;Parent=mRNA00016;Name=Cang_2012_03_13_00359_24;Target=s999 1 48 +
Cang_2012_03_13_00359	ALN	cds	23932	24286	442	+	0	ID=cds00129;Parent=mRNA00016;Name=Cang_2012_03_13_00359_24;Target=s999 137 167 +
Cang_2012_03_13_00359	ALN	cds	24361	24595	444	+	0	ID=cds00130;Parent=mRNA00016;Name=Cang_2012_03_13_00359_24;Target=s999 168 245 +
Cang_2012_03_13_00359	ALN	cds	24642	24823	372	+	2	ID=cds00131;Parent=mRNA00016;Name=Cang_2012_03_13_00359_24;Target=s999 246 306 +
Cang_2012_03_13_00359	ALN	cds	24994	25256	519	+	0	ID=cds00132;Parent=mRNA00016;Name=Cang_2012_03_13_00359_24;Target=s999 307 394 +
Cang_2012_03_13_00359	ALN	cds	25440	25527	204	+	1	ID=cds00133;Parent=mRNA00016;Name=Cang_2012_03_13_00359_24;Target=s999 395 423 +
##sequence-region	Cang_2012_03_13_00603 10241 46080
Cang_2012_03_13_00603	ALN	gene	18094	25612	3075	+	.	ID=gene00017;Name=Cang_2012_03_13_00603_21
Cang_2012_03_13_00603	ALN	mRNA	18094	25612	3075	+	.	ID=mRNA00017;Parent=gene00017;Name=Cang_2012_03_13_00603_21
Cang_2012_03_13_00603	ALN	cds	18094	18242	326	+	0	ID=cds00134;Parent=mRNA00017;Name=Cang_2012_03_13_00603_21;Target=s1058 1 50 +
Cang_2012_03_13_00603	ALN	cds	18657	18894	434	+	1	ID=cds00135;Parent=mRNA00017;Name=Cang_2012_03_13_00603_21;Target=s1058 51 129 +
Cang_2012_03_13_00603	ALN	cds	19687	19907	443	+	0	ID=cds00136;Parent=mRNA00017;Name=Cang_2012_03_13_00603_21;Target=s1058 130 203 +
Cang_2012_03_13_00603	ALN	cds	20072	20183	183	+	1	ID=cds00137;Parent=mRNA00017;Name=Cang_2012_03_13_00603_21;Target=s1058 204 240 +
Cang_2012_03_13_00603	ALN	cds	20275	20324	87	+	0	ID=cds00138;Parent=mRNA00017;Name=Cang_2012_03_13_00603_21;Target=s1058 241 257 +
Cang_2012_03_13_00603	ALN	cds	21030	21546	131	+	1	ID=cds00139;Parent=mRNA00017;Name=Cang_2012_03_13_00603_21;Target=s1058 258 391 +
Cang_2012_03_13_00603	ALN	cds	21602	21731	188	+	0	ID=cds00140;Parent=mRNA00017;Name=Cang_2012_03_13_00603_21;Target=s1058 392 456 +
Cang_2012_03_13_00603	ALN	cds	24696	25612	1660	+	2	ID=cds00141;Parent=mRNA00017;Name=Cang_2012_03_13_00603_21;Target=s1058 457 762 +
##sequence-region	Cang_2012_03_13_00331 55297 68608
Cang_2012_03_13_00331	ALN	gene	62375	64997	1758	-	.	ID=gene00018;Name=Cang_2012_03_13_00331_63
Cang_2012_03_13_00331	ALN	mRNA	62375	64997	1758	-	.	ID=mRNA00018;Parent=gene00018;Name=Cang_2012_03_13_00331_63
Cang_2012_03_13_00331	ALN	cds	64692	64997	609	-	0	ID=cds00142;Parent=mRNA00018;Name=Cang_2012_03_13_00331_63;Target=Cang_2012_03_13_00331.g9322.t2 1 102 +
Cang_2012_03_13_00331	ALN	cds	64530	64640	194	-	0	ID=cds00143;Parent=mRNA00018;Name=Cang_2012_03_13_00331_63;Target=Cang_2012_03_13_00331.g9322.t2 103 139 +
Cang_2012_03_13_00331	ALN	cds	63148	63542	697	-	0	ID=cds00144;Parent=mRNA00018;Name=Cang_2012_03_13_00331_63;Target=Cang_2012_03_13_00331.g9322.t2 140 271 +
Cang_2012_03_13_00331	ALN	cds	62517	62640	258	-	1	ID=cds00145;Parent=mRNA00018;Name=Cang_2012_03_13_00331_63;Target=Cang_2012_03_13_00331.g9322.t2 272 312 +
Cang_2012_03_13_00331	ALN	cds	62375	62464	205	-	0	ID=cds00146;Parent=mRNA00018;Name=Cang_2012_03_13_00331_63;Target=Cang_2012_03_13_00331.g9322.t2 313 342 +
##sequence-region	Cang_2012_03_13_06512 1 786
Cang_2012_03_13_06512	ALN	gene	92	783	670	-	.	ID=gene00019;Name=Cang_2012_03_13_06512_0
Cang_2012_03_13_06512	ALN	mRNA	92	783	670	-	.	ID=mRNA00019;Parent=gene00019;Name=Cang_2012_03_13_06512_0
Cang_2012_03_13_06512	ALN	cds	539	783	327	-	0	ID=cds00147;Parent=mRNA00019;Name=Cang_2012_03_13_06512_0;Target=s839 1 66 +
Cang_2012_03_13_06512	ALN	cds	92	350	393	-	1	ID=cds00148;Parent=mRNA00019;Name=Cang_2012_03_13_06512_0;Target=s839 67 149 +
##sequence-region	Cang_2012_03_13_06512 1 786
Cang_2012_03_13_06512	ALN	gene	2	238	493	-	.	ID=gene00020;Name=Cang_2012_03_13_06512_0
Cang_2012_03_13_06512	ALN	mRNA	2	238	493	-	.	ID=mRNA00020;Parent=gene00020;Name=Cang_2012_03_13_06512_0
Cang_2012_03_13_06512	ALN	cds	2	238	493	-	0	ID=cds00149;Parent=mRNA00020;Name=Cang_2012_03_13_06512_0;Target=Cang_2012_03_13_06512.g20310.t1 1 79 +
##sequence-region	Cang_2012_03_13_06512 1 786
Cang_2012_03_13_06512	ALN	gene	292	483	285	-	.	ID=gene00021;Name=Cang_2012_03_13_06512_0
Cang_2012_03_13_06512	ALN	mRNA	292	483	285	-	.	ID=mRNA00021;Parent=gene00021;Name=Cang_2012_03_13_06512_0
Cang_2012_03_13_06512	ALN	cds	292	483	285	-	0	ID=cds00150;Parent=mRNA00021;Name=Cang_2012_03_13_06512_0;Target=Cang_2012_03_13_06512.g20310.t1 1 79 +
##sequence-region	Cang_2012_03_13_00225 32769 46080
Cang_2012_03_13_00225	ALN	gene	44431	44742	546	+	.	ID=gene00022;Name=Cang_2012_03_13_00225_44
Cang_2012_03_13_00225	ALN	mRNA	44431	44742	546	+	.	ID=mRNA00022;Parent=gene00022;Name=Cang_2012_03_13_00225_44
Cang_2012_03_13_00225	ALN	cds	44431	44742	546	+	0	ID=cds00151;Parent=mRNA00022;Name=Cang_2012_03_13_00225_44;Target=s840 1 104 +
##sequence-region	Cang_2012_03_13_00108 122881 147456
Cang_2012_03_13_00108	ALN	gene	126570	130471	2412	+	.	ID=gene00023;Name=Cang_2012_03_13_00108_128
Cang_2012_03_13_00108	ALN	mRNA	126570	130471	2412	+	.	ID=mRNA00023;Parent=gene00023;Name=Cang_2012_03_13_00108_128
Cang_2012_03_13_00108	ALN	cds	126570	126721	347	+	0	ID=cds00152;Parent=mRNA00023;Name=Cang_2012_03_13_00108_128;Target=Cang_2012_03_13_00108.g4542.t1 1 51 +
Cang_2012_03_13_00108	ALN	cds	128220	128335	237	+	1	ID=cds00153;Parent=mRNA00023;Name=Cang_2012_03_13_00108_128;Target=Cang_2012_03_13_00108.g4542.t1 52 89 +
Cang_2012_03_13_00108	ALN	cds	128482	129185	1344	+	2	ID=cds00154;Parent=mRNA00023;Name=Cang_2012_03_13_00108_128;Target=Cang_2012_03_13_00108.g4542.t1 90 324 +
Cang_2012_03_13_00108	ALN	cds	129783	130055	485	+	0	ID=cds00155;Parent=mRNA00023;Name=Cang_2012_03_13_00108_128;Target=Cang_2012_03_13_00108.g4542.t1 325 415 +
Cang_2012_03_13_00108	ALN	cds	130367	130471	216	+	0	ID=cds00156;Parent=mRNA00023;Name=Cang_2012_03_13_00108_128;Target=Cang_2012_03_13_00108.g4542.t1 416 450 +
##sequence-region	Cang_2012_03_13_00005 44033 57344
Cang_2012_03_13_00005	ALN	gene	52180	57177	1339	+	.	ID=gene00024;Name=Cang_2012_03_13_00005_54
Cang_2012_03_13_00005	ALN	mRNA	52180	57177	1339	+	.	ID=mRNA00024;Parent=gene00024;Name=Cang_2012_03_13_00005_54
Cang_2012_03_13_00005	ALN	cds	52180	52331	348	+	0	ID=cds00157;Parent=mRNA00024;Name=Cang_2012_03_13_00005_54;Target=Cang_2012_03_13_00108.g4542.t1 1 51 +
Cang_2012_03_13_00005	ALN	cds	54103	54218	235	+	1	ID=cds00158;Parent=mRNA00024;Name=Cang_2012_03_13_00005_54;Target=Cang_2012_03_13_00108.g4542.t1 52 89 +
Cang_2012_03_13_00005	ALN	cds	54269	54801	967	+	2	ID=cds00159;Parent=mRNA00024;Name=Cang_2012_03_13_00005_54;Target=Cang_2012_03_13_00108.g4542.t1 90 268 +
Cang_2012_03_13_00005	ALN	cds	56724	56915	13	+	0	ID=cds00160;Parent=mRNA00024;Name=Cang_2012_03_13_00005_54;Target=Cang_2012_03_13_00108.g4542.t1 269 344 +
Cang_2012_03_13_00005	ALN	cds	56965	57177	-11	+	0	ID=cds00161;Parent=mRNA00024;Name=Cang_2012_03_13_00005_54;Target=Cang_2012_03_13_00108.g4542.t1 345 450 +
##sequence-region	Cang_2012_03_13_00005 44033 68608
Cang_2012_03_13_00005	ALN	gene	52180	65033	3587	+	.	ID=gene00025;Name=Cang_2012_03_13_00005_58
Cang_2012_03_13_00005	ALN	mRNA	52180	65033	3587	+	.	ID=mRNA00025;Parent=gene00025;Name=Cang_2012_03_13_00005_58
Cang_2012_03_13_00005	ALN	cds	52180	52331	348	+	0	ID=cds00162;Parent=mRNA00025;Name=Cang_2012_03_13_00005_58;Target=Cang_2012_03_13_00005.g396.t2 1 51 +
Cang_2012_03_13_00005	ALN	cds	54103	54218	235	+	1	ID=cds00163;Parent=mRNA00025;Name=Cang_2012_03_13_00005_58;Target=Cang_2012_03_13_00005.g396.t2 52 89 +
Cang_2012_03_13_00005	ALN	cds	54269	54801	1007	+	2	ID=cds00164;Parent=mRNA00025;Name=Cang_2012_03_13_00005_58;Target=Cang_2012_03_13_00005.g396.t2 90 267 +
Cang_2012_03_13_00005	ALN	cds	56724	56783	129	+	0	ID=cds00165;Parent=mRNA00025;Name=Cang_2012_03_13_00005_58;Target=Cang_2012_03_13_00005.g396.t2 268 287 +
Cang_2012_03_13_00005	ALN	cds	56992	57176	354	+	0	ID=cds00166;Parent=mRNA00025;Name=Cang_2012_03_13_00005_58;Target=Cang_2012_03_13_00005.g396.t2 288 349 +
Cang_2012_03_13_00005	ALN	cds	58171	58390	384	+	1	ID=cds00167;Parent=mRNA00025;Name=Cang_2012_03_13_00005_58;Target=Cang_2012_03_13_00005.g396.t2 350 422 +
Cang_2012_03_13_00005	ALN	cds	59766	60282	929	+	0	ID=cds00168;Parent=mRNA00025;Name=Cang_2012_03_13_00005_58;Target=Cang_2012_03_13_00005.g396.t2 423 594 +
Cang_2012_03_13_00005	ALN	cds	62466	62479	55	+	2	ID=cds00169;Parent=mRNA00025;Name=Cang_2012_03_13_00005_58;Target=Cang_2012_03_13_00005.g396.t2 595 599 +
Cang_2012_03_13_00005	ALN	cds	63720	63992	329	+	0	ID=cds00170;Parent=mRNA00025;Name=Cang_2012_03_13_00005_58;Target=Cang_2012_03_13_00005.g396.t2 600 671 +
Cang_2012_03_13_00005	ALN	cds	64762	64861	173	+	0	ID=cds00171;Parent=mRNA00025;Name=Cang_2012_03_13_00005_58;Target=Cang_2012_03_13_00005.g396.t2 672 704 +
Cang_2012_03_13_00005	ALN	cds	64927	65033	210	+	2	ID=cds00172;Parent=mRNA00025;Name=Cang_2012_03_13_00005_58;Target=Cang_2012_03_13_00005.g396.t2 705 740 +
##sequence-region	Cang_2012_03_13_00108 122881 136192
Cang_2012_03_13_00108	ALN	gene	126570	132326	1168	+	.	ID=gene00026;Name=Cang_2012_03_13_00108_129
Cang_2012_03_13_00108	ALN	mRNA	126570	132326	1168	+	.	ID=mRNA00026;Parent=gene00026;Name=Cang_2012_03_13_00108_129
Cang_2012_03_13_00108	ALN	cds	126570	126721	347	+	0	ID=cds00173;Parent=mRNA00026;Name=Cang_2012_03_13_00108_129;Target=Cang_2012_03_13_00005.g396.t2 1 51 +
Cang_2012_03_13_00108	ALN	cds	128220	128335	237	+	1	ID=cds00174;Parent=mRNA00026;Name=Cang_2012_03_13_00108_129;Target=Cang_2012_03_13_00005.g396.t2 52 89 +
Cang_2012_03_13_00108	ALN	cds	128482	129223	934	+	2	ID=cds00175;Parent=mRNA00026;Name=Cang_2012_03_13_00108_129;Target=Cang_2012_03_13_00005.g396.t2 90 371 +
Cang_2012_03_13_00108	ALN	cds	129683	130167	-56	+	1	ID=cds00176;Parent=mRNA00026;Name=Cang_2012_03_13_00108_129;Target=Cang_2012_03_13_00005.g396.t2 372 576 +
Cang_2012_03_13_00108	ALN	cds	130246	130312	35	+	2	ID=cds00177;Parent=mRNA00026;Name=Cang_2012_03_13_00108_129;Target=Cang_2012_03_13_00005.g396.t2 577 604 +
Cang_2012_03_13_00108	ALN	cds	131146	131352	-27	+	1	ID=cds00178;Parent=mRNA00026;Name=Cang_2012_03_13_00108_129;Target=Cang_2012_03_13_00005.g396.t2 605 681 +
Cang_2012_03_13_00108	ALN	cds	132164	132326	23	+	1	ID=cds00179;Parent=mRNA00026;Name=Cang_2012_03_13_00108_129;Target=Cang_2012_03_13_00005.g396.t2 682 740 +
##sequence-region	Cang_2012_03_13_00166 55297 79872
Cang_2012_03_13_00166	ALN	gene	64256	66916	1495	-	.	ID=gene00027;Name=Cang_2012_03_13_00166_65
Cang_2012_03_13_00166	ALN	mRNA	64256	66916	1495	-	.	ID=mRNA00027;Parent=gene00027;Name=Cang_2012_03_13_00166_65
Cang_2012_03_13_00166	ALN	cds	66788	66916	226	-	0	ID=cds00180;Parent=mRNA00027;Name=Cang_2012_03_13_00166_65;Target=s970 1 43 +
Cang_2012_03_13_00166	ALN	cds	64761	66106	1141	-	0	ID=cds00181;Parent=mRNA00027;Name=Cang_2012_03_13_00166_65;Target=s970 44 322 +
Cang_2012_03_13_00166	ALN	cds	64502	64528	75	-	1	ID=cds00182;Parent=mRNA00027;Name=Cang_2012_03_13_00166_65;Target=s970 323 331 +
Cang_2012_03_13_00166	ALN	cds	64256	64349	212	-	1	ID=cds00183;Parent=mRNA00027;Name=Cang_2012_03_13_00166_65;Target=s970 332 362 +
##sequence-region	Cang_2012_03_13_00166 55297 79872
Cang_2012_03_13_00166	ALN	gene	66674	69412	724	-	.	ID=gene00028;Name=Cang_2012_03_13_00166_68
Cang_2012_03_13_00166	ALN	mRNA	66674	69412	724	-	.	ID=mRNA00028;Parent=gene00028;Name=Cang_2012_03_13_00166_68
Cang_2012_03_13_00166	ALN	cds	69293	69412	283	-	0	ID=cds00184;Parent=mRNA00028;Name=Cang_2012_03_13_00166_68;Target=s970 4 43 +
Cang_2012_03_13_00166	ALN	cds	67841	68095	456	-	0	ID=cds00185;Parent=mRNA00028;Name=Cang_2012_03_13_00166_68;Target=s970 44 128 +
Cang_2012_03_13_00166	ALN	cds	67219	67786	141	-	0	ID=cds00186;Parent=mRNA00028;Name=Cang_2012_03_13_00166_68;Target=s970 136 296 +
Cang_2012_03_13_00166	ALN	cds	66674	66838	4	-	0	ID=cds00187;Parent=mRNA00028;Name=Cang_2012_03_13_00166_68;Target=s970 297 362 +
##sequence-region	Cang_2012_03_13_01251 1 11072
Cang_2012_03_13_01251	ALN	gene	5525	9330	2931	-	.	ID=gene00029;Name=Cang_2012_03_13_01251_7
Cang_2012_03_13_01251	ALN	mRNA	5525	9330	2931	-	.	ID=mRNA00029;Parent=gene00029;Name=Cang_2012_03_13_01251_7
Cang_2012_03_13_01251	ALN	cds	9312	9330	116	-	0	ID=cds00188;Parent=mRNA00029;Name=Cang_2012_03_13_01251_7;Target=s901 1 6 +
Cang_2012_03_13_01251	ALN	cds	7195	7590	763	-	2	ID=cds00189;Parent=mRNA00029;Name=Cang_2012_03_13_01251_7;Target=s901 7 138 +
Cang_2012_03_13_01251	ALN	cds	7077	7133	123	-	2	ID=cds00190;Parent=mRNA00029;Name=Cang_2012_03_13_01251_7;Target=s901 139 157 +
Cang_2012_03_13_01251	ALN	cds	6889	7024	255	-	2	ID=cds00191;Parent=mRNA00029;Name=Cang_2012_03_13_01251_7;Target=s901 158 203 +
Cang_2012_03_13_01251	ALN	cds	6753	6840	185	-	1	ID=cds00192;Parent=mRNA00029;Name=Cang_2012_03_13_01251_7;Target=s901 204 232 +
Cang_2012_03_13_01251	ALN	cds	6353	6705	654	-	0	ID=cds00193;Parent=mRNA00029;Name=Cang_2012_03_13_01251_7;Target=s901 233 350 +
Cang_2012_03_13_01251	ALN	cds	6053	6307	489	-	1	ID=cds00194;Parent=mRNA00029;Name=Cang_2012_03_13_01251_7;Target=s901 351 435 +
Cang_2012_03_13_01251	ALN	cds	5879	6004	253	-	1	ID=cds00195;Parent=mRNA00029;Name=Cang_2012_03_13_01251_7;Target=s901 436 477 +
Cang_2012_03_13_01251	ALN	cds	5676	5830	321	-	1	ID=cds00196;Parent=mRNA00029;Name=Cang_2012_03_13_01251_7;Target=s901 478 528 +
Cang_2012_03_13_01251	ALN	cds	5525	5625	206	-	2	ID=cds00197;Parent=mRNA00029;Name=Cang_2012_03_13_01251_7;Target=s901 529 562 +
##sequence-region	Cang_2012_03_13_01479 1 6408
Cang_2012_03_13_01479	ALN	gene	3211	5624	2155	-	.	ID=gene00030;Name=Cang_2012_03_13_01479_4
Cang_2012_03_13_01479	ALN	mRNA	3211	5624	2155	-	.	ID=mRNA00030;Parent=gene00030;Name=Cang_2012_03_13_01479_4
Cang_2012_03_13_01479	ALN	cds	5484	5624	292	-	0	ID=cds00198;Parent=mRNA00030;Name=Cang_2012_03_13_01479_4;Target=s813 1 47 +
Cang_2012_03_13_01479	ALN	cds	4456	4593	257	-	0	ID=cds00199;Parent=mRNA00030;Name=Cang_2012_03_13_01479_4;Target=s813 48 93 +
Cang_2012_03_13_01479	ALN	cds	3822	4398	1030	-	0	ID=cds00200;Parent=mRNA00030;Name=Cang_2012_03_13_01479_4;Target=s813 94 285 +
Cang_2012_03_13_01479	ALN	cds	3211	3602	730	-	2	ID=cds00201;Parent=mRNA00030;Name=Cang_2012_03_13_01479_4;Target=s813 286 416 +
##sequence-region	Cang_2012_03_13_00171 32769 79872
Cang_2012_03_13_00171	ALN	gene	53515	71529	3572	-	.	ID=gene00031;Name=Cang_2012_03_13_00171_62
Cang_2012_03_13_00171	ALN	mRNA	53515	71529	3572	-	.	ID=mRNA00031;Parent=gene00031;Name=Cang_2012_03_13_00171_62
Cang_2012_03_13_00171	ALN	cds	71392	71529	298	-	0	ID=cds00202;Parent=mRNA00031;Name=Cang_2012_03_13_00171_62;Target=s1007 1 46 +
Cang_2012_03_13_00171	ALN	cds	62225	62444	402	-	0	ID=cds00203;Parent=mRNA00031;Name=Cang_2012_03_13_00171_62;Target=s1007 47 119 +
Cang_2012_03_13_00171	ALN	cds	61218	61338	232	-	2	ID=cds00204;Parent=mRNA00031;Name=Cang_2012_03_13_00171_62;Target=s1007 120 160 +
Cang_2012_03_13_00171	ALN	cds	60818	60839	37	-	1	ID=cds00205;Parent=mRNA00031;Name=Cang_2012_03_13_00171_62;Target=s1007 161 167 +
Cang_2012_03_13_00171	ALN	cds	59768	60009	414	-	0	ID=cds00206;Parent=mRNA00031;Name=Cang_2012_03_13_00171_62;Target=s1007 168 248 +
Cang_2012_03_13_00171	ALN	cds	56191	56314	256	-	1	ID=cds00207;Parent=mRNA00031;Name=Cang_2012_03_13_00171_62;Target=s1007 249 289 +
Cang_2012_03_13_00171	ALN	cds	55012	55652	1129	-	0	ID=cds00208;Parent=mRNA00031;Name=Cang_2012_03_13_00171_62;Target=s1007 290 503 +
Cang_2012_03_13_00171	ALN	cds	54357	54833	927	-	1	ID=cds00209;Parent=mRNA00031;Name=Cang_2012_03_13_00171_62;Target=s1007 504 662 +
Cang_2012_03_13_00171	ALN	cds	53957	54167	153	-	1	ID=cds00210;Parent=mRNA00031;Name=Cang_2012_03_13_00171_62;Target=s1007 663 732 +
Cang_2012_03_13_00171	ALN	cds	53866	53879	39	-	0	ID=cds00211;Parent=mRNA00031;Name=Cang_2012_03_13_00171_62;Target=s1007 733 737 +
Cang_2012_03_13_00171	ALN	cds	53515	53656	252	-	1	ID=cds00212;Parent=mRNA00031;Name=Cang_2012_03_13_00171_62;Target=s1007 738 784 +
##sequence-region	Cang_2012_03_13_00054 156673 169984
Cang_2012_03_13_00054	ALN	gene	158940	160263	835	-	.	ID=gene00032;Name=Cang_2012_03_13_00054_159
Cang_2012_03_13_00054	ALN	mRNA	158940	160263	835	-	.	ID=mRNA00032;Parent=gene00032;Name=Cang_2012_03_13_00054_159
Cang_2012_03_13_00054	ALN	cds	160213	160263	179	-	0	ID=cds00213;Parent=mRNA00032;Name=Cang_2012_03_13_00054_159;Target=Cang_2012_03_13_00054.g2817.t1 1 17 +
Cang_2012_03_13_00054	ALN	cds	159907	160155	473	-	0	ID=cds00214;Parent=mRNA00032;Name=Cang_2012_03_13_00054_159;Target=Cang_2012_03_13_00054.g2817.t1 18 100 +
Cang_2012_03_13_00054	ALN	cds	159725	159848	256	-	0	ID=cds00215;Parent=mRNA00032;Name=Cang_2012_03_13_00054_159;Target=Cang_2012_03_13_00054.g2817.t1 101 141 +
Cang_2012_03_13_00054	ALN	cds	159361	159524	332	-	2	ID=cds00216;Parent=mRNA00032;Name=Cang_2012_03_13_00054_159;Target=Cang_2012_03_13_00054.g2817.t1 142 196 +
Cang_2012_03_13_00054	ALN	cds	158940	159163	-211	-	0	ID=cds00217;Parent=mRNA00032;Name=Cang_2012_03_13_00054_159;Target=Cang_2012_03_13_00054.g2817.t1 197 248 +
##sequence-region	Cang_2012_03_13_00210 77825 102400
Cang_2012_03_13_00210	ALN	gene	86576	90505	1915	+	.	ID=gene00033;Name=Cang_2012_03_13_00210_88
Cang_2012_03_13_00210	ALN	mRNA	86576	90505	1915	+	.	ID=mRNA00033;Parent=gene00033;Name=Cang_2012_03_13_00210_88
Cang_2012_03_13_00210	ALN	cds	86576	86693	279	+	0	ID=cds00218;Parent=mRNA00033;Name=Cang_2012_03_13_00210_88;Target=Cang_2012_03_13_00210.g7087.t1 1 39 +
Cang_2012_03_13_00210	ALN	cds	87629	87837	372	+	2	ID=cds00219;Parent=mRNA00033;Name=Cang_2012_03_13_00210_88;Target=Cang_2012_03_13_00210.g7087.t1 40 109 +
Cang_2012_03_13_00210	ALN	cds	88704	88867	312	+	0	ID=cds00220;Parent=mRNA00033;Name=Cang_2012_03_13_00210_88;Target=Cang_2012_03_13_00210.g7087.t1 110 164 +
Cang_2012_03_13_00210	ALN	cds	88918	89046	259	+	1	ID=cds00221;Parent=mRNA00033;Name=Cang_2012_03_13_00210_88;Target=Cang_2012_03_13_00210.g7087.t1 165 207 +
Cang_2012_03_13_00210	ALN	cds	90037	90505	909	+	1	ID=cds00222;Parent=mRNA00033;Name=Cang_2012_03_13_00210_88;Target=Cang_2012_03_13_00210.g7087.t1 208 363 +
##sequence-region	Cang_2012_03_13_00153 89089 113664
Cang_2012_03_13_00153	ALN	gene	91897	101857	1643	+	.	ID=gene00034;Name=Cang_2012_03_13_00153_96
Cang_2012_03_13_00153	ALN	mRNA	91897	101857	1643	+	.	ID=mRNA00034;Parent=gene00034;Name=Cang_2012_03_13_00153_96
Cang_2012_03_13_00153	ALN	cds	91897	91929	1	+	0	ID=cds00223;Parent=mRNA00034;Name=Cang_2012_03_13_00153_96;Target=s914 1 11 +
Cang_2012_03_13_00153	ALN	cds	98711	99099	661	+	0	ID=cds00224;Parent=mRNA00034;Name=Cang_2012_03_13_00153_96;Target=s914 12 155 +
Cang_2012_03_13_00153	ALN	cds	100512	100924	778	+	1	ID=cds00225;Parent=mRNA00034;Name=Cang_2012_03_13_00153_96;Target=s914 156 292 +
Cang_2012_03_13_00153	ALN	cds	101673	101857	388	+	2	ID=cds00226;Parent=mRNA00034;Name=Cang_2012_03_13_00153_96;Target=s914 293 354 +
##sequence-region	Cang_2012_03_13_00136 32769 46080
Cang_2012_03_13_00136	ALN	gene	39287	39900	539	+	.	ID=gene00035;Name=Cang_2012_03_13_00136_39
Cang_2012_03_13_00136	ALN	mRNA	39287	39900	539	+	.	ID=mRNA00035;Parent=gene00035;Name=Cang_2012_03_13_00136_39
Cang_2012_03_13_00136	ALN	cds	39287	39371	217	+	0	ID=cds00227;Parent=mRNA00035;Name=Cang_2012_03_13_00136_39;Target=Cang_2012_03_13_00136.g5319.t1 1 28 +
Cang_2012_03_13_00136	ALN	cds	39725	39900	376	+	2	ID=cds00228;Parent=mRNA00035;Name=Cang_2012_03_13_00136_39;Target=Cang_2012_03_13_00136.g5319.t1 29 87 +
##sequence-region	Cang_2012_03_13_00322 55297 68608
Cang_2012_03_13_00322	ALN	gene	56938	57757	509	-	.	ID=gene00036;Name=Cang_2012_03_13_00322_57
Cang_2012_03_13_00322	ALN	mRNA	56938	57757	509	-	.	ID=mRNA00036;Parent=gene00036;Name=Cang_2012_03_13_00322_57
Cang_2012_03_13_00322	ALN	cds	57688	57757	176	-	0	ID=cds00229;Parent=mRNA00036;Name=Cang_2012_03_13_00322_57;Target=s949 1 23 +
Cang_2012_03_13_00322	ALN	cds	57368	57469	217	-	2	ID=cds00230;Parent=mRNA00036;Name=Cang_2012_03_13_00322_57;Target=s949 24 57 +
Cang_2012_03_13_00322	ALN	cds	56938	57038	221	-	2	ID=cds00231;Parent=mRNA00036;Name=Cang_2012_03_13_00322_57;Target=s949 58 91 +
##sequence-region	Cang_2012_03_13_00086 122881 147456
Cang_2012_03_13_00086	ALN	gene	128877	135826	5298	-	.	ID=gene00037;Name=Cang_2012_03_13_00086_132
Cang_2012_03_13_00086	ALN	mRNA	128877	135826	5298	-	.	ID=mRNA00037;Parent=gene00037;Name=Cang_2012_03_13_00086_132
Cang_2012_03_13_00086	ALN	cds	135808	135826	94	-	0	ID=cds00232;Parent=mRNA00037;Name=Cang_2012_03_13_00086_132;Target=Cang_2012_03_13_00086.g3908.t1 1 6 +
Cang_2012_03_13_00086	ALN	cds	133803	134054	423	-	2	ID=cds00233;Parent=mRNA00037;Name=Cang_2012_03_13_00086_132;Target=Cang_2012_03_13_00086.g3908.t1 7 90 +
Cang_2012_03_13_00086	ALN	cds	133445	133635	353	-	2	ID=cds00234;Parent=mRNA00037;Name=Cang_2012_03_13_00086_132;Target=Cang_2012_03_13_00086.g3908.t1 91 154 +
Cang_2012_03_13_00086	ALN	cds	133084	133221	267	-	0	ID=cds00235;Parent=mRNA00037;Name=Cang_2012_03_13_00086_132;Target=Cang_2012_03_13_00086.g3908.t1 155 200 +
Cang_2012_03_13_00086	ALN	cds	132958	133038	183	-	0	ID=cds00236;Parent=mRNA00037;Name=Cang_2012_03_13_00086_132;Target=Cang_2012_03_13_00086.g3908.t1 201 227 +
Cang_2012_03_13_00086	ALN	cds	132692	132906	407	-	0	ID=cds00237;Parent=mRNA00037;Name=Cang_2012_03_13_00086_132;Target=Cang_2012_03_13_00086.g3908.t1 228 299 +
Cang_2012_03_13_00086	ALN	cds	132526	132643	243	-	1	ID=cds00238;Parent=mRNA00037;Name=Cang_2012_03_13_00086_132;Target=Cang_2012_03_13_00086.g3908.t1 300 338 +
Cang_2012_03_13_00086	ALN	cds	132149	132429	534	-	0	ID=cds00239;Parent=mRNA00037;Name=Cang_2012_03_13_00086_132;Target=Cang_2012_03_13_00086.g3908.t1 339 432 +
Cang_2012_03_13_00086	ALN	cds	131508	131858	605	-	1	ID=cds00240;Parent=mRNA00037;Name=Cang_2012_03_13_00086_132;Target=Cang_2012_03_13_00086.g3908.t1 433 549 +
Cang_2012_03_13_00086	ALN	cds	130972	131169	339	-	1	ID=cds00241;Parent=mRNA00037;Name=Cang_2012_03_13_00086_132;Target=Cang_2012_03_13_00086.g3908.t1 550 615 +
Cang_2012_03_13_00086	ALN	cds	130665	130924	453	-	1	ID=cds00242;Parent=mRNA00037;Name=Cang_2012_03_13_00086_132;Target=Cang_2012_03_13_00086.g3908.t1 616 701 +
Cang_2012_03_13_00086	ALN	cds	130253	130610	622	-	2	ID=cds00243;Parent=mRNA00037;Name=Cang_2012_03_13_00086_132;Target=Cang_2012_03_13_00086.g3908.t1 702 821 +
Cang_2012_03_13_00086	ALN	cds	130036	130206	301	-	1	ID=cds00244;Parent=mRNA00037;Name=Cang_2012_03_13_00086_132;Target=Cang_2012_03_13_00086.g3908.t1 822 878 +
Cang_2012_03_13_00086	ALN	cds	129728	129889	311	-	1	ID=cds00245;Parent=mRNA00037;Name=Cang_2012_03_13_00086_132;Target=Cang_2012_03_13_00086.g3908.t1 879 932 +
Cang_2012_03_13_00086	ALN	cds	129394	129530	265	-	1	ID=cds00246;Parent=mRNA00037;Name=Cang_2012_03_13_00086_132;Target=Cang_2012_03_13_00086.g3908.t1 933 977 +
Cang_2012_03_13_00086	ALN	cds	129233	129287	137	-	2	ID=cds00247;Parent=mRNA00037;Name=Cang_2012_03_13_00086_132;Target=Cang_2012_03_13_00086.g3908.t1 978 996 +
Cang_2012_03_13_00086	ALN	cds	128877	129171	545	-	1	ID=cds00248;Parent=mRNA00037;Name=Cang_2012_03_13_00086_132;Target=Cang_2012_03_13_00086.g3908.t1 997 1094 +
##sequence-region	Cang_2012_03_13_00221 55297 79872
Cang_2012_03_13_00221	ALN	gene	62193	74048	6971	+	.	ID=gene00038;Name=Cang_2012_03_13_00221_68
Cang_2012_03_13_00221	ALN	mRNA	62193	74048	6971	+	.	ID=mRNA00038;Parent=gene00038;Name=Cang_2012_03_13_00221_68
Cang_2012_03_13_00221	ALN	cds	62193	62406	453	+	0	ID=cds00249;Parent=mRNA00038;Name=Cang_2012_03_13_00221_68;Target=s1041 1 71 +
Cang_2012_03_13_00221	ALN	cds	62637	63190	1005	+	2	ID=cds00250;Parent=mRNA00038;Name=Cang_2012_03_13_00221_68;Target=s1041 72 256 +
Cang_2012_03_13_00221	ALN	cds	63236	63654	762	+	0	ID=cds00251;Parent=mRNA00038;Name=Cang_2012_03_13_00221_68;Target=s1041 257 396 +
Cang_2012_03_13_00221	ALN	cds	63704	63932	440	+	1	ID=cds00252;Parent=mRNA00038;Name=Cang_2012_03_13_00221_68;Target=s1041 397 472 +
Cang_2012_03_13_00221	ALN	cds	63981	64090	241	+	0	ID=cds00253;Parent=mRNA00038;Name=Cang_2012_03_13_00221_68;Target=s1041 473 509 +
Cang_2012_03_13_00221	ALN	cds	64145	64609	808	+	1	ID=cds00254;Parent=mRNA00038;Name=Cang_2012_03_13_00221_68;Target=s1041 510 664 +
Cang_2012_03_13_00221	ALN	cds	64654	65469	1453	+	1	ID=cds00255;Parent=mRNA00038;Name=Cang_2012_03_13_00221_68;Target=s1041 665 936 +
Cang_2012_03_13_00221	ALN	cds	65525	65815	555	+	1	ID=cds00256;Parent=mRNA00038;Name=Cang_2012_03_13_00221_68;Target=s1041 937 1033 +
Cang_2012_03_13_00221	ALN	cds	65870	65985	212	+	1	ID=cds00257;Parent=mRNA00038;Name=Cang_2012_03_13_00221_68;Target=s1041 1034 1071 +
Cang_2012_03_13_00221	ALN	cds	66038	66763	1216	+	2	ID=cds00258;Parent=mRNA00038;Name=Cang_2012_03_13_00221_68;Target=s1041 1072 1313 +
Cang_2012_03_13_00221	ALN	cds	73897	74048	310	+	2	ID=cds00259;Parent=mRNA00038;Name=Cang_2012_03_13_00221_68;Target=s1041 1314 1364 +
##sequence-region	Cang_2012_03_13_00565 32769 46080
Cang_2012_03_13_00565	ALN	gene	35191	39313	4314	+	.	ID=gene00039;Name=Cang_2012_03_13_00565_37
Cang_2012_03_13_00565	ALN	mRNA	35191	39313	4314	+	.	ID=mRNA00039;Parent=gene00039;Name=Cang_2012_03_13_00565_37
Cang_2012_03_13_00565	ALN	cds	35191	35823	1150	+	0	ID=cds00260;Parent=mRNA00039;Name=Cang_2012_03_13_00565_37;Target=s872 1 201 +
Cang_2012_03_13_00565	ALN	cds	35880	36026	276	+	0	ID=cds00261;Parent=mRNA00039;Name=Cang_2012_03_13_00565_37;Target=s872 202 250 +
Cang_2012_03_13_00565	ALN	cds	36456	36646	356	+	0	ID=cds00262;Parent=mRNA00039;Name=Cang_2012_03_13_00565_37;Target=s872 251 314 +
Cang_2012_03_13_00565	ALN	cds	36690	36830	282	+	1	ID=cds00263;Parent=mRNA00039;Name=Cang_2012_03_13_00565_37;Target=s872 315 361 +
Cang_2012_03_13_00565	ALN	cds	36883	37679	1425	+	1	ID=cds00264;Parent=mRNA00039;Name=Cang_2012_03_13_00565_37;Target=s872 362 626 +
Cang_2012_03_13_00565	ALN	cds	37725	37869	294	+	2	ID=cds00265;Parent=mRNA00039;Name=Cang_2012_03_13_00565_37;Target=s872 627 675 +
Cang_2012_03_13_00565	ALN	cds	38350	38689	391	+	1	ID=cds00266;Parent=mRNA00039;Name=Cang_2012_03_13_00565_37;Target=s872 676 814 +
Cang_2012_03_13_00565	ALN	cds	38763	38876	226	+	0	ID=cds00267;Parent=mRNA00039;Name=Cang_2012_03_13_00565_37;Target=s872 815 852 +
Cang_2012_03_13_00565	ALN	cds	38941	38997	130	+	0	ID=cds00268;Parent=mRNA00039;Name=Cang_2012_03_13_00565_37;Target=s872 853 871 +
Cang_2012_03_13_00565	ALN	cds	39074	39313	207	+	0	ID=cds00269;Parent=mRNA00039;Name=Cang_2012_03_13_00565_37;Target=s872 872 942 +
##sequence-region	Cang_2012_03_13_00071 134145 147456
Cang_2012_03_13_00071	ALN	gene	139756	144969	2959	+	.	ID=gene00040;Name=Cang_2012_03_13_00071_142
Cang_2012_03_13_00071	ALN	mRNA	139756	144969	2959	+	.	ID=mRNA00040;Parent=gene00040;Name=Cang_2012_03_13_00071_142
Cang_2012_03_13_00071	ALN	cds	139756	139855	159	+	0	ID=cds00270;Parent=mRNA00040;Name=Cang_2012_03_13_00071_142;Target=s980 1 33 +
Cang_2012_03_13_00071	ALN	cds	142625	142957	543	+	2	ID=cds00271;Parent=mRNA00040;Name=Cang_2012_03_13_00071_142;Target=s980 34 139 +
Cang_2012_03_13_00071	ALN	cds	143203	143846	1079	+	2	ID=cds00272;Parent=mRNA00040;Name=Cang_2012_03_13_00071_142;Target=s980 140 340 +
Cang_2012_03_13_00071	ALN	cds	143905	144180	506	+	0	ID=cds00273;Parent=mRNA00040;Name=Cang_2012_03_13_00071_142;Target=s980 341 433 +
Cang_2012_03_13_00071	ALN	cds	144364	144663	482	+	0	ID=cds00274;Parent=mRNA00040;Name=Cang_2012_03_13_00071_142;Target=s980 434 534 +
Cang_2012_03_13_00071	ALN	cds	144727	144969	449	+	0	ID=cds00275;Parent=mRNA00040;Name=Cang_2012_03_13_00071_142;Target=s980 535 612 +
##sequence-region	Cang_2012_03_13_00052 134145 147456
Cang_2012_03_13_00052	ALN	gene	138691	140437	2352	-	.	ID=gene00041;Name=Cang_2012_03_13_00052_139
Cang_2012_03_13_00052	ALN	mRNA	138691	140437	2352	-	.	ID=mRNA00041;Parent=gene00041;Name=Cang_2012_03_13_00052_139
Cang_2012_03_13_00052	ALN	cds	140358	140437	210	-	0	ID=cds00276;Parent=mRNA00041;Name=Cang_2012_03_13_00052_139;Target=Cang_2012_03_13_00052.g2718.t1 1 27 +
Cang_2012_03_13_00052	ALN	cds	139738	140309	969	-	1	ID=cds00277;Parent=mRNA00041;Name=Cang_2012_03_13_00052_139;Target=Cang_2012_03_13_00052.g2718.t1 28 217 +
Cang_2012_03_13_00052	ALN	cds	139241	139692	821	-	2	ID=cds00278;Parent=mRNA00041;Name=Cang_2012_03_13_00052_139;Target=Cang_2012_03_13_00052.g2718.t1 218 368 +
Cang_2012_03_13_00052	ALN	cds	138691	138942	499	-	0	ID=cds00279;Parent=mRNA00041;Name=Cang_2012_03_13_00052_139;Target=Cang_2012_03_13_00052.g2718.t1 369 452 +
##sequence-region	Cang_2012_03_13_00052 190465 200929
Cang_2012_03_13_00052	ALN	gene	195105	197577	1328	-	.	ID=gene00042;Name=Cang_2012_03_13_00052_196
Cang_2012_03_13_00052	ALN	mRNA	195105	197577	1328	-	.	ID=mRNA00042;Parent=gene00042;Name=Cang_2012_03_13_00052_196
Cang_2012_03_13_00052	ALN	cds	197498	197577	211	-	0	ID=cds00280;Parent=mRNA00042;Name=Cang_2012_03_13_00052_196;Target=Cang_2012_03_13_00052.g2718.t1 1 27 +
Cang_2012_03_13_00052	ALN	cds	196326	197451	1094	-	1	ID=cds00281;Parent=mRNA00042;Name=Cang_2012_03_13_00052_196;Target=Cang_2012_03_13_00052.g2718.t1 28 368 +
Cang_2012_03_13_00052	ALN	cds	195915	196028	194	-	0	ID=cds00282;Parent=mRNA00042;Name=Cang_2012_03_13_00052_196;Target=Cang_2012_03_13_00052.g2718.t1 369 406 +
Cang_2012_03_13_00052	ALN	cds	195105	195260	-12	-	0	ID=cds00283;Parent=mRNA00042;Name=Cang_2012_03_13_00052_196;Target=Cang_2012_03_13_00052.g2718.t1 407 452 +
##sequence-region	Cang_2012_03_13_32327 1 212
Cang_2012_03_13_32327	ALN	gene	36	212	318	-	.	ID=gene00043;Name=Cang_2012_03_13_32327_0
Cang_2012_03_13_32327	ALN	mRNA	36	212	318	-	.	ID=mRNA00043;Parent=gene00043;Name=Cang_2012_03_13_32327_0
Cang_2012_03_13_32327	ALN	cds	36	212	318	-	0	ID=cds00284;Parent=mRNA00043;Name=Cang_2012_03_13_32327_0;Target=Cang_2012_03_13_00052.g2718.t1 394 452 +
##sequence-region	Cang_2012_03_13_00052 134145 147456
Cang_2012_03_13_00052	ALN	gene	138102	140437	1690	-	.	ID=gene00044;Name=Cang_2012_03_13_00052_139
Cang_2012_03_13_00052	ALN	mRNA	138102	140437	1690	-	.	ID=mRNA00044;Parent=gene00044;Name=Cang_2012_03_13_00052_139
Cang_2012_03_13_00052	ALN	cds	140358	140437	210	-	0	ID=cds00285;Parent=mRNA00044;Name=Cang_2012_03_13_00052_139;Target=s796 1 27 +
Cang_2012_03_13_00052	ALN	cds	139738	140309	571	-	1	ID=cds00286;Parent=mRNA00044;Name=Cang_2012_03_13_00052_139;Target=s796 28 217 +
Cang_2012_03_13_00052	ALN	cds	139241	139692	721	-	2	ID=cds00287;Parent=mRNA00044;Name=Cang_2012_03_13_00052_139;Target=s796 218 402 +
Cang_2012_03_13_00052	ALN	cds	138829	138942	196	-	0	ID=cds00288;Parent=mRNA00044;Name=Cang_2012_03_13_00052_139;Target=s796 403 440 +
Cang_2012_03_13_00052	ALN	cds	138102	138269	196	-	0	ID=cds00289;Parent=mRNA00044;Name=Cang_2012_03_13_00052_139;Target=s796 441 492 +
##sequence-region	Cang_2012_03_13_00052 190465 200929
Cang_2012_03_13_00052	ALN	gene	195105	197577	1668	-	.	ID=gene00045;Name=Cang_2012_03_13_00052_196
Cang_2012_03_13_00052	ALN	mRNA	195105	197577	1668	-	.	ID=mRNA00045;Parent=gene00045;Name=Cang_2012_03_13_00052_196
Cang_2012_03_13_00052	ALN	cds	197498	197577	211	-	0	ID=cds00290;Parent=mRNA00045;Name=Cang_2012_03_13_00052_196;Target=s796 1 27 +
Cang_2012_03_13_00052	ALN	cds	196326	197451	1185	-	1	ID=cds00291;Parent=mRNA00045;Name=Cang_2012_03_13_00052_196;Target=s796 28 402 +
Cang_2012_03_13_00052	ALN	cds	195915	196028	194	-	0	ID=cds00292;Parent=mRNA00045;Name=Cang_2012_03_13_00052_196;Target=s796 403 440 +
Cang_2012_03_13_00052	ALN	cds	195105	195260	236	-	0	ID=cds00293;Parent=mRNA00045;Name=Cang_2012_03_13_00052_196;Target=s796 441 492 +
##sequence-region	Cang_2012_03_13_00032 179201 203776
Cang_2012_03_13_00032	ALN	gene	187477	194453	2838	+	.	ID=gene00046;Name=Cang_2012_03_13_00032_190
Cang_2012_03_13_00032	ALN	mRNA	187477	194453	2838	+	.	ID=mRNA00046;Parent=gene00046;Name=Cang_2012_03_13_00032_190
Cang_2012_03_13_00032	ALN	cds	187477	187628	352	+	0	ID=cds00294;Parent=mRNA00046;Name=Cang_2012_03_13_00032_190;Target=Cang_2012_03_13_00032.g1859.t1 1 51 +
Cang_2012_03_13_00032	ALN	cds	188271	188341	155	+	1	ID=cds00295;Parent=mRNA00046;Name=Cang_2012_03_13_00032_190;Target=Cang_2012_03_13_00032.g1859.t1 52 74 +
Cang_2012_03_13_00032	ALN	cds	188388	188491	233	+	2	ID=cds00296;Parent=mRNA00046;Name=Cang_2012_03_13_00032_190;Target=Cang_2012_03_13_00032.g1859.t1 75 109 +
Cang_2012_03_13_00032	ALN	cds	189496	189914	794	+	0	ID=cds00297;Parent=mRNA00046;Name=Cang_2012_03_13_00032_190;Target=Cang_2012_03_13_00032.g1859.t1 110 249 +
Cang_2012_03_13_00032	ALN	cds	190704	190974	521	+	1	ID=cds00298;Parent=mRNA00046;Name=Cang_2012_03_13_00032_190;Target=Cang_2012_03_13_00032.g1859.t1 250 339 +
Cang_2012_03_13_00032	ALN	cds	192164	192358	389	+	0	ID=cds00299;Parent=mRNA00046;Name=Cang_2012_03_13_00032_190;Target=Cang_2012_03_13_00032.g1859.t1 340 404 +
Cang_2012_03_13_00032	ALN	cds	193213	193370	333	+	0	ID=cds00300;Parent=mRNA00046;Name=Cang_2012_03_13_00032_190;Target=Cang_2012_03_13_00032.g1859.t1 405 457 +
Cang_2012_03_13_00032	ALN	cds	193416	193545	289	+	1	ID=cds00301;Parent=mRNA00046;Name=Cang_2012_03_13_00032_190;Target=Cang_2012_03_13_00032.g1859.t1 458 500 +
Cang_2012_03_13_00032	ALN	cds	194340	194453	216	+	0	ID=cds00302;Parent=mRNA00046;Name=Cang_2012_03_13_00032_190;Target=Cang_2012_03_13_00032.g1859.t1 501 538 +
##sequence-region	Cang_2012_03_13_00180 44033 57344
Cang_2012_03_13_00180	ALN	gene	50994	54380	3142	-	.	ID=gene00047;Name=Cang_2012_03_13_00180_52
Cang_2012_03_13_00180	ALN	mRNA	50994	54380	3142	-	.	ID=mRNA00047;Parent=gene00047;Name=Cang_2012_03_13_00180_52
Cang_2012_03_13_00180	ALN	cds	54330	54380	157	-	0	ID=cds00303;Parent=mRNA00047;Name=Cang_2012_03_13_00180_52;Target=Cang_2012_03_13_00180.g6349.t1 1 17 +
Cang_2012_03_13_00180	ALN	cds	53614	53716	201	-	0	ID=cds00304;Parent=mRNA00047;Name=Cang_2012_03_13_00180_52;Target=Cang_2012_03_13_00180.g6349.t1 18 51 +
Cang_2012_03_13_00180	ALN	cds	52849	53001	284	-	2	ID=cds00305;Parent=mRNA00047;Name=Cang_2012_03_13_00180_52;Target=Cang_2012_03_13_00180.g6349.t1 52 102 +
Cang_2012_03_13_00180	ALN	cds	52066	52739	1226	-	2	ID=cds00306;Parent=mRNA00047;Name=Cang_2012_03_13_00180_52;Target=Cang_2012_03_13_00180.g6349.t1 103 327 +
Cang_2012_03_13_00180	ALN	cds	51759	52013	504	-	0	ID=cds00307;Parent=mRNA00047;Name=Cang_2012_03_13_00180_52;Target=Cang_2012_03_13_00180.g6349.t1 328 412 +
Cang_2012_03_13_00180	ALN	cds	51498	51625	262	-	0	ID=cds00308;Parent=mRNA00047;Name=Cang_2012_03_13_00180_52;Target=Cang_2012_03_13_00180.g6349.t1 413 455 +
Cang_2012_03_13_00180	ALN	cds	50994	51438	809	-	1	ID=cds00309;Parent=mRNA00047;Name=Cang_2012_03_13_00180_52;Target=Cang_2012_03_13_00180.g6349.t1 456 603 +
##sequence-region	Cang_2012_03_13_00420 21505 46080
Cang_2012_03_13_00420	ALN	gene	31883	35338	1754	+	.	ID=gene00048;Name=Cang_2012_03_13_00420_33
Cang_2012_03_13_00420	ALN	mRNA	31883	35338	1754	+	.	ID=mRNA00048;Parent=gene00048;Name=Cang_2012_03_13_00420_33
Cang_2012_03_13_00420	ALN	cds	31883	31951	66	+	0	ID=cds00310;Parent=mRNA00048;Name=Cang_2012_03_13_00420_33;Target=s883 1 23 +
Cang_2012_03_13_00420	ALN	cds	32096	32212	225	+	0	ID=cds00311;Parent=mRNA00048;Name=Cang_2012_03_13_00420_33;Target=s883 24 62 +
Cang_2012_03_13_00420	ALN	cds	32734	32893	315	+	0	ID=cds00312;Parent=mRNA00048;Name=Cang_2012_03_13_00420_33;Target=s883 63 115 +
Cang_2012_03_13_00420	ALN	cds	33038	33152	161	+	2	ID=cds00313;Parent=mRNA00048;Name=Cang_2012_03_13_00420_33;Target=s883 116 154 +
Cang_2012_03_13_00420	ALN	cds	33413	33931	705	+	1	ID=cds00314;Parent=mRNA00048;Name=Cang_2012_03_13_00420_33;Target=s883 155 302 +
Cang_2012_03_13_00420	ALN	cds	34113	34235	250	+	1	ID=cds00315;Parent=mRNA00048;Name=Cang_2012_03_13_00420_33;Target=s883 303 343 +
Cang_2012_03_13_00420	ALN	cds	34294	34489	341	+	1	ID=cds00316;Parent=mRNA00048;Name=Cang_2012_03_13_00420_33;Target=s883 344 408 +
Cang_2012_03_13_00420	ALN	cds	35306	35338	46	+	0	ID=cds00317;Parent=mRNA00048;Name=Cang_2012_03_13_00420_33;Target=s883 409 419 +
##sequence-region	Cang_2012_03_13_07437 1 712
Cang_2012_03_13_07437	ALN	gene	5	346	578	-	.	ID=gene00049;Name=Cang_2012_03_13_07437_0
Cang_2012_03_13_07437	ALN	mRNA	5	346	578	-	.	ID=mRNA00049;Parent=gene00049;Name=Cang_2012_03_13_07437_0
Cang_2012_03_13_07437	ALN	cds	5	346	578	-	0	ID=cds00318;Parent=mRNA00049;Name=Cang_2012_03_13_07437_0;Target=s884 1 114 +
##sequence-region	Cang_2012_03_13_03591 1 1374
Cang_2012_03_13_03591	ALN	gene	425	1158	966	-	.	ID=gene00050;Name=Cang_2012_03_13_03591_0
Cang_2012_03_13_03591	ALN	mRNA	425	1158	966	-	.	ID=mRNA00050;Parent=gene00050;Name=Cang_2012_03_13_03591_0
Cang_2012_03_13_03591	ALN	cds	1109	1158	154	-	0	ID=cds00319;Parent=mRNA00050;Name=Cang_2012_03_13_03591_0;Target=Cang_2012_03_13_03591.g18211.t1 1 17 +
Cang_2012_03_13_03591	ALN	cds	425	914	863	-	1	ID=cds00320;Parent=mRNA00050;Name=Cang_2012_03_13_03591_0;Target=Cang_2012_03_13_03591.g18211.t1 18 180 +
##sequence-region	Cang_2012_03_13_24290 1 270
Cang_2012_03_13_24290	ALN	gene	1	270	523	+	.	ID=gene00051;Name=Cang_2012_03_13_24290_0
Cang_2012_03_13_24290	ALN	mRNA	1	270	523	+	.	ID=mRNA00051;Parent=gene00051;Name=Cang_2012_03_13_24290_0
Cang_2012_03_13_24290	ALN	cds	1	270	523	+	0	ID=cds00321;Parent=mRNA00051;Name=Cang_2012_03_13_24290_0;Target=s885 1 90 +
##sequence-region	Cang_2012_03_13_00420 21505 34816
Cang_2012_03_13_00420	ALN	gene	32659	32793	96	+	.	ID=gene00052;Name=Cang_2012_03_13_00420_32
Cang_2012_03_13_00420	ALN	mRNA	32659	32793	96	+	.	ID=mRNA00052;Parent=gene00052;Name=Cang_2012_03_13_00420_32
Cang_2012_03_13_00420	ALN	cds	32659	32793	96	+	0	ID=cds00322;Parent=mRNA00052;Name=Cang_2012_03_13_00420_32;Target=s885 1 90 +
##sequence-region	Cang_2012_03_13_00085 111617 136192
Cang_2012_03_13_00085	ALN	gene	123084	126241	4394	+	.	ID=gene00053;Name=Cang_2012_03_13_00085_124
Cang_2012_03_13_00085	ALN	mRNA	123084	126241	4394	+	.	ID=mRNA00053;Parent=gene00053;Name=Cang_2012_03_13_00085_124
Cang_2012_03_13_00085	ALN	cds	123084	123128	159	+	0	ID=cds00323;Parent=mRNA00053;Name=Cang_2012_03_13_00085_124;Target=Cang_2012_03_13_00085.g3875.t1 1 15 +
Cang_2012_03_13_00085	ALN	cds	123179	123583	720	+	0	ID=cds00324;Parent=mRNA00053;Name=Cang_2012_03_13_00085_124;Target=Cang_2012_03_13_00085.g3875.t1 16 150 +
Cang_2012_03_13_00085	ALN	cds	123656	124840	2047	+	0	ID=cds00325;Parent=mRNA00053;Name=Cang_2012_03_13_00085_124;Target=Cang_2012_03_13_00085.g3875.t1 151 545 +
Cang_2012_03_13_00085	ALN	cds	124924	125061	238	+	0	ID=cds00326;Parent=mRNA00053;Name=Cang_2012_03_13_00085_124;Target=Cang_2012_03_13_00085.g3875.t1 546 591 +
Cang_2012_03_13_00085	ALN	cds	125161	125447	470	+	0	ID=cds00327;Parent=mRNA00053;Name=Cang_2012_03_13_00085_124;Target=Cang_2012_03_13_00085.g3875.t1 592 687 +
Cang_2012_03_13_00085	ALN	cds	125509	125608	218	+	1	ID=cds00328;Parent=mRNA00053;Name=Cang_2012_03_13_00085_124;Target=Cang_2012_03_13_00085.g3875.t1 688 720 +
Cang_2012_03_13_00085	ALN	cds	125672	125779	228	+	0	ID=cds00329;Parent=mRNA00053;Name=Cang_2012_03_13_00085_124;Target=Cang_2012_03_13_00085.g3875.t1 721 756 +
Cang_2012_03_13_00085	ALN	cds	125830	126060	417	+	0	ID=cds00330;Parent=mRNA00053;Name=Cang_2012_03_13_00085_124;Target=Cang_2012_03_13_00085.g3875.t1 757 833 +
Cang_2012_03_13_00085	ALN	cds	126107	126241	265	+	0	ID=cds00331;Parent=mRNA00053;Name=Cang_2012_03_13_00085_124;Target=Cang_2012_03_13_00085.g3875.t1 834 878 +
##sequence-region	Cang_2012_03_13_00632 21505 46080
Cang_2012_03_13_00632	ALN	gene	30085	38785	3420	+	.	ID=gene00054;Name=Cang_2012_03_13_00632_34
Cang_2012_03_13_00632	ALN	mRNA	30085	38785	3420	+	.	ID=mRNA00054;Parent=gene00054;Name=Cang_2012_03_13_00632_34
Cang_2012_03_13_00632	ALN	cds	30085	30213	300	+	0	ID=cds00332;Parent=mRNA00054;Name=Cang_2012_03_13_00632_34;Target=s917 1 43 +
Cang_2012_03_13_00632	ALN	cds	30873	31322	837	+	0	ID=cds00333;Parent=mRNA00054;Name=Cang_2012_03_13_00632_34;Target=s917 44 193 +
Cang_2012_03_13_00632	ALN	cds	31496	31635	281	+	0	ID=cds00334;Parent=mRNA00054;Name=Cang_2012_03_13_00632_34;Target=s917 194 240 +
Cang_2012_03_13_00632	ALN	cds	32160	32323	313	+	1	ID=cds00335;Parent=mRNA00054;Name=Cang_2012_03_13_00632_34;Target=s917 241 294 +
Cang_2012_03_13_00632	ALN	cds	32393	34231	-781	+	2	ID=cds00336;Parent=mRNA00054;Name=Cang_2012_03_13_00632_34;Target=s917 295 907 +
Cang_2012_03_13_00632	ALN	cds	34481	34721	455	+	2	ID=cds00337;Parent=mRNA00054;Name=Cang_2012_03_13_00632_34;Target=s917 908 988 +
Cang_2012_03_13_00632	ALN	cds	35487	35766	510	+	1	ID=cds00338;Parent=mRNA00054;Name=Cang_2012_03_13_00632_34;Target=s917 989 1081 +
Cang_2012_03_13_00632	ALN	cds	36010	36444	830	+	0	ID=cds00339;Parent=mRNA00054;Name=Cang_2012_03_13_00632_34;Target=s917 1082 1226 +
Cang_2012_03_13_00632	ALN	cds	37105	37399	525	+	0	ID=cds00340;Parent=mRNA00054;Name=Cang_2012_03_13_00632_34;Target=s917 1227 1324 +
Cang_2012_03_13_00632	ALN	cds	38318	38524	382	+	2	ID=cds00341;Parent=mRNA00054;Name=Cang_2012_03_13_00632_34;Target=s917 1325 1393 +
Cang_2012_03_13_00632	ALN	cds	38568	38623	120	+	2	ID=cds00342;Parent=mRNA00054;Name=Cang_2012_03_13_00632_34;Target=s917 1394 1412 +
Cang_2012_03_13_00632	ALN	cds	38678	38785	221	+	0	ID=cds00343;Parent=mRNA00054;Name=Cang_2012_03_13_00632_34;Target=s917 1413 1448 +
##sequence-region	Cang_2012_03_13_00152 1 12288
Cang_2012_03_13_00152	ALN	gene	2734	5631	2487	+	.	ID=gene00055;Name=Cang_2012_03_13_00152_4
Cang_2012_03_13_00152	ALN	mRNA	2734	5631	2487	+	.	ID=mRNA00055;Parent=gene00055;Name=Cang_2012_03_13_00152_4
Cang_2012_03_13_00152	ALN	cds	2734	3017	552	+	0	ID=cds00344;Parent=mRNA00055;Name=Cang_2012_03_13_00152_4;Target=Cang_2012_03_13_00152.g5693.t1 1 95 +
Cang_2012_03_13_00152	ALN	cds	3428	3518	169	+	1	ID=cds00345;Parent=mRNA00055;Name=Cang_2012_03_13_00152_4;Target=Cang_2012_03_13_00152.g5693.t1 96 125 +
Cang_2012_03_13_00152	ALN	cds	3569	3940	663	+	0	ID=cds00346;Parent=mRNA00055;Name=Cang_2012_03_13_00152_4;Target=Cang_2012_03_13_00152.g5693.t1 126 249 +
Cang_2012_03_13_00152	ALN	cds	3985	4475	858	+	0	ID=cds00347;Parent=mRNA00055;Name=Cang_2012_03_13_00152_4;Target=Cang_2012_03_13_00152.g5693.t1 250 413 +
Cang_2012_03_13_00152	ALN	cds	4534	4750	397	+	1	ID=cds00348;Parent=mRNA00055;Name=Cang_2012_03_13_00152_4;Target=Cang_2012_03_13_00152.g5693.t1 414 485 +
Cang_2012_03_13_00152	ALN	cds	4798	4941	287	+	0	ID=cds00349;Parent=mRNA00055;Name=Cang_2012_03_13_00152_4;Target=Cang_2012_03_13_00152.g5693.t1 486 533 +
Cang_2012_03_13_00152	ALN	cds	5072	5631	-150	+	0	ID=cds00350;Parent=mRNA00055;Name=Cang_2012_03_13_00152_4;Target=Cang_2012_03_13_00152.g5693.t1 580 638 +
##sequence-region	Cang_2012_03_13_00671 21505 42056
Cang_2012_03_13_00671	ALN	gene	32456	35265	3853	+	.	ID=gene00056;Name=Cang_2012_03_13_00671_33
Cang_2012_03_13_00671	ALN	mRNA	32456	35265	3853	+	.	ID=mRNA00056;Parent=gene00056;Name=Cang_2012_03_13_00671_33
Cang_2012_03_13_00671	ALN	cds	32456	32977	966	+	0	ID=cds00351;Parent=mRNA00056;Name=Cang_2012_03_13_00671_33;Target=Cang_2012_03_13_00671.g13331.t1 1 174 +
Cang_2012_03_13_00671	ALN	cds	33069	33586	995	+	0	ID=cds00352;Parent=mRNA00056;Name=Cang_2012_03_13_00671_33;Target=Cang_2012_03_13_00671.g13331.t1 175 347 +
Cang_2012_03_13_00671	ALN	cds	33628	33976	648	+	1	ID=cds00353;Parent=mRNA00056;Name=Cang_2012_03_13_00671_33;Target=Cang_2012_03_13_00671.g13331.t1 348 463 +
Cang_2012_03_13_00671	ALN	cds	34022	34255	441	+	0	ID=cds00354;Parent=mRNA00056;Name=Cang_2012_03_13_00671_33;Target=Cang_2012_03_13_00671.g13331.t1 464 541 +
Cang_2012_03_13_00671	ALN	cds	34631	34941	562	+	0	ID=cds00355;Parent=mRNA00056;Name=Cang_2012_03_13_00671_33;Target=Cang_2012_03_13_00671.g13331.t1 542 645 +
Cang_2012_03_13_00671	ALN	cds	34995	35265	484	+	1	ID=cds00356;Parent=mRNA00056;Name=Cang_2012_03_13_00671_33;Target=Cang_2012_03_13_00671.g13331.t1 646 735 +
