# Supplementary material for: Expanding the view on the evolution of the nematode dauer signalling pathways: refinement through gene gain and pathway co-option
Source: BMC Genomics. 2016 Jun 27;17:476. doi: 10.1186/s12864-016-2770-7 (PMC4924289; doi:10.1186/s12864-016-2770-7)
Supplement: Additional file 4: — Gene models in gff format. (TGZ 240 kb) [file 12864_2016_2770_MOESM4_ESM.tgz › c_brenneri-PRJNA20035-WS246-annotations.gff]

##gff-version	3
##Species, BioProject, Release: C. brenneri, PRJNA20035, WS246
##sequence-region	Cbre_Contig6 99329 115712
Cbre_Contig6	ALN	gene	110078	112255	2735	+	.	ID=gene00001;Name=Cbre_Contig6_111
Cbre_Contig6	ALN	mRNA	110078	112255	2735	+	.	ID=mRNA00001;Parent=gene00001;Name=Cbre_Contig6_111
Cbre_Contig6	ALN	cds	110078	110253	384	+	0	ID=cds00001;Parent=mRNA00001;Name=Cbre_Contig6_111;Target=CBN00590 1 59 +
Cbre_Contig6	ALN	cds	110579	110838	487	+	1	ID=cds00002;Parent=mRNA00001;Name=Cbre_Contig6_111;Target=CBN00590 60 145 +
Cbre_Contig6	ALN	cds	110936	111201	498	+	2	ID=cds00003;Parent=mRNA00001;Name=Cbre_Contig6_111;Target=CBN00590 146 234 +
Cbre_Contig6	ALN	cds	111407	112255	1519	+	0	ID=cds00004;Parent=mRNA00001;Name=Cbre_Contig6_111;Target=CBN00590 235 517 +
##sequence-region	Cbre_Contig349 41985 58368
Cbre_Contig349	ALN	gene	50495	53081	2711	+	.	ID=gene00002;Name=Cbre_Contig349_51
Cbre_Contig349	ALN	mRNA	50495	53081	2711	+	.	ID=mRNA00002;Parent=gene00002;Name=Cbre_Contig349_51
Cbre_Contig349	ALN	cds	50495	50670	380	+	0	ID=cds00005;Parent=mRNA00002;Name=Cbre_Contig349_51;Target=CBN00590 1 59 +
Cbre_Contig349	ALN	cds	50985	51244	476	+	1	ID=cds00006;Parent=mRNA00002;Name=Cbre_Contig349_51;Target=CBN00590 60 145 +
Cbre_Contig349	ALN	cds	51330	51595	500	+	2	ID=cds00007;Parent=mRNA00002;Name=Cbre_Contig349_51;Target=CBN00590 146 234 +
Cbre_Contig349	ALN	cds	52233	53081	1512	+	0	ID=cds00008;Parent=mRNA00002;Name=Cbre_Contig349_51;Target=CBN00590 235 517 +
##sequence-region	Cbre_Contig349 41985 58368
Cbre_Contig349	ALN	gene	50495	53081	2716	+	.	ID=gene00003;Name=Cbre_Contig349_51
Cbre_Contig349	ALN	mRNA	50495	53081	2716	+	.	ID=mRNA00003;Parent=gene00003;Name=Cbre_Contig349_51
Cbre_Contig349	ALN	cds	50495	50670	383	+	0	ID=cds00009;Parent=mRNA00003;Name=Cbre_Contig349_51;Target=CBN32133 1 59 +
Cbre_Contig349	ALN	cds	50985	51244	476	+	1	ID=cds00010;Parent=mRNA00003;Name=Cbre_Contig349_51;Target=CBN32133 60 145 +
Cbre_Contig349	ALN	cds	51330	51595	500	+	2	ID=cds00011;Parent=mRNA00003;Name=Cbre_Contig349_51;Target=CBN32133 146 234 +
Cbre_Contig349	ALN	cds	52233	53081	1514	+	0	ID=cds00012;Parent=mRNA00003;Name=Cbre_Contig349_51;Target=CBN32133 235 517 +
##sequence-region	Cbre_Contig6 99329 115712
Cbre_Contig6	ALN	gene	110078	112255	2728	+	.	ID=gene00004;Name=Cbre_Contig6_111
Cbre_Contig6	ALN	mRNA	110078	112255	2728	+	.	ID=mRNA00004;Parent=gene00004;Name=Cbre_Contig6_111
Cbre_Contig6	ALN	cds	110078	110253	379	+	0	ID=cds00013;Parent=mRNA00004;Name=Cbre_Contig6_111;Target=CBN32133 1 59 +
Cbre_Contig6	ALN	cds	110579	110838	487	+	1	ID=cds00014;Parent=mRNA00004;Name=Cbre_Contig6_111;Target=CBN32133 60 145 +
Cbre_Contig6	ALN	cds	110936	111201	498	+	2	ID=cds00015;Parent=mRNA00004;Name=Cbre_Contig6_111;Target=CBN32133 146 234 +
Cbre_Contig6	ALN	cds	111407	112255	1516	+	0	ID=cds00016;Parent=mRNA00004;Name=Cbre_Contig6_111;Target=CBN32133 235 517 +
##sequence-region	Cbre_Contig28 171009 230400
Cbre_Contig28	ALN	gene	214311	218141	5987	+	.	ID=gene00005;Name=Cbre_Contig28_216
Cbre_Contig28	ALN	mRNA	214311	218141	5987	+	.	ID=mRNA00005;Parent=gene00005;Name=Cbre_Contig28_216
Cbre_Contig28	ALN	cds	214311	214375	199	+	0	ID=cds00017;Parent=mRNA00005;Name=Cbre_Contig28_216;Target=CBN16868 1 22 +
Cbre_Contig28	ALN	cds	214420	214705	530	+	1	ID=cds00018;Parent=mRNA00005;Name=Cbre_Contig28_216;Target=CBN16868 23 117 +
Cbre_Contig28	ALN	cds	214752	215312	1027	+	0	ID=cds00019;Parent=mRNA00005;Name=Cbre_Contig28_216;Target=CBN16868 118 304 +
Cbre_Contig28	ALN	cds	215360	216636	2308	+	0	ID=cds00020;Parent=mRNA00005;Name=Cbre_Contig28_216;Target=CBN16868 305 730 +
Cbre_Contig28	ALN	cds	216723	216983	471	+	1	ID=cds00021;Parent=mRNA00005;Name=Cbre_Contig28_216;Target=CBN16868 731 817 +
Cbre_Contig28	ALN	cds	217028	217402	716	+	1	ID=cds00022;Parent=mRNA00005;Name=Cbre_Contig28_216;Target=CBN16868 818 942 +
Cbre_Contig28	ALN	cds	217448	217792	596	+	1	ID=cds00023;Parent=mRNA00005;Name=Cbre_Contig28_216;Target=CBN16868 943 1057 +
Cbre_Contig28	ALN	cds	217837	217969	253	+	1	ID=cds00024;Parent=mRNA00005;Name=Cbre_Contig28_216;Target=CBN16868 1058 1101 +
Cbre_Contig28	ALN	cds	218013	218141	267	+	0	ID=cds00025;Parent=mRNA00005;Name=Cbre_Contig28_216;Target=CBN16868 1102 1144 +
##sequence-region	Cbre_Contig831 41985 48347
Cbre_Contig831	ALN	gene	43009	46839	5967	+	.	ID=gene00006;Name=Cbre_Contig831_44
Cbre_Contig831	ALN	mRNA	43009	46839	5967	+	.	ID=mRNA00006;Parent=gene00006;Name=Cbre_Contig831_44
Cbre_Contig831	ALN	cds	43009	43073	196	+	0	ID=cds00026;Parent=mRNA00006;Name=Cbre_Contig831_44;Target=CBN16868 1 22 +
Cbre_Contig831	ALN	cds	43118	43403	529	+	1	ID=cds00027;Parent=mRNA00006;Name=Cbre_Contig831_44;Target=CBN16868 23 117 +
Cbre_Contig831	ALN	cds	43450	44010	1027	+	0	ID=cds00028;Parent=mRNA00006;Name=Cbre_Contig831_44;Target=CBN16868 118 304 +
Cbre_Contig831	ALN	cds	44058	45334	2302	+	0	ID=cds00029;Parent=mRNA00006;Name=Cbre_Contig831_44;Target=CBN16868 305 730 +
Cbre_Contig831	ALN	cds	45421	45681	468	+	1	ID=cds00030;Parent=mRNA00006;Name=Cbre_Contig831_44;Target=CBN16868 731 817 +
Cbre_Contig831	ALN	cds	45726	46100	712	+	1	ID=cds00031;Parent=mRNA00006;Name=Cbre_Contig831_44;Target=CBN16868 818 942 +
Cbre_Contig831	ALN	cds	46146	46490	589	+	1	ID=cds00032;Parent=mRNA00006;Name=Cbre_Contig831_44;Target=CBN16868 943 1057 +
Cbre_Contig831	ALN	cds	46535	46667	254	+	1	ID=cds00033;Parent=mRNA00006;Name=Cbre_Contig831_44;Target=CBN16868 1058 1101 +
Cbre_Contig831	ALN	cds	46711	46839	267	+	0	ID=cds00034;Parent=mRNA00006;Name=Cbre_Contig831_44;Target=CBN16868 1102 1144 +
##sequence-region	Cbre_Contig831 27649 48347
Cbre_Contig831	ALN	gene	42907	46839	6159	+	.	ID=gene00007;Name=Cbre_Contig831_44
Cbre_Contig831	ALN	mRNA	42907	46839	6159	+	.	ID=mRNA00007;Parent=gene00007;Name=Cbre_Contig831_44
Cbre_Contig831	ALN	cds	42907	43073	375	+	0	ID=cds00035;Parent=mRNA00007;Name=Cbre_Contig831_44;Target=CBN03470 1 56 +
Cbre_Contig831	ALN	cds	43118	43403	529	+	1	ID=cds00036;Parent=mRNA00007;Name=Cbre_Contig831_44;Target=CBN03470 57 151 +
Cbre_Contig831	ALN	cds	43450	44010	1027	+	0	ID=cds00037;Parent=mRNA00007;Name=Cbre_Contig831_44;Target=CBN03470 152 338 +
Cbre_Contig831	ALN	cds	44058	45334	2309	+	0	ID=cds00038;Parent=mRNA00007;Name=Cbre_Contig831_44;Target=CBN03470 339 764 +
Cbre_Contig831	ALN	cds	45421	45681	468	+	1	ID=cds00039;Parent=mRNA00007;Name=Cbre_Contig831_44;Target=CBN03470 765 851 +
Cbre_Contig831	ALN	cds	45726	46100	712	+	1	ID=cds00040;Parent=mRNA00007;Name=Cbre_Contig831_44;Target=CBN03470 852 976 +
Cbre_Contig831	ALN	cds	46146	46490	596	+	1	ID=cds00041;Parent=mRNA00007;Name=Cbre_Contig831_44;Target=CBN03470 977 1091 +
Cbre_Contig831	ALN	cds	46535	46667	254	+	1	ID=cds00042;Parent=mRNA00007;Name=Cbre_Contig831_44;Target=CBN03470 1092 1135 +
Cbre_Contig831	ALN	cds	46711	46839	267	+	0	ID=cds00043;Parent=mRNA00007;Name=Cbre_Contig831_44;Target=CBN03470 1136 1178 +
##sequence-region	Cbre_Contig28 199681 230400
Cbre_Contig28	ALN	gene	214209	218141	6143	+	.	ID=gene00008;Name=Cbre_Contig28_216
Cbre_Contig28	ALN	mRNA	214209	218141	6143	+	.	ID=mRNA00008;Parent=gene00008;Name=Cbre_Contig28_216
Cbre_Contig28	ALN	cds	214209	214375	370	+	0	ID=cds00044;Parent=mRNA00008;Name=Cbre_Contig28_216;Target=CBN03470 1 56 +
Cbre_Contig28	ALN	cds	214420	214705	530	+	1	ID=cds00045;Parent=mRNA00008;Name=Cbre_Contig28_216;Target=CBN03470 57 151 +
Cbre_Contig28	ALN	cds	214752	215312	1027	+	0	ID=cds00046;Parent=mRNA00008;Name=Cbre_Contig28_216;Target=CBN03470 152 338 +
Cbre_Contig28	ALN	cds	215360	216636	2303	+	0	ID=cds00047;Parent=mRNA00008;Name=Cbre_Contig28_216;Target=CBN03470 339 764 +
Cbre_Contig28	ALN	cds	216723	216983	471	+	1	ID=cds00048;Parent=mRNA00008;Name=Cbre_Contig28_216;Target=CBN03470 765 851 +
Cbre_Contig28	ALN	cds	217028	217402	716	+	1	ID=cds00049;Parent=mRNA00008;Name=Cbre_Contig28_216;Target=CBN03470 852 976 +
Cbre_Contig28	ALN	cds	217448	217792	586	+	1	ID=cds00050;Parent=mRNA00008;Name=Cbre_Contig28_216;Target=CBN03470 977 1091 +
Cbre_Contig28	ALN	cds	217837	217969	253	+	1	ID=cds00051;Parent=mRNA00008;Name=Cbre_Contig28_216;Target=CBN03470 1092 1135 +
Cbre_Contig28	ALN	cds	218013	218141	267	+	0	ID=cds00052;Parent=mRNA00008;Name=Cbre_Contig28_216;Target=CBN03470 1136 1178 +
##sequence-region	Cbre_Contig65 285697 316416
Cbre_Contig65	ALN	gene	299950	303414	2447	-	.	ID=gene00009;Name=Cbre_Contig65_301
Cbre_Contig65	ALN	mRNA	299950	303414	2447	-	.	ID=mRNA00009;Parent=gene00009;Name=Cbre_Contig65_301
Cbre_Contig65	ALN	cds	303311	303414	269	-	0	ID=cds00053;Parent=mRNA00009;Name=Cbre_Contig65_301;Target=CBN25185 1 35 +
Cbre_Contig65	ALN	cds	302578	302613	82	-	1	ID=cds00054;Parent=mRNA00009;Name=Cbre_Contig65_301;Target=CBN25185 36 47 +
Cbre_Contig65	ALN	cds	302272	302539	513	-	1	ID=cds00055;Parent=mRNA00009;Name=Cbre_Contig65_301;Target=CBN25185 48 136 +
Cbre_Contig65	ALN	cds	302062	302223	300	-	0	ID=cds00056;Parent=mRNA00009;Name=Cbre_Contig65_301;Target=CBN25185 137 190 +
Cbre_Contig65	ALN	cds	301816	302013	385	-	0	ID=cds00057;Parent=mRNA00009;Name=Cbre_Contig65_301;Target=CBN25185 191 256 +
Cbre_Contig65	ALN	cds	300910	301116	427	-	0	ID=cds00058;Parent=mRNA00009;Name=Cbre_Contig65_301;Target=CBN25185 257 325 +
Cbre_Contig65	ALN	cds	300208	300742	478	-	0	ID=cds00059;Parent=mRNA00009;Name=Cbre_Contig65_301;Target=CBN25185 369 489 +
Cbre_Contig65	ALN	cds	299950	300126	350	-	2	ID=cds00060;Parent=mRNA00009;Name=Cbre_Contig65_301;Target=CBN25185 490 548 +
##sequence-region	Cbre_Contig2 27649 44032
Cbre_Contig2	ALN	gene	33093	34234	1064	-	.	ID=gene00010;Name=Cbre_Contig2_33
Cbre_Contig2	ALN	mRNA	33093	34234	1064	-	.	ID=mRNA00010;Parent=gene00010;Name=Cbre_Contig2_33
Cbre_Contig2	ALN	cds	34151	34234	213	-	0	ID=cds00061;Parent=mRNA00010;Name=Cbre_Contig2_33;Target=CBN21675 1 28 +
Cbre_Contig2	ALN	cds	33722	33838	262	-	0	ID=cds00062;Parent=mRNA00010;Name=Cbre_Contig2_33;Target=CBN21675 29 67 +
Cbre_Contig2	ALN	cds	33464	33670	402	-	0	ID=cds00063;Parent=mRNA00010;Name=Cbre_Contig2_33;Target=CBN21675 68 136 +
Cbre_Contig2	ALN	cds	33093	33251	338	-	0	ID=cds00064;Parent=mRNA00010;Name=Cbre_Contig2_33;Target=CBN21675 137 189 +
##sequence-region	Cbre_Contig327 41985 58368
Cbre_Contig327	ALN	gene	44928	48299	3714	-	.	ID=gene00011;Name=Cbre_Contig327_46
Cbre_Contig327	ALN	mRNA	44928	48299	3714	-	.	ID=mRNA00011;Parent=gene00011;Name=Cbre_Contig327_46
Cbre_Contig327	ALN	cds	48257	48299	155	-	0	ID=cds00065;Parent=mRNA00011;Name=Cbre_Contig327_46;Target=CBN30581 1 14 +
Cbre_Contig327	ALN	cds	48120	48206	178	-	2	ID=cds00066;Parent=mRNA00011;Name=Cbre_Contig327_46;Target=CBN30581 15 43 +
Cbre_Contig327	ALN	cds	47080	47210	267	-	2	ID=cds00067;Parent=mRNA00011;Name=Cbre_Contig327_46;Target=CBN30581 44 87 +
Cbre_Contig327	ALN	cds	46808	47035	431	-	0	ID=cds00068;Parent=mRNA00011;Name=Cbre_Contig327_46;Target=CBN30581 88 163 +
Cbre_Contig327	ALN	cds	45853	46762	1590	-	0	ID=cds00069;Parent=mRNA00011;Name=Cbre_Contig327_46;Target=CBN30581 164 466 +
Cbre_Contig327	ALN	cds	45638	45804	317	-	2	ID=cds00070;Parent=mRNA00011;Name=Cbre_Contig327_46;Target=CBN30581 467 522 +
Cbre_Contig327	ALN	cds	45043	45589	968	-	0	ID=cds00071;Parent=mRNA00011;Name=Cbre_Contig327_46;Target=CBN30581 523 704 +
Cbre_Contig327	ALN	cds	44928	44992	146	-	2	ID=cds00072;Parent=mRNA00011;Name=Cbre_Contig327_46;Target=CBN30581 705 726 +
##sequence-region	Cbre_Contig365 56321 72704
Cbre_Contig365	ALN	gene	67974	71339	3600	-	.	ID=gene00012;Name=Cbre_Contig365_69
Cbre_Contig365	ALN	mRNA	67974	71339	3600	-	.	ID=mRNA00012;Parent=gene00012;Name=Cbre_Contig365_69
Cbre_Contig365	ALN	cds	71297	71339	155	-	0	ID=cds00073;Parent=mRNA00012;Name=Cbre_Contig365_69;Target=CBN30581 1 14 +
Cbre_Contig365	ALN	cds	71161	71247	169	-	2	ID=cds00074;Parent=mRNA00012;Name=Cbre_Contig365_69;Target=CBN30581 15 43 +
Cbre_Contig365	ALN	cds	70127	70257	268	-	2	ID=cds00075;Parent=mRNA00012;Name=Cbre_Contig365_69;Target=CBN30581 44 87 +
Cbre_Contig365	ALN	cds	69855	70082	422	-	0	ID=cds00076;Parent=mRNA00012;Name=Cbre_Contig365_69;Target=CBN30581 88 163 +
Cbre_Contig365	ALN	cds	68900	69809	1559	-	0	ID=cds00077;Parent=mRNA00012;Name=Cbre_Contig365_69;Target=CBN30581 164 466 +
Cbre_Contig365	ALN	cds	68685	68851	299	-	2	ID=cds00078;Parent=mRNA00012;Name=Cbre_Contig365_69;Target=CBN30581 467 522 +
Cbre_Contig365	ALN	cds	68089	68635	951	-	0	ID=cds00079;Parent=mRNA00012;Name=Cbre_Contig365_69;Target=CBN30581 523 704 +
Cbre_Contig365	ALN	cds	67974	68038	115	-	2	ID=cds00080;Parent=mRNA00012;Name=Cbre_Contig365_69;Target=CBN30581 705 726 +
##sequence-region	Cbre_Contig365 56321 72704
Cbre_Contig365	ALN	gene	67974	71339	3659	-	.	ID=gene00013;Name=Cbre_Contig365_69
Cbre_Contig365	ALN	mRNA	67974	71339	3659	-	.	ID=mRNA00013;Parent=gene00013;Name=Cbre_Contig365_69
Cbre_Contig365	ALN	cds	71297	71339	155	-	0	ID=cds00081;Parent=mRNA00013;Name=Cbre_Contig365_69;Target=CBN04031 1 14 +
Cbre_Contig365	ALN	cds	71161	71247	173	-	2	ID=cds00082;Parent=mRNA00013;Name=Cbre_Contig365_69;Target=CBN04031 15 43 +
Cbre_Contig365	ALN	cds	70127	70257	268	-	2	ID=cds00083;Parent=mRNA00013;Name=Cbre_Contig365_69;Target=CBN04031 44 87 +
Cbre_Contig365	ALN	cds	69855	70082	428	-	0	ID=cds00084;Parent=mRNA00013;Name=Cbre_Contig365_69;Target=CBN04031 88 163 +
Cbre_Contig365	ALN	cds	68900	69809	1581	-	0	ID=cds00085;Parent=mRNA00013;Name=Cbre_Contig365_69;Target=CBN04031 164 466 +
Cbre_Contig365	ALN	cds	68685	68851	299	-	2	ID=cds00086;Parent=mRNA00013;Name=Cbre_Contig365_69;Target=CBN04031 467 522 +
Cbre_Contig365	ALN	cds	68089	68635	967	-	0	ID=cds00087;Parent=mRNA00013;Name=Cbre_Contig365_69;Target=CBN04031 523 704 +
Cbre_Contig365	ALN	cds	67974	68038	126	-	2	ID=cds00088;Parent=mRNA00013;Name=Cbre_Contig365_69;Target=CBN04031 705 726 +
##sequence-region	Cbre_Contig327 41985 72704
Cbre_Contig327	ALN	gene	44928	48299	3654	-	.	ID=gene00014;Name=Cbre_Contig327_46
Cbre_Contig327	ALN	mRNA	44928	48299	3654	-	.	ID=mRNA00014;Parent=gene00014;Name=Cbre_Contig327_46
Cbre_Contig327	ALN	cds	48257	48299	155	-	0	ID=cds00089;Parent=mRNA00014;Name=Cbre_Contig327_46;Target=CBN04031 1 14 +
Cbre_Contig327	ALN	cds	48120	48206	174	-	2	ID=cds00090;Parent=mRNA00014;Name=Cbre_Contig327_46;Target=CBN04031 15 43 +
Cbre_Contig327	ALN	cds	47080	47210	267	-	2	ID=cds00091;Parent=mRNA00014;Name=Cbre_Contig327_46;Target=CBN04031 44 87 +
Cbre_Contig327	ALN	cds	46808	47035	425	-	0	ID=cds00092;Parent=mRNA00014;Name=Cbre_Contig327_46;Target=CBN04031 88 163 +
Cbre_Contig327	ALN	cds	45853	46762	1567	-	0	ID=cds00093;Parent=mRNA00014;Name=Cbre_Contig327_46;Target=CBN04031 164 466 +
Cbre_Contig327	ALN	cds	45638	45804	317	-	2	ID=cds00094;Parent=mRNA00014;Name=Cbre_Contig327_46;Target=CBN04031 467 522 +
Cbre_Contig327	ALN	cds	45043	45589	952	-	0	ID=cds00095;Parent=mRNA00014;Name=Cbre_Contig327_46;Target=CBN04031 523 704 +
Cbre_Contig327	ALN	cds	44928	44992	135	-	2	ID=cds00096;Parent=mRNA00014;Name=Cbre_Contig327_46;Target=CBN04031 705 726 +
##sequence-region	Cbre_Contig97 357377 388096
Cbre_Contig97	ALN	gene	373907	377395	1996	+	.	ID=gene00015;Name=Cbre_Contig97_375
Cbre_Contig97	ALN	mRNA	373907	377395	1996	+	.	ID=mRNA00015;Parent=gene00015;Name=Cbre_Contig97_375
Cbre_Contig97	ALN	cds	373907	373942	30	+	0	ID=cds00097;Parent=mRNA00015;Name=Cbre_Contig97_375;Target=s1439 1 12 +
Cbre_Contig97	ALN	cds	374009	374047	72	+	0	ID=cds00098;Parent=mRNA00015;Name=Cbre_Contig97_375;Target=s1439 13 25 +
Cbre_Contig97	ALN	cds	374104	374266	253	+	0	ID=cds00099;Parent=mRNA00015;Name=Cbre_Contig97_375;Target=s1439 26 80 +
Cbre_Contig97	ALN	cds	374308	374473	304	+	2	ID=cds00100;Parent=mRNA00015;Name=Cbre_Contig97_375;Target=s1439 81 136 +
Cbre_Contig97	ALN	cds	374508	374626	-116	+	1	ID=cds00101;Parent=mRNA00015;Name=Cbre_Contig97_375;Target=s1439 137 166 +
Cbre_Contig97	ALN	cds	375365	375563	375	+	2	ID=cds00102;Parent=mRNA00015;Name=Cbre_Contig97_375;Target=s1439 167 233 +
Cbre_Contig97	ALN	cds	375819	375856	64	+	1	ID=cds00103;Parent=mRNA00015;Name=Cbre_Contig97_375;Target=s1439 234 245 +
Cbre_Contig97	ALN	cds	375908	376035	161	+	2	ID=cds00104;Parent=mRNA00015;Name=Cbre_Contig97_375;Target=s1439 246 285 +
Cbre_Contig97	ALN	cds	376281	376457	321	+	0	ID=cds00105;Parent=mRNA00015;Name=Cbre_Contig97_375;Target=s1439 286 344 +
Cbre_Contig97	ALN	cds	376500	376597	228	+	0	ID=cds00106;Parent=mRNA00015;Name=Cbre_Contig97_375;Target=s1439 345 377 +
Cbre_Contig97	ALN	cds	376650	376867	377	+	1	ID=cds00107;Parent=mRNA00015;Name=Cbre_Contig97_375;Target=s1439 378 449 +
Cbre_Contig97	ALN	cds	377112	377395	484	+	2	ID=cds00108;Parent=mRNA00015;Name=Cbre_Contig97_375;Target=s1439 450 544 +
##sequence-region	Cbre_Contig97 357377 388096
Cbre_Contig97	ALN	gene	361085	368192	1342	+	.	ID=gene00016;Name=Cbre_Contig97_364
Cbre_Contig97	ALN	mRNA	361085	368192	1342	+	.	ID=mRNA00016;Parent=gene00016;Name=Cbre_Contig97_364
Cbre_Contig97	ALN	cds	361085	361126	71	+	0	ID=cds00109;Parent=mRNA00016;Name=Cbre_Contig97_364;Target=s1439 3 12 +
Cbre_Contig97	ALN	cds	361239	361497	326	+	0	ID=cds00110;Parent=mRNA00016;Name=Cbre_Contig97_364;Target=s1439 13 80 +
Cbre_Contig97	ALN	cds	361539	361704	302	+	2	ID=cds00111;Parent=mRNA00016;Name=Cbre_Contig97_364;Target=s1439 81 136 +
Cbre_Contig97	ALN	cds	361739	361869	-281	+	1	ID=cds00112;Parent=mRNA00016;Name=Cbre_Contig97_364;Target=s1439 137 166 +
Cbre_Contig97	ALN	cds	362763	362961	359	+	2	ID=cds00113;Parent=mRNA00016;Name=Cbre_Contig97_364;Target=s1439 167 233 +
Cbre_Contig97	ALN	cds	363217	363254	64	+	1	ID=cds00114;Parent=mRNA00016;Name=Cbre_Contig97_364;Target=s1439 234 245 +
Cbre_Contig97	ALN	cds	363306	363433	153	+	2	ID=cds00115;Parent=mRNA00016;Name=Cbre_Contig97_364;Target=s1439 246 285 +
Cbre_Contig97	ALN	cds	363682	363858	323	+	0	ID=cds00116;Parent=mRNA00016;Name=Cbre_Contig97_364;Target=s1439 286 344 +
Cbre_Contig97	ALN	cds	363901	363998	227	+	0	ID=cds00117;Parent=mRNA00016;Name=Cbre_Contig97_364;Target=s1439 345 377 +
Cbre_Contig97	ALN	cds	364051	364244	350	+	1	ID=cds00118;Parent=mRNA00016;Name=Cbre_Contig97_364;Target=s1439 378 441 +
Cbre_Contig97	ALN	cds	367786	367861	-90	+	2	ID=cds00119;Parent=mRNA00016;Name=Cbre_Contig97_364;Target=s1439 442 466 +
Cbre_Contig97	ALN	cds	367982	368192	3	+	1	ID=cds00120;Parent=mRNA00016;Name=Cbre_Contig97_364;Target=s1439 467 544 +
##sequence-region	Cbre_Contig97 357377 373760
Cbre_Contig97	ALN	gene	361035	370969	4853	+	.	ID=gene00017;Name=Cbre_Contig97_366
Cbre_Contig97	ALN	mRNA	361035	370969	4853	+	.	ID=mRNA00017;Parent=gene00017;Name=Cbre_Contig97_366
Cbre_Contig97	ALN	cds	361035	361056	112	+	0	ID=cds00121;Parent=mRNA00017;Name=Cbre_Contig97_366;Target=s1436 1 7 +
Cbre_Contig97	ALN	cds	361101	361195	181	+	2	ID=cds00122;Parent=mRNA00017;Name=Cbre_Contig97_366;Target=s1436 8 39 +
Cbre_Contig97	ALN	cds	361239	361497	477	+	0	ID=cds00123;Parent=mRNA00017;Name=Cbre_Contig97_366;Target=s1436 40 125 +
Cbre_Contig97	ALN	cds	361539	361723	347	+	2	ID=cds00124;Parent=mRNA00017;Name=Cbre_Contig97_366;Target=s1436 126 187 +
Cbre_Contig97	ALN	cds	362125	362377	467	+	0	ID=cds00125;Parent=mRNA00017;Name=Cbre_Contig97_366;Target=s1436 188 271 +
Cbre_Contig97	ALN	cds	362763	362961	379	+	2	ID=cds00126;Parent=mRNA00017;Name=Cbre_Contig97_366;Target=s1436 272 338 +
Cbre_Contig97	ALN	cds	363217	363291	165	+	1	ID=cds00127;Parent=mRNA00017;Name=Cbre_Contig97_366;Target=s1436 339 363 +
Cbre_Contig97	ALN	cds	363343	363433	173	+	1	ID=cds00128;Parent=mRNA00017;Name=Cbre_Contig97_366;Target=s1436 364 393 +
Cbre_Contig97	ALN	cds	363682	363858	323	+	0	ID=cds00129;Parent=mRNA00017;Name=Cbre_Contig97_366;Target=s1436 394 452 +
Cbre_Contig97	ALN	cds	363901	363998	227	+	0	ID=cds00130;Parent=mRNA00017;Name=Cbre_Contig97_366;Target=s1436 453 485 +
Cbre_Contig97	ALN	cds	364051	364541	395	+	1	ID=cds00131;Parent=mRNA00017;Name=Cbre_Contig97_366;Target=s1436 486 648 +
Cbre_Contig97	ALN	cds	365041	365366	545	+	2	ID=cds00132;Parent=mRNA00017;Name=Cbre_Contig97_366;Target=s1436 649 757 +
Cbre_Contig97	ALN	cds	368168	368819	1177	+	0	ID=cds00133;Parent=mRNA00017;Name=Cbre_Contig97_366;Target=s1436 758 974 +
Cbre_Contig97	ALN	cds	369440	369516	167	+	2	ID=cds00134;Parent=mRNA00017;Name=Cbre_Contig97_366;Target=s1436 975 1000 +
Cbre_Contig97	ALN	cds	370730	370969	446	+	0	ID=cds00135;Parent=mRNA00017;Name=Cbre_Contig97_366;Target=s1436 1001 1080 +
##sequence-region	Cbre_Contig9 615425 660480
Cbre_Contig9	ALN	gene	624523	645183	3627	-	.	ID=gene00018;Name=Cbre_Contig9_634
Cbre_Contig9	ALN	mRNA	624523	645183	3627	-	.	ID=mRNA00018;Parent=gene00018;Name=Cbre_Contig9_634
Cbre_Contig9	ALN	cds	645073	645183	257	-	0	ID=cds00136;Parent=mRNA00018;Name=Cbre_Contig9_634;Target=s1236 1 37 +
Cbre_Contig9	ALN	cds	644018	644077	141	-	0	ID=cds00137;Parent=mRNA00018;Name=Cbre_Contig9_634;Target=s1236 38 57 +
Cbre_Contig9	ALN	cds	629225	629297	151	-	0	ID=cds00138;Parent=mRNA00018;Name=Cbre_Contig9_634;Target=s1236 58 81 +
Cbre_Contig9	ALN	cds	628557	628636	149	-	2	ID=cds00139;Parent=mRNA00018;Name=Cbre_Contig9_634;Target=s1236 82 108 +
Cbre_Contig9	ALN	cds	628389	628512	48	-	0	ID=cds00140;Parent=mRNA00018;Name=Cbre_Contig9_634;Target=s1236 122 149 +
Cbre_Contig9	ALN	cds	628071	628340	528	-	0	ID=cds00141;Parent=mRNA00018;Name=Cbre_Contig9_634;Target=s1236 150 239 +
Cbre_Contig9	ALN	cds	627976	628020	117	-	0	ID=cds00142;Parent=mRNA00018;Name=Cbre_Contig9_634;Target=s1236 240 254 +
Cbre_Contig9	ALN	cds	627852	627926	165	-	0	ID=cds00143;Parent=mRNA00018;Name=Cbre_Contig9_634;Target=s1236 255 279 +
Cbre_Contig9	ALN	cds	627107	627202	190	-	0	ID=cds00144;Parent=mRNA00018;Name=Cbre_Contig9_634;Target=s1236 280 311 +
Cbre_Contig9	ALN	cds	626549	626626	169	-	0	ID=cds00145;Parent=mRNA00018;Name=Cbre_Contig9_634;Target=s1236 312 337 +
Cbre_Contig9	ALN	cds	626228	626325	201	-	0	ID=cds00146;Parent=mRNA00018;Name=Cbre_Contig9_634;Target=s1236 338 370 +
Cbre_Contig9	ALN	cds	625805	626183	714	-	1	ID=cds00147;Parent=mRNA00018;Name=Cbre_Contig9_634;Target=s1236 371 496 +
Cbre_Contig9	ALN	cds	625356	625556	403	-	0	ID=cds00148;Parent=mRNA00018;Name=Cbre_Contig9_634;Target=s1236 497 563 +
Cbre_Contig9	ALN	cds	625016	625308	515	-	0	ID=cds00149;Parent=mRNA00018;Name=Cbre_Contig9_634;Target=s1236 564 661 +
Cbre_Contig9	ALN	cds	624788	624949	329	-	1	ID=cds00150;Parent=mRNA00018;Name=Cbre_Contig9_634;Target=s1236 662 715 +
Cbre_Contig9	ALN	cds	624665	624740	174	-	1	ID=cds00151;Parent=mRNA00018;Name=Cbre_Contig9_634;Target=s1236 716 740 +
Cbre_Contig9	ALN	cds	624523	624612	203	-	0	ID=cds00152;Parent=mRNA00018;Name=Cbre_Contig9_634;Target=s1236 741 770 +
##sequence-region	Cbre_Contig209 1 15360
Cbre_Contig209	ALN	gene	4180	8447	1347	+	.	ID=gene00019;Name=Cbre_Contig209_6
Cbre_Contig209	ALN	mRNA	4180	8447	1347	+	.	ID=mRNA00019;Parent=gene00019;Name=Cbre_Contig209_6
Cbre_Contig209	ALN	cds	4180	4293	301	+	0	ID=cds00153;Parent=mRNA00019;Name=Cbre_Contig209_6;Target=s1239 1 38 +
Cbre_Contig209	ALN	cds	4337	4582	456	+	0	ID=cds00154;Parent=mRNA00019;Name=Cbre_Contig209_6;Target=s1239 39 120 +
Cbre_Contig209	ALN	cds	4782	4880	190	+	0	ID=cds00155;Parent=mRNA00019;Name=Cbre_Contig209_6;Target=s1239 121 153 +
Cbre_Contig209	ALN	cds	5324	5404	96	+	0	ID=cds00156;Parent=mRNA00019;Name=Cbre_Contig209_6;Target=s1239 154 171 +
Cbre_Contig209	ALN	cds	5539	6647	-882	+	0	ID=cds00157;Parent=mRNA00019;Name=Cbre_Contig209_6;Target=s1239 206 281 +
Cbre_Contig209	ALN	cds	6705	6884	364	+	1	ID=cds00158;Parent=mRNA00019;Name=Cbre_Contig209_6;Target=s1239 282 341 +
Cbre_Contig209	ALN	cds	6934	7229	539	+	1	ID=cds00159;Parent=mRNA00019;Name=Cbre_Contig209_6;Target=s1239 342 440 +
Cbre_Contig209	ALN	cds	8012	8173	336	+	2	ID=cds00160;Parent=mRNA00019;Name=Cbre_Contig209_6;Target=s1239 441 494 +
Cbre_Contig209	ALN	cds	8235	8310	183	+	2	ID=cds00161;Parent=mRNA00019;Name=Cbre_Contig209_6;Target=s1239 495 519 +
Cbre_Contig209	ALN	cds	8358	8447	209	+	1	ID=cds00162;Parent=mRNA00019;Name=Cbre_Contig209_6;Target=s1239 520 549 +
##sequence-region	Cbre_Contig1325 1 10541
Cbre_Contig1325	ALN	gene	4766	7391	2199	-	.	ID=gene00020;Name=Cbre_Contig1325_6
Cbre_Contig1325	ALN	mRNA	4766	7391	2199	-	.	ID=mRNA00020;Parent=gene00020;Name=Cbre_Contig1325_6
Cbre_Contig1325	ALN	cds	7348	7391	124	-	0	ID=cds00163;Parent=mRNA00020;Name=Cbre_Contig1325_6;Target=CBN10361 1 15 +
Cbre_Contig1325	ALN	cds	6769	6890	288	-	1	ID=cds00164;Parent=mRNA00020;Name=Cbre_Contig1325_6;Target=CBN10361 16 55 +
Cbre_Contig1325	ALN	cds	5831	6059	424	-	2	ID=cds00165;Parent=mRNA00020;Name=Cbre_Contig1325_6;Target=CBN10361 56 132 +
Cbre_Contig1325	ALN	cds	5537	5786	481	-	1	ID=cds00166;Parent=mRNA00020;Name=Cbre_Contig1325_6;Target=CBN10361 133 215 +
Cbre_Contig1325	ALN	cds	4866	5411	1016	-	0	ID=cds00167;Parent=mRNA00020;Name=Cbre_Contig1325_6;Target=CBN10361 216 397 +
Cbre_Contig1325	ALN	cds	4766	4810	111	-	0	ID=cds00168;Parent=mRNA00020;Name=Cbre_Contig1325_6;Target=CBN10361 398 412 +
##sequence-region	Cbre_Contig1432 1 12850
Cbre_Contig1432	ALN	gene	2105	8491	2069	+	.	ID=gene00021;Name=Cbre_Contig1432_5
Cbre_Contig1432	ALN	mRNA	2105	8491	2069	+	.	ID=mRNA00021;Parent=gene00021;Name=Cbre_Contig1432_5
Cbre_Contig1432	ALN	cds	2105	2130	55	+	0	ID=cds00169;Parent=mRNA00021;Name=Cbre_Contig1432_5;Target=CBN10361 1 15 +
Cbre_Contig1432	ALN	cds	6530	6657	274	+	1	ID=cds00170;Parent=mRNA00021;Name=Cbre_Contig1432_5;Target=CBN10361 16 55 +
Cbre_Contig1432	ALN	cds	7167	7395	401	+	2	ID=cds00171;Parent=mRNA00021;Name=Cbre_Contig1432_5;Target=CBN10361 56 132 +
Cbre_Contig1432	ALN	cds	7442	7691	474	+	1	ID=cds00172;Parent=mRNA00021;Name=Cbre_Contig1432_5;Target=CBN10361 133 215 +
Cbre_Contig1432	ALN	cds	7822	8367	1009	+	0	ID=cds00173;Parent=mRNA00021;Name=Cbre_Contig1432_5;Target=CBN10361 216 397 +
Cbre_Contig1432	ALN	cds	8447	8491	115	+	0	ID=cds00174;Parent=mRNA00021;Name=Cbre_Contig1432_5;Target=CBN10361 398 412 +
##sequence-region	Cbre_Contig1432 1 12850
Cbre_Contig1432	ALN	gene	7115	8491	906	+	.	ID=gene00022;Name=Cbre_Contig1432_7
Cbre_Contig1432	ALN	mRNA	7115	8491	906	+	.	ID=mRNA00022;Parent=gene00022;Name=Cbre_Contig1432_7
Cbre_Contig1432	ALN	cds	7115	7144	26	+	0	ID=cds00175;Parent=mRNA00022;Name=Cbre_Contig1432_7;Target=s1100 1 10 +
Cbre_Contig1432	ALN	cds	7184	7445	438	+	0	ID=cds00176;Parent=mRNA00022;Name=Cbre_Contig1432_7;Target=s1100 11 97 +
Cbre_Contig1432	ALN	cds	7781	8086	261	+	2	ID=cds00177;Parent=mRNA00022;Name=Cbre_Contig1432_7;Target=s1100 182 190 +
Cbre_Contig1432	ALN	cds	8223	8367	265	+	1	ID=cds00178;Parent=mRNA00022;Name=Cbre_Contig1432_7;Target=s1100 191 238 +
Cbre_Contig1432	ALN	cds	8447	8491	116	+	0	ID=cds00179;Parent=mRNA00022;Name=Cbre_Contig1432_7;Target=s1100 239 253 +
##sequence-region	Cbre_Contig1325 1 10541
Cbre_Contig1325	ALN	gene	4766	6778	827	-	.	ID=gene00023;Name=Cbre_Contig1325_5
Cbre_Contig1325	ALN	mRNA	4766	6778	827	-	.	ID=mRNA00023;Parent=gene00023;Name=Cbre_Contig1325_5
Cbre_Contig1325	ALN	cds	6769	6778	79	-	0	ID=cds00180;Parent=mRNA00023;Name=Cbre_Contig1325_5;Target=s1100 2 4 +
Cbre_Contig1325	ALN	cds	5783	6059	352	-	2	ID=cds00181;Parent=mRNA00023;Name=Cbre_Contig1325_5;Target=s1100 5 95 +
Cbre_Contig1325	ALN	cds	5537	5544	29	-	1	ID=cds00182;Parent=mRNA00023;Name=Cbre_Contig1325_5;Target=s1100 96 97 +
Cbre_Contig1325	ALN	cds	5147	5452	240	-	2	ID=cds00183;Parent=mRNA00023;Name=Cbre_Contig1325_5;Target=s1100 182 190 +
Cbre_Contig1325	ALN	cds	4866	5010	266	-	1	ID=cds00184;Parent=mRNA00023;Name=Cbre_Contig1325_5;Target=s1100 191 238 +
Cbre_Contig1325	ALN	cds	4766	4810	110	-	0	ID=cds00185;Parent=mRNA00023;Name=Cbre_Contig1325_5;Target=s1100 239 253 +
##sequence-region	Cbre_Contig170 214017 244736
Cbre_Contig170	ALN	gene	217331	242243	2726	+	.	ID=gene00024;Name=Cbre_Contig170_229
Cbre_Contig170	ALN	mRNA	217331	242243	2726	+	.	ID=mRNA00024;Parent=gene00024;Name=Cbre_Contig170_229
Cbre_Contig170	ALN	cds	217331	217342	82	+	0	ID=cds00186;Parent=mRNA00024;Name=Cbre_Contig170_229;Target=s1154 1 4 +
Cbre_Contig170	ALN	cds	217396	217497	220	+	0	ID=cds00187;Parent=mRNA00024;Name=Cbre_Contig170_229;Target=s1154 5 38 +
Cbre_Contig170	ALN	cds	217677	217767	179	+	0	ID=cds00188;Parent=mRNA00024;Name=Cbre_Contig170_229;Target=s1154 39 68 +
Cbre_Contig170	ALN	cds	217823	217973	304	+	2	ID=cds00189;Parent=mRNA00024;Name=Cbre_Contig170_229;Target=s1154 69 119 +
Cbre_Contig170	ALN	cds	229701	229817	215	+	1	ID=cds00190;Parent=mRNA00024;Name=Cbre_Contig170_229;Target=s1154 120 158 +
Cbre_Contig170	ALN	cds	230409	230563	290	+	1	ID=cds00191;Parent=mRNA00024;Name=Cbre_Contig170_229;Target=s1154 159 209 +
Cbre_Contig170	ALN	cds	231060	231133	169	+	2	ID=cds00192;Parent=mRNA00024;Name=Cbre_Contig170_229;Target=s1154 210 234 +
Cbre_Contig170	ALN	cds	240780	240941	313	+	0	ID=cds00193;Parent=mRNA00024;Name=Cbre_Contig170_229;Target=s1154 235 288 +
Cbre_Contig170	ALN	cds	241053	241234	355	+	0	ID=cds00194;Parent=mRNA00024;Name=Cbre_Contig170_229;Target=s1154 289 349 +
Cbre_Contig170	ALN	cds	241285	241635	645	+	1	ID=cds00195;Parent=mRNA00024;Name=Cbre_Contig170_229;Target=s1154 350 466 +
Cbre_Contig170	ALN	cds	241973	242243	500	+	1	ID=cds00196;Parent=mRNA00024;Name=Cbre_Contig170_229;Target=s1154 467 556 +
##sequence-region	Cbre_Contig98 486401 531456
Cbre_Contig98	ALN	gene	500301	525823	2695	-	.	ID=gene00025;Name=Cbre_Contig98_513
Cbre_Contig98	ALN	mRNA	500301	525823	2695	-	.	ID=mRNA00025;Parent=gene00025;Name=Cbre_Contig98_513
Cbre_Contig98	ALN	cds	525812	525823	82	-	0	ID=cds00197;Parent=mRNA00025;Name=Cbre_Contig98_513;Target=s1154 1 4 +
Cbre_Contig98	ALN	cds	525657	525758	220	-	0	ID=cds00198;Parent=mRNA00025;Name=Cbre_Contig98_513;Target=s1154 5 38 +
Cbre_Contig98	ALN	cds	525384	525474	179	-	0	ID=cds00199;Parent=mRNA00025;Name=Cbre_Contig98_513;Target=s1154 39 68 +
Cbre_Contig98	ALN	cds	525178	525328	308	-	2	ID=cds00200;Parent=mRNA00025;Name=Cbre_Contig98_513;Target=s1154 69 119 +
Cbre_Contig98	ALN	cds	513130	513246	213	-	1	ID=cds00201;Parent=mRNA00025;Name=Cbre_Contig98_513;Target=s1154 120 158 +
Cbre_Contig98	ALN	cds	512372	512526	290	-	1	ID=cds00202;Parent=mRNA00025;Name=Cbre_Contig98_513;Target=s1154 159 209 +
Cbre_Contig98	ALN	cds	511744	511817	177	-	2	ID=cds00203;Parent=mRNA00025;Name=Cbre_Contig98_513;Target=s1154 210 234 +
Cbre_Contig98	ALN	cds	501641	501802	315	-	0	ID=cds00204;Parent=mRNA00025;Name=Cbre_Contig98_513;Target=s1154 235 288 +
Cbre_Contig98	ALN	cds	500874	501457	914	-	0	ID=cds00205;Parent=mRNA00025;Name=Cbre_Contig98_513;Target=s1154 289 466 +
Cbre_Contig98	ALN	cds	500301	500571	500	-	1	ID=cds00206;Parent=mRNA00025;Name=Cbre_Contig98_513;Target=s1154 467 556 +
##sequence-region	Cbre_Contig98 486401 531456
Cbre_Contig98	ALN	gene	500301	525823	2843	-	.	ID=gene00026;Name=Cbre_Contig98_513
Cbre_Contig98	ALN	mRNA	500301	525823	2843	-	.	ID=mRNA00026;Parent=gene00026;Name=Cbre_Contig98_513
Cbre_Contig98	ALN	cds	525812	525823	82	-	0	ID=cds00207;Parent=mRNA00026;Name=Cbre_Contig98_513;Target=s1155 1 4 +
Cbre_Contig98	ALN	cds	525657	525758	220	-	0	ID=cds00208;Parent=mRNA00026;Name=Cbre_Contig98_513;Target=s1155 5 38 +
Cbre_Contig98	ALN	cds	525384	525474	179	-	0	ID=cds00209;Parent=mRNA00026;Name=Cbre_Contig98_513;Target=s1155 39 68 +
Cbre_Contig98	ALN	cds	525178	525328	308	-	2	ID=cds00210;Parent=mRNA00026;Name=Cbre_Contig98_513;Target=s1155 69 119 +
Cbre_Contig98	ALN	cds	513130	513246	213	-	1	ID=cds00211;Parent=mRNA00026;Name=Cbre_Contig98_513;Target=s1155 120 158 +
Cbre_Contig98	ALN	cds	512372	512526	290	-	1	ID=cds00212;Parent=mRNA00026;Name=Cbre_Contig98_513;Target=s1155 159 209 +
Cbre_Contig98	ALN	cds	511744	511817	177	-	2	ID=cds00213;Parent=mRNA00026;Name=Cbre_Contig98_513;Target=s1155 210 234 +
Cbre_Contig98	ALN	cds	501641	501802	315	-	0	ID=cds00214;Parent=mRNA00026;Name=Cbre_Contig98_513;Target=s1155 235 288 +
Cbre_Contig98	ALN	cds	500874	501457	1060	-	0	ID=cds00215;Parent=mRNA00026;Name=Cbre_Contig98_513;Target=s1155 289 483 +
Cbre_Contig98	ALN	cds	500301	500571	501	-	1	ID=cds00216;Parent=mRNA00026;Name=Cbre_Contig98_513;Target=s1155 484 573 +
##sequence-region	Cbre_Contig170 214017 244736
Cbre_Contig170	ALN	gene	217331	242243	2588	+	.	ID=gene00027;Name=Cbre_Contig170_229
Cbre_Contig170	ALN	mRNA	217331	242243	2588	+	.	ID=mRNA00027;Parent=gene00027;Name=Cbre_Contig170_229
Cbre_Contig170	ALN	cds	217331	217342	82	+	0	ID=cds00217;Parent=mRNA00027;Name=Cbre_Contig170_229;Target=s1155 1 4 +
Cbre_Contig170	ALN	cds	217396	217497	220	+	0	ID=cds00218;Parent=mRNA00027;Name=Cbre_Contig170_229;Target=s1155 5 38 +
Cbre_Contig170	ALN	cds	217677	217767	179	+	0	ID=cds00219;Parent=mRNA00027;Name=Cbre_Contig170_229;Target=s1155 39 68 +
Cbre_Contig170	ALN	cds	217823	217973	304	+	2	ID=cds00220;Parent=mRNA00027;Name=Cbre_Contig170_229;Target=s1155 69 119 +
Cbre_Contig170	ALN	cds	229701	229817	215	+	1	ID=cds00221;Parent=mRNA00027;Name=Cbre_Contig170_229;Target=s1155 120 158 +
Cbre_Contig170	ALN	cds	230409	230563	290	+	1	ID=cds00222;Parent=mRNA00027;Name=Cbre_Contig170_229;Target=s1155 159 209 +
Cbre_Contig170	ALN	cds	231060	231133	169	+	2	ID=cds00223;Parent=mRNA00027;Name=Cbre_Contig170_229;Target=s1155 210 234 +
Cbre_Contig170	ALN	cds	240780	240941	313	+	0	ID=cds00224;Parent=mRNA00027;Name=Cbre_Contig170_229;Target=s1155 235 288 +
Cbre_Contig170	ALN	cds	241053	241635	818	+	0	ID=cds00225;Parent=mRNA00027;Name=Cbre_Contig170_229;Target=s1155 354 483 +
Cbre_Contig170	ALN	cds	241973	242243	498	+	1	ID=cds00226;Parent=mRNA00027;Name=Cbre_Contig170_229;Target=s1155 484 573 +
##sequence-region	Cbre_Contig194 99329 115712
Cbre_Contig194	ALN	gene	104859	107814	3619	+	.	ID=gene00028;Name=Cbre_Contig194_106
Cbre_Contig194	ALN	mRNA	104859	107814	3619	+	.	ID=mRNA00028;Parent=gene00028;Name=Cbre_Contig194_106
Cbre_Contig194	ALN	cds	104859	104873	94	+	0	ID=cds00227;Parent=mRNA00028;Name=Cbre_Contig194_106;Target=CBN11332 1 5 +
Cbre_Contig194	ALN	cds	105147	105387	449	+	0	ID=cds00228;Parent=mRNA00028;Name=Cbre_Contig194_106;Target=CBN11332 6 85 +
Cbre_Contig194	ALN	cds	105435	105679	483	+	2	ID=cds00229;Parent=mRNA00028;Name=Cbre_Contig194_106;Target=CBN11332 86 167 +
Cbre_Contig194	ALN	cds	105792	106624	1558	+	0	ID=cds00230;Parent=mRNA00028;Name=Cbre_Contig194_106;Target=CBN11332 168 445 +
Cbre_Contig194	ALN	cds	106940	107530	1096	+	1	ID=cds00231;Parent=mRNA00028;Name=Cbre_Contig194_106;Target=CBN11332 446 642 +
Cbre_Contig194	ALN	cds	107605	107689	157	+	1	ID=cds00232;Parent=mRNA00028;Name=Cbre_Contig194_106;Target=CBN11332 643 670 +
Cbre_Contig194	ALN	cds	107776	107814	76	+	0	ID=cds00233;Parent=mRNA00028;Name=Cbre_Contig194_106;Target=CBN11332 671 683 +
##sequence-region	Cbre_Contig493 13313 44032
Cbre_Contig493	ALN	gene	27549	37762	10401	+	.	ID=gene00029;Name=Cbre_Contig493_32
Cbre_Contig493	ALN	mRNA	27549	37762	10401	+	.	ID=mRNA00029;Parent=gene00029;Name=Cbre_Contig493_32
Cbre_Contig493	ALN	cds	27549	27621	193	+	0	ID=cds00234;Parent=mRNA00029;Name=Cbre_Contig493_32;Target=CBN21260 1 24 +
Cbre_Contig493	ALN	cds	28290	28410	258	+	2	ID=cds00235;Parent=mRNA00029;Name=Cbre_Contig493_32;Target=CBN21260 25 65 +
Cbre_Contig493	ALN	cds	30005	30203	381	+	1	ID=cds00236;Parent=mRNA00029;Name=Cbre_Contig493_32;Target=CBN21260 66 131 +
Cbre_Contig493	ALN	cds	30603	30724	264	+	0	ID=cds00237;Parent=mRNA00029;Name=Cbre_Contig493_32;Target=CBN21260 132 172 +
Cbre_Contig493	ALN	cds	30991	31252	483	+	1	ID=cds00238;Parent=mRNA00029;Name=Cbre_Contig493_32;Target=CBN21260 173 259 +
Cbre_Contig493	ALN	cds	31356	32911	2910	+	0	ID=cds00239;Parent=mRNA00029;Name=Cbre_Contig493_32;Target=CBN21260 260 778 +
Cbre_Contig493	ALN	cds	33314	33688	726	+	1	ID=cds00240;Parent=mRNA00029;Name=Cbre_Contig493_32;Target=CBN21260 779 903 +
Cbre_Contig493	ALN	cds	34006	34224	426	+	1	ID=cds00241;Parent=mRNA00029;Name=Cbre_Contig493_32;Target=CBN21260 904 976 +
Cbre_Contig493	ALN	cds	34613	35009	658	+	1	ID=cds00242;Parent=mRNA00029;Name=Cbre_Contig493_32;Target=CBN21260 977 1108 +
Cbre_Contig493	ALN	cds	35095	37482	4422	+	0	ID=cds00243;Parent=mRNA00029;Name=Cbre_Contig493_32;Target=CBN21260 1109 1904 +
Cbre_Contig493	ALN	cds	37664	37762	210	+	0	ID=cds00244;Parent=mRNA00029;Name=Cbre_Contig493_32;Target=CBN21260 1905 1937 +
##sequence-region	Cbre_Contig63 113665 130048
Cbre_Contig63	ALN	gene	115564	125813	10380	-	.	ID=gene00030;Name=Cbre_Contig63_120
Cbre_Contig63	ALN	mRNA	115564	125813	10380	-	.	ID=mRNA00030;Parent=gene00030;Name=Cbre_Contig63_120
Cbre_Contig63	ALN	cds	125738	125813	182	-	0	ID=cds00245;Parent=mRNA00030;Name=Cbre_Contig63_120;Target=CBN21260 1 24 +
Cbre_Contig63	ALN	cds	124852	124972	247	-	2	ID=cds00246;Parent=mRNA00030;Name=Cbre_Contig63_120;Target=CBN21260 25 65 +
Cbre_Contig63	ALN	cds	123036	123234	377	-	1	ID=cds00247;Parent=mRNA00030;Name=Cbre_Contig63_120;Target=CBN21260 66 131 +
Cbre_Contig63	ALN	cds	122533	122654	259	-	0	ID=cds00248;Parent=mRNA00030;Name=Cbre_Contig63_120;Target=CBN21260 132 172 +
Cbre_Contig63	ALN	cds	122020	122281	494	-	1	ID=cds00249;Parent=mRNA00030;Name=Cbre_Contig63_120;Target=CBN21260 173 259 +
Cbre_Contig63	ALN	cds	120369	121924	2909	-	0	ID=cds00250;Parent=mRNA00030;Name=Cbre_Contig63_120;Target=CBN21260 260 778 +
Cbre_Contig63	ALN	cds	119596	119970	728	-	1	ID=cds00251;Parent=mRNA00030;Name=Cbre_Contig63_120;Target=CBN21260 779 903 +
Cbre_Contig63	ALN	cds	119079	119297	426	-	1	ID=cds00252;Parent=mRNA00030;Name=Cbre_Contig63_120;Target=CBN21260 904 976 +
Cbre_Contig63	ALN	cds	118319	118712	646	-	1	ID=cds00253;Parent=mRNA00030;Name=Cbre_Contig63_120;Target=CBN21260 977 1108 +
Cbre_Contig63	ALN	cds	115846	118233	4431	-	0	ID=cds00254;Parent=mRNA00030;Name=Cbre_Contig63_120;Target=CBN21260 1109 1904 +
Cbre_Contig63	ALN	cds	115564	115662	212	-	0	ID=cds00255;Parent=mRNA00030;Name=Cbre_Contig63_120;Target=CBN21260 1905 1937 +
##sequence-region	Cbre_Contig63 113665 130048
Cbre_Contig63	ALN	gene	115564	125774	10011	-	.	ID=gene00031;Name=Cbre_Contig63_120
Cbre_Contig63	ALN	mRNA	115564	125774	10011	-	.	ID=mRNA00031;Parent=gene00031;Name=Cbre_Contig63_120
Cbre_Contig63	ALN	cds	125738	125774	135	-	0	ID=cds00256;Parent=mRNA00031;Name=Cbre_Contig63_120;Target=CBN08229 1 12 +
Cbre_Contig63	ALN	cds	124852	124972	260	-	2	ID=cds00257;Parent=mRNA00031;Name=Cbre_Contig63_120;Target=CBN08229 13 53 +
Cbre_Contig63	ALN	cds	123036	123234	395	-	1	ID=cds00258;Parent=mRNA00031;Name=Cbre_Contig63_120;Target=CBN08229 54 119 +
Cbre_Contig63	ALN	cds	122533	122654	259	-	0	ID=cds00259;Parent=mRNA00031;Name=Cbre_Contig63_120;Target=CBN08229 120 160 +
Cbre_Contig63	ALN	cds	122020	122281	494	-	1	ID=cds00260;Parent=mRNA00031;Name=Cbre_Contig63_120;Target=CBN08229 161 247 +
Cbre_Contig63	ALN	cds	120369	121924	2912	-	0	ID=cds00261;Parent=mRNA00031;Name=Cbre_Contig63_120;Target=CBN08229 248 766 +
Cbre_Contig63	ALN	cds	119596	119970	730	-	1	ID=cds00262;Parent=mRNA00031;Name=Cbre_Contig63_120;Target=CBN08229 767 891 +
Cbre_Contig63	ALN	cds	118319	118712	670	-	1	ID=cds00263;Parent=mRNA00031;Name=Cbre_Contig63_120;Target=CBN08229 892 1022 +
Cbre_Contig63	ALN	cds	115846	118233	4431	-	0	ID=cds00264;Parent=mRNA00031;Name=Cbre_Contig63_120;Target=CBN08229 1023 1818 +
Cbre_Contig63	ALN	cds	115564	115662	212	-	0	ID=cds00265;Parent=mRNA00031;Name=Cbre_Contig63_120;Target=CBN08229 1819 1851 +
##sequence-region	Cbre_Contig493 13313 44032
Cbre_Contig493	ALN	gene	27588	37762	9903	+	.	ID=gene00032;Name=Cbre_Contig493_32
Cbre_Contig493	ALN	mRNA	27588	37762	9903	+	.	ID=mRNA00032;Parent=gene00032;Name=Cbre_Contig493_32
Cbre_Contig493	ALN	cds	27588	27621	120	+	0	ID=cds00266;Parent=mRNA00032;Name=Cbre_Contig493_32;Target=CBN08229 1 12 +
Cbre_Contig493	ALN	cds	28290	28410	245	+	2	ID=cds00267;Parent=mRNA00032;Name=Cbre_Contig493_32;Target=CBN08229 13 53 +
Cbre_Contig493	ALN	cds	30005	30203	370	+	1	ID=cds00268;Parent=mRNA00032;Name=Cbre_Contig493_32;Target=CBN08229 54 119 +
Cbre_Contig493	ALN	cds	30603	30724	264	+	0	ID=cds00269;Parent=mRNA00032;Name=Cbre_Contig493_32;Target=CBN08229 120 160 +
Cbre_Contig493	ALN	cds	30991	31252	483	+	1	ID=cds00270;Parent=mRNA00032;Name=Cbre_Contig493_32;Target=CBN08229 161 247 +
Cbre_Contig493	ALN	cds	31356	32911	2907	+	0	ID=cds00271;Parent=mRNA00032;Name=Cbre_Contig493_32;Target=CBN08229 248 766 +
Cbre_Contig493	ALN	cds	33314	33688	724	+	1	ID=cds00272;Parent=mRNA00032;Name=Cbre_Contig493_32;Target=CBN08229 767 891 +
Cbre_Contig493	ALN	cds	34613	35009	643	+	1	ID=cds00273;Parent=mRNA00032;Name=Cbre_Contig493_32;Target=CBN08229 892 1022 +
Cbre_Contig493	ALN	cds	35095	37482	4422	+	0	ID=cds00274;Parent=mRNA00032;Name=Cbre_Contig493_32;Target=CBN08229 1023 1818 +
Cbre_Contig493	ALN	cds	37664	37762	210	+	0	ID=cds00275;Parent=mRNA00032;Name=Cbre_Contig493_32;Target=CBN08229 1819 1851 +
##sequence-region	Cbre_Contig62 70657 101376
Cbre_Contig62	ALN	gene	84045	91311	4763	-	.	ID=gene00033;Name=Cbre_Contig62_87
Cbre_Contig62	ALN	mRNA	84045	91311	4763	-	.	ID=mRNA00033;Parent=gene00033;Name=Cbre_Contig62_87
Cbre_Contig62	ALN	cds	91284	91311	120	-	0	ID=cds00276;Parent=mRNA00033;Name=Cbre_Contig62_87;Target=s1278 1 9 +
Cbre_Contig62	ALN	cds	90678	90917	433	-	2	ID=cds00277;Parent=mRNA00033;Name=Cbre_Contig62_87;Target=s1278 10 89 +
Cbre_Contig62	ALN	cds	90296	90397	196	-	2	ID=cds00278;Parent=mRNA00033;Name=Cbre_Contig62_87;Target=s1278 90 123 +
Cbre_Contig62	ALN	cds	89644	89799	306	-	2	ID=cds00279;Parent=mRNA00033;Name=Cbre_Contig62_87;Target=s1278 124 175 +
Cbre_Contig62	ALN	cds	89378	89526	299	-	2	ID=cds00280;Parent=mRNA00033;Name=Cbre_Contig62_87;Target=s1278 176 225 +
Cbre_Contig62	ALN	cds	89221	89328	211	-	0	ID=cds00281;Parent=mRNA00033;Name=Cbre_Contig62_87;Target=s1278 226 261 +
Cbre_Contig62	ALN	cds	88915	89175	515	-	0	ID=cds00282;Parent=mRNA00033;Name=Cbre_Contig62_87;Target=s1278 262 348 +
Cbre_Contig62	ALN	cds	87928	88639	1326	-	0	ID=cds00283;Parent=mRNA00033;Name=Cbre_Contig62_87;Target=s1278 349 585 +
Cbre_Contig62	ALN	cds	87238	87302	150	-	2	ID=cds00284;Parent=mRNA00033;Name=Cbre_Contig62_87;Target=s1278 586 607 +
Cbre_Contig62	ALN	cds	87113	87190	174	-	0	ID=cds00285;Parent=mRNA00033;Name=Cbre_Contig62_87;Target=s1278 608 633 +
Cbre_Contig62	ALN	cds	86768	86889	254	-	0	ID=cds00286;Parent=mRNA00033;Name=Cbre_Contig62_87;Target=s1278 634 674 +
Cbre_Contig62	ALN	cds	86670	86722	113	-	1	ID=cds00287;Parent=mRNA00033;Name=Cbre_Contig62_87;Target=s1278 675 691 +
Cbre_Contig62	ALN	cds	85109	85280	361	-	2	ID=cds00288;Parent=mRNA00033;Name=Cbre_Contig62_87;Target=s1278 692 749 +
Cbre_Contig62	ALN	cds	84887	85055	327	-	1	ID=cds00289;Parent=mRNA00033;Name=Cbre_Contig62_87;Target=s1278 750 805 +
Cbre_Contig62	ALN	cds	84409	84546	289	-	0	ID=cds00290;Parent=mRNA00033;Name=Cbre_Contig62_87;Target=s1278 806 851 +
Cbre_Contig62	ALN	cds	84228	84361	287	-	0	ID=cds00291;Parent=mRNA00033;Name=Cbre_Contig62_87;Target=s1278 852 896 +
Cbre_Contig62	ALN	cds	84045	84144	208	-	1	ID=cds00292;Parent=mRNA00033;Name=Cbre_Contig62_87;Target=s1278 897 929 +
##sequence-region	Cbre_Contig65 300033 330752
Cbre_Contig65	ALN	gene	312262	317301	1786	+	.	ID=gene00034;Name=Cbre_Contig65_314
Cbre_Contig65	ALN	mRNA	312262	317301	1786	+	.	ID=mRNA00034;Parent=gene00034;Name=Cbre_Contig65_314
Cbre_Contig65	ALN	cds	312262	312821	1060	+	0	ID=cds00293;Parent=mRNA00034;Name=Cbre_Contig65_314;Target=s1421 1 187 +
Cbre_Contig65	ALN	cds	316835	317167	640	+	1	ID=cds00294;Parent=mRNA00034;Name=Cbre_Contig65_314;Target=s1421 382 420 +
Cbre_Contig65	ALN	cds	317214	317301	202	+	0	ID=cds00295;Parent=mRNA00034;Name=Cbre_Contig65_314;Target=s1421 421 449 +
##sequence-region	Cbre_Contig36 887809 904192
Cbre_Contig36	ALN	gene	891051	896290	3660	-	.	ID=gene00035;Name=Cbre_Contig36_893
Cbre_Contig36	ALN	mRNA	891051	896290	3660	-	.	ID=mRNA00035;Parent=gene00035;Name=Cbre_Contig36_893
Cbre_Contig36	ALN	cds	896109	896290	395	-	0	ID=cds00296;Parent=mRNA00035;Name=Cbre_Contig36_893;Target=s1502 1 61 +
Cbre_Contig36	ALN	cds	895693	895848	321	-	1	ID=cds00297;Parent=mRNA00035;Name=Cbre_Contig36_893;Target=s1502 62 113 +
Cbre_Contig36	ALN	cds	894686	894767	153	-	1	ID=cds00298;Parent=mRNA00035;Name=Cbre_Contig36_893;Target=s1502 114 140 +
Cbre_Contig36	ALN	cds	894380	894472	184	-	0	ID=cds00299;Parent=mRNA00035;Name=Cbre_Contig36_893;Target=s1502 141 171 +
Cbre_Contig36	ALN	cds	894150	894277	247	-	0	ID=cds00300;Parent=mRNA00035;Name=Cbre_Contig36_893;Target=s1502 172 214 +
Cbre_Contig36	ALN	cds	893539	893739	350	-	1	ID=cds00301;Parent=mRNA00035;Name=Cbre_Contig36_893;Target=s1502 215 281 +
Cbre_Contig36	ALN	cds	892750	893004	473	-	1	ID=cds00302;Parent=mRNA00035;Name=Cbre_Contig36_893;Target=s1502 282 366 +
Cbre_Contig36	ALN	cds	892429	892697	481	-	1	ID=cds00303;Parent=mRNA00035;Name=Cbre_Contig36_893;Target=s1502 367 455 +
Cbre_Contig36	ALN	cds	892181	892269	171	-	2	ID=cds00304;Parent=mRNA00035;Name=Cbre_Contig36_893;Target=s1502 456 485 +
Cbre_Contig36	ALN	cds	891883	892004	228	-	0	ID=cds00305;Parent=mRNA00035;Name=Cbre_Contig36_893;Target=s1502 486 526 +
Cbre_Contig36	ALN	cds	891332	891848	796	-	1	ID=cds00306;Parent=mRNA00035;Name=Cbre_Contig36_893;Target=s1502 527 706 +
Cbre_Contig36	ALN	cds	891051	891284	444	-	0	ID=cds00307;Parent=mRNA00035;Name=Cbre_Contig36_893;Target=s1502 707 784 +
##sequence-region	Cbre_Contig22 271361 287744
Cbre_Contig22	ALN	gene	275021	277812	2177	+	.	ID=gene00036;Name=Cbre_Contig22_276
Cbre_Contig22	ALN	mRNA	275021	277812	2177	+	.	ID=mRNA00036;Parent=gene00036;Name=Cbre_Contig22_276
Cbre_Contig22	ALN	cds	275021	275170	340	+	0	ID=cds00308;Parent=mRNA00036;Name=Cbre_Contig22_276;Target=CBN00362 1 50 +
Cbre_Contig22	ALN	cds	276275	276454	369	+	0	ID=cds00309;Parent=mRNA00036;Name=Cbre_Contig22_276;Target=CBN00362 51 110 +
Cbre_Contig22	ALN	cds	276537	276872	657	+	0	ID=cds00310;Parent=mRNA00036;Name=Cbre_Contig22_276;Target=CBN00362 111 222 +
Cbre_Contig22	ALN	cds	277064	277244	359	+	0	ID=cds00311;Parent=mRNA00036;Name=Cbre_Contig22_276;Target=CBN00362 223 282 +
Cbre_Contig22	ALN	cds	277290	277425	234	+	2	ID=cds00312;Parent=mRNA00036;Name=Cbre_Contig22_276;Target=CBN00362 283 328 +
Cbre_Contig22	ALN	cds	277471	277594	263	+	1	ID=cds00313;Parent=mRNA00036;Name=Cbre_Contig22_276;Target=CBN00362 329 369 +
Cbre_Contig22	ALN	cds	277699	277812	257	+	0	ID=cds00314;Parent=mRNA00036;Name=Cbre_Contig22_276;Target=CBN00362 370 407 +
##sequence-region	Cbre_Contig19 271361 302080
Cbre_Contig19	ALN	gene	280839	290472	4084	-	.	ID=gene00037;Name=Cbre_Contig19_285
Cbre_Contig19	ALN	mRNA	280839	290472	4084	-	.	ID=mRNA00037;Parent=gene00037;Name=Cbre_Contig19_285
Cbre_Contig19	ALN	cds	290341	290472	302	-	0	ID=cds00315;Parent=mRNA00037;Name=Cbre_Contig19_285;Target=CBN24180 1 44 +
Cbre_Contig19	ALN	cds	290079	290225	299	-	0	ID=cds00316;Parent=mRNA00037;Name=Cbre_Contig19_285;Target=CBN24180 45 93 +
Cbre_Contig19	ALN	cds	289059	289184	275	-	0	ID=cds00317;Parent=mRNA00037;Name=Cbre_Contig19_285;Target=CBN24180 94 135 +
Cbre_Contig19	ALN	cds	287448	287555	237	-	0	ID=cds00318;Parent=mRNA00037;Name=Cbre_Contig19_285;Target=CBN24180 136 171 +
Cbre_Contig19	ALN	cds	287195	287300	232	-	0	ID=cds00319;Parent=mRNA00037;Name=Cbre_Contig19_285;Target=CBN24180 172 206 +
Cbre_Contig19	ALN	cds	285042	285181	306	-	2	ID=cds00320;Parent=mRNA00037;Name=Cbre_Contig19_285;Target=CBN24180 207 253 +
Cbre_Contig19	ALN	cds	284623	284826	390	-	0	ID=cds00321;Parent=mRNA00037;Name=Cbre_Contig19_285;Target=CBN24180 254 321 +
Cbre_Contig19	ALN	cds	283426	283811	754	-	0	ID=cds00322;Parent=mRNA00037;Name=Cbre_Contig19_285;Target=CBN24180 322 450 +
Cbre_Contig19	ALN	cds	281674	282383	1328	-	1	ID=cds00323;Parent=mRNA00037;Name=Cbre_Contig19_285;Target=CBN24180 451 686 +
Cbre_Contig19	ALN	cds	280839	281080	467	-	2	ID=cds00324;Parent=mRNA00037;Name=Cbre_Contig19_285;Target=CBN24180 687 767 +
##sequence-region	Cbre_Contig36 171009 187392
Cbre_Contig36	ALN	gene	179098	183204	3866	+	.	ID=gene00038;Name=Cbre_Contig36_181
Cbre_Contig36	ALN	mRNA	179098	183204	3866	+	.	ID=mRNA00038;Parent=gene00038;Name=Cbre_Contig36_181
Cbre_Contig36	ALN	cds	179098	179435	680	+	0	ID=cds00325;Parent=mRNA00038;Name=Cbre_Contig36_181;Target=CBN24015 1 113 +
Cbre_Contig36	ALN	cds	180598	180704	221	+	1	ID=cds00326;Parent=mRNA00038;Name=Cbre_Contig36_181;Target=CBN24015 114 148 +
Cbre_Contig36	ALN	cds	180754	180961	418	+	2	ID=cds00327;Parent=mRNA00038;Name=Cbre_Contig36_181;Target=CBN24015 149 218 +
Cbre_Contig36	ALN	cds	181609	181714	223	+	1	ID=cds00328;Parent=mRNA00038;Name=Cbre_Contig36_181;Target=CBN24015 219 253 +
Cbre_Contig36	ALN	cds	181763	183037	2351	+	0	ID=cds00329;Parent=mRNA00038;Name=Cbre_Contig36_181;Target=CBN24015 254 678 +
Cbre_Contig36	ALN	cds	183085	183204	229	+	0	ID=cds00330;Parent=mRNA00038;Name=Cbre_Contig36_181;Target=CBN24015 679 718 +
##sequence-region	Cbre_Contig700 27649 44032
Cbre_Contig700	ALN	gene	30372	34461	3751	-	.	ID=gene00039;Name=Cbre_Contig700_32
Cbre_Contig700	ALN	mRNA	30372	34461	3751	-	.	ID=mRNA00039;Parent=gene00039;Name=Cbre_Contig700_32
Cbre_Contig700	ALN	cds	34133	34461	638	-	0	ID=cds00331;Parent=mRNA00039;Name=Cbre_Contig700_32;Target=CBN24015 1 113 +
Cbre_Contig700	ALN	cds	32866	32972	222	-	1	ID=cds00332;Parent=mRNA00039;Name=Cbre_Contig700_32;Target=CBN24015 114 148 +
Cbre_Contig700	ALN	cds	32609	32816	411	-	2	ID=cds00333;Parent=mRNA00039;Name=Cbre_Contig700_32;Target=CBN24015 149 218 +
Cbre_Contig700	ALN	cds	31853	31958	226	-	1	ID=cds00334;Parent=mRNA00039;Name=Cbre_Contig700_32;Target=CBN24015 219 253 +
Cbre_Contig700	ALN	cds	30539	31804	2280	-	0	ID=cds00335;Parent=mRNA00039;Name=Cbre_Contig700_32;Target=CBN24015 254 678 +
Cbre_Contig700	ALN	cds	30372	30491	231	-	0	ID=cds00336;Parent=mRNA00039;Name=Cbre_Contig700_32;Target=CBN24015 679 718 +
##sequence-region	Cbre_Contig700 27649 44032
Cbre_Contig700	ALN	gene	30372	34461	3829	-	.	ID=gene00040;Name=Cbre_Contig700_32
Cbre_Contig700	ALN	mRNA	30372	34461	3829	-	.	ID=mRNA00040;Parent=gene00040;Name=Cbre_Contig700_32
Cbre_Contig700	ALN	cds	34133	34461	665	-	0	ID=cds00337;Parent=mRNA00040;Name=Cbre_Contig700_32;Target=CBN05794 1 110 +
Cbre_Contig700	ALN	cds	32866	32972	222	-	1	ID=cds00338;Parent=mRNA00040;Name=Cbre_Contig700_32;Target=CBN05794 111 145 +
Cbre_Contig700	ALN	cds	32609	32816	415	-	2	ID=cds00339;Parent=mRNA00040;Name=Cbre_Contig700_32;Target=CBN05794 146 215 +
Cbre_Contig700	ALN	cds	31853	31958	226	-	1	ID=cds00340;Parent=mRNA00040;Name=Cbre_Contig700_32;Target=CBN05794 216 250 +
Cbre_Contig700	ALN	cds	30539	31804	2326	-	0	ID=cds00341;Parent=mRNA00040;Name=Cbre_Contig700_32;Target=CBN05794 251 672 +
Cbre_Contig700	ALN	cds	30372	30491	231	-	0	ID=cds00342;Parent=mRNA00040;Name=Cbre_Contig700_32;Target=CBN05794 673 712 +
##sequence-region	Cbre_Contig36 171009 187392
Cbre_Contig36	ALN	gene	179098	183204	3751	+	.	ID=gene00041;Name=Cbre_Contig36_181
Cbre_Contig36	ALN	mRNA	179098	183204	3751	+	.	ID=mRNA00041;Parent=gene00041;Name=Cbre_Contig36_181
Cbre_Contig36	ALN	cds	179098	179435	638	+	0	ID=cds00343;Parent=mRNA00041;Name=Cbre_Contig36_181;Target=CBN05794 1 110 +
Cbre_Contig36	ALN	cds	180598	180704	221	+	1	ID=cds00344;Parent=mRNA00041;Name=Cbre_Contig36_181;Target=CBN05794 111 145 +
Cbre_Contig36	ALN	cds	180754	180961	414	+	2	ID=cds00345;Parent=mRNA00041;Name=Cbre_Contig36_181;Target=CBN05794 146 215 +
Cbre_Contig36	ALN	cds	181609	181714	222	+	1	ID=cds00346;Parent=mRNA00041;Name=Cbre_Contig36_181;Target=CBN05794 216 250 +
Cbre_Contig36	ALN	cds	181763	183037	2282	+	0	ID=cds00347;Parent=mRNA00041;Name=Cbre_Contig36_181;Target=CBN05794 251 672 +
Cbre_Contig36	ALN	cds	183085	183204	229	+	0	ID=cds00348;Parent=mRNA00041;Name=Cbre_Contig36_181;Target=CBN05794 673 712 +
##sequence-region	Cbre_Contig35 343041 373760
Cbre_Contig35	ALN	gene	369361	370752	1995	-	.	ID=gene00042;Name=Cbre_Contig35_370
Cbre_Contig35	ALN	mRNA	369361	370752	1995	-	.	ID=mRNA00042;Parent=gene00042;Name=Cbre_Contig35_370
Cbre_Contig35	ALN	cds	370612	370752	329	-	0	ID=cds00349;Parent=mRNA00042;Name=Cbre_Contig35_370;Target=CBN22190 1 47 +
Cbre_Contig35	ALN	cds	370265	370516	481	-	0	ID=cds00350;Parent=mRNA00042;Name=Cbre_Contig35_370;Target=CBN22190 48 131 +
Cbre_Contig35	ALN	cds	370036	370217	338	-	0	ID=cds00351;Parent=mRNA00042;Name=Cbre_Contig35_370;Target=CBN22190 132 192 +
Cbre_Contig35	ALN	cds	369608	369932	621	-	1	ID=cds00352;Parent=mRNA00042;Name=Cbre_Contig35_370;Target=CBN22190 193 300 +
Cbre_Contig35	ALN	cds	369361	369552	413	-	0	ID=cds00353;Parent=mRNA00042;Name=Cbre_Contig35_370;Target=CBN22190 301 364 +
##sequence-region	Cbre_Contig661 13313 29696
Cbre_Contig661	ALN	gene	19794	22173	2965	+	.	ID=gene00043;Name=Cbre_Contig661_20
Cbre_Contig661	ALN	mRNA	19794	22173	2965	+	.	ID=mRNA00043;Parent=gene00043;Name=Cbre_Contig661_20
Cbre_Contig661	ALN	cds	19794	19886	237	+	0	ID=cds00354;Parent=mRNA00043;Name=Cbre_Contig661_20;Target=s1114 1 31 +
Cbre_Contig661	ALN	cds	20050	20538	951	+	0	ID=cds00355;Parent=mRNA00043;Name=Cbre_Contig661_20;Target=s1114 32 194 +
Cbre_Contig661	ALN	cds	20784	20995	370	+	0	ID=cds00356;Parent=mRNA00043;Name=Cbre_Contig661_20;Target=s1114 195 265 +
Cbre_Contig661	ALN	cds	21040	21441	739	+	1	ID=cds00357;Parent=mRNA00043;Name=Cbre_Contig661_20;Target=s1114 266 399 +
Cbre_Contig661	ALN	cds	21613	21902	514	+	1	ID=cds00358;Parent=mRNA00043;Name=Cbre_Contig661_20;Target=s1114 400 495 +
Cbre_Contig661	ALN	cds	21983	22173	393	+	2	ID=cds00359;Parent=mRNA00043;Name=Cbre_Contig661_20;Target=s1114 496 559 +
##sequence-region	Cbre_Contig112 357377 373760
Cbre_Contig112	ALN	gene	367152	369537	2954	-	.	ID=gene00044;Name=Cbre_Contig112_368
Cbre_Contig112	ALN	mRNA	367152	369537	2954	-	.	ID=mRNA00044;Parent=gene00044;Name=Cbre_Contig112_368
Cbre_Contig112	ALN	cds	369445	369537	238	-	0	ID=cds00360;Parent=mRNA00044;Name=Cbre_Contig112_368;Target=s1114 1 31 +
Cbre_Contig112	ALN	cds	368794	369282	950	-	0	ID=cds00361;Parent=mRNA00044;Name=Cbre_Contig112_368;Target=s1114 32 194 +
Cbre_Contig112	ALN	cds	368338	368549	371	-	0	ID=cds00362;Parent=mRNA00044;Name=Cbre_Contig112_368;Target=s1114 195 265 +
Cbre_Contig112	ALN	cds	367891	368292	731	-	1	ID=cds00363;Parent=mRNA00044;Name=Cbre_Contig112_368;Target=s1114 266 399 +
Cbre_Contig112	ALN	cds	367430	367719	511	-	1	ID=cds00364;Parent=mRNA00044;Name=Cbre_Contig112_368;Target=s1114 400 495 +
Cbre_Contig112	ALN	cds	367152	367342	393	-	2	ID=cds00365;Parent=mRNA00044;Name=Cbre_Contig112_368;Target=s1114 496 559 +
##sequence-region	Cbre_Contig112 357377 373760
Cbre_Contig112	ALN	gene	367152	369537	2955	-	.	ID=gene00045;Name=Cbre_Contig112_368
Cbre_Contig112	ALN	mRNA	367152	369537	2955	-	.	ID=mRNA00045;Parent=gene00045;Name=Cbre_Contig112_368
Cbre_Contig112	ALN	cds	369445	369537	238	-	0	ID=cds00366;Parent=mRNA00045;Name=Cbre_Contig112_368;Target=CBN18960 1 31 +
Cbre_Contig112	ALN	cds	368794	369282	950	-	0	ID=cds00367;Parent=mRNA00045;Name=Cbre_Contig112_368;Target=CBN18960 32 194 +
Cbre_Contig112	ALN	cds	368338	368549	371	-	0	ID=cds00368;Parent=mRNA00045;Name=Cbre_Contig112_368;Target=CBN18960 195 265 +
Cbre_Contig112	ALN	cds	367891	368292	745	-	1	ID=cds00369;Parent=mRNA00045;Name=Cbre_Contig112_368;Target=CBN18960 266 399 +
Cbre_Contig112	ALN	cds	367430	367713	497	-	1	ID=cds00370;Parent=mRNA00045;Name=Cbre_Contig112_368;Target=CBN18960 400 493 +
Cbre_Contig112	ALN	cds	367152	367342	393	-	2	ID=cds00371;Parent=mRNA00045;Name=Cbre_Contig112_368;Target=CBN18960 494 557 +
##sequence-region	Cbre_Contig661 13313 29696
Cbre_Contig661	ALN	gene	19794	22173	2943	+	.	ID=gene00046;Name=Cbre_Contig661_20
Cbre_Contig661	ALN	mRNA	19794	22173	2943	+	.	ID=mRNA00046;Parent=gene00046;Name=Cbre_Contig661_20
Cbre_Contig661	ALN	cds	19794	19886	237	+	0	ID=cds00372;Parent=mRNA00046;Name=Cbre_Contig661_20;Target=CBN18960 1 31 +
Cbre_Contig661	ALN	cds	20050	20538	951	+	0	ID=cds00373;Parent=mRNA00046;Name=Cbre_Contig661_20;Target=CBN18960 32 194 +
Cbre_Contig661	ALN	cds	20784	20995	370	+	0	ID=cds00374;Parent=mRNA00046;Name=Cbre_Contig661_20;Target=CBN18960 195 265 +
Cbre_Contig661	ALN	cds	21040	21441	731	+	1	ID=cds00375;Parent=mRNA00046;Name=Cbre_Contig661_20;Target=CBN18960 266 399 +
Cbre_Contig661	ALN	cds	21619	21902	501	+	1	ID=cds00376;Parent=mRNA00046;Name=Cbre_Contig661_20;Target=CBN18960 400 493 +
Cbre_Contig661	ALN	cds	21983	22173	393	+	2	ID=cds00377;Parent=mRNA00046;Name=Cbre_Contig661_20;Target=CBN18960 494 557 +
##sequence-region	Cbre_Contig24 715777 732160
Cbre_Contig24	ALN	gene	723418	726721	2857	-	.	ID=gene00047;Name=Cbre_Contig24_725
Cbre_Contig24	ALN	mRNA	723418	726721	2857	-	.	ID=mRNA00047;Parent=gene00047;Name=Cbre_Contig24_725
Cbre_Contig24	ALN	cds	726693	726721	116	-	0	ID=cds00378;Parent=mRNA00047;Name=Cbre_Contig24_725;Target=s1297 1 10 +
Cbre_Contig24	ALN	cds	726522	726600	155	-	1	ID=cds00379;Parent=mRNA00047;Name=Cbre_Contig24_725;Target=s1297 11 36 +
Cbre_Contig24	ALN	cds	725227	725560	681	-	0	ID=cds00380;Parent=mRNA00047;Name=Cbre_Contig24_725;Target=s1297 37 147 +
Cbre_Contig24	ALN	cds	725123	725179	147	-	2	ID=cds00381;Parent=mRNA00047;Name=Cbre_Contig24_725;Target=s1297 148 166 +
Cbre_Contig24	ALN	cds	724654	724877	442	-	2	ID=cds00382;Parent=mRNA00047;Name=Cbre_Contig24_725;Target=s1297 167 241 +
Cbre_Contig24	ALN	cds	724470	724607	265	-	0	ID=cds00383;Parent=mRNA00047;Name=Cbre_Contig24_725;Target=s1297 242 287 +
Cbre_Contig24	ALN	cds	724307	724422	274	-	0	ID=cds00384;Parent=mRNA00047;Name=Cbre_Contig24_725;Target=s1297 288 326 +
Cbre_Contig24	ALN	cds	724154	724266	-19	-	1	ID=cds00385;Parent=mRNA00047;Name=Cbre_Contig24_725;Target=s1297 328 374 +
Cbre_Contig24	ALN	cds	723572	724107	1007	-	1	ID=cds00386;Parent=mRNA00047;Name=Cbre_Contig24_725;Target=s1297 375 552 +
Cbre_Contig24	ALN	cds	723418	723518	236	-	2	ID=cds00387;Parent=mRNA00047;Name=Cbre_Contig24_725;Target=s1297 553 586 +
##sequence-region	Cbre_Contig33 457729 488448
Cbre_Contig33	ALN	gene	484446	485709	2128	+	.	ID=gene00048;Name=Cbre_Contig33_485
Cbre_Contig33	ALN	mRNA	484446	485709	2128	+	.	ID=mRNA00048;Parent=gene00048;Name=Cbre_Contig33_485
Cbre_Contig33	ALN	cds	484446	484646	458	+	0	ID=cds00388;Parent=mRNA00048;Name=Cbre_Contig33_485;Target=CBN04429 1 67 +
Cbre_Contig33	ALN	cds	484699	485269	1032	+	0	ID=cds00389;Parent=mRNA00048;Name=Cbre_Contig33_485;Target=CBN04429 68 257 +
Cbre_Contig33	ALN	cds	485321	485709	729	+	2	ID=cds00390;Parent=mRNA00048;Name=Cbre_Contig33_485;Target=CBN04429 258 387 +
##sequence-region	Cbre_Contig194 27649 72704
Cbre_Contig194	ALN	gene	37996	45765	3585	+	.	ID=gene00049;Name=Cbre_Contig194_41
Cbre_Contig194	ALN	mRNA	37996	45765	3585	+	.	ID=mRNA00049;Parent=gene00049;Name=Cbre_Contig194_41
Cbre_Contig194	ALN	cds	37996	38145	346	+	0	ID=cds00391;Parent=mRNA00049;Name=Cbre_Contig194_41;Target=CBN04718 1 50 +
Cbre_Contig194	ALN	cds	42410	42577	316	+	0	ID=cds00392;Parent=mRNA00049;Name=Cbre_Contig194_41;Target=CBN04718 51 106 +
Cbre_Contig194	ALN	cds	42916	43148	405	+	0	ID=cds00393;Parent=mRNA00049;Name=Cbre_Contig194_41;Target=CBN04718 107 184 +
Cbre_Contig194	ALN	cds	43196	43362	327	+	1	ID=cds00394;Parent=mRNA00049;Name=Cbre_Contig194_41;Target=CBN04718 185 239 +
Cbre_Contig194	ALN	cds	43534	43871	-31	+	2	ID=cds00395;Parent=mRNA00049;Name=Cbre_Contig194_41;Target=CBN04718 240 313 +
Cbre_Contig194	ALN	cds	43969	44076	220	+	0	ID=cds00396;Parent=mRNA00049;Name=Cbre_Contig194_41;Target=CBN04718 314 349 +
Cbre_Contig194	ALN	cds	44130	44225	186	+	0	ID=cds00397;Parent=mRNA00049;Name=Cbre_Contig194_41;Target=CBN04718 350 381 +
Cbre_Contig194	ALN	cds	44531	45625	2021	+	0	ID=cds00398;Parent=mRNA00049;Name=Cbre_Contig194_41;Target=CBN04718 382 746 +
Cbre_Contig194	ALN	cds	45673	45765	205	+	0	ID=cds00399;Parent=mRNA00049;Name=Cbre_Contig194_41;Target=CBN04718 747 777 +
##sequence-region	Cbre_Contig0 386049 416768
Cbre_Contig0	ALN	gene	393481	394804	1219	-	.	ID=gene00050;Name=Cbre_Contig0_394
Cbre_Contig0	ALN	mRNA	393481	394804	1219	-	.	ID=mRNA00050;Parent=gene00050;Name=Cbre_Contig0_394
Cbre_Contig0	ALN	cds	394754	394804	180	-	0	ID=cds00400;Parent=mRNA00050;Name=Cbre_Contig0_394;Target=CBN05169 1 17 +
Cbre_Contig0	ALN	cds	394324	394696	716	-	0	ID=cds00401;Parent=mRNA00050;Name=Cbre_Contig0_394;Target=CBN05169 18 141 +
Cbre_Contig0	ALN	cds	393896	394059	343	-	2	ID=cds00402;Parent=mRNA00050;Name=Cbre_Contig0_394;Target=CBN05169 142 196 +
Cbre_Contig0	ALN	cds	393481	393702	128	-	0	ID=cds00403;Parent=mRNA00050;Name=Cbre_Contig0_394;Target=CBN05169 197 248 +
##sequence-region	Cbre_Contig161 70657 87040
Cbre_Contig161	ALN	gene	74982	75819	1201	+	.	ID=gene00051;Name=Cbre_Contig161_75
Cbre_Contig161	ALN	mRNA	74982	75819	1201	+	.	ID=mRNA00051;Parent=gene00051;Name=Cbre_Contig161_75
Cbre_Contig161	ALN	cds	74982	75242	474	+	0	ID=cds00404;Parent=mRNA00051;Name=Cbre_Contig161_75;Target=CBN05169 1 87 +
Cbre_Contig161	ALN	cds	75293	75484	347	+	0	ID=cds00405;Parent=mRNA00051;Name=Cbre_Contig161_75;Target=CBN05169 88 152 +
Cbre_Contig161	ALN	cds	75529	75819	474	+	0	ID=cds00406;Parent=mRNA00051;Name=Cbre_Contig161_75;Target=CBN05169 153 248 +
##sequence-region	Cbre_Contig612 1 29696
Cbre_Contig612	ALN	gene	16547	17385	986	-	.	ID=gene00052;Name=Cbre_Contig612_16
Cbre_Contig612	ALN	mRNA	16547	17385	986	-	.	ID=mRNA00052;Parent=gene00052;Name=Cbre_Contig612_16
Cbre_Contig612	ALN	cds	17125	17385	481	-	0	ID=cds00407;Parent=mRNA00052;Name=Cbre_Contig612_16;Target=CBN05169 1 87 +
Cbre_Contig612	ALN	cds	16883	17074	347	-	0	ID=cds00408;Parent=mRNA00052;Name=Cbre_Contig612_16;Target=CBN05169 88 152 +
Cbre_Contig612	ALN	cds	16547	16838	252	-	0	ID=cds00409;Parent=mRNA00052;Name=Cbre_Contig612_16;Target=CBN05169 195 248 +
##sequence-region	Cbre_Contig99 228353 273408
Cbre_Contig99	ALN	gene	254804	259297	1838	-	.	ID=gene00053;Name=Cbre_Contig99_257
Cbre_Contig99	ALN	mRNA	254804	259297	1838	-	.	ID=mRNA00053;Parent=gene00053;Name=Cbre_Contig99_257
Cbre_Contig99	ALN	cds	259180	259297	277	-	0	ID=cds00410;Parent=mRNA00053;Name=Cbre_Contig99_257;Target=CBN30068 1 39 +
Cbre_Contig99	ALN	cds	257263	257357	198	-	2	ID=cds00411;Parent=mRNA00053;Name=Cbre_Contig99_257;Target=CBN30068 40 71 +
Cbre_Contig99	ALN	cds	257126	257215	172	-	0	ID=cds00412;Parent=mRNA00053;Name=Cbre_Contig99_257;Target=CBN30068 72 101 +
Cbre_Contig99	ALN	cds	256241	256321	178	-	0	ID=cds00413;Parent=mRNA00053;Name=Cbre_Contig99_257;Target=CBN30068 102 128 +
Cbre_Contig99	ALN	cds	256107	256192	180	-	0	ID=cds00414;Parent=mRNA00053;Name=Cbre_Contig99_257;Target=CBN30068 129 157 +
Cbre_Contig99	ALN	cds	255931	256059	267	-	1	ID=cds00415;Parent=mRNA00053;Name=Cbre_Contig99_257;Target=CBN30068 158 200 +
Cbre_Contig99	ALN	cds	255602	255731	271	-	1	ID=cds00416;Parent=mRNA00053;Name=Cbre_Contig99_257;Target=CBN30068 201 243 +
Cbre_Contig99	ALN	cds	255401	255554	336	-	0	ID=cds00417;Parent=mRNA00053;Name=Cbre_Contig99_257;Target=CBN30068 244 294 +
Cbre_Contig99	ALN	cds	254804	254988	367	-	2	ID=cds00418;Parent=mRNA00053;Name=Cbre_Contig99_257;Target=CBN30068 295 356 +
##sequence-region	Cbre_Contig757 13313 44032
Cbre_Contig757	ALN	gene	27286	32486	1839	+	.	ID=gene00054;Name=Cbre_Contig757_29
Cbre_Contig757	ALN	mRNA	27286	32486	1839	+	.	ID=mRNA00054;Parent=gene00054;Name=Cbre_Contig757_29
Cbre_Contig757	ALN	cds	27286	27403	277	+	0	ID=cds00419;Parent=mRNA00054;Name=Cbre_Contig757_29;Target=CBN30068 1 39 +
Cbre_Contig757	ALN	cds	29207	29301	199	+	2	ID=cds00420;Parent=mRNA00054;Name=Cbre_Contig757_29;Target=CBN30068 40 71 +
Cbre_Contig757	ALN	cds	29349	29438	177	+	0	ID=cds00421;Parent=mRNA00054;Name=Cbre_Contig757_29;Target=CBN30068 72 101 +
Cbre_Contig757	ALN	cds	29933	30013	179	+	0	ID=cds00422;Parent=mRNA00054;Name=Cbre_Contig757_29;Target=CBN30068 102 128 +
Cbre_Contig757	ALN	cds	30063	30148	198	+	0	ID=cds00423;Parent=mRNA00054;Name=Cbre_Contig757_29;Target=CBN30068 129 157 +
Cbre_Contig757	ALN	cds	30200	30328	268	+	1	ID=cds00424;Parent=mRNA00054;Name=Cbre_Contig757_29;Target=CBN30068 158 200 +
Cbre_Contig757	ALN	cds	30519	30648	274	+	1	ID=cds00425;Parent=mRNA00054;Name=Cbre_Contig757_29;Target=CBN30068 201 243 +
Cbre_Contig757	ALN	cds	30707	30860	310	+	0	ID=cds00426;Parent=mRNA00054;Name=Cbre_Contig757_29;Target=CBN30068 244 294 +
Cbre_Contig757	ALN	cds	32302	32486	366	+	2	ID=cds00427;Parent=mRNA00054;Name=Cbre_Contig757_29;Target=CBN30068 295 356 +
##sequence-region	Cbre_Contig99 228353 273408
Cbre_Contig99	ALN	gene	254804	259297	1838	-	.	ID=gene00055;Name=Cbre_Contig99_257
Cbre_Contig99	ALN	mRNA	254804	259297	1838	-	.	ID=mRNA00055;Parent=gene00055;Name=Cbre_Contig99_257
Cbre_Contig99	ALN	cds	259180	259297	277	-	0	ID=cds00428;Parent=mRNA00055;Name=Cbre_Contig99_257;Target=CBN29608 1 39 +
Cbre_Contig99	ALN	cds	257263	257357	198	-	2	ID=cds00429;Parent=mRNA00055;Name=Cbre_Contig99_257;Target=CBN29608 40 71 +
Cbre_Contig99	ALN	cds	257126	257215	172	-	0	ID=cds00430;Parent=mRNA00055;Name=Cbre_Contig99_257;Target=CBN29608 72 101 +
Cbre_Contig99	ALN	cds	256241	256321	178	-	0	ID=cds00431;Parent=mRNA00055;Name=Cbre_Contig99_257;Target=CBN29608 102 128 +
Cbre_Contig99	ALN	cds	256107	256192	180	-	0	ID=cds00432;Parent=mRNA00055;Name=Cbre_Contig99_257;Target=CBN29608 129 157 +
Cbre_Contig99	ALN	cds	255931	256059	267	-	1	ID=cds00433;Parent=mRNA00055;Name=Cbre_Contig99_257;Target=CBN29608 158 200 +
Cbre_Contig99	ALN	cds	255602	255731	271	-	1	ID=cds00434;Parent=mRNA00055;Name=Cbre_Contig99_257;Target=CBN29608 201 243 +
Cbre_Contig99	ALN	cds	255401	255554	336	-	0	ID=cds00435;Parent=mRNA00055;Name=Cbre_Contig99_257;Target=CBN29608 244 294 +
Cbre_Contig99	ALN	cds	254804	254988	367	-	2	ID=cds00436;Parent=mRNA00055;Name=Cbre_Contig99_257;Target=CBN29608 295 356 +
##sequence-region	Cbre_Contig757 13313 44032
Cbre_Contig757	ALN	gene	27286	32486	1839	+	.	ID=gene00056;Name=Cbre_Contig757_29
Cbre_Contig757	ALN	mRNA	27286	32486	1839	+	.	ID=mRNA00056;Parent=gene00056;Name=Cbre_Contig757_29
Cbre_Contig757	ALN	cds	27286	27403	277	+	0	ID=cds00437;Parent=mRNA00056;Name=Cbre_Contig757_29;Target=CBN29608 1 39 +
Cbre_Contig757	ALN	cds	29207	29301	199	+	2	ID=cds00438;Parent=mRNA00056;Name=Cbre_Contig757_29;Target=CBN29608 40 71 +
Cbre_Contig757	ALN	cds	29349	29438	177	+	0	ID=cds00439;Parent=mRNA00056;Name=Cbre_Contig757_29;Target=CBN29608 72 101 +
Cbre_Contig757	ALN	cds	29933	30013	179	+	0	ID=cds00440;Parent=mRNA00056;Name=Cbre_Contig757_29;Target=CBN29608 102 128 +
Cbre_Contig757	ALN	cds	30063	30148	198	+	0	ID=cds00441;Parent=mRNA00056;Name=Cbre_Contig757_29;Target=CBN29608 129 157 +
Cbre_Contig757	ALN	cds	30200	30328	268	+	1	ID=cds00442;Parent=mRNA00056;Name=Cbre_Contig757_29;Target=CBN29608 158 200 +
Cbre_Contig757	ALN	cds	30519	30648	274	+	1	ID=cds00443;Parent=mRNA00056;Name=Cbre_Contig757_29;Target=CBN29608 201 243 +
Cbre_Contig757	ALN	cds	30707	30860	310	+	0	ID=cds00444;Parent=mRNA00056;Name=Cbre_Contig757_29;Target=CBN29608 244 294 +
Cbre_Contig757	ALN	cds	32302	32486	366	+	2	ID=cds00445;Parent=mRNA00056;Name=Cbre_Contig757_29;Target=CBN29608 295 356 +
##sequence-region	Cbre_Contig160 41985 72704
Cbre_Contig160	ALN	gene	58132	59948	1865	+	.	ID=gene00057;Name=Cbre_Contig160_59
Cbre_Contig160	ALN	mRNA	58132	59948	1865	+	.	ID=mRNA00057;Parent=gene00057;Name=Cbre_Contig160_59
Cbre_Contig160	ALN	cds	58132	58249	270	+	0	ID=cds00446;Parent=mRNA00057;Name=Cbre_Contig160_59;Target=CBN17074 1 39 +
Cbre_Contig160	ALN	cds	58772	59117	631	+	2	ID=cds00447;Parent=mRNA00057;Name=Cbre_Contig160_59;Target=CBN17074 40 155 +
Cbre_Contig160	ALN	cds	59167	59295	252	+	1	ID=cds00448;Parent=mRNA00057;Name=Cbre_Contig160_59;Target=CBN17074 156 198 +
Cbre_Contig160	ALN	cds	59347	59476	259	+	1	ID=cds00449;Parent=mRNA00057;Name=Cbre_Contig160_59;Target=CBN17074 199 241 +
Cbre_Contig160	ALN	cds	59520	59673	307	+	0	ID=cds00450;Parent=mRNA00057;Name=Cbre_Contig160_59;Target=CBN17074 242 292 +
Cbre_Contig160	ALN	cds	59764	59948	385	+	2	ID=cds00451;Parent=mRNA00057;Name=Cbre_Contig160_59;Target=CBN17074 293 354 +
##sequence-region	Cbre_Contig2980 1 4883
Cbre_Contig2980	ALN	gene	3318	4579	1630	+	.	ID=gene00058;Name=Cbre_Contig2980_3
Cbre_Contig2980	ALN	mRNA	3318	4579	1630	+	.	ID=mRNA00058;Parent=gene00058;Name=Cbre_Contig2980_3
Cbre_Contig2980	ALN	cds	3318	3748	606	+	0	ID=cds00452;Parent=mRNA00058;Name=Cbre_Contig2980_3;Target=CBN17074 1 155 +
Cbre_Contig2980	ALN	cds	3798	3926	254	+	1	ID=cds00453;Parent=mRNA00058;Name=Cbre_Contig2980_3;Target=CBN17074 156 198 +
Cbre_Contig2980	ALN	cds	3978	4107	259	+	1	ID=cds00454;Parent=mRNA00058;Name=Cbre_Contig2980_3;Target=CBN17074 199 241 +
Cbre_Contig2980	ALN	cds	4151	4304	305	+	0	ID=cds00455;Parent=mRNA00058;Name=Cbre_Contig2980_3;Target=CBN17074 242 292 +
Cbre_Contig2980	ALN	cds	4395	4579	389	+	2	ID=cds00456;Parent=mRNA00058;Name=Cbre_Contig2980_3;Target=CBN17074 293 354 +
##sequence-region	Cbre_Contig2980 1 4883
Cbre_Contig2980	ALN	gene	3318	4579	1824	+	.	ID=gene00059;Name=Cbre_Contig2980_3
Cbre_Contig2980	ALN	mRNA	3318	4579	1824	+	.	ID=mRNA00059;Parent=gene00059;Name=Cbre_Contig2980_3
Cbre_Contig2980	ALN	cds	3318	3748	800	+	0	ID=cds00457;Parent=mRNA00059;Name=Cbre_Contig2980_3;Target=s1323 1 144 +
Cbre_Contig2980	ALN	cds	3798	3926	254	+	1	ID=cds00458;Parent=mRNA00059;Name=Cbre_Contig2980_3;Target=s1323 145 187 +
Cbre_Contig2980	ALN	cds	3978	4107	259	+	1	ID=cds00459;Parent=mRNA00059;Name=Cbre_Contig2980_3;Target=s1323 188 230 +
Cbre_Contig2980	ALN	cds	4151	4304	305	+	0	ID=cds00460;Parent=mRNA00059;Name=Cbre_Contig2980_3;Target=s1323 231 281 +
Cbre_Contig2980	ALN	cds	4395	4579	389	+	2	ID=cds00461;Parent=mRNA00059;Name=Cbre_Contig2980_3;Target=s1323 282 343 +
##sequence-region	Cbre_Contig160 41985 72704
Cbre_Contig160	ALN	gene	58674	59948	1589	+	.	ID=gene00060;Name=Cbre_Contig160_59
Cbre_Contig160	ALN	mRNA	58674	59948	1589	+	.	ID=mRNA00060;Parent=gene00060;Name=Cbre_Contig160_59
Cbre_Contig160	ALN	cds	58674	59117	570	+	0	ID=cds00462;Parent=mRNA00060;Name=Cbre_Contig160_59;Target=s1323 21 144 +
Cbre_Contig160	ALN	cds	59167	59295	252	+	1	ID=cds00463;Parent=mRNA00060;Name=Cbre_Contig160_59;Target=s1323 145 187 +
Cbre_Contig160	ALN	cds	59347	59476	259	+	1	ID=cds00464;Parent=mRNA00060;Name=Cbre_Contig160_59;Target=s1323 188 230 +
Cbre_Contig160	ALN	cds	59520	59673	307	+	0	ID=cds00465;Parent=mRNA00060;Name=Cbre_Contig160_59;Target=s1323 231 281 +
Cbre_Contig160	ALN	cds	59764	59948	385	+	2	ID=cds00466;Parent=mRNA00060;Name=Cbre_Contig160_59;Target=s1323 282 343 +
##sequence-region	Cbre_Contig148 257025 273408
Cbre_Contig148	ALN	gene	268422	269318	648	-	.	ID=gene00061;Name=Cbre_Contig148_268
Cbre_Contig148	ALN	mRNA	268422	269318	648	-	.	ID=mRNA00061;Parent=gene00061;Name=Cbre_Contig148_268
Cbre_Contig148	ALN	cds	269153	269318	358	-	0	ID=cds00467;Parent=mRNA00061;Name=Cbre_Contig148_268;Target=CBN25240 1 55 +
Cbre_Contig148	ALN	cds	268422	268588	346	-	2	ID=cds00468;Parent=mRNA00061;Name=Cbre_Contig148_268;Target=CBN25240 56 111 +
##sequence-region	Cbre_Contig571 1 15360
Cbre_Contig571	ALN	gene	1664	2544	612	-	.	ID=gene00062;Name=Cbre_Contig571_2
Cbre_Contig571	ALN	mRNA	1664	2544	612	-	.	ID=mRNA00062;Parent=gene00062;Name=Cbre_Contig571_2
Cbre_Contig571	ALN	cds	2379	2544	362	-	0	ID=cds00469;Parent=mRNA00062;Name=Cbre_Contig571_2;Target=CBN25240 1 55 +
Cbre_Contig571	ALN	cds	1664	1833	306	-	2	ID=cds00470;Parent=mRNA00062;Name=Cbre_Contig571_2;Target=CBN25240 56 111 +
##sequence-region	Cbre_Contig571 1 15360
Cbre_Contig571	ALN	gene	1664	2544	652	-	.	ID=gene00063;Name=Cbre_Contig571_2
Cbre_Contig571	ALN	mRNA	1664	2544	652	-	.	ID=mRNA00063;Parent=gene00063;Name=Cbre_Contig571_2
Cbre_Contig571	ALN	cds	2379	2544	362	-	0	ID=cds00471;Parent=mRNA00063;Name=Cbre_Contig571_2;Target=CBN08502 1 55 +
Cbre_Contig571	ALN	cds	1664	1833	346	-	2	ID=cds00472;Parent=mRNA00063;Name=Cbre_Contig571_2;Target=CBN08502 56 112 +
##sequence-region	Cbre_Contig148 257025 273408
Cbre_Contig148	ALN	gene	268422	269318	636	-	.	ID=gene00064;Name=Cbre_Contig148_268
Cbre_Contig148	ALN	mRNA	268422	269318	636	-	.	ID=mRNA00064;Parent=gene00064;Name=Cbre_Contig148_268
Cbre_Contig148	ALN	cds	269153	269318	358	-	0	ID=cds00473;Parent=mRNA00064;Name=Cbre_Contig148_268;Target=CBN08502 1 55 +
Cbre_Contig148	ALN	cds	268422	268588	333	-	2	ID=cds00474;Parent=mRNA00064;Name=Cbre_Contig148_268;Target=CBN08502 56 112 +
##sequence-region	Cbre_Contig226 128001 144384
Cbre_Contig226	ALN	gene	129913	133207	544	+	.	ID=gene00065;Name=Cbre_Contig226_131
Cbre_Contig226	ALN	mRNA	129913	133207	544	+	.	ID=mRNA00065;Parent=gene00065;Name=Cbre_Contig226_131
Cbre_Contig226	ALN	cds	129913	129991	211	+	0	ID=cds00475;Parent=mRNA00065;Name=Cbre_Contig226_131;Target=CBN10282 1 26 +
Cbre_Contig226	ALN	cds	132272	132370	236	+	2	ID=cds00476;Parent=mRNA00065;Name=Cbre_Contig226_131;Target=CBN10282 27 59 +
Cbre_Contig226	ALN	cds	133107	133207	218	+	2	ID=cds00477;Parent=mRNA00065;Name=Cbre_Contig226_131;Target=CBN10282 60 93 +
##sequence-region	Cbre_Contig190 27649 44032
Cbre_Contig190	ALN	gene	31002	35124	547	-	.	ID=gene00066;Name=Cbre_Contig190_33
Cbre_Contig190	ALN	mRNA	31002	35124	547	-	.	ID=mRNA00066;Parent=gene00066;Name=Cbre_Contig190_33
Cbre_Contig190	ALN	cds	35046	35124	208	-	0	ID=cds00478;Parent=mRNA00066;Name=Cbre_Contig190_33;Target=CBN10282 1 26 +
Cbre_Contig190	ALN	cds	31738	31836	240	-	2	ID=cds00479;Parent=mRNA00066;Name=Cbre_Contig190_33;Target=CBN10282 27 59 +
Cbre_Contig190	ALN	cds	31002	31102	223	-	2	ID=cds00480;Parent=mRNA00066;Name=Cbre_Contig190_33;Target=CBN10282 60 93 +
##sequence-region	Cbre_Contig226 128001 144384
Cbre_Contig226	ALN	gene	129913	133207	544	+	.	ID=gene00067;Name=Cbre_Contig226_131
Cbre_Contig226	ALN	mRNA	129913	133207	544	+	.	ID=mRNA00067;Parent=gene00067;Name=Cbre_Contig226_131
Cbre_Contig226	ALN	cds	129913	129991	211	+	0	ID=cds00481;Parent=mRNA00067;Name=Cbre_Contig226_131;Target=CBN06731 1 26 +
Cbre_Contig226	ALN	cds	132272	132370	236	+	2	ID=cds00482;Parent=mRNA00067;Name=Cbre_Contig226_131;Target=CBN06731 27 59 +
Cbre_Contig226	ALN	cds	133107	133207	218	+	2	ID=cds00483;Parent=mRNA00067;Name=Cbre_Contig226_131;Target=CBN06731 60 93 +
##sequence-region	Cbre_Contig190 27649 44032
Cbre_Contig190	ALN	gene	31002	35124	547	-	.	ID=gene00068;Name=Cbre_Contig190_33
Cbre_Contig190	ALN	mRNA	31002	35124	547	-	.	ID=mRNA00068;Parent=gene00068;Name=Cbre_Contig190_33
Cbre_Contig190	ALN	cds	35046	35124	208	-	0	ID=cds00484;Parent=mRNA00068;Name=Cbre_Contig190_33;Target=CBN06731 1 26 +
Cbre_Contig190	ALN	cds	31738	31836	240	-	2	ID=cds00485;Parent=mRNA00068;Name=Cbre_Contig190_33;Target=CBN06731 27 59 +
Cbre_Contig190	ALN	cds	31002	31102	223	-	2	ID=cds00486;Parent=mRNA00068;Name=Cbre_Contig190_33;Target=CBN06731 60 93 +
##sequence-region	Cbre_Contig376 56321 130048
Cbre_Contig376	ALN	gene	69136	69527	641	-	.	ID=gene00069;Name=Cbre_Contig376_69
Cbre_Contig376	ALN	mRNA	69136	69527	641	-	.	ID=mRNA00069;Parent=gene00069;Name=Cbre_Contig376_69
Cbre_Contig376	ALN	cds	69284	69527	489	-	0	ID=cds00487;Parent=mRNA00069;Name=Cbre_Contig376_69;Target=CBN17146 1 81 +
Cbre_Contig376	ALN	cds	69136	69218	198	-	2	ID=cds00488;Parent=mRNA00069;Name=Cbre_Contig376_69;Target=CBN17146 82 109 +
##sequence-region	Cbre_Contig36 672769 689152
Cbre_Contig36	ALN	gene	686139	686530	635	+	.	ID=gene00070;Name=Cbre_Contig36_686
Cbre_Contig36	ALN	mRNA	686139	686530	635	+	.	ID=mRNA00070;Parent=gene00070;Name=Cbre_Contig36_686
Cbre_Contig36	ALN	cds	686139	686382	491	+	0	ID=cds00489;Parent=mRNA00070;Name=Cbre_Contig36_686;Target=CBN17146 1 81 +
Cbre_Contig36	ALN	cds	686448	686530	189	+	2	ID=cds00490;Parent=mRNA00070;Name=Cbre_Contig36_686;Target=CBN17146 82 109 +
##sequence-region	Cbre_Contig376 56321 130048
Cbre_Contig376	ALN	gene	65962	66360	362	-	.	ID=gene00071;Name=Cbre_Contig376_66
Cbre_Contig376	ALN	mRNA	65962	66360	362	-	.	ID=mRNA00071;Parent=gene00071;Name=Cbre_Contig376_66
Cbre_Contig376	ALN	cds	66111	66360	271	-	0	ID=cds00491;Parent=mRNA00071;Name=Cbre_Contig376_66;Target=CBN17146 1 81 +
Cbre_Contig376	ALN	cds	65962	66056	137	-	2	ID=cds00492;Parent=mRNA00071;Name=Cbre_Contig376_66;Target=CBN17146 82 109 +
##sequence-region	Cbre_Contig376 56321 130048
Cbre_Contig376	ALN	gene	69136	69527	641	-	.	ID=gene00072;Name=Cbre_Contig376_69
Cbre_Contig376	ALN	mRNA	69136	69527	641	-	.	ID=mRNA00072;Parent=gene00072;Name=Cbre_Contig376_69
Cbre_Contig376	ALN	cds	69284	69527	489	-	0	ID=cds00493;Parent=mRNA00072;Name=Cbre_Contig376_69;Target=CBN24237 1 81 +
Cbre_Contig376	ALN	cds	69136	69218	198	-	2	ID=cds00494;Parent=mRNA00072;Name=Cbre_Contig376_69;Target=CBN24237 82 109 +
##sequence-region	Cbre_Contig36 672769 689152
Cbre_Contig36	ALN	gene	686139	686530	635	+	.	ID=gene00073;Name=Cbre_Contig36_686
Cbre_Contig36	ALN	mRNA	686139	686530	635	+	.	ID=mRNA00073;Parent=gene00073;Name=Cbre_Contig36_686
Cbre_Contig36	ALN	cds	686139	686382	491	+	0	ID=cds00495;Parent=mRNA00073;Name=Cbre_Contig36_686;Target=CBN24237 1 81 +
Cbre_Contig36	ALN	cds	686448	686530	189	+	2	ID=cds00496;Parent=mRNA00073;Name=Cbre_Contig36_686;Target=CBN24237 82 109 +
##sequence-region	Cbre_Contig376 56321 130048
Cbre_Contig376	ALN	gene	65962	66360	362	-	.	ID=gene00074;Name=Cbre_Contig376_66
Cbre_Contig376	ALN	mRNA	65962	66360	362	-	.	ID=mRNA00074;Parent=gene00074;Name=Cbre_Contig376_66
Cbre_Contig376	ALN	cds	66111	66360	271	-	0	ID=cds00497;Parent=mRNA00074;Name=Cbre_Contig376_66;Target=CBN24237 1 81 +
Cbre_Contig376	ALN	cds	65962	66056	137	-	2	ID=cds00498;Parent=mRNA00074;Name=Cbre_Contig376_66;Target=CBN24237 82 109 +
##sequence-region	Cbre_Contig36 672769 717824
Cbre_Contig36	ALN	gene	689360	689758	598	+	.	ID=gene00075;Name=Cbre_Contig36_689
Cbre_Contig36	ALN	mRNA	689360	689758	598	+	.	ID=mRNA00075;Parent=gene00075;Name=Cbre_Contig36_689
Cbre_Contig36	ALN	cds	689360	689603	461	+	0	ID=cds00499;Parent=mRNA00075;Name=Cbre_Contig36_689;Target=s1290 1 81 +
Cbre_Contig36	ALN	cds	689664	689758	182	+	2	ID=cds00500;Parent=mRNA00075;Name=Cbre_Contig36_689;Target=s1290 82 113 +
##sequence-region	Cbre_Contig376 56321 72704
Cbre_Contig376	ALN	gene	65962	66360	588	-	.	ID=gene00076;Name=Cbre_Contig376_66
Cbre_Contig376	ALN	mRNA	65962	66360	588	-	.	ID=mRNA00076;Parent=gene00076;Name=Cbre_Contig376_66
Cbre_Contig376	ALN	cds	66117	66360	452	-	0	ID=cds00501;Parent=mRNA00076;Name=Cbre_Contig376_66;Target=s1290 1 81 +
Cbre_Contig376	ALN	cds	65962	66056	181	-	2	ID=cds00502;Parent=mRNA00076;Name=Cbre_Contig376_66;Target=s1290 82 113 +
##sequence-region	Cbre_Contig376 56321 72704
Cbre_Contig376	ALN	gene	69136	69527	342	-	.	ID=gene00077;Name=Cbre_Contig376_69
Cbre_Contig376	ALN	mRNA	69136	69527	342	-	.	ID=mRNA00077;Parent=gene00077;Name=Cbre_Contig376_69
Cbre_Contig376	ALN	cds	69284	69527	264	-	0	ID=cds00503;Parent=mRNA00077;Name=Cbre_Contig376_69;Target=s1290 1 82 +
Cbre_Contig376	ALN	cds	69136	69218	124	-	2	ID=cds00504;Parent=mRNA00077;Name=Cbre_Contig376_69;Target=s1290 83 113 +
##sequence-region	Cbre_Contig36 672769 717824
Cbre_Contig36	ALN	gene	686139	686530	336	+	.	ID=gene00078;Name=Cbre_Contig36_686
Cbre_Contig36	ALN	mRNA	686139	686530	336	+	.	ID=mRNA00078;Parent=gene00078;Name=Cbre_Contig36_686
Cbre_Contig36	ALN	cds	686139	686382	266	+	0	ID=cds00505;Parent=mRNA00078;Name=Cbre_Contig36_686;Target=s1290 1 82 +
Cbre_Contig36	ALN	cds	686448	686530	115	+	2	ID=cds00506;Parent=mRNA00078;Name=Cbre_Contig36_686;Target=s1290 83 113 +
##sequence-region	Cbre_Contig376 56321 72704
Cbre_Contig376	ALN	gene	65962	66360	598	-	.	ID=gene00079;Name=Cbre_Contig376_66
Cbre_Contig376	ALN	mRNA	65962	66360	598	-	.	ID=mRNA00079;Parent=gene00079;Name=Cbre_Contig376_66
Cbre_Contig376	ALN	cds	66117	66360	462	-	0	ID=cds00507;Parent=mRNA00079;Name=Cbre_Contig376_66;Target=s1291 1 81 +
Cbre_Contig376	ALN	cds	65962	66056	181	-	2	ID=cds00508;Parent=mRNA00079;Name=Cbre_Contig376_66;Target=s1291 82 113 +
##sequence-region	Cbre_Contig36 687105 703488
Cbre_Contig36	ALN	gene	689360	689758	590	+	.	ID=gene00080;Name=Cbre_Contig36_689
Cbre_Contig36	ALN	mRNA	689360	689758	590	+	.	ID=mRNA00080;Parent=gene00080;Name=Cbre_Contig36_689
Cbre_Contig36	ALN	cds	689360	689603	453	+	0	ID=cds00509;Parent=mRNA00080;Name=Cbre_Contig36_689;Target=s1291 1 81 +
Cbre_Contig36	ALN	cds	689664	689758	182	+	2	ID=cds00510;Parent=mRNA00080;Name=Cbre_Contig36_689;Target=s1291 82 113 +
##sequence-region	Cbre_Contig376 56321 72704
Cbre_Contig376	ALN	gene	69136	69527	342	-	.	ID=gene00081;Name=Cbre_Contig376_69
Cbre_Contig376	ALN	mRNA	69136	69527	342	-	.	ID=mRNA00081;Parent=gene00081;Name=Cbre_Contig376_69
Cbre_Contig376	ALN	cds	69284	69527	263	-	0	ID=cds00511;Parent=mRNA00081;Name=Cbre_Contig376_69;Target=s1291 1 82 +
Cbre_Contig376	ALN	cds	69136	69218	124	-	2	ID=cds00512;Parent=mRNA00081;Name=Cbre_Contig376_69;Target=s1291 83 113 +
##sequence-region	Cbre_Contig1999 1 6000
Cbre_Contig1999	ALN	gene	5456	5864	573	+	.	ID=gene00082;Name=Cbre_Contig1999_5
Cbre_Contig1999	ALN	mRNA	5456	5864	573	+	.	ID=mRNA00082;Parent=gene00082;Name=Cbre_Contig1999_5
Cbre_Contig1999	ALN	cds	5456	5648	426	+	0	ID=cds00513;Parent=mRNA00082;Name=Cbre_Contig1999_5;Target=s1175 1 64 +
Cbre_Contig1999	ALN	cds	5764	5864	197	+	2	ID=cds00514;Parent=mRNA00082;Name=Cbre_Contig1999_5;Target=s1175 65 97 +
##sequence-region	Cbre_Contig423 41985 58368
Cbre_Contig423	ALN	gene	44109	44535	567	+	.	ID=gene00083;Name=Cbre_Contig423_44
Cbre_Contig423	ALN	mRNA	44109	44535	567	+	.	ID=mRNA00083;Parent=gene00083;Name=Cbre_Contig423_44
Cbre_Contig423	ALN	cds	44109	44301	420	+	0	ID=cds00515;Parent=mRNA00083;Name=Cbre_Contig423_44;Target=s1175 1 64 +
Cbre_Contig423	ALN	cds	44435	44535	197	+	2	ID=cds00516;Parent=mRNA00083;Name=Cbre_Contig423_44;Target=s1175 65 97 +
##sequence-region	Cbre_Contig423 41985 58368
Cbre_Contig423	ALN	gene	44046	44535	700	+	.	ID=gene00084;Name=Cbre_Contig423_44
Cbre_Contig423	ALN	mRNA	44046	44535	700	+	.	ID=mRNA00084;Parent=gene00084;Name=Cbre_Contig423_44
Cbre_Contig423	ALN	cds	44046	44301	534	+	0	ID=cds00517;Parent=mRNA00084;Name=Cbre_Contig423_44;Target=CBN19652 1 85 +
Cbre_Contig423	ALN	cds	44435	44535	216	+	2	ID=cds00518;Parent=mRNA00084;Name=Cbre_Contig423_44;Target=CBN19652 86 119 +
##sequence-region	Cbre_Contig1999 1 6000
Cbre_Contig1999	ALN	gene	5392	5864	463	+	.	ID=gene00085;Name=Cbre_Contig1999_5
Cbre_Contig1999	ALN	mRNA	5392	5864	463	+	.	ID=mRNA00085;Parent=gene00085;Name=Cbre_Contig1999_5
Cbre_Contig1999	ALN	cds	5392	5648	296	+	0	ID=cds00519;Parent=mRNA00085;Name=Cbre_Contig1999_5;Target=CBN19652 20 85 +
Cbre_Contig1999	ALN	cds	5764	5864	217	+	2	ID=cds00520;Parent=mRNA00085;Name=Cbre_Contig1999_5;Target=CBN19652 86 119 +
##sequence-region	Cbre_Contig69 730113 746496
Cbre_Contig69	ALN	gene	736413	736903	408	-	.	ID=gene00086;Name=Cbre_Contig69_736
Cbre_Contig69	ALN	mRNA	736413	736903	408	-	.	ID=mRNA00086;Parent=gene00086;Name=Cbre_Contig69_736
Cbre_Contig69	ALN	cds	736647	736903	241	-	0	ID=cds00521;Parent=mRNA00086;Name=Cbre_Contig69_736;Target=CBN19652 22 85 +
Cbre_Contig69	ALN	cds	736413	736513	216	-	2	ID=cds00522;Parent=mRNA00086;Name=Cbre_Contig69_736;Target=CBN19652 86 119 +
##sequence-region	Cbre_Contig53 386049 416768
Cbre_Contig53	ALN	gene	398162	403043	5390	-	.	ID=gene00087;Name=Cbre_Contig53_400
Cbre_Contig53	ALN	mRNA	398162	403043	5390	-	.	ID=mRNA00087;Parent=gene00087;Name=Cbre_Contig53_400
Cbre_Contig53	ALN	cds	402941	403043	270	-	0	ID=cds00523;Parent=mRNA00087;Name=Cbre_Contig53_400;Target=CBN09882 1 34 +
Cbre_Contig53	ALN	cds	402088	402494	649	-	2	ID=cds00524;Parent=mRNA00087;Name=Cbre_Contig53_400;Target=CBN09882 35 154 +
Cbre_Contig53	ALN	cds	401734	402032	583	-	0	ID=cds00525;Parent=mRNA00087;Name=Cbre_Contig53_400;Target=CBN09882 155 254 +
Cbre_Contig53	ALN	cds	401572	401689	255	-	1	ID=cds00526;Parent=mRNA00087;Name=Cbre_Contig53_400;Target=CBN09882 255 293 +
Cbre_Contig53	ALN	cds	401283	401470	392	-	0	ID=cds00527;Parent=mRNA00087;Name=Cbre_Contig53_400;Target=CBN09882 294 356 +
Cbre_Contig53	ALN	cds	401221	401235	64	-	1	ID=cds00528;Parent=mRNA00087;Name=Cbre_Contig53_400;Target=CBN09882 357 361 +
Cbre_Contig53	ALN	cds	400825	401067	430	-	1	ID=cds00529;Parent=mRNA00087;Name=Cbre_Contig53_400;Target=CBN09882 362 442 +
Cbre_Contig53	ALN	cds	400267	400485	378	-	1	ID=cds00530;Parent=mRNA00087;Name=Cbre_Contig53_400;Target=CBN09882 443 515 +
Cbre_Contig53	ALN	cds	400061	400214	303	-	1	ID=cds00531;Parent=mRNA00087;Name=Cbre_Contig53_400;Target=CBN09882 516 566 +
Cbre_Contig53	ALN	cds	399828	400013	359	-	0	ID=cds00532;Parent=mRNA00087;Name=Cbre_Contig53_400;Target=CBN09882 567 628 +
Cbre_Contig53	ALN	cds	399468	399712	440	-	0	ID=cds00533;Parent=mRNA00087;Name=Cbre_Contig53_400;Target=CBN09882 629 710 +
Cbre_Contig53	ALN	cds	399259	399420	295	-	1	ID=cds00534;Parent=mRNA00087;Name=Cbre_Contig53_400;Target=CBN09882 711 764 +
Cbre_Contig53	ALN	cds	398711	399210	871	-	1	ID=cds00535;Parent=mRNA00087;Name=Cbre_Contig53_400;Target=CBN09882 765 930 +
Cbre_Contig53	ALN	cds	398516	398657	260	-	2	ID=cds00536;Parent=mRNA00087;Name=Cbre_Contig53_400;Target=CBN09882 931 978 +
Cbre_Contig53	ALN	cds	398162	398459	506	-	1	ID=cds00537;Parent=mRNA00087;Name=Cbre_Contig53_400;Target=CBN09882 979 1077 +
##sequence-region	Cbre_Contig0 2694145 2710528
Cbre_Contig0	ALN	gene	2702532	2708454	7202	-	.	ID=gene00088;Name=Cbre_Contig0_2705
Cbre_Contig0	ALN	mRNA	2702532	2708454	7202	-	.	ID=mRNA00088;Parent=gene00088;Name=Cbre_Contig0_2705
Cbre_Contig0	ALN	cds	2708244	2708454	470	-	0	ID=cds00538;Parent=mRNA00088;Name=Cbre_Contig0_2705;Target=CBN25832 1 70 +
Cbre_Contig0	ALN	cds	2707761	2707921	351	-	2	ID=cds00539;Parent=mRNA00088;Name=Cbre_Contig0_2705;Target=CBN25832 71 124 +
Cbre_Contig0	ALN	cds	2707171	2707452	531	-	0	ID=cds00540;Parent=mRNA00088;Name=Cbre_Contig0_2705;Target=CBN25832 125 218 +
Cbre_Contig0	ALN	cds	2706968	2707120	299	-	0	ID=cds00541;Parent=mRNA00088;Name=Cbre_Contig0_2705;Target=CBN25832 219 269 +
Cbre_Contig0	ALN	cds	2706259	2706381	239	-	0	ID=cds00542;Parent=mRNA00088;Name=Cbre_Contig0_2705;Target=CBN25832 270 310 +
Cbre_Contig0	ALN	cds	2705689	2706210	985	-	0	ID=cds00543;Parent=mRNA00088;Name=Cbre_Contig0_2705;Target=CBN25832 311 484 +
Cbre_Contig0	ALN	cds	2705510	2705640	262	-	0	ID=cds00544;Parent=mRNA00088;Name=Cbre_Contig0_2705;Target=CBN25832 485 528 +
Cbre_Contig0	ALN	cds	2704710	2705416	1293	-	1	ID=cds00545;Parent=mRNA00088;Name=Cbre_Contig0_2705;Target=CBN25832 529 763 +
Cbre_Contig0	ALN	cds	2704376	2704659	555	-	2	ID=cds00546;Parent=mRNA00088;Name=Cbre_Contig0_2705;Target=CBN25832 764 858 +
Cbre_Contig0	ALN	cds	2704241	2704330	158	-	0	ID=cds00547;Parent=mRNA00088;Name=Cbre_Contig0_2705;Target=CBN25832 859 888 +
Cbre_Contig0	ALN	cds	2703712	2704193	949	-	0	ID=cds00548;Parent=mRNA00088;Name=Cbre_Contig0_2705;Target=CBN25832 889 1049 +
Cbre_Contig0	ALN	cds	2703239	2703665	776	-	1	ID=cds00549;Parent=mRNA00088;Name=Cbre_Contig0_2705;Target=CBN25832 1050 1191 +
Cbre_Contig0	ALN	cds	2702857	2703194	587	-	0	ID=cds00550;Parent=mRNA00088;Name=Cbre_Contig0_2705;Target=CBN25832 1192 1304 +
Cbre_Contig0	ALN	cds	2702678	2702808	230	-	1	ID=cds00551;Parent=mRNA00088;Name=Cbre_Contig0_2705;Target=CBN25832 1305 1347 +
Cbre_Contig0	ALN	cds	2702532	2702632	192	-	2	ID=cds00552;Parent=mRNA00088;Name=Cbre_Contig0_2705;Target=CBN25832 1348 1381 +
##sequence-region	Cbre_Contig54 400385 416768
Cbre_Contig54	ALN	gene	403104	410437	6287	+	.	ID=gene00089;Name=Cbre_Contig54_406
Cbre_Contig54	ALN	mRNA	403104	410437	6287	+	.	ID=mRNA00089;Parent=gene00089;Name=Cbre_Contig54_406
Cbre_Contig54	ALN	cds	403104	403137	80	+	0	ID=cds00553;Parent=mRNA00089;Name=Cbre_Contig54_406;Target=s1254 1 11 +
Cbre_Contig54	ALN	cds	403918	404034	225	+	2	ID=cds00554;Parent=mRNA00089;Name=Cbre_Contig54_406;Target=s1254 12 50 +
Cbre_Contig54	ALN	cds	404166	404656	925	+	2	ID=cds00555;Parent=mRNA00089;Name=Cbre_Contig54_406;Target=s1254 51 214 +
Cbre_Contig54	ALN	cds	404703	404825	245	+	0	ID=cds00556;Parent=mRNA00089;Name=Cbre_Contig54_406;Target=s1254 215 255 +
Cbre_Contig54	ALN	cds	404872	405078	408	+	0	ID=cds00557;Parent=mRNA00089;Name=Cbre_Contig54_406;Target=s1254 256 324 +
Cbre_Contig54	ALN	cds	405124	405290	323	+	0	ID=cds00558;Parent=mRNA00089;Name=Cbre_Contig54_406;Target=s1254 325 380 +
Cbre_Contig54	ALN	cds	405464	405545	185	+	1	ID=cds00559;Parent=mRNA00089;Name=Cbre_Contig54_406;Target=s1254 381 407 +
Cbre_Contig54	ALN	cds	405595	405732	293	+	0	ID=cds00560;Parent=mRNA00089;Name=Cbre_Contig54_406;Target=s1254 408 453 +
Cbre_Contig54	ALN	cds	405784	405987	336	+	0	ID=cds00561;Parent=mRNA00089;Name=Cbre_Contig54_406;Target=s1254 454 512 +
Cbre_Contig54	ALN	cds	406034	406183	275	+	0	ID=cds00562;Parent=mRNA00089;Name=Cbre_Contig54_406;Target=s1254 513 562 +
Cbre_Contig54	ALN	cds	406233	406423	356	+	0	ID=cds00563;Parent=mRNA00089;Name=Cbre_Contig54_406;Target=s1254 563 626 +
Cbre_Contig54	ALN	cds	406484	406883	736	+	1	ID=cds00564;Parent=mRNA00089;Name=Cbre_Contig54_406;Target=s1254 627 759 +
Cbre_Contig54	ALN	cds	406930	407178	467	+	0	ID=cds00565;Parent=mRNA00089;Name=Cbre_Contig54_406;Target=s1254 760 842 +
Cbre_Contig54	ALN	cds	407226	407336	214	+	0	ID=cds00566;Parent=mRNA00089;Name=Cbre_Contig54_406;Target=s1254 843 879 +
Cbre_Contig54	ALN	cds	407385	407568	367	+	0	ID=cds00567;Parent=mRNA00089;Name=Cbre_Contig54_406;Target=s1254 880 940 +
Cbre_Contig54	ALN	cds	409314	409559	452	+	2	ID=cds00568;Parent=mRNA00089;Name=Cbre_Contig54_406;Target=s1254 941 1022 +
Cbre_Contig54	ALN	cds	409603	409821	417	+	2	ID=cds00569;Parent=mRNA00089;Name=Cbre_Contig54_406;Target=s1254 1023 1095 +
Cbre_Contig54	ALN	cds	409869	409963	191	+	2	ID=cds00570;Parent=mRNA00089;Name=Cbre_Contig54_406;Target=s1254 1096 1127 +
Cbre_Contig54	ALN	cds	410009	410122	212	+	0	ID=cds00571;Parent=mRNA00089;Name=Cbre_Contig54_406;Target=s1254 1128 1165 +
Cbre_Contig54	ALN	cds	410171	410437	490	+	0	ID=cds00572;Parent=mRNA00089;Name=Cbre_Contig54_406;Target=s1254 1166 1254 +
##sequence-region	Cbre_Contig161 70657 87040
Cbre_Contig161	ALN	gene	74982	75819	1385	+	.	ID=gene00090;Name=Cbre_Contig161_75
Cbre_Contig161	ALN	mRNA	74982	75819	1385	+	.	ID=mRNA00090;Parent=gene00090;Name=Cbre_Contig161_75
Cbre_Contig161	ALN	cds	74982	75242	530	+	0	ID=cds00573;Parent=mRNA00090;Name=Cbre_Contig161_75;Target=CBN10604 1 87 +
Cbre_Contig161	ALN	cds	75293	75484	397	+	0	ID=cds00574;Parent=mRNA00090;Name=Cbre_Contig161_75;Target=CBN10604 88 151 +
Cbre_Contig161	ALN	cds	75529	75819	553	+	0	ID=cds00575;Parent=mRNA00090;Name=Cbre_Contig161_75;Target=CBN10604 152 248 +
##sequence-region	Cbre_Contig612 13313 29696
Cbre_Contig612	ALN	gene	16547	17385	1170	-	.	ID=gene00091;Name=Cbre_Contig612_16
Cbre_Contig612	ALN	mRNA	16547	17385	1170	-	.	ID=mRNA00091;Parent=gene00091;Name=Cbre_Contig612_16
Cbre_Contig612	ALN	cds	17125	17385	537	-	0	ID=cds00576;Parent=mRNA00091;Name=Cbre_Contig612_16;Target=CBN10604 1 87 +
Cbre_Contig612	ALN	cds	16883	17074	397	-	0	ID=cds00577;Parent=mRNA00091;Name=Cbre_Contig612_16;Target=CBN10604 88 151 +
Cbre_Contig612	ALN	cds	16547	16838	331	-	0	ID=cds00578;Parent=mRNA00091;Name=Cbre_Contig612_16;Target=CBN10604 194 248 +
##sequence-region	Cbre_Contig0 386049 402432
Cbre_Contig0	ALN	gene	393481	394804	1053	-	.	ID=gene00092;Name=Cbre_Contig0_394
Cbre_Contig0	ALN	mRNA	393481	394804	1053	-	.	ID=mRNA00092;Parent=gene00092;Name=Cbre_Contig0_394
Cbre_Contig0	ALN	cds	394754	394804	157	-	0	ID=cds00579;Parent=mRNA00092;Name=Cbre_Contig0_394;Target=CBN10604 1 17 +
Cbre_Contig0	ALN	cds	394324	394696	631	-	0	ID=cds00580;Parent=mRNA00092;Name=Cbre_Contig0_394;Target=CBN10604 18 140 +
Cbre_Contig0	ALN	cds	394036	394059	32	-	2	ID=cds00581;Parent=mRNA00092;Name=Cbre_Contig0_394;Target=CBN10604 141 148 +
Cbre_Contig0	ALN	cds	393703	393866	179	-	2	ID=cds00582;Parent=mRNA00092;Name=Cbre_Contig0_394;Target=CBN10604 149 195 +
Cbre_Contig0	ALN	cds	393481	393636	246	-	0	ID=cds00583;Parent=mRNA00092;Name=Cbre_Contig0_394;Target=CBN10604 196 248 +
##sequence-region	Cbre_Contig612 13313 29696
Cbre_Contig612	ALN	gene	16547	17385	1164	-	.	ID=gene00093;Name=Cbre_Contig612_16
Cbre_Contig612	ALN	mRNA	16547	17385	1164	-	.	ID=mRNA00093;Parent=gene00093;Name=Cbre_Contig612_16
Cbre_Contig612	ALN	cds	17125	17385	537	-	0	ID=cds00584;Parent=mRNA00093;Name=Cbre_Contig612_16;Target=CBN02840 1 87 +
Cbre_Contig612	ALN	cds	16883	17074	397	-	0	ID=cds00585;Parent=mRNA00093;Name=Cbre_Contig612_16;Target=CBN02840 88 151 +
Cbre_Contig612	ALN	cds	16728	16838	193	-	0	ID=cds00586;Parent=mRNA00093;Name=Cbre_Contig612_16;Target=CBN02840 152 188 +
Cbre_Contig612	ALN	cds	16547	16663	177	-	0	ID=cds00587;Parent=mRNA00093;Name=Cbre_Contig612_16;Target=CBN02840 189 227 +
##sequence-region	Cbre_Contig161 70657 87040
Cbre_Contig161	ALN	gene	74982	75819	1195	+	.	ID=gene00094;Name=Cbre_Contig161_75
Cbre_Contig161	ALN	mRNA	74982	75819	1195	+	.	ID=mRNA00094;Parent=gene00094;Name=Cbre_Contig161_75
Cbre_Contig161	ALN	cds	74982	75242	530	+	0	ID=cds00588;Parent=mRNA00094;Name=Cbre_Contig161_75;Target=CBN02840 1 87 +
Cbre_Contig161	ALN	cds	75293	75484	397	+	0	ID=cds00589;Parent=mRNA00094;Name=Cbre_Contig161_75;Target=CBN02840 88 151 +
Cbre_Contig161	ALN	cds	75529	75819	362	+	0	ID=cds00590;Parent=mRNA00094;Name=Cbre_Contig161_75;Target=CBN02840 152 227 +
##sequence-region	Cbre_Contig62 257025 287744
Cbre_Contig62	ALN	gene	272069	275244	3292	-	.	ID=gene00095;Name=Cbre_Contig62_273
Cbre_Contig62	ALN	mRNA	272069	275244	3292	-	.	ID=mRNA00095;Parent=gene00095;Name=Cbre_Contig62_273
Cbre_Contig62	ALN	cds	275158	275244	228	-	0	ID=cds00591;Parent=mRNA00095;Name=Cbre_Contig62_273;Target=CBN31826 1 29 +
Cbre_Contig62	ALN	cds	274280	274429	290	-	0	ID=cds00592;Parent=mRNA00095;Name=Cbre_Contig62_273;Target=CBN31826 30 79 +
Cbre_Contig62	ALN	cds	274040	274235	368	-	0	ID=cds00593;Parent=mRNA00095;Name=Cbre_Contig62_273;Target=CBN31826 80 144 +
Cbre_Contig62	ALN	cds	273655	273993	638	-	2	ID=cds00594;Parent=mRNA00095;Name=Cbre_Contig62_273;Target=CBN31826 145 257 +
Cbre_Contig62	ALN	cds	273516	273603	187	-	2	ID=cds00595;Parent=mRNA00095;Name=Cbre_Contig62_273;Target=CBN31826 258 287 +
Cbre_Contig62	ALN	cds	273304	273469	360	-	1	ID=cds00596;Parent=mRNA00095;Name=Cbre_Contig62_273;Target=CBN31826 288 342 +
Cbre_Contig62	ALN	cds	273016	273260	473	-	0	ID=cds00597;Parent=mRNA00095;Name=Cbre_Contig62_273;Target=CBN31826 343 424 +
Cbre_Contig62	ALN	cds	272916	272966	110	-	1	ID=cds00598;Parent=mRNA00095;Name=Cbre_Contig62_273;Target=CBN31826 425 441 +
Cbre_Contig62	ALN	cds	272585	272870	544	-	1	ID=cds00599;Parent=mRNA00095;Name=Cbre_Contig62_273;Target=CBN31826 442 536 +
Cbre_Contig62	ALN	cds	272236	272403	334	-	0	ID=cds00600;Parent=mRNA00095;Name=Cbre_Contig62_273;Target=CBN31826 537 592 +
Cbre_Contig62	ALN	cds	272069	272188	246	-	0	ID=cds00601;Parent=mRNA00095;Name=Cbre_Contig62_273;Target=CBN31826 593 632 +
##sequence-region	Cbre_Contig363 41985 58368
Cbre_Contig363	ALN	gene	45536	47276	2365	-	.	ID=gene00096;Name=Cbre_Contig363_46
Cbre_Contig363	ALN	mRNA	45536	47276	2365	-	.	ID=mRNA00096;Parent=gene00096;Name=Cbre_Contig363_46
Cbre_Contig363	ALN	cds	47200	47276	204	-	0	ID=cds00602;Parent=mRNA00096;Name=Cbre_Contig363_46;Target=CBN29242 1 26 +
Cbre_Contig363	ALN	cds	47048	47154	202	-	1	ID=cds00603;Parent=mRNA00096;Name=Cbre_Contig363_46;Target=CBN29242 27 61 +
Cbre_Contig363	ALN	cds	46749	46870	263	-	2	ID=cds00604;Parent=mRNA00096;Name=Cbre_Contig363_46;Target=CBN29242 62 102 +
Cbre_Contig363	ALN	cds	45683	46630	1687	-	0	ID=cds00605;Parent=mRNA00096;Name=Cbre_Contig363_46;Target=CBN29242 103 418 +
Cbre_Contig363	ALN	cds	45536	45634	203	-	0	ID=cds00606;Parent=mRNA00096;Name=Cbre_Contig363_46;Target=CBN29242 419 451 +
##sequence-region	Cbre_Contig435 84993 101376
Cbre_Contig435	ALN	gene	95504	97252	2351	+	.	ID=gene00097;Name=Cbre_Contig435_96
Cbre_Contig435	ALN	mRNA	95504	97252	2351	+	.	ID=mRNA00097;Parent=gene00097;Name=Cbre_Contig435_96
Cbre_Contig435	ALN	cds	95504	95580	204	+	0	ID=cds00607;Parent=mRNA00097;Name=Cbre_Contig435_96;Target=CBN29242 1 26 +
Cbre_Contig435	ALN	cds	95626	95732	202	+	1	ID=cds00608;Parent=mRNA00097;Name=Cbre_Contig435_96;Target=CBN29242 27 61 +
Cbre_Contig435	ALN	cds	95918	96039	262	+	2	ID=cds00609;Parent=mRNA00097;Name=Cbre_Contig435_96;Target=CBN29242 62 102 +
Cbre_Contig435	ALN	cds	96158	97105	1678	+	0	ID=cds00610;Parent=mRNA00097;Name=Cbre_Contig435_96;Target=CBN29242 103 418 +
Cbre_Contig435	ALN	cds	97154	97252	200	+	0	ID=cds00611;Parent=mRNA00097;Name=Cbre_Contig435_96;Target=CBN29242 419 451 +
##sequence-region	Cbre_Contig363 41985 58368
Cbre_Contig363	ALN	gene	45536	47276	2365	-	.	ID=gene00098;Name=Cbre_Contig363_46
Cbre_Contig363	ALN	mRNA	45536	47276	2365	-	.	ID=mRNA00098;Parent=gene00098;Name=Cbre_Contig363_46
Cbre_Contig363	ALN	cds	47200	47276	204	-	0	ID=cds00612;Parent=mRNA00098;Name=Cbre_Contig363_46;Target=CBN05519 1 26 +
Cbre_Contig363	ALN	cds	47048	47154	202	-	1	ID=cds00613;Parent=mRNA00098;Name=Cbre_Contig363_46;Target=CBN05519 27 61 +
Cbre_Contig363	ALN	cds	46749	46870	263	-	2	ID=cds00614;Parent=mRNA00098;Name=Cbre_Contig363_46;Target=CBN05519 62 102 +
Cbre_Contig363	ALN	cds	45683	46630	1687	-	0	ID=cds00615;Parent=mRNA00098;Name=Cbre_Contig363_46;Target=CBN05519 103 418 +
Cbre_Contig363	ALN	cds	45536	45634	203	-	0	ID=cds00616;Parent=mRNA00098;Name=Cbre_Contig363_46;Target=CBN05519 419 451 +
##sequence-region	Cbre_Contig435 84993 101376
Cbre_Contig435	ALN	gene	95504	97252	2351	+	.	ID=gene00099;Name=Cbre_Contig435_96
Cbre_Contig435	ALN	mRNA	95504	97252	2351	+	.	ID=mRNA00099;Parent=gene00099;Name=Cbre_Contig435_96
Cbre_Contig435	ALN	cds	95504	95580	204	+	0	ID=cds00617;Parent=mRNA00099;Name=Cbre_Contig435_96;Target=CBN05519 1 26 +
Cbre_Contig435	ALN	cds	95626	95732	202	+	1	ID=cds00618;Parent=mRNA00099;Name=Cbre_Contig435_96;Target=CBN05519 27 61 +
Cbre_Contig435	ALN	cds	95918	96039	262	+	2	ID=cds00619;Parent=mRNA00099;Name=Cbre_Contig435_96;Target=CBN05519 62 102 +
Cbre_Contig435	ALN	cds	96158	97105	1678	+	0	ID=cds00620;Parent=mRNA00099;Name=Cbre_Contig435_96;Target=CBN05519 103 418 +
Cbre_Contig435	ALN	cds	97154	97252	200	+	0	ID=cds00621;Parent=mRNA00099;Name=Cbre_Contig435_96;Target=CBN05519 419 451 +
##sequence-region	Cbre_Contig689 27649 40645
Cbre_Contig689	ALN	gene	30260	34680	710	-	.	ID=gene00100;Name=Cbre_Contig689_32
Cbre_Contig689	ALN	mRNA	30260	34680	710	-	.	ID=mRNA00100;Parent=gene00100;Name=Cbre_Contig689_32
Cbre_Contig689	ALN	cds	34520	34680	351	-	0	ID=cds00622;Parent=mRNA00100;Name=Cbre_Contig689_32;Target=CBN19962 1 54 +
Cbre_Contig689	ALN	cds	34061	34131	157	-	1	ID=cds00623;Parent=mRNA00100;Name=Cbre_Contig689_32;Target=CBN19962 55 77 +
Cbre_Contig689	ALN	cds	33524	33822	585	-	2	ID=cds00624;Parent=mRNA00100;Name=Cbre_Contig689_32;Target=CBN19962 78 177 +
Cbre_Contig689	ALN	cds	33141	33364	444	-	0	ID=cds00625;Parent=mRNA00100;Name=Cbre_Contig689_32;Target=CBN19962 178 252 +
Cbre_Contig689	ALN	cds	32810	32978	358	-	1	ID=cds00626;Parent=mRNA00100;Name=Cbre_Contig689_32;Target=CBN19962 253 308 +
Cbre_Contig689	ALN	cds	31984	32757	-1619	-	0	ID=cds00627;Parent=mRNA00100;Name=Cbre_Contig689_32;Target=CBN19962 309 407 +
Cbre_Contig689	ALN	cds	31005	31295	578	-	0	ID=cds00628;Parent=mRNA00100;Name=Cbre_Contig689_32;Target=CBN19962 408 504 +
Cbre_Contig689	ALN	cds	30260	30370	223	-	0	ID=cds00629;Parent=mRNA00100;Name=Cbre_Contig689_32;Target=CBN19962 505 541 +
##sequence-region	Cbre_Contig158 142337 187392
Cbre_Contig158	ALN	gene	177940	181782	883	-	.	ID=gene00101;Name=Cbre_Contig158_179
Cbre_Contig158	ALN	mRNA	177940	181782	883	-	.	ID=mRNA00101;Parent=gene00101;Name=Cbre_Contig158_179
Cbre_Contig158	ALN	cds	181622	181782	355	-	0	ID=cds00630;Parent=mRNA00101;Name=Cbre_Contig158_179;Target=CBN19962 1 54 +
Cbre_Contig158	ALN	cds	181162	181232	159	-	1	ID=cds00631;Parent=mRNA00101;Name=Cbre_Contig158_179;Target=CBN19962 55 77 +
Cbre_Contig158	ALN	cds	180695	180993	586	-	2	ID=cds00632;Parent=mRNA00101;Name=Cbre_Contig158_179;Target=CBN19962 78 177 +
Cbre_Contig158	ALN	cds	180062	180285	435	-	0	ID=cds00633;Parent=mRNA00101;Name=Cbre_Contig158_179;Target=CBN19962 178 252 +
Cbre_Contig158	ALN	cds	179734	179902	340	-	1	ID=cds00634;Parent=mRNA00101;Name=Cbre_Contig158_179;Target=CBN19962 253 308 +
Cbre_Contig158	ALN	cds	179009	179685	-1416	-	0	ID=cds00635;Parent=mRNA00101;Name=Cbre_Contig158_179;Target=CBN19962 343 407 +
Cbre_Contig158	ALN	cds	178517	178807	574	-	1	ID=cds00636;Parent=mRNA00101;Name=Cbre_Contig158_179;Target=CBN19962 408 504 +
Cbre_Contig158	ALN	cds	177940	178050	213	-	1	ID=cds00637;Parent=mRNA00101;Name=Cbre_Contig158_179;Target=CBN19962 505 541 +
##sequence-region	Cbre_Contig158 142337 187392
Cbre_Contig158	ALN	gene	170776	181782	2096	-	.	ID=gene00102;Name=Cbre_Contig158_176
Cbre_Contig158	ALN	mRNA	170776	181782	2096	-	.	ID=mRNA00102;Parent=gene00102;Name=Cbre_Contig158_176
Cbre_Contig158	ALN	cds	181622	181782	355	-	0	ID=cds00638;Parent=mRNA00102;Name=Cbre_Contig158_176;Target=CBN03240 1 54 +
Cbre_Contig158	ALN	cds	181162	181232	159	-	1	ID=cds00639;Parent=mRNA00102;Name=Cbre_Contig158_176;Target=CBN03240 55 77 +
Cbre_Contig158	ALN	cds	180695	180993	586	-	2	ID=cds00640;Parent=mRNA00102;Name=Cbre_Contig158_176;Target=CBN03240 78 177 +
Cbre_Contig158	ALN	cds	180062	180285	435	-	0	ID=cds00641;Parent=mRNA00102;Name=Cbre_Contig158_176;Target=CBN03240 178 252 +
Cbre_Contig158	ALN	cds	179009	179902	-1011	-	1	ID=cds00642;Parent=mRNA00102;Name=Cbre_Contig158_176;Target=CBN03240 359 423 +
Cbre_Contig158	ALN	cds	178517	178807	574	-	1	ID=cds00643;Parent=mRNA00102;Name=Cbre_Contig158_176;Target=CBN03240 424 520 +
Cbre_Contig158	ALN	cds	177941	178050	211	-	1	ID=cds00644;Parent=mRNA00102;Name=Cbre_Contig158_176;Target=CBN03240 521 557 +
Cbre_Contig158	ALN	cds	174829	175093	488	-	2	ID=cds00645;Parent=mRNA00102;Name=Cbre_Contig158_176;Target=CBN03240 558 645 +
Cbre_Contig158	ALN	cds	170776	171207	746	-	1	ID=cds00646;Parent=mRNA00102;Name=Cbre_Contig158_176;Target=CBN03240 646 789 +
##sequence-region	Cbre_Contig689 13313 40645
Cbre_Contig689	ALN	gene	24295	34680	1611	-	.	ID=gene00103;Name=Cbre_Contig689_29
Cbre_Contig689	ALN	mRNA	24295	34680	1611	-	.	ID=mRNA00103;Parent=gene00103;Name=Cbre_Contig689_29
Cbre_Contig689	ALN	cds	34520	34680	351	-	0	ID=cds00647;Parent=mRNA00103;Name=Cbre_Contig689_29;Target=CBN03240 1 54 +
Cbre_Contig689	ALN	cds	34061	34131	157	-	1	ID=cds00648;Parent=mRNA00103;Name=Cbre_Contig689_29;Target=CBN03240 55 77 +
Cbre_Contig689	ALN	cds	33524	33822	585	-	2	ID=cds00649;Parent=mRNA00103;Name=Cbre_Contig689_29;Target=CBN03240 78 177 +
Cbre_Contig689	ALN	cds	33141	33364	444	-	0	ID=cds00650;Parent=mRNA00103;Name=Cbre_Contig689_29;Target=CBN03240 178 252 +
Cbre_Contig689	ALN	cds	31984	32978	-1487	-	1	ID=cds00651;Parent=mRNA00103;Name=Cbre_Contig689_29;Target=CBN03240 314 423 +
Cbre_Contig689	ALN	cds	31005	31295	578	-	0	ID=cds00652;Parent=mRNA00103;Name=Cbre_Contig689_29;Target=CBN03240 424 520 +
Cbre_Contig689	ALN	cds	30261	30370	219	-	0	ID=cds00653;Parent=mRNA00103;Name=Cbre_Contig689_29;Target=CBN03240 521 557 +
Cbre_Contig689	ALN	cds	27565	27829	486	-	1	ID=cds00654;Parent=mRNA00103;Name=Cbre_Contig689_29;Target=CBN03240 558 645 +
Cbre_Contig689	ALN	cds	24295	24726	725	-	0	ID=cds00655;Parent=mRNA00103;Name=Cbre_Contig689_29;Target=CBN03240 646 789 +
##sequence-region	Cbre_Contig64 457729 474112
Cbre_Contig64	ALN	gene	464254	466111	2950	-	.	ID=gene00104;Name=Cbre_Contig64_465
Cbre_Contig64	ALN	mRNA	464254	466111	2950	-	.	ID=mRNA00104;Parent=gene00104;Name=Cbre_Contig64_465
Cbre_Contig64	ALN	cds	466051	466111	177	-	0	ID=cds00656;Parent=mRNA00104;Name=Cbre_Contig64_465;Target=CBN02524 1 20 +
Cbre_Contig64	ALN	cds	465909	466001	170	-	2	ID=cds00657;Parent=mRNA00104;Name=Cbre_Contig64_465;Target=CBN02524 21 51 +
Cbre_Contig64	ALN	cds	465551	465864	555	-	2	ID=cds00658;Parent=mRNA00104;Name=Cbre_Contig64_465;Target=CBN02524 52 156 +
Cbre_Contig64	ALN	cds	464443	465501	1951	-	0	ID=cds00659;Parent=mRNA00104;Name=Cbre_Contig64_465;Target=CBN02524 157 509 +
Cbre_Contig64	ALN	cds	464254	464394	283	-	0	ID=cds00660;Parent=mRNA00104;Name=Cbre_Contig64_465;Target=CBN02524 510 556 +
##sequence-region	Cbre_Contig13 672769 703488
Cbre_Contig13	ALN	gene	687339	690732	4782	+	.	ID=gene00105;Name=Cbre_Contig13_689
Cbre_Contig13	ALN	mRNA	687339	690732	4782	+	.	ID=mRNA00105;Parent=gene00105;Name=Cbre_Contig13_689
Cbre_Contig13	ALN	cds	687339	687401	203	+	0	ID=cds00661;Parent=mRNA00105;Name=Cbre_Contig13_689;Target=CBN14415 1 21 +
Cbre_Contig13	ALN	cds	687451	687753	563	+	0	ID=cds00662;Parent=mRNA00105;Name=Cbre_Contig13_689;Target=CBN14415 22 122 +
Cbre_Contig13	ALN	cds	687806	689257	2600	+	0	ID=cds00663;Parent=mRNA00105;Name=Cbre_Contig13_689;Target=CBN14415 123 606 +
Cbre_Contig13	ALN	cds	689303	689481	345	+	0	ID=cds00664;Parent=mRNA00105;Name=Cbre_Contig13_689;Target=CBN14415 607 666 +
Cbre_Contig13	ALN	cds	689526	689741	397	+	1	ID=cds00665;Parent=mRNA00105;Name=Cbre_Contig13_689;Target=CBN14415 667 738 +
Cbre_Contig13	ALN	cds	689789	690069	485	+	1	ID=cds00666;Parent=mRNA00105;Name=Cbre_Contig13_689;Target=CBN14415 739 831 +
Cbre_Contig13	ALN	cds	690273	690732	475	+	2	ID=cds00667;Parent=mRNA00105;Name=Cbre_Contig13_689;Target=CBN14415 913 968 +
##sequence-region	Cbre_Contig32 558081 717824
Cbre_Contig32	ALN	gene	572593	706167	2919	+	.	ID=gene00106;Name=Cbre_Contig32_639
Cbre_Contig32	ALN	mRNA	572593	706167	2919	+	.	ID=mRNA00106;Parent=gene00106;Name=Cbre_Contig32_639
Cbre_Contig32	ALN	cds	572593	572683	84	+	0	ID=cds00668;Parent=mRNA00106;Name=Cbre_Contig32_639;Target=s1384 1 18 +
Cbre_Contig32	ALN	cds	590430	590575	131	+	2	ID=cds00669;Parent=mRNA00106;Name=Cbre_Contig32_639;Target=s1384 19 66 +
Cbre_Contig32	ALN	cds	614656	614713	116	+	0	ID=cds00670;Parent=mRNA00106;Name=Cbre_Contig32_639;Target=s1384 67 85 +
Cbre_Contig32	ALN	cds	686012	686167	328	+	2	ID=cds00671;Parent=mRNA00106;Name=Cbre_Contig32_639;Target=s1384 86 137 +
Cbre_Contig32	ALN	cds	699558	699599	100	+	2	ID=cds00672;Parent=mRNA00106;Name=Cbre_Contig32_639;Target=s1384 138 151 +
Cbre_Contig32	ALN	cds	701979	702040	160	+	2	ID=cds00673;Parent=mRNA00106;Name=Cbre_Contig32_639;Target=s1384 152 172 +
Cbre_Contig32	ALN	cds	703106	703529	722	+	0	ID=cds00674;Parent=mRNA00106;Name=Cbre_Contig32_639;Target=s1384 173 313 +
Cbre_Contig32	ALN	cds	703589	703719	266	+	2	ID=cds00675;Parent=mRNA00106;Name=Cbre_Contig32_639;Target=s1384 314 357 +
Cbre_Contig32	ALN	cds	703842	703973	246	+	0	ID=cds00676;Parent=mRNA00106;Name=Cbre_Contig32_639;Target=s1384 358 401 +
Cbre_Contig32	ALN	cds	704197	704459	460	+	0	ID=cds00677;Parent=mRNA00106;Name=Cbre_Contig32_639;Target=s1384 402 489 +
Cbre_Contig32	ALN	cds	704681	704777	199	+	1	ID=cds00678;Parent=mRNA00106;Name=Cbre_Contig32_639;Target=s1384 490 521 +
Cbre_Contig32	ALN	cds	704886	704993	220	+	0	ID=cds00679;Parent=mRNA00106;Name=Cbre_Contig32_639;Target=s1384 522 557 +
Cbre_Contig32	ALN	cds	705350	705518	336	+	0	ID=cds00680;Parent=mRNA00106;Name=Cbre_Contig32_639;Target=s1384 558 613 +
Cbre_Contig32	ALN	cds	705571	705647	169	+	2	ID=cds00681;Parent=mRNA00106;Name=Cbre_Contig32_639;Target=s1384 614 639 +
Cbre_Contig32	ALN	cds	706060	706167	224	+	0	ID=cds00682;Parent=mRNA00106;Name=Cbre_Contig32_639;Target=s1384 640 675 +
##sequence-region	Cbre_Contig1280 1 15360
Cbre_Contig1280	ALN	gene	963	6267	3662	+	.	ID=gene00107;Name=Cbre_Contig1280_3
Cbre_Contig1280	ALN	mRNA	963	6267	3662	+	.	ID=mRNA00107;Parent=gene00107;Name=Cbre_Contig1280_3
Cbre_Contig1280	ALN	cds	963	1133	380	+	0	ID=cds00683;Parent=mRNA00107;Name=Cbre_Contig1280_3;Target=s1331 1 57 +
Cbre_Contig1280	ALN	cds	1209	1266	134	+	0	ID=cds00684;Parent=mRNA00107;Name=Cbre_Contig1280_3;Target=s1331 58 76 +
Cbre_Contig1280	ALN	cds	1315	1491	350	+	2	ID=cds00685;Parent=mRNA00107;Name=Cbre_Contig1280_3;Target=s1331 77 135 +
Cbre_Contig1280	ALN	cds	1534	1780	19	+	2	ID=cds00686;Parent=mRNA00107;Name=Cbre_Contig1280_3;Target=s1331 172 201 +
Cbre_Contig1280	ALN	cds	1836	1969	105	+	1	ID=cds00687;Parent=mRNA00107;Name=Cbre_Contig1280_3;Target=s1331 202 245 +
Cbre_Contig1280	ALN	cds	2014	2174	333	+	2	ID=cds00688;Parent=mRNA00107;Name=Cbre_Contig1280_3;Target=s1331 246 298 +
Cbre_Contig1280	ALN	cds	2241	2378	298	+	0	ID=cds00689;Parent=mRNA00107;Name=Cbre_Contig1280_3;Target=s1331 299 344 +
Cbre_Contig1280	ALN	cds	2431	2771	629	+	0	ID=cds00690;Parent=mRNA00107;Name=Cbre_Contig1280_3;Target=s1331 345 458 +
Cbre_Contig1280	ALN	cds	3196	4414	-582	+	1	ID=cds00691;Parent=mRNA00107;Name=Cbre_Contig1280_3;Target=s1331 459 865 +
Cbre_Contig1280	ALN	cds	4459	4575	244	+	0	ID=cds00692;Parent=mRNA00107;Name=Cbre_Contig1280_3;Target=s1331 866 904 +
Cbre_Contig1280	ALN	cds	4622	4770	296	+	0	ID=cds00693;Parent=mRNA00107;Name=Cbre_Contig1280_3;Target=s1331 905 954 +
Cbre_Contig1280	ALN	cds	4824	5065	452	+	1	ID=cds00694;Parent=mRNA00107;Name=Cbre_Contig1280_3;Target=s1331 955 1035 +
Cbre_Contig1280	ALN	cds	5114	5240	237	+	2	ID=cds00695;Parent=mRNA00107;Name=Cbre_Contig1280_3;Target=s1331 1036 1077 +
Cbre_Contig1280	ALN	cds	5321	5523	390	+	1	ID=cds00696;Parent=mRNA00107;Name=Cbre_Contig1280_3;Target=s1331 1078 1145 +
Cbre_Contig1280	ALN	cds	5629	6149	960	+	2	ID=cds00697;Parent=mRNA00107;Name=Cbre_Contig1280_3;Target=s1331 1146 1318 +
Cbre_Contig1280	ALN	cds	6194	6267	128	+	0	ID=cds00698;Parent=mRNA00107;Name=Cbre_Contig1280_3;Target=s1331 1319 1343 +
##sequence-region	Cbre_Contig33 1045505 1076224
Cbre_Contig33	ALN	gene	1056915	1068238	3690	+	.	ID=gene00108;Name=Cbre_Contig33_1062
Cbre_Contig33	ALN	mRNA	1056915	1068238	3690	+	.	ID=mRNA00108;Parent=gene00108;Name=Cbre_Contig33_1062
Cbre_Contig33	ALN	cds	1056915	1056917	84	+	0	ID=cds00699;Parent=mRNA00108;Name=Cbre_Contig33_1062;Target=s1331 1 1 +
Cbre_Contig33	ALN	cds	1057123	1057683	7	+	0	ID=cds00700;Parent=mRNA00108;Name=Cbre_Contig33_1062;Target=s1331 2 169 +
Cbre_Contig33	ALN	cds	1059809	1059830	41	+	0	ID=cds00701;Parent=mRNA00108;Name=Cbre_Contig33_1062;Target=s1331 170 176 +
Cbre_Contig33	ALN	cds	1063829	1063902	137	+	2	ID=cds00702;Parent=mRNA00108;Name=Cbre_Contig33_1062;Target=s1331 177 201 +
Cbre_Contig33	ALN	cds	1063953	1064086	113	+	0	ID=cds00703;Parent=mRNA00108;Name=Cbre_Contig33_1062;Target=s1331 202 245 +
Cbre_Contig33	ALN	cds	1064134	1064294	331	+	1	ID=cds00704;Parent=mRNA00108;Name=Cbre_Contig33_1062;Target=s1331 246 298 +
Cbre_Contig33	ALN	cds	1064406	1064543	302	+	2	ID=cds00705;Parent=mRNA00108;Name=Cbre_Contig33_1062;Target=s1331 299 344 +
Cbre_Contig33	ALN	cds	1064596	1064940	615	+	2	ID=cds00706;Parent=mRNA00108;Name=Cbre_Contig33_1062;Target=s1331 345 459 +
Cbre_Contig33	ALN	cds	1065008	1065118	21	+	2	ID=cds00707;Parent=mRNA00108;Name=Cbre_Contig33_1062;Target=s1331 460 503 +
Cbre_Contig33	ALN	cds	1065172	1065563	32	+	2	ID=cds00708;Parent=mRNA00108;Name=Cbre_Contig33_1062;Target=s1331 504 634 +
Cbre_Contig33	ALN	cds	1065646	1066219	44	+	0	ID=cds00709;Parent=mRNA00108;Name=Cbre_Contig33_1062;Target=s1331 635 825 +
Cbre_Contig33	ALN	cds	1066265	1066384	145	+	2	ID=cds00710;Parent=mRNA00108;Name=Cbre_Contig33_1062;Target=s1331 826 865 +
Cbre_Contig33	ALN	cds	1066429	1066545	239	+	2	ID=cds00711;Parent=mRNA00108;Name=Cbre_Contig33_1062;Target=s1331 866 904 +
Cbre_Contig33	ALN	cds	1066592	1066740	296	+	2	ID=cds00712;Parent=mRNA00108;Name=Cbre_Contig33_1062;Target=s1331 905 954 +
Cbre_Contig33	ALN	cds	1066794	1067035	451	+	0	ID=cds00713;Parent=mRNA00108;Name=Cbre_Contig33_1062;Target=s1331 955 1035 +
Cbre_Contig33	ALN	cds	1067084	1067210	243	+	1	ID=cds00714;Parent=mRNA00108;Name=Cbre_Contig33_1062;Target=s1331 1036 1077 +
Cbre_Contig33	ALN	cds	1067292	1067494	390	+	0	ID=cds00715;Parent=mRNA00108;Name=Cbre_Contig33_1062;Target=s1331 1078 1145 +
Cbre_Contig33	ALN	cds	1067600	1068120	955	+	1	ID=cds00716;Parent=mRNA00108;Name=Cbre_Contig33_1062;Target=s1331 1146 1318 +
Cbre_Contig33	ALN	cds	1068165	1068238	126	+	2	ID=cds00717;Parent=mRNA00108;Name=Cbre_Contig33_1062;Target=s1331 1319 1343 +
##sequence-region	Cbre_Contig33 1059841 1076224
Cbre_Contig33	ALN	gene	1063224	1068573	7076	+	.	ID=gene00109;Name=Cbre_Contig33_1065
Cbre_Contig33	ALN	mRNA	1063224	1068573	7076	+	.	ID=mRNA00109;Parent=gene00109;Name=Cbre_Contig33_1065
Cbre_Contig33	ALN	cds	1063224	1063393	397	+	0	ID=cds00718;Parent=mRNA00109;Name=Cbre_Contig33_1065;Target=CBN32787 1 57 +
Cbre_Contig33	ALN	cds	1063450	1063508	143	+	1	ID=cds00719;Parent=mRNA00109;Name=Cbre_Contig33_1065;Target=CBN32787 58 76 +
Cbre_Contig33	ALN	cds	1063565	1063626	140	+	2	ID=cds00720;Parent=mRNA00109;Name=Cbre_Contig33_1065;Target=CBN32787 77 97 +
Cbre_Contig33	ALN	cds	1063676	1063902	386	+	0	ID=cds00721;Parent=mRNA00109;Name=Cbre_Contig33_1065;Target=CBN32787 98 173 +
Cbre_Contig33	ALN	cds	1063953	1063987	73	+	1	ID=cds00722;Parent=mRNA00109;Name=Cbre_Contig33_1065;Target=CBN32787 174 184 +
Cbre_Contig33	ALN	cds	1064029	1064086	-17	+	2	ID=cds00723;Parent=mRNA00109;Name=Cbre_Contig33_1065;Target=CBN32787 185 204 +
Cbre_Contig33	ALN	cds	1064134	1064294	331	+	1	ID=cds00724;Parent=mRNA00109;Name=Cbre_Contig33_1065;Target=CBN32787 205 257 +
Cbre_Contig33	ALN	cds	1064406	1064543	302	+	2	ID=cds00725;Parent=mRNA00109;Name=Cbre_Contig33_1065;Target=CBN32787 258 303 +
Cbre_Contig33	ALN	cds	1064596	1064936	628	+	2	ID=cds00726;Parent=mRNA00109;Name=Cbre_Contig33_1065;Target=CBN32787 304 417 +
Cbre_Contig33	ALN	cds	1064985	1065118	266	+	0	ID=cds00727;Parent=mRNA00109;Name=Cbre_Contig33_1065;Target=CBN32787 418 462 +
Cbre_Contig33	ALN	cds	1065167	1065563	735	+	1	ID=cds00728;Parent=mRNA00109;Name=Cbre_Contig33_1065;Target=CBN32787 463 594 +
Cbre_Contig33	ALN	cds	1065646	1066219	1030	+	0	ID=cds00729;Parent=mRNA00109;Name=Cbre_Contig33_1065;Target=CBN32787 595 785 +
Cbre_Contig33	ALN	cds	1066265	1066384	267	+	2	ID=cds00730;Parent=mRNA00109;Name=Cbre_Contig33_1065;Target=CBN32787 786 825 +
Cbre_Contig33	ALN	cds	1066429	1066545	249	+	2	ID=cds00731;Parent=mRNA00109;Name=Cbre_Contig33_1065;Target=CBN32787 826 864 +
Cbre_Contig33	ALN	cds	1066592	1066740	296	+	2	ID=cds00732;Parent=mRNA00109;Name=Cbre_Contig33_1065;Target=CBN32787 865 914 +
Cbre_Contig33	ALN	cds	1066794	1067035	453	+	0	ID=cds00733;Parent=mRNA00109;Name=Cbre_Contig33_1065;Target=CBN32787 915 995 +
Cbre_Contig33	ALN	cds	1067084	1067210	243	+	1	ID=cds00734;Parent=mRNA00109;Name=Cbre_Contig33_1065;Target=CBN32787 996 1037 +
Cbre_Contig33	ALN	cds	1067292	1067494	390	+	0	ID=cds00735;Parent=mRNA00109;Name=Cbre_Contig33_1065;Target=CBN32787 1038 1105 +
Cbre_Contig33	ALN	cds	1067600	1068120	960	+	1	ID=cds00736;Parent=mRNA00109;Name=Cbre_Contig33_1065;Target=CBN32787 1106 1278 +
Cbre_Contig33	ALN	cds	1068165	1068415	414	+	2	ID=cds00737;Parent=mRNA00109;Name=Cbre_Contig33_1065;Target=CBN32787 1279 1362 +
Cbre_Contig33	ALN	cds	1068490	1068573	192	+	0	ID=cds00738;Parent=mRNA00109;Name=Cbre_Contig33_1065;Target=CBN32787 1363 1390 +
##sequence-region	Cbre_Contig103 56321 72704
Cbre_Contig103	ALN	gene	58378	61972	1774	+	.	ID=gene00110;Name=Cbre_Contig103_60
Cbre_Contig103	ALN	mRNA	58378	61972	1774	+	.	ID=mRNA00110;Parent=gene00110;Name=Cbre_Contig103_60
Cbre_Contig103	ALN	cds	58378	58521	345	+	0	ID=cds00739;Parent=mRNA00110;Name=Cbre_Contig103_60;Target=s1202 1 48 +
Cbre_Contig103	ALN	cds	59586	59963	751	+	0	ID=cds00740;Parent=mRNA00110;Name=Cbre_Contig103_60;Target=s1202 49 174 +
Cbre_Contig103	ALN	cds	60847	60953	236	+	0	ID=cds00741;Parent=mRNA00110;Name=Cbre_Contig103_60;Target=s1202 175 210 +
Cbre_Contig103	ALN	cds	61151	61379	389	+	1	ID=cds00742;Parent=mRNA00110;Name=Cbre_Contig103_60;Target=s1202 211 278 +
Cbre_Contig103	ALN	cds	61853	61972	276	+	0	ID=cds00743;Parent=mRNA00110;Name=Cbre_Contig103_60;Target=s1202 279 318 +
##sequence-region	Cbre_Contig166 13313 58368
Cbre_Contig166	ALN	gene	17724	20268	3062	+	.	ID=gene00111;Name=Cbre_Contig166_18
Cbre_Contig166	ALN	mRNA	17724	20268	3062	+	.	ID=mRNA00111;Parent=gene00111;Name=Cbre_Contig166_18
Cbre_Contig166	ALN	cds	17724	17921	405	+	0	ID=cds00744;Parent=mRNA00111;Name=Cbre_Contig166_18;Target=CBN32558 1 66 +
Cbre_Contig166	ALN	cds	17996	18172	329	+	0	ID=cds00745;Parent=mRNA00111;Name=Cbre_Contig166_18;Target=CBN32558 67 125 +
Cbre_Contig166	ALN	cds	18242	18370	229	+	0	ID=cds00746;Parent=mRNA00111;Name=Cbre_Contig166_18;Target=CBN32558 126 168 +
Cbre_Contig166	ALN	cds	18417	18998	992	+	0	ID=cds00747;Parent=mRNA00111;Name=Cbre_Contig166_18;Target=CBN32558 169 352 +
Cbre_Contig166	ALN	cds	19050	19237	368	+	0	ID=cds00748;Parent=mRNA00111;Name=Cbre_Contig166_18;Target=CBN32558 353 415 +
Cbre_Contig166	ALN	cds	19286	20014	657	+	1	ID=cds00749;Parent=mRNA00111;Name=Cbre_Contig166_18;Target=CBN32558 575 612 +
Cbre_Contig166	ALN	cds	20086	20268	360	+	1	ID=cds00750;Parent=mRNA00111;Name=Cbre_Contig166_18;Target=CBN32558 613 673 +
##sequence-region	Cbre_Contig188 113665 158720
Cbre_Contig188	ALN	gene	118599	121166	2675	+	.	ID=gene00112;Name=Cbre_Contig188_119
Cbre_Contig188	ALN	mRNA	118599	121166	2675	+	.	ID=mRNA00112;Parent=gene00112;Name=Cbre_Contig188_119
Cbre_Contig188	ALN	cds	118599	118796	395	+	0	ID=cds00751;Parent=mRNA00112;Name=Cbre_Contig188_119;Target=CBN32558 1 66 +
Cbre_Contig188	ALN	cds	118871	119047	328	+	0	ID=cds00752;Parent=mRNA00112;Name=Cbre_Contig188_119;Target=CBN32558 67 125 +
Cbre_Contig188	ALN	cds	119119	119247	228	+	0	ID=cds00753;Parent=mRNA00112;Name=Cbre_Contig188_119;Target=CBN32558 126 168 +
Cbre_Contig188	ALN	cds	119294	119874	781	+	0	ID=cds00754;Parent=mRNA00112;Name=Cbre_Contig188_119;Target=CBN32558 257 352 +
Cbre_Contig188	ALN	cds	119926	120113	366	+	0	ID=cds00755;Parent=mRNA00112;Name=Cbre_Contig188_119;Target=CBN32558 353 415 +
Cbre_Contig188	ALN	cds	120162	120911	498	+	1	ID=cds00756;Parent=mRNA00112;Name=Cbre_Contig188_119;Target=CBN32558 588 612 +
Cbre_Contig188	ALN	cds	120984	121166	357	+	0	ID=cds00757;Parent=mRNA00112;Name=Cbre_Contig188_119;Target=CBN32558 613 673 +
##sequence-region	Cbre_Contig188 113665 130048
Cbre_Contig188	ALN	gene	118599	121166	3413	+	.	ID=gene00113;Name=Cbre_Contig188_119
Cbre_Contig188	ALN	mRNA	118599	121166	3413	+	.	ID=mRNA00113;Parent=gene00113;Name=Cbre_Contig188_119
Cbre_Contig188	ALN	cds	118599	118796	397	+	0	ID=cds00758;Parent=mRNA00113;Name=Cbre_Contig188_119;Target=s1129 1 66 +
Cbre_Contig188	ALN	cds	118871	119047	328	+	0	ID=cds00759;Parent=mRNA00113;Name=Cbre_Contig188_119;Target=s1129 67 125 +
Cbre_Contig188	ALN	cds	119119	119247	228	+	0	ID=cds00760;Parent=mRNA00113;Name=Cbre_Contig188_119;Target=s1129 126 168 +
Cbre_Contig188	ALN	cds	119294	119536	458	+	0	ID=cds00761;Parent=mRNA00113;Name=Cbre_Contig188_119;Target=s1129 169 249 +
Cbre_Contig188	ALN	cds	119587	119874	537	+	0	ID=cds00762;Parent=mRNA00113;Name=Cbre_Contig188_119;Target=s1129 250 345 +
Cbre_Contig188	ALN	cds	119926	120113	366	+	0	ID=cds00763;Parent=mRNA00113;Name=Cbre_Contig188_119;Target=s1129 346 408 +
Cbre_Contig188	ALN	cds	120162	120639	885	+	1	ID=cds00764;Parent=mRNA00113;Name=Cbre_Contig188_119;Target=s1129 409 567 +
Cbre_Contig188	ALN	cds	120783	120911	254	+	0	ID=cds00765;Parent=mRNA00113;Name=Cbre_Contig188_119;Target=s1129 568 610 +
Cbre_Contig188	ALN	cds	120984	121166	333	+	0	ID=cds00766;Parent=mRNA00113;Name=Cbre_Contig188_119;Target=s1129 611 665 +
##sequence-region	Cbre_Contig166 13313 29696
Cbre_Contig166	ALN	gene	17724	20268	3171	+	.	ID=gene00114;Name=Cbre_Contig166_18
Cbre_Contig166	ALN	mRNA	17724	20268	3171	+	.	ID=mRNA00114;Parent=gene00114;Name=Cbre_Contig166_18
Cbre_Contig166	ALN	cds	17724	17921	395	+	0	ID=cds00767;Parent=mRNA00114;Name=Cbre_Contig166_18;Target=s1129 1 66 +
Cbre_Contig166	ALN	cds	17996	18172	329	+	0	ID=cds00768;Parent=mRNA00114;Name=Cbre_Contig166_18;Target=s1129 67 125 +
Cbre_Contig166	ALN	cds	18242	18370	229	+	0	ID=cds00769;Parent=mRNA00114;Name=Cbre_Contig166_18;Target=s1129 126 168 +
Cbre_Contig166	ALN	cds	18417	18659	459	+	0	ID=cds00770;Parent=mRNA00114;Name=Cbre_Contig166_18;Target=s1129 169 249 +
Cbre_Contig166	ALN	cds	18711	18998	532	+	0	ID=cds00771;Parent=mRNA00114;Name=Cbre_Contig166_18;Target=s1129 250 345 +
Cbre_Contig166	ALN	cds	19050	19237	368	+	0	ID=cds00772;Parent=mRNA00114;Name=Cbre_Contig166_18;Target=s1129 346 408 +
Cbre_Contig166	ALN	cds	19286	19763	872	+	1	ID=cds00773;Parent=mRNA00114;Name=Cbre_Contig166_18;Target=s1129 409 567 +
Cbre_Contig166	ALN	cds	19885	20014	34	+	0	ID=cds00774;Parent=mRNA00114;Name=Cbre_Contig166_18;Target=s1129 586 610 +
Cbre_Contig166	ALN	cds	20086	20268	325	+	0	ID=cds00775;Parent=mRNA00114;Name=Cbre_Contig166_18;Target=s1129 611 665 +
##sequence-region	Cbre_Contig12 113665 130048
Cbre_Contig12	ALN	gene	115572	119579	3909	+	.	ID=gene00115;Name=Cbre_Contig12_117
Cbre_Contig12	ALN	mRNA	115572	119579	3909	+	.	ID=mRNA00115;Parent=gene00115;Name=Cbre_Contig12_117
Cbre_Contig12	ALN	cds	115572	115703	292	+	0	ID=cds00776;Parent=mRNA00115;Name=Cbre_Contig12_117;Target=CBN08980 1 44 +
Cbre_Contig12	ALN	cds	115750	115815	132	+	0	ID=cds00777;Parent=mRNA00115;Name=Cbre_Contig12_117;Target=CBN08980 45 66 +
Cbre_Contig12	ALN	cds	115877	116113	478	+	0	ID=cds00778;Parent=mRNA00115;Name=Cbre_Contig12_117;Target=CBN08980 67 145 +
Cbre_Contig12	ALN	cds	116416	117092	1271	+	0	ID=cds00779;Parent=mRNA00115;Name=Cbre_Contig12_117;Target=CBN08980 146 371 +
Cbre_Contig12	ALN	cds	117472	117648	351	+	1	ID=cds00780;Parent=mRNA00115;Name=Cbre_Contig12_117;Target=CBN08980 372 430 +
Cbre_Contig12	ALN	cds	117700	117793	174	+	1	ID=cds00781;Parent=mRNA00115;Name=Cbre_Contig12_117;Target=CBN08980 431 461 +
Cbre_Contig12	ALN	cds	117846	118001	306	+	0	ID=cds00782;Parent=mRNA00115;Name=Cbre_Contig12_117;Target=CBN08980 462 513 +
Cbre_Contig12	ALN	cds	118055	118521	833	+	0	ID=cds00783;Parent=mRNA00115;Name=Cbre_Contig12_117;Target=CBN08980 514 669 +
Cbre_Contig12	ALN	cds	118816	118899	188	+	1	ID=cds00784;Parent=mRNA00115;Name=Cbre_Contig12_117;Target=CBN08980 670 697 +
Cbre_Contig12	ALN	cds	119417	119579	321	+	1	ID=cds00785;Parent=mRNA00115;Name=Cbre_Contig12_117;Target=CBN08980 698 751 +
