# Supplementary material for: Expanding the view on the evolution of the nematode dauer signalling pathways: refinement through gene gain and pathway co-option
Source: BMC Genomics. 2016 Jun 27;17:476. doi: 10.1186/s12864-016-2770-7 (PMC4924289; doi:10.1186/s12864-016-2770-7)
Supplement: Additional file 4: — Gene models in gff format. (TGZ 240 kb) [file 12864_2016_2770_MOESM4_ESM.tgz › c_briggsae-PRJNA10731-WS246-annotations.gff]

##gff-version	3
##Species, BioProject, Release: C. briggsae, PRJNA10731, WS246
##sequence-region	I 6543361 6556672
I	ALN	gene	6550592	6552303	2741	+	.	ID=gene00001;Name=I_6551
I	ALN	mRNA	6550592	6552303	2741	+	.	ID=mRNA00001;Parent=gene00001;Name=I_6551
I	ALN	cds	6550592	6551027	846	+	0	ID=cds00001;Parent=mRNA00001;Name=I_6551;Target=CBG10815 1 145 +
I	ALN	cds	6551071	6551336	467	+	2	ID=cds00002;Parent=mRNA00001;Name=I_6551;Target=CBG10815 146 234 +
I	ALN	cds	6551387	6551818	775	+	0	ID=cds00003;Parent=mRNA00001;Name=I_6551;Target=CBG10815 235 378 +
I	ALN	cds	6551872	6552303	792	+	0	ID=cds00004;Parent=mRNA00001;Name=I_6551;Target=CBG10815 379 522 +
##sequence-region	II 8356865 8392704
II	ALN	gene	8368336	8372208	6103	-	.	ID=gene00002;Name=II_8370
II	ALN	mRNA	8368336	8372208	6103	-	.	ID=mRNA00002;Parent=gene00002;Name=II_8370
II	ALN	cds	8372021	8372208	383	-	0	ID=cds00005;Parent=mRNA00002;Name=II_8370;Target=CBG02868 1 63 +
II	ALN	cds	8371690	8371975	506	-	1	ID=cds00006;Parent=mRNA00002;Name=II_8370;Target=CBG02868 64 158 +
II	ALN	cds	8371082	8371642	1070	-	0	ID=cds00007;Parent=mRNA00002;Name=II_8370;Target=CBG02868 159 345 +
II	ALN	cds	8369762	8371038	2324	-	0	ID=cds00008;Parent=mRNA00002;Name=II_8370;Target=CBG02868 346 771 +
II	ALN	cds	8369453	8369713	451	-	1	ID=cds00009;Parent=mRNA00002;Name=II_8370;Target=CBG02868 772 858 +
II	ALN	cds	8369028	8369402	707	-	1	ID=cds00010;Parent=mRNA00002;Name=II_8370;Target=CBG02868 859 983 +
II	ALN	cds	8368597	8368979	697	-	1	ID=cds00011;Parent=mRNA00002;Name=II_8370;Target=CBG02868 984 1110 +
II	ALN	cds	8368336	8368481	297	-	2	ID=cds00012;Parent=mRNA00002;Name=II_8370;Target=CBG02868 1111 1159 +
##sequence-region	V 10767361 10780672
V	ALN	gene	10770446	10774247	2366	-	.	ID=gene00003;Name=V_10772
V	ALN	mRNA	10770446	10774247	2366	-	.	ID=mRNA00003;Parent=gene00003;Name=V_10772
V	ALN	cds	10774144	10774247	276	-	0	ID=cds00013;Parent=mRNA00003;Name=V_10772;Target=CBG09565 1 35 +
V	ALN	cds	10772940	10773047	9	-	1	ID=cds00014;Parent=mRNA00003;Name=V_10772;Target=CBG09565 61 70 +
V	ALN	cds	10772692	10772877	378	-	0	ID=cds00015;Parent=mRNA00003;Name=V_10772;Target=CBG09565 71 132 +
V	ALN	cds	10772492	10772647	268	-	0	ID=cds00016;Parent=mRNA00003;Name=V_10772;Target=CBG09565 133 184 +
V	ALN	cds	10772250	10772447	394	-	0	ID=cds00017;Parent=mRNA00003;Name=V_10772;Target=CBG09565 185 250 +
V	ALN	cds	10771310	10771576	163	-	0	ID=cds00018;Parent=mRNA00003;Name=V_10772;Target=CBG09565 251 380 +
V	ALN	cds	10771075	10771203	240	-	0	ID=cds00019;Parent=mRNA00003;Name=V_10772;Target=CBG09565 381 426 +
V	ALN	cds	10770668	10771030	699	-	0	ID=cds00020;Parent=mRNA00003;Name=V_10772;Target=CBG09565 427 547 +
V	ALN	cds	10770446	10770619	340	-	0	ID=cds00021;Parent=mRNA00003;Name=V_10772;Target=CBG09565 548 605 +
##sequence-region	X 19328001 19341312
X	ALN	gene	19329881	19331683	1043	+	.	ID=gene00004;Name=X_19330
X	ALN	mRNA	19329881	19331683	1043	+	.	ID=mRNA00004;Parent=gene00004;Name=X_19330
X	ALN	cds	19329881	19329937	193	+	0	ID=cds00022;Parent=mRNA00004;Name=X_19330;Target=CBG07410 1 19 +
X	ALN	cds	19330389	19330505	241	+	0	ID=cds00023;Parent=mRNA00004;Name=X_19330;Target=CBG07410 20 58 +
X	ALN	cds	19330551	19330757	420	+	0	ID=cds00024;Parent=mRNA00004;Name=X_19330;Target=CBG07410 59 127 +
X	ALN	cds	19331519	19331683	348	+	0	ID=cds00025;Parent=mRNA00004;Name=X_19330;Target=CBG07410 128 182 +
##sequence-region	IV 10947585 10960896
IV	ALN	gene	10953451	10956685	3507	-	.	ID=gene00005;Name=IV_10955
IV	ALN	mRNA	10953451	10956685	3507	-	.	ID=mRNA00005;Parent=gene00005;Name=IV_10955
IV	ALN	cds	10956649	10956685	158	-	0	ID=cds00026;Parent=mRNA00005;Name=IV_10955;Target=CBG01651 1 12 +
IV	ALN	cds	10956512	10956598	190	-	2	ID=cds00027;Parent=mRNA00005;Name=IV_10955;Target=CBG01651 13 41 +
IV	ALN	cds	10955629	10955759	258	-	2	ID=cds00028;Parent=mRNA00005;Name=IV_10955;Target=CBG01651 42 85 +
IV	ALN	cds	10955366	10955581	421	-	0	ID=cds00029;Parent=mRNA00005;Name=IV_10955;Target=CBG01651 86 157 +
IV	ALN	cds	10954576	10955314	1310	-	0	ID=cds00030;Parent=mRNA00005;Name=IV_10955;Target=CBG01651 158 403 +
IV	ALN	cds	10954355	10954521	336	-	2	ID=cds00031;Parent=mRNA00005;Name=IV_10955;Target=CBG01651 404 459 +
IV	ALN	cds	10954007	10954273	513	-	0	ID=cds00032;Parent=mRNA00005;Name=IV_10955;Target=CBG01651 460 548 +
IV	ALN	cds	10953687	10953963	532	-	0	ID=cds00033;Parent=mRNA00005;Name=IV_10955;Target=CBG01651 549 640 +
IV	ALN	cds	10953451	10953524	176	-	2	ID=cds00034;Parent=mRNA00005;Name=IV_10955;Target=CBG01651 641 665 +
##sequence-region	V 9280513 9305088
V	ALN	gene	9290175	9297511	5531	-	.	ID=gene00006;Name=V_9293
V	ALN	mRNA	9290175	9297511	5531	-	.	ID=mRNA00006;Parent=gene00006;Name=V_9293
V	ALN	cds	9297478	9297511	119	-	0	ID=cds00035;Parent=mRNA00006;Name=V_9293;Target=CBG23280 1 11 +
V	ALN	cds	9295429	9295666	433	-	2	ID=cds00036;Parent=mRNA00006;Name=V_9293;Target=CBG23280 12 91 +
V	ALN	cds	9295253	9295377	245	-	1	ID=cds00037;Parent=mRNA00006;Name=V_9293;Target=CBG23280 92 132 +
V	ALN	cds	9295115	9295209	189	-	2	ID=cds00038;Parent=mRNA00006;Name=V_9293;Target=CBG23280 133 164 +
V	ALN	cds	9294577	9295065	869	-	0	ID=cds00039;Parent=mRNA00006;Name=V_9293;Target=CBG23280 165 327 +
V	ALN	cds	9294048	9294300	481	-	0	ID=cds00040;Parent=mRNA00006;Name=V_9293;Target=CBG23280 328 411 +
V	ALN	cds	9293676	9293874	397	-	2	ID=cds00041;Parent=mRNA00006;Name=V_9293;Target=CBG23280 412 478 +
V	ALN	cds	9293220	9293432	-407	-	1	ID=cds00042;Parent=mRNA00006;Name=V_9293;Target=CBG23280 504 533 +
V	ALN	cds	9292999	9293175	322	-	1	ID=cds00043;Parent=mRNA00006;Name=V_9293;Target=CBG23280 534 592 +
V	ALN	cds	9292854	9292951	220	-	1	ID=cds00044;Parent=mRNA00006;Name=V_9293;Target=CBG23280 593 625 +
V	ALN	cds	9292514	9292788	522	-	2	ID=cds00045;Parent=mRNA00006;Name=V_9293;Target=CBG23280 626 716 +
V	ALN	cds	9292054	9292083	86	-	0	ID=cds00046;Parent=mRNA00006;Name=V_9293;Target=CBG23280 717 726 +
V	ALN	cds	9291217	9291969	1013	-	0	ID=cds00047;Parent=mRNA00006;Name=V_9293;Target=CBG23280 788 961 +
V	ALN	cds	9291067	9291171	232	-	0	ID=cds00048;Parent=mRNA00006;Name=V_9293;Target=CBG23280 962 996 +
V	ALN	cds	9290175	9291017	1507	-	0	ID=cds00049;Parent=mRNA00006;Name=V_9293;Target=CBG23280 997 1277 +
##sequence-region	X 6340609 6387712
X	ALN	gene	6361356	6385069	3852	-	.	ID=gene00007;Name=X_6373
X	ALN	mRNA	6361356	6385069	3852	-	.	ID=mRNA00007;Parent=gene00007;Name=X_6373
X	ALN	cds	6384959	6385069	263	-	0	ID=cds00050;Parent=mRNA00007;Name=X_6373;Target=CBG04512 1 37 +
X	ALN	cds	6382941	6383000	138	-	0	ID=cds00051;Parent=mRNA00007;Name=X_6373;Target=CBG04512 38 57 +
X	ALN	cds	6366132	6366204	163	-	0	ID=cds00052;Parent=mRNA00007;Name=X_6373;Target=CBG04512 58 81 +
X	ALN	cds	6365515	6365597	187	-	2	ID=cds00053;Parent=mRNA00007;Name=X_6373;Target=CBG04512 82 109 +
X	ALN	cds	6365345	6365467	261	-	0	ID=cds00054;Parent=mRNA00007;Name=X_6373;Target=CBG04512 110 150 +
X	ALN	cds	6365025	6365297	535	-	0	ID=cds00055;Parent=mRNA00007;Name=X_6373;Target=CBG04512 151 241 +
X	ALN	cds	6364930	6364974	119	-	0	ID=cds00056;Parent=mRNA00007;Name=X_6373;Target=CBG04512 242 256 +
X	ALN	cds	6364804	6364872	162	-	0	ID=cds00057;Parent=mRNA00007;Name=X_6373;Target=CBG04512 257 279 +
X	ALN	cds	6364272	6364367	179	-	0	ID=cds00058;Parent=mRNA00007;Name=X_6373;Target=CBG04512 280 311 +
X	ALN	cds	6363826	6363903	183	-	0	ID=cds00059;Parent=mRNA00007;Name=X_6373;Target=CBG04512 312 337 +
X	ALN	cds	6363517	6363611	190	-	0	ID=cds00060;Parent=mRNA00007;Name=X_6373;Target=CBG04512 338 369 +
X	ALN	cds	6363110	6363464	679	-	1	ID=cds00061;Parent=mRNA00007;Name=X_6373;Target=CBG04512 370 487 +
X	ALN	cds	6362632	6362823	384	-	0	ID=cds00062;Parent=mRNA00007;Name=X_6373;Target=CBG04512 488 551 +
X	ALN	cds	6362267	6362559	543	-	0	ID=cds00063;Parent=mRNA00007;Name=X_6373;Target=CBG04512 552 649 +
X	ALN	cds	6361620	6361781	332	-	1	ID=cds00064;Parent=mRNA00007;Name=X_6373;Target=CBG04512 650 703 +
X	ALN	cds	6361494	6361569	168	-	1	ID=cds00065;Parent=mRNA00007;Name=X_6373;Target=CBG04512 704 728 +
X	ALN	cds	6361356	6361445	195	-	0	ID=cds00066;Parent=mRNA00007;Name=X_6373;Target=CBG04512 729 758 +
##sequence-region	IV 12051457 12064768
IV	ALN	gene	12054975	12059970	2519	-	.	ID=gene00008;Name=IV_12057
IV	ALN	mRNA	12054975	12059970	2519	-	.	ID=mRNA00008;Parent=gene00008;Name=IV_12057
IV	ALN	cds	12059830	12059970	319	-	0	ID=cds00067;Parent=mRNA00008;Name=IV_12057;Target=CBG04415 1 47 +
IV	ALN	cds	12058323	12058474	162	-	0	ID=cds00068;Parent=mRNA00008;Name=IV_12057;Target=CBG04415 48 98 +
IV	ALN	cds	12057141	12057199	154	-	1	ID=cds00069;Parent=mRNA00008;Name=IV_12057;Target=CBG04415 99 117 +
IV	ALN	cds	12056969	12057040	159	-	2	ID=cds00070;Parent=mRNA00008;Name=IV_12057;Target=CBG04415 118 141 +
IV	ALN	cds	12056666	12056849	354	-	2	ID=cds00071;Parent=mRNA00008;Name=IV_12057;Target=CBG04415 142 203 +
IV	ALN	cds	12055860	12056621	1392	-	1	ID=cds00072;Parent=mRNA00008;Name=IV_12057;Target=CBG04415 204 457 +
IV	ALN	cds	12054975	12055062	169	-	1	ID=cds00073;Parent=mRNA00008;Name=IV_12057;Target=CBG04415 458 486 +
##sequence-region	I 10508289 10532864
I	ALN	gene	10511609	10524275	2639	+	.	ID=gene00009;Name=I_10517
I	ALN	mRNA	10511609	10524275	2639	+	.	ID=mRNA00009;Parent=gene00009;Name=I_10517
I	ALN	cds	10511609	10511623	79	+	0	ID=cds00074;Parent=mRNA00009;Name=I_10517;Target=s1572 1 5 +
I	ALN	cds	10513963	10514294	612	+	0	ID=cds00075;Parent=mRNA00009;Name=I_10517;Target=s1572 6 116 +
I	ALN	cds	10514559	10514663	217	+	1	ID=cds00076;Parent=mRNA00009;Name=I_10517;Target=s1572 117 151 +
I	ALN	cds	10515075	10515223	261	+	1	ID=cds00077;Parent=mRNA00009;Name=I_10517;Target=s1572 152 200 +
I	ALN	cds	10515463	10515536	171	+	2	ID=cds00078;Parent=mRNA00009;Name=I_10517;Target=s1572 201 225 +
I	ALN	cds	10523185	10523745	1004	+	0	ID=cds00079;Parent=mRNA00009;Name=I_10517;Target=s1572 226 412 +
I	ALN	cds	10523795	10523904	229	+	0	ID=cds00080;Parent=mRNA00009;Name=I_10517;Target=s1572 413 449 +
I	ALN	cds	10524017	10524275	454	+	1	ID=cds00081;Parent=mRNA00009;Name=I_10517;Target=s1572 450 535 +
##sequence-region	IV 17289217 17313792
IV	ALN	gene	17298686	17302546	5212	-	.	ID=gene00010;Name=IV_17300
IV	ALN	mRNA	17298686	17302546	5212	-	.	ID=mRNA00010;Parent=gene00010;Name=IV_17300
IV	ALN	cds	17302330	17302546	471	-	0	ID=cds00082;Parent=mRNA00010;Name=IV_17300;Target=s1537 1 72 +
IV	ALN	cds	17301206	17302283	2065	-	2	ID=cds00083;Parent=mRNA00010;Name=IV_17300;Target=s1537 73 432 +
IV	ALN	cds	17300552	17301151	1138	-	1	ID=cds00084;Parent=mRNA00010;Name=IV_17300;Target=s1537 433 632 +
IV	ALN	cds	17300039	17300507	861	-	1	ID=cds00085;Parent=mRNA00010;Name=IV_17300;Target=s1537 633 788 +
IV	ALN	cds	17299351	17299686	673	-	0	ID=cds00086;Parent=mRNA00010;Name=IV_17300;Target=s1537 789 900 +
IV	ALN	cds	17298686	17298820	248	-	0	ID=cds00087;Parent=mRNA00010;Name=IV_17300;Target=s1537 901 945 +
##sequence-region	III 1260545 1318912
III	ALN	gene	1283751	1310947	7642	-	.	ID=gene00011;Name=III_1297
III	ALN	mRNA	1283751	1310947	7642	-	.	ID=mRNA00011;Parent=gene00011;Name=III_1297
III	ALN	cds	1310863	1310947	210	-	0	ID=cds00088;Parent=mRNA00011;Name=III_1297;Target=CBG15732 1 28 +
III	ALN	cds	1309064	1309121	106	-	2	ID=cds00089;Parent=mRNA00011;Name=III_1297;Target=CBG15732 29 48 +
III	ALN	cds	1305944	1306103	316	-	1	ID=cds00090;Parent=mRNA00011;Name=III_1297;Target=CBG15732 49 101 +
III	ALN	cds	1305446	1305565	228	-	0	ID=cds00091;Parent=mRNA00011;Name=III_1297;Target=CBG15732 102 141 +
III	ALN	cds	1305143	1305279	289	-	0	ID=cds00092;Parent=mRNA00011;Name=III_1297;Target=CBG15732 142 187 +
III	ALN	cds	1304507	1304689	366	-	1	ID=cds00093;Parent=mRNA00011;Name=III_1297;Target=CBG15732 188 248 +
III	ALN	cds	1303266	1303374	224	-	1	ID=cds00094;Parent=mRNA00011;Name=III_1297;Target=CBG15732 249 284 +
III	ALN	cds	1302947	1303115	348	-	0	ID=cds00095;Parent=mRNA00011;Name=III_1297;Target=CBG15732 285 340 +
III	ALN	cds	1302061	1302231	370	-	2	ID=cds00096;Parent=mRNA00011;Name=III_1297;Target=CBG15732 341 397 +
III	ALN	cds	1301110	1301375	571	-	2	ID=cds00097;Parent=mRNA00011;Name=III_1297;Target=CBG15732 398 486 +
III	ALN	cds	1300029	1300202	373	-	0	ID=cds00098;Parent=mRNA00011;Name=III_1297;Target=CBG15732 487 544 +
III	ALN	cds	1299471	1299689	421	-	0	ID=cds00099;Parent=mRNA00011;Name=III_1297;Target=CBG15732 545 617 +
III	ALN	cds	1296870	1298437	-851	-	0	ID=cds00100;Parent=mRNA00011;Name=III_1297;Target=CBG15732 618 808 +
III	ALN	cds	1296091	1296206	251	-	1	ID=cds00101;Parent=mRNA00011;Name=III_1297;Target=CBG15732 809 846 +
III	ALN	cds	1295304	1295487	349	-	2	ID=cds00102;Parent=mRNA00011;Name=III_1297;Target=CBG15732 847 908 +
III	ALN	cds	1292221	1292593	662	-	1	ID=cds00103;Parent=mRNA00011;Name=III_1297;Target=CBG15732 909 1032 +
III	ALN	cds	1290938	1291263	601	-	0	ID=cds00104;Parent=mRNA00011;Name=III_1297;Target=CBG15732 1033 1141 +
III	ALN	cds	1289652	1290123	933	-	1	ID=cds00105;Parent=mRNA00011;Name=III_1297;Target=CBG15732 1142 1298 +
III	ALN	cds	1289036	1289155	256	-	0	ID=cds00106;Parent=mRNA00011;Name=III_1297;Target=CBG15732 1299 1338 +
III	ALN	cds	1288684	1288956	580	-	0	ID=cds00107;Parent=mRNA00011;Name=III_1297;Target=CBG15732 1339 1429 +
III	ALN	cds	1286876	1287427	1060	-	0	ID=cds00108;Parent=mRNA00011;Name=III_1297;Target=CBG15732 1430 1613 +
III	ALN	cds	1286193	1286333	288	-	0	ID=cds00109;Parent=mRNA00011;Name=III_1297;Target=CBG15732 1614 1660 +
III	ALN	cds	1285745	1285930	356	-	0	ID=cds00110;Parent=mRNA00011;Name=III_1297;Target=CBG15732 1661 1722 +
III	ALN	cds	1285407	1285652	450	-	0	ID=cds00111;Parent=mRNA00011;Name=III_1297;Target=CBG15732 1723 1804 +
III	ALN	cds	1283751	1283858	242	-	0	ID=cds00112;Parent=mRNA00011;Name=III_1297;Target=CBG15732 1805 1840 +
##sequence-region	X 280577 293888
X	ALN	gene	283708	289342	5340	+	.	ID=gene00012;Name=X_286
X	ALN	mRNA	283708	289342	5340	+	.	ID=mRNA00012;Parent=gene00012;Name=X_286
X	ALN	cds	283708	283735	131	+	0	ID=cds00113;Parent=mRNA00012;Name=X_286;Target=CBG08108 1 9 +
X	ALN	cds	283896	284102	381	+	2	ID=cds00114;Parent=mRNA00012;Name=X_286;Target=CBG08108 10 78 +
X	ALN	cds	284241	284336	179	+	2	ID=cds00115;Parent=mRNA00012;Name=X_286;Target=CBG08108 79 110 +
X	ALN	cds	284687	284842	295	+	2	ID=cds00116;Parent=mRNA00012;Name=X_286;Target=CBG08108 111 162 +
X	ALN	cds	285085	285236	302	+	2	ID=cds00117;Parent=mRNA00012;Name=X_286;Target=CBG08108 163 213 +
X	ALN	cds	285282	285701	781	+	0	ID=cds00118;Parent=mRNA00012;Name=X_286;Target=CBG08108 214 353 +
X	ALN	cds	286801	287809	1849	+	0	ID=cds00119;Parent=mRNA00012;Name=X_286;Target=CBG08108 354 689 +
X	ALN	cds	287925	287983	126	+	2	ID=cds00120;Parent=mRNA00012;Name=X_286;Target=CBG08108 690 709 +
X	ALN	cds	288030	288125	196	+	0	ID=cds00121;Parent=mRNA00012;Name=X_286;Target=CBG08108 710 741 +
X	ALN	cds	288194	288315	252	+	0	ID=cds00122;Parent=mRNA00012;Name=X_286;Target=CBG08108 742 782 +
X	ALN	cds	288360	288590	433	+	1	ID=cds00123;Parent=mRNA00012;Name=X_286;Target=CBG08108 783 859 +
X	ALN	cds	288648	288816	326	+	1	ID=cds00124;Parent=mRNA00012;Name=X_286;Target=CBG08108 860 915 +
X	ALN	cds	288864	289001	274	+	0	ID=cds00125;Parent=mRNA00012;Name=X_286;Target=CBG08108 916 961 +
X	ALN	cds	289050	289183	270	+	0	ID=cds00126;Parent=mRNA00012;Name=X_286;Target=CBG08108 962 1006 +
X	ALN	cds	289231	289342	230	+	1	ID=cds00127;Parent=mRNA00012;Name=X_286;Target=CBG08108 1007 1043 +
##sequence-region	V 10789889 10803200
V	ALN	gene	10794093	10795611	2306	+	.	ID=gene00013;Name=V_10794
V	ALN	mRNA	10794093	10795611	2306	+	.	ID=mRNA00013;Parent=gene00013;Name=V_10794
V	ALN	cds	10794093	10794245	344	+	0	ID=cds00128;Parent=mRNA00013;Name=V_10794;Target=CBG09553 1 51 +
V	ALN	cds	10794287	10794437	286	+	0	ID=cds00129;Parent=mRNA00013;Name=V_10794;Target=CBG09553 52 101 +
V	ALN	cds	10794489	10794586	200	+	2	ID=cds00130;Parent=mRNA00013;Name=V_10794;Target=CBG09553 102 134 +
V	ALN	cds	10794631	10795167	1005	+	0	ID=cds00131;Parent=mRNA00013;Name=V_10794;Target=CBG09553 135 313 +
V	ALN	cds	10795209	10795471	515	+	0	ID=cds00132;Parent=mRNA00013;Name=V_10794;Target=CBG09553 314 401 +
V	ALN	cds	10795524	10795611	197	+	1	ID=cds00133;Parent=mRNA00013;Name=V_10794;Target=CBG09553 402 430 +
##sequence-region	II 9528321 9552896
II	ALN	gene	9531951	9543070	2555	+	.	ID=gene00014;Name=II_9537
II	ALN	mRNA	9531951	9543070	2555	+	.	ID=mRNA00014;Parent=gene00014;Name=II_9537
II	ALN	cds	9531951	9532132	394	+	0	ID=cds00134;Parent=mRNA00014;Name=II_9537;Target=s1887 1 61 +
II	ALN	cds	9532352	9532507	324	+	1	ID=cds00135;Parent=mRNA00014;Name=II_9537;Target=s1887 62 113 +
II	ALN	cds	9533290	9533371	139	+	1	ID=cds00136;Parent=mRNA00014;Name=II_9537;Target=s1887 114 140 +
II	ALN	cds	9534241	9534520	-162	+	0	ID=cds00137;Parent=mRNA00014;Name=II_9537;Target=s1887 179 221 +
II	ALN	cds	9534900	9535106	362	+	1	ID=cds00138;Parent=mRNA00014;Name=II_9537;Target=s1887 222 290 +
II	ALN	cds	9535923	9536177	495	+	1	ID=cds00139;Parent=mRNA00014;Name=II_9537;Target=s1887 291 375 +
II	ALN	cds	9536230	9536498	500	+	1	ID=cds00140;Parent=mRNA00014;Name=II_9537;Target=s1887 376 464 +
II	ALN	cds	9536550	9536642	145	+	2	ID=cds00141;Parent=mRNA00014;Name=II_9537;Target=s1887 465 494 +
II	ALN	cds	9537749	9537811	104	+	2	ID=cds00142;Parent=mRNA00014;Name=II_9537;Target=s1887 495 515 +
II	ALN	cds	9538427	9538431	18	+	2	ID=cds00143;Parent=mRNA00014;Name=II_9537;Target=s1887 516 516 +
II	ALN	cds	9542081	9542638	235	+	0	ID=cds00144;Parent=mRNA00014;Name=II_9537;Target=s1887 546 679 +
II	ALN	cds	9542685	9542791	221	+	0	ID=cds00145;Parent=mRNA00014;Name=II_9537;Target=s1887 680 715 +
II	ALN	cds	9542837	9543070	432	+	1	ID=cds00146;Parent=mRNA00014;Name=II_9537;Target=s1887 716 793 +
##sequence-region	IV 877569 913408
IV	ALN	gene	897492	902453	1705	-	.	ID=gene00015;Name=IV_899
IV	ALN	mRNA	897492	902453	1705	-	.	ID=mRNA00015;Parent=gene00015;Name=IV_899
IV	ALN	cds	902271	902453	393	-	0	ID=cds00147;Parent=mRNA00015;Name=IV_899;Target=CBG13695 1 61 +
IV	ALN	cds	900219	900398	350	-	0	ID=cds00148;Parent=mRNA00015;Name=IV_899;Target=CBG13695 62 121 +
IV	ALN	cds	898885	899070	406	-	0	ID=cds00149;Parent=mRNA00015;Name=IV_899;Target=CBG13695 122 183 +
IV	ALN	cds	898212	898392	348	-	0	ID=cds00150;Parent=mRNA00015;Name=IV_899;Target=CBG13695 184 243 +
IV	ALN	cds	897812	897947	217	-	2	ID=cds00151;Parent=mRNA00015;Name=IV_899;Target=CBG13695 244 289 +
IV	ALN	cds	897492	897768	269	-	1	ID=cds00152;Parent=mRNA00015;Name=IV_899;Target=CBG13695 290 365 +
##sequence-region	III 4448257 4472832
III	ALN	gene	4454700	4462089	3885	+	.	ID=gene00016;Name=III_4458
III	ALN	mRNA	4454700	4462089	3885	+	.	ID=mRNA00016;Parent=gene00016;Name=III_4458
III	ALN	cds	4454700	4454867	370	+	0	ID=cds00153;Parent=mRNA00016;Name=III_4458;Target=CBG08963 1 56 +
III	ALN	cds	4455331	4455549	425	+	0	ID=cds00154;Parent=mRNA00016;Name=III_4458;Target=CBG08963 57 129 +
III	ALN	cds	4455975	4456100	263	+	0	ID=cds00155;Parent=mRNA00016;Name=III_4458;Target=CBG08963 130 171 +
III	ALN	cds	4456677	4456784	219	+	0	ID=cds00156;Parent=mRNA00016;Name=III_4458;Target=CBG08963 172 207 +
III	ALN	cds	4457666	4457774	228	+	0	ID=cds00157;Parent=mRNA00016;Name=III_4458;Target=CBG08963 208 243 +
III	ALN	cds	4458466	4458593	268	+	2	ID=cds00158;Parent=mRNA00016;Name=III_4458;Target=CBG08963 244 286 +
III	ALN	cds	4458643	4458744	212	+	0	ID=cds00159;Parent=mRNA00016;Name=III_4458;Target=CBG08963 287 320 +
III	ALN	cds	4459320	4459705	768	+	0	ID=cds00160;Parent=mRNA00016;Name=III_4458;Target=CBG08963 321 449 +
III	ALN	cds	4460532	4461196	1203	+	1	ID=cds00161;Parent=mRNA00016;Name=III_4458;Target=CBG08963 450 670 +
III	ALN	cds	4461875	4462089	427	+	2	ID=cds00162;Parent=mRNA00016;Name=III_4458;Target=CBG08963 671 742 +
##sequence-region	II 11544577 11557888
II	ALN	gene	11551819	11556657	3848	-	.	ID=gene00017;Name=II_11554
II	ALN	mRNA	11551819	11556657	3848	-	.	ID=mRNA00017;Parent=gene00017;Name=II_11554
II	ALN	cds	11556314	11556657	703	-	0	ID=cds00163;Parent=mRNA00017;Name=II_11554;Target=CBG20832 1 115 +
II	ALN	cds	11554818	11554933	233	-	1	ID=cds00164;Parent=mRNA00017;Name=II_11554;Target=CBG20832 116 153 +
II	ALN	cds	11554585	11554768	358	-	2	ID=cds00165;Parent=mRNA00017;Name=II_11554;Target=CBG20832 154 215 +
II	ALN	cds	11553861	11553957	199	-	1	ID=cds00166;Parent=mRNA00017;Name=II_11554;Target=CBG20832 216 247 +
II	ALN	cds	11552524	11553813	2370	-	0	ID=cds00167;Parent=mRNA00017;Name=II_11554;Target=CBG20832 248 677 +
II	ALN	cds	11551819	11551947	251	-	0	ID=cds00168;Parent=mRNA00017;Name=II_11554;Target=CBG20832 678 720 +
##sequence-region	un 2330625 2355200
un	ALN	gene	2341694	2343226	2040	+	.	ID=gene00018;Name=un_2342
un	ALN	mRNA	2341694	2343226	2040	+	.	ID=mRNA00018;Parent=gene00018;Name=un_2342
un	ALN	cds	2341694	2341843	334	+	0	ID=cds00169;Parent=mRNA00018;Name=un_2342;Target=CBG24910 1 50 +
un	ALN	cds	2342052	2342300	497	+	0	ID=cds00170;Parent=mRNA00018;Name=un_2342;Target=CBG24910 51 133 +
un	ALN	cds	2342352	2342533	342	+	0	ID=cds00171;Parent=mRNA00018;Name=un_2342;Target=CBG24910 134 194 +
un	ALN	cds	2342633	2342978	667	+	1	ID=cds00172;Parent=mRNA00018;Name=un_2342;Target=CBG24910 195 309 +
un	ALN	cds	2343026	2343226	392	+	0	ID=cds00173;Parent=mRNA00018;Name=un_2342;Target=CBG24910 310 376 +
##sequence-region	I 9269249 9293824
I	ALN	gene	9277189	9281909	1869	+	.	ID=gene00019;Name=I_9279
I	ALN	mRNA	9277189	9281909	1869	+	.	ID=mRNA00019;Parent=gene00019;Name=I_9279
I	ALN	cds	9277189	9277260	144	+	0	ID=cds00174;Parent=mRNA00019;Name=I_9279;Target=s1542 1 24 +
I	ALN	cds	9279825	9280536	1069	+	0	ID=cds00175;Parent=mRNA00019;Name=I_9279;Target=s1542 204 260 +
I	ALN	cds	9280579	9280911	568	+	1	ID=cds00176;Parent=mRNA00019;Name=I_9279;Target=s1542 261 382 +
I	ALN	cds	9280959	9281242	-77	+	1	ID=cds00177;Parent=mRNA00019;Name=I_9279;Target=s1542 383 480 +
I	ALN	cds	9281719	9281909	394	+	2	ID=cds00178;Parent=mRNA00019;Name=I_9279;Target=s1542 481 544 +
##sequence-region	X 11612161 11636736
X	ALN	gene	11623162	11627259	2629	+	.	ID=gene00020;Name=X_11625
X	ALN	mRNA	11623162	11627259	2629	+	.	ID=mRNA00020;Parent=gene00020;Name=X_11625
X	ALN	cds	11623162	11623240	205	+	0	ID=cds00179;Parent=mRNA00020;Name=X_11625;Target=CBG14860 1 26 +
X	ALN	cds	11623792	11623942	5	+	2	ID=cds00180;Parent=mRNA00020;Name=X_11625;Target=CBG14860 27 71 +
X	ALN	cds	11625071	11625407	633	+	0	ID=cds00181;Parent=mRNA00020;Name=X_11625;Target=CBG14860 72 183 +
X	ALN	cds	11625455	11625511	111	+	2	ID=cds00182;Parent=mRNA00020;Name=X_11625;Target=CBG14860 184 202 +
X	ALN	cds	11625766	11625989	446	+	2	ID=cds00183;Parent=mRNA00020;Name=X_11625;Target=CBG14860 203 277 +
X	ALN	cds	11626033	11626481	393	+	0	ID=cds00184;Parent=mRNA00020;Name=X_11625;Target=CBG14860 278 402 +
X	ALN	cds	11626531	11626785	478	+	1	ID=cds00185;Parent=mRNA00020;Name=X_11625;Target=CBG14860 403 487 +
X	ALN	cds	11626830	11627110	549	+	1	ID=cds00186;Parent=mRNA00020;Name=X_11625;Target=CBG14860 488 580 +
X	ALN	cds	11627159	11627259	209	+	2	ID=cds00187;Parent=mRNA00020;Name=X_11625;Target=CBG14860 581 614 +
##sequence-region	V 3502081 3515392
V	ALN	gene	3510289	3512105	3082	+	.	ID=gene00021;Name=V_3511
V	ALN	mRNA	3510289	3512105	3082	+	.	ID=mRNA00021;Parent=gene00021;Name=V_3511
V	ALN	cds	3510289	3510360	217	+	0	ID=cds00188;Parent=mRNA00021;Name=V_3511;Target=CBG10440 1 24 +
V	ALN	cds	3510410	3511620	2204	+	0	ID=cds00189;Parent=mRNA00021;Name=V_3511;Target=CBG10440 25 428 +
V	ALN	cds	3511668	3511948	570	+	1	ID=cds00190;Parent=mRNA00021;Name=V_3511;Target=CBG10440 429 521 +
V	ALN	cds	3512002	3512105	229	+	2	ID=cds00191;Parent=mRNA00021;Name=V_3511;Target=CBG10440 522 556 +
##sequence-region	V 11769857 11783168
V	ALN	gene	11775399	11776655	2141	+	.	ID=gene00022;Name=V_11776
V	ALN	mRNA	11775399	11776655	2141	+	.	ID=mRNA00022;Parent=gene00022;Name=V_11776
V	ALN	cds	11775399	11775599	448	+	0	ID=cds00192;Parent=mRNA00022;Name=V_11776;Target=CBG09275 1 67 +
V	ALN	cds	11775647	11776217	1039	+	0	ID=cds00193;Parent=mRNA00022;Name=V_11776;Target=CBG09275 68 257 +
V	ALN	cds	11776267	11776655	747	+	2	ID=cds00194;Parent=mRNA00022;Name=V_11776;Target=CBG09275 258 387 +
##sequence-region	IV 12378113 12413952
IV	ALN	gene	12382608	12403948	3925	+	.	ID=gene00023;Name=IV_12393
IV	ALN	mRNA	12382608	12403948	3925	+	.	ID=mRNA00023;Parent=gene00023;Name=IV_12393
IV	ALN	cds	12382608	12382754	243	+	0	ID=cds00195;Parent=mRNA00023;Name=IV_12393;Target=s1813 1 49 +
IV	ALN	cds	12391984	12392151	328	+	0	ID=cds00196;Parent=mRNA00023;Name=IV_12393;Target=s1813 50 105 +
IV	ALN	cds	12392360	12392595	445	+	0	ID=cds00197;Parent=mRNA00023;Name=IV_12393;Target=s1813 106 184 +
IV	ALN	cds	12392646	12392812	338	+	1	ID=cds00198;Parent=mRNA00023;Name=IV_12393;Target=s1813 185 239 +
IV	ALN	cds	12393552	12393648	197	+	2	ID=cds00199;Parent=mRNA00023;Name=IV_12393;Target=s1813 240 272 +
IV	ALN	cds	12399258	12399381	235	+	1	ID=cds00200;Parent=mRNA00023;Name=IV_12393;Target=s1813 273 313 +
IV	ALN	cds	12401185	12401292	240	+	0	ID=cds00201;Parent=mRNA00023;Name=IV_12393;Target=s1813 314 349 +
IV	ALN	cds	12401630	12401725	154	+	0	ID=cds00202;Parent=mRNA00023;Name=IV_12393;Target=s1813 350 384 +
IV	ALN	cds	12402084	12403178	2055	+	0	ID=cds00203;Parent=mRNA00023;Name=IV_12393;Target=s1813 385 749 +
IV	ALN	cds	12403856	12403948	214	+	0	ID=cds00204;Parent=mRNA00023;Name=IV_12393;Target=s1813 750 780 +
##sequence-region	X 4831233 4855808
X	ALN	gene	4843398	4844754	900	+	.	ID=gene00024;Name=X_4844
X	ALN	mRNA	4843398	4844754	900	+	.	ID=mRNA00024;Parent=gene00024;Name=X_4844
X	ALN	cds	4843398	4843448	180	+	0	ID=cds00205;Parent=mRNA00024;Name=X_4844;Target=CBG17289 1 17 +
X	ALN	cds	4843559	4843931	725	+	0	ID=cds00206;Parent=mRNA00024;Name=X_4844;Target=CBG17289 18 141 +
X	ALN	cds	4844171	4844334	344	+	2	ID=cds00207;Parent=mRNA00024;Name=X_4844;Target=CBG17289 142 196 +
X	ALN	cds	4844529	4844754	-196	+	0	ID=cds00208;Parent=mRNA00024;Name=X_4844;Target=CBG17289 197 248 +
##sequence-region	IV 8875009 8888320
IV	ALN	gene	8882967	8883939	1163	-	.	ID=gene00025;Name=IV_8883
IV	ALN	mRNA	8882967	8883939	1163	-	.	ID=mRNA00025;Parent=gene00025;Name=IV_8883
IV	ALN	cds	8883850	8883939	213	-	0	ID=cds00209;Parent=mRNA00025;Name=IV_8883;Target=CBG17289 1 30 +
IV	ALN	cds	8883632	8883802	308	-	0	ID=cds00210;Parent=mRNA00025;Name=IV_8883;Target=CBG17289 31 87 +
IV	ALN	cds	8883306	8883497	320	-	0	ID=cds00211;Parent=mRNA00025;Name=IV_8883;Target=CBG17289 88 152 +
IV	ALN	cds	8882967	8883257	465	-	0	ID=cds00212;Parent=mRNA00025;Name=IV_8883;Target=CBG17289 153 248 +
##sequence-region	V 922625 947200
V	ALN	gene	928019	934940	1843	+	.	ID=gene00026;Name=V_931
V	ALN	mRNA	928019	934940	1843	+	.	ID=mRNA00026;Parent=gene00026;Name=V_931
V	ALN	cds	928019	928098	203	+	0	ID=cds00213;Parent=mRNA00026;Name=V_931;Target=s1737 1 27 +
V	ALN	cds	928563	928594	77	+	1	ID=cds00214;Parent=mRNA00026;Name=V_931;Target=s1737 28 37 +
V	ALN	cds	932634	932728	193	+	2	ID=cds00215;Parent=mRNA00026;Name=V_931;Target=s1737 38 69 +
V	ALN	cds	932781	932870	190	+	0	ID=cds00216;Parent=mRNA00026;Name=V_931;Target=s1737 70 99 +
V	ALN	cds	933417	933583	210	+	0	ID=cds00217;Parent=mRNA00026;Name=V_931;Target=s1737 100 155 +
V	ALN	cds	933633	933891	509	+	1	ID=cds00218;Parent=mRNA00026;Name=V_931;Target=s1737 156 241 +
V	ALN	cds	933936	934089	326	+	0	ID=cds00219;Parent=mRNA00026;Name=V_931;Target=s1737 242 292 +
V	ALN	cds	934756	934940	374	+	2	ID=cds00220;Parent=mRNA00026;Name=V_931;Target=s1737 293 354 +
##sequence-region	V 13369345 13382656
V	ALN	gene	13378227	13379930	1902	-	.	ID=gene00027;Name=V_13379
V	ALN	mRNA	13378227	13379930	1902	-	.	ID=mRNA00027;Parent=gene00027;Name=V_13379
V	ALN	cds	13379813	13379930	272	-	0	ID=cds00221;Parent=mRNA00027;Name=V_13379;Target=CBG19263 1 39 +
V	ALN	cds	13379117	13379462	628	-	2	ID=cds00222;Parent=mRNA00027;Name=V_13379;Target=CBG19263 40 155 +
V	ALN	cds	13378934	13379062	266	-	1	ID=cds00223;Parent=mRNA00027;Name=V_13379;Target=CBG19263 156 198 +
V	ALN	cds	13378758	13378887	272	-	1	ID=cds00224;Parent=mRNA00027;Name=V_13379;Target=CBG19263 199 241 +
V	ALN	cds	13378492	13378645	312	-	0	ID=cds00225;Parent=mRNA00027;Name=V_13379;Target=CBG19263 242 292 +
V	ALN	cds	13378227	13378411	388	-	2	ID=cds00226;Parent=mRNA00027;Name=V_13379;Target=CBG19263 293 354 +
##sequence-region	IV 12524545 12549120
IV	ALN	gene	12540168	12541662	635	+	.	ID=gene00028;Name=IV_12540
IV	ALN	mRNA	12540168	12541662	635	+	.	ID=mRNA00028;Parent=gene00028;Name=IV_12540
IV	ALN	cds	12540168	12540193	127	+	0	ID=cds00227;Parent=mRNA00028;Name=IV_12540;Target=CBG08370 1 9 +
IV	ALN	cds	12540240	12540388	284	+	1	ID=cds00228;Parent=mRNA00028;Name=IV_12540;Target=CBG08370 10 58 +
IV	ALN	cds	12541514	12541662	328	+	2	ID=cds00229;Parent=mRNA00028;Name=IV_12540;Target=CBG08370 59 108 +
##sequence-region	I 10241 23552
I	ALN	gene	18991	21874	576	+	.	ID=gene00029;Name=I_20
I	ALN	mRNA	18991	21874	576	+	.	ID=mRNA00029;Parent=gene00029;Name=I_20
I	ALN	cds	18991	19075	207	+	0	ID=cds00230;Parent=mRNA00029;Name=I_20;Target=CBG11840 1 28 +
I	ALN	cds	21245	21361	273	+	2	ID=cds00231;Parent=mRNA00029;Name=I_20;Target=CBG11840 29 67 +
I	ALN	cds	21774	21874	215	+	2	ID=cds00232;Parent=mRNA00029;Name=I_20;Target=CBG11840 68 101 +
##sequence-region	II 15960065 15984640
II	ALN	gene	15977435	15977890	770	+	.	ID=gene00030;Name=II_15977
II	ALN	mRNA	15977435	15977890	770	+	.	ID=mRNA00030;Parent=gene00030;Name=II_15977
II	ALN	cds	15977435	15977732	635	+	0	ID=cds00233;Parent=mRNA00030;Name=II_15977;Target=CBG25789 1 99 +
II	ALN	cds	15977814	15977890	181	+	2	ID=cds00234;Parent=mRNA00030;Name=II_15977;Target=CBG25789 100 125 +
##sequence-region	II 9708545 9721856
II	ALN	gene	9711653	9712029	638	-	.	ID=gene00031;Name=II_9711
II	ALN	mRNA	9711653	9712029	638	-	.	ID=mRNA00031;Parent=gene00031;Name=II_9711
II	ALN	cds	9711777	9712029	513	-	0	ID=cds00235;Parent=mRNA00031;Name=II_9711;Target=CBG02555 1 84 +
II	ALN	cds	9711653	9711729	172	-	2	ID=cds00236;Parent=mRNA00031;Name=II_9711;Target=CBG02555 85 110 +
##sequence-region	II 9708545 9721856
II	ALN	gene	9713274	9713634	320	-	.	ID=gene00032;Name=II_9713
II	ALN	mRNA	9713274	9713634	320	-	.	ID=mRNA00032;Parent=gene00032;Name=II_9713
II	ALN	cds	9713397	9713634	208	-	0	ID=cds00237;Parent=mRNA00032;Name=II_9713;Target=CBG02555 1 84 +
II	ALN	cds	9713274	9713350	159	-	2	ID=cds00238;Parent=mRNA00032;Name=II_9713;Target=CBG02555 85 110 +
##sequence-region	II 9697281 9721856
II	ALN	gene	9713274	9713634	630	-	.	ID=gene00033;Name=II_9713
II	ALN	mRNA	9713274	9713634	630	-	.	ID=mRNA00033;Parent=gene00033;Name=II_9713
II	ALN	cds	9713397	9713634	487	-	0	ID=cds00239;Parent=mRNA00033;Name=II_9713;Target=CBG02554 1 79 +
II	ALN	cds	9713274	9713350	190	-	2	ID=cds00240;Parent=mRNA00033;Name=II_9713;Target=CBG02554 80 105 +
##sequence-region	X 12580865 12605440
X	ALN	gene	12595014	12603533	4628	+	.	ID=gene00034;Name=X_12599
X	ALN	mRNA	12595014	12603533	4628	+	.	ID=mRNA00034;Parent=gene00034;Name=X_12599
X	ALN	cds	12595014	12595758	-1002	+	0	ID=cds00241;Parent=mRNA00034;Name=X_12599;Target=CBG10979 1 110 +
X	ALN	cds	12598615	12598830	386	+	2	ID=cds00242;Parent=mRNA00034;Name=X_12599;Target=CBG10979 111 182 +
X	ALN	cds	12599404	12599657	491	+	2	ID=cds00243;Parent=mRNA00034;Name=X_12599;Target=CBG10979 183 267 +
X	ALN	cds	12599705	12599842	270	+	0	ID=cds00244;Parent=mRNA00034;Name=X_12599;Target=CBG10979 268 313 +
X	ALN	cds	12599889	12600187	576	+	0	ID=cds00245;Parent=mRNA00034;Name=X_12599;Target=CBG10979 314 413 +
X	ALN	cds	12600234	12600351	240	+	1	ID=cds00246;Parent=mRNA00034;Name=X_12599;Target=CBG10979 414 452 +
X	ALN	cds	12600398	12600585	388	+	0	ID=cds00247;Parent=mRNA00034;Name=X_12599;Target=CBG10979 453 515 +
X	ALN	cds	12600633	12600647	59	+	1	ID=cds00248;Parent=mRNA00034;Name=X_12599;Target=CBG10979 516 520 +
X	ALN	cds	12600792	12601022	402	+	1	ID=cds00249;Parent=mRNA00034;Name=X_12599;Target=CBG10979 521 597 +
X	ALN	cds	12601075	12601128	100	+	1	ID=cds00250;Parent=mRNA00034;Name=X_12599;Target=CBG10979 598 615 +
X	ALN	cds	12601319	12601504	350	+	1	ID=cds00251;Parent=mRNA00034;Name=X_12599;Target=CBG10979 616 677 +
X	ALN	cds	12601548	12601686	269	+	1	ID=cds00252;Parent=mRNA00034;Name=X_12599;Target=CBG10979 678 723 +
X	ALN	cds	12601737	12601940	404	+	0	ID=cds00253;Parent=mRNA00034;Name=X_12599;Target=CBG10979 724 791 +
X	ALN	cds	12601987	12602234	440	+	0	ID=cds00254;Parent=mRNA00034;Name=X_12599;Target=CBG10979 792 874 +
X	ALN	cds	12602291	12602452	267	+	1	ID=cds00255;Parent=mRNA00034;Name=X_12599;Target=CBG10979 875 928 +
X	ALN	cds	12602499	12603016	931	+	1	ID=cds00256;Parent=mRNA00034;Name=X_12599;Target=CBG10979 929 1100 +
X	ALN	cds	12603061	12603533	834	+	2	ID=cds00257;Parent=mRNA00034;Name=X_12599;Target=CBG10979 1101 1258 +
##sequence-region	X 9753601 9766912
X	ALN	gene	9757508	9763264	4869	-	.	ID=gene00035;Name=X_9760
X	ALN	mRNA	9757508	9763264	4869	-	.	ID=mRNA00035;Parent=gene00035;Name=X_9760
X	ALN	cds	9763054	9763264	498	-	0	ID=cds00258;Parent=mRNA00035;Name=X_9760;Target=CBG14473 1 70 +
X	ALN	cds	9762669	9762829	340	-	2	ID=cds00259;Parent=mRNA00035;Name=X_9760;Target=CBG14473 71 124 +
X	ALN	cds	9762134	9762415	529	-	0	ID=cds00260;Parent=mRNA00035;Name=X_9760;Target=CBG14473 125 218 +
X	ALN	cds	9761308	9762083	-1380	-	0	ID=cds00261;Parent=mRNA00035;Name=X_9760;Target=CBG14473 270 319 +
X	ALN	cds	9760984	9761261	529	-	1	ID=cds00262;Parent=mRNA00035;Name=X_9760;Target=CBG14473 320 412 +
X	ALN	cds	9760516	9760934	492	-	2	ID=cds00263;Parent=mRNA00035;Name=X_9760;Target=CBG14473 501 542 +
X	ALN	cds	9759690	9760396	1298	-	2	ID=cds00264;Parent=mRNA00035;Name=X_9760;Target=CBG14473 543 777 +
X	ALN	cds	9759361	9759644	531	-	0	ID=cds00265;Parent=mRNA00035;Name=X_9760;Target=CBG14473 778 872 +
X	ALN	cds	9758697	9759316	1189	-	1	ID=cds00266;Parent=mRNA00035;Name=X_9760;Target=CBG14473 873 1079 +
X	ALN	cds	9757829	9758650	1410	-	2	ID=cds00267;Parent=mRNA00035;Name=X_9760;Target=CBG14473 1080 1353 +
X	ALN	cds	9757508	9757782	-85	-	2	ID=cds00268;Parent=mRNA00035;Name=X_9760;Target=CBG14473 1398 1431 +
##sequence-region	III 8041473 8066048
III	ALN	gene	8046362	8060703	5788	-	.	ID=gene00036;Name=III_8053
III	ALN	mRNA	8046362	8060703	5788	-	.	ID=mRNA00036;Parent=gene00036;Name=III_8053
III	ALN	cds	8060644	8060703	41	-	0	ID=cds00269;Parent=mRNA00036;Name=III_8053;Target=s1650 1 13 +
III	ALN	cds	8052288	8052823	654	-	0	ID=cds00270;Parent=mRNA00036;Name=III_8053;Target=s1650 124 177 +
III	ALN	cds	8052119	8052241	254	-	0	ID=cds00271;Parent=mRNA00036;Name=III_8053;Target=s1650 178 218 +
III	ALN	cds	8051865	8052071	433	-	0	ID=cds00272;Parent=mRNA00036;Name=III_8053;Target=s1650 219 287 +
III	ALN	cds	8051557	8051817	418	-	0	ID=cds00273;Parent=mRNA00036;Name=III_8053;Target=s1650 288 369 +
III	ALN	cds	8051369	8051506	282	-	0	ID=cds00274;Parent=mRNA00036;Name=III_8053;Target=s1650 370 415 +
III	ALN	cds	8050896	8051108	421	-	0	ID=cds00275;Parent=mRNA00036;Name=III_8053;Target=s1650 416 486 +
III	ALN	cds	8050695	8050847	292	-	0	ID=cds00276;Parent=mRNA00036;Name=III_8053;Target=s1650 487 537 +
III	ALN	cds	8050462	8050652	337	-	0	ID=cds00277;Parent=mRNA00036;Name=III_8053;Target=s1650 538 601 +
III	ALN	cds	8050012	8050411	710	-	1	ID=cds00278;Parent=mRNA00036;Name=III_8053;Target=s1650 602 734 +
III	ALN	cds	8049714	8049962	460	-	0	ID=cds00279;Parent=mRNA00036;Name=III_8053;Target=s1650 735 817 +
III	ALN	cds	8049553	8049663	229	-	0	ID=cds00280;Parent=mRNA00036;Name=III_8053;Target=s1650 818 854 +
III	ALN	cds	8049326	8049509	367	-	0	ID=cds00281;Parent=mRNA00036;Name=III_8053;Target=s1650 855 915 +
III	ALN	cds	8047238	8047483	461	-	2	ID=cds00282;Parent=mRNA00036;Name=III_8053;Target=s1650 916 997 +
III	ALN	cds	8046976	8047194	398	-	2	ID=cds00283;Parent=mRNA00036;Name=III_8053;Target=s1650 998 1070 +
III	ALN	cds	8046834	8046928	190	-	2	ID=cds00284;Parent=mRNA00036;Name=III_8053;Target=s1650 1071 1102 +
III	ALN	cds	8046677	8046790	214	-	0	ID=cds00285;Parent=mRNA00036;Name=III_8053;Target=s1650 1103 1140 +
III	ALN	cds	8046362	8046631	466	-	0	ID=cds00286;Parent=mRNA00036;Name=III_8053;Target=s1650 1141 1229 +
##sequence-region	IV 8875009 8888320
IV	ALN	gene	8882967	8883939	1352	-	.	ID=gene00037;Name=IV_8883
IV	ALN	mRNA	8882967	8883939	1352	-	.	ID=mRNA00037;Parent=gene00037;Name=IV_8883
IV	ALN	cds	8883850	8883939	238	-	0	ID=cds00287;Parent=mRNA00037;Name=IV_8883;Target=CBG06174 1 30 +
IV	ALN	cds	8883632	8883802	334	-	0	ID=cds00288;Parent=mRNA00037;Name=IV_8883;Target=CBG06174 31 87 +
IV	ALN	cds	8883306	8883497	376	-	0	ID=cds00289;Parent=mRNA00037;Name=IV_8883;Target=CBG06174 88 151 +
IV	ALN	cds	8882967	8883257	547	-	0	ID=cds00290;Parent=mRNA00037;Name=IV_8883;Target=CBG06174 152 248 +
##sequence-region	X 100353 124928
X	ALN	gene	108564	112266	3307	+	.	ID=gene00038;Name=X_110
X	ALN	mRNA	108564	112266	3307	+	.	ID=mRNA00038;Parent=gene00038;Name=X_110
X	ALN	cds	108564	108653	227	+	0	ID=cds00291;Parent=mRNA00038;Name=X_110;Target=CBG08059 1 30 +
X	ALN	cds	109101	109253	287	+	0	ID=cds00292;Parent=mRNA00038;Name=X_110;Target=CBG08059 31 81 +
X	ALN	cds	109606	109801	383	+	0	ID=cds00293;Parent=mRNA00038;Name=X_110;Target=CBG08059 82 146 +
X	ALN	cds	109847	110179	603	+	2	ID=cds00294;Parent=mRNA00038;Name=X_110;Target=CBG08059 147 257 +
X	ALN	cds	110224	110311	187	+	2	ID=cds00295;Parent=mRNA00038;Name=X_110;Target=CBG08059 258 287 +
X	ALN	cds	110357	110522	336	+	1	ID=cds00296;Parent=mRNA00038;Name=X_110;Target=CBG08059 288 342 +
X	ALN	cds	110570	110898	598	+	0	ID=cds00297;Parent=mRNA00038;Name=X_110;Target=CBG08059 343 452 +
X	ALN	cds	110944	111226	542	+	1	ID=cds00298;Parent=mRNA00038;Name=X_110;Target=CBG08059 453 546 +
X	ALN	cds	111274	111441	343	+	0	ID=cds00299;Parent=mRNA00038;Name=X_110;Target=CBG08059 547 602 +
X	ALN	cds	112141	112266	252	+	0	ID=cds00300;Parent=mRNA00038;Name=X_110;Target=CBG08059 603 644 +
##sequence-region	IV 14867457 14892032
IV	ALN	gene	14877081	14888261	2351	+	.	ID=gene00039;Name=IV_14882
IV	ALN	mRNA	14877081	14888261	2351	+	.	ID=mRNA00039;Parent=gene00039;Name=IV_14882
IV	ALN	cds	14877081	14877167	243	+	0	ID=cds00301;Parent=mRNA00039;Name=IV_14882;Target=CBG15618 1 29 +
IV	ALN	cds	14878120	14878315	379	+	0	ID=cds00302;Parent=mRNA00039;Name=IV_14882;Target=CBG15618 30 94 +
IV	ALN	cds	14880426	14880669	435	+	2	ID=cds00303;Parent=mRNA00039;Name=IV_14882;Target=CBG15618 95 176 +
IV	ALN	cds	14884223	14884364	277	+	1	ID=cds00304;Parent=mRNA00039;Name=IV_14882;Target=CBG15618 177 223 +
IV	ALN	cds	14884719	14884930	400	+	0	ID=cds00305;Parent=mRNA00039;Name=IV_14882;Target=CBG15618 224 294 +
IV	ALN	cds	14885456	14885741	572	+	1	ID=cds00306;Parent=mRNA00039;Name=IV_14882;Target=CBG15618 295 389 +
IV	ALN	cds	14886560	14886727	356	+	0	ID=cds00307;Parent=mRNA00039;Name=IV_14882;Target=CBG15618 390 445 +
IV	ALN	cds	14888217	14888261	105	+	0	ID=cds00308;Parent=mRNA00039;Name=IV_14882;Target=CBG15618 446 460 +
##sequence-region	I 7996417 8009728
I	ALN	gene	8003406	8005376	2547	-	.	ID=gene00040;Name=I_8004
I	ALN	mRNA	8003406	8005376	2547	-	.	ID=mRNA00040;Parent=gene00040;Name=I_8004
I	ALN	cds	8005300	8005376	200	-	0	ID=cds00309;Parent=mRNA00040;Name=I_8004;Target=CBG12191 1 26 +
I	ALN	cds	8005148	8005254	206	-	1	ID=cds00310;Parent=mRNA00040;Name=I_8004;Target=CBG12191 27 61 +
I	ALN	cds	8004907	8005028	244	-	2	ID=cds00311;Parent=mRNA00040;Name=I_8004;Target=CBG12191 62 102 +
I	ALN	cds	8004717	8004860	237	-	0	ID=cds00312;Parent=mRNA00040;Name=I_8004;Target=CBG12191 103 150 +
I	ALN	cds	8003557	8004504	1680	-	0	ID=cds00313;Parent=mRNA00040;Name=I_8004;Target=CBG12191 151 466 +
I	ALN	cds	8003406	8003504	221	-	0	ID=cds00314;Parent=mRNA00040;Name=I_8004;Target=CBG12191 467 499 +
##sequence-region	I 8413185 8437760
I	ALN	gene	8428725	8430695	2547	-	.	ID=gene00041;Name=I_8429
I	ALN	mRNA	8428725	8430695	2547	-	.	ID=mRNA00041;Parent=gene00041;Name=I_8429
I	ALN	cds	8430619	8430695	200	-	0	ID=cds00315;Parent=mRNA00041;Name=I_8429;Target=CBG12191 1 26 +
I	ALN	cds	8430467	8430573	206	-	1	ID=cds00316;Parent=mRNA00041;Name=I_8429;Target=CBG12191 27 61 +
I	ALN	cds	8430226	8430347	244	-	2	ID=cds00317;Parent=mRNA00041;Name=I_8429;Target=CBG12191 62 102 +
I	ALN	cds	8430036	8430179	237	-	0	ID=cds00318;Parent=mRNA00041;Name=I_8429;Target=CBG12191 103 150 +
I	ALN	cds	8428876	8429823	1680	-	0	ID=cds00319;Parent=mRNA00041;Name=I_8429;Target=CBG12191 151 466 +
I	ALN	cds	8428725	8428823	221	-	0	ID=cds00320;Parent=mRNA00041;Name=I_8429;Target=CBG12191 467 499 +
##sequence-region	I 7996417 8009728
I	ALN	gene	8003406	8005376	2355	-	.	ID=gene00042;Name=I_8004
I	ALN	mRNA	8003406	8005376	2355	-	.	ID=mRNA00042;Parent=gene00042;Name=I_8004
I	ALN	cds	8005300	8005376	200	-	0	ID=cds00321;Parent=mRNA00042;Name=I_8004;Target=CBG23932 1 26 +
I	ALN	cds	8005148	8005254	206	-	1	ID=cds00322;Parent=mRNA00042;Name=I_8004;Target=CBG23932 27 61 +
I	ALN	cds	8004907	8005028	244	-	2	ID=cds00323;Parent=mRNA00042;Name=I_8004;Target=CBG23932 62 102 +
I	ALN	cds	8003557	8004504	1680	-	0	ID=cds00324;Parent=mRNA00042;Name=I_8004;Target=CBG23932 103 418 +
I	ALN	cds	8003406	8003504	221	-	0	ID=cds00325;Parent=mRNA00042;Name=I_8004;Target=CBG23932 419 451 +
##sequence-region	I 8413185 8437760
I	ALN	gene	8428725	8430695	2355	-	.	ID=gene00043;Name=I_8429
I	ALN	mRNA	8428725	8430695	2355	-	.	ID=mRNA00043;Parent=gene00043;Name=I_8429
I	ALN	cds	8430619	8430695	200	-	0	ID=cds00326;Parent=mRNA00043;Name=I_8429;Target=CBG23932 1 26 +
I	ALN	cds	8430467	8430573	206	-	1	ID=cds00327;Parent=mRNA00043;Name=I_8429;Target=CBG23932 27 61 +
I	ALN	cds	8430226	8430347	244	-	2	ID=cds00328;Parent=mRNA00043;Name=I_8429;Target=CBG23932 62 102 +
I	ALN	cds	8428876	8429823	1680	-	0	ID=cds00329;Parent=mRNA00043;Name=I_8429;Target=CBG23932 103 418 +
I	ALN	cds	8428725	8428823	221	-	0	ID=cds00330;Parent=mRNA00043;Name=I_8429;Target=CBG23932 419 451 +
##sequence-region	V 10012673 10037248
V	ALN	gene	10022613	10024471	3042	+	.	ID=gene00044;Name=V_10023
V	ALN	mRNA	10022613	10024471	3042	+	.	ID=mRNA00044;Parent=gene00044;Name=V_10023
V	ALN	cds	10022613	10022673	179	+	0	ID=cds00331;Parent=mRNA00044;Name=V_10023;Target=CBG23076 1 20 +
V	ALN	cds	10022725	10022817	194	+	2	ID=cds00332;Parent=mRNA00044;Name=V_10023;Target=CBG23076 21 51 +
V	ALN	cds	10022867	10023180	592	+	2	ID=cds00333;Parent=mRNA00044;Name=V_10023;Target=CBG23076 52 156 +
V	ALN	cds	10023225	10024283	1966	+	0	ID=cds00334;Parent=mRNA00044;Name=V_10023;Target=CBG23076 157 509 +
V	ALN	cds	10024331	10024471	297	+	0	ID=cds00335;Parent=mRNA00044;Name=V_10023;Target=CBG23076 510 556 +
##sequence-region	III 5428225 5452800
III	ALN	gene	5437242	5440543	5131	+	.	ID=gene00045;Name=III_5438
III	ALN	mRNA	5437242	5440543	5131	+	.	ID=mRNA00045;Parent=gene00045;Name=III_5438
III	ALN	cds	5437242	5437304	200	+	0	ID=cds00336;Parent=mRNA00045;Name=III_5438;Target=CBG18273 1 21 +
III	ALN	cds	5437352	5437654	568	+	0	ID=cds00337;Parent=mRNA00045;Name=III_5438;Target=CBG18273 22 122 +
III	ALN	cds	5437700	5439933	3754	+	0	ID=cds00338;Parent=mRNA00045;Name=III_5438;Target=CBG18273 679 862 +
III	ALN	cds	5440082	5440330	471	+	2	ID=cds00339;Parent=mRNA00045;Name=III_5438;Target=CBG18273 863 945 +
III	ALN	cds	5440377	5440543	328	+	2	ID=cds00340;Parent=mRNA00045;Name=III_5438;Target=CBG18273 946 1001 +
##sequence-region	X 14439425 14464000
X	ALN	gene	14448814	14454049	4729	+	.	ID=gene00046;Name=X_14451
X	ALN	mRNA	14448814	14454049	4729	+	.	ID=mRNA00046;Parent=gene00046;Name=X_14451
X	ALN	cds	14448814	14448933	244	+	0	ID=cds00341;Parent=mRNA00046;Name=X_14451;Target=CBG00115 1 40 +
X	ALN	cds	14449222	14450174	1600	+	0	ID=cds00342;Parent=mRNA00046;Name=X_14451;Target=CBG00115 41 358 +
X	ALN	cds	14450222	14450955	1242	+	1	ID=cds00343;Parent=mRNA00046;Name=X_14451;Target=CBG00115 359 602 +
X	ALN	cds	14451014	14451144	272	+	2	ID=cds00344;Parent=mRNA00046;Name=X_14451;Target=CBG00115 603 646 +
X	ALN	cds	14451235	14451360	233	+	0	ID=cds00345;Parent=mRNA00046;Name=X_14451;Target=CBG00115 647 688 +
X	ALN	cds	14451560	14451819	471	+	0	ID=cds00346;Parent=mRNA00046;Name=X_14451;Target=CBG00115 689 775 +
X	ALN	cds	14452064	14452154	192	+	1	ID=cds00347;Parent=mRNA00046;Name=X_14451;Target=CBG00115 776 805 +
X	ALN	cds	14452279	14452386	218	+	0	ID=cds00348;Parent=mRNA00046;Name=X_14451;Target=CBG00115 806 841 +
X	ALN	cds	14452732	14452906	356	+	0	ID=cds00349;Parent=mRNA00046;Name=X_14451;Target=CBG00115 842 899 +
X	ALN	cds	14452955	14453031	173	+	2	ID=cds00350;Parent=mRNA00046;Name=X_14451;Target=CBG00115 900 925 +
X	ALN	cds	14453942	14454049	231	+	0	ID=cds00351;Parent=mRNA00046;Name=X_14451;Target=CBG00115 926 961 +
##sequence-region	V 12321793 12346368
V	ALN	gene	12327661	12335639	7557	+	.	ID=gene00047;Name=V_12331
V	ALN	mRNA	12327661	12335639	7557	+	.	ID=mRNA00047;Parent=gene00047;Name=V_12331
V	ALN	cds	12327661	12327689	122	+	0	ID=cds00352;Parent=mRNA00047;Name=V_12331;Target=CBG18982 1 10 +
V	ALN	cds	12330143	12330350	414	+	1	ID=cds00353;Parent=mRNA00047;Name=V_12331;Target=CBG18982 11 79 +
V	ALN	cds	12330396	12330453	118	+	0	ID=cds00354;Parent=mRNA00047;Name=V_12331;Target=CBG18982 80 98 +
V	ALN	cds	12330501	12330677	360	+	2	ID=cds00355;Parent=mRNA00047;Name=V_12331;Target=CBG18982 99 157 +
V	ALN	cds	12330729	12330845	261	+	2	ID=cds00356;Parent=mRNA00047;Name=V_12331;Target=CBG18982 158 196 +
V	ALN	cds	12330893	12330987	213	+	2	ID=cds00357;Parent=mRNA00047;Name=V_12331;Target=CBG18982 197 228 +
V	ALN	cds	12331043	12331176	244	+	0	ID=cds00358;Parent=mRNA00047;Name=V_12331;Target=CBG18982 229 273 +
V	ALN	cds	12331279	12331427	312	+	1	ID=cds00359;Parent=mRNA00047;Name=V_12331;Target=CBG18982 274 322 +
V	ALN	cds	12331522	12331659	277	+	2	ID=cds00360;Parent=mRNA00047;Name=V_12331;Target=CBG18982 323 368 +
V	ALN	cds	12331707	12332047	621	+	2	ID=cds00361;Parent=mRNA00047;Name=V_12331;Target=CBG18982 369 482 +
V	ALN	cds	12332097	12332245	296	+	0	ID=cds00362;Parent=mRNA00047;Name=V_12331;Target=CBG18982 483 532 +
V	ALN	cds	12332294	12332439	294	+	1	ID=cds00363;Parent=mRNA00047;Name=V_12331;Target=CBG18982 533 580 +
V	ALN	cds	12332485	12332741	498	+	2	ID=cds00364;Parent=mRNA00047;Name=V_12331;Target=CBG18982 581 666 +
V	ALN	cds	12332790	12333381	1053	+	0	ID=cds00365;Parent=mRNA00047;Name=V_12331;Target=CBG18982 667 863 +
V	ALN	cds	12333423	12333542	268	+	2	ID=cds00366;Parent=mRNA00047;Name=V_12331;Target=CBG18982 864 903 +
V	ALN	cds	12333588	12333704	270	+	2	ID=cds00367;Parent=mRNA00047;Name=V_12331;Target=CBG18982 904 942 +
V	ALN	cds	12333752	12333909	321	+	2	ID=cds00368;Parent=mRNA00047;Name=V_12331;Target=CBG18982 943 995 +
V	ALN	cds	12333953	12334206	484	+	0	ID=cds00369;Parent=mRNA00047;Name=V_12331;Target=CBG18982 996 1080 +
V	ALN	cds	12334258	12334384	245	+	1	ID=cds00370;Parent=mRNA00047;Name=V_12331;Target=CBG18982 1081 1122 +
V	ALN	cds	12334434	12334636	376	+	0	ID=cds00371;Parent=mRNA00047;Name=V_12331;Target=CBG18982 1123 1190 +
V	ALN	cds	12334684	12335207	931	+	1	ID=cds00372;Parent=mRNA00047;Name=V_12331;Target=CBG18982 1191 1364 +
V	ALN	cds	12335259	12335509	451	+	2	ID=cds00373;Parent=mRNA00047;Name=V_12331;Target=CBG18982 1365 1448 +
V	ALN	cds	12335556	12335639	175	+	0	ID=cds00374;Parent=mRNA00047;Name=V_12331;Target=CBG18982 1449 1476 +
##sequence-region	V 17176577 17189888
V	ALN	gene	17186379	17188376	1261	-	.	ID=gene00048;Name=V_17187
V	ALN	mRNA	17186379	17188376	1261	-	.	ID=mRNA00048;Parent=gene00048;Name=V_17187
V	ALN	cds	17188198	17188376	369	-	0	ID=cds00375;Parent=mRNA00048;Name=V_17187;Target=s1742 1 60 +
V	ALN	cds	17187465	17187819	623	-	1	ID=cds00376;Parent=mRNA00048;Name=V_17187;Target=s1742 61 178 +
V	ALN	cds	17187115	17187309	352	-	0	ID=cds00377;Parent=mRNA00048;Name=V_17187;Target=s1742 179 243 +
V	ALN	cds	17186379	17186429	76	-	0	ID=cds00378;Parent=mRNA00048;Name=V_17187;Target=s1742 244 258 +
##sequence-region	V 16613377 16637952
V	ALN	gene	16614548	16620848	937	-	.	ID=gene00049;Name=V_16617
V	ALN	mRNA	16614548	16620848	937	-	.	ID=mRNA00049;Parent=gene00049;Name=V_16617
V	ALN	cds	16620701	16620848	68	-	0	ID=cds00379;Parent=mRNA00049;Name=V_16617;Target=s1742 1 59 +
V	ALN	cds	16615659	16616023	624	-	2	ID=cds00380;Parent=mRNA00049;Name=V_16617;Target=s1742 60 178 +
V	ALN	cds	16615309	16615503	345	-	0	ID=cds00381;Parent=mRNA00049;Name=V_16617;Target=s1742 179 243 +
V	ALN	cds	16614548	16614598	76	-	0	ID=cds00382;Parent=mRNA00049;Name=V_16617;Target=s1742 244 258 +
##sequence-region	V 6047745 6083584
V	ALN	gene	6057348	6064609	1273	-	.	ID=gene00050;Name=V_6060
V	ALN	mRNA	6057348	6064609	1273	-	.	ID=mRNA00050;Parent=gene00050;Name=V_6060
V	ALN	cds	6064515	6064609	229	-	0	ID=cds00383;Parent=mRNA00050;Name=V_6060;Target=s1743 1 32 +
V	ALN	cds	6063930	6064059	221	-	1	ID=cds00384;Parent=mRNA00050;Name=V_6060;Target=s1743 33 75 +
V	ALN	cds	6057642	6058112	562	-	0	ID=cds00385;Parent=mRNA00050;Name=V_6060;Target=s1743 76 193 +
V	ALN	cds	6057348	6057596	431	-	0	ID=cds00386;Parent=mRNA00050;Name=V_6060;Target=s1743 194 276 +
##sequence-region	V 16613377 16626688
V	ALN	gene	16615270	16616012	1261	-	.	ID=gene00051;Name=V_16615
V	ALN	mRNA	16615270	16616012	1261	-	.	ID=mRNA00051;Parent=gene00051;Name=V_16615
V	ALN	cds	16615563	16616012	875	-	0	ID=cds00387;Parent=mRNA00051;Name=V_16615;Target=CBG24410 1 150 +
V	ALN	cds	16615270	16615503	430	-	0	ID=cds00388;Parent=mRNA00051;Name=V_16615;Target=CBG24410 151 228 +
##sequence-region	V 17176577 17189888
V	ALN	gene	17187076	17187818	1121	-	.	ID=gene00052;Name=V_17187
V	ALN	mRNA	17187076	17187818	1121	-	.	ID=mRNA00052;Parent=gene00052;Name=V_17187
V	ALN	cds	17187369	17187818	741	-	0	ID=cds00389;Parent=mRNA00052;Name=V_17187;Target=CBG24410 1 150 +
V	ALN	cds	17187076	17187309	425	-	0	ID=cds00390;Parent=mRNA00052;Name=V_17187;Target=CBG24410 151 228 +
##sequence-region	I 8694785 8708096
I	ALN	gene	8698986	8702449	3389	+	.	ID=gene00053;Name=I_8700
I	ALN	mRNA	8698986	8702449	3389	+	.	ID=mRNA00053;Parent=gene00053;Name=I_8700
I	ALN	cds	8698986	8699180	414	+	0	ID=cds00391;Parent=mRNA00053;Name=I_8700;Target=CBG12416 1 65 +
I	ALN	cds	8700168	8700344	344	+	0	ID=cds00392;Parent=mRNA00053;Name=I_8700;Target=CBG12416 66 124 +
I	ALN	cds	8700392	8700520	236	+	0	ID=cds00393;Parent=mRNA00053;Name=I_8700;Target=CBG12416 125 167 +
I	ALN	cds	8700569	8700811	451	+	0	ID=cds00394;Parent=mRNA00053;Name=I_8700;Target=CBG12416 168 248 +
I	ALN	cds	8700854	8701141	550	+	0	ID=cds00395;Parent=mRNA00053;Name=I_8700;Target=CBG12416 249 344 +
I	ALN	cds	8701195	8701382	368	+	0	ID=cds00396;Parent=mRNA00053;Name=I_8700;Target=CBG12416 345 407 +
I	ALN	cds	8701425	8701878	848	+	1	ID=cds00397;Parent=mRNA00053;Name=I_8700;Target=CBG12416 408 558 +
I	ALN	cds	8701928	8702056	257	+	0	ID=cds00398;Parent=mRNA00053;Name=I_8700;Target=CBG12416 559 601 +
I	ALN	cds	8702294	8702449	316	+	0	ID=cds00399;Parent=mRNA00053;Name=I_8700;Target=CBG12416 602 653 +
##sequence-region	III 9956353 9980928
III	ALN	gene	9964520	9971241	3775	+	.	ID=gene00054;Name=III_9967
III	ALN	mRNA	9964520	9971241	3775	+	.	ID=mRNA00054;Parent=gene00054;Name=III_9967
III	ALN	cds	9964520	9964579	157	+	0	ID=cds00400;Parent=mRNA00054;Name=III_9967;Target=CBG06949 1 20 +
III	ALN	cds	9964671	9964733	123	+	0	ID=cds00401;Parent=mRNA00054;Name=III_9967;Target=CBG06949 21 41 +
III	ALN	cds	9964782	9965018	434	+	0	ID=cds00402;Parent=mRNA00054;Name=III_9967;Target=CBG06949 42 120 +
III	ALN	cds	9965461	9966140	1323	+	0	ID=cds00403;Parent=mRNA00054;Name=III_9967;Target=CBG06949 121 347 +
III	ALN	cds	9968460	9968636	347	+	1	ID=cds00404;Parent=mRNA00054;Name=III_9967;Target=CBG06949 348 406 +
III	ALN	cds	9968689	9968938	472	+	1	ID=cds00405;Parent=mRNA00054;Name=III_9967;Target=CBG06949 407 489 +
III	ALN	cds	9968989	9969455	845	+	0	ID=cds00406;Parent=mRNA00054;Name=III_9967;Target=CBG06949 490 645 +
III	ALN	cds	9969503	9969586	167	+	1	ID=cds00407;Parent=mRNA00054;Name=III_9967;Target=CBG06949 646 673 +
III	ALN	cds	9971082	9971241	313	+	1	ID=cds00408;Parent=mRNA00054;Name=III_9967;Target=CBG06949 674 726 +
