# Supplementary material for: Expanding the view on the evolution of the nematode dauer signalling pathways: refinement through gene gain and pathway co-option
Source: BMC Genomics. 2016 Jun 27;17:476. doi: 10.1186/s12864-016-2770-7 (PMC4924289; doi:10.1186/s12864-016-2770-7)
Supplement: Additional file 4: — Gene models in gff format. (TGZ 240 kb) [file 12864_2016_2770_MOESM4_ESM.tgz › c_remanei-PRJNA53967-WS246-annotations.gff]

##gff-version	3
##Species, BioProject, Release: C. remanei, PRJNA53967, WS246
##sequence-region	Crem_Contig83 257025 271360
Crem_Contig83	ALN	gene	258308	264069	3002	+	.	ID=gene00001;Name=Crem_Contig83_261
Crem_Contig83	ALN	mRNA	258308	264069	3002	+	.	ID=mRNA00001;Parent=gene00001;Name=Crem_Contig83_261
Crem_Contig83	ALN	cds	258308	258862	1047	+	0	ID=cds00001;Parent=mRNA00001;Name=Crem_Contig83_261;Target=CRE19295 1 185 +
Crem_Contig83	ALN	cds	260987	261253	492	+	0	ID=cds00002;Parent=mRNA00001;Name=Crem_Contig83_261;Target=CRE19295 186 274 +
Crem_Contig83	ALN	cds	261948	262379	774	+	0	ID=cds00003;Parent=mRNA00001;Name=Crem_Contig83_261;Target=CRE19295 275 418 +
Crem_Contig83	ALN	cds	263596	264069	870	+	0	ID=cds00004;Parent=mRNA00001;Name=Crem_Contig83_261;Target=CRE19295 419 576 +
##sequence-region	Crem_Contig1 1731585 1770496
Crem_Contig1	ALN	gene	1747451	1751408	6280	+	.	ID=gene00002;Name=Crem_Contig1_1749
Crem_Contig1	ALN	mRNA	1747451	1751408	6280	+	.	ID=mRNA00002;Parent=gene00002;Name=Crem_Contig1_1749
Crem_Contig1	ALN	cds	1747451	1747620	363	+	0	ID=cds00005;Parent=mRNA00002;Name=Crem_Contig1_1749;Target=CRE01738 1 57 +
Crem_Contig1	ALN	cds	1747669	1747951	545	+	1	ID=cds00006;Parent=mRNA00002;Name=Crem_Contig1_1749;Target=CRE01738 58 151 +
Crem_Contig1	ALN	cds	1748001	1748561	1045	+	0	ID=cds00007;Parent=mRNA00002;Name=Crem_Contig1_1749;Target=CRE01738 152 338 +
Crem_Contig1	ALN	cds	1748608	1749905	2347	+	0	ID=cds00008;Parent=mRNA00002;Name=Crem_Contig1_1749;Target=CRE01738 339 771 +
Crem_Contig1	ALN	cds	1749951	1750211	444	+	1	ID=cds00009;Parent=mRNA00002;Name=Crem_Contig1_1749;Target=CRE01738 772 858 +
Crem_Contig1	ALN	cds	1750262	1750636	696	+	1	ID=cds00010;Parent=mRNA00002;Name=Crem_Contig1_1749;Target=CRE01738 859 983 +
Crem_Contig1	ALN	cds	1750683	1751036	670	+	1	ID=cds00011;Parent=mRNA00002;Name=Crem_Contig1_1749;Target=CRE01738 984 1101 +
Crem_Contig1	ALN	cds	1751093	1751225	257	+	1	ID=cds00012;Parent=mRNA00002;Name=Crem_Contig1_1749;Target=CRE01738 1102 1145 +
Crem_Contig1	ALN	cds	1751280	1751408	283	+	0	ID=cds00013;Parent=mRNA00002;Name=Crem_Contig1_1749;Target=CRE01738 1146 1188 +
##sequence-region	Crem_Contig8 220161 246784
Crem_Contig8	ALN	gene	226859	230344	3298	-	.	ID=gene00003;Name=Crem_Contig8_228
Crem_Contig8	ALN	mRNA	226859	230344	3298	-	.	ID=mRNA00003;Parent=gene00003;Name=Crem_Contig8_228
Crem_Contig8	ALN	cds	230241	230344	277	-	0	ID=cds00014;Parent=mRNA00003;Name=Crem_Contig8_228;Target=CRE30949 1 35 +
Crem_Contig8	ALN	cds	229441	229549	253	-	1	ID=cds00015;Parent=mRNA00003;Name=Crem_Contig8_228;Target=CRE30949 36 71 +
Crem_Contig8	ALN	cds	229161	229352	388	-	0	ID=cds00016;Parent=mRNA00003;Name=Crem_Contig8_228;Target=CRE30949 72 135 +
Crem_Contig8	ALN	cds	228951	229115	292	-	0	ID=cds00017;Parent=mRNA00003;Name=Crem_Contig8_228;Target=CRE30949 136 190 +
Crem_Contig8	ALN	cds	228708	228905	397	-	0	ID=cds00018;Parent=mRNA00003;Name=Crem_Contig8_228;Target=CRE30949 191 256 +
Crem_Contig8	ALN	cds	228365	228556	396	-	0	ID=cds00019;Parent=mRNA00003;Name=Crem_Contig8_228;Target=CRE30949 257 320 +
Crem_Contig8	ALN	cds	227793	227999	421	-	0	ID=cds00020;Parent=mRNA00003;Name=Crem_Contig8_228;Target=CRE30949 321 389 +
Crem_Contig8	ALN	cds	227493	227621	266	-	0	ID=cds00021;Parent=mRNA00003;Name=Crem_Contig8_228;Target=CRE30949 390 432 +
Crem_Contig8	ALN	cds	227084	227446	713	-	0	ID=cds00022;Parent=mRNA00003;Name=Crem_Contig8_228;Target=CRE30949 433 553 +
Crem_Contig8	ALN	cds	226859	227035	342	-	0	ID=cds00023;Parent=mRNA00003;Name=Crem_Contig8_228;Target=CRE30949 554 612 +
##sequence-region	Crem_Contig31 146433 160768
Crem_Contig31	ALN	gene	152682	153449	559	+	.	ID=gene00004;Name=Crem_Contig31_153
Crem_Contig31	ALN	mRNA	152682	153449	559	+	.	ID=mRNA00004;Parent=gene00004;Name=Crem_Contig31_153
Crem_Contig31	ALN	cds	152682	152765	216	+	0	ID=cds00024;Parent=mRNA00004;Name=Crem_Contig31_153;Target=CRE22302 1 28 +
Crem_Contig31	ALN	cds	152860	152988	288	+	0	ID=cds00025;Parent=mRNA00004;Name=Crem_Contig31_153;Target=CRE22302 29 71 +
Crem_Contig31	ALN	cds	153038	153449	149	+	0	ID=cds00026;Parent=mRNA00004;Name=Crem_Contig31_153;Target=CRE22302 141 192 +
##sequence-region	Crem_Contig19 527361 553984
Crem_Contig19	ALN	gene	537603	541184	3635	+	.	ID=gene00005;Name=Crem_Contig19_539
Crem_Contig19	ALN	mRNA	537603	541184	3635	+	.	ID=mRNA00005;Parent=gene00005;Name=Crem_Contig19_539
Crem_Contig19	ALN	cds	537603	537648	167	+	0	ID=cds00027;Parent=mRNA00005;Name=Crem_Contig19_539;Target=CRE10042 1 15 +
Crem_Contig19	ALN	cds	537698	537784	185	+	2	ID=cds00028;Parent=mRNA00005;Name=Crem_Contig19_539;Target=CRE10042 16 44 +
Crem_Contig19	ALN	cds	538730	538854	248	+	2	ID=cds00029;Parent=mRNA00005;Name=Crem_Contig19_539;Target=CRE10042 45 86 +
Crem_Contig19	ALN	cds	538902	539120	418	+	0	ID=cds00030;Parent=mRNA00005;Name=Crem_Contig19_539;Target=CRE10042 87 159 +
Crem_Contig19	ALN	cds	539271	540015	1308	+	0	ID=cds00031;Parent=mRNA00005;Name=Crem_Contig19_539;Target=CRE10042 160 407 +
Crem_Contig19	ALN	cds	540060	540223	323	+	2	ID=cds00032;Parent=mRNA00005;Name=Crem_Contig19_539;Target=CRE10042 408 462 +
Crem_Contig19	ALN	cds	540302	540568	505	+	0	ID=cds00033;Parent=mRNA00005;Name=Crem_Contig19_539;Target=CRE10042 463 551 +
Crem_Contig19	ALN	cds	540616	540994	714	+	0	ID=cds00034;Parent=mRNA00005;Name=Crem_Contig19_539;Target=CRE10042 552 677 +
Crem_Contig19	ALN	cds	541108	541184	158	+	2	ID=cds00035;Parent=mRNA00005;Name=Crem_Contig19_539;Target=CRE10042 678 703 +
##sequence-region	Crem_Contig5 429057 443392
Crem_Contig5	ALN	gene	434072	440364	5654	-	.	ID=gene00006;Name=Crem_Contig5_437
Crem_Contig5	ALN	mRNA	434072	440364	5654	-	.	ID=mRNA00006;Parent=gene00006;Name=Crem_Contig5_437
Crem_Contig5	ALN	cds	440293	440364	203	-	0	ID=cds00036;Parent=mRNA00006;Name=Crem_Contig5_437;Target=CRE27324 1 24 +
Crem_Contig5	ALN	cds	439384	439514	232	-	0	ID=cds00037;Parent=mRNA00006;Name=Crem_Contig5_437;Target=CRE27324 25 68 +
Crem_Contig5	ALN	cds	439212	439332	224	-	1	ID=cds00038;Parent=mRNA00006;Name=Crem_Contig5_437;Target=CRE27324 69 108 +
Crem_Contig5	ALN	cds	439064	439159	37	-	0	ID=cds00039;Parent=mRNA00006;Name=Crem_Contig5_437;Target=CRE27324 109 141 +
Crem_Contig5	ALN	cds	438757	439015	466	-	0	ID=cds00040;Parent=mRNA00006;Name=Crem_Contig5_437;Target=CRE27324 142 227 +
Crem_Contig5	ALN	cds	438528	438712	341	-	2	ID=cds00041;Parent=mRNA00006;Name=Crem_Contig5_437;Target=CRE27324 228 289 +
Crem_Contig5	ALN	cds	438233	438485	455	-	0	ID=cds00042;Parent=mRNA00006;Name=Crem_Contig5_437;Target=CRE27324 290 373 +
Crem_Contig5	ALN	cds	437632	437824	376	-	2	ID=cds00043;Parent=mRNA00006;Name=Crem_Contig5_437;Target=CRE27324 374 438 +
Crem_Contig5	ALN	cds	437270	437344	154	-	1	ID=cds00044;Parent=mRNA00006;Name=Crem_Contig5_437;Target=CRE27324 439 463 +
Crem_Contig5	ALN	cds	437132	437222	181	-	1	ID=cds00045;Parent=mRNA00006;Name=Crem_Contig5_437;Target=CRE27324 464 493 +
Crem_Contig5	ALN	cds	436887	437063	324	-	0	ID=cds00046;Parent=mRNA00006;Name=Crem_Contig5_437;Target=CRE27324 494 552 +
Crem_Contig5	ALN	cds	436745	436842	208	-	0	ID=cds00047;Parent=mRNA00006;Name=Crem_Contig5_437;Target=CRE27324 553 585 +
Crem_Contig5	ALN	cds	436420	436694	507	-	1	ID=cds00048;Parent=mRNA00006;Name=Crem_Contig5_437;Target=CRE27324 586 676 +
Crem_Contig5	ALN	cds	435593	435775	361	-	2	ID=cds00049;Parent=mRNA00006;Name=Crem_Contig5_437;Target=CRE27324 677 737 +
Crem_Contig5	ALN	cds	435028	435548	933	-	2	ID=cds00050;Parent=mRNA00006;Name=Crem_Contig5_437;Target=CRE27324 738 911 +
Crem_Contig5	ALN	cds	434874	434978	197	-	0	ID=cds00051;Parent=mRNA00006;Name=Crem_Contig5_437;Target=CRE27324 912 946 +
Crem_Contig5	ALN	cds	434556	434819	507	-	0	ID=cds00052;Parent=mRNA00006;Name=Crem_Contig5_437;Target=CRE27324 947 1034 +
Crem_Contig5	ALN	cds	434072	434509	770	-	0	ID=cds00053;Parent=mRNA00006;Name=Crem_Contig5_437;Target=CRE27324 1035 1180 +
##sequence-region	Crem_Contig15 318465 357376
Crem_Contig15	ALN	gene	328982	349239	3772	+	.	ID=gene00007;Name=Crem_Contig15_339
Crem_Contig15	ALN	mRNA	328982	349239	3772	+	.	ID=mRNA00007;Parent=gene00007;Name=Crem_Contig15_339
Crem_Contig15	ALN	cds	328982	329092	254	+	0	ID=cds00054;Parent=mRNA00007;Name=Crem_Contig15_339;Target=s2455 1 37 +
Crem_Contig15	ALN	cds	330046	330105	139	+	0	ID=cds00055;Parent=mRNA00007;Name=Crem_Contig15_339;Target=s2455 38 57 +
Crem_Contig15	ALN	cds	344521	344593	156	+	0	ID=cds00056;Parent=mRNA00007;Name=Crem_Contig15_339;Target=s2455 58 81 +
Crem_Contig15	ALN	cds	345211	345293	174	+	2	ID=cds00057;Parent=mRNA00007;Name=Crem_Contig15_339;Target=s2455 82 109 +
Crem_Contig15	ALN	cds	345346	345468	257	+	0	ID=cds00058;Parent=mRNA00007;Name=Crem_Contig15_339;Target=s2455 110 150 +
Crem_Contig15	ALN	cds	345515	345784	508	+	0	ID=cds00059;Parent=mRNA00007;Name=Crem_Contig15_339;Target=s2455 151 240 +
Crem_Contig15	ALN	cds	345844	345888	118	+	0	ID=cds00060;Parent=mRNA00007;Name=Crem_Contig15_339;Target=s2455 241 255 +
Crem_Contig15	ALN	cds	345939	346007	155	+	0	ID=cds00061;Parent=mRNA00007;Name=Crem_Contig15_339;Target=s2455 256 278 +
Crem_Contig15	ALN	cds	346691	346786	195	+	0	ID=cds00062;Parent=mRNA00007;Name=Crem_Contig15_339;Target=s2455 279 310 +
Crem_Contig15	ALN	cds	347227	347301	164	+	0	ID=cds00063;Parent=mRNA00007;Name=Crem_Contig15_339;Target=s2455 311 335 +
Crem_Contig15	ALN	cds	347491	347588	183	+	0	ID=cds00064;Parent=mRNA00007;Name=Crem_Contig15_339;Target=s2455 336 368 +
Crem_Contig15	ALN	cds	347636	347993	680	+	1	ID=cds00065;Parent=mRNA00007;Name=Crem_Contig15_339;Target=s2455 369 487 +
Crem_Contig15	ALN	cds	348236	348427	387	+	0	ID=cds00066;Parent=mRNA00007;Name=Crem_Contig15_339;Target=s2455 488 551 +
Crem_Contig15	ALN	cds	348476	348768	530	+	0	ID=cds00067;Parent=mRNA00007;Name=Crem_Contig15_339;Target=s2455 552 649 +
Crem_Contig15	ALN	cds	348816	348977	319	+	1	ID=cds00068;Parent=mRNA00007;Name=Crem_Contig15_339;Target=s2455 650 703 +
Crem_Contig15	ALN	cds	349025	349100	177	+	1	ID=cds00069;Parent=mRNA00007;Name=Crem_Contig15_339;Target=s2455 704 728 +
Crem_Contig15	ALN	cds	349150	349239	198	+	0	ID=cds00070;Parent=mRNA00007;Name=Crem_Contig15_339;Target=s2455 729 758 +
##sequence-region	Crem_Contig757 1 13312
Crem_Contig757	ALN	gene	2562	3728	1950	+	.	ID=gene00008;Name=Crem_Contig757_3
Crem_Contig757	ALN	mRNA	2562	3728	1950	+	.	ID=mRNA00008;Parent=gene00008;Name=Crem_Contig757_3
Crem_Contig757	ALN	cds	2562	3569	1888	+	0	ID=cds00071;Parent=mRNA00008;Name=Crem_Contig757_3;Target=CRE23794 1 336 +
Crem_Contig757	ALN	cds	3681	3728	111	+	0	ID=cds00072;Parent=mRNA00008;Name=Crem_Contig757_3;Target=CRE23794 337 352 +
##sequence-region	Crem_Contig18 453633 467968
Crem_Contig18	ALN	gene	463295	464461	1923	-	.	ID=gene00009;Name=Crem_Contig18_463
Crem_Contig18	ALN	mRNA	463295	464461	1923	-	.	ID=mRNA00009;Parent=gene00009;Name=Crem_Contig18_463
Crem_Contig18	ALN	cds	463454	464461	1861	-	0	ID=cds00073;Parent=mRNA00009;Name=Crem_Contig18_463;Target=CRE23794 1 336 +
Crem_Contig18	ALN	cds	463295	463342	111	-	0	ID=cds00074;Parent=mRNA00009;Name=Crem_Contig18_463;Target=CRE23794 337 352 +
##sequence-region	Crem_Contig18 453633 467968
Crem_Contig18	ALN	gene	463295	464461	1955	-	.	ID=gene00010;Name=Crem_Contig18_463
Crem_Contig18	ALN	mRNA	463295	464461	1955	-	.	ID=mRNA00010;Parent=gene00010;Name=Crem_Contig18_463
Crem_Contig18	ALN	cds	463454	464461	1893	-	0	ID=cds00075;Parent=mRNA00010;Name=Crem_Contig18_463;Target=CRE11064 1 336 +
Crem_Contig18	ALN	cds	463295	463342	111	-	0	ID=cds00076;Parent=mRNA00010;Name=Crem_Contig18_463;Target=CRE11064 337 352 +
##sequence-region	Crem_Contig757 1 13312
Crem_Contig757	ALN	gene	2562	3728	1920	+	.	ID=gene00011;Name=Crem_Contig757_3
Crem_Contig757	ALN	mRNA	2562	3728	1920	+	.	ID=mRNA00011;Parent=gene00011;Name=Crem_Contig757_3
Crem_Contig757	ALN	cds	2562	3569	1858	+	0	ID=cds00077;Parent=mRNA00011;Name=Crem_Contig757_3;Target=CRE11064 1 336 +
Crem_Contig757	ALN	cds	3681	3728	111	+	0	ID=cds00078;Parent=mRNA00011;Name=Crem_Contig757_3;Target=CRE11064 337 352 +
##sequence-region	Crem_Contig4 896001 947200
Crem_Contig4	ALN	gene	915645	942127	2623	-	.	ID=gene00012;Name=Crem_Contig4_928
Crem_Contig4	ALN	mRNA	915645	942127	2623	-	.	ID=mRNA00012;Parent=gene00012;Name=Crem_Contig4_928
Crem_Contig4	ALN	cds	942032	942127	209	-	0	ID=cds00079;Parent=mRNA00012;Name=Crem_Contig4_928;Target=s2390 1 32 +
Crem_Contig4	ALN	cds	941739	941829	179	-	0	ID=cds00080;Parent=mRNA00012;Name=Crem_Contig4_928;Target=s2390 33 62 +
Crem_Contig4	ALN	cds	941486	941636	311	-	2	ID=cds00081;Parent=mRNA00012;Name=Crem_Contig4_928;Target=s2390 63 113 +
Crem_Contig4	ALN	cds	927845	927955	205	-	1	ID=cds00082;Parent=mRNA00012;Name=Crem_Contig4_928;Target=s2390 114 150 +
Crem_Contig4	ALN	cds	927237	927382	256	-	1	ID=cds00083;Parent=mRNA00012;Name=Crem_Contig4_928;Target=s2390 151 198 +
Crem_Contig4	ALN	cds	926815	926888	184	-	2	ID=cds00084;Parent=mRNA00012;Name=Crem_Contig4_928;Target=s2390 199 223 +
Crem_Contig4	ALN	cds	916770	916931	316	-	0	ID=cds00085;Parent=mRNA00012;Name=Crem_Contig4_928;Target=s2390 224 277 +
Crem_Contig4	ALN	cds	916516	916691	350	-	0	ID=cds00086;Parent=mRNA00012;Name=Crem_Contig4_928;Target=s2390 278 336 +
Crem_Contig4	ALN	cds	916188	916413	437	-	1	ID=cds00087;Parent=mRNA00012;Name=Crem_Contig4_928;Target=s2390 337 411 +
Crem_Contig4	ALN	cds	916025	916137	228	-	0	ID=cds00088;Parent=mRNA00012;Name=Crem_Contig4_928;Target=s2390 412 449 +
Crem_Contig4	ALN	cds	915645	915912	491	-	1	ID=cds00089;Parent=mRNA00012;Name=Crem_Contig4_928;Target=s2390 450 538 +
##sequence-region	Crem_Contig554 1 12567
Crem_Contig554	ALN	gene	99	3302	2564	+	.	ID=gene00013;Name=Crem_Contig554_1
Crem_Contig554	ALN	mRNA	99	3302	2564	+	.	ID=mRNA00013;Parent=gene00013;Name=Crem_Contig554_1
Crem_Contig554	ALN	cds	99	475	640	+	0	ID=cds00090;Parent=mRNA00013;Name=Crem_Contig554_1;Target=s2348 1 113 +
Crem_Contig554	ALN	cds	1318	1968	1133	+	1	ID=cds00091;Parent=mRNA00013;Name=Crem_Contig554_1;Target=s2348 114 317 +
Crem_Contig554	ALN	cds	2807	3302	905	+	1	ID=cds00092;Parent=mRNA00013;Name=Crem_Contig554_1;Target=s2348 318 482 +
##sequence-region	Crem_Contig711 1 11427
Crem_Contig711	ALN	gene	389	2740	2474	-	.	ID=gene00014;Name=Crem_Contig711_1
Crem_Contig711	ALN	mRNA	389	2740	2474	-	.	ID=mRNA00014;Parent=gene00014;Name=Crem_Contig711_1
Crem_Contig711	ALN	cds	2533	2740	460	-	0	ID=cds00093;Parent=mRNA00014;Name=Crem_Contig711_1;Target=CRE22193 1 69 +
Crem_Contig711	ALN	cds	389	1476	2073	-	2	ID=cds00094;Parent=mRNA00014;Name=Crem_Contig711_1;Target=CRE22193 70 432 +
##sequence-region	Crem_Contig554 1 12567
Crem_Contig554	ALN	gene	1	476	437	+	.	ID=gene00015;Name=Crem_Contig554_0
Crem_Contig554	ALN	mRNA	1	476	437	+	.	ID=mRNA00015;Parent=gene00015;Name=Crem_Contig554_0
Crem_Contig554	ALN	cds	2	476	437	+	0	ID=cds00095;Parent=mRNA00015;Name=Crem_Contig554_0;Target=CRE22193 280 432 +
##sequence-region	Crem_Contig10 871425 898048
Crem_Contig10	ALN	gene	875489	885140	9821	-	.	ID=gene00016;Name=Crem_Contig10_880
Crem_Contig10	ALN	mRNA	875489	885140	9821	-	.	ID=mRNA00016;Parent=gene00016;Name=Crem_Contig10_880
Crem_Contig10	ALN	cds	885100	885140	126	-	0	ID=cds00096;Parent=mRNA00016;Name=Crem_Contig10_880;Target=CRE03084 1 14 +
Crem_Contig10	ALN	cds	884936	885032	183	-	1	ID=cds00097;Parent=mRNA00016;Name=Crem_Contig10_880;Target=CRE03084 15 46 +
Crem_Contig10	ALN	cds	884712	884837	230	-	0	ID=cds00098;Parent=mRNA00016;Name=Crem_Contig10_880;Target=CRE03084 47 88 +
Crem_Contig10	ALN	cds	883918	884054	289	-	0	ID=cds00099;Parent=mRNA00016;Name=Crem_Contig10_880;Target=CRE03084 89 134 +
Crem_Contig10	ALN	cds	883657	883845	380	-	1	ID=cds00100;Parent=mRNA00016;Name=Crem_Contig10_880;Target=CRE03084 135 197 +
Crem_Contig10	ALN	cds	883191	883299	222	-	1	ID=cds00101;Parent=mRNA00016;Name=Crem_Contig10_880;Target=CRE03084 198 233 +
Crem_Contig10	ALN	cds	882969	883137	330	-	0	ID=cds00102;Parent=mRNA00016;Name=Crem_Contig10_880;Target=CRE03084 234 289 +
Crem_Contig10	ALN	cds	881521	882898	2573	-	2	ID=cds00103;Parent=mRNA00016;Name=Crem_Contig10_880;Target=CRE03084 290 749 +
Crem_Contig10	ALN	cds	881348	881463	250	-	1	ID=cds00104;Parent=mRNA00016;Name=Crem_Contig10_880;Target=CRE03084 750 787 +
Crem_Contig10	ALN	cds	880712	880964	435	-	2	ID=cds00105;Parent=mRNA00016;Name=Crem_Contig10_880;Target=CRE03084 788 872 +
Crem_Contig10	ALN	cds	880172	880420	475	-	1	ID=cds00106;Parent=mRNA00016;Name=Crem_Contig10_880;Target=CRE03084 873 955 +
Crem_Contig10	ALN	cds	879463	879784	576	-	1	ID=cds00107;Parent=mRNA00016;Name=Crem_Contig10_880;Target=CRE03084 956 1062 +
Crem_Contig10	ALN	cds	878975	879309	599	-	0	ID=cds00108;Parent=mRNA00016;Name=Crem_Contig10_880;Target=CRE03084 1063 1174 +
Crem_Contig10	ALN	cds	876897	878445	2866	-	1	ID=cds00109;Parent=mRNA00016;Name=Crem_Contig10_880;Target=CRE03084 1175 1690 +
Crem_Contig10	ALN	cds	876634	876813	346	-	0	ID=cds00110;Parent=mRNA00016;Name=Crem_Contig10_880;Target=CRE03084 1691 1750 +
Crem_Contig10	ALN	cds	876283	876582	539	-	0	ID=cds00111;Parent=mRNA00016;Name=Crem_Contig10_880;Target=CRE03084 1751 1850 +
Crem_Contig10	ALN	cds	875489	875587	200	-	0	ID=cds00112;Parent=mRNA00016;Name=Crem_Contig10_880;Target=CRE03084 1851 1883 +
##sequence-region	Crem_Contig24 576513 590848
Crem_Contig24	ALN	gene	580933	587476	5189	+	.	ID=gene00017;Name=Crem_Contig24_584
Crem_Contig24	ALN	mRNA	580933	587476	5189	+	.	ID=mRNA00017;Parent=gene00017;Name=Crem_Contig24_584
Crem_Contig24	ALN	cds	580933	580957	123	+	0	ID=cds00113;Parent=mRNA00017;Name=Crem_Contig24_584;Target=CRE17104 1 8 +
Crem_Contig24	ALN	cds	581339	581542	397	+	2	ID=cds00114;Parent=mRNA00017;Name=Crem_Contig24_584;Target=CRE17104 9 76 +
Crem_Contig24	ALN	cds	582095	582253	307	+	2	ID=cds00115;Parent=mRNA00017;Name=Crem_Contig24_584;Target=CRE17104 77 129 +
Crem_Contig24	ALN	cds	582502	582653	293	+	2	ID=cds00116;Parent=mRNA00017;Name=Crem_Contig24_584;Target=CRE17104 130 180 +
Crem_Contig24	ALN	cds	582703	582807	208	+	0	ID=cds00117;Parent=mRNA00017;Name=Crem_Contig24_584;Target=CRE17104 181 215 +
Crem_Contig24	ALN	cds	583211	583471	520	+	0	ID=cds00118;Parent=mRNA00017;Name=Crem_Contig24_584;Target=CRE17104 216 302 +
Crem_Contig24	ALN	cds	583923	584913	1862	+	0	ID=cds00119;Parent=mRNA00017;Name=Crem_Contig24_584;Target=CRE17104 303 632 +
Crem_Contig24	ALN	cds	585517	585575	155	+	2	ID=cds00120;Parent=mRNA00017;Name=Crem_Contig24_584;Target=CRE17104 633 652 +
Crem_Contig24	ALN	cds	585624	585701	181	+	0	ID=cds00121;Parent=mRNA00017;Name=Crem_Contig24_584;Target=CRE17104 653 678 +
Crem_Contig24	ALN	cds	586146	586285	296	+	0	ID=cds00122;Parent=mRNA00017;Name=Crem_Contig24_584;Target=CRE17104 679 725 +
Crem_Contig24	ALN	cds	586330	586382	116	+	1	ID=cds00123;Parent=mRNA00017;Name=Crem_Contig24_584;Target=CRE17104 726 742 +
Crem_Contig24	ALN	cds	586466	586634	336	+	2	ID=cds00124;Parent=mRNA00017;Name=Crem_Contig24_584;Target=CRE17104 743 799 +
Crem_Contig24	ALN	cds	586683	586995	594	+	1	ID=cds00125;Parent=mRNA00017;Name=Crem_Contig24_584;Target=CRE17104 800 903 +
Crem_Contig24	ALN	cds	587043	587179	300	+	0	ID=cds00126;Parent=mRNA00017;Name=Crem_Contig24_584;Target=CRE17104 904 949 +
Crem_Contig24	ALN	cds	587374	587476	215	+	1	ID=cds00127;Parent=mRNA00017;Name=Crem_Contig24_584;Target=CRE17104 950 983 +
##sequence-region	Crem_Contig31 687105 713728
Crem_Contig31	ALN	gene	704711	707149	2384	+	.	ID=gene00018;Name=Crem_Contig31_705
Crem_Contig31	ALN	mRNA	704711	707149	2384	+	.	ID=mRNA00018;Parent=gene00018;Name=Crem_Contig31_705
Crem_Contig31	ALN	cds	704711	704863	342	+	0	ID=cds00128;Parent=mRNA00018;Name=Crem_Contig31_705;Target=CRE22361 1 51 +
Crem_Contig31	ALN	cds	704911	705061	311	+	0	ID=cds00129;Parent=mRNA00018;Name=Crem_Contig31_705;Target=CRE22361 52 101 +
Crem_Contig31	ALN	cds	706026	706123	223	+	2	ID=cds00130;Parent=mRNA00018;Name=Crem_Contig31_705;Target=CRE22361 102 134 +
Crem_Contig31	ALN	cds	706173	706703	1026	+	0	ID=cds00131;Parent=mRNA00018;Name=Crem_Contig31_705;Target=CRE22361 135 311 +
Crem_Contig31	ALN	cds	706753	707015	541	+	0	ID=cds00132;Parent=mRNA00018;Name=Crem_Contig31_705;Target=CRE22361 312 399 +
Crem_Contig31	ALN	cds	707062	707149	186	+	1	ID=cds00133;Parent=mRNA00018;Name=Crem_Contig31_705;Target=CRE22361 400 428 +
##sequence-region	Crem_Contig8 257025 271360
Crem_Contig8	ALN	gene	263406	265392	2173	+	.	ID=gene00019;Name=Crem_Contig8_264
Crem_Contig8	ALN	mRNA	263406	265392	2173	+	.	ID=mRNA00019;Parent=gene00019;Name=Crem_Contig8_264
Crem_Contig8	ALN	cds	263406	263558	279	+	0	ID=cds00134;Parent=mRNA00019;Name=Crem_Contig8_264;Target=CRE22361 1 51 +
Crem_Contig8	ALN	cds	263606	263756	306	+	0	ID=cds00135;Parent=mRNA00019;Name=Crem_Contig8_264;Target=CRE22361 52 101 +
Crem_Contig8	ALN	cds	264273	264370	189	+	2	ID=cds00136;Parent=mRNA00019;Name=Crem_Contig8_264;Target=CRE22361 102 134 +
Crem_Contig8	ALN	cds	264422	264952	955	+	0	ID=cds00137;Parent=mRNA00019;Name=Crem_Contig8_264;Target=CRE22361 135 311 +
Crem_Contig8	ALN	cds	264996	265258	515	+	0	ID=cds00138;Parent=mRNA00019;Name=Crem_Contig8_264;Target=CRE22361 312 399 +
Crem_Contig8	ALN	cds	265305	265392	172	+	1	ID=cds00139;Parent=mRNA00019;Name=Crem_Contig8_264;Target=CRE22361 400 428 +
##sequence-region	Crem_Contig8 257025 271360
Crem_Contig8	ALN	gene	263406	265392	2467	+	.	ID=gene00020;Name=Crem_Contig8_264
Crem_Contig8	ALN	mRNA	263406	265392	2467	+	.	ID=mRNA00020;Parent=gene00020;Name=Crem_Contig8_264
Crem_Contig8	ALN	cds	263406	263558	340	+	0	ID=cds00140;Parent=mRNA00020;Name=Crem_Contig8_264;Target=CRE30692 1 51 +
Crem_Contig8	ALN	cds	263606	263756	320	+	0	ID=cds00141;Parent=mRNA00020;Name=Crem_Contig8_264;Target=CRE30692 52 101 +
Crem_Contig8	ALN	cds	264273	264952	1286	+	2	ID=cds00142;Parent=mRNA00020;Name=Crem_Contig8_264;Target=CRE30692 102 328 +
Crem_Contig8	ALN	cds	264996	265258	528	+	0	ID=cds00143;Parent=mRNA00020;Name=Crem_Contig8_264;Target=CRE30692 329 416 +
Crem_Contig8	ALN	cds	265305	265392	190	+	1	ID=cds00144;Parent=mRNA00020;Name=Crem_Contig8_264;Target=CRE30692 417 445 +
##sequence-region	Crem_Contig6 1780737 1795072
Crem_Contig6	ALN	gene	1785628	1790349	3102	+	.	ID=gene00021;Name=Crem_Contig6_1787
Crem_Contig6	ALN	mRNA	1785628	1790349	3102	+	.	ID=mRNA00021;Parent=gene00021;Name=Crem_Contig6_1787
Crem_Contig6	ALN	cds	1785628	1785812	398	+	0	ID=cds00145;Parent=mRNA00021;Name=Crem_Contig6_1787;Target=s2733 1 62 +
Crem_Contig6	ALN	cds	1785866	1786021	315	+	1	ID=cds00146;Parent=mRNA00021;Name=Crem_Contig6_1787;Target=s2733 63 114 +
Crem_Contig6	ALN	cds	1786871	1786952	163	+	1	ID=cds00147;Parent=mRNA00021;Name=Crem_Contig6_1787;Target=s2733 115 141 +
Crem_Contig6	ALN	cds	1787184	1787282	160	+	0	ID=cds00148;Parent=mRNA00021;Name=Crem_Contig6_1787;Target=s2733 142 179 +
Crem_Contig6	ALN	cds	1787359	1787486	261	+	0	ID=cds00149;Parent=mRNA00021;Name=Crem_Contig6_1787;Target=s2733 180 222 +
Crem_Contig6	ALN	cds	1787893	1788093	352	+	1	ID=cds00150;Parent=mRNA00021;Name=Crem_Contig6_1787;Target=s2733 223 289 +
Crem_Contig6	ALN	cds	1788439	1788693	486	+	1	ID=cds00151;Parent=mRNA00021;Name=Crem_Contig6_1787;Target=s2733 290 374 +
Crem_Contig6	ALN	cds	1788743	1789011	488	+	1	ID=cds00152;Parent=mRNA00021;Name=Crem_Contig6_1787;Target=s2733 375 463 +
Crem_Contig6	ALN	cds	1789090	1789187	181	+	2	ID=cds00153;Parent=mRNA00021;Name=Crem_Contig6_1787;Target=s2733 464 496 +
Crem_Contig6	ALN	cds	1789346	1789911	539	+	0	ID=cds00154;Parent=mRNA00021;Name=Crem_Contig6_1787;Target=s2733 543 676 +
Crem_Contig6	ALN	cds	1789961	1790349	259	+	1	ID=cds00155;Parent=mRNA00021;Name=Crem_Contig6_1787;Target=s2733 677 790 +
##sequence-region	Crem_Contig1365 1 8757
Crem_Contig1365	ALN	gene	1397	4040	2189	+	.	ID=gene00022;Name=Crem_Contig1365_2
Crem_Contig1365	ALN	mRNA	1397	4040	2189	+	.	ID=mRNA00022;Parent=gene00022;Name=Crem_Contig1365_2
Crem_Contig1365	ALN	cds	1397	1576	378	+	0	ID=cds00156;Parent=mRNA00022;Name=Crem_Contig1365_2;Target=CRE26888 1 60 +
Crem_Contig1365	ALN	cds	2650	2829	362	+	0	ID=cds00157;Parent=mRNA00022;Name=Crem_Contig1365_2;Target=CRE26888 61 120 +
Crem_Contig1365	ALN	cds	2912	3247	638	+	0	ID=cds00158;Parent=mRNA00022;Name=Crem_Contig1365_2;Target=CRE26888 121 232 +
Crem_Contig1365	ALN	cds	3292	3478	370	+	0	ID=cds00159;Parent=mRNA00022;Name=Crem_Contig1365_2;Target=CRE26888 233 294 +
Crem_Contig1365	ALN	cds	3523	3658	235	+	2	ID=cds00160;Parent=mRNA00022;Name=Crem_Contig1365_2;Target=CRE26888 295 340 +
Crem_Contig1365	ALN	cds	3702	3825	256	+	1	ID=cds00161;Parent=mRNA00022;Name=Crem_Contig1365_2;Target=CRE26888 341 381 +
Crem_Contig1365	ALN	cds	3930	4040	252	+	0	ID=cds00162;Parent=mRNA00022;Name=Crem_Contig1365_2;Target=CRE26888 382 418 +
##sequence-region	Crem_Contig335 1 13312
Crem_Contig335	ALN	gene	2454	5609	2102	+	.	ID=gene00023;Name=Crem_Contig335_4
Crem_Contig335	ALN	mRNA	2454	5609	2102	+	.	ID=mRNA00023;Parent=gene00023;Name=Crem_Contig335_4
Crem_Contig335	ALN	cds	2454	2633	382	+	0	ID=cds00163;Parent=mRNA00023;Name=Crem_Contig335_4;Target=CRE26888 1 60 +
Crem_Contig335	ALN	cds	3672	3813	244	+	0	ID=cds00164;Parent=mRNA00023;Name=Crem_Contig335_4;Target=CRE26888 61 105 +
Crem_Contig335	ALN	cds	4319	4365	84	+	2	ID=cds00165;Parent=mRNA00023;Name=Crem_Contig335_4;Target=CRE26888 106 120 +
Crem_Contig335	ALN	cds	4450	4785	639	+	0	ID=cds00166;Parent=mRNA00023;Name=Crem_Contig335_4;Target=CRE26888 121 232 +
Crem_Contig335	ALN	cds	4830	5016	370	+	0	ID=cds00167;Parent=mRNA00023;Name=Crem_Contig335_4;Target=CRE26888 233 294 +
Crem_Contig335	ALN	cds	5061	5196	234	+	2	ID=cds00168;Parent=mRNA00023;Name=Crem_Contig335_4;Target=CRE26888 295 340 +
Crem_Contig335	ALN	cds	5239	5362	251	+	1	ID=cds00169;Parent=mRNA00023;Name=Crem_Contig335_4;Target=CRE26888 341 381 +
Crem_Contig335	ALN	cds	5499	5609	255	+	0	ID=cds00170;Parent=mRNA00023;Name=Crem_Contig335_4;Target=CRE26888 382 418 +
##sequence-region	Crem_Contig377 23553 34305
Crem_Contig377	ALN	gene	24805	29851	2175	+	.	ID=gene00024;Name=Crem_Contig377_27
Crem_Contig377	ALN	mRNA	24805	29851	2175	+	.	ID=mRNA00024;Parent=gene00024;Name=Crem_Contig377_27
Crem_Contig377	ALN	cds	24805	24984	376	+	0	ID=cds00171;Parent=mRNA00024;Name=Crem_Contig377_27;Target=CRE26888 1 60 +
Crem_Contig377	ALN	cds	28448	28627	358	+	0	ID=cds00172;Parent=mRNA00024;Name=Crem_Contig377_27;Target=CRE26888 61 120 +
Crem_Contig377	ALN	cds	28711	29046	649	+	0	ID=cds00173;Parent=mRNA00024;Name=Crem_Contig377_27;Target=CRE26888 121 232 +
Crem_Contig377	ALN	cds	29094	29280	375	+	0	ID=cds00174;Parent=mRNA00024;Name=Crem_Contig377_27;Target=CRE26888 233 294 +
Crem_Contig377	ALN	cds	29325	29460	235	+	2	ID=cds00175;Parent=mRNA00024;Name=Crem_Contig377_27;Target=CRE26888 295 340 +
Crem_Contig377	ALN	cds	29504	29627	249	+	1	ID=cds00176;Parent=mRNA00024;Name=Crem_Contig377_27;Target=CRE26888 341 381 +
Crem_Contig377	ALN	cds	29741	29851	240	+	0	ID=cds00177;Parent=mRNA00024;Name=Crem_Contig377_27;Target=CRE26888 382 418 +
##sequence-region	Crem_Contig377 23553 34305
Crem_Contig377	ALN	gene	24805	29851	2182	+	.	ID=gene00025;Name=Crem_Contig377_27
Crem_Contig377	ALN	mRNA	24805	29851	2182	+	.	ID=mRNA00025;Parent=gene00025;Name=Crem_Contig377_27
Crem_Contig377	ALN	cds	24805	24984	379	+	0	ID=cds00178;Parent=mRNA00025;Name=Crem_Contig377_27;Target=CRE12340 1 60 +
Crem_Contig377	ALN	cds	28448	28627	358	+	0	ID=cds00179;Parent=mRNA00025;Name=Crem_Contig377_27;Target=CRE12340 61 120 +
Crem_Contig377	ALN	cds	28711	29046	649	+	0	ID=cds00180;Parent=mRNA00025;Name=Crem_Contig377_27;Target=CRE12340 121 232 +
Crem_Contig377	ALN	cds	29094	29280	375	+	0	ID=cds00181;Parent=mRNA00025;Name=Crem_Contig377_27;Target=CRE12340 233 294 +
Crem_Contig377	ALN	cds	29325	29460	235	+	2	ID=cds00182;Parent=mRNA00025;Name=Crem_Contig377_27;Target=CRE12340 295 340 +
Crem_Contig377	ALN	cds	29504	29627	249	+	1	ID=cds00183;Parent=mRNA00025;Name=Crem_Contig377_27;Target=CRE12340 341 381 +
Crem_Contig377	ALN	cds	29741	29851	244	+	0	ID=cds00184;Parent=mRNA00025;Name=Crem_Contig377_27;Target=CRE12340 382 418 +
##sequence-region	Crem_Contig1365 1 8757
Crem_Contig1365	ALN	gene	1397	4040	2182	+	.	ID=gene00026;Name=Crem_Contig1365_2
Crem_Contig1365	ALN	mRNA	1397	4040	2182	+	.	ID=mRNA00026;Parent=gene00026;Name=Crem_Contig1365_2
Crem_Contig1365	ALN	cds	1397	1576	373	+	0	ID=cds00185;Parent=mRNA00026;Name=Crem_Contig1365_2;Target=CRE12340 1 60 +
Crem_Contig1365	ALN	cds	2650	2829	362	+	0	ID=cds00186;Parent=mRNA00026;Name=Crem_Contig1365_2;Target=CRE12340 61 120 +
Crem_Contig1365	ALN	cds	2912	3247	638	+	0	ID=cds00187;Parent=mRNA00026;Name=Crem_Contig1365_2;Target=CRE12340 121 232 +
Crem_Contig1365	ALN	cds	3292	3478	370	+	0	ID=cds00188;Parent=mRNA00026;Name=Crem_Contig1365_2;Target=CRE12340 233 294 +
Crem_Contig1365	ALN	cds	3523	3658	235	+	2	ID=cds00189;Parent=mRNA00026;Name=Crem_Contig1365_2;Target=CRE12340 295 340 +
Crem_Contig1365	ALN	cds	3702	3825	256	+	1	ID=cds00190;Parent=mRNA00026;Name=Crem_Contig1365_2;Target=CRE12340 341 381 +
Crem_Contig1365	ALN	cds	3930	4040	248	+	0	ID=cds00191;Parent=mRNA00026;Name=Crem_Contig1365_2;Target=CRE12340 382 418 +
##sequence-region	Crem_Contig335 1 13312
Crem_Contig335	ALN	gene	2454	5609	2094	+	.	ID=gene00027;Name=Crem_Contig335_4
Crem_Contig335	ALN	mRNA	2454	5609	2094	+	.	ID=mRNA00027;Parent=gene00027;Name=Crem_Contig335_4
Crem_Contig335	ALN	cds	2454	2633	378	+	0	ID=cds00192;Parent=mRNA00027;Name=Crem_Contig335_4;Target=CRE12340 1 60 +
Crem_Contig335	ALN	cds	3672	3813	244	+	0	ID=cds00193;Parent=mRNA00027;Name=Crem_Contig335_4;Target=CRE12340 61 105 +
Crem_Contig335	ALN	cds	4319	4365	84	+	2	ID=cds00194;Parent=mRNA00027;Name=Crem_Contig335_4;Target=CRE12340 106 120 +
Crem_Contig335	ALN	cds	4450	4785	639	+	0	ID=cds00195;Parent=mRNA00027;Name=Crem_Contig335_4;Target=CRE12340 121 232 +
Crem_Contig335	ALN	cds	4830	5016	370	+	0	ID=cds00196;Parent=mRNA00027;Name=Crem_Contig335_4;Target=CRE12340 233 294 +
Crem_Contig335	ALN	cds	5061	5196	234	+	2	ID=cds00197;Parent=mRNA00027;Name=Crem_Contig335_4;Target=CRE12340 295 340 +
Crem_Contig335	ALN	cds	5239	5362	251	+	1	ID=cds00198;Parent=mRNA00027;Name=Crem_Contig335_4;Target=CRE12340 341 381 +
Crem_Contig335	ALN	cds	5499	5609	252	+	0	ID=cds00199;Parent=mRNA00027;Name=Crem_Contig335_4;Target=CRE12340 382 418 +
##sequence-region	Crem_Contig335 1 13312
Crem_Contig335	ALN	gene	2454	5609	2304	+	.	ID=gene00028;Name=Crem_Contig335_4
Crem_Contig335	ALN	mRNA	2454	5609	2304	+	.	ID=mRNA00028;Parent=gene00028;Name=Crem_Contig335_4
Crem_Contig335	ALN	cds	2454	2633	382	+	0	ID=cds00200;Parent=mRNA00028;Name=Crem_Contig335_4;Target=CRE07861 1 60 +
Crem_Contig335	ALN	cds	3672	3941	481	+	0	ID=cds00201;Parent=mRNA00028;Name=Crem_Contig335_4;Target=CRE07861 61 150 +
Crem_Contig335	ALN	cds	4450	4785	639	+	0	ID=cds00202;Parent=mRNA00028;Name=Crem_Contig335_4;Target=CRE07861 151 262 +
Crem_Contig335	ALN	cds	4830	5016	370	+	0	ID=cds00203;Parent=mRNA00028;Name=Crem_Contig335_4;Target=CRE07861 263 324 +
Crem_Contig335	ALN	cds	5061	5196	234	+	2	ID=cds00204;Parent=mRNA00028;Name=Crem_Contig335_4;Target=CRE07861 325 370 +
Crem_Contig335	ALN	cds	5239	5362	254	+	1	ID=cds00205;Parent=mRNA00028;Name=Crem_Contig335_4;Target=CRE07861 371 411 +
Crem_Contig335	ALN	cds	5499	5609	255	+	0	ID=cds00206;Parent=mRNA00028;Name=Crem_Contig335_4;Target=CRE07861 412 448 +
##sequence-region	Crem_Contig1365 1 8757
Crem_Contig1365	ALN	gene	1397	4040	2037	+	.	ID=gene00029;Name=Crem_Contig1365_2
Crem_Contig1365	ALN	mRNA	1397	4040	2037	+	.	ID=mRNA00029;Parent=gene00029;Name=Crem_Contig1365_2
Crem_Contig1365	ALN	cds	1397	1576	378	+	0	ID=cds00207;Parent=mRNA00029;Name=Crem_Contig1365_2;Target=CRE07861 1 60 +
Crem_Contig1365	ALN	cds	2650	2829	232	+	0	ID=cds00208;Parent=mRNA00029;Name=Crem_Contig1365_2;Target=CRE07861 61 145 +
Crem_Contig1365	ALN	cds	2912	3247	619	+	0	ID=cds00209;Parent=mRNA00029;Name=Crem_Contig1365_2;Target=CRE07861 146 262 +
Crem_Contig1365	ALN	cds	3292	3478	370	+	0	ID=cds00210;Parent=mRNA00029;Name=Crem_Contig1365_2;Target=CRE07861 263 324 +
Crem_Contig1365	ALN	cds	3523	3658	235	+	2	ID=cds00211;Parent=mRNA00029;Name=Crem_Contig1365_2;Target=CRE07861 325 370 +
Crem_Contig1365	ALN	cds	3702	3825	252	+	1	ID=cds00212;Parent=mRNA00029;Name=Crem_Contig1365_2;Target=CRE07861 371 411 +
Crem_Contig1365	ALN	cds	3930	4040	252	+	0	ID=cds00213;Parent=mRNA00029;Name=Crem_Contig1365_2;Target=CRE07861 412 448 +
##sequence-region	Crem_Contig377 23553 34305
Crem_Contig377	ALN	gene	24805	29851	2023	+	.	ID=gene00030;Name=Crem_Contig377_27
Crem_Contig377	ALN	mRNA	24805	29851	2023	+	.	ID=mRNA00030;Parent=gene00030;Name=Crem_Contig377_27
Crem_Contig377	ALN	cds	24805	24984	376	+	0	ID=cds00214;Parent=mRNA00030;Name=Crem_Contig377_27;Target=CRE07861 1 60 +
Crem_Contig377	ALN	cds	28448	28627	228	+	0	ID=cds00215;Parent=mRNA00030;Name=Crem_Contig377_27;Target=CRE07861 61 145 +
Crem_Contig377	ALN	cds	28711	29046	630	+	0	ID=cds00216;Parent=mRNA00030;Name=Crem_Contig377_27;Target=CRE07861 146 262 +
Crem_Contig377	ALN	cds	29094	29280	375	+	0	ID=cds00217;Parent=mRNA00030;Name=Crem_Contig377_27;Target=CRE07861 263 324 +
Crem_Contig377	ALN	cds	29325	29460	235	+	2	ID=cds00218;Parent=mRNA00030;Name=Crem_Contig377_27;Target=CRE07861 325 370 +
Crem_Contig377	ALN	cds	29504	29627	245	+	1	ID=cds00219;Parent=mRNA00030;Name=Crem_Contig377_27;Target=CRE07861 371 411 +
Crem_Contig377	ALN	cds	29741	29851	240	+	0	ID=cds00220;Parent=mRNA00030;Name=Crem_Contig377_27;Target=CRE07861 412 448 +
##sequence-region	Crem_Contig12 343041 369664
Crem_Contig12	ALN	gene	354746	360248	3088	-	.	ID=gene00031;Name=Crem_Contig12_357
Crem_Contig12	ALN	mRNA	354746	360248	3088	-	.	ID=mRNA00031;Parent=gene00031;Name=Crem_Contig12_357
Crem_Contig12	ALN	cds	359895	360248	652	-	0	ID=cds00221;Parent=mRNA00031;Name=Crem_Contig12_357;Target=s2425 1 118 +
Crem_Contig12	ALN	cds	359076	359201	218	-	0	ID=cds00222;Parent=mRNA00031;Name=Crem_Contig12_357;Target=s2425 119 153 +
Crem_Contig12	ALN	cds	358067	358174	241	-	0	ID=cds00223;Parent=mRNA00031;Name=Crem_Contig12_357;Target=s2425 154 189 +
Crem_Contig12	ALN	cds	357906	358014	225	-	0	ID=cds00224;Parent=mRNA00031;Name=Crem_Contig12_357;Target=s2425 190 225 +
Crem_Contig12	ALN	cds	357399	357458	113	-	2	ID=cds00225;Parent=mRNA00031;Name=Crem_Contig12_357;Target=s2425 226 245 +
Crem_Contig12	ALN	cds	356904	357046	292	-	2	ID=cds00226;Parent=mRNA00031;Name=Crem_Contig12_357;Target=s2425 246 293 +
Crem_Contig12	ALN	cds	356749	356853	225	-	0	ID=cds00227;Parent=mRNA00031;Name=Crem_Contig12_357;Target=s2425 294 328 +
Crem_Contig12	ALN	cds	356194	356579	735	-	0	ID=cds00228;Parent=mRNA00031;Name=Crem_Contig12_357;Target=s2425 329 457 +
Crem_Contig12	ALN	cds	354746	355695	808	-	1	ID=cds00229;Parent=mRNA00031;Name=Crem_Contig12_357;Target=s2425 693 745 +
##sequence-region	Crem_Contig51 220161 234496
Crem_Contig51	ALN	gene	224685	228248	3609	-	.	ID=gene00032;Name=Crem_Contig51_226
Crem_Contig51	ALN	mRNA	224685	228248	3609	-	.	ID=mRNA00032;Parent=gene00032;Name=Crem_Contig51_226
Crem_Contig51	ALN	cds	227980	228248	564	-	0	ID=cds00230;Parent=mRNA00032;Name=Crem_Contig51_226;Target=CRE04110 1 90 +
Crem_Contig51	ALN	cds	226858	226976	238	-	1	ID=cds00231;Parent=mRNA00032;Name=Crem_Contig51_226;Target=CRE04110 91 129 +
Crem_Contig51	ALN	cds	226628	226811	357	-	2	ID=cds00232;Parent=mRNA00032;Name=Crem_Contig51_226;Target=CRE04110 130 191 +
Crem_Contig51	ALN	cds	224685	226152	2611	-	1	ID=cds00233;Parent=mRNA00032;Name=Crem_Contig51_226;Target=CRE04110 192 680 +
##sequence-region	Crem_Contig47 207873 222208
Crem_Contig47	ALN	gene	216569	217862	2019	-	.	ID=gene00033;Name=Crem_Contig47_217
Crem_Contig47	ALN	mRNA	216569	217862	2019	-	.	ID=mRNA00033;Parent=gene00033;Name=Crem_Contig47_217
Crem_Contig47	ALN	cds	217731	217862	315	-	0	ID=cds00234;Parent=mRNA00033;Name=Crem_Contig47_217;Target=CRE25709 1 44 +
Crem_Contig47	ALN	cds	217217	217644	760	-	0	ID=cds00235;Parent=mRNA00033;Name=Crem_Contig47_217;Target=CRE25709 45 187 +
Crem_Contig47	ALN	cds	216828	217155	647	-	1	ID=cds00236;Parent=mRNA00033;Name=Crem_Contig47_217;Target=CRE25709 188 296 +
Crem_Contig47	ALN	cds	216569	216769	432	-	0	ID=cds00237;Parent=mRNA00033;Name=Crem_Contig47_217;Target=CRE25709 297 363 +
##sequence-region	Crem_Contig47 207873 222208
Crem_Contig47	ALN	gene	214587	215873	1549	-	.	ID=gene00034;Name=Crem_Contig47_215
Crem_Contig47	ALN	mRNA	214587	215873	1549	-	.	ID=mRNA00034;Parent=gene00034;Name=Crem_Contig47_215
Crem_Contig47	ALN	cds	215742	215873	263	-	0	ID=cds00238;Parent=mRNA00034;Name=Crem_Contig47_215;Target=CRE25709 1 44 +
Crem_Contig47	ALN	cds	215226	215653	593	-	0	ID=cds00239;Parent=mRNA00034;Name=Crem_Contig47_215;Target=CRE25709 45 187 +
Crem_Contig47	ALN	cds	214838	215165	572	-	1	ID=cds00240;Parent=mRNA00034;Name=Crem_Contig47_215;Target=CRE25709 188 296 +
Crem_Contig47	ALN	cds	214587	214781	258	-	0	ID=cds00241;Parent=mRNA00034;Name=Crem_Contig47_215;Target=CRE25709 297 363 +
##sequence-region	Crem_Contig47 207873 222208
Crem_Contig47	ALN	gene	214587	215873	2008	-	.	ID=gene00035;Name=Crem_Contig47_215
Crem_Contig47	ALN	mRNA	214587	215873	2008	-	.	ID=mRNA00035;Parent=gene00035;Name=Crem_Contig47_215
Crem_Contig47	ALN	cds	215742	215873	322	-	0	ID=cds00242;Parent=mRNA00035;Name=Crem_Contig47_215;Target=CRE25708 1 44 +
Crem_Contig47	ALN	cds	215226	215653	768	-	0	ID=cds00243;Parent=mRNA00035;Name=Crem_Contig47_215;Target=CRE25708 45 187 +
Crem_Contig47	ALN	cds	214838	215165	647	-	1	ID=cds00244;Parent=mRNA00035;Name=Crem_Contig47_215;Target=CRE25708 188 296 +
Crem_Contig47	ALN	cds	214587	214781	407	-	0	ID=cds00245;Parent=mRNA00035;Name=Crem_Contig47_215;Target=CRE25708 297 361 +
##sequence-region	Crem_Contig47 207873 222208
Crem_Contig47	ALN	gene	216569	217862	1541	-	.	ID=gene00036;Name=Crem_Contig47_217
Crem_Contig47	ALN	mRNA	216569	217862	1541	-	.	ID=mRNA00036;Parent=gene00036;Name=Crem_Contig47_217
Crem_Contig47	ALN	cds	217731	217862	253	-	0	ID=cds00246;Parent=mRNA00036;Name=Crem_Contig47_217;Target=CRE25708 1 44 +
Crem_Contig47	ALN	cds	217217	217644	590	-	0	ID=cds00247;Parent=mRNA00036;Name=Crem_Contig47_217;Target=CRE25708 45 187 +
Crem_Contig47	ALN	cds	216828	217155	570	-	1	ID=cds00248;Parent=mRNA00036;Name=Crem_Contig47_217;Target=CRE25708 188 296 +
Crem_Contig47	ALN	cds	216569	216769	264	-	0	ID=cds00249;Parent=mRNA00036;Name=Crem_Contig47_217;Target=CRE25708 297 361 +
##sequence-region	Crem_Contig9 453633 492544
Crem_Contig9	ALN	gene	464006	487800	2871	-	.	ID=gene00037;Name=Crem_Contig9_475
Crem_Contig9	ALN	mRNA	464006	487800	2871	-	.	ID=mRNA00037;Parent=gene00037;Name=Crem_Contig9_475
Crem_Contig9	ALN	cds	487714	487800	228	-	0	ID=cds00250;Parent=mRNA00037;Name=Crem_Contig9_475;Target=s2356 1 29 +
Crem_Contig9	ALN	cds	465538	466029	929	-	0	ID=cds00251;Parent=mRNA00037;Name=Crem_Contig9_475;Target=s2356 30 193 +
Crem_Contig9	ALN	cds	465064	465308	361	-	0	ID=cds00252;Parent=mRNA00037;Name=Crem_Contig9_475;Target=s2356 194 266 +
Crem_Contig9	ALN	cds	464637	465017	699	-	1	ID=cds00253;Parent=mRNA00037;Name=Crem_Contig9_475;Target=s2356 267 390 +
Crem_Contig9	ALN	cds	464246	464529	528	-	1	ID=cds00254;Parent=mRNA00037;Name=Crem_Contig9_475;Target=s2356 391 484 +
Crem_Contig9	ALN	cds	464006	464196	394	-	2	ID=cds00255;Parent=mRNA00037;Name=Crem_Contig9_475;Target=s2356 485 548 +
##sequence-region	Crem_Contig0 1694721 1709056
Crem_Contig0	ALN	gene	1703246	1706607	2844	-	.	ID=gene00038;Name=Crem_Contig0_1704
Crem_Contig0	ALN	mRNA	1703246	1706607	2844	-	.	ID=mRNA00038;Parent=gene00038;Name=Crem_Contig0_1704
Crem_Contig0	ALN	cds	1706579	1706607	142	-	0	ID=cds00256;Parent=mRNA00038;Name=Crem_Contig0_1704;Target=s2499 1 10 +
Crem_Contig0	ALN	cds	1706401	1706504	174	-	1	ID=cds00257;Parent=mRNA00038;Name=Crem_Contig0_1704;Target=s2499 11 44 +
Crem_Contig0	ALN	cds	1705964	1705974	53	-	2	ID=cds00258;Parent=mRNA00038;Name=Crem_Contig0_1704;Target=s2499 45 48 +
Crem_Contig0	ALN	cds	1705145	1705484	661	-	0	ID=cds00259;Parent=mRNA00038;Name=Crem_Contig0_1704;Target=s2499 49 161 +
Crem_Contig0	ALN	cds	1705043	1705099	136	-	2	ID=cds00260;Parent=mRNA00038;Name=Crem_Contig0_1704;Target=s2499 162 180 +
Crem_Contig0	ALN	cds	1704590	1704813	447	-	2	ID=cds00261;Parent=mRNA00038;Name=Crem_Contig0_1704;Target=s2499 181 255 +
Crem_Contig0	ALN	cds	1704407	1704544	281	-	0	ID=cds00262;Parent=mRNA00038;Name=Crem_Contig0_1704;Target=s2499 256 301 +
Crem_Contig0	ALN	cds	1704236	1704351	283	-	0	ID=cds00263;Parent=mRNA00038;Name=Crem_Contig0_1704;Target=s2499 302 340 +
Crem_Contig0	ALN	cds	1704088	1704200	-26	-	1	ID=cds00264;Parent=mRNA00038;Name=Crem_Contig0_1704;Target=s2499 345 387 +
Crem_Contig0	ALN	cds	1703894	1704032	269	-	1	ID=cds00265;Parent=mRNA00038;Name=Crem_Contig0_1704;Target=s2499 388 433 +
Crem_Contig0	ALN	cds	1703731	1703846	242	-	0	ID=cds00266;Parent=mRNA00038;Name=Crem_Contig0_1704;Target=s2499 434 472 +
Crem_Contig0	ALN	cds	1703403	1703683	559	-	1	ID=cds00267;Parent=mRNA00038;Name=Crem_Contig0_1704;Target=s2499 473 565 +
Crem_Contig0	ALN	cds	1703246	1703346	220	-	2	ID=cds00268;Parent=mRNA00038;Name=Crem_Contig0_1704;Target=s2499 566 599 +
##sequence-region	Crem_Contig8 1313793 1328128
Crem_Contig8	ALN	gene	1316129	1317469	2275	+	.	ID=gene00039;Name=Crem_Contig8_1316
Crem_Contig8	ALN	mRNA	1316129	1317469	2275	+	.	ID=mRNA00039;Parent=gene00039;Name=Crem_Contig8_1316
Crem_Contig8	ALN	cds	1316129	1316416	611	+	0	ID=cds00269;Parent=mRNA00039;Name=Crem_Contig8_1316;Target=CRE30838 1 96 +
Crem_Contig8	ALN	cds	1316465	1317035	1024	+	0	ID=cds00270;Parent=mRNA00039;Name=Crem_Contig8_1316;Target=CRE30838 97 286 +
Crem_Contig8	ALN	cds	1317081	1317469	734	+	2	ID=cds00271;Parent=mRNA00039;Name=Crem_Contig8_1316;Target=CRE30838 287 416 +
##sequence-region	Crem_Contig88 232449 271360
Crem_Contig88	ALN	gene	243370	267050	4129	-	.	ID=gene00040;Name=Crem_Contig88_255
Crem_Contig88	ALN	mRNA	243370	267050	4129	-	.	ID=mRNA00040;Parent=gene00040;Name=Crem_Contig88_255
Crem_Contig88	ALN	cds	266886	267050	356	-	0	ID=cds00272;Parent=mRNA00040;Name=Crem_Contig88_255;Target=s2630 1 55 +
Crem_Contig88	ALN	cds	255584	255751	325	-	0	ID=cds00273;Parent=mRNA00040;Name=Crem_Contig88_255;Target=s2630 56 111 +
Crem_Contig88	ALN	cds	253551	253956	745	-	0	ID=cds00274;Parent=mRNA00040;Name=Crem_Contig88_255;Target=s2630 112 246 +
Crem_Contig88	ALN	cds	253249	253345	199	-	2	ID=cds00275;Parent=mRNA00040;Name=Crem_Contig88_255;Target=s2630 247 279 +
Crem_Contig88	ALN	cds	247613	247736	248	-	1	ID=cds00276;Parent=mRNA00040;Name=Crem_Contig88_255;Target=s2630 280 320 +
Crem_Contig88	ALN	cds	245671	245778	256	-	0	ID=cds00277;Parent=mRNA00040;Name=Crem_Contig88_255;Target=s2630 321 356 +
Crem_Contig88	ALN	cds	245520	245615	184	-	0	ID=cds00278;Parent=mRNA00040;Name=Crem_Contig88_255;Target=s2630 357 388 +
Crem_Contig88	ALN	cds	243882	244976	2068	-	0	ID=cds00279;Parent=mRNA00040;Name=Crem_Contig88_255;Target=s2630 389 753 +
Crem_Contig88	ALN	cds	243370	243462	223	-	0	ID=cds00280;Parent=mRNA00040;Name=Crem_Contig88_255;Target=s2630 754 784 +
##sequence-region	Crem_Contig15 1227777 1266688
Crem_Contig15	ALN	gene	1240010	1241374	989	-	.	ID=gene00041;Name=Crem_Contig15_1240
Crem_Contig15	ALN	mRNA	1240010	1241374	989	-	.	ID=mRNA00041;Parent=gene00041;Name=Crem_Contig15_1240
Crem_Contig15	ALN	cds	1241324	1241374	177	-	0	ID=cds00281;Parent=mRNA00041;Name=Crem_Contig15_1240;Target=CRE07514 1 17 +
Crem_Contig15	ALN	cds	1240855	1241227	704	-	0	ID=cds00282;Parent=mRNA00041;Name=Crem_Contig15_1240;Target=CRE07514 18 141 +
Crem_Contig15	ALN	cds	1240433	1240596	340	-	2	ID=cds00283;Parent=mRNA00041;Name=Crem_Contig15_1240;Target=CRE07514 142 196 +
Crem_Contig15	ALN	cds	1240010	1240238	-81	-	0	ID=cds00284;Parent=mRNA00041;Name=Crem_Contig15_1240;Target=CRE07514 197 248 +
##sequence-region	Crem_Contig67 23553 37888
Crem_Contig67	ALN	gene	29883	30877	1178	-	.	ID=gene00042;Name=Crem_Contig67_30
Crem_Contig67	ALN	mRNA	29883	30877	1178	-	.	ID=mRNA00042;Parent=gene00042;Name=Crem_Contig67_30
Crem_Contig67	ALN	cds	30788	30877	217	-	0	ID=cds00285;Parent=mRNA00042;Name=Crem_Contig67_30;Target=CRE07514 1 30 +
Crem_Contig67	ALN	cds	30568	30738	310	-	0	ID=cds00286;Parent=mRNA00042;Name=Crem_Contig67_30;Target=CRE07514 31 87 +
Crem_Contig67	ALN	cds	30218	30409	322	-	0	ID=cds00287;Parent=mRNA00042;Name=Crem_Contig67_30;Target=CRE07514 88 152 +
Crem_Contig67	ALN	cds	29883	30173	473	-	0	ID=cds00288;Parent=mRNA00042;Name=Crem_Contig67_30;Target=CRE07514 153 248 +
##sequence-region	Crem_Contig13 760833 775168
Crem_Contig13	ALN	gene	763965	766749	1345	+	.	ID=gene00043;Name=Crem_Contig13_765
Crem_Contig13	ALN	mRNA	763965	766749	1345	+	.	ID=mRNA00043;Parent=gene00043;Name=Crem_Contig13_765
Crem_Contig13	ALN	cds	763965	764082	262	+	0	ID=cds00289;Parent=mRNA00043;Name=Crem_Contig13_765;Target=CRE05519 1 39 +
Crem_Contig13	ALN	cds	765359	765453	204	+	2	ID=cds00290;Parent=mRNA00043;Name=Crem_Contig13_765;Target=CRE05519 40 71 +
Crem_Contig13	ALN	cds	765532	765621	196	+	0	ID=cds00291;Parent=mRNA00043;Name=Crem_Contig13_765;Target=CRE05519 72 101 +
Crem_Contig13	ALN	cds	765671	765751	169	+	0	ID=cds00292;Parent=mRNA00043;Name=Crem_Contig13_765;Target=CRE05519 102 128 +
Crem_Contig13	ALN	cds	765802	765887	47	+	0	ID=cds00293;Parent=mRNA00043;Name=Crem_Contig13_765;Target=CRE05519 129 157 +
Crem_Contig13	ALN	cds	765938	766066	240	+	1	ID=cds00294;Parent=mRNA00043;Name=Crem_Contig13_765;Target=CRE05519 158 200 +
Crem_Contig13	ALN	cds	766119	766248	264	+	1	ID=cds00295;Parent=mRNA00043;Name=Crem_Contig13_765;Target=CRE05519 201 243 +
Crem_Contig13	ALN	cds	766296	766749	164	+	0	ID=cds00296;Parent=mRNA00043;Name=Crem_Contig13_765;Target=CRE05519 295 363 +
##sequence-region	Crem_Contig29 490497 504832
Crem_Contig29	ALN	gene	498949	502197	1898	+	.	ID=gene00044;Name=Crem_Contig29_500
Crem_Contig29	ALN	mRNA	498949	502197	1898	+	.	ID=mRNA00044;Parent=gene00044;Name=Crem_Contig29_500
Crem_Contig29	ALN	cds	498949	499066	265	+	0	ID=cds00297;Parent=mRNA00044;Name=Crem_Contig29_500;Target=CRE19680 1 39 +
Crem_Contig29	ALN	cds	499708	500053	638	+	2	ID=cds00298;Parent=mRNA00044;Name=Crem_Contig29_500;Target=CRE19680 40 155 +
Crem_Contig29	ALN	cds	500103	500231	266	+	1	ID=cds00299;Parent=mRNA00044;Name=Crem_Contig29_500;Target=CRE19680 156 198 +
Crem_Contig29	ALN	cds	500277	500406	248	+	1	ID=cds00300;Parent=mRNA00044;Name=Crem_Contig29_500;Target=CRE19680 199 241 +
Crem_Contig29	ALN	cds	501810	501963	331	+	0	ID=cds00301;Parent=mRNA00044;Name=Crem_Contig29_500;Target=CRE19680 242 292 +
Crem_Contig29	ALN	cds	502013	502197	402	+	2	ID=cds00302;Parent=mRNA00044;Name=Crem_Contig29_500;Target=CRE19680 293 354 +
##sequence-region	Crem_Contig18 711681 726016
Crem_Contig18	ALN	gene	715523	716270	637	-	.	ID=gene00045;Name=Crem_Contig18_715
Crem_Contig18	ALN	mRNA	715523	716270	637	-	.	ID=mRNA00045;Parent=gene00045;Name=Crem_Contig18_715
Crem_Contig18	ALN	cds	716245	716270	129	-	0	ID=cds00303;Parent=mRNA00045;Name=Crem_Contig18_715;Target=CRE30308 1 9 +
Crem_Contig18	ALN	cds	716045	716193	286	-	1	ID=cds00304;Parent=mRNA00045;Name=Crem_Contig18_715;Target=CRE30308 10 58 +
Crem_Contig18	ALN	cds	715523	715668	317	-	2	ID=cds00305;Parent=mRNA00045;Name=Crem_Contig18_715;Target=CRE30308 59 107 +
##sequence-region	Crem_Contig18 711681 726016
Crem_Contig18	ALN	gene	715523	716270	637	-	.	ID=gene00046;Name=Crem_Contig18_715
Crem_Contig18	ALN	mRNA	715523	716270	637	-	.	ID=mRNA00046;Parent=gene00046;Name=Crem_Contig18_715
Crem_Contig18	ALN	cds	716245	716270	129	-	0	ID=cds00306;Parent=mRNA00046;Name=Crem_Contig18_715;Target=CRE11097 1 9 +
Crem_Contig18	ALN	cds	716045	716193	286	-	1	ID=cds00307;Parent=mRNA00046;Name=Crem_Contig18_715;Target=CRE11097 10 58 +
Crem_Contig18	ALN	cds	715523	715668	317	-	2	ID=cds00308;Parent=mRNA00046;Name=Crem_Contig18_715;Target=CRE11097 59 107 +
##sequence-region	Crem_Contig68 121857 136192
Crem_Contig68	ALN	gene	130551	134136	573	-	.	ID=gene00047;Name=Crem_Contig68_132
Crem_Contig68	ALN	mRNA	130551	134136	573	-	.	ID=mRNA00047;Parent=gene00047;Name=Crem_Contig68_132
Crem_Contig68	ALN	cds	134052	134136	220	-	0	ID=cds00309;Parent=mRNA00047;Name=Crem_Contig68_132;Target=CRE20421 1 28 +
Crem_Contig68	ALN	cds	131232	131336	252	-	2	ID=cds00310;Parent=mRNA00047;Name=Crem_Contig68_132;Target=CRE20421 29 63 +
Crem_Contig68	ALN	cds	130551	130651	222	-	2	ID=cds00311;Parent=mRNA00047;Name=Crem_Contig68_132;Target=CRE20421 64 97 +
##sequence-region	Crem_Contig169 84993 99328
Crem_Contig169	ALN	gene	91520	91951	755	+	.	ID=gene00048;Name=Crem_Contig169_91
Crem_Contig169	ALN	mRNA	91520	91951	755	+	.	ID=mRNA00048;Parent=gene00048;Name=Crem_Contig169_91
Crem_Contig169	ALN	cds	91520	91802	583	+	0	ID=cds00312;Parent=mRNA00048;Name=Crem_Contig169_91;Target=s2399 1 94 +
Crem_Contig169	ALN	cds	91860	91951	217	+	2	ID=cds00313;Parent=mRNA00048;Name=Crem_Contig169_91;Target=s2399 95 125 +
##sequence-region	Crem_Contig6 1915905 1930240
Crem_Contig6	ALN	gene	1926198	1926582	666	-	.	ID=gene00049;Name=Crem_Contig6_1926
Crem_Contig6	ALN	mRNA	1926198	1926582	666	-	.	ID=mRNA00049;Parent=gene00049;Name=Crem_Contig6_1926
Crem_Contig6	ALN	cds	1926339	1926582	509	-	0	ID=cds00314;Parent=mRNA00049;Name=Crem_Contig6_1926;Target=CRE26580 1 81 +
Crem_Contig6	ALN	cds	1926198	1926283	202	-	2	ID=cds00315;Parent=mRNA00049;Name=Crem_Contig6_1926;Target=CRE26580 82 110 +
##sequence-region	Crem_Contig6 1915905 1930240
Crem_Contig6	ALN	gene	1927715	1928086	302	-	.	ID=gene00050;Name=Crem_Contig6_1927
Crem_Contig6	ALN	mRNA	1927715	1928086	302	-	.	ID=mRNA00050;Parent=gene00050;Name=Crem_Contig6_1927
Crem_Contig6	ALN	cds	1927849	1928086	209	-	0	ID=cds00316;Parent=mRNA00050;Name=Crem_Contig6_1927;Target=CRE26580 1 81 +
Crem_Contig6	ALN	cds	1927715	1927794	138	-	2	ID=cds00317;Parent=mRNA00050;Name=Crem_Contig6_1927;Target=CRE26580 82 110 +
##sequence-region	Crem_Contig79 48129 62464
Crem_Contig79	ALN	gene	57067	57514	687	-	.	ID=gene00051;Name=Crem_Contig79_57
Crem_Contig79	ALN	mRNA	57067	57514	687	-	.	ID=mRNA00051;Parent=gene00051;Name=Crem_Contig79_57
Crem_Contig79	ALN	cds	57268	57514	515	-	0	ID=cds00318;Parent=mRNA00051;Name=Crem_Contig79_57;Target=s2398 1 82 +
Crem_Contig79	ALN	cds	57067	57152	221	-	2	ID=cds00319;Parent=mRNA00051;Name=Crem_Contig79_57;Target=s2398 83 111 +
##sequence-region	Crem_Contig6 1915905 1930240
Crem_Contig6	ALN	gene	1927715	1928086	650	-	.	ID=gene00052;Name=Crem_Contig6_1927
Crem_Contig6	ALN	mRNA	1927715	1928086	650	-	.	ID=mRNA00052;Parent=gene00052;Name=Crem_Contig6_1927
Crem_Contig6	ALN	cds	1927849	1928086	488	-	0	ID=cds00320;Parent=mRNA00052;Name=Crem_Contig6_1927;Target=s2396 1 79 +
Crem_Contig6	ALN	cds	1927715	1927794	206	-	2	ID=cds00321;Parent=mRNA00052;Name=Crem_Contig6_1927;Target=s2396 80 106 +
##sequence-region	Crem_Contig0 896001 910336
Crem_Contig0	ALN	gene	899096	903653	5389	-	.	ID=gene00053;Name=Crem_Contig0_901
Crem_Contig0	ALN	mRNA	899096	903653	5389	-	.	ID=mRNA00053;Parent=gene00053;Name=Crem_Contig0_901
Crem_Contig0	ALN	cds	903521	903653	322	-	0	ID=cds00322;Parent=mRNA00053;Name=Crem_Contig0_901;Target=CRE00564 1 44 +
Crem_Contig0	ALN	cds	903062	903294	432	-	2	ID=cds00323;Parent=mRNA00053;Name=Crem_Contig0_901;Target=CRE00564 45 122 +
Crem_Contig0	ALN	cds	902876	903013	257	-	0	ID=cds00324;Parent=mRNA00053;Name=Crem_Contig0_901;Target=CRE00564 123 168 +
Crem_Contig0	ALN	cds	902655	902829	345	-	0	ID=cds00325;Parent=mRNA00053;Name=Crem_Contig0_901;Target=CRE00564 169 226 +
Crem_Contig0	ALN	cds	902487	902610	251	-	2	ID=cds00326;Parent=mRNA00053;Name=Crem_Contig0_901;Target=CRE00564 227 268 +
Crem_Contig0	ALN	cds	902323	902440	245	-	1	ID=cds00327;Parent=mRNA00053;Name=Crem_Contig0_901;Target=CRE00564 269 307 +
Crem_Contig0	ALN	cds	902090	902277	373	-	0	ID=cds00328;Parent=mRNA00053;Name=Crem_Contig0_901;Target=CRE00564 308 370 +
Crem_Contig0	ALN	cds	902026	902040	62	-	1	ID=cds00329;Parent=mRNA00053;Name=Crem_Contig0_901;Target=CRE00564 371 375 +
Crem_Contig0	ALN	cds	901640	901870	401	-	1	ID=cds00330;Parent=mRNA00053;Name=Crem_Contig0_901;Target=CRE00564 376 452 +
Crem_Contig0	ALN	cds	901098	901316	407	-	1	ID=cds00331;Parent=mRNA00053;Name=Crem_Contig0_901;Target=CRE00564 453 525 +
Crem_Contig0	ALN	cds	900912	901050	254	-	1	ID=cds00332;Parent=mRNA00053;Name=Crem_Contig0_901;Target=CRE00564 526 571 +
Crem_Contig0	ALN	cds	900671	900865	405	-	0	ID=cds00333;Parent=mRNA00053;Name=Crem_Contig0_901;Target=CRE00564 572 636 +
Crem_Contig0	ALN	cds	900382	900626	452	-	0	ID=cds00334;Parent=mRNA00053;Name=Crem_Contig0_901;Target=CRE00564 637 718 +
Crem_Contig0	ALN	cds	900164	900325	288	-	1	ID=cds00335;Parent=mRNA00053;Name=Crem_Contig0_901;Target=CRE00564 719 772 +
Crem_Contig0	ALN	cds	899625	900115	890	-	1	ID=cds00336;Parent=mRNA00053;Name=Crem_Contig0_901;Target=CRE00564 773 935 +
Crem_Contig0	ALN	cds	899438	899579	266	-	2	ID=cds00337;Parent=mRNA00053;Name=Crem_Contig0_901;Target=CRE00564 936 983 +
Crem_Contig0	ALN	cds	899096	899387	496	-	1	ID=cds00338;Parent=mRNA00053;Name=Crem_Contig0_901;Target=CRE00564 984 1080 +
##sequence-region	Crem_Contig0 3070977 3097600
Crem_Contig0	ALN	gene	3082688	3088634	7159	+	.	ID=gene00054;Name=Crem_Contig0_3085
Crem_Contig0	ALN	mRNA	3082688	3088634	7159	+	.	ID=mRNA00054;Parent=gene00054;Name=Crem_Contig0_3085
Crem_Contig0	ALN	cds	3082688	3082898	484	+	0	ID=cds00339;Parent=mRNA00054;Name=Crem_Contig0_3085;Target=CRE00313 1 70 +
Crem_Contig0	ALN	cds	3083143	3083303	334	+	2	ID=cds00340;Parent=mRNA00054;Name=Crem_Contig0_3085;Target=CRE00313 71 124 +
Crem_Contig0	ALN	cds	3083566	3083847	522	+	0	ID=cds00341;Parent=mRNA00054;Name=Crem_Contig0_3085;Target=CRE00313 125 218 +
Crem_Contig0	ALN	cds	3083893	3084045	311	+	0	ID=cds00342;Parent=mRNA00054;Name=Crem_Contig0_3085;Target=CRE00313 219 269 +
Crem_Contig0	ALN	cds	3084654	3084776	243	+	0	ID=cds00343;Parent=mRNA00054;Name=Crem_Contig0_3085;Target=CRE00313 270 310 +
Crem_Contig0	ALN	cds	3084824	3085101	543	+	0	ID=cds00344;Parent=mRNA00054;Name=Crem_Contig0_3085;Target=CRE00313 311 403 +
Crem_Contig0	ALN	cds	3085149	3085392	478	+	1	ID=cds00345;Parent=mRNA00054;Name=Crem_Contig0_3085;Target=CRE00313 404 484 +
Crem_Contig0	ALN	cds	3085441	3085568	248	+	0	ID=cds00346;Parent=mRNA00054;Name=Crem_Contig0_3085;Target=CRE00313 485 527 +
Crem_Contig0	ALN	cds	3085684	3086390	1292	+	1	ID=cds00347;Parent=mRNA00054;Name=Crem_Contig0_3085;Target=CRE00313 528 762 +
Crem_Contig0	ALN	cds	3086443	3086726	521	+	2	ID=cds00348;Parent=mRNA00054;Name=Crem_Contig0_3085;Target=CRE00313 763 857 +
Crem_Contig0	ALN	cds	3086773	3086862	181	+	0	ID=cds00349;Parent=mRNA00054;Name=Crem_Contig0_3085;Target=CRE00313 858 887 +
Crem_Contig0	ALN	cds	3086911	3087392	961	+	0	ID=cds00350;Parent=mRNA00054;Name=Crem_Contig0_3085;Target=CRE00313 888 1048 +
Crem_Contig0	ALN	cds	3087439	3087865	758	+	1	ID=cds00351;Parent=mRNA00054;Name=Crem_Contig0_3085;Target=CRE00313 1049 1190 +
Crem_Contig0	ALN	cds	3087912	3088100	333	+	0	ID=cds00352;Parent=mRNA00054;Name=Crem_Contig0_3085;Target=CRE00313 1191 1253 +
Crem_Contig0	ALN	cds	3088151	3088308	293	+	0	ID=cds00353;Parent=mRNA00054;Name=Crem_Contig0_3085;Target=CRE00313 1254 1306 +
Crem_Contig0	ALN	cds	3088356	3088483	233	+	1	ID=cds00354;Parent=mRNA00054;Name=Crem_Contig0_3085;Target=CRE00313 1307 1348 +
Crem_Contig0	ALN	cds	3088534	3088634	194	+	2	ID=cds00355;Parent=mRNA00054;Name=Crem_Contig0_3085;Target=CRE00313 1349 1382 +
##sequence-region	Crem_Contig7 453633 467968
Crem_Contig7	ALN	gene	456939	463431	6096	-	.	ID=gene00055;Name=Crem_Contig7_460
Crem_Contig7	ALN	mRNA	456939	463431	6096	-	.	ID=mRNA00055;Parent=gene00055;Name=Crem_Contig7_460
Crem_Contig7	ALN	cds	463308	463431	306	-	0	ID=cds00356;Parent=mRNA00055;Name=Crem_Contig7_460;Target=s2466 1 41 +
Crem_Contig7	ALN	cds	462730	463220	917	-	2	ID=cds00357;Parent=mRNA00055;Name=Crem_Contig7_460;Target=s2466 42 205 +
Crem_Contig7	ALN	cds	462565	462687	235	-	0	ID=cds00358;Parent=mRNA00055;Name=Crem_Contig7_460;Target=s2466 206 246 +
Crem_Contig7	ALN	cds	462314	462520	424	-	0	ID=cds00359;Parent=mRNA00055;Name=Crem_Contig7_460;Target=s2466 247 315 +
Crem_Contig7	ALN	cds	462101	462267	309	-	0	ID=cds00360;Parent=mRNA00055;Name=Crem_Contig7_460;Target=s2466 316 371 +
Crem_Contig7	ALN	cds	461960	462044	173	-	1	ID=cds00361;Parent=mRNA00055;Name=Crem_Contig7_460;Target=s2466 372 399 +
Crem_Contig7	ALN	cds	461779	461916	279	-	0	ID=cds00362;Parent=mRNA00055;Name=Crem_Contig7_460;Target=s2466 400 445 +
Crem_Contig7	ALN	cds	461326	461738	422	-	0	ID=cds00363;Parent=mRNA00055;Name=Crem_Contig7_460;Target=s2466 527 581 +
Crem_Contig7	ALN	cds	461086	461276	346	-	0	ID=cds00364;Parent=mRNA00055;Name=Crem_Contig7_460;Target=s2466 582 645 +
Crem_Contig7	ALN	cds	460636	461035	714	-	1	ID=cds00365;Parent=mRNA00055;Name=Crem_Contig7_460;Target=s2466 646 778 +
Crem_Contig7	ALN	cds	460343	460591	460	-	0	ID=cds00366;Parent=mRNA00055;Name=Crem_Contig7_460;Target=s2466 779 861 +
Crem_Contig7	ALN	cds	460178	460288	242	-	0	ID=cds00367;Parent=mRNA00055;Name=Crem_Contig7_460;Target=s2466 862 898 +
Crem_Contig7	ALN	cds	459941	460124	356	-	0	ID=cds00368;Parent=mRNA00055;Name=Crem_Contig7_460;Target=s2466 899 959 +
Crem_Contig7	ALN	cds	457822	458067	445	-	2	ID=cds00369;Parent=mRNA00055;Name=Crem_Contig7_460;Target=s2466 960 1041 +
Crem_Contig7	ALN	cds	457561	457779	405	-	2	ID=cds00370;Parent=mRNA00055;Name=Crem_Contig7_460;Target=s2466 1042 1114 +
Crem_Contig7	ALN	cds	457412	457506	198	-	2	ID=cds00371;Parent=mRNA00055;Name=Crem_Contig7_460;Target=s2466 1115 1146 +
Crem_Contig7	ALN	cds	457251	457364	203	-	0	ID=cds00372;Parent=mRNA00055;Name=Crem_Contig7_460;Target=s2466 1147 1184 +
Crem_Contig7	ALN	cds	456939	457205	472	-	0	ID=cds00373;Parent=mRNA00055;Name=Crem_Contig7_460;Target=s2466 1185 1273 +
##sequence-region	Crem_Contig67 23553 37888
Crem_Contig67	ALN	gene	29883	30877	1366	-	.	ID=gene00056;Name=Crem_Contig67_30
Crem_Contig67	ALN	mRNA	29883	30877	1366	-	.	ID=mRNA00056;Parent=gene00056;Name=Crem_Contig67_30
Crem_Contig67	ALN	cds	30788	30877	240	-	0	ID=cds00374;Parent=mRNA00056;Name=Crem_Contig67_30;Target=CRE15527 1 30 +
Crem_Contig67	ALN	cds	30568	30738	337	-	0	ID=cds00375;Parent=mRNA00056;Name=Crem_Contig67_30;Target=CRE15527 31 87 +
Crem_Contig67	ALN	cds	30218	30409	375	-	0	ID=cds00376;Parent=mRNA00056;Name=Crem_Contig67_30;Target=CRE15527 88 151 +
Crem_Contig67	ALN	cds	29883	30173	559	-	0	ID=cds00377;Parent=mRNA00056;Name=Crem_Contig67_30;Target=CRE15527 152 248 +
##sequence-region	Crem_Contig24 367617 394240
Crem_Contig24	ALN	gene	377123	381341	3323	+	.	ID=gene00057;Name=Crem_Contig24_379
Crem_Contig24	ALN	mRNA	377123	381341	3323	+	.	ID=mRNA00057;Parent=gene00057;Name=Crem_Contig24_379
Crem_Contig24	ALN	cds	377123	377212	246	+	0	ID=cds00378;Parent=mRNA00057;Name=Crem_Contig24_379;Target=CRE17078 1 30 +
Crem_Contig24	ALN	cds	377987	378136	312	+	0	ID=cds00379;Parent=mRNA00057;Name=Crem_Contig24_379;Target=CRE17078 31 80 +
Crem_Contig24	ALN	cds	378782	378977	385	+	0	ID=cds00380;Parent=mRNA00057;Name=Crem_Contig24_379;Target=CRE17078 81 145 +
Crem_Contig24	ALN	cds	379580	379915	627	+	2	ID=cds00381;Parent=mRNA00057;Name=Crem_Contig24_379;Target=CRE17078 146 257 +
Crem_Contig24	ALN	cds	379964	380051	189	+	2	ID=cds00382;Parent=mRNA00057;Name=Crem_Contig24_379;Target=CRE17078 258 287 +
Crem_Contig24	ALN	cds	380111	380521	786	+	1	ID=cds00383;Parent=mRNA00057;Name=Crem_Contig24_379;Target=CRE17078 288 424 +
Crem_Contig24	ALN	cds	380572	380607	101	+	1	ID=cds00384;Parent=mRNA00057;Name=Crem_Contig24_379;Target=CRE17078 425 436 +
Crem_Contig24	ALN	cds	380663	380951	560	+	1	ID=cds00385;Parent=mRNA00057;Name=Crem_Contig24_379;Target=CRE17078 437 532 +
Crem_Contig24	ALN	cds	381006	381173	320	+	0	ID=cds00386;Parent=mRNA00057;Name=Crem_Contig24_379;Target=CRE17078 533 588 +
Crem_Contig24	ALN	cds	381219	381341	242	+	0	ID=cds00387;Parent=mRNA00057;Name=Crem_Contig24_379;Target=CRE17078 589 629 +
##sequence-region	Crem_Contig36 465921 480256
Crem_Contig36	ALN	gene	472330	473945	2342	+	.	ID=gene00058;Name=Crem_Contig36_473
Crem_Contig36	ALN	mRNA	472330	473945	2342	+	.	ID=mRNA00058;Parent=gene00058;Name=Crem_Contig36_473
Crem_Contig36	ALN	cds	472330	472406	210	+	0	ID=cds00388;Parent=mRNA00058;Name=Crem_Contig36_473;Target=CRE23948 1 26 +
Crem_Contig36	ALN	cds	472456	472562	214	+	1	ID=cds00389;Parent=mRNA00058;Name=Crem_Contig36_473;Target=CRE23948 27 61 +
Crem_Contig36	ALN	cds	472671	472792	256	+	2	ID=cds00390;Parent=mRNA00058;Name=Crem_Contig36_473;Target=CRE23948 62 102 +
Crem_Contig36	ALN	cds	472846	473796	1661	+	0	ID=cds00391;Parent=mRNA00058;Name=Crem_Contig36_473;Target=CRE23948 103 419 +
Crem_Contig36	ALN	cds	473847	473945	186	+	0	ID=cds00392;Parent=mRNA00058;Name=Crem_Contig36_473;Target=CRE23948 420 452 +
##sequence-region	Crem_Contig140 11265 25600
Crem_Contig140	ALN	gene	21253	24348	2415	-	.	ID=gene00059;Name=Crem_Contig140_22
Crem_Contig140	ALN	mRNA	21253	24348	2415	-	.	ID=mRNA00059;Parent=gene00059;Name=Crem_Contig140_22
Crem_Contig140	ALN	cds	24188	24348	351	-	0	ID=cds00393;Parent=mRNA00059;Name=Crem_Contig140_22;Target=CRE13055 1 54 +
Crem_Contig140	ALN	cds	23899	23969	149	-	1	ID=cds00394;Parent=mRNA00059;Name=Crem_Contig140_22;Target=CRE13055 55 77 +
Crem_Contig140	ALN	cds	23528	23826	565	-	2	ID=cds00395;Parent=mRNA00059;Name=Crem_Contig140_22;Target=CRE13055 78 177 +
Crem_Contig140	ALN	cds	23196	23419	447	-	0	ID=cds00396;Parent=mRNA00059;Name=Crem_Contig140_22;Target=CRE13055 178 252 +
Crem_Contig140	ALN	cds	22929	23097	327	-	1	ID=cds00397;Parent=mRNA00059;Name=Crem_Contig140_22;Target=CRE13055 253 308 +
Crem_Contig140	ALN	cds	22399	22879	124	-	0	ID=cds00398;Parent=mRNA00059;Name=Crem_Contig140_22;Target=CRE13055 343 407 +
Crem_Contig140	ALN	cds	21915	22205	575	-	2	ID=cds00399;Parent=mRNA00059;Name=Crem_Contig140_22;Target=CRE13055 408 504 +
Crem_Contig140	ALN	cds	21253	21360	223	-	2	ID=cds00400;Parent=mRNA00059;Name=Crem_Contig140_22;Target=CRE13055 505 540 +
##sequence-region	Crem_Contig12 1092609 1119232
Crem_Contig12	ALN	gene	1105473	1109021	4951	+	.	ID=gene00060;Name=Crem_Contig12_1107
Crem_Contig12	ALN	mRNA	1105473	1109021	4951	+	.	ID=mRNA00060;Parent=gene00060;Name=Crem_Contig12_1107
Crem_Contig12	ALN	cds	1105473	1105535	204	+	0	ID=cds00401;Parent=mRNA00060;Name=Crem_Contig12_1107;Target=CRE04641 1 21 +
Crem_Contig12	ALN	cds	1105593	1105895	568	+	0	ID=cds00402;Parent=mRNA00060;Name=Crem_Contig12_1107;Target=CRE04641 22 122 +
Crem_Contig12	ALN	cds	1105952	1107379	2521	+	0	ID=cds00403;Parent=mRNA00060;Name=Crem_Contig12_1107;Target=CRE04641 123 598 +
Crem_Contig12	ALN	cds	1107497	1107675	334	+	0	ID=cds00404;Parent=mRNA00060;Name=Crem_Contig12_1107;Target=CRE04641 599 658 +
Crem_Contig12	ALN	cds	1107814	1108032	401	+	1	ID=cds00405;Parent=mRNA00060;Name=Crem_Contig12_1107;Target=CRE04641 659 731 +
Crem_Contig12	ALN	cds	1108080	1108360	479	+	1	ID=cds00406;Parent=mRNA00060;Name=Crem_Contig12_1107;Target=CRE04641 732 824 +
Crem_Contig12	ALN	cds	1108567	1108812	445	+	2	ID=cds00407;Parent=mRNA00060;Name=Crem_Contig12_1107;Target=CRE04641 825 906 +
Crem_Contig12	ALN	cds	1108855	1109021	334	+	2	ID=cds00408;Parent=mRNA00060;Name=Crem_Contig12_1107;Target=CRE04641 907 962 +
##sequence-region	Crem_Contig63 35841 50176
Crem_Contig63	ALN	gene	43488	48288	4700	+	.	ID=gene00061;Name=Crem_Contig63_45
Crem_Contig63	ALN	mRNA	43488	48288	4700	+	.	ID=mRNA00061;Parent=gene00061;Name=Crem_Contig63_45
Crem_Contig63	ALN	cds	43488	43550	193	+	0	ID=cds00409;Parent=mRNA00061;Name=Crem_Contig63_45;Target=CRE14736 1 21 +
Crem_Contig63	ALN	cds	43915	44819	1568	+	0	ID=cds00410;Parent=mRNA00061;Name=Crem_Contig63_45;Target=CRE14736 22 323 +
Crem_Contig63	ALN	cds	44868	45649	1348	+	1	ID=cds00411;Parent=mRNA00061;Name=Crem_Contig63_45;Target=CRE14736 324 583 +
Crem_Contig63	ALN	cds	45707	45837	269	+	2	ID=cds00412;Parent=mRNA00061;Name=Crem_Contig63_45;Target=CRE14736 584 627 +
Crem_Contig63	ALN	cds	45964	46095	243	+	0	ID=cds00413;Parent=mRNA00061;Name=Crem_Contig63_45;Target=CRE14736 628 671 +
Crem_Contig63	ALN	cds	46322	46572	440	+	0	ID=cds00414;Parent=mRNA00061;Name=Crem_Contig63_45;Target=CRE14736 672 755 +
Crem_Contig63	ALN	cds	46786	46888	212	+	1	ID=cds00415;Parent=mRNA00061;Name=Crem_Contig63_45;Target=CRE14736 756 789 +
Crem_Contig63	ALN	cds	46997	47104	218	+	0	ID=cds00416;Parent=mRNA00061;Name=Crem_Contig63_45;Target=CRE14736 790 825 +
Crem_Contig63	ALN	cds	47546	47720	330	+	0	ID=cds00417;Parent=mRNA00061;Name=Crem_Contig63_45;Target=CRE14736 826 883 +
Crem_Contig63	ALN	cds	47773	47840	154	+	2	ID=cds00418;Parent=mRNA00061;Name=Crem_Contig63_45;Target=CRE14736 884 906 +
Crem_Contig63	ALN	cds	48181	48288	228	+	0	ID=cds00419;Parent=mRNA00061;Name=Crem_Contig63_45;Target=CRE14736 907 942 +
##sequence-region	Crem_Contig8 1842177 1856512
Crem_Contig8	ALN	gene	1848511	1854153	7318	+	.	ID=gene00062;Name=Crem_Contig8_1851
Crem_Contig8	ALN	mRNA	1848511	1854153	7318	+	.	ID=mRNA00062;Parent=gene00062;Name=Crem_Contig8_1851
Crem_Contig8	ALN	cds	1848511	1848681	378	+	0	ID=cds00420;Parent=mRNA00062;Name=Crem_Contig8_1851;Target=CRE30901 1 57 +
Crem_Contig8	ALN	cds	1848732	1848789	124	+	0	ID=cds00421;Parent=mRNA00062;Name=Crem_Contig8_1851;Target=CRE30901 58 76 +
Crem_Contig8	ALN	cds	1848843	1849019	365	+	2	ID=cds00422;Parent=mRNA00062;Name=Crem_Contig8_1851;Target=CRE30901 77 135 +
Crem_Contig8	ALN	cds	1849068	1849175	234	+	2	ID=cds00423;Parent=mRNA00062;Name=Crem_Contig8_1851;Target=CRE30901 136 171 +
Crem_Contig8	ALN	cds	1849228	1849322	198	+	2	ID=cds00424;Parent=mRNA00062;Name=Crem_Contig8_1851;Target=CRE30901 172 203 +
Crem_Contig8	ALN	cds	1849376	1849503	253	+	0	ID=cds00425;Parent=mRNA00062;Name=Crem_Contig8_1851;Target=CRE30901 204 246 +
Crem_Contig8	ALN	cds	1849599	1849753	305	+	1	ID=cds00426;Parent=mRNA00062;Name=Crem_Contig8_1851;Target=CRE30901 247 297 +
Crem_Contig8	ALN	cds	1849922	1850059	285	+	2	ID=cds00427;Parent=mRNA00062;Name=Crem_Contig8_1851;Target=CRE30901 298 343 +
Crem_Contig8	ALN	cds	1850104	1850444	635	+	2	ID=cds00428;Parent=mRNA00062;Name=Crem_Contig8_1851;Target=CRE30901 344 457 +
Crem_Contig8	ALN	cds	1850491	1850624	276	+	0	ID=cds00429;Parent=mRNA00062;Name=Crem_Contig8_1851;Target=CRE30901 458 502 +
Crem_Contig8	ALN	cds	1850677	1850822	291	+	1	ID=cds00430;Parent=mRNA00062;Name=Crem_Contig8_1851;Target=CRE30901 503 550 +
Crem_Contig8	ALN	cds	1850870	1851123	429	+	2	ID=cds00431;Parent=mRNA00062;Name=Crem_Contig8_1851;Target=CRE30901 551 635 +
Crem_Contig8	ALN	cds	1851168	1851753	1074	+	0	ID=cds00432;Parent=mRNA00062;Name=Crem_Contig8_1851;Target=CRE30901 636 830 +
Crem_Contig8	ALN	cds	1851801	1851920	259	+	2	ID=cds00433;Parent=mRNA00062;Name=Crem_Contig8_1851;Target=CRE30901 831 870 +
Crem_Contig8	ALN	cds	1851970	1852086	252	+	2	ID=cds00434;Parent=mRNA00062;Name=Crem_Contig8_1851;Target=CRE30901 871 909 +
Crem_Contig8	ALN	cds	1852136	1852284	280	+	2	ID=cds00435;Parent=mRNA00062;Name=Crem_Contig8_1851;Target=CRE30901 910 959 +
Crem_Contig8	ALN	cds	1852344	1852585	454	+	0	ID=cds00436;Parent=mRNA00062;Name=Crem_Contig8_1851;Target=CRE30901 960 1040 +
Crem_Contig8	ALN	cds	1852637	1852763	250	+	1	ID=cds00437;Parent=mRNA00062;Name=Crem_Contig8_1851;Target=CRE30901 1041 1082 +
Crem_Contig8	ALN	cds	1852812	1853014	385	+	0	ID=cds00438;Parent=mRNA00062;Name=Crem_Contig8_1851;Target=CRE30901 1083 1150 +
Crem_Contig8	ALN	cds	1853206	1853729	952	+	1	ID=cds00439;Parent=mRNA00062;Name=Crem_Contig8_1851;Target=CRE30901 1151 1324 +
Crem_Contig8	ALN	cds	1853773	1854023	444	+	2	ID=cds00440;Parent=mRNA00062;Name=Crem_Contig8_1851;Target=CRE30901 1325 1408 +
Crem_Contig8	ALN	cds	1854073	1854153	178	+	0	ID=cds00441;Parent=mRNA00062;Name=Crem_Contig8_1851;Target=CRE30901 1409 1435 +
##sequence-region	Crem_Contig42 355329 369664
Crem_Contig42	ALN	gene	359923	363488	1266	+	.	ID=gene00063;Name=Crem_Contig42_361
Crem_Contig42	ALN	mRNA	359923	363488	1266	+	.	ID=mRNA00063;Parent=gene00063;Name=Crem_Contig42_361
Crem_Contig42	ALN	cds	359923	360017	222	+	0	ID=cds00442;Parent=mRNA00063;Name=Crem_Contig42_361;Target=CRE09511 1 32 +
Crem_Contig42	ALN	cds	360068	360147	145	+	1	ID=cds00443;Parent=mRNA00063;Name=Crem_Contig42_361;Target=CRE09511 33 58 +
Crem_Contig42	ALN	cds	362735	363117	674	+	2	ID=cds00444;Parent=mRNA00063;Name=Crem_Contig42_361;Target=CRE09511 59 186 +
Crem_Contig42	ALN	cds	363258	363488	383	+	0	ID=cds00445;Parent=mRNA00063;Name=Crem_Contig42_361;Target=CRE09511 187 263 +
##sequence-region	Crem_Contig3 1829889 1856512
Crem_Contig3	ALN	gene	1841685	1844275	1975	-	.	ID=gene00064;Name=Crem_Contig3_1842
Crem_Contig3	ALN	mRNA	1841685	1844275	1975	-	.	ID=mRNA00064;Parent=gene00064;Name=Crem_Contig3_1842
Crem_Contig3	ALN	cds	1844181	1844275	224	-	0	ID=cds00446;Parent=mRNA00064;Name=Crem_Contig3_1842;Target=CRE19007 1 32 +
Crem_Contig3	ALN	cds	1844057	1844136	158	-	1	ID=cds00447;Parent=mRNA00064;Name=Crem_Contig3_1842;Target=CRE19007 33 58 +
Crem_Contig3	ALN	cds	1843488	1844000	274	-	2	ID=cds00448;Parent=mRNA00064;Name=Crem_Contig3_1842;Target=CRE19007 181 214 +
Crem_Contig3	ALN	cds	1843267	1843442	310	-	2	ID=cds00449;Parent=mRNA00064;Name=Crem_Contig3_1842;Target=CRE19007 215 273 +
Crem_Contig3	ALN	cds	1842535	1842614	161	-	0	ID=cds00450;Parent=mRNA00064;Name=Crem_Contig3_1842;Target=CRE19007 274 299 +
Crem_Contig3	ALN	cds	1842094	1842491	714	-	1	ID=cds00451;Parent=mRNA00064;Name=Crem_Contig3_1842;Target=CRE19007 300 432 +
Crem_Contig3	ALN	cds	1841685	1841930	427	-	2	ID=cds00452;Parent=mRNA00064;Name=Crem_Contig3_1842;Target=CRE19007 433 514 +
##sequence-region	Crem_Contig3 1829889 1856512
Crem_Contig3	ALN	gene	1832972	1834856	454	-	.	ID=gene00065;Name=Crem_Contig3_1833
Crem_Contig3	ALN	mRNA	1832972	1834856	454	-	.	ID=mRNA00065;Parent=gene00065;Name=Crem_Contig3_1833
Crem_Contig3	ALN	cds	1834762	1834856	152	-	0	ID=cds00453;Parent=mRNA00065;Name=Crem_Contig3_1833;Target=CRE19007 1 32 +
Crem_Contig3	ALN	cds	1833385	1833464	114	-	1	ID=cds00454;Parent=mRNA00065;Name=Crem_Contig3_1833;Target=CRE19007 33 58 +
Crem_Contig3	ALN	cds	1832972	1833336	293	-	2	ID=cds00455;Parent=mRNA00065;Name=Crem_Contig3_1833;Target=CRE19007 59 514 +
##sequence-region	Crem_Contig3 1829889 1856512
Crem_Contig3	ALN	gene	1849417	1856308	251	-	.	ID=gene00066;Name=Crem_Contig3_1852
Crem_Contig3	ALN	mRNA	1849417	1856308	251	-	.	ID=mRNA00066;Parent=gene00066;Name=Crem_Contig3_1852
Crem_Contig3	ALN	cds	1856105	1856308	63	-	0	ID=cds00456;Parent=mRNA00066;Name=Crem_Contig3_1852;Target=CRE19007 1 65 +
Crem_Contig3	ALN	cds	1851552	1851696	40	-	0	ID=cds00457;Parent=mRNA00066;Name=Crem_Contig3_1852;Target=CRE19007 66 115 +
Crem_Contig3	ALN	cds	1851186	1851425	-5	-	2	ID=cds00458;Parent=mRNA00066;Name=Crem_Contig3_1852;Target=CRE19007 116 227 +
Crem_Contig3	ALN	cds	1850542	1850644	1	-	2	ID=cds00459;Parent=mRNA00066;Name=Crem_Contig3_1852;Target=CRE19007 228 268 +
Crem_Contig3	ALN	cds	1850410	1850489	72	-	1	ID=cds00460;Parent=mRNA00066;Name=Crem_Contig3_1852;Target=CRE19007 269 299 +
Crem_Contig3	ALN	cds	1849789	1850153	315	-	2	ID=cds00461;Parent=mRNA00066;Name=Crem_Contig3_1852;Target=CRE19007 300 421 +
Crem_Contig3	ALN	cds	1849417	1849641	88	-	0	ID=cds00462;Parent=mRNA00066;Name=Crem_Contig3_1852;Target=CRE19007 422 514 +
##sequence-region	Crem_Contig140 109569 123904
Crem_Contig140	ALN	gene	115080	116065	1535	+	.	ID=gene00067;Name=Crem_Contig140_115
Crem_Contig140	ALN	mRNA	115080	116065	1535	+	.	ID=mRNA00067;Parent=gene00067;Name=Crem_Contig140_115
Crem_Contig140	ALN	cds	115080	115257	380	+	0	ID=cds00463;Parent=mRNA00067;Name=Crem_Contig140_115;Target=CRE13043 1 59 +
Crem_Contig140	ALN	cds	115328	115785	855	+	2	ID=cds00464;Parent=mRNA00067;Name=Crem_Contig140_115;Target=CRE13043 60 212 +
Crem_Contig140	ALN	cds	115835	116065	392	+	0	ID=cds00465;Parent=mRNA00067;Name=Crem_Contig140_115;Target=CRE13043 213 289 +
##sequence-region	Crem_Contig3 1829889 1844224
Crem_Contig3	ALN	gene	1832535	1833604	1478	-	.	ID=gene00068;Name=Crem_Contig3_1833
Crem_Contig3	ALN	mRNA	1832535	1833604	1478	-	.	ID=mRNA00068;Parent=gene00068;Name=Crem_Contig3_1833
Crem_Contig3	ALN	cds	1833510	1833604	222	-	0	ID=cds00466;Parent=mRNA00068;Name=Crem_Contig3_1833;Target=CRE19004 1 32 +
Crem_Contig3	ALN	cds	1832972	1833464	905	-	1	ID=cds00467;Parent=mRNA00068;Name=Crem_Contig3_1833;Target=CRE19004 33 196 +
Crem_Contig3	ALN	cds	1832535	1832780	448	-	0	ID=cds00468;Parent=mRNA00068;Name=Crem_Contig3_1833;Target=CRE19004 197 278 +
##sequence-region	Crem_Contig3 1829889 1844224
Crem_Contig3	ALN	gene	1833779	1834856	607	-	.	ID=gene00069;Name=Crem_Contig3_1834
Crem_Contig3	ALN	mRNA	1833779	1834856	607	-	.	ID=mRNA00069;Parent=gene00069;Name=Crem_Contig3_1834
Crem_Contig3	ALN	cds	1834762	1834856	121	-	0	ID=cds00469;Parent=mRNA00069;Name=Crem_Contig3_1834;Target=CRE19004 1 32 +
Crem_Contig3	ALN	cds	1834637	1834716	48	-	1	ID=cds00470;Parent=mRNA00069;Name=Crem_Contig3_1834;Target=CRE19004 33 73 +
Crem_Contig3	ALN	cds	1834225	1834589	339	-	2	ID=cds00471;Parent=mRNA00069;Name=Crem_Contig3_1834;Target=CRE19004 74 196 +
Crem_Contig3	ALN	cds	1833779	1834036	243	-	0	ID=cds00472;Parent=mRNA00069;Name=Crem_Contig3_1834;Target=CRE19004 197 278 +
##sequence-region	Crem_Contig3 1829889 1844224
Crem_Contig3	ALN	gene	1835341	1836575	536	-	.	ID=gene00070;Name=Crem_Contig3_1835
Crem_Contig3	ALN	mRNA	1835341	1836575	536	-	.	ID=mRNA00070;Parent=gene00070;Name=Crem_Contig3_1835
Crem_Contig3	ALN	cds	1836481	1836575	137	-	0	ID=cds00473;Parent=mRNA00070;Name=Crem_Contig3_1835;Target=CRE19004 1 32 +
Crem_Contig3	ALN	cds	1836349	1836428	74	-	1	ID=cds00474;Parent=mRNA00070;Name=Crem_Contig3_1835;Target=CRE19004 33 60 +
Crem_Contig3	ALN	cds	1835941	1836302	309	-	2	ID=cds00475;Parent=mRNA00070;Name=Crem_Contig3_1835;Target=CRE19004 61 196 +
Crem_Contig3	ALN	cds	1835341	1835616	160	-	0	ID=cds00476;Parent=mRNA00070;Name=Crem_Contig3_1835;Target=CRE19004 197 278 +
##sequence-region	Crem_Contig3 1829889 1844224
Crem_Contig3	ALN	gene	1842946	1844215	390	-	.	ID=gene00071;Name=Crem_Contig3_1843
Crem_Contig3	ALN	mRNA	1842946	1844215	390	-	.	ID=mRNA00071;Parent=gene00071;Name=Crem_Contig3_1843
Crem_Contig3	ALN	cds	1844181	1844215	49	-	0	ID=cds00477;Parent=mRNA00071;Name=Crem_Contig3_1843;Target=CRE19004 1 32 +
Crem_Contig3	ALN	cds	1844057	1844136	81	-	1	ID=cds00478;Parent=mRNA00071;Name=Crem_Contig3_1843;Target=CRE19004 33 70 +
Crem_Contig3	ALN	cds	1843636	1844000	326	-	2	ID=cds00479;Parent=mRNA00071;Name=Crem_Contig3_1843;Target=CRE19004 71 196 +
Crem_Contig3	ALN	cds	1843267	1843442	119	-	0	ID=cds00480;Parent=mRNA00071;Name=Crem_Contig3_1843;Target=CRE19004 197 257 +
Crem_Contig3	ALN	cds	1842946	1843021	4	-	1	ID=cds00481;Parent=mRNA00071;Name=Crem_Contig3_1843;Target=CRE19004 258 278 +
##sequence-region	Crem_Contig3 1829889 1844224
Crem_Contig3	ALN	gene	1841685	1842752	581	-	.	ID=gene00072;Name=Crem_Contig3_1842
Crem_Contig3	ALN	mRNA	1841685	1842752	581	-	.	ID=mRNA00072;Parent=gene00072;Name=Crem_Contig3_1842
Crem_Contig3	ALN	cds	1842658	1842752	110	-	0	ID=cds00482;Parent=mRNA00072;Name=Crem_Contig3_1842;Target=CRE19004 1 32 +
Crem_Contig3	ALN	cds	1842535	1842614	119	-	1	ID=cds00483;Parent=mRNA00072;Name=Crem_Contig3_1842;Target=CRE19004 33 58 +
Crem_Contig3	ALN	cds	1842127	1842491	315	-	2	ID=cds00484;Parent=mRNA00072;Name=Crem_Contig3_1842;Target=CRE19004 59 196 +
Crem_Contig3	ALN	cds	1841685	1841930	184	-	0	ID=cds00485;Parent=mRNA00072;Name=Crem_Contig3_1842;Target=CRE19004 197 278 +
##sequence-region	Crem_Contig2 1436673 1451008
Crem_Contig2	ALN	gene	1446152	1447671	1855	+	.	ID=gene00073;Name=Crem_Contig2_1446
Crem_Contig2	ALN	mRNA	1446152	1447671	1855	+	.	ID=mRNA00073;Parent=gene00073;Name=Crem_Contig2_1446
Crem_Contig2	ALN	cds	1446152	1446304	382	+	0	ID=cds00486;Parent=mRNA00073;Name=Crem_Contig2_1446;Target=CRE08931 1 51 +
Crem_Contig2	ALN	cds	1446351	1446725	727	+	0	ID=cds00487;Parent=mRNA00073;Name=Crem_Contig2_1446;Target=CRE08931 52 176 +
Crem_Contig2	ALN	cds	1446784	1446890	218	+	0	ID=cds00488;Parent=mRNA00073;Name=Crem_Contig2_1446;Target=CRE08931 177 212 +
Crem_Contig2	ALN	cds	1447262	1447487	422	+	1	ID=cds00489;Parent=mRNA00073;Name=Crem_Contig2_1446;Target=CRE08931 213 287 +
Crem_Contig2	ALN	cds	1447534	1447671	295	+	0	ID=cds00490;Parent=mRNA00073;Name=Crem_Contig2_1446;Target=CRE08931 288 333 +
##sequence-region	Crem_Contig9 1080321 1106944
Crem_Contig9	ALN	gene	1085581	1087900	3478	-	.	ID=gene00074;Name=Crem_Contig9_1086
Crem_Contig9	ALN	mRNA	1085581	1087900	3478	-	.	ID=mRNA00074;Parent=gene00074;Name=Crem_Contig9_1086
Crem_Contig9	ALN	cds	1087703	1087900	408	-	0	ID=cds00491;Parent=mRNA00074;Name=Crem_Contig9_1086;Target=CRE29783 1 66 +
Crem_Contig9	ALN	cds	1087478	1087654	331	-	0	ID=cds00492;Parent=mRNA00074;Name=Crem_Contig9_1086;Target=CRE29783 67 125 +
Crem_Contig9	ALN	cds	1087302	1087430	231	-	0	ID=cds00493;Parent=mRNA00074;Name=Crem_Contig9_1086;Target=CRE29783 126 168 +
Crem_Contig9	ALN	cds	1087012	1087254	464	-	0	ID=cds00494;Parent=mRNA00074;Name=Crem_Contig9_1086;Target=CRE29783 169 249 +
Crem_Contig9	ALN	cds	1086493	1086968	889	-	0	ID=cds00495;Parent=mRNA00074;Name=Crem_Contig9_1086;Target=CRE29783 250 408 +
Crem_Contig9	ALN	cds	1085975	1086446	873	-	1	ID=cds00496;Parent=mRNA00074;Name=Crem_Contig9_1086;Target=CRE29783 409 565 +
Crem_Contig9	ALN	cds	1085798	1085926	263	-	0	ID=cds00497;Parent=mRNA00074;Name=Crem_Contig9_1086;Target=CRE29783 566 608 +
Crem_Contig9	ALN	cds	1085581	1085748	346	-	0	ID=cds00498;Parent=mRNA00074;Name=Crem_Contig9_1086;Target=CRE29783 609 664 +
##sequence-region	Crem_Contig174 146433 156132
Crem_Contig174	ALN	gene	151079	155429	3915	-	.	ID=gene00075;Name=Crem_Contig174_153
Crem_Contig174	ALN	mRNA	151079	155429	3915	-	.	ID=mRNA00075;Parent=gene00075;Name=Crem_Contig174_153
Crem_Contig174	ALN	cds	155341	155429	222	-	0	ID=cds00499;Parent=mRNA00075;Name=Crem_Contig174_153;Target=CRE07009 1 30 +
Crem_Contig174	ALN	cds	152907	153480	1049	-	1	ID=cds00500;Parent=mRNA00075;Name=Crem_Contig174_153;Target=CRE07009 31 221 +
Crem_Contig174	ALN	cds	152731	152859	224	-	0	ID=cds00501;Parent=mRNA00075;Name=Crem_Contig174_153;Target=CRE07009 222 264 +
Crem_Contig174	ALN	cds	152446	152685	444	-	0	ID=cds00502;Parent=mRNA00075;Name=Crem_Contig174_153;Target=CRE07009 265 344 +
Crem_Contig174	ALN	cds	151927	152402	883	-	0	ID=cds00503;Parent=mRNA00075;Name=Crem_Contig174_153;Target=CRE07009 345 503 +
Crem_Contig174	ALN	cds	151403	151880	885	-	1	ID=cds00504;Parent=mRNA00075;Name=Crem_Contig174_153;Target=CRE07009 504 662 +
Crem_Contig174	ALN	cds	151079	151354	510	-	0	ID=cds00505;Parent=mRNA00075;Name=Crem_Contig174_153;Target=CRE07009 663 754 +
##sequence-region	Crem_Contig7 1989633 2003968
Crem_Contig7	ALN	gene	1999043	2002913	3819	-	.	ID=gene00076;Name=Crem_Contig7_2000
Crem_Contig7	ALN	mRNA	1999043	2002913	3819	-	.	ID=mRNA00076;Parent=gene00076;Name=Crem_Contig7_2000
Crem_Contig7	ALN	cds	2002797	2002913	271	-	0	ID=cds00506;Parent=mRNA00076;Name=Crem_Contig7_2000;Target=CRE25611 1 39 +
Crem_Contig7	ALN	cds	2002670	2002735	143	-	0	ID=cds00507;Parent=mRNA00076;Name=Crem_Contig7_2000;Target=CRE25611 40 61 +
Crem_Contig7	ALN	cds	2002373	2002570	377	-	0	ID=cds00508;Parent=mRNA00076;Name=Crem_Contig7_2000;Target=CRE25611 62 127 +
Crem_Contig7	ALN	cds	2001403	2002079	1308	-	0	ID=cds00509;Parent=mRNA00076;Name=Crem_Contig7_2000;Target=CRE25611 128 353 +
Crem_Contig7	ALN	cds	2001123	2001299	344	-	1	ID=cds00510;Parent=mRNA00076;Name=Crem_Contig7_2000;Target=CRE25611 354 412 +
Crem_Contig7	ALN	cds	2000978	2001071	185	-	1	ID=cds00511;Parent=mRNA00076;Name=Crem_Contig7_2000;Target=CRE25611 413 443 +
Crem_Contig7	ALN	cds	2000771	2000926	308	-	0	ID=cds00512;Parent=mRNA00076;Name=Crem_Contig7_2000;Target=CRE25611 444 495 +
Crem_Contig7	ALN	cds	2000253	2000719	844	-	0	ID=cds00513;Parent=mRNA00076;Name=Crem_Contig7_2000;Target=CRE25611 496 651 +
Crem_Contig7	ALN	cds	2000115	2000198	157	-	1	ID=cds00514;Parent=mRNA00076;Name=Crem_Contig7_2000;Target=CRE25611 652 679 +
Crem_Contig7	ALN	cds	1999043	1999205	311	-	1	ID=cds00515;Parent=mRNA00076;Name=Crem_Contig7_2000;Target=CRE25611 680 733 +
