# Supplementary material for: Expanding the view on the evolution of the nematode dauer signalling pathways: refinement through gene gain and pathway co-option
Source: BMC Genomics. 2016 Jun 27;17:476. doi: 10.1186/s12864-016-2770-7 (PMC4924289; doi:10.1186/s12864-016-2770-7)
Supplement: Additional file 4: — Gene models in gff format. (TGZ 240 kb) [file 12864_2016_2770_MOESM4_ESM.tgz › c_sp5-PRJNA194557-WS246-annotations.gff]

##gff-version	3
##Species, BioProject, Release: C. sp5, PRJNA194557, WS246
##sequence-region	Csp5_scaffold_00676 23553 37795
Csp5_scaffold_00676	ALN	gene	31558	33303	2766	+	.	ID=gene00001;Name=Csp5_scaffold_00676_32
Csp5_scaffold_00676	ALN	mRNA	31558	33303	2766	+	.	ID=mRNA00001;Parent=gene00001;Name=Csp5_scaffold_00676_32
Csp5_scaffold_00676	ALN	cds	31558	32002	842	+	0	ID=cds00001;Parent=mRNA00001;Name=Csp5_scaffold_00676_32;Target=Csp5_scaffold_00676.g14307.t1 1 148 +
Csp5_scaffold_00676	ALN	cds	32062	32327	486	+	2	ID=cds00002;Parent=mRNA00001;Name=Csp5_scaffold_00676_32;Target=Csp5_scaffold_00676.g14307.t1 149 237 +
Csp5_scaffold_00676	ALN	cds	32373	32804	764	+	0	ID=cds00003;Parent=mRNA00001;Name=Csp5_scaffold_00676_32;Target=Csp5_scaffold_00676.g14307.t1 238 381 +
Csp5_scaffold_00676	ALN	cds	32860	33303	810	+	0	ID=cds00004;Parent=mRNA00001;Name=Csp5_scaffold_00676_32;Target=Csp5_scaffold_00676.g14307.t1 382 529 +
##sequence-region	Csp5_scaffold_00838 23553 33616
Csp5_scaffold_00838	ALN	gene	26622	30515	6272	+	.	ID=gene00002;Name=Csp5_scaffold_00838_28
Csp5_scaffold_00838	ALN	mRNA	26622	30515	6272	+	.	ID=mRNA00002;Parent=gene00002;Name=Csp5_scaffold_00838_28
Csp5_scaffold_00838	ALN	cds	26622	26809	385	+	0	ID=cds00005;Parent=mRNA00002;Name=Csp5_scaffold_00838_28;Target=Csp5_scaffold_00838.g15945.t1 1 63 +
Csp5_scaffold_00838	ALN	cds	26856	27141	520	+	1	ID=cds00006;Parent=mRNA00002;Name=Csp5_scaffold_00838_28;Target=Csp5_scaffold_00838.g15945.t1 64 158 +
Csp5_scaffold_00838	ALN	cds	27186	27746	1045	+	0	ID=cds00007;Parent=mRNA00002;Name=Csp5_scaffold_00838_28;Target=Csp5_scaffold_00838.g15945.t1 159 345 +
Csp5_scaffold_00838	ALN	cds	27793	29066	2347	+	0	ID=cds00008;Parent=mRNA00002;Name=Csp5_scaffold_00838_28;Target=Csp5_scaffold_00838.g15945.t1 346 770 +
Csp5_scaffold_00838	ALN	cds	29135	29395	456	+	1	ID=cds00009;Parent=mRNA00002;Name=Csp5_scaffold_00838_28;Target=Csp5_scaffold_00838.g15945.t1 771 857 +
Csp5_scaffold_00838	ALN	cds	29445	29819	713	+	1	ID=cds00010;Parent=mRNA00002;Name=Csp5_scaffold_00838_28;Target=Csp5_scaffold_00838.g15945.t1 858 982 +
Csp5_scaffold_00838	ALN	cds	29867	30338	872	+	1	ID=cds00011;Parent=mRNA00002;Name=Csp5_scaffold_00838_28;Target=Csp5_scaffold_00838.g15945.t1 983 1139 +
Csp5_scaffold_00838	ALN	cds	30387	30515	260	+	0	ID=cds00012;Parent=mRNA00002;Name=Csp5_scaffold_00838_28;Target=Csp5_scaffold_00838.g15945.t1 1140 1182 +
##sequence-region	Csp5_scaffold_00137 1 13312
Csp5_scaffold_00137	ALN	gene	55	4907	2660	+	.	ID=gene00003;Name=Csp5_scaffold_00137_2
Csp5_scaffold_00137	ALN	mRNA	55	4907	2660	+	.	ID=mRNA00003;Parent=gene00003;Name=Csp5_scaffold_00137_2
Csp5_scaffold_00137	ALN	cds	55	59	60	+	0	ID=cds00013;Parent=mRNA00003;Name=Csp5_scaffold_00137_2;Target=Csp5_scaffold_00137.g5342.t1 1 1 +
Csp5_scaffold_00137	ALN	cds	1069	1221	319	+	1	ID=cds00014;Parent=mRNA00003;Name=Csp5_scaffold_00137_2;Target=Csp5_scaffold_00137.g5342.t1 2 52 +
Csp5_scaffold_00137	ALN	cds	1929	2034	227	+	1	ID=cds00015;Parent=mRNA00003;Name=Csp5_scaffold_00137_2;Target=Csp5_scaffold_00137.g5342.t1 53 87 +
Csp5_scaffold_00137	ALN	cds	2229	2420	390	+	0	ID=cds00016;Parent=mRNA00003;Name=Csp5_scaffold_00137_2;Target=Csp5_scaffold_00137.g5342.t1 88 151 +
Csp5_scaffold_00137	ALN	cds	2465	2626	301	+	0	ID=cds00017;Parent=mRNA00003;Name=Csp5_scaffold_00137_2;Target=Csp5_scaffold_00137.g5342.t1 152 205 +
Csp5_scaffold_00137	ALN	cds	2673	2870	384	+	0	ID=cds00018;Parent=mRNA00003;Name=Csp5_scaffold_00137_2;Target=Csp5_scaffold_00137.g5342.t1 206 271 +
Csp5_scaffold_00137	ALN	cds	3567	3773	107	+	0	ID=cds00019;Parent=mRNA00003;Name=Csp5_scaffold_00137_2;Target=Csp5_scaffold_00137.g5342.t1 272 404 +
Csp5_scaffold_00137	ALN	cds	3941	4069	279	+	0	ID=cds00020;Parent=mRNA00003;Name=Csp5_scaffold_00137_2;Target=Csp5_scaffold_00137.g5342.t1 405 447 +
Csp5_scaffold_00137	ALN	cds	4114	4476	728	+	0	ID=cds00021;Parent=mRNA00003;Name=Csp5_scaffold_00137_2;Target=Csp5_scaffold_00137.g5342.t1 448 568 +
Csp5_scaffold_00137	ALN	cds	4737	4907	337	+	0	ID=cds00022;Parent=mRNA00003;Name=Csp5_scaffold_00137_2;Target=Csp5_scaffold_00137.g5342.t1 569 625 +
##sequence-region	Csp5_scaffold_01402 1 13312
Csp5_scaffold_01402	ALN	gene	4595	6000	1108	-	.	ID=gene00004;Name=Csp5_scaffold_01402_5
Csp5_scaffold_01402	ALN	mRNA	4595	6000	1108	-	.	ID=mRNA00004;Parent=gene00004;Name=Csp5_scaffold_01402_5
Csp5_scaffold_01402	ALN	cds	5914	6000	240	-	0	ID=cds00023;Parent=mRNA00004;Name=Csp5_scaffold_01402_5;Target=Csp5_scaffold_01402.g20698.t1 1 29 +
Csp5_scaffold_01402	ALN	cds	5219	5335	254	-	0	ID=cds00024;Parent=mRNA00004;Name=Csp5_scaffold_01402_5;Target=Csp5_scaffold_01402.g20698.t1 30 68 +
Csp5_scaffold_01402	ALN	cds	4884	5090	422	-	0	ID=cds00025;Parent=mRNA00004;Name=Csp5_scaffold_01402_5;Target=Csp5_scaffold_01402.g20698.t1 69 137 +
Csp5_scaffold_01402	ALN	cds	4595	4756	347	-	0	ID=cds00026;Parent=mRNA00004;Name=Csp5_scaffold_01402_5;Target=Csp5_scaffold_01402.g20698.t1 138 191 +
##sequence-region	Csp5_scaffold_00223 1 13312
Csp5_scaffold_00223	ALN	gene	2732	7675	3185	+	.	ID=gene00005;Name=Csp5_scaffold_00223_5
Csp5_scaffold_00223	ALN	mRNA	2732	7675	3185	+	.	ID=mRNA00005;Parent=gene00005;Name=Csp5_scaffold_00223_5
Csp5_scaffold_00223	ALN	cds	2732	2788	165	+	0	ID=cds00027;Parent=mRNA00005;Name=Csp5_scaffold_00223_5;Target=Csp5_scaffold_00223.g7411.t2 1 19 +
Csp5_scaffold_00223	ALN	cds	4220	4286	122	+	0	ID=cds00028;Parent=mRNA00005;Name=Csp5_scaffold_00223_5;Target=Csp5_scaffold_00223.g7411.t2 20 41 +
Csp5_scaffold_00223	ALN	cds	4353	4439	196	+	2	ID=cds00029;Parent=mRNA00005;Name=Csp5_scaffold_00223_5;Target=Csp5_scaffold_00223.g7411.t2 42 70 +
Csp5_scaffold_00223	ALN	cds	4994	5124	264	+	2	ID=cds00030;Parent=mRNA00005;Name=Csp5_scaffold_00223_5;Target=Csp5_scaffold_00223.g7411.t2 71 114 +
Csp5_scaffold_00223	ALN	cds	5169	5384	408	+	0	ID=cds00031;Parent=mRNA00005;Name=Csp5_scaffold_00223_5;Target=Csp5_scaffold_00223.g7411.t2 115 186 +
Csp5_scaffold_00223	ALN	cds	5432	5543	203	+	0	ID=cds00032;Parent=mRNA00005;Name=Csp5_scaffold_00223_5;Target=Csp5_scaffold_00223.g7411.t2 187 223 +
Csp5_scaffold_00223	ALN	cds	5591	5757	274	+	2	ID=cds00033;Parent=mRNA00005;Name=Csp5_scaffold_00223_5;Target=Csp5_scaffold_00223.g7411.t2 224 279 +
Csp5_scaffold_00223	ALN	cds	5903	6290	700	+	0	ID=cds00034;Parent=mRNA00005;Name=Csp5_scaffold_00223_5;Target=Csp5_scaffold_00223.g7411.t2 280 408 +
Csp5_scaffold_00223	ALN	cds	6337	6500	325	+	2	ID=cds00035;Parent=mRNA00005;Name=Csp5_scaffold_00223_5;Target=Csp5_scaffold_00223.g7411.t2 409 463 +
Csp5_scaffold_00223	ALN	cds	6764	7030	520	+	0	ID=cds00036;Parent=mRNA00005;Name=Csp5_scaffold_00223_5;Target=Csp5_scaffold_00223.g7411.t2 464 552 +
Csp5_scaffold_00223	ALN	cds	7080	7305	445	+	0	ID=cds00037;Parent=mRNA00005;Name=Csp5_scaffold_00223_5;Target=Csp5_scaffold_00223.g7411.t2 553 627 +
Csp5_scaffold_00223	ALN	cds	7626	7675	115	+	2	ID=cds00038;Parent=mRNA00005;Name=Csp5_scaffold_00223_5;Target=Csp5_scaffold_00223.g7411.t2 628 644 +
##sequence-region	Csp5_scaffold_00531 11265 25600
Csp5_scaffold_00531	ALN	gene	17677	23240	5846	+	.	ID=gene00006;Name=Csp5_scaffold_00531_20
Csp5_scaffold_00531	ALN	mRNA	17677	23240	5846	+	.	ID=mRNA00006;Parent=gene00006;Name=Csp5_scaffold_00531_20
Csp5_scaffold_00531	ALN	cds	17677	17692	96	+	0	ID=cds00039;Parent=mRNA00006;Name=Csp5_scaffold_00531_20;Target=Csp5_scaffold_00531.g12514.t1 1 5 +
Csp5_scaffold_00531	ALN	cds	18222	18501	506	+	2	ID=cds00040;Parent=mRNA00006;Name=Csp5_scaffold_00531_20;Target=Csp5_scaffold_00531.g12514.t1 6 99 +
Csp5_scaffold_00531	ALN	cds	18548	18810	147	+	1	ID=cds00041;Parent=mRNA00006;Name=Csp5_scaffold_00531_20;Target=Csp5_scaffold_00531.g12514.t1 142 172 +
Csp5_scaffold_00531	ALN	cds	18859	19117	464	+	0	ID=cds00042;Parent=mRNA00006;Name=Csp5_scaffold_00531_20;Target=Csp5_scaffold_00531.g12514.t1 173 258 +
Csp5_scaffold_00531	ALN	cds	19164	19348	342	+	2	ID=cds00043;Parent=mRNA00006;Name=Csp5_scaffold_00531_20;Target=Csp5_scaffold_00531.g12514.t1 259 320 +
Csp5_scaffold_00531	ALN	cds	19457	19709	489	+	0	ID=cds00044;Parent=mRNA00006;Name=Csp5_scaffold_00531_20;Target=Csp5_scaffold_00531.g12514.t1 321 404 +
Csp5_scaffold_00531	ALN	cds	19921	20116	384	+	2	ID=cds00045;Parent=mRNA00006;Name=Csp5_scaffold_00531_20;Target=Csp5_scaffold_00531.g12514.t1 405 470 +
Csp5_scaffold_00531	ALN	cds	20364	20438	145	+	1	ID=cds00046;Parent=mRNA00006;Name=Csp5_scaffold_00531_20;Target=Csp5_scaffold_00531.g12514.t1 471 495 +
Csp5_scaffold_00531	ALN	cds	20486	20576	190	+	1	ID=cds00047;Parent=mRNA00006;Name=Csp5_scaffold_00531_20;Target=Csp5_scaffold_00531.g12514.t1 496 525 +
Csp5_scaffold_00531	ALN	cds	20630	20806	347	+	0	ID=cds00048;Parent=mRNA00006;Name=Csp5_scaffold_00531_20;Target=Csp5_scaffold_00531.g12514.t1 526 584 +
Csp5_scaffold_00531	ALN	cds	20856	20953	214	+	0	ID=cds00049;Parent=mRNA00006;Name=Csp5_scaffold_00531_20;Target=Csp5_scaffold_00531.g12514.t1 585 617 +
Csp5_scaffold_00531	ALN	cds	21001	21275	519	+	1	ID=cds00050;Parent=mRNA00006;Name=Csp5_scaffold_00531_20;Target=Csp5_scaffold_00531.g12514.t1 618 708 +
Csp5_scaffold_00531	ALN	cds	21562	21744	363	+	2	ID=cds00051;Parent=mRNA00006;Name=Csp5_scaffold_00531_20;Target=Csp5_scaffold_00531.g12514.t1 709 769 +
Csp5_scaffold_00531	ALN	cds	21792	22306	910	+	2	ID=cds00052;Parent=mRNA00006;Name=Csp5_scaffold_00531_20;Target=Csp5_scaffold_00531.g12514.t1 770 941 +
Csp5_scaffold_00531	ALN	cds	22350	22454	227	+	0	ID=cds00053;Parent=mRNA00006;Name=Csp5_scaffold_00531_20;Target=Csp5_scaffold_00531.g12514.t1 942 976 +
Csp5_scaffold_00531	ALN	cds	22502	22765	530	+	0	ID=cds00054;Parent=mRNA00006;Name=Csp5_scaffold_00531_20;Target=Csp5_scaffold_00531.g12514.t1 977 1064 +
Csp5_scaffold_00531	ALN	cds	22812	23240	749	+	0	ID=cds00055;Parent=mRNA00006;Name=Csp5_scaffold_00531_20;Target=Csp5_scaffold_00531.g12514.t1 1065 1207 +
##sequence-region	Csp5_scaffold_00063 84993 117479
Csp5_scaffold_00063	ALN	gene	94554	115042	3791	-	.	ID=gene00007;Name=Csp5_scaffold_00063_104
Csp5_scaffold_00063	ALN	mRNA	94554	115042	3791	-	.	ID=mRNA00007;Parent=gene00007;Name=Csp5_scaffold_00063_104
Csp5_scaffold_00063	ALN	cds	114932	115042	262	-	0	ID=cds00056;Parent=mRNA00007;Name=Csp5_scaffold_00063_104;Target=s2877 1 37 +
Csp5_scaffold_00063	ALN	cds	113943	114002	138	-	0	ID=cds00057;Parent=mRNA00007;Name=Csp5_scaffold_00063_104;Target=s2877 38 57 +
Csp5_scaffold_00063	ALN	cds	99205	99277	162	-	0	ID=cds00058;Parent=mRNA00007;Name=Csp5_scaffold_00063_104;Target=s2877 58 81 +
Csp5_scaffold_00063	ALN	cds	98474	98556	179	-	2	ID=cds00059;Parent=mRNA00007;Name=Csp5_scaffold_00063_104;Target=s2877 82 109 +
Csp5_scaffold_00063	ALN	cds	98304	98426	260	-	0	ID=cds00060;Parent=mRNA00007;Name=Csp5_scaffold_00063_104;Target=s2877 110 150 +
Csp5_scaffold_00063	ALN	cds	97989	98258	531	-	0	ID=cds00061;Parent=mRNA00007;Name=Csp5_scaffold_00063_104;Target=s2877 151 240 +
Csp5_scaffold_00063	ALN	cds	97893	97937	114	-	0	ID=cds00062;Parent=mRNA00007;Name=Csp5_scaffold_00063_104;Target=s2877 241 255 +
Csp5_scaffold_00063	ALN	cds	97773	97841	162	-	0	ID=cds00063;Parent=mRNA00007;Name=Csp5_scaffold_00063_104;Target=s2877 256 278 +
Csp5_scaffold_00063	ALN	cds	97014	97109	189	-	0	ID=cds00064;Parent=mRNA00007;Name=Csp5_scaffold_00063_104;Target=s2877 279 310 +
Csp5_scaffold_00063	ALN	cds	96504	96581	173	-	0	ID=cds00065;Parent=mRNA00007;Name=Csp5_scaffold_00063_104;Target=s2877 311 336 +
Csp5_scaffold_00063	ALN	cds	96221	96318	209	-	0	ID=cds00066;Parent=mRNA00007;Name=Csp5_scaffold_00063_104;Target=s2877 337 369 +
Csp5_scaffold_00063	ALN	cds	95815	96172	663	-	1	ID=cds00067;Parent=mRNA00007;Name=Csp5_scaffold_00063_104;Target=s2877 370 488 +
Csp5_scaffold_00063	ALN	cds	95378	95563	383	-	0	ID=cds00068;Parent=mRNA00007;Name=Csp5_scaffold_00063_104;Target=s2877 489 550 +
Csp5_scaffold_00063	ALN	cds	95041	95333	545	-	0	ID=cds00069;Parent=mRNA00007;Name=Csp5_scaffold_00063_104;Target=s2877 551 648 +
Csp5_scaffold_00063	ALN	cds	94815	94970	306	-	1	ID=cds00070;Parent=mRNA00007;Name=Csp5_scaffold_00063_104;Target=s2877 649 700 +
Csp5_scaffold_00063	ALN	cds	94693	94768	155	-	1	ID=cds00071;Parent=mRNA00007;Name=Csp5_scaffold_00063_104;Target=s2877 701 725 +
Csp5_scaffold_00063	ALN	cds	94554	94643	183	-	0	ID=cds00072;Parent=mRNA00007;Name=Csp5_scaffold_00063_104;Target=s2877 726 755 +
##sequence-region	Csp5_scaffold_00056 97281 123904
Csp5_scaffold_00056	ALN	gene	102757	104202	1467	-	.	ID=gene00008;Name=Csp5_scaffold_00056_103
Csp5_scaffold_00056	ALN	mRNA	102757	104202	1467	-	.	ID=mRNA00008;Parent=gene00008;Name=Csp5_scaffold_00056_103
Csp5_scaffold_00056	ALN	cds	103990	104202	359	-	0	ID=cds00073;Parent=mRNA00008;Name=Csp5_scaffold_00056_103;Target=s2768 1 71 +
Csp5_scaffold_00056	ALN	cds	102757	103398	1164	-	0	ID=cds00074;Parent=mRNA00008;Name=Csp5_scaffold_00056_103;Target=s2768 72 285 +
##sequence-region	Csp5_scaffold_03230 1 11319
Csp5_scaffold_03230	ALN	gene	3421	6143	2546	+	.	ID=gene00009;Name=Csp5_scaffold_03230_4
Csp5_scaffold_03230	ALN	mRNA	3421	6143	2546	+	.	ID=mRNA00009;Parent=gene00009;Name=Csp5_scaffold_03230_4
Csp5_scaffold_03230	ALN	cds	3421	4465	705	+	0	ID=cds00075;Parent=mRNA00009;Name=Csp5_scaffold_03230_4;Target=Csp5_scaffold_03230.g29501.t2 215 270 +
Csp5_scaffold_03230	ALN	cds	4802	4963	312	+	2	ID=cds00076;Parent=mRNA00009;Name=Csp5_scaffold_03230_4;Target=Csp5_scaffold_03230.g29501.t2 271 324 +
Csp5_scaffold_03230	ALN	cds	5193	5600	763	+	2	ID=cds00077;Parent=mRNA00009;Name=Csp5_scaffold_03230_4;Target=Csp5_scaffold_03230.g29501.t2 325 460 +
Csp5_scaffold_03230	ALN	cds	5649	6143	918	+	2	ID=cds00078;Parent=mRNA00009;Name=Csp5_scaffold_03230_4;Target=Csp5_scaffold_03230.g29501.t2 461 625 +
##sequence-region	Csp5_scaffold_01143 1 25600
Csp5_scaffold_01143	ALN	gene	3870	20767	2107	-	.	ID=gene00010;Name=Csp5_scaffold_01143_12
Csp5_scaffold_01143	ALN	mRNA	3870	20767	2107	-	.	ID=mRNA00010;Parent=gene00010;Name=Csp5_scaffold_01143_12
Csp5_scaffold_01143	ALN	cds	20654	20767	291	-	0	ID=cds00079;Parent=mRNA00010;Name=Csp5_scaffold_01143_12;Target=s2815 1 38 +
Csp5_scaffold_01143	ALN	cds	20327	20417	184	-	0	ID=cds00080;Parent=mRNA00010;Name=Csp5_scaffold_01143_12;Target=s2815 39 68 +
Csp5_scaffold_01143	ALN	cds	20086	20242	318	-	2	ID=cds00081;Parent=mRNA00010;Name=Csp5_scaffold_01143_12;Target=s2815 69 121 +
Csp5_scaffold_01143	ALN	cds	5942	6040	203	-	1	ID=cds00082;Parent=mRNA00010;Name=Csp5_scaffold_01143_12;Target=s2815 122 154 +
Csp5_scaffold_01143	ALN	cds	5343	5494	271	-	1	ID=cds00083;Parent=mRNA00010;Name=Csp5_scaffold_01143_12;Target=s2815 155 204 +
Csp5_scaffold_01143	ALN	cds	4822	4927	197	-	2	ID=cds00084;Parent=mRNA00010;Name=Csp5_scaffold_01143_12;Target=s2815 205 240 +
Csp5_scaffold_01143	ALN	cds	4671	4687	-17	-	1	ID=cds00085;Parent=mRNA00010;Name=Csp5_scaffold_01143_12;Target=s2815 241 241 +
Csp5_scaffold_01143	ALN	cds	4457	4609	133	-	2	ID=cds00086;Parent=mRNA00010;Name=Csp5_scaffold_01143_12;Target=s2815 242 291 +
Csp5_scaffold_01143	ALN	cds	3870	4423	965	-	2	ID=cds00087;Parent=mRNA00010;Name=Csp5_scaffold_01143_12;Target=s2815 292 476 +
##sequence-region	Csp5_scaffold_00024 1 25600
Csp5_scaffold_00024	ALN	gene	10177	13377	5286	+	.	ID=gene00011;Name=Csp5_scaffold_00024_11
Csp5_scaffold_00024	ALN	mRNA	10177	13377	5286	+	.	ID=mRNA00011;Parent=gene00011;Name=Csp5_scaffold_00024_11
Csp5_scaffold_00024	ALN	cds	10177	10387	458	+	0	ID=cds00088;Parent=mRNA00011;Name=Csp5_scaffold_00024_11;Target=Csp5_scaffold_00024.g1397.t1 1 70 +
Csp5_scaffold_00024	ALN	cds	10438	11521	2103	+	2	ID=cds00089;Parent=mRNA00011;Name=Csp5_scaffold_00024_11;Target=Csp5_scaffold_00024.g1397.t1 71 432 +
Csp5_scaffold_00024	ALN	cds	11569	12171	1152	+	1	ID=cds00090;Parent=mRNA00011;Name=Csp5_scaffold_00024_11;Target=Csp5_scaffold_00024.g1397.t1 433 633 +
Csp5_scaffold_00024	ALN	cds	12220	12709	927	+	1	ID=cds00091;Parent=mRNA00011;Name=Csp5_scaffold_00024_11;Target=Csp5_scaffold_00024.g1397.t1 634 796 +
Csp5_scaffold_00024	ALN	cds	12886	13191	597	+	0	ID=cds00092;Parent=mRNA00011;Name=Csp5_scaffold_00024_11;Target=Csp5_scaffold_00024.g1397.t1 797 898 +
Csp5_scaffold_00024	ALN	cds	13240	13377	285	+	0	ID=cds00093;Parent=mRNA00011;Name=Csp5_scaffold_00024_11;Target=Csp5_scaffold_00024.g1397.t1 899 944 +
##sequence-region	Csp5_scaffold_00250 23553 62464
Csp5_scaffold_00250	ALN	gene	31623	53546	10147	-	.	ID=gene00012;Name=Csp5_scaffold_00250_42
Csp5_scaffold_00250	ALN	mRNA	31623	53546	10147	-	.	ID=mRNA00012;Parent=gene00012;Name=Csp5_scaffold_00250_42
Csp5_scaffold_00250	ALN	cds	53441	53546	254	-	0	ID=cds00094;Parent=mRNA00012;Name=Csp5_scaffold_00250_42;Target=s2838 1 35 +
Csp5_scaffold_00250	ALN	cds	50896	51004	228	-	2	ID=cds00095;Parent=mRNA00012;Name=Csp5_scaffold_00250_42;Target=s2838 36 72 +
Csp5_scaffold_00250	ALN	cds	46788	46899	248	-	1	ID=cds00096;Parent=mRNA00012;Name=Csp5_scaffold_00250_42;Target=s2838 73 109 +
Csp5_scaffold_00250	ALN	cds	46176	46325	270	-	0	ID=cds00097;Parent=mRNA00012;Name=Csp5_scaffold_00250_42;Target=s2838 110 159 +
Csp5_scaffold_00250	ALN	cds	45437	45774	621	-	0	ID=cds00098;Parent=mRNA00012;Name=Csp5_scaffold_00250_42;Target=s2838 160 272 +
Csp5_scaffold_00250	ALN	cds	44760	44868	239	-	1	ID=cds00099;Parent=mRNA00012;Name=Csp5_scaffold_00250_42;Target=s2838 273 308 +
Csp5_scaffold_00250	ALN	cds	44462	44630	332	-	0	ID=cds00100;Parent=mRNA00012;Name=Csp5_scaffold_00250_42;Target=s2838 309 364 +
Csp5_scaffold_00250	ALN	cds	42979	43589	1215	-	2	ID=cds00101;Parent=mRNA00012;Name=Csp5_scaffold_00250_42;Target=s2838 365 568 +
Csp5_scaffold_00250	ALN	cds	42199	42417	425	-	0	ID=cds00102;Parent=mRNA00012;Name=Csp5_scaffold_00250_42;Target=s2838 569 641 +
Csp5_scaffold_00250	ALN	cds	41650	41899	285	-	0	ID=cds00103;Parent=mRNA00012;Name=Csp5_scaffold_00250_42;Target=s2838 709 724 +
Csp5_scaffold_00250	ALN	cds	40773	41116	662	-	0	ID=cds00104;Parent=mRNA00012;Name=Csp5_scaffold_00250_42;Target=s2838 725 839 +
Csp5_scaffold_00250	ALN	cds	40309	40424	261	-	1	ID=cds00105;Parent=mRNA00012;Name=Csp5_scaffold_00250_42;Target=s2838 840 877 +
Csp5_scaffold_00250	ALN	cds	39683	39953	498	-	2	ID=cds00106;Parent=mRNA00012;Name=Csp5_scaffold_00250_42;Target=s2838 878 968 +
Csp5_scaffold_00250	ALN	cds	38555	38827	511	-	1	ID=cds00107;Parent=mRNA00012;Name=Csp5_scaffold_00250_42;Target=s2838 969 1059 +
Csp5_scaffold_00250	ALN	cds	37813	38110	524	-	1	ID=cds00108;Parent=mRNA00012;Name=Csp5_scaffold_00250_42;Target=s2838 1060 1158 +
Csp5_scaffold_00250	ALN	cds	36479	36822	654	-	0	ID=cds00109;Parent=mRNA00012;Name=Csp5_scaffold_00250_42;Target=s2838 1159 1273 +
Csp5_scaffold_00250	ALN	cds	35749	36220	905	-	1	ID=cds00110;Parent=mRNA00012;Name=Csp5_scaffold_00250_42;Target=s2838 1274 1430 +
Csp5_scaffold_00250	ALN	cds	34729	35121	798	-	0	ID=cds00111;Parent=mRNA00012;Name=Csp5_scaffold_00250_42;Target=s2838 1431 1561 +
Csp5_scaffold_00250	ALN	cds	33569	34108	1035	-	0	ID=cds00112;Parent=mRNA00012;Name=Csp5_scaffold_00250_42;Target=s2838 1562 1741 +
Csp5_scaffold_00250	ALN	cds	33014	33157	297	-	0	ID=cds00113;Parent=mRNA00012;Name=Csp5_scaffold_00250_42;Target=s2838 1742 1789 +
Csp5_scaffold_00250	ALN	cds	32514	32693	361	-	0	ID=cds00114;Parent=mRNA00012;Name=Csp5_scaffold_00250_42;Target=s2838 1790 1849 +
Csp5_scaffold_00250	ALN	cds	31864	32175	561	-	0	ID=cds00115;Parent=mRNA00012;Name=Csp5_scaffold_00250_42;Target=s2838 1850 1953 +
Csp5_scaffold_00250	ALN	cds	31623	31694	176	-	0	ID=cds00116;Parent=mRNA00012;Name=Csp5_scaffold_00250_42;Target=s2838 1954 1977 +
##sequence-region	Csp5_scaffold_00168 35841 62464
Csp5_scaffold_00168	ALN	gene	48115	58337	6864	-	.	ID=gene00013;Name=Csp5_scaffold_00168_53
Csp5_scaffold_00168	ALN	mRNA	48115	58337	6864	-	.	ID=mRNA00013;Parent=gene00013;Name=Csp5_scaffold_00168_53
Csp5_scaffold_00168	ALN	cds	58257	58337	209	-	0	ID=cds00117;Parent=mRNA00013;Name=Csp5_scaffold_00168_53;Target=Csp5_scaffold_00168.g6146.t2 1 27 +
Csp5_scaffold_00168	ALN	cds	57197	57254	127	-	0	ID=cds00118;Parent=mRNA00013;Name=Csp5_scaffold_00168_53;Target=Csp5_scaffold_00168.g6146.t2 28 46 +
Csp5_scaffold_00168	ALN	cds	56287	56493	409	-	2	ID=cds00119;Parent=mRNA00013;Name=Csp5_scaffold_00168_53;Target=Csp5_scaffold_00168.g6146.t2 47 115 +
Csp5_scaffold_00168	ALN	cds	56072	56173	183	-	2	ID=cds00120;Parent=mRNA00013;Name=Csp5_scaffold_00168_53;Target=Csp5_scaffold_00168.g6146.t2 116 149 +
Csp5_scaffold_00168	ALN	cds	55305	55460	299	-	2	ID=cds00121;Parent=mRNA00013;Name=Csp5_scaffold_00168_53;Target=Csp5_scaffold_00168.g6146.t2 150 201 +
Csp5_scaffold_00168	ALN	cds	54163	54317	321	-	2	ID=cds00122;Parent=mRNA00013;Name=Csp5_scaffold_00168_53;Target=Csp5_scaffold_00168.g6146.t2 202 253 +
Csp5_scaffold_00168	ALN	cds	54008	54118	230	-	0	ID=cds00123;Parent=mRNA00013;Name=Csp5_scaffold_00168_53;Target=Csp5_scaffold_00168.g6146.t2 254 290 +
Csp5_scaffold_00168	ALN	cds	53473	53742	536	-	0	ID=cds00124;Parent=mRNA00013;Name=Csp5_scaffold_00168_53;Target=Csp5_scaffold_00168.g6146.t2 291 380 +
Csp5_scaffold_00168	ALN	cds	51337	53008	3140	-	0	ID=cds00125;Parent=mRNA00013;Name=Csp5_scaffold_00168_53;Target=Csp5_scaffold_00168.g6146.t2 381 937 +
Csp5_scaffold_00168	ALN	cds	50750	50811	154	-	2	ID=cds00126;Parent=mRNA00013;Name=Csp5_scaffold_00168_53;Target=Csp5_scaffold_00168.g6146.t2 938 958 +
Csp5_scaffold_00168	ALN	cds	49850	49971	268	-	0	ID=cds00127;Parent=mRNA00013;Name=Csp5_scaffold_00168_53;Target=Csp5_scaffold_00168.g6146.t2 959 999 +
Csp5_scaffold_00168	ALN	cds	49572	49802	443	-	1	ID=cds00128;Parent=mRNA00013;Name=Csp5_scaffold_00168_53;Target=Csp5_scaffold_00168.g6146.t2 1000 1076 +
Csp5_scaffold_00168	ALN	cds	49357	49525	349	-	1	ID=cds00129;Parent=mRNA00013;Name=Csp5_scaffold_00168_53;Target=Csp5_scaffold_00168.g6146.t2 1077 1132 +
Csp5_scaffold_00168	ALN	cds	49166	49303	306	-	0	ID=cds00130;Parent=mRNA00013;Name=Csp5_scaffold_00168_53;Target=Csp5_scaffold_00168.g6146.t2 1133 1178 +
Csp5_scaffold_00168	ALN	cds	48983	49116	294	-	0	ID=cds00131;Parent=mRNA00013;Name=Csp5_scaffold_00168_53;Target=Csp5_scaffold_00168.g6146.t2 1179 1223 +
Csp5_scaffold_00168	ALN	cds	48115	48304	384	-	1	ID=cds00132;Parent=mRNA00013;Name=Csp5_scaffold_00168_53;Target=Csp5_scaffold_00168.g6146.t2 1224 1286 +
##sequence-region	Csp5_scaffold_04683 1 6992
Csp5_scaffold_04683	ALN	gene	644	1844	1874	+	.	ID=gene00014;Name=Csp5_scaffold_04683_1
Csp5_scaffold_04683	ALN	mRNA	644	1844	1874	+	.	ID=mRNA00014;Parent=gene00014;Name=Csp5_scaffold_04683_1
Csp5_scaffold_04683	ALN	cds	644	653	97	+	0	ID=cds00133;Parent=mRNA00014;Name=Csp5_scaffold_04683_1;Target=Csp5_scaffold_04683.g33502.t2 1 3 +
Csp5_scaffold_04683	ALN	cds	725	822	221	+	2	ID=cds00134;Parent=mRNA00014;Name=Csp5_scaffold_04683_1;Target=Csp5_scaffold_04683.g33502.t2 4 36 +
Csp5_scaffold_04683	ALN	cds	871	1401	1016	+	0	ID=cds00135;Parent=mRNA00014;Name=Csp5_scaffold_04683_1;Target=Csp5_scaffold_04683.g33502.t2 37 213 +
Csp5_scaffold_04683	ALN	cds	1447	1709	527	+	0	ID=cds00136;Parent=mRNA00014;Name=Csp5_scaffold_04683_1;Target=Csp5_scaffold_04683.g33502.t2 214 301 +
Csp5_scaffold_04683	ALN	cds	1757	1844	199	+	1	ID=cds00137;Parent=mRNA00014;Name=Csp5_scaffold_04683_1;Target=Csp5_scaffold_04683.g33502.t2 302 330 +
##sequence-region	Csp5_scaffold_00245 35841 50176
Csp5_scaffold_00245	ALN	gene	39636	44558	3946	-	.	ID=gene00015;Name=Csp5_scaffold_00245_42
Csp5_scaffold_00245	ALN	mRNA	39636	44558	3946	-	.	ID=mRNA00015;Parent=gene00015;Name=Csp5_scaffold_00245_42
Csp5_scaffold_00245	ALN	cds	44371	44558	401	-	0	ID=cds00138;Parent=mRNA00015;Name=Csp5_scaffold_00245_42;Target=s3168 1 63 +
Csp5_scaffold_00245	ALN	cds	44166	44321	314	-	1	ID=cds00139;Parent=mRNA00015;Name=Csp5_scaffold_00245_42;Target=s3168 64 115 +
Csp5_scaffold_00245	ALN	cds	43346	43427	148	-	1	ID=cds00140;Parent=mRNA00015;Name=Csp5_scaffold_00245_42;Target=s3168 116 142 +
Csp5_scaffold_00245	ALN	cds	43005	43097	194	-	0	ID=cds00141;Parent=mRNA00015;Name=Csp5_scaffold_00245_42;Target=s3168 143 173 +
Csp5_scaffold_00245	ALN	cds	42834	42961	258	-	0	ID=cds00142;Parent=mRNA00015;Name=Csp5_scaffold_00245_42;Target=s3168 174 216 +
Csp5_scaffold_00245	ALN	cds	42275	42475	352	-	1	ID=cds00143;Parent=mRNA00015;Name=Csp5_scaffold_00245_42;Target=s3168 217 283 +
Csp5_scaffold_00245	ALN	cds	41682	41936	491	-	1	ID=cds00144;Parent=mRNA00015;Name=Csp5_scaffold_00245_42;Target=s3168 284 368 +
Csp5_scaffold_00245	ALN	cds	41361	41629	490	-	1	ID=cds00145;Parent=mRNA00015;Name=Csp5_scaffold_00245_42;Target=s3168 369 457 +
Csp5_scaffold_00245	ALN	cds	41224	41312	183	-	2	ID=cds00146;Parent=mRNA00015;Name=Csp5_scaffold_00245_42;Target=s3168 458 487 +
Csp5_scaffold_00245	ALN	cds	40513	40609	192	-	0	ID=cds00147;Parent=mRNA00015;Name=Csp5_scaffold_00245_42;Target=s3168 488 519 +
Csp5_scaffold_00245	ALN	cds	40065	40466	767	-	2	ID=cds00148;Parent=mRNA00015;Name=Csp5_scaffold_00245_42;Target=s3168 520 653 +
Csp5_scaffold_00245	ALN	cds	39636	40021	713	-	2	ID=cds00149;Parent=mRNA00015;Name=Csp5_scaffold_00245_42;Target=s3168 654 782 +
##sequence-region	Csp5_scaffold_02498 1 14923
Csp5_scaffold_02498	ALN	gene	4941	7907	2235	-	.	ID=gene00016;Name=Csp5_scaffold_02498_6
Csp5_scaffold_02498	ALN	mRNA	4941	7907	2235	-	.	ID=mRNA00016;Parent=gene00016;Name=Csp5_scaffold_02498_6
Csp5_scaffold_02498	ALN	cds	7719	7907	388	-	0	ID=cds00150;Parent=mRNA00016;Name=Csp5_scaffold_02498_6;Target=Csp5_scaffold_02498.g26726.t1 1 63 +
Csp5_scaffold_02498	ALN	cds	7490	7669	382	-	0	ID=cds00151;Parent=mRNA00016;Name=Csp5_scaffold_02498_6;Target=Csp5_scaffold_02498.g26726.t1 64 123 +
Csp5_scaffold_02498	ALN	cds	6527	6862	657	-	0	ID=cds00152;Parent=mRNA00016;Name=Csp5_scaffold_02498_6;Target=Csp5_scaffold_02498.g26726.t1 124 235 +
Csp5_scaffold_02498	ALN	cds	6065	6251	373	-	0	ID=cds00153;Parent=mRNA00016;Name=Csp5_scaffold_02498_6;Target=Csp5_scaffold_02498.g26726.t1 236 297 +
Csp5_scaffold_02498	ALN	cds	5370	5505	237	-	2	ID=cds00154;Parent=mRNA00016;Name=Csp5_scaffold_02498_6;Target=Csp5_scaffold_02498.g26726.t1 298 343 +
Csp5_scaffold_02498	ALN	cds	5200	5323	257	-	1	ID=cds00155;Parent=mRNA00016;Name=Csp5_scaffold_02498_6;Target=Csp5_scaffold_02498.g26726.t1 344 384 +
Csp5_scaffold_02498	ALN	cds	4941	5048	248	-	0	ID=cds00156;Parent=mRNA00016;Name=Csp5_scaffold_02498_6;Target=Csp5_scaffold_02498.g26726.t1 385 420 +
##sequence-region	Csp5_scaffold_03202 1 11463
Csp5_scaffold_03202	ALN	gene	7016	9862	2223	+	.	ID=gene00017;Name=Csp5_scaffold_03202_8
Csp5_scaffold_03202	ALN	mRNA	7016	9862	2223	+	.	ID=mRNA00017;Parent=gene00017;Name=Csp5_scaffold_03202_8
Csp5_scaffold_03202	ALN	cds	7016	7204	384	+	0	ID=cds00157;Parent=mRNA00017;Name=Csp5_scaffold_03202_8;Target=Csp5_scaffold_02498.g26726.t1 1 63 +
Csp5_scaffold_03202	ALN	cds	7264	7443	376	+	0	ID=cds00158;Parent=mRNA00017;Name=Csp5_scaffold_03202_8;Target=Csp5_scaffold_02498.g26726.t1 64 123 +
Csp5_scaffold_03202	ALN	cds	7894	8229	653	+	0	ID=cds00159;Parent=mRNA00017;Name=Csp5_scaffold_03202_8;Target=Csp5_scaffold_02498.g26726.t1 124 235 +
Csp5_scaffold_03202	ALN	cds	8510	8696	372	+	0	ID=cds00160;Parent=mRNA00017;Name=Csp5_scaffold_03202_8;Target=Csp5_scaffold_02498.g26726.t1 236 297 +
Csp5_scaffold_03202	ALN	cds	9285	9420	239	+	2	ID=cds00161;Parent=mRNA00017;Name=Csp5_scaffold_03202_8;Target=Csp5_scaffold_02498.g26726.t1 298 343 +
Csp5_scaffold_03202	ALN	cds	9467	9590	257	+	1	ID=cds00162;Parent=mRNA00017;Name=Csp5_scaffold_03202_8;Target=Csp5_scaffold_02498.g26726.t1 344 384 +
Csp5_scaffold_03202	ALN	cds	9755	9862	247	+	0	ID=cds00163;Parent=mRNA00017;Name=Csp5_scaffold_03202_8;Target=Csp5_scaffold_02498.g26726.t1 385 420 +
##sequence-region	Csp5_scaffold_03202 1 11463
Csp5_scaffold_03202	ALN	gene	7016	9862	2228	+	.	ID=gene00018;Name=Csp5_scaffold_03202_8
Csp5_scaffold_03202	ALN	mRNA	7016	9862	2228	+	.	ID=mRNA00018;Parent=gene00018;Name=Csp5_scaffold_03202_8
Csp5_scaffold_03202	ALN	cds	7016	7204	387	+	0	ID=cds00164;Parent=mRNA00018;Name=Csp5_scaffold_03202_8;Target=s3099 1 63 +
Csp5_scaffold_03202	ALN	cds	7264	7443	376	+	0	ID=cds00165;Parent=mRNA00018;Name=Csp5_scaffold_03202_8;Target=s3099 64 123 +
Csp5_scaffold_03202	ALN	cds	7894	8229	655	+	0	ID=cds00166;Parent=mRNA00018;Name=Csp5_scaffold_03202_8;Target=s3099 124 235 +
Csp5_scaffold_03202	ALN	cds	8510	8696	372	+	0	ID=cds00167;Parent=mRNA00018;Name=Csp5_scaffold_03202_8;Target=s3099 236 297 +
Csp5_scaffold_03202	ALN	cds	9285	9420	239	+	2	ID=cds00168;Parent=mRNA00018;Name=Csp5_scaffold_03202_8;Target=s3099 298 343 +
Csp5_scaffold_03202	ALN	cds	9467	9590	257	+	1	ID=cds00169;Parent=mRNA00018;Name=Csp5_scaffold_03202_8;Target=s3099 344 384 +
Csp5_scaffold_03202	ALN	cds	9755	9862	247	+	0	ID=cds00170;Parent=mRNA00018;Name=Csp5_scaffold_03202_8;Target=s3099 385 420 +
##sequence-region	Csp5_scaffold_02498 1 14923
Csp5_scaffold_02498	ALN	gene	4941	7907	2231	-	.	ID=gene00019;Name=Csp5_scaffold_02498_6
Csp5_scaffold_02498	ALN	mRNA	4941	7907	2231	-	.	ID=mRNA00019;Parent=gene00019;Name=Csp5_scaffold_02498_6
Csp5_scaffold_02498	ALN	cds	7719	7907	385	-	0	ID=cds00171;Parent=mRNA00019;Name=Csp5_scaffold_02498_6;Target=s3099 1 63 +
Csp5_scaffold_02498	ALN	cds	7490	7669	382	-	0	ID=cds00172;Parent=mRNA00019;Name=Csp5_scaffold_02498_6;Target=s3099 64 123 +
Csp5_scaffold_02498	ALN	cds	6527	6862	657	-	0	ID=cds00173;Parent=mRNA00019;Name=Csp5_scaffold_02498_6;Target=s3099 124 235 +
Csp5_scaffold_02498	ALN	cds	6065	6251	373	-	0	ID=cds00174;Parent=mRNA00019;Name=Csp5_scaffold_02498_6;Target=s3099 236 297 +
Csp5_scaffold_02498	ALN	cds	5370	5505	237	-	2	ID=cds00175;Parent=mRNA00019;Name=Csp5_scaffold_02498_6;Target=s3099 298 343 +
Csp5_scaffold_02498	ALN	cds	5200	5323	257	-	1	ID=cds00176;Parent=mRNA00019;Name=Csp5_scaffold_02498_6;Target=s3099 344 384 +
Csp5_scaffold_02498	ALN	cds	4941	5048	248	-	0	ID=cds00177;Parent=mRNA00019;Name=Csp5_scaffold_02498_6;Target=s3099 385 420 +
##sequence-region	Csp5_scaffold_02905 1 12676
Csp5_scaffold_02905	ALN	gene	3361	10687	4071	+	.	ID=gene00020;Name=Csp5_scaffold_02905_7
Csp5_scaffold_02905	ALN	mRNA	3361	10687	4071	+	.	ID=mRNA00020;Parent=gene00020;Name=Csp5_scaffold_02905_7
Csp5_scaffold_02905	ALN	cds	3361	3516	326	+	0	ID=cds00178;Parent=mRNA00020;Name=Csp5_scaffold_02905_7;Target=s2853 1 52 +
Csp5_scaffold_02905	ALN	cds	3583	3738	303	+	0	ID=cds00179;Parent=mRNA00020;Name=Csp5_scaffold_02905_7;Target=s2853 53 104 +
Csp5_scaffold_02905	ALN	cds	4542	4667	279	+	0	ID=cds00180;Parent=mRNA00020;Name=Csp5_scaffold_02905_7;Target=s2853 105 146 +
Csp5_scaffold_02905	ALN	cds	5339	5446	251	+	0	ID=cds00181;Parent=mRNA00020;Name=Csp5_scaffold_02905_7;Target=s2853 147 182 +
Csp5_scaffold_02905	ALN	cds	5752	5860	236	+	0	ID=cds00182;Parent=mRNA00020;Name=Csp5_scaffold_02905_7;Target=s2853 183 218 +
Csp5_scaffold_02905	ALN	cds	6899	7053	336	+	2	ID=cds00183;Parent=mRNA00020;Name=Csp5_scaffold_02905_7;Target=s2853 219 270 +
Csp5_scaffold_02905	ALN	cds	7098	7205	235	+	0	ID=cds00184;Parent=mRNA00020;Name=Csp5_scaffold_02905_7;Target=s2853 271 306 +
Csp5_scaffold_02905	ALN	cds	7437	7825	759	+	0	ID=cds00185;Parent=mRNA00020;Name=Csp5_scaffold_02905_7;Target=s2853 307 436 +
Csp5_scaffold_02905	ALN	cds	9333	10021	1291	+	1	ID=cds00186;Parent=mRNA00020;Name=Csp5_scaffold_02905_7;Target=s2853 437 665 +
Csp5_scaffold_02905	ALN	cds	10389	10687	542	+	2	ID=cds00187;Parent=mRNA00020;Name=Csp5_scaffold_02905_7;Target=s2853 666 765 +
##sequence-region	Csp5_scaffold_00020 23553 37888
Csp5_scaffold_00020	ALN	gene	26145	30330	3566	+	.	ID=gene00021;Name=Csp5_scaffold_00020_28
Csp5_scaffold_00020	ALN	mRNA	26145	30330	3566	+	.	ID=mRNA00021;Parent=gene00021;Name=Csp5_scaffold_00020_28
Csp5_scaffold_00020	ALN	cds	26145	26491	729	+	0	ID=cds00188;Parent=mRNA00021;Name=Csp5_scaffold_00020_28;Target=s2807 1 116 +
Csp5_scaffold_00020	ALN	cds	27565	27680	226	+	1	ID=cds00189;Parent=mRNA00021;Name=Csp5_scaffold_00020_28;Target=s2807 117 154 +
Csp5_scaffold_00020	ALN	cds	27727	27910	359	+	2	ID=cds00190;Parent=mRNA00021;Name=Csp5_scaffold_00020_28;Target=s2807 155 216 +
Csp5_scaffold_00020	ALN	cds	28709	29909	2239	+	1	ID=cds00191;Parent=mRNA00021;Name=Csp5_scaffold_00020_28;Target=s2807 217 616 +
Csp5_scaffold_00020	ALN	cds	30202	30330	229	+	0	ID=cds00192;Parent=mRNA00021;Name=Csp5_scaffold_00020_28;Target=s2807 617 659 +
##sequence-region	Csp5_scaffold_01681 1 13312
Csp5_scaffold_01681	ALN	gene	9138	11577	2054	-	.	ID=gene00022;Name=Csp5_scaffold_01681_10
Csp5_scaffold_01681	ALN	mRNA	9138	11577	2054	-	.	ID=mRNA00022;Parent=gene00022;Name=Csp5_scaffold_01681_10
Csp5_scaffold_01681	ALN	cds	11458	11577	297	-	0	ID=cds00193;Parent=mRNA00022;Name=Csp5_scaffold_01681_10;Target=Csp5_scaffold_01681.g22491.t1 1 40 +
Csp5_scaffold_01681	ALN	cds	10007	10261	503	-	0	ID=cds00194;Parent=mRNA00022;Name=Csp5_scaffold_01681_10;Target=Csp5_scaffold_01681.g22491.t1 41 125 +
Csp5_scaffold_01681	ALN	cds	9783	9958	335	-	0	ID=cds00195;Parent=mRNA00022;Name=Csp5_scaffold_01681_10;Target=Csp5_scaffold_01681.g22491.t1 126 184 +
Csp5_scaffold_01681	ALN	cds	9388	9733	717	-	1	ID=cds00196;Parent=mRNA00022;Name=Csp5_scaffold_01681_10;Target=Csp5_scaffold_01681.g22491.t1 185 299 +
Csp5_scaffold_01681	ALN	cds	9138	9338	400	-	0	ID=cds00197;Parent=mRNA00022;Name=Csp5_scaffold_01681_10;Target=Csp5_scaffold_01681.g22491.t1 300 366 +
##sequence-region	Csp5_scaffold_01681 11265 20906
Csp5_scaffold_01681	ALN	gene	13719	15713	2079	-	.	ID=gene00023;Name=Csp5_scaffold_01681_14
Csp5_scaffold_01681	ALN	mRNA	13719	15713	2079	-	.	ID=mRNA00023;Parent=gene00023;Name=Csp5_scaffold_01681_14
Csp5_scaffold_01681	ALN	cds	15597	15713	311	-	0	ID=cds00198;Parent=mRNA00023;Name=Csp5_scaffold_01681_14;Target=s3029 1 39 +
Csp5_scaffold_01681	ALN	cds	14602	14856	509	-	0	ID=cds00199;Parent=mRNA00023;Name=Csp5_scaffold_01681_14;Target=s3029 40 124 +
Csp5_scaffold_01681	ALN	cds	14375	14553	327	-	0	ID=cds00200;Parent=mRNA00023;Name=Csp5_scaffold_01681_14;Target=s3029 125 184 +
Csp5_scaffold_01681	ALN	cds	13971	14325	713	-	1	ID=cds00201;Parent=mRNA00023;Name=Csp5_scaffold_01681_14;Target=s3029 185 302 +
Csp5_scaffold_01681	ALN	cds	13719	13919	415	-	0	ID=cds00202;Parent=mRNA00023;Name=Csp5_scaffold_01681_14;Target=s3029 303 369 +
##sequence-region	Csp5_scaffold_01681 11265 20906
Csp5_scaffold_01681	ALN	gene	11265	11577	158	-	.	ID=gene00024;Name=Csp5_scaffold_01681_11
Csp5_scaffold_01681	ALN	mRNA	11265	11577	158	-	.	ID=mRNA00024;Parent=gene00024;Name=Csp5_scaffold_01681_11
Csp5_scaffold_01681	ALN	cds	11458	11577	240	-	0	ID=cds00203;Parent=mRNA00024;Name=Csp5_scaffold_01681_11;Target=s3029 1 39 +
Csp5_scaffold_01681	ALN	cds	11265	11270	-30	-	0	ID=cds00204;Parent=mRNA00024;Name=Csp5_scaffold_01681_11;Target=s3029 40 41 +
##sequence-region	Csp5_scaffold_00884 1 13312
Csp5_scaffold_00884	ALN	gene	8580	11621	2130	+	.	ID=gene00025;Name=Csp5_scaffold_00884_10
Csp5_scaffold_00884	ALN	mRNA	8580	11621	2130	+	.	ID=mRNA00025;Parent=gene00025;Name=Csp5_scaffold_00884_10
Csp5_scaffold_00884	ALN	cds	8580	8712	320	+	0	ID=cds00205;Parent=mRNA00025;Name=Csp5_scaffold_00884_10;Target=Csp5_scaffold_00884.g16452.t2 1 44 +
Csp5_scaffold_00884	ALN	cds	9325	9398	151	+	2	ID=cds00206;Parent=mRNA00025;Name=Csp5_scaffold_00884_10;Target=Csp5_scaffold_00884.g16452.t2 45 69 +
Csp5_scaffold_00884	ALN	cds	9693	9947	513	+	0	ID=cds00207;Parent=mRNA00025;Name=Csp5_scaffold_00884_10;Target=Csp5_scaffold_00884.g16452.t2 70 154 +
Csp5_scaffold_00884	ALN	cds	9994	10169	342	+	0	ID=cds00208;Parent=mRNA00025;Name=Csp5_scaffold_00884_10;Target=Csp5_scaffold_00884.g16452.t2 155 213 +
Csp5_scaffold_00884	ALN	cds	10219	10564	687	+	1	ID=cds00209;Parent=mRNA00025;Name=Csp5_scaffold_00884_10;Target=Csp5_scaffold_00884.g16452.t2 214 328 +
Csp5_scaffold_00884	ALN	cds	10612	10801	355	+	0	ID=cds00210;Parent=mRNA00025;Name=Csp5_scaffold_00884_10;Target=Csp5_scaffold_00884.g16452.t2 329 391 +
Csp5_scaffold_00884	ALN	cds	11593	11621	69	+	2	ID=cds00211;Parent=mRNA00025;Name=Csp5_scaffold_00884_10;Target=Csp5_scaffold_00884.g16452.t2 392 401 +
##sequence-region	Csp5_scaffold_04013 1 8754
Csp5_scaffold_04013	ALN	gene	2145	4619	2889	+	.	ID=gene00026;Name=Csp5_scaffold_04013_3
Csp5_scaffold_04013	ALN	mRNA	2145	4619	2889	+	.	ID=mRNA00026;Parent=gene00026;Name=Csp5_scaffold_04013_3
Csp5_scaffold_04013	ALN	cds	2145	2279	308	+	0	ID=cds00212;Parent=mRNA00026;Name=Csp5_scaffold_04013_3;Target=Csp5_scaffold_04013.g31833.t1 1 45 +
Csp5_scaffold_04013	ALN	cds	2802	3287	931	+	0	ID=cds00213;Parent=mRNA00026;Name=Csp5_scaffold_04013_3;Target=Csp5_scaffold_04013.g31833.t1 46 207 +
Csp5_scaffold_04013	ALN	cds	3346	3542	378	+	0	ID=cds00214;Parent=mRNA00026;Name=Csp5_scaffold_04013_3;Target=Csp5_scaffold_04013.g31833.t1 208 273 +
Csp5_scaffold_04013	ALN	cds	3587	3879	570	+	1	ID=cds00215;Parent=mRNA00026;Name=Csp5_scaffold_04013_3;Target=Csp5_scaffold_04013.g31833.t1 274 370 +
Csp5_scaffold_04013	ALN	cds	3983	4276	540	+	2	ID=cds00216;Parent=mRNA00026;Name=Csp5_scaffold_04013_3;Target=Csp5_scaffold_04013.g31833.t1 371 468 +
Csp5_scaffold_04013	ALN	cds	4429	4619	404	+	2	ID=cds00217;Parent=mRNA00026;Name=Csp5_scaffold_04013_3;Target=Csp5_scaffold_04013.g31833.t1 469 532 +
##sequence-region	Csp5_scaffold_02547 1 13312
Csp5_scaffold_02547	ALN	gene	3767	6853	2928	-	.	ID=gene00027;Name=Csp5_scaffold_02547_5
Csp5_scaffold_02547	ALN	mRNA	3767	6853	2928	-	.	ID=mRNA00027;Parent=gene00027;Name=Csp5_scaffold_02547_5
Csp5_scaffold_02547	ALN	cds	6807	6853	141	-	0	ID=cds00218;Parent=mRNA00027;Name=Csp5_scaffold_02547_5;Target=s2945 1 16 +
Csp5_scaffold_02547	ALN	cds	5683	6032	663	-	1	ID=cds00219;Parent=mRNA00027;Name=Csp5_scaffold_02547_5;Target=s2945 17 132 +
Csp5_scaffold_02547	ALN	cds	5566	5622	126	-	2	ID=cds00220;Parent=mRNA00027;Name=Csp5_scaffold_02547_5;Target=s2945 133 151 +
Csp5_scaffold_02547	ALN	cds	5275	5501	442	-	2	ID=cds00221;Parent=mRNA00027;Name=Csp5_scaffold_02547_5;Target=s2945 152 227 +
Csp5_scaffold_02547	ALN	cds	5089	5226	254	-	0	ID=cds00222;Parent=mRNA00027;Name=Csp5_scaffold_02547_5;Target=s2945 228 273 +
Csp5_scaffold_02547	ALN	cds	4846	5042	374	-	0	ID=cds00223;Parent=mRNA00027;Name=Csp5_scaffold_02547_5;Target=s2945 274 339 +
Csp5_scaffold_02547	ALN	cds	4486	4767	546	-	1	ID=cds00224;Parent=mRNA00027;Name=Csp5_scaffold_02547_5;Target=s2945 340 433 +
Csp5_scaffold_02547	ALN	cds	3908	4188	575	-	1	ID=cds00225;Parent=mRNA00027;Name=Csp5_scaffold_02547_5;Target=s2945 434 526 +
Csp5_scaffold_02547	ALN	cds	3767	3858	187	-	2	ID=cds00226;Parent=mRNA00027;Name=Csp5_scaffold_02547_5;Target=s2945 527 557 +
##sequence-region	Csp5_scaffold_00138 1 25600
Csp5_scaffold_00138	ALN	gene	2521	13528	2676	+	.	ID=gene00028;Name=Csp5_scaffold_00138_8
Csp5_scaffold_00138	ALN	mRNA	2521	13528	2676	+	.	ID=mRNA00028;Parent=gene00028;Name=Csp5_scaffold_00138_8
Csp5_scaffold_00138	ALN	cds	2521	2554	72	+	0	ID=cds00227;Parent=mRNA00028;Name=Csp5_scaffold_00138_8;Target=s2943 1 11 +
Csp5_scaffold_00138	ALN	cds	10995	11059	140	+	2	ID=cds00228;Parent=mRNA00028;Name=Csp5_scaffold_00138_8;Target=s2943 12 33 +
Csp5_scaffold_00138	ALN	cds	11329	11665	646	+	0	ID=cds00229;Parent=mRNA00028;Name=Csp5_scaffold_00138_8;Target=s2943 34 145 +
Csp5_scaffold_00138	ALN	cds	11710	11766	132	+	2	ID=cds00230;Parent=mRNA00028;Name=Csp5_scaffold_00138_8;Target=s2943 146 164 +
Csp5_scaffold_00138	ALN	cds	12033	12256	454	+	2	ID=cds00231;Parent=mRNA00028;Name=Csp5_scaffold_00138_8;Target=s2943 165 239 +
Csp5_scaffold_00138	ALN	cds	12302	12439	279	+	0	ID=cds00232;Parent=mRNA00028;Name=Csp5_scaffold_00138_8;Target=s2943 240 285 +
Csp5_scaffold_00138	ALN	cds	12489	12754	162	+	0	ID=cds00233;Parent=mRNA00028;Name=Csp5_scaffold_00138_8;Target=s2943 286 357 +
Csp5_scaffold_00138	ALN	cds	12799	13053	489	+	1	ID=cds00234;Parent=mRNA00028;Name=Csp5_scaffold_00138_8;Target=s2943 358 442 +
Csp5_scaffold_00138	ALN	cds	13099	13379	553	+	1	ID=cds00235;Parent=mRNA00028;Name=Csp5_scaffold_00138_8;Target=s2943 443 535 +
Csp5_scaffold_00138	ALN	cds	13431	13528	205	+	2	ID=cds00236;Parent=mRNA00028;Name=Csp5_scaffold_00138_8;Target=s2943 536 568 +
##sequence-region	Csp5_scaffold_00241 35841 50176
Csp5_scaffold_00241	ALN	gene	40159	41433	1935	+	.	ID=gene00029;Name=Csp5_scaffold_00241_40
Csp5_scaffold_00241	ALN	mRNA	40159	41433	1935	+	.	ID=mRNA00029;Parent=gene00029;Name=Csp5_scaffold_00241_40
Csp5_scaffold_00241	ALN	cds	40159	40359	453	+	0	ID=cds00237;Parent=mRNA00029;Name=Csp5_scaffold_00241_40;Target=s2830 1 67 +
Csp5_scaffold_00241	ALN	cds	40416	40986	1024	+	0	ID=cds00238;Parent=mRNA00029;Name=Csp5_scaffold_00241_40;Target=s2830 68 257 +
Csp5_scaffold_00241	ALN	cds	41034	41433	550	+	2	ID=cds00239;Parent=mRNA00029;Name=Csp5_scaffold_00241_40;Target=s2830 365 390 +
##sequence-region	Csp5_scaffold_03336 1 10844
Csp5_scaffold_03336	ALN	gene	373	4378	3703	+	.	ID=gene00030;Name=Csp5_scaffold_03336_2
Csp5_scaffold_03336	ALN	mRNA	373	4378	3703	+	.	ID=mRNA00030;Parent=gene00030;Name=Csp5_scaffold_03336_2
Csp5_scaffold_03336	ALN	cds	373	674	619	+	0	ID=cds00240;Parent=mRNA00030;Name=Csp5_scaffold_03336_2;Target=Csp5_scaffold_03336.g29848.t1 1 101 +
Csp5_scaffold_03336	ALN	cds	881	1004	245	+	1	ID=cds00241;Parent=mRNA00030;Name=Csp5_scaffold_03336_2;Target=Csp5_scaffold_03336.g29848.t1 102 142 +
Csp5_scaffold_03336	ALN	cds	2076	3584	2776	+	0	ID=cds00242;Parent=mRNA00030;Name=Csp5_scaffold_03336_2;Target=Csp5_scaffold_03336.g29848.t1 143 645 +
Csp5_scaffold_03336	ALN	cds	4286	4378	231	+	0	ID=cds00243;Parent=mRNA00030;Name=Csp5_scaffold_03336_2;Target=Csp5_scaffold_03336.g29848.t1 646 676 +
##sequence-region	Csp5_scaffold_03096 1 11897
Csp5_scaffold_03096	ALN	gene	4198	5507	777	-	.	ID=gene00031;Name=Csp5_scaffold_03096_4
Csp5_scaffold_03096	ALN	mRNA	4198	5507	777	-	.	ID=mRNA00031;Parent=gene00031;Name=Csp5_scaffold_03096_4
Csp5_scaffold_03096	ALN	cds	5457	5507	178	-	0	ID=cds00244;Parent=mRNA00031;Name=Csp5_scaffold_03096_4;Target=Csp5_scaffold_03096.g29041.t1 1 17 +
Csp5_scaffold_03096	ALN	cds	5028	5400	723	-	0	ID=cds00245;Parent=mRNA00031;Name=Csp5_scaffold_03096_4;Target=Csp5_scaffold_03096.g29041.t1 18 141 +
Csp5_scaffold_03096	ALN	cds	4614	4777	336	-	2	ID=cds00246;Parent=mRNA00031;Name=Csp5_scaffold_03096_4;Target=Csp5_scaffold_03096.g29041.t1 142 196 +
Csp5_scaffold_03096	ALN	cds	4198	4420	-311	-	0	ID=cds00247;Parent=mRNA00031;Name=Csp5_scaffold_03096_4;Target=Csp5_scaffold_03096.g29041.t1 197 248 +
##sequence-region	Csp5_scaffold_00015 35841 62464
Csp5_scaffold_00015	ALN	gene	38496	39465	1202	-	.	ID=gene00032;Name=Csp5_scaffold_00015_38
Csp5_scaffold_00015	ALN	mRNA	38496	39465	1202	-	.	ID=mRNA00032;Parent=gene00032;Name=Csp5_scaffold_00015_38
Csp5_scaffold_00015	ALN	cds	39376	39465	218	-	0	ID=cds00248;Parent=mRNA00032;Name=Csp5_scaffold_00015_38;Target=Csp5_scaffold_03096.g29041.t1 1 30 +
Csp5_scaffold_00015	ALN	cds	39162	39332	312	-	0	ID=cds00249;Parent=mRNA00032;Name=Csp5_scaffold_00015_38;Target=Csp5_scaffold_03096.g29041.t1 31 87 +
Csp5_scaffold_00015	ALN	cds	38836	39027	340	-	0	ID=cds00250;Parent=mRNA00032;Name=Csp5_scaffold_00015_38;Target=Csp5_scaffold_03096.g29041.t1 88 152 +
Csp5_scaffold_00015	ALN	cds	38496	38786	476	-	0	ID=cds00251;Parent=mRNA00032;Name=Csp5_scaffold_00015_38;Target=Csp5_scaffold_03096.g29041.t1 153 248 +
##sequence-region	Csp5_scaffold_00999 1 13312
Csp5_scaffold_00999	ALN	gene	5167	8933	1904	-	.	ID=gene00033;Name=Csp5_scaffold_00999_7
Csp5_scaffold_00999	ALN	mRNA	5167	8933	1904	-	.	ID=mRNA00033;Parent=gene00033;Name=Csp5_scaffold_00999_7
Csp5_scaffold_00999	ALN	cds	8816	8933	272	-	0	ID=cds00252;Parent=mRNA00033;Name=Csp5_scaffold_00999_7;Target=Csp5_scaffold_00999.g17429.t2 1 39 +
Csp5_scaffold_00999	ALN	cds	7120	7214	216	-	2	ID=cds00253;Parent=mRNA00033;Name=Csp5_scaffold_00999_7;Target=Csp5_scaffold_00999.g17429.t2 40 71 +
Csp5_scaffold_00999	ALN	cds	6979	7068	188	-	0	ID=cds00254;Parent=mRNA00033;Name=Csp5_scaffold_00999_7;Target=Csp5_scaffold_00999.g17429.t2 72 101 +
Csp5_scaffold_00999	ALN	cds	6469	6549	188	-	0	ID=cds00255;Parent=mRNA00033;Name=Csp5_scaffold_00999_7;Target=Csp5_scaffold_00999.g17429.t2 102 128 +
Csp5_scaffold_00999	ALN	cds	6329	6414	55	-	0	ID=cds00256;Parent=mRNA00033;Name=Csp5_scaffold_00999_7;Target=Csp5_scaffold_00999.g17429.t2 129 157 +
Csp5_scaffold_00999	ALN	cds	6150	6278	268	-	1	ID=cds00257;Parent=mRNA00033;Name=Csp5_scaffold_00999_7;Target=Csp5_scaffold_00999.g17429.t2 158 200 +
Csp5_scaffold_00999	ALN	cds	5941	6070	271	-	1	ID=cds00258;Parent=mRNA00033;Name=Csp5_scaffold_00999_7;Target=Csp5_scaffold_00999.g17429.t2 201 243 +
Csp5_scaffold_00999	ALN	cds	5737	5890	336	-	0	ID=cds00259;Parent=mRNA00033;Name=Csp5_scaffold_00999_7;Target=Csp5_scaffold_00999.g17429.t2 244 294 +
Csp5_scaffold_00999	ALN	cds	5167	5351	375	-	2	ID=cds00260;Parent=mRNA00033;Name=Csp5_scaffold_00999_7;Target=Csp5_scaffold_00999.g17429.t2 295 356 +
##sequence-region	Csp5_scaffold_00600 1 25600
Csp5_scaffold_00600	ALN	gene	2138	3999	1715	+	.	ID=gene00034;Name=Csp5_scaffold_00600_3
Csp5_scaffold_00600	ALN	mRNA	2138	3999	1715	+	.	ID=mRNA00034;Parent=gene00034;Name=Csp5_scaffold_00600_3
Csp5_scaffold_00600	ALN	cds	2138	2255	267	+	0	ID=cds00261;Parent=mRNA00034;Name=Csp5_scaffold_00600_3;Target=Csp5_scaffold_00600.g13379.t2 1 39 +
Csp5_scaffold_00600	ALN	cds	2655	2944	526	+	2	ID=cds00262;Parent=mRNA00034;Name=Csp5_scaffold_00600_3;Target=Csp5_scaffold_00600.g13379.t2 40 136 +
Csp5_scaffold_00600	ALN	cds	2997	3016	40	+	0	ID=cds00263;Parent=mRNA00034;Name=Csp5_scaffold_00600_3;Target=Csp5_scaffold_00600.g13379.t2 137 143 +
Csp5_scaffold_00600	ALN	cds	3064	3192	252	+	1	ID=cds00264;Parent=mRNA00034;Name=Csp5_scaffold_00600_3;Target=Csp5_scaffold_00600.g13379.t2 144 186 +
Csp5_scaffold_00600	ALN	cds	3238	3382	216	+	1	ID=cds00265;Parent=mRNA00034;Name=Csp5_scaffold_00600_3;Target=Csp5_scaffold_00600.g13379.t2 187 234 +
Csp5_scaffold_00600	ALN	cds	3579	3732	313	+	0	ID=cds00266;Parent=mRNA00034;Name=Csp5_scaffold_00600_3;Target=Csp5_scaffold_00600.g13379.t2 235 285 +
Csp5_scaffold_00600	ALN	cds	3815	3999	385	+	2	ID=cds00267;Parent=mRNA00034;Name=Csp5_scaffold_00600_3;Target=Csp5_scaffold_00600.g13379.t2 286 347 +
##sequence-region	Csp5_scaffold_00579 11265 25600
Csp5_scaffold_00579	ALN	gene	15538	19988	637	-	.	ID=gene00035;Name=Csp5_scaffold_00579_17
Csp5_scaffold_00579	ALN	mRNA	15538	19988	637	-	.	ID=mRNA00035;Parent=gene00035;Name=Csp5_scaffold_00579_17
Csp5_scaffold_00579	ALN	cds	19963	19988	123	-	0	ID=cds00268;Parent=mRNA00035;Name=Csp5_scaffold_00579_17;Target=s2872 1 9 +
Csp5_scaffold_00579	ALN	cds	19762	19913	292	-	1	ID=cds00269;Parent=mRNA00035;Name=Csp5_scaffold_00579_17;Target=s2872 10 59 +
Csp5_scaffold_00579	ALN	cds	15538	15689	331	-	2	ID=cds00270;Parent=mRNA00035;Name=Csp5_scaffold_00579_17;Target=s2872 60 110 +
##sequence-region	Csp5_scaffold_00898 11265 25600
Csp5_scaffold_00898	ALN	gene	18266	22018	589	-	.	ID=gene00036;Name=Csp5_scaffold_00898_20
Csp5_scaffold_00898	ALN	mRNA	18266	22018	589	-	.	ID=mRNA00036;Parent=gene00036;Name=Csp5_scaffold_00898_20
Csp5_scaffold_00898	ALN	cds	21925	22018	232	-	0	ID=cds00271;Parent=mRNA00036;Name=Csp5_scaffold_00898_20;Target=Csp5_scaffold_00898.g16581.t1 1 31 +
Csp5_scaffold_00898	ALN	cds	19200	19307	252	-	2	ID=cds00272;Parent=mRNA00036;Name=Csp5_scaffold_00898_20;Target=Csp5_scaffold_00898.g16581.t1 32 67 +
Csp5_scaffold_00898	ALN	cds	18266	18366	229	-	2	ID=cds00273;Parent=mRNA00036;Name=Csp5_scaffold_00898_20;Target=Csp5_scaffold_00898.g16581.t1 68 101 +
##sequence-region	Csp5_scaffold_00132 48129 62464
Csp5_scaffold_00132	ALN	gene	60102	60478	656	+	.	ID=gene00037;Name=Csp5_scaffold_00132_60
Csp5_scaffold_00132	ALN	mRNA	60102	60478	656	+	.	ID=mRNA00037;Parent=gene00037;Name=Csp5_scaffold_00132_60
Csp5_scaffold_00132	ALN	cds	60102	60339	496	+	0	ID=cds00274;Parent=mRNA00037;Name=Csp5_scaffold_00132_60;Target=Csp5_scaffold_00132.g5196.t1 1 79 +
Csp5_scaffold_00132	ALN	cds	60396	60478	206	+	2	ID=cds00275;Parent=mRNA00037;Name=Csp5_scaffold_00132_60;Target=Csp5_scaffold_00132.g5196.t1 80 107 +
##sequence-region	Csp5_scaffold_00132 60417 74752
Csp5_scaffold_00132	ALN	gene	62789	63155	654	+	.	ID=gene00038;Name=Csp5_scaffold_00132_62
Csp5_scaffold_00132	ALN	mRNA	62789	63155	654	+	.	ID=mRNA00038;Parent=gene00038;Name=Csp5_scaffold_00132_62
Csp5_scaffold_00132	ALN	cds	62789	63023	482	+	0	ID=cds00276;Parent=mRNA00038;Name=Csp5_scaffold_00132_62;Target=Csp5_scaffold_00132.g5197.t1 1 78 +
Csp5_scaffold_00132	ALN	cds	63073	63155	218	+	2	ID=cds00277;Parent=mRNA00038;Name=Csp5_scaffold_00132_62;Target=Csp5_scaffold_00132.g5197.t1 79 106 +
##sequence-region	Csp5_scaffold_00174 72705 78818
Csp5_scaffold_00174	ALN	gene	76045	76522	695	+	.	ID=gene00039;Name=Csp5_scaffold_00174_76
Csp5_scaffold_00174	ALN	mRNA	76045	76522	695	+	.	ID=mRNA00039;Parent=gene00039;Name=Csp5_scaffold_00174_76
Csp5_scaffold_00174	ALN	cds	76045	76276	518	+	0	ID=cds00278;Parent=mRNA00039;Name=Csp5_scaffold_00174_76;Target=Csp5_scaffold_00174.g6302.t1 1 77 +
Csp5_scaffold_00174	ALN	cds	76428	76522	228	+	2	ID=cds00279;Parent=mRNA00039;Name=Csp5_scaffold_00174_76;Target=Csp5_scaffold_00174.g6302.t1 78 109 +
##sequence-region	Csp5_scaffold_00132 60417 74752
Csp5_scaffold_00132	ALN	gene	68356	69493	615	-	.	ID=gene00040;Name=Csp5_scaffold_00132_68
Csp5_scaffold_00132	ALN	mRNA	68356	69493	615	-	.	ID=mRNA00040;Parent=gene00040;Name=Csp5_scaffold_00132_68
Csp5_scaffold_00132	ALN	cds	69440	69493	140	-	0	ID=cds00280;Parent=mRNA00040;Name=Csp5_scaffold_00132_68;Target=s2828 1 18 +
Csp5_scaffold_00132	ALN	cds	68480	68690	416	-	0	ID=cds00281;Parent=mRNA00040;Name=Csp5_scaffold_00132_68;Target=s2828 19 88 +
Csp5_scaffold_00132	ALN	cds	68356	68432	162	-	2	ID=cds00282;Parent=mRNA00040;Name=Csp5_scaffold_00132_68;Target=s2828 89 114 +
##sequence-region	Csp5_scaffold_00059 48129 99328
Csp5_scaffold_00059	ALN	gene	59121	64038	3816	+	.	ID=gene00041;Name=Csp5_scaffold_00059_61
Csp5_scaffold_00059	ALN	mRNA	59121	64038	3816	+	.	ID=mRNA00041;Parent=gene00041;Name=Csp5_scaffold_00059_61
Csp5_scaffold_00059	ALN	cds	59121	59245	-148	+	0	ID=cds00283;Parent=mRNA00041;Name=Csp5_scaffold_00059_61;Target=s3064 9 33 +
Csp5_scaffold_00059	ALN	cds	59463	59692	320	+	2	ID=cds00284;Parent=mRNA00041;Name=Csp5_scaffold_00059_61;Target=s3064 34 98 +
Csp5_scaffold_00059	ALN	cds	59740	59877	278	+	0	ID=cds00285;Parent=mRNA00041;Name=Csp5_scaffold_00059_61;Target=s3064 99 144 +
Csp5_scaffold_00059	ALN	cds	59923	60097	366	+	0	ID=cds00286;Parent=mRNA00041;Name=Csp5_scaffold_00059_61;Target=s3064 145 202 +
Csp5_scaffold_00059	ALN	cds	60147	60258	253	+	2	ID=cds00287;Parent=mRNA00041;Name=Csp5_scaffold_00059_61;Target=s3064 203 240 +
Csp5_scaffold_00059	ALN	cds	60304	60421	215	+	1	ID=cds00288;Parent=mRNA00041;Name=Csp5_scaffold_00059_61;Target=s3064 241 275 +
Csp5_scaffold_00059	ALN	cds	60468	60652	335	+	0	ID=cds00289;Parent=mRNA00041;Name=Csp5_scaffold_00059_61;Target=s3064 276 335 +
Csp5_scaffold_00059	ALN	cds	61345	61495	257	+	1	ID=cds00290;Parent=mRNA00041;Name=Csp5_scaffold_00059_61;Target=s3064 336 385 +
Csp5_scaffold_00059	ALN	cds	61765	61908	270	+	0	ID=cds00291;Parent=mRNA00041;Name=Csp5_scaffold_00059_61;Target=s3064 386 433 +
Csp5_scaffold_00059	ALN	cds	62478	62725	440	+	0	ID=cds00292;Parent=mRNA00041;Name=Csp5_scaffold_00059_61;Target=s3064 434 516 +
Csp5_scaffold_00059	ALN	cds	62773	62934	284	+	1	ID=cds00293;Parent=mRNA00041;Name=Csp5_scaffold_00059_61;Target=s3064 517 570 +
Csp5_scaffold_00059	ALN	cds	62979	63493	857	+	1	ID=cds00294;Parent=mRNA00041;Name=Csp5_scaffold_00059_61;Target=s3064 571 734 +
Csp5_scaffold_00059	ALN	cds	63547	63688	261	+	2	ID=cds00295;Parent=mRNA00041;Name=Csp5_scaffold_00059_61;Target=s3064 735 782 +
Csp5_scaffold_00059	ALN	cds	63753	64038	463	+	1	ID=cds00296;Parent=mRNA00041;Name=Csp5_scaffold_00059_61;Target=s3064 783 872 +
##sequence-region	Csp5_scaffold_00002 232449 259072
Csp5_scaffold_00002	ALN	gene	245306	252392	7114	-	.	ID=gene00042;Name=Csp5_scaffold_00002_248
Csp5_scaffold_00002	ALN	mRNA	245306	252392	7114	-	.	ID=mRNA00042;Parent=gene00042;Name=Csp5_scaffold_00002_248
Csp5_scaffold_00002	ALN	cds	252371	252392	102	-	0	ID=cds00297;Parent=mRNA00042;Name=Csp5_scaffold_00002_248;Target=Csp5_scaffold_00002.g161.t2 1 7 +
Csp5_scaffold_00002	ALN	cds	250945	251169	457	-	2	ID=cds00298;Parent=mRNA00042;Name=Csp5_scaffold_00002_248;Target=Csp5_scaffold_00002.g161.t2 8 82 +
Csp5_scaffold_00002	ALN	cds	250523	250683	350	-	2	ID=cds00299;Parent=mRNA00042;Name=Csp5_scaffold_00002_248;Target=Csp5_scaffold_00002.g161.t2 83 136 +
Csp5_scaffold_00002	ALN	cds	249968	250249	526	-	0	ID=cds00300;Parent=mRNA00042;Name=Csp5_scaffold_00002_248;Target=Csp5_scaffold_00002.g161.t2 137 230 +
Csp5_scaffold_00002	ALN	cds	249767	249919	292	-	0	ID=cds00301;Parent=mRNA00042;Name=Csp5_scaffold_00002_248;Target=Csp5_scaffold_00002.g161.t2 231 281 +
Csp5_scaffold_00002	ALN	cds	249095	249217	234	-	0	ID=cds00302;Parent=mRNA00042;Name=Csp5_scaffold_00002_248;Target=Csp5_scaffold_00002.g161.t2 282 322 +
Csp5_scaffold_00002	ALN	cds	248769	249046	527	-	0	ID=cds00303;Parent=mRNA00042;Name=Csp5_scaffold_00002_248;Target=Csp5_scaffold_00002.g161.t2 323 415 +
Csp5_scaffold_00002	ALN	cds	248480	248723	493	-	1	ID=cds00304;Parent=mRNA00042;Name=Csp5_scaffold_00002_248;Target=Csp5_scaffold_00002.g161.t2 416 496 +
Csp5_scaffold_00002	ALN	cds	248299	248432	256	-	0	ID=cds00305;Parent=mRNA00042;Name=Csp5_scaffold_00002_248;Target=Csp5_scaffold_00002.g161.t2 497 541 +
Csp5_scaffold_00002	ALN	cds	247812	248195	689	-	1	ID=cds00306;Parent=mRNA00042;Name=Csp5_scaffold_00002_248;Target=Csp5_scaffold_00002.g161.t2 542 669 +
Csp5_scaffold_00002	ALN	cds	247476	247753	518	-	1	ID=cds00307;Parent=mRNA00042;Name=Csp5_scaffold_00002_248;Target=Csp5_scaffold_00002.g161.t2 670 761 +
Csp5_scaffold_00002	ALN	cds	247144	247427	553	-	2	ID=cds00308;Parent=mRNA00042;Name=Csp5_scaffold_00002_248;Target=Csp5_scaffold_00002.g161.t2 762 856 +
Csp5_scaffold_00002	ALN	cds	247008	247097	187	-	0	ID=cds00309;Parent=mRNA00042;Name=Csp5_scaffold_00002_248;Target=Csp5_scaffold_00002.g161.t2 857 886 +
Csp5_scaffold_00002	ALN	cds	246479	246960	971	-	0	ID=cds00310;Parent=mRNA00042;Name=Csp5_scaffold_00002_248;Target=Csp5_scaffold_00002.g161.t2 887 1047 +
Csp5_scaffold_00002	ALN	cds	245818	246433	1062	-	1	ID=cds00311;Parent=mRNA00042;Name=Csp5_scaffold_00002_248;Target=Csp5_scaffold_00002.g161.t2 1048 1252 +
Csp5_scaffold_00002	ALN	cds	245618	245772	293	-	0	ID=cds00312;Parent=mRNA00042;Name=Csp5_scaffold_00002_248;Target=Csp5_scaffold_00002.g161.t2 1253 1304 +
Csp5_scaffold_00002	ALN	cds	245455	245570	227	-	1	ID=cds00313;Parent=mRNA00042;Name=Csp5_scaffold_00002_248;Target=Csp5_scaffold_00002.g161.t2 1305 1342 +
Csp5_scaffold_00002	ALN	cds	245306	245406	206	-	2	ID=cds00314;Parent=mRNA00042;Name=Csp5_scaffold_00002_248;Target=Csp5_scaffold_00002.g161.t2 1343 1376 +
##sequence-region	Csp5_scaffold_00188 11265 25600
Csp5_scaffold_00188	ALN	gene	17263	23403	6609	+	.	ID=gene00043;Name=Csp5_scaffold_00188_20
Csp5_scaffold_00188	ALN	mRNA	17263	23403	6609	+	.	ID=mRNA00043;Parent=gene00043;Name=Csp5_scaffold_00188_20
Csp5_scaffold_00188	ALN	cds	17263	17404	342	+	0	ID=cds00315;Parent=mRNA00043;Name=Csp5_scaffold_00188_20;Target=s2897 1 47 +
Csp5_scaffold_00188	ALN	cds	17455	17945	944	+	2	ID=cds00316;Parent=mRNA00043;Name=Csp5_scaffold_00188_20;Target=s2897 48 211 +
Csp5_scaffold_00188	ALN	cds	17991	18113	260	+	0	ID=cds00317;Parent=mRNA00043;Name=Csp5_scaffold_00188_20;Target=s2897 212 252 +
Csp5_scaffold_00188	ALN	cds	18161	18367	414	+	0	ID=cds00318;Parent=mRNA00043;Name=Csp5_scaffold_00188_20;Target=s2897 253 321 +
Csp5_scaffold_00188	ALN	cds	18414	18674	485	+	0	ID=cds00319;Parent=mRNA00043;Name=Csp5_scaffold_00188_20;Target=s2897 322 408 +
Csp5_scaffold_00188	ALN	cds	18721	18858	300	+	0	ID=cds00320;Parent=mRNA00043;Name=Csp5_scaffold_00188_20;Target=s2897 409 454 +
Csp5_scaffold_00188	ALN	cds	18908	19126	450	+	0	ID=cds00321;Parent=mRNA00043;Name=Csp5_scaffold_00188_20;Target=s2897 455 527 +
Csp5_scaffold_00188	ALN	cds	19174	19326	307	+	0	ID=cds00322;Parent=mRNA00043;Name=Csp5_scaffold_00188_20;Target=s2897 528 578 +
Csp5_scaffold_00188	ALN	cds	19374	19564	344	+	0	ID=cds00323;Parent=mRNA00043;Name=Csp5_scaffold_00188_20;Target=s2897 579 642 +
Csp5_scaffold_00188	ALN	cds	19612	20011	729	+	1	ID=cds00324;Parent=mRNA00043;Name=Csp5_scaffold_00188_20;Target=s2897 643 775 +
Csp5_scaffold_00188	ALN	cds	20057	20305	482	+	0	ID=cds00325;Parent=mRNA00043;Name=Csp5_scaffold_00188_20;Target=s2897 776 858 +
Csp5_scaffold_00188	ALN	cds	20347	20457	211	+	0	ID=cds00326;Parent=mRNA00043;Name=Csp5_scaffold_00188_20;Target=s2897 859 895 +
Csp5_scaffold_00188	ALN	cds	20505	20688	372	+	0	ID=cds00327;Parent=mRNA00043;Name=Csp5_scaffold_00188_20;Target=s2897 896 956 +
Csp5_scaffold_00188	ALN	cds	22273	22518	454	+	2	ID=cds00328;Parent=mRNA00043;Name=Csp5_scaffold_00188_20;Target=s2897 957 1038 +
Csp5_scaffold_00188	ALN	cds	22566	22784	409	+	2	ID=cds00329;Parent=mRNA00043;Name=Csp5_scaffold_00188_20;Target=s2897 1039 1111 +
Csp5_scaffold_00188	ALN	cds	22830	22924	195	+	2	ID=cds00330;Parent=mRNA00043;Name=Csp5_scaffold_00188_20;Target=s2897 1112 1143 +
Csp5_scaffold_00188	ALN	cds	22974	23087	228	+	0	ID=cds00331;Parent=mRNA00043;Name=Csp5_scaffold_00188_20;Target=s2897 1144 1181 +
Csp5_scaffold_00188	ALN	cds	23134	23403	488	+	0	ID=cds00332;Parent=mRNA00043;Name=Csp5_scaffold_00188_20;Target=s2897 1182 1271 +
##sequence-region	Csp5_scaffold_00015 35841 50176
Csp5_scaffold_00015	ALN	gene	38496	39465	1383	-	.	ID=gene00044;Name=Csp5_scaffold_00015_38
Csp5_scaffold_00015	ALN	mRNA	38496	39465	1383	-	.	ID=mRNA00044;Parent=gene00044;Name=Csp5_scaffold_00015_38
Csp5_scaffold_00015	ALN	cds	39376	39465	243	-	0	ID=cds00333;Parent=mRNA00044;Name=Csp5_scaffold_00015_38;Target=Csp5_scaffold_00015.g958.t1 1 30 +
Csp5_scaffold_00015	ALN	cds	39162	39332	338	-	0	ID=cds00334;Parent=mRNA00044;Name=Csp5_scaffold_00015_38;Target=Csp5_scaffold_00015.g958.t1 31 87 +
Csp5_scaffold_00015	ALN	cds	38836	39027	389	-	0	ID=cds00335;Parent=mRNA00044;Name=Csp5_scaffold_00015_38;Target=Csp5_scaffold_00015.g958.t1 88 151 +
Csp5_scaffold_00015	ALN	cds	38496	38786	557	-	0	ID=cds00336;Parent=mRNA00044;Name=Csp5_scaffold_00015_38;Target=Csp5_scaffold_00015.g958.t1 152 248 +
##sequence-region	Csp5_scaffold_03096 1 11897
Csp5_scaffold_03096	ALN	gene	4198	7536	930	-	.	ID=gene00045;Name=Csp5_scaffold_03096_5
Csp5_scaffold_03096	ALN	mRNA	4198	7536	930	-	.	ID=mRNA00045;Parent=gene00045;Name=Csp5_scaffold_03096_5
Csp5_scaffold_03096	ALN	cds	7516	7536	-2	-	0	ID=cds00337;Parent=mRNA00045;Name=Csp5_scaffold_03096_5;Target=Csp5_scaffold_00015.g958.t1 1 5 +
Csp5_scaffold_03096	ALN	cds	5457	5492	82	-	0	ID=cds00338;Parent=mRNA00045;Name=Csp5_scaffold_03096_5;Target=Csp5_scaffold_00015.g958.t1 6 17 +
Csp5_scaffold_03096	ALN	cds	5028	5400	646	-	0	ID=cds00339;Parent=mRNA00045;Name=Csp5_scaffold_03096_5;Target=Csp5_scaffold_00015.g958.t1 18 140 +
Csp5_scaffold_03096	ALN	cds	4743	4777	55	-	2	ID=cds00340;Parent=mRNA00045;Name=Csp5_scaffold_03096_5;Target=Csp5_scaffold_00015.g958.t1 141 152 +
Csp5_scaffold_03096	ALN	cds	4421	4549	156	-	0	ID=cds00341;Parent=mRNA00045;Name=Csp5_scaffold_03096_5;Target=Csp5_scaffold_00015.g958.t1 153 195 +
Csp5_scaffold_03096	ALN	cds	4198	4353	252	-	0	ID=cds00342;Parent=mRNA00045;Name=Csp5_scaffold_03096_5;Target=Csp5_scaffold_00015.g958.t1 196 248 +
##sequence-region	Csp5_scaffold_00449 35841 47708
Csp5_scaffold_00449	ALN	gene	38251	42431	3433	+	.	ID=gene00046;Name=Csp5_scaffold_00449_40
Csp5_scaffold_00449	ALN	mRNA	38251	42431	3433	+	.	ID=mRNA00046;Parent=gene00046;Name=Csp5_scaffold_00449_40
Csp5_scaffold_00449	ALN	cds	38251	38346	246	+	0	ID=cds00343;Parent=mRNA00046;Name=Csp5_scaffold_00449_40;Target=Csp5_scaffold_00449.g11517.t1 1 32 +
Csp5_scaffold_00449	ALN	cds	38892	39047	315	+	0	ID=cds00344;Parent=mRNA00046;Name=Csp5_scaffold_00449_40;Target=Csp5_scaffold_00449.g11517.t1 33 84 +
Csp5_scaffold_00449	ALN	cds	40012	40207	391	+	0	ID=cds00345;Parent=mRNA00046;Name=Csp5_scaffold_00449_40;Target=Csp5_scaffold_00449.g11517.t1 85 149 +
Csp5_scaffold_00449	ALN	cds	40254	40677	799	+	2	ID=cds00346;Parent=mRNA00046;Name=Csp5_scaffold_00449_40;Target=Csp5_scaffold_00449.g11517.t1 150 291 +
Csp5_scaffold_00449	ALN	cds	40730	41137	817	+	1	ID=cds00347;Parent=mRNA00046;Name=Csp5_scaffold_00449_40;Target=Csp5_scaffold_00449.g11517.t1 292 427 +
Csp5_scaffold_00449	ALN	cds	41238	41285	112	+	1	ID=cds00348;Parent=mRNA00046;Name=Csp5_scaffold_00449_40;Target=Csp5_scaffold_00449.g11517.t1 428 443 +
Csp5_scaffold_00449	ALN	cds	41334	41619	558	+	1	ID=cds00349;Parent=mRNA00046;Name=Csp5_scaffold_00449_40;Target=Csp5_scaffold_00449.g11517.t1 444 538 +
Csp5_scaffold_00449	ALN	cds	41670	41837	359	+	0	ID=cds00350;Parent=mRNA00046;Name=Csp5_scaffold_00449_40;Target=Csp5_scaffold_00449.g11517.t1 539 594 +
Csp5_scaffold_00449	ALN	cds	42315	42431	238	+	0	ID=cds00351;Parent=mRNA00046;Name=Csp5_scaffold_00449_40;Target=Csp5_scaffold_00449.g11517.t1 595 633 +
##sequence-region	Csp5_scaffold_02157 1 13312
Csp5_scaffold_02157	ALN	gene	217	1812	2374	+	.	ID=gene00047;Name=Csp5_scaffold_02157_1
Csp5_scaffold_02157	ALN	mRNA	217	1812	2374	+	.	ID=mRNA00047;Parent=gene00047;Name=Csp5_scaffold_02157_1
Csp5_scaffold_02157	ALN	cds	217	311	193	+	0	ID=cds00352;Parent=mRNA00047;Name=Csp5_scaffold_02157_1;Target=Csp5_scaffold_02157.g25152.t1 1 32 +
Csp5_scaffold_02157	ALN	cds	360	466	205	+	1	ID=cds00353;Parent=mRNA00047;Name=Csp5_scaffold_02157_1;Target=Csp5_scaffold_02157.g25152.t1 33 67 +
Csp5_scaffold_02157	ALN	cds	515	636	267	+	2	ID=cds00354;Parent=mRNA00047;Name=Csp5_scaffold_02157_1;Target=Csp5_scaffold_02157.g25152.t1 68 108 +
Csp5_scaffold_02157	ALN	cds	722	1669	1687	+	0	ID=cds00355;Parent=mRNA00047;Name=Csp5_scaffold_02157_1;Target=Csp5_scaffold_02157.g25152.t1 109 424 +
Csp5_scaffold_02157	ALN	cds	1714	1812	209	+	0	ID=cds00356;Parent=mRNA00047;Name=Csp5_scaffold_02157_1;Target=Csp5_scaffold_02157.g25152.t1 425 457 +
##sequence-region	Csp5_scaffold_03796 1 9414
Csp5_scaffold_03796	ALN	gene	886	7570	681	-	.	ID=gene00048;Name=Csp5_scaffold_03796_4
Csp5_scaffold_03796	ALN	mRNA	886	7570	681	-	.	ID=mRNA00048;Parent=gene00048;Name=Csp5_scaffold_03796_4
Csp5_scaffold_03796	ALN	cds	7266	7570	548	-	0	ID=cds00357;Parent=mRNA00048;Name=Csp5_scaffold_03796_4;Target=Csp5_scaffold_03796.g31268.t1 1 102 +
Csp5_scaffold_03796	ALN	cds	6427	6497	153	-	1	ID=cds00358;Parent=mRNA00048;Name=Csp5_scaffold_03796_4;Target=Csp5_scaffold_03796.g31268.t1 103 125 +
Csp5_scaffold_03796	ALN	cds	5554	5852	589	-	2	ID=cds00359;Parent=mRNA00048;Name=Csp5_scaffold_03796_4;Target=Csp5_scaffold_03796.g31268.t1 126 225 +
Csp5_scaffold_03796	ALN	cds	4555	4778	448	-	0	ID=cds00360;Parent=mRNA00048;Name=Csp5_scaffold_03796_4;Target=Csp5_scaffold_03796.g31268.t1 226 300 +
Csp5_scaffold_03796	ALN	cds	4029	4203	326	-	1	ID=cds00361;Parent=mRNA00048;Name=Csp5_scaffold_03796_4;Target=Csp5_scaffold_03796.g31268.t1 301 358 +
Csp5_scaffold_03796	ALN	cds	2863	3831	-1658	-	0	ID=cds00362;Parent=mRNA00048;Name=Csp5_scaffold_03796_4;Target=Csp5_scaffold_03796.g31268.t1 359 457 +
Csp5_scaffold_03796	ALN	cds	1718	1951	448	-	0	ID=cds00363;Parent=mRNA00048;Name=Csp5_scaffold_03796_4;Target=Csp5_scaffold_03796.g31268.t1 458 535 +
Csp5_scaffold_03796	ALN	cds	886	990	221	-	0	ID=cds00364;Parent=mRNA00048;Name=Csp5_scaffold_03796_4;Target=Csp5_scaffold_03796.g31268.t1 536 570 +
##sequence-region	Csp5_scaffold_00426 23553 37888
Csp5_scaffold_00426	ALN	gene	30560	33665	3108	+	.	ID=gene00049;Name=Csp5_scaffold_00426_32
Csp5_scaffold_00426	ALN	mRNA	30560	33665	3108	+	.	ID=mRNA00049;Parent=gene00049;Name=Csp5_scaffold_00426_32
Csp5_scaffold_00426	ALN	cds	30560	30704	328	+	0	ID=cds00365;Parent=mRNA00049;Name=Csp5_scaffold_00426_32;Target=Csp5_scaffold_00426.g11216.t1 1 48 +
Csp5_scaffold_00426	ALN	cds	31807	32013	152	+	2	ID=cds00366;Parent=mRNA00049;Name=Csp5_scaffold_00426_32;Target=Csp5_scaffold_00426.g11216.t1 49 101 +
Csp5_scaffold_00426	ALN	cds	32061	32374	583	+	2	ID=cds00367;Parent=mRNA00049;Name=Csp5_scaffold_00426_32;Target=Csp5_scaffold_00426.g11216.t1 102 206 +
Csp5_scaffold_00426	ALN	cds	32420	33478	1957	+	0	ID=cds00368;Parent=mRNA00049;Name=Csp5_scaffold_00426_32;Target=Csp5_scaffold_00426.g11216.t1 207 559 +
Csp5_scaffold_00426	ALN	cds	33525	33665	290	+	0	ID=cds00369;Parent=mRNA00049;Name=Csp5_scaffold_00426_32;Target=Csp5_scaffold_00426.g11216.t1 560 606 +
##sequence-region	Csp5_scaffold_00519 11265 25600
Csp5_scaffold_00519	ALN	gene	17096	20468	5035	+	.	ID=gene00050;Name=Csp5_scaffold_00519_18
Csp5_scaffold_00519	ALN	mRNA	17096	20468	5035	+	.	ID=mRNA00050;Parent=gene00050;Name=Csp5_scaffold_00519_18
Csp5_scaffold_00519	ALN	cds	17096	17158	206	+	0	ID=cds00370;Parent=mRNA00050;Name=Csp5_scaffold_00519_18;Target=s2916 1 21 +
Csp5_scaffold_00519	ALN	cds	17205	17507	570	+	0	ID=cds00371;Parent=mRNA00050;Name=Csp5_scaffold_00519_18;Target=s2916 22 122 +
Csp5_scaffold_00519	ALN	cds	17554	19002	2611	+	0	ID=cds00372;Parent=mRNA00050;Name=Csp5_scaffold_00519_18;Target=s2916 123 605 +
Csp5_scaffold_00519	ALN	cds	19055	19218	320	+	0	ID=cds00373;Parent=mRNA00050;Name=Csp5_scaffold_00519_18;Target=s2916 606 660 +
Csp5_scaffold_00519	ALN	cds	19262	19477	405	+	1	ID=cds00374;Parent=mRNA00050;Name=Csp5_scaffold_00519_18;Target=s2916 661 732 +
Csp5_scaffold_00519	ALN	cds	19525	19805	478	+	1	ID=cds00375;Parent=mRNA00050;Name=Csp5_scaffold_00519_18;Target=s2916 733 825 +
Csp5_scaffold_00519	ALN	cds	20005	20253	464	+	2	ID=cds00376;Parent=mRNA00050;Name=Csp5_scaffold_00519_18;Target=s2916 826 908 +
Csp5_scaffold_00519	ALN	cds	20302	20468	313	+	2	ID=cds00377;Parent=mRNA00050;Name=Csp5_scaffold_00519_18;Target=s2916 909 964 +
##sequence-region	Csp5_scaffold_00076 84993 110335
Csp5_scaffold_00076	ALN	gene	104873	109971	3217	-	.	ID=gene00051;Name=Csp5_scaffold_00076_107
Csp5_scaffold_00076	ALN	mRNA	104873	109971	3217	-	.	ID=mRNA00051;Parent=gene00051;Name=Csp5_scaffold_00076_107
Csp5_scaffold_00076	ALN	cds	109912	109971	185	-	0	ID=cds00378;Parent=mRNA00051;Name=Csp5_scaffold_00076_107;Target=Csp5_scaffold_00076.g3499.t1 1 20 +
Csp5_scaffold_00076	ALN	cds	108820	109598	1310	-	0	ID=cds00379;Parent=mRNA00051;Name=Csp5_scaffold_00076_107;Target=Csp5_scaffold_00076.g3499.t1 21 280 +
Csp5_scaffold_00076	ALN	cds	107855	108645	1376	-	1	ID=cds00380;Parent=mRNA00051;Name=Csp5_scaffold_00076_107;Target=Csp5_scaffold_00076.g3499.t1 281 543 +
Csp5_scaffold_00076	ALN	cds	107666	107796	273	-	2	ID=cds00381;Parent=mRNA00051;Name=Csp5_scaffold_00076_107;Target=Csp5_scaffold_00076.g3499.t1 544 587 +
Csp5_scaffold_00076	ALN	cds	107433	107561	236	-	0	ID=cds00382;Parent=mRNA00051;Name=Csp5_scaffold_00076_107;Target=Csp5_scaffold_00076.g3499.t1 588 630 +
Csp5_scaffold_00076	ALN	cds	106948	107207	477	-	0	ID=cds00383;Parent=mRNA00051;Name=Csp5_scaffold_00076_107;Target=Csp5_scaffold_00076.g3499.t1 631 717 +
Csp5_scaffold_00076	ALN	cds	106584	106677	197	-	1	ID=cds00384;Parent=mRNA00051;Name=Csp5_scaffold_00076_107;Target=Csp5_scaffold_00076.g3499.t1 718 748 +
Csp5_scaffold_00076	ALN	cds	105775	106460	-783	-	0	ID=cds00385;Parent=mRNA00051;Name=Csp5_scaffold_00076_107;Target=Csp5_scaffold_00076.g3499.t1 785 828 +
Csp5_scaffold_00076	ALN	cds	105649	105725	171	-	1	ID=cds00386;Parent=mRNA00051;Name=Csp5_scaffold_00076_107;Target=Csp5_scaffold_00076.g3499.t1 829 854 +
Csp5_scaffold_00076	ALN	cds	104873	104980	229	-	2	ID=cds00387;Parent=mRNA00051;Name=Csp5_scaffold_00076_107;Target=Csp5_scaffold_00076.g3499.t1 855 890 +
##sequence-region	Csp5_scaffold_00013 134145 160768
Csp5_scaffold_00013	ALN	gene	139521	144942	7487	+	.	ID=gene00052;Name=Csp5_scaffold_00013_142
Csp5_scaffold_00013	ALN	mRNA	139521	144942	7487	+	.	ID=mRNA00052;Parent=gene00052;Name=Csp5_scaffold_00013_142
Csp5_scaffold_00013	ALN	cds	139521	139694	387	+	0	ID=cds00388;Parent=mRNA00052;Name=Csp5_scaffold_00013_142;Target=Csp5_scaffold_00013.g881.t1 1 58 +
Csp5_scaffold_00013	ALN	cds	139740	139797	124	+	0	ID=cds00389;Parent=mRNA00052;Name=Csp5_scaffold_00013_142;Target=Csp5_scaffold_00013.g881.t1 59 77 +
Csp5_scaffold_00013	ALN	cds	139842	140021	362	+	2	ID=cds00390;Parent=mRNA00052;Name=Csp5_scaffold_00013_142;Target=Csp5_scaffold_00013.g881.t1 78 137 +
Csp5_scaffold_00013	ALN	cds	140063	140167	236	+	2	ID=cds00391;Parent=mRNA00052;Name=Csp5_scaffold_00013_142;Target=Csp5_scaffold_00013.g881.t1 138 172 +
Csp5_scaffold_00013	ALN	cds	140214	140305	170	+	2	ID=cds00392;Parent=mRNA00052;Name=Csp5_scaffold_00013_142;Target=Csp5_scaffold_00013.g881.t1 173 203 +
Csp5_scaffold_00013	ALN	cds	140352	140479	248	+	0	ID=cds00393;Parent=mRNA00052;Name=Csp5_scaffold_00013_142;Target=Csp5_scaffold_00013.g881.t1 204 246 +
Csp5_scaffold_00013	ALN	cds	140560	140717	330	+	1	ID=cds00394;Parent=mRNA00052;Name=Csp5_scaffold_00013_142;Target=Csp5_scaffold_00013.g881.t1 247 298 +
Csp5_scaffold_00013	ALN	cds	140767	140823	108	+	2	ID=cds00395;Parent=mRNA00052;Name=Csp5_scaffold_00013_142;Target=Csp5_scaffold_00013.g881.t1 299 317 +
Csp5_scaffold_00013	ALN	cds	140874	141011	268	+	2	ID=cds00396;Parent=mRNA00052;Name=Csp5_scaffold_00013_142;Target=Csp5_scaffold_00013.g881.t1 318 363 +
Csp5_scaffold_00013	ALN	cds	141056	141396	635	+	2	ID=cds00397;Parent=mRNA00052;Name=Csp5_scaffold_00013_142;Target=Csp5_scaffold_00013.g881.t1 364 477 +
Csp5_scaffold_00013	ALN	cds	141444	141577	279	+	0	ID=cds00398;Parent=mRNA00052;Name=Csp5_scaffold_00013_142;Target=Csp5_scaffold_00013.g881.t1 478 522 +
Csp5_scaffold_00013	ALN	cds	141623	141771	285	+	1	ID=cds00399;Parent=mRNA00052;Name=Csp5_scaffold_00013_142;Target=Csp5_scaffold_00013.g881.t1 523 571 +
Csp5_scaffold_00013	ALN	cds	141813	142063	474	+	2	ID=cds00400;Parent=mRNA00052;Name=Csp5_scaffold_00013_142;Target=Csp5_scaffold_00013.g881.t1 572 655 +
Csp5_scaffold_00013	ALN	cds	142112	142685	1040	+	0	ID=cds00401;Parent=mRNA00052;Name=Csp5_scaffold_00013_142;Target=Csp5_scaffold_00013.g881.t1 656 846 +
Csp5_scaffold_00013	ALN	cds	142737	142856	266	+	2	ID=cds00402;Parent=mRNA00052;Name=Csp5_scaffold_00013_142;Target=Csp5_scaffold_00013.g881.t1 847 886 +
Csp5_scaffold_00013	ALN	cds	142901	143017	263	+	2	ID=cds00403;Parent=mRNA00052;Name=Csp5_scaffold_00013_142;Target=Csp5_scaffold_00013.g881.t1 887 925 +
Csp5_scaffold_00013	ALN	cds	143064	143221	320	+	2	ID=cds00404;Parent=mRNA00052;Name=Csp5_scaffold_00013_142;Target=Csp5_scaffold_00013.g881.t1 926 978 +
Csp5_scaffold_00013	ALN	cds	143266	143519	486	+	0	ID=cds00405;Parent=mRNA00052;Name=Csp5_scaffold_00013_142;Target=Csp5_scaffold_00013.g881.t1 979 1063 +
Csp5_scaffold_00013	ALN	cds	143570	143696	259	+	1	ID=cds00406;Parent=mRNA00052;Name=Csp5_scaffold_00013_142;Target=Csp5_scaffold_00013.g881.t1 1064 1105 +
Csp5_scaffold_00013	ALN	cds	143743	143945	383	+	0	ID=cds00407;Parent=mRNA00052;Name=Csp5_scaffold_00013_142;Target=Csp5_scaffold_00013.g881.t1 1106 1173 +
Csp5_scaffold_00013	ALN	cds	143993	144516	949	+	1	ID=cds00408;Parent=mRNA00052;Name=Csp5_scaffold_00013_142;Target=Csp5_scaffold_00013.g881.t1 1174 1347 +
Csp5_scaffold_00013	ALN	cds	144561	144811	452	+	2	ID=cds00409;Parent=mRNA00052;Name=Csp5_scaffold_00013_142;Target=Csp5_scaffold_00013.g881.t1 1348 1431 +
Csp5_scaffold_00013	ALN	cds	144859	144942	201	+	0	ID=cds00410;Parent=mRNA00052;Name=Csp5_scaffold_00013_142;Target=Csp5_scaffold_00013.g881.t1 1432 1459 +
##sequence-region	Csp5_scaffold_01656 11265 21076
Csp5_scaffold_01656	ALN	gene	12433	13517	1597	-	.	ID=gene00053;Name=Csp5_scaffold_01656_12
Csp5_scaffold_01656	ALN	mRNA	12433	13517	1597	-	.	ID=mRNA00053;Parent=gene00053;Name=Csp5_scaffold_01656_12
Csp5_scaffold_01656	ALN	cds	13343	13517	409	-	0	ID=cds00411;Parent=mRNA00053;Name=Csp5_scaffold_01656_12;Target=Csp5_scaffold_01656.g22343.t1 1 58 +
Csp5_scaffold_01656	ALN	cds	12835	13292	870	-	2	ID=cds00412;Parent=mRNA00053;Name=Csp5_scaffold_01656_12;Target=Csp5_scaffold_01656.g22343.t1 59 211 +
Csp5_scaffold_01656	ALN	cds	12433	12666	414	-	0	ID=cds00413;Parent=mRNA00053;Name=Csp5_scaffold_01656_12;Target=Csp5_scaffold_01656.g22343.t1 212 289 +
##sequence-region	Csp5_scaffold_01656 11265 21076
Csp5_scaffold_01656	ALN	gene	15722	16973	1018	-	.	ID=gene00054;Name=Csp5_scaffold_01656_16
Csp5_scaffold_01656	ALN	mRNA	15722	16973	1018	-	.	ID=mRNA00054;Parent=gene00054;Name=Csp5_scaffold_01656_16
Csp5_scaffold_01656	ALN	cds	16799	16973	273	-	0	ID=cds00414;Parent=mRNA00054;Name=Csp5_scaffold_01656_16;Target=Csp5_scaffold_01656.g22343.t1 1 58 +
Csp5_scaffold_01656	ALN	cds	16287	16744	568	-	2	ID=cds00415;Parent=mRNA00054;Name=Csp5_scaffold_01656_16;Target=Csp5_scaffold_01656.g22343.t1 59 211 +
Csp5_scaffold_01656	ALN	cds	15722	15949	276	-	0	ID=cds00416;Parent=mRNA00054;Name=Csp5_scaffold_01656_16;Target=Csp5_scaffold_01656.g22343.t1 212 289 +
##sequence-region	Csp5_scaffold_01656 11265 21076
Csp5_scaffold_01656	ALN	gene	15722	16973	1501	-	.	ID=gene00055;Name=Csp5_scaffold_01656_16
Csp5_scaffold_01656	ALN	mRNA	15722	16973	1501	-	.	ID=mRNA00055;Parent=gene00055;Name=Csp5_scaffold_01656_16
Csp5_scaffold_01656	ALN	cds	16799	16973	369	-	0	ID=cds00417;Parent=mRNA00055;Name=Csp5_scaffold_01656_16;Target=s3003 1 56 +
Csp5_scaffold_01656	ALN	cds	16287	16744	891	-	2	ID=cds00418;Parent=mRNA00055;Name=Csp5_scaffold_01656_16;Target=s3003 57 209 +
Csp5_scaffold_01656	ALN	cds	15722	15949	339	-	0	ID=cds00419;Parent=mRNA00055;Name=Csp5_scaffold_01656_16;Target=s3003 210 271 +
##sequence-region	Csp5_scaffold_01656 11265 21076
Csp5_scaffold_01656	ALN	gene	12481	13517	1012	-	.	ID=gene00056;Name=Csp5_scaffold_01656_12
Csp5_scaffold_01656	ALN	mRNA	12481	13517	1012	-	.	ID=mRNA00056;Parent=gene00056;Name=Csp5_scaffold_01656_12
Csp5_scaffold_01656	ALN	cds	13343	13517	270	-	0	ID=cds00420;Parent=mRNA00056;Name=Csp5_scaffold_01656_12;Target=s3003 1 56 +
Csp5_scaffold_01656	ALN	cds	12835	13292	562	-	2	ID=cds00421;Parent=mRNA00056;Name=Csp5_scaffold_01656_12;Target=s3003 57 209 +
Csp5_scaffold_01656	ALN	cds	12481	12666	276	-	0	ID=cds00422;Parent=mRNA00056;Name=Csp5_scaffold_01656_12;Target=s3003 210 271 +
##sequence-region	Csp5_scaffold_02060 11265 17776
Csp5_scaffold_02060	ALN	gene	15077	16101	1609	-	.	ID=gene00057;Name=Csp5_scaffold_02060_15
Csp5_scaffold_02060	ALN	mRNA	15077	16101	1609	-	.	ID=mRNA00057;Parent=gene00057;Name=Csp5_scaffold_02060_15
Csp5_scaffold_02060	ALN	cds	15927	16101	351	-	0	ID=cds00423;Parent=mRNA00057;Name=Csp5_scaffold_02060_15;Target=Csp5_scaffold_02060.g24656.t1 1 58 +
Csp5_scaffold_02060	ALN	cds	15516	15880	666	-	2	ID=cds00424;Parent=mRNA00057;Name=Csp5_scaffold_02060_15;Target=Csp5_scaffold_02060.g24656.t1 59 180 +
Csp5_scaffold_02060	ALN	cds	15077	15472	687	-	0	ID=cds00425;Parent=mRNA00057;Name=Csp5_scaffold_02060_15;Target=Csp5_scaffold_02060.g24656.t1 181 312 +
##sequence-region	Csp5_scaffold_00096 84993 99328
Csp5_scaffold_00096	ALN	gene	94389	95613	1896	+	.	ID=gene00058;Name=Csp5_scaffold_00096_95
Csp5_scaffold_00096	ALN	mRNA	94389	95613	1896	+	.	ID=mRNA00058;Parent=gene00058;Name=Csp5_scaffold_00096_95
Csp5_scaffold_00096	ALN	cds	94389	94538	332	+	0	ID=cds00426;Parent=mRNA00058;Name=Csp5_scaffold_00096_95;Target=Csp5_scaffold_00096.g4164.t1 1 50 +
Csp5_scaffold_00096	ALN	cds	94583	95115	1010	+	0	ID=cds00427;Parent=mRNA00058;Name=Csp5_scaffold_00096_95;Target=Csp5_scaffold_00096.g4164.t1 51 228 +
Csp5_scaffold_00096	ALN	cds	95183	95411	398	+	1	ID=cds00428;Parent=mRNA00058;Name=Csp5_scaffold_00096_95;Target=Csp5_scaffold_00096.g4164.t1 229 304 +
Csp5_scaffold_00096	ALN	cds	95458	95613	293	+	0	ID=cds00429;Parent=mRNA00058;Name=Csp5_scaffold_00096_95;Target=Csp5_scaffold_00096.g4164.t1 305 356 +
##sequence-region	Csp5_scaffold_04741 1 6866
Csp5_scaffold_04741	ALN	gene	998	3495	1140	-	.	ID=gene00059;Name=Csp5_scaffold_04741_2
Csp5_scaffold_04741	ALN	mRNA	998	3495	1140	-	.	ID=mRNA00059;Parent=gene00059;Name=Csp5_scaffold_04741_2
Csp5_scaffold_04741	ALN	cds	3444	3495	79	-	0	ID=cds00430;Parent=mRNA00059;Name=Csp5_scaffold_04741_2;Target=s2859 1 11 +
Csp5_scaffold_04741	ALN	cds	2390	2567	247	-	2	ID=cds00431;Parent=mRNA00059;Name=Csp5_scaffold_04741_2;Target=s2859 12 62 +
Csp5_scaffold_04741	ALN	cds	1993	2269	416	-	1	ID=cds00432;Parent=mRNA00059;Name=Csp5_scaffold_04741_2;Target=s2859 63 140 +
Csp5_scaffold_04741	ALN	cds	1652	1723	147	-	0	ID=cds00433;Parent=mRNA00059;Name=Csp5_scaffold_04741_2;Target=s2859 141 164 +
Csp5_scaffold_04741	ALN	cds	1330	1551	395	-	0	ID=cds00434;Parent=mRNA00059;Name=Csp5_scaffold_04741_2;Target=s2859 165 238 +
Csp5_scaffold_04741	ALN	cds	998	1063	116	-	0	ID=cds00435;Parent=mRNA00059;Name=Csp5_scaffold_04741_2;Target=s2859 239 260 +
##sequence-region	Csp5_scaffold_01762 1 13312
Csp5_scaffold_01762	ALN	gene	10614	12241	1916	-	.	ID=gene00060;Name=Csp5_scaffold_01762_11
Csp5_scaffold_01762	ALN	mRNA	10614	12241	1916	-	.	ID=mRNA00060;Parent=gene00060;Name=Csp5_scaffold_01762_11
Csp5_scaffold_01762	ALN	cds	12187	12241	169	-	0	ID=cds00436;Parent=mRNA00060;Name=Csp5_scaffold_01762_11;Target=Csp5_scaffold_01762.g22984.t1 1 18 +
Csp5_scaffold_01762	ALN	cds	12094	12133	67	-	2	ID=cds00437;Parent=mRNA00060;Name=Csp5_scaffold_01762_11;Target=Csp5_scaffold_01762.g22984.t1 19 32 +
Csp5_scaffold_01762	ALN	cds	11655	11826	339	-	1	ID=cds00438;Parent=mRNA00060;Name=Csp5_scaffold_01762_11;Target=Csp5_scaffold_01762.g22984.t1 33 89 +
Csp5_scaffold_01762	ALN	cds	11224	11598	719	-	0	ID=cds00439;Parent=mRNA00060;Name=Csp5_scaffold_01762_11;Target=Csp5_scaffold_01762.g22984.t1 90 214 +
Csp5_scaffold_01762	ALN	cds	11069	11175	207	-	0	ID=cds00440;Parent=mRNA00060;Name=Csp5_scaffold_01762_11;Target=Csp5_scaffold_01762.g22984.t1 215 250 +
Csp5_scaffold_01762	ALN	cds	10773	11022	470	-	1	ID=cds00441;Parent=mRNA00060;Name=Csp5_scaffold_01762_11;Target=Csp5_scaffold_01762.g22984.t1 251 333 +
Csp5_scaffold_01762	ALN	cds	10614	10727	228	-	0	ID=cds00442;Parent=mRNA00060;Name=Csp5_scaffold_01762_11;Target=Csp5_scaffold_01762.g22984.t1 334 371 +
##sequence-region	Csp5_scaffold_00218 48129 62464
Csp5_scaffold_00218	ALN	gene	49639	52069	3428	-	.	ID=gene00061;Name=Csp5_scaffold_00218_50
Csp5_scaffold_00218	ALN	mRNA	49639	52069	3428	-	.	ID=mRNA00061;Parent=gene00061;Name=Csp5_scaffold_00218_50
Csp5_scaffold_00218	ALN	cds	51875	52069	408	-	0	ID=cds00443;Parent=mRNA00061;Name=Csp5_scaffold_00218_50;Target=Csp5_scaffold_00218.g7304.t1 1 65 +
Csp5_scaffold_00218	ALN	cds	51607	51783	347	-	0	ID=cds00444;Parent=mRNA00061;Name=Csp5_scaffold_00218_50;Target=Csp5_scaffold_00218.g7304.t1 66 124 +
Csp5_scaffold_00218	ALN	cds	51397	51525	245	-	0	ID=cds00445;Parent=mRNA00061;Name=Csp5_scaffold_00218_50;Target=Csp5_scaffold_00218.g7304.t1 125 167 +
Csp5_scaffold_00218	ALN	cds	51106	51348	444	-	0	ID=cds00446;Parent=mRNA00061;Name=Csp5_scaffold_00218_50;Target=Csp5_scaffold_00218.g7304.t1 168 248 +
Csp5_scaffold_00218	ALN	cds	50772	51059	559	-	0	ID=cds00447;Parent=mRNA00061;Name=Csp5_scaffold_00218_50;Target=Csp5_scaffold_00218.g7304.t1 249 344 +
Csp5_scaffold_00218	ALN	cds	50528	50715	361	-	0	ID=cds00448;Parent=mRNA00061;Name=Csp5_scaffold_00218_50;Target=Csp5_scaffold_00218.g7304.t1 345 407 +
Csp5_scaffold_00218	ALN	cds	50019	50484	874	-	1	ID=cds00449;Parent=mRNA00061;Name=Csp5_scaffold_00218_50;Target=Csp5_scaffold_00218.g7304.t1 408 562 +
Csp5_scaffold_00218	ALN	cds	49844	49972	255	-	0	ID=cds00450;Parent=mRNA00061;Name=Csp5_scaffold_00218_50;Target=Csp5_scaffold_00218.g7304.t1 563 605 +
Csp5_scaffold_00218	ALN	cds	49639	49794	308	-	0	ID=cds00451;Parent=mRNA00061;Name=Csp5_scaffold_00218_50;Target=Csp5_scaffold_00218.g7304.t1 606 657 +
##sequence-region	Csp5_scaffold_00746 1 13312
Csp5_scaffold_00746	ALN	gene	1891	6701	2202	+	.	ID=gene00062;Name=Csp5_scaffold_00746_4
Csp5_scaffold_00746	ALN	mRNA	1891	6701	2202	+	.	ID=mRNA00062;Parent=gene00062;Name=Csp5_scaffold_00746_4
Csp5_scaffold_00746	ALN	cds	1891	2016	57	+	0	ID=cds00452;Parent=mRNA00062;Name=Csp5_scaffold_00746_4;Target=Csp5_scaffold_00218.g7304.t1 1 43 +
Csp5_scaffold_00746	ALN	cds	3732	3968	306	+	0	ID=cds00453;Parent=mRNA00062;Name=Csp5_scaffold_00746_4;Target=Csp5_scaffold_00218.g7304.t1 44 124 +
Csp5_scaffold_00746	ALN	cds	4500	4628	243	+	0	ID=cds00454;Parent=mRNA00062;Name=Csp5_scaffold_00746_4;Target=Csp5_scaffold_00218.g7304.t1 125 167 +
Csp5_scaffold_00746	ALN	cds	4677	4919	417	+	0	ID=cds00455;Parent=mRNA00062;Name=Csp5_scaffold_00746_4;Target=Csp5_scaffold_00218.g7304.t1 168 248 +
Csp5_scaffold_00746	ALN	cds	5508	5795	517	+	0	ID=cds00456;Parent=mRNA00062;Name=Csp5_scaffold_00746_4;Target=Csp5_scaffold_00218.g7304.t1 249 344 +
Csp5_scaffold_00746	ALN	cds	5840	6027	341	+	0	ID=cds00457;Parent=mRNA00062;Name=Csp5_scaffold_00746_4;Target=Csp5_scaffold_00218.g7304.t1 345 407 +
Csp5_scaffold_00746	ALN	cds	6072	6339	309	+	1	ID=cds00458;Parent=mRNA00062;Name=Csp5_scaffold_00746_4;Target=Csp5_scaffold_00218.g7304.t1 408 562 +
Csp5_scaffold_00746	ALN	cds	6386	6496	146	+	0	ID=cds00459;Parent=mRNA00062;Name=Csp5_scaffold_00746_4;Target=Csp5_scaffold_00218.g7304.t1 563 605 +
Csp5_scaffold_00746	ALN	cds	6546	6701	277	+	0	ID=cds00460;Parent=mRNA00062;Name=Csp5_scaffold_00746_4;Target=Csp5_scaffold_00218.g7304.t1 606 657 +
##sequence-region	Csp5_scaffold_00746 1 13312
Csp5_scaffold_00746	ALN	gene	2868	6701	2575	+	.	ID=gene00063;Name=Csp5_scaffold_00746_4
Csp5_scaffold_00746	ALN	mRNA	2868	6701	2575	+	.	ID=mRNA00063;Parent=gene00063;Name=Csp5_scaffold_00746_4
Csp5_scaffold_00746	ALN	cds	2868	2929	126	+	0	ID=cds00461;Parent=mRNA00063;Name=Csp5_scaffold_00746_4;Target=s2789 1 21 +
Csp5_scaffold_00746	ALN	cds	3734	3968	426	+	1	ID=cds00462;Parent=mRNA00063;Name=Csp5_scaffold_00746_4;Target=s2789 22 99 +
Csp5_scaffold_00746	ALN	cds	4500	4628	254	+	0	ID=cds00463;Parent=mRNA00063;Name=Csp5_scaffold_00746_4;Target=s2789 100 142 +
Csp5_scaffold_00746	ALN	cds	4677	4919	458	+	0	ID=cds00464;Parent=mRNA00063;Name=Csp5_scaffold_00746_4;Target=s2789 143 223 +
Csp5_scaffold_00746	ALN	cds	5508	5795	551	+	0	ID=cds00465;Parent=mRNA00063;Name=Csp5_scaffold_00746_4;Target=s2789 224 319 +
Csp5_scaffold_00746	ALN	cds	5840	6027	354	+	0	ID=cds00466;Parent=mRNA00063;Name=Csp5_scaffold_00746_4;Target=s2789 320 382 +
Csp5_scaffold_00746	ALN	cds	6072	6252	341	+	1	ID=cds00467;Parent=mRNA00063;Name=Csp5_scaffold_00746_4;Target=s2789 383 442 +
Csp5_scaffold_00746	ALN	cds	6386	6496	194	+	0	ID=cds00468;Parent=mRNA00063;Name=Csp5_scaffold_00746_4;Target=s2789 443 479 +
Csp5_scaffold_00746	ALN	cds	6546	6701	281	+	0	ID=cds00469;Parent=mRNA00063;Name=Csp5_scaffold_00746_4;Target=s2789 480 531 +
##sequence-region	Csp5_scaffold_00218 48129 62464
Csp5_scaffold_00218	ALN	gene	49639	52069	2265	-	.	ID=gene00064;Name=Csp5_scaffold_00218_50
Csp5_scaffold_00218	ALN	mRNA	49639	52069	2265	-	.	ID=mRNA00064;Parent=gene00064;Name=Csp5_scaffold_00218_50
Csp5_scaffold_00218	ALN	cds	51938	52069	48	-	0	ID=cds00470;Parent=mRNA00064;Name=Csp5_scaffold_00218_50;Target=s2789 1 40 +
Csp5_scaffold_00218	ALN	cds	51607	51783	336	-	0	ID=cds00471;Parent=mRNA00064;Name=Csp5_scaffold_00218_50;Target=s2789 41 99 +
Csp5_scaffold_00218	ALN	cds	51397	51525	236	-	0	ID=cds00472;Parent=mRNA00064;Name=Csp5_scaffold_00218_50;Target=s2789 100 142 +
Csp5_scaffold_00218	ALN	cds	51106	51348	404	-	0	ID=cds00473;Parent=mRNA00064;Name=Csp5_scaffold_00218_50;Target=s2789 143 223 +
Csp5_scaffold_00218	ALN	cds	50772	51059	521	-	0	ID=cds00474;Parent=mRNA00064;Name=Csp5_scaffold_00218_50;Target=s2789 224 319 +
Csp5_scaffold_00218	ALN	cds	50528	50715	345	-	0	ID=cds00475;Parent=mRNA00064;Name=Csp5_scaffold_00218_50;Target=s2789 320 382 +
Csp5_scaffold_00218	ALN	cds	50331	50484	274	-	1	ID=cds00476;Parent=mRNA00064;Name=Csp5_scaffold_00218_50;Target=s2789 383 433 +
Csp5_scaffold_00218	ALN	cds	49844	49972	182	-	0	ID=cds00477;Parent=mRNA00064;Name=Csp5_scaffold_00218_50;Target=s2789 434 479 +
Csp5_scaffold_00218	ALN	cds	49639	49794	304	-	0	ID=cds00478;Parent=mRNA00064;Name=Csp5_scaffold_00218_50;Target=s2789 480 531 +
##sequence-region	Csp5_scaffold_01589 1 13312
Csp5_scaffold_01589	ALN	gene	628	8576	239	-	.	ID=gene00065;Name=Csp5_scaffold_01589_4
Csp5_scaffold_01589	ALN	mRNA	628	8576	239	-	.	ID=mRNA00065;Parent=gene00065;Name=Csp5_scaffold_01589_4
Csp5_scaffold_01589	ALN	cds	8496	8576	196	-	0	ID=cds00479;Parent=mRNA00065;Name=Csp5_scaffold_01589_4;Target=Csp5_scaffold_01589.g21923.t2 1 27 +
Csp5_scaffold_01589	ALN	cds	8246	8436	353	-	0	ID=cds00480;Parent=mRNA00065;Name=Csp5_scaffold_01589_4;Target=Csp5_scaffold_01589.g21923.t2 28 91 +
Csp5_scaffold_01589	ALN	cds	6885	6999	193	-	1	ID=cds00481;Parent=mRNA00065;Name=Csp5_scaffold_01589_4;Target=Csp5_scaffold_01589.g21923.t2 92 131 +
Csp5_scaffold_01589	ALN	cds	6751	6810	126	-	0	ID=cds00482;Parent=mRNA00065;Name=Csp5_scaffold_01589_4;Target=Csp5_scaffold_01589.g21923.t2 132 151 +
Csp5_scaffold_01589	ALN	cds	4325	6702	-2337	-	0	ID=cds00483;Parent=mRNA00065;Name=Csp5_scaffold_01589_4;Target=Csp5_scaffold_01589.g21923.t2 152 451 +
Csp5_scaffold_01589	ALN	cds	4101	4277	359	-	1	ID=cds00484;Parent=mRNA00065;Name=Csp5_scaffold_01589_4;Target=Csp5_scaffold_01589.g21923.t2 452 510 +
Csp5_scaffold_01589	ALN	cds	2922	3003	162	-	1	ID=cds00485;Parent=mRNA00065;Name=Csp5_scaffold_01589_4;Target=Csp5_scaffold_01589.g21923.t2 511 537 +
Csp5_scaffold_01589	ALN	cds	2716	2856	276	-	0	ID=cds00486;Parent=mRNA00065;Name=Csp5_scaffold_01589_4;Target=Csp5_scaffold_01589.g21923.t2 538 584 +
Csp5_scaffold_01589	ALN	cds	2212	2658	807	-	0	ID=cds00487;Parent=mRNA00065;Name=Csp5_scaffold_01589_4;Target=Csp5_scaffold_01589.g21923.t2 585 733 +
Csp5_scaffold_01589	ALN	cds	1250	1329	176	-	0	ID=cds00488;Parent=mRNA00065;Name=Csp5_scaffold_01589_4;Target=Csp5_scaffold_01589.g21923.t2 734 760 +
Csp5_scaffold_01589	ALN	cds	1119	1196	142	-	1	ID=cds00489;Parent=mRNA00065;Name=Csp5_scaffold_01589_4;Target=Csp5_scaffold_01589.g21923.t2 761 786 +
Csp5_scaffold_01589	ALN	cds	628	796	333	-	1	ID=cds00490;Parent=mRNA00065;Name=Csp5_scaffold_01589_4;Target=Csp5_scaffold_01589.g21923.t2 787 842 +
##sequence-region	Csp5_scaffold_01349 11265 24439
Csp5_scaffold_01349	ALN	gene	20955	24203	3598	+	.	ID=gene00066;Name=Csp5_scaffold_01349_22
Csp5_scaffold_01349	ALN	mRNA	20955	24203	3598	+	.	ID=mRNA00066;Parent=gene00066;Name=Csp5_scaffold_01349_22
Csp5_scaffold_01349	ALN	cds	20955	21074	273	+	0	ID=cds00491;Parent=mRNA00066;Name=Csp5_scaffold_01349_22;Target=Csp5_scaffold_01349.g20292.t1 1 40 +
Csp5_scaffold_01349	ALN	cds	21157	21216	129	+	0	ID=cds00492;Parent=mRNA00066;Name=Csp5_scaffold_01349_22;Target=Csp5_scaffold_01349.g20292.t1 41 60 +
Csp5_scaffold_01349	ALN	cds	21265	21483	409	+	0	ID=cds00493;Parent=mRNA00066;Name=Csp5_scaffold_01349_22;Target=Csp5_scaffold_01349.g20292.t1 61 133 +
Csp5_scaffold_01349	ALN	cds	22278	22957	1315	+	0	ID=cds00494;Parent=mRNA00066;Name=Csp5_scaffold_01349_22;Target=Csp5_scaffold_01349.g20292.t1 134 360 +
Csp5_scaffold_01349	ALN	cds	23003	23179	363	+	1	ID=cds00495;Parent=mRNA00066;Name=Csp5_scaffold_01349_22;Target=Csp5_scaffold_01349.g20292.t1 361 419 +
Csp5_scaffold_01349	ALN	cds	23226	23319	197	+	1	ID=cds00496;Parent=mRNA00066;Name=Csp5_scaffold_01349_22;Target=Csp5_scaffold_01349.g20292.t1 420 450 +
Csp5_scaffold_01349	ALN	cds	23373	23513	279	+	0	ID=cds00497;Parent=mRNA00066;Name=Csp5_scaffold_01349_22;Target=Csp5_scaffold_01349.g20292.t1 451 497 +
Csp5_scaffold_01349	ALN	cds	23574	24040	852	+	0	ID=cds00498;Parent=mRNA00066;Name=Csp5_scaffold_01349_22;Target=Csp5_scaffold_01349.g20292.t1 498 653 +
Csp5_scaffold_01349	ALN	cds	24119	24203	156	+	1	ID=cds00499;Parent=mRNA00066;Name=Csp5_scaffold_01349_22;Target=Csp5_scaffold_01349.g20292.t1 654 681 +
