# Supplementary material for: Expanding the view on the evolution of the nematode dauer signalling pathways: refinement through gene gain and pathway co-option
Source: BMC Genomics. 2016 Jun 27;17:476. doi: 10.1186/s12864-016-2770-7 (PMC4924289; doi:10.1186/s12864-016-2770-7)
Supplement: Additional file 4: — Gene models in gff format. (TGZ 240 kb) [file 12864_2016_2770_MOESM4_ESM.tgz › h_bacteriophora-PRJNA13977-WS246-annotations.gff]

##gff-version	3
##Species, BioProject, Release: H. bacteriophora, PRJNA13977, WS246
##sequence-region	contig1314 109569 120832
contig1314	ALN	gene	113229	117323	2377	-	.	ID=gene00001;Name=contig1314_115
contig1314	ALN	mRNA	113229	117323	2377	-	.	ID=mRNA00001;Parent=gene00001;Name=contig1314_115
contig1314	ALN	cds	117178	117323	329	-	0	ID=cds00001;Parent=mRNA00001;Name=contig1314_115;Target=s3290 1 49 +
contig1314	ALN	cds	116863	116989	264	-	1	ID=cds00002;Parent=mRNA00001;Name=contig1314_115;Target=s3290 50 91 +
contig1314	ALN	cds	116634	116772	255	-	0	ID=cds00003;Parent=mRNA00001;Name=contig1314_115;Target=s3290 92 137 +
contig1314	ALN	cds	116423	116556	253	-	2	ID=cds00004;Parent=mRNA00001;Name=contig1314_115;Target=s3290 138 182 +
contig1314	ALN	cds	116044	116160	219	-	0	ID=cds00005;Parent=mRNA00001;Name=contig1314_115;Target=s3290 183 221 +
contig1314	ALN	cds	115843	115956	221	-	0	ID=cds00006;Parent=mRNA00001;Name=contig1314_115;Target=s3290 222 259 +
contig1314	ALN	cds	115608	115786	306	-	0	ID=cds00007;Parent=mRNA00001;Name=contig1314_115;Target=s3290 260 319 +
contig1314	ALN	cds	114530	114728	364	-	1	ID=cds00008;Parent=mRNA00001;Name=contig1314_115;Target=s3290 320 385 +
contig1314	ALN	cds	114280	114402	220	-	0	ID=cds00009;Parent=mRNA00001;Name=contig1314_115;Target=s3290 386 426 +
contig1314	ALN	cds	114152	114228	141	-	0	ID=cds00010;Parent=mRNA00001;Name=contig1314_115;Target=s3290 427 452 +
contig1314	ALN	cds	113229	113388	305	-	1	ID=cds00011;Parent=mRNA00001;Name=contig1314_115;Target=s3290 453 505 +
##sequence-region	contig1351 763905 775168
contig1351	ALN	gene	765535	773060	5438	+	.	ID=gene00002;Name=contig1351_769
contig1351	ALN	mRNA	765535	773060	5438	+	.	ID=mRNA00002;Parent=gene00002;Name=contig1351_769
contig1351	ALN	cds	765535	765701	345	+	0	ID=cds00012;Parent=mRNA00002;Name=contig1351_769;Target=s3256 1 56 +
contig1351	ALN	cds	766065	766173	200	+	1	ID=cds00013;Parent=mRNA00002;Name=contig1351_769;Target=s3256 57 92 +
contig1351	ALN	cds	766424	766579	286	+	0	ID=cds00014;Parent=mRNA00002;Name=contig1351_769;Target=s3256 93 144 +
contig1351	ALN	cds	766657	766786	240	+	0	ID=cds00015;Parent=mRNA00002;Name=contig1351_769;Target=s3256 145 187 +
contig1351	ALN	cds	766863	766973	207	+	2	ID=cds00016;Parent=mRNA00002;Name=contig1351_769;Target=s3256 188 224 +
contig1351	ALN	cds	767332	767424	187	+	2	ID=cds00017;Parent=mRNA00002;Name=contig1351_769;Target=s3256 225 255 +
contig1351	ALN	cds	767514	767677	318	+	2	ID=cds00018;Parent=mRNA00002;Name=contig1351_769;Target=s3256 256 310 +
contig1351	ALN	cds	767889	767975	147	+	0	ID=cds00019;Parent=mRNA00002;Name=contig1351_769;Target=s3256 311 339 +
contig1351	ALN	cds	768054	768155	203	+	0	ID=cds00020;Parent=mRNA00002;Name=contig1351_769;Target=s3256 340 373 +
contig1351	ALN	cds	768219	768392	314	+	0	ID=cds00021;Parent=mRNA00002;Name=contig1351_769;Target=s3256 374 431 +
contig1351	ALN	cds	768489	768581	194	+	0	ID=cds00022;Parent=mRNA00002;Name=contig1351_769;Target=s3256 432 462 +
contig1351	ALN	cds	768778	768873	189	+	0	ID=cds00023;Parent=mRNA00002;Name=contig1351_769;Target=s3256 463 494 +
contig1351	ALN	cds	769396	769543	294	+	0	ID=cds00024;Parent=mRNA00002;Name=contig1351_769;Target=s3256 495 543 +
contig1351	ALN	cds	769634	769770	290	+	2	ID=cds00025;Parent=mRNA00002;Name=contig1351_769;Target=s3256 544 589 +
contig1351	ALN	cds	769894	769997	213	+	0	ID=cds00026;Parent=mRNA00002;Name=contig1351_769;Target=s3256 590 624 +
contig1351	ALN	cds	770059	770214	301	+	1	ID=cds00027;Parent=mRNA00002;Name=contig1351_769;Target=s3256 625 676 +
contig1351	ALN	cds	770423	770519	194	+	1	ID=cds00028;Parent=mRNA00002;Name=contig1351_769;Target=s3256 677 708 +
contig1351	ALN	cds	770706	770830	259	+	0	ID=cds00029;Parent=mRNA00002;Name=contig1351_769;Target=s3256 709 750 +
contig1351	ALN	cds	771084	771186	195	+	1	ID=cds00030;Parent=mRNA00002;Name=contig1351_769;Target=s3256 751 784 +
contig1351	ALN	cds	771257	771489	443	+	0	ID=cds00031;Parent=mRNA00002;Name=contig1351_769;Target=s3256 785 862 +
contig1351	ALN	cds	771577	771698	243	+	1	ID=cds00032;Parent=mRNA00002;Name=contig1351_769;Target=s3256 863 902 +
contig1351	ALN	cds	771785	771900	245	+	2	ID=cds00033;Parent=mRNA00002;Name=contig1351_769;Target=s3256 903 941 +
contig1351	ALN	cds	771966	772108	267	+	0	ID=cds00034;Parent=mRNA00002;Name=contig1351_769;Target=s3256 942 989 +
contig1351	ALN	cds	772175	772250	170	+	1	ID=cds00035;Parent=mRNA00002;Name=contig1351_769;Target=s3256 990 1014 +
contig1351	ALN	cds	772367	772569	263	+	0	ID=cds00036;Parent=mRNA00002;Name=contig1351_769;Target=s3256 1015 1082 +
contig1351	ALN	cds	772674	772806	255	+	1	ID=cds00037;Parent=mRNA00002;Name=contig1351_769;Target=s3256 1083 1126 +
contig1351	ALN	cds	772926	773060	249	+	0	ID=cds00038;Parent=mRNA00002;Name=contig1351_769;Target=s3256 1127 1171 +
##sequence-region	contig1344 524289 535552
contig1344	ALN	gene	527358	533380	2730	+	.	ID=gene00003;Name=contig1344_530
contig1344	ALN	mRNA	527358	533380	2730	+	.	ID=mRNA00003;Parent=gene00003;Name=contig1344_530
contig1344	ALN	cds	527358	527461	272	+	0	ID=cds00039;Parent=mRNA00003;Name=contig1344_530;Target=s3340 1 35 +
contig1344	ALN	cds	527547	527655	221	+	1	ID=cds00040;Parent=mRNA00003;Name=contig1344_530;Target=s3340 36 71 +
contig1344	ALN	cds	529701	529799	206	+	0	ID=cds00041;Parent=mRNA00003;Name=contig1344_530;Target=s3340 72 104 +
contig1344	ALN	cds	529881	529997	236	+	0	ID=cds00042;Parent=mRNA00003;Name=contig1344_530;Target=s3340 105 143 +
contig1344	ALN	cds	530148	530306	280	+	0	ID=cds00043;Parent=mRNA00003;Name=contig1344_530;Target=s3340 144 196 +
contig1344	ALN	cds	530428	530559	271	+	0	ID=cds00044;Parent=mRNA00003;Name=contig1344_530;Target=s3340 197 240 +
contig1344	ALN	cds	530632	530697	142	+	0	ID=cds00045;Parent=mRNA00003;Name=contig1344_530;Target=s3340 241 262 +
contig1344	ALN	cds	531684	531890	391	+	0	ID=cds00046;Parent=mRNA00003;Name=contig1344_530;Target=s3340 263 331 +
contig1344	ALN	cds	532135	532263	256	+	0	ID=cds00047;Parent=mRNA00003;Name=contig1344_530;Target=s3340 332 374 +
contig1344	ALN	cds	532322	532536	430	+	0	ID=cds00048;Parent=mRNA00003;Name=contig1344_530;Target=s3340 375 446 +
contig1344	ALN	cds	532670	532817	306	+	1	ID=cds00049;Parent=mRNA00003;Name=contig1344_530;Target=s3340 447 495 +
contig1344	ALN	cds	533101	533220	246	+	0	ID=cds00050;Parent=mRNA00003;Name=contig1344_530;Target=s3340 496 535 +
contig1344	ALN	cds	533342	533380	84	+	0	ID=cds00051;Parent=mRNA00003;Name=contig1344_530;Target=s3340 536 548 +
##sequence-region	contig1355 1178625 1189888
contig1355	ALN	gene	1185612	1188305	1190	+	.	ID=gene00004;Name=contig1355_1186
contig1355	ALN	mRNA	1185612	1188305	1190	+	.	ID=mRNA00004;Parent=gene00004;Name=contig1355_1186
contig1355	ALN	cds	1185612	1185622	83	+	0	ID=cds00052;Parent=mRNA00004;Name=contig1355_1186;Target=Hba_20383 1 4 +
contig1355	ALN	cds	1186349	1186449	183	+	1	ID=cds00053;Parent=mRNA00004;Name=contig1355_1186;Target=Hba_20383 5 37 +
contig1355	ALN	cds	1186498	1186577	168	+	2	ID=cds00054;Parent=mRNA00004;Name=contig1355_1186;Target=Hba_20383 38 64 +
contig1355	ALN	cds	1186646	1187007	-73	+	0	ID=cds00055;Parent=mRNA00004;Name=contig1355_1186;Target=Hba_20383 115 141 +
contig1355	ALN	cds	1187119	1187209	174	+	1	ID=cds00056;Parent=mRNA00004;Name=contig1355_1186;Target=Hba_20383 142 171 +
contig1355	ALN	cds	1187303	1187656	521	+	0	ID=cds00057;Parent=mRNA00004;Name=contig1355_1186;Target=Hba_20383 172 276 +
contig1355	ALN	cds	1187746	1187882	260	+	0	ID=cds00058;Parent=mRNA00004;Name=contig1355_1186;Target=Hba_20383 277 322 +
contig1355	ALN	cds	1188058	1188174	221	+	1	ID=cds00059;Parent=mRNA00004;Name=contig1355_1186;Target=Hba_20383 323 361 +
contig1355	ALN	cds	1188300	1188305	48	+	1	ID=cds00060;Parent=mRNA00004;Name=contig1355_1186;Target=Hba_20383 362 363 +
##sequence-region	contig0564 72705 99893
contig0564	ALN	gene	77096	97639	3740	-	.	ID=gene00005;Name=contig0564_87
contig0564	ALN	mRNA	77096	97639	3740	-	.	ID=mRNA00005;Parent=gene00005;Name=contig0564_87
contig0564	ALN	cds	97626	97639	59	-	0	ID=cds00061;Parent=mRNA00005;Name=contig0564_87;Target=s3374 1 4 +
contig0564	ALN	cds	92909	93091	206	-	1	ID=cds00062;Parent=mRNA00005;Name=contig0564_87;Target=s3374 5 65 +
contig0564	ALN	cds	92799	92860	126	-	1	ID=cds00063;Parent=mRNA00005;Name=contig0564_87;Target=s3374 66 85 +
contig0564	ALN	cds	92117	92283	319	-	2	ID=cds00064;Parent=mRNA00005;Name=contig0564_87;Target=s3374 86 141 +
contig0564	ALN	cds	91951	91955	31	-	0	ID=cds00065;Parent=mRNA00005;Name=contig0564_87;Target=s3374 142 143 +
contig0564	ALN	cds	91800	91874	148	-	1	ID=cds00066;Parent=mRNA00005;Name=contig0564_87;Target=s3374 144 168 +
contig0564	ALN	cds	89735	89825	173	-	1	ID=cds00067;Parent=mRNA00005;Name=contig0564_87;Target=s3374 169 198 +
contig0564	ALN	cds	89580	89627	84	-	0	ID=cds00068;Parent=mRNA00005;Name=contig0564_87;Target=s3374 199 214 +
contig0564	ALN	cds	89143	89271	277	-	0	ID=cds00069;Parent=mRNA00005;Name=contig0564_87;Target=s3374 215 257 +
contig0564	ALN	cds	87775	87869	217	-	0	ID=cds00070;Parent=mRNA00005;Name=contig0564_87;Target=s3374 258 289 +
contig0564	ALN	cds	83267	83357	171	-	1	ID=cds00071;Parent=mRNA00005;Name=contig0564_87;Target=s3374 290 319 +
contig0564	ALN	cds	83028	83120	196	-	0	ID=cds00072;Parent=mRNA00005;Name=contig0564_87;Target=s3374 320 350 +
contig0564	ALN	cds	82753	82846	189	-	0	ID=cds00073;Parent=mRNA00005;Name=contig0564_87;Target=s3374 351 381 +
contig0564	ALN	cds	82607	82704	184	-	2	ID=cds00074;Parent=mRNA00005;Name=contig0564_87;Target=s3374 382 414 +
contig0564	ALN	cds	82375	82459	162	-	0	ID=cds00075;Parent=mRNA00005;Name=contig0564_87;Target=s3374 415 442 +
contig0564	ALN	cds	82010	82137	263	-	2	ID=cds00076;Parent=mRNA00005;Name=contig0564_87;Target=s3374 443 485 +
contig0564	ALN	cds	81802	81857	115	-	0	ID=cds00077;Parent=mRNA00005;Name=contig0564_87;Target=s3374 486 504 +
contig0564	ALN	cds	81350	81490	254	-	1	ID=cds00078;Parent=mRNA00005;Name=contig0564_87;Target=s3374 505 551 +
contig0564	ALN	cds	80712	80835	222	-	1	ID=cds00079;Parent=mRNA00005;Name=contig0564_87;Target=s3374 552 592 +
contig0564	ALN	cds	80527	80595	155	-	0	ID=cds00080;Parent=mRNA00005;Name=contig0564_87;Target=s3374 593 615 +
contig0564	ALN	cds	80319	80423	215	-	0	ID=cds00081;Parent=mRNA00005;Name=contig0564_87;Target=s3374 616 650 +
contig0564	ALN	cds	79826	79957	277	-	0	ID=cds00082;Parent=mRNA00005;Name=contig0564_87;Target=s3374 651 694 +
contig0564	ALN	cds	79574	79705	264	-	0	ID=cds00083;Parent=mRNA00005;Name=contig0564_87;Target=s3374 695 738 +
contig0564	ALN	cds	79236	79351	214	-	0	ID=cds00084;Parent=mRNA00005;Name=contig0564_87;Target=s3374 739 777 +
contig0564	ALN	cds	78181	78314	239	-	1	ID=cds00085;Parent=mRNA00005;Name=contig0564_87;Target=s3374 778 821 +
contig0564	ALN	cds	77096	77202	189	-	2	ID=cds00086;Parent=mRNA00005;Name=contig0564_87;Target=s3374 822 857 +
##sequence-region	contig1016 128001 139264
contig1016	ALN	gene	131033	136209	2536	+	.	ID=gene00006;Name=contig1016_133
contig1016	ALN	mRNA	131033	136209	2536	+	.	ID=mRNA00006;Parent=gene00006;Name=contig1016_133
contig1016	ALN	cds	131033	131083	132	+	0	ID=cds00087;Parent=mRNA00006;Name=contig1016_133;Target=s3266 1 17 +
contig1016	ALN	cds	132014	132083	150	+	0	ID=cds00088;Parent=mRNA00006;Name=contig1016_133;Target=s3266 18 40 +
contig1016	ALN	cds	132161	132255	148	+	2	ID=cds00089;Parent=mRNA00006;Name=contig1016_133;Target=s3266 41 72 +
contig1016	ALN	cds	132533	132655	266	+	0	ID=cds00090;Parent=mRNA00006;Name=contig1016_133;Target=s3266 73 113 +
contig1016	ALN	cds	132739	132828	201	+	0	ID=cds00091;Parent=mRNA00006;Name=contig1016_133;Target=s3266 114 143 +
contig1016	ALN	cds	132902	133045	260	+	0	ID=cds00092;Parent=mRNA00006;Name=contig1016_133;Target=s3266 144 191 +
contig1016	ALN	cds	133269	133325	119	+	0	ID=cds00093;Parent=mRNA00006;Name=contig1016_133;Target=s3266 192 210 +
contig1016	ALN	cds	133409	133508	159	+	0	ID=cds00094;Parent=mRNA00006;Name=contig1016_133;Target=s3266 211 243 +
contig1016	ALN	cds	134716	134876	291	+	2	ID=cds00095;Parent=mRNA00006;Name=contig1016_133;Target=s3266 244 297 +
contig1016	ALN	cds	134986	135069	160	+	0	ID=cds00096;Parent=mRNA00006;Name=contig1016_133;Target=s3266 298 325 +
contig1016	ALN	cds	135154	135222	161	+	0	ID=cds00097;Parent=mRNA00006;Name=contig1016_133;Target=s3266 326 348 +
contig1016	ALN	cds	135284	135410	235	+	0	ID=cds00098;Parent=mRNA00006;Name=contig1016_133;Target=s3266 349 390 +
contig1016	ALN	cds	135464	135626	313	+	2	ID=cds00099;Parent=mRNA00006;Name=contig1016_133;Target=s3266 391 445 +
contig1016	ALN	cds	135785	135943	310	+	1	ID=cds00100;Parent=mRNA00006;Name=contig1016_133;Target=s3266 446 498 +
contig1016	ALN	cds	136044	136209	321	+	1	ID=cds00101;Parent=mRNA00006;Name=contig1016_133;Target=s3266 499 553 +
##sequence-region	contig1208 247809 277504
contig1208	ALN	gene	255391	269059	2533	-	.	ID=gene00007;Name=contig1208_262
contig1208	ALN	mRNA	255391	269059	2533	-	.	ID=mRNA00007;Parent=gene00007;Name=contig1208_262
contig1208	ALN	cds	268834	269059	442	-	0	ID=cds00102;Parent=mRNA00007;Name=contig1208_262;Target=s3224 1 75 +
contig1208	ALN	cds	268492	268642	291	-	2	ID=cds00103;Parent=mRNA00007;Name=contig1208_262;Target=s3224 76 126 +
contig1208	ALN	cds	262853	262954	180	-	1	ID=cds00104;Parent=mRNA00007;Name=contig1208_262;Target=s3224 127 160 +
contig1208	ALN	cds	262607	262791	326	-	1	ID=cds00105;Parent=mRNA00007;Name=contig1208_262;Target=s3224 161 221 +
contig1208	ALN	cds	262192	262265	169	-	2	ID=cds00106;Parent=mRNA00007;Name=contig1208_262;Target=s3224 222 246 +
contig1208	ALN	cds	258231	258386	292	-	0	ID=cds00107;Parent=mRNA00007;Name=contig1208_262;Target=s3224 247 298 +
contig1208	ALN	cds	257327	257431	193	-	0	ID=cds00108;Parent=mRNA00007;Name=contig1208_262;Target=s3224 299 333 +
contig1208	ALN	cds	256888	256958	147	-	0	ID=cds00109;Parent=mRNA00007;Name=contig1208_262;Target=s3224 334 357 +
contig1208	ALN	cds	256135	256291	303	-	1	ID=cds00110;Parent=mRNA00007;Name=contig1208_262;Target=s3224 358 409 +
contig1208	ALN	cds	255959	256040	167	-	0	ID=cds00111;Parent=mRNA00007;Name=contig1208_262;Target=s3224 410 436 +
contig1208	ALN	cds	255686	255800	206	-	2	ID=cds00112;Parent=mRNA00007;Name=contig1208_262;Target=s3224 437 475 +
contig1208	ALN	cds	255391	255613	412	-	1	ID=cds00113;Parent=mRNA00007;Name=contig1208_262;Target=s3224 476 549 +
##sequence-region	contig1355 183297 203776
contig1355	ALN	gene	191778	196028	2905	+	.	ID=gene00008;Name=contig1355_193
contig1355	ALN	mRNA	191778	196028	2905	+	.	ID=mRNA00008;Parent=gene00008;Name=contig1355_193
contig1355	ALN	cds	191778	191839	167	+	0	ID=cds00114;Parent=mRNA00008;Name=contig1355_193;Target=Hba_20147 1 21 +
contig1355	ALN	cds	191904	192075	296	+	1	ID=cds00115;Parent=mRNA00008;Name=contig1355_193;Target=Hba_20147 22 78 +
contig1355	ALN	cds	192132	192228	182	+	0	ID=cds00116;Parent=mRNA00008;Name=contig1355_193;Target=Hba_20147 79 110 +
contig1355	ALN	cds	192318	192447	269	+	2	ID=cds00117;Parent=mRNA00008;Name=contig1355_193;Target=Hba_20147 111 154 +
contig1355	ALN	cds	192535	192646	232	+	1	ID=cds00118;Parent=mRNA00008;Name=contig1355_193;Target=Hba_20147 155 191 +
contig1355	ALN	cds	192699	192761	144	+	0	ID=cds00119;Parent=mRNA00008;Name=contig1355_193;Target=Hba_20147 192 212 +
contig1355	ALN	cds	192817	192924	227	+	0	ID=cds00120;Parent=mRNA00008;Name=contig1355_193;Target=Hba_20147 213 248 +
contig1355	ALN	cds	193341	193486	269	+	0	ID=cds00121;Parent=mRNA00008;Name=contig1355_193;Target=Hba_20147 249 297 +
contig1355	ALN	cds	193560	193658	201	+	1	ID=cds00122;Parent=mRNA00008;Name=contig1355_193;Target=Hba_20147 298 330 +
contig1355	ALN	cds	193721	193835	234	+	1	ID=cds00123;Parent=mRNA00008;Name=contig1355_193;Target=Hba_20147 331 368 +
contig1355	ALN	cds	193901	194228	560	+	0	ID=cds00124;Parent=mRNA00008;Name=contig1355_193;Target=Hba_20147 369 477 +
contig1355	ALN	cds	194300	194430	234	+	2	ID=cds00125;Parent=mRNA00008;Name=contig1355_193;Target=Hba_20147 478 521 +
contig1355	ALN	cds	194484	194560	157	+	0	ID=cds00126;Parent=mRNA00008;Name=contig1355_193;Target=Hba_20147 522 547 +
contig1355	ALN	cds	194637	194961	19	+	1	ID=cds00127;Parent=mRNA00008;Name=contig1355_193;Target=Hba_20147 548 629 +
contig1355	ALN	cds	195040	195444	189	+	0	ID=cds00128;Parent=mRNA00008;Name=contig1355_193;Target=Hba_20147 670 741 +
contig1355	ALN	cds	195574	195649	113	+	0	ID=cds00129;Parent=mRNA00008;Name=contig1355_193;Target=Hba_20147 742 766 +
contig1355	ALN	cds	195776	196028	151	+	2	ID=cds00130;Parent=mRNA00008;Name=contig1355_193;Target=Hba_20147 793 846 +
##sequence-region	contig1299 100353 130048
contig1299	ALN	gene	108410	119838	4775	-	.	ID=gene00009;Name=contig1299_114
contig1299	ALN	mRNA	108410	119838	4775	-	.	ID=mRNA00009;Parent=gene00009;Name=contig1299_114
contig1299	ALN	cds	119729	119838	167	-	0	ID=cds00131;Parent=mRNA00009;Name=contig1299_114;Target=s3238 1 37 +
contig1299	ALN	cds	118811	118915	214	-	1	ID=cds00132;Parent=mRNA00009;Name=contig1299_114;Target=s3238 38 72 +
contig1299	ALN	cds	118580	118708	241	-	1	ID=cds00133;Parent=mRNA00009;Name=contig1299_114;Target=s3238 73 115 +
contig1299	ALN	cds	118395	118503	214	-	1	ID=cds00134;Parent=mRNA00009;Name=contig1299_114;Target=s3238 116 151 +
contig1299	ALN	cds	118093	118265	177	-	0	ID=cds00135;Parent=mRNA00009;Name=contig1299_114;Target=s3238 152 209 +
contig1299	ALN	cds	117498	117544	73	-	1	ID=cds00136;Parent=mRNA00009;Name=contig1299_114;Target=s3238 210 224 +
contig1299	ALN	cds	117258	117418	342	-	2	ID=cds00137;Parent=mRNA00009;Name=contig1299_114;Target=s3238 225 278 +
contig1299	ALN	cds	116553	116632	185	-	0	ID=cds00138;Parent=mRNA00009;Name=contig1299_114;Target=s3238 279 305 +
contig1299	ALN	cds	116379	116473	211	-	1	ID=cds00139;Parent=mRNA00009;Name=contig1299_114;Target=s3238 306 336 +
contig1299	ALN	cds	116192	116280	189	-	2	ID=cds00140;Parent=mRNA00009;Name=contig1299_114;Target=s3238 337 366 +
contig1299	ALN	cds	115993	116117	235	-	0	ID=cds00141;Parent=mRNA00009;Name=contig1299_114;Target=s3238 367 408 +
contig1299	ALN	cds	115838	115930	96	-	1	ID=cds00142;Parent=mRNA00009;Name=contig1299_114;Target=s3238 409 435 +
contig1299	ALN	cds	115636	115714	99	-	1	ID=cds00143;Parent=mRNA00009;Name=contig1299_114;Target=s3238 436 461 +
contig1299	ALN	cds	115355	115532	334	-	0	ID=cds00144;Parent=mRNA00009;Name=contig1299_114;Target=s3238 462 520 +
contig1299	ALN	cds	115213	115259	105	-	2	ID=cds00145;Parent=mRNA00009;Name=contig1299_114;Target=s3238 521 536 +
contig1299	ALN	cds	115055	115159	207	-	0	ID=cds00146;Parent=mRNA00009;Name=contig1299_114;Target=s3238 537 571 +
contig1299	ALN	cds	114891	114979	70	-	0	ID=cds00147;Parent=mRNA00009;Name=contig1299_114;Target=s3238 572 587 +
contig1299	ALN	cds	114673	114819	260	-	1	ID=cds00148;Parent=mRNA00009;Name=contig1299_114;Target=s3238 588 636 +
contig1299	ALN	cds	114415	114508	171	-	1	ID=cds00149;Parent=mRNA00009;Name=contig1299_114;Target=s3238 637 666 +
contig1299	ALN	cds	112343	112433	164	-	0	ID=cds00150;Parent=mRNA00009;Name=contig1299_114;Target=s3238 667 696 +
contig1299	ALN	cds	112029	112260	420	-	2	ID=cds00151;Parent=mRNA00009;Name=contig1299_114;Target=s3238 697 774 +
contig1299	ALN	cds	111379	111475	174	-	1	ID=cds00152;Parent=mRNA00009;Name=contig1299_114;Target=s3238 775 806 +
contig1299	ALN	cds	111145	111291	281	-	0	ID=cds00153;Parent=mRNA00009;Name=contig1299_114;Target=s3238 807 855 +
contig1299	ALN	cds	110925	111011	166	-	0	ID=cds00154;Parent=mRNA00009;Name=contig1299_114;Target=s3238 856 884 +
contig1299	ALN	cds	110738	110855	148	-	0	ID=cds00155;Parent=mRNA00009;Name=contig1299_114;Target=s3238 885 912 +
contig1299	ALN	cds	110259	110407	251	-	2	ID=cds00156;Parent=mRNA00009;Name=contig1299_114;Target=s3238 913 960 +
contig1299	ALN	cds	109973	110149	347	-	0	ID=cds00157;Parent=mRNA00009;Name=contig1299_114;Target=s3238 961 1019 +
contig1299	ALN	cds	109739	109899	348	-	0	ID=cds00158;Parent=mRNA00009;Name=contig1299_114;Target=s3238 1020 1073 +
contig1299	ALN	cds	109596	109668	153	-	1	ID=cds00159;Parent=mRNA00009;Name=contig1299_114;Target=s3238 1074 1097 +
contig1299	ALN	cds	109231	109533	-117	-	0	ID=cds00160;Parent=mRNA00009;Name=contig1299_114;Target=s3238 1098 1153 +
contig1299	ALN	cds	108410	108511	198	-	0	ID=cds00161;Parent=mRNA00009;Name=contig1299_114;Target=s3238 1154 1187 +
##sequence-region	contig1051 1 19456
contig1051	ALN	gene	7683	10263	2143	-	.	ID=gene00010;Name=contig1051_8
contig1051	ALN	mRNA	7683	10263	2143	-	.	ID=mRNA00010;Parent=gene00010;Name=contig1051_8
contig1051	ALN	cds	10138	10263	290	-	0	ID=cds00162;Parent=mRNA00010;Name=contig1051_8;Target=s3352 1 42 +
contig1051	ALN	cds	9839	9989	295	-	0	ID=cds00163;Parent=mRNA00010;Name=contig1051_8;Target=s3352 43 92 +
contig1051	ALN	cds	9661	9758	204	-	2	ID=cds00164;Parent=mRNA00010;Name=contig1051_8;Target=s3352 93 125 +
contig1051	ALN	cds	9482	9595	245	-	0	ID=cds00165;Parent=mRNA00010;Name=contig1051_8;Target=s3352 126 163 +
contig1051	ALN	cds	9364	9410	117	-	0	ID=cds00166;Parent=mRNA00010;Name=contig1051_8;Target=s3352 164 179 +
contig1051	ALN	cds	9095	9276	361	-	1	ID=cds00167;Parent=mRNA00010;Name=contig1051_8;Target=s3352 180 239 +
contig1051	ALN	cds	8266	8447	356	-	2	ID=cds00168;Parent=mRNA00010;Name=contig1051_8;Target=s3352 240 300 +
contig1051	ALN	cds	8019	8189	355	-	0	ID=cds00169;Parent=mRNA00010;Name=contig1051_8;Target=s3352 301 357 +
contig1051	ALN	cds	7853	7944	170	-	0	ID=cds00170;Parent=mRNA00010;Name=contig1051_8;Target=s3352 358 388 +
contig1051	ALN	cds	7683	7770	178	-	1	ID=cds00171;Parent=mRNA00010;Name=contig1051_8;Target=s3352 389 417 +
##sequence-region	contig1046 192513 203776
contig1046	ALN	gene	194872	201698	421	-	.	ID=gene00011;Name=contig1046_198
contig1046	ALN	mRNA	194872	201698	421	-	.	ID=mRNA00011;Parent=gene00011;Name=contig1046_198
contig1046	ALN	cds	201636	201698	181	-	0	ID=cds00172;Parent=mRNA00011;Name=contig1046_198;Target=Hba_07805 1 21 +
contig1046	ALN	cds	201456	201544	156	-	0	ID=cds00173;Parent=mRNA00011;Name=contig1046_198;Target=Hba_07805 22 51 +
contig1046	ALN	cds	200849	201004	294	-	1	ID=cds00174;Parent=mRNA00011;Name=contig1046_198;Target=Hba_07805 52 103 +
contig1046	ALN	cds	199335	199748	-585	-	1	ID=cds00175;Parent=mRNA00011;Name=contig1046_198;Target=Hba_07805 144 169 +
contig1046	ALN	cds	198523	198615	174	-	1	ID=cds00176;Parent=mRNA00011;Name=contig1046_198;Target=Hba_07805 170 200 +
contig1046	ALN	cds	197941	198074	257	-	1	ID=cds00177;Parent=mRNA00011;Name=contig1046_198;Target=Hba_07805 201 245 +
contig1046	ALN	cds	197366	197507	258	-	2	ID=cds00178;Parent=mRNA00011;Name=contig1046_198;Target=Hba_07805 246 292 +
contig1046	ALN	cds	196818	196930	234	-	1	ID=cds00179;Parent=mRNA00011;Name=contig1046_198;Target=Hba_07805 293 330 +
contig1046	ALN	cds	196017	196167	280	-	2	ID=cds00180;Parent=mRNA00011;Name=contig1046_198;Target=Hba_07805 331 380 +
contig1046	ALN	cds	194872	195299	-329	-	1	ID=cds00181;Parent=mRNA00011;Name=contig1046_198;Target=Hba_07805 426 467 +
##sequence-region	contig0990 349185 360448
contig0990	ALN	gene	350295	353541	1986	+	.	ID=gene00012;Name=contig0990_351
contig0990	ALN	mRNA	350295	353541	1986	+	.	ID=mRNA00012;Parent=gene00012;Name=contig0990_351
contig0990	ALN	cds	350295	350423	306	+	0	ID=cds00182;Parent=mRNA00012;Name=contig0990_351;Target=s3382 1 43 +
contig0990	ALN	cds	351382	351561	361	+	0	ID=cds00183;Parent=mRNA00012;Name=contig0990_351;Target=s3382 44 103 +
contig0990	ALN	cds	351807	351921	210	+	0	ID=cds00184;Parent=mRNA00012;Name=contig0990_351;Target=s3382 104 141 +
contig0990	ALN	cds	352162	352256	233	+	2	ID=cds00185;Parent=mRNA00012;Name=contig0990_351;Target=s3382 142 173 +
contig0990	ALN	cds	352387	352506	249	+	0	ID=cds00186;Parent=mRNA00012;Name=contig0990_351;Target=s3382 174 213 +
contig0990	ALN	cds	352608	352737	227	+	0	ID=cds00187;Parent=mRNA00012;Name=contig0990_351;Target=s3382 214 256 +
contig0990	ALN	cds	352798	352863	138	+	2	ID=cds00188;Parent=mRNA00012;Name=contig0990_351;Target=s3382 257 278 +
contig0990	ALN	cds	352950	353082	231	+	2	ID=cds00189;Parent=mRNA00012;Name=contig0990_351;Target=s3382 279 323 +
contig0990	ALN	cds	353237	353360	255	+	1	ID=cds00190;Parent=mRNA00012;Name=contig0990_351;Target=s3382 324 364 +
contig0990	ALN	cds	353437	353541	227	+	0	ID=cds00191;Parent=mRNA00012;Name=contig0990_351;Target=s3382 365 399 +
##sequence-region	contig1251 63489 83968
contig1251	ALN	gene	72540	78906	2957	-	.	ID=gene00013;Name=contig1251_75
contig1251	ALN	mRNA	72540	78906	2957	-	.	ID=mRNA00013;Parent=gene00013;Name=contig1251_75
contig1251	ALN	cds	78775	78906	289	-	0	ID=cds00192;Parent=mRNA00013;Name=contig1251_75;Target=Hba_12562 1 44 +
contig1251	ALN	cds	77367	77477	231	-	0	ID=cds00193;Parent=mRNA00013;Name=contig1251_75;Target=Hba_12562 45 81 +
contig1251	ALN	cds	77182	77313	283	-	0	ID=cds00194;Parent=mRNA00013;Name=contig1251_75;Target=Hba_12562 82 125 +
contig1251	ALN	cds	76756	76854	222	-	0	ID=cds00195;Parent=mRNA00013;Name=contig1251_75;Target=Hba_12562 126 158 +
contig1251	ALN	cds	76521	76557	58	-	0	ID=cds00196;Parent=mRNA00013;Name=contig1251_75;Target=Hba_12562 159 170 +
contig1251	ALN	cds	76024	76100	138	-	2	ID=cds00197;Parent=mRNA00013;Name=contig1251_75;Target=Hba_12562 171 196 +
contig1251	ALN	cds	75373	75456	154	-	0	ID=cds00198;Parent=mRNA00013;Name=contig1251_75;Target=Hba_12562 197 224 +
contig1251	ALN	cds	74999	75124	256	-	0	ID=cds00199;Parent=mRNA00013;Name=contig1251_75;Target=Hba_12562 225 266 +
contig1251	ALN	cds	74738	74872	298	-	0	ID=cds00200;Parent=mRNA00013;Name=contig1251_75;Target=Hba_12562 267 311 +
contig1251	ALN	cds	74312	74407	198	-	0	ID=cds00201;Parent=mRNA00013;Name=contig1251_75;Target=Hba_12562 312 343 +
contig1251	ALN	cds	73803	73927	237	-	0	ID=cds00202;Parent=mRNA00013;Name=contig1251_75;Target=Hba_12562 344 385 +
contig1251	ALN	cds	73551	73677	232	-	1	ID=cds00203;Parent=mRNA00013;Name=contig1251_75;Target=Hba_12562 386 427 +
contig1251	ALN	cds	73341	73439	187	-	0	ID=cds00204;Parent=mRNA00013;Name=contig1251_75;Target=Hba_12562 428 460 +
contig1251	ALN	cds	73049	73231	360	-	0	ID=cds00205;Parent=mRNA00013;Name=contig1251_75;Target=Hba_12562 461 521 +
contig1251	ALN	cds	72814	72946	267	-	0	ID=cds00206;Parent=mRNA00013;Name=contig1251_75;Target=Hba_12562 522 565 +
contig1251	ALN	cds	72540	72703	319	-	2	ID=cds00207;Parent=mRNA00013;Name=contig1251_75;Target=Hba_12562 566 620 +
##sequence-region	contig1302 45057 65536
contig1302	ALN	gene	55039	57630	1571	-	.	ID=gene00014;Name=contig1302_56
contig1302	ALN	mRNA	55039	57630	1571	-	.	ID=mRNA00014;Parent=gene00014;Name=contig1302_56
contig1302	ALN	cds	57540	57630	217	-	0	ID=cds00208;Parent=mRNA00014;Name=contig1302_56;Target=Hba_14858 1 30 +
contig1302	ALN	cds	57326	57478	294	-	2	ID=cds00209;Parent=mRNA00014;Name=contig1302_56;Target=Hba_14858 31 81 +
contig1302	ALN	cds	57070	57145	166	-	2	ID=cds00210;Parent=mRNA00014;Name=contig1302_56;Target=Hba_14858 82 107 +
contig1302	ALN	cds	56131	56240	216	-	1	ID=cds00211;Parent=mRNA00014;Name=contig1302_56;Target=Hba_14858 108 143 +
contig1302	ALN	cds	55614	55688	168	-	2	ID=cds00212;Parent=mRNA00014;Name=contig1302_56;Target=Hba_14858 144 168 +
contig1302	ALN	cds	55502	55568	141	-	2	ID=cds00213;Parent=mRNA00014;Name=contig1302_56;Target=Hba_14858 169 191 +
contig1302	ALN	cds	55264	55434	374	-	1	ID=cds00214;Parent=mRNA00014;Name=contig1302_56;Target=Hba_14858 192 248 +
contig1302	ALN	cds	55039	55210	342	-	1	ID=cds00215;Parent=mRNA00014;Name=contig1302_56;Target=Hba_14858 249 305 +
##sequence-region	contig0996 35841 47104
contig0996	ALN	gene	37388	39950	641	-	.	ID=gene00015;Name=contig0996_38
contig0996	ALN	mRNA	37388	39950	641	-	.	ID=mRNA00015;Parent=gene00015;Name=contig0996_38
contig0996	ALN	cds	39920	39950	20	-	0	ID=cds00216;Parent=mRNA00015;Name=contig0996_38;Target=s3327 1 10 +
contig0996	ALN	cds	39645	39730	149	-	2	ID=cds00217;Parent=mRNA00015;Name=contig0996_38;Target=s3327 11 39 +
contig0996	ALN	cds	37938	38027	194	-	0	ID=cds00218;Parent=mRNA00015;Name=contig0996_38;Target=s3327 40 69 +
contig0996	ALN	cds	37764	37859	168	-	0	ID=cds00219;Parent=mRNA00015;Name=contig0996_38;Target=s3327 70 95 +
contig0996	ALN	cds	37598	37692	191	-	0	ID=cds00220;Parent=mRNA00015;Name=contig0996_38;Target=s3327 96 127 +
contig0996	ALN	cds	37388	37481	173	-	1	ID=cds00221;Parent=mRNA00015;Name=contig0996_38;Target=s3327 128 158 +
##sequence-region	contig1322 413697 424960
contig1322	ALN	gene	419413	421798	2385	-	.	ID=gene00016;Name=contig1322_420
contig1322	ALN	mRNA	419413	421798	2385	-	.	ID=mRNA00016;Parent=gene00016;Name=contig1322_420
contig1322	ALN	cds	421703	421798	235	-	0	ID=cds00222;Parent=mRNA00016;Name=contig1322_420;Target=Hba_16111 1 32 +
contig1322	ALN	cds	421517	421647	265	-	0	ID=cds00223;Parent=mRNA00016;Name=contig1322_420;Target=Hba_16111 33 76 +
contig1322	ALN	cds	421188	421300	257	-	1	ID=cds00224;Parent=mRNA00016;Name=contig1322_420;Target=Hba_16111 77 113 +
contig1322	ALN	cds	420848	420981	256	-	2	ID=cds00225;Parent=mRNA00016;Name=contig1322_420;Target=Hba_16111 114 158 +
contig1322	ALN	cds	420370	420778	692	-	0	ID=cds00226;Parent=mRNA00016;Name=contig1322_420;Target=Hba_16111 159 294 +
contig1322	ALN	cds	420148	420295	301	-	2	ID=cds00227;Parent=mRNA00016;Name=contig1322_420;Target=Hba_16111 295 344 +
contig1322	ALN	cds	419977	420079	210	-	1	ID=cds00228;Parent=mRNA00016;Name=contig1322_420;Target=Hba_16111 345 378 +
contig1322	ALN	cds	419731	419823	206	-	0	ID=cds00229;Parent=mRNA00016;Name=contig1322_420;Target=Hba_16111 379 409 +
contig1322	ALN	cds	419413	419586	349	-	0	ID=cds00230;Parent=mRNA00016;Name=contig1322_420;Target=Hba_16111 410 467 +
##sequence-region	contig1351 72705 83968
contig1351	ALN	gene	77561	80667	949	-	.	ID=gene00017;Name=contig1351_79
contig1351	ALN	mRNA	77561	80667	949	-	.	ID=mRNA00017;Parent=gene00017;Name=contig1351_79
contig1351	ALN	cds	80622	80667	66	-	0	ID=cds00231;Parent=mRNA00017;Name=contig1351_79;Target=s3283 1 15 +
contig1351	ALN	cds	80530	80537	26	-	2	ID=cds00232;Parent=mRNA00017;Name=contig1351_79;Target=s3283 16 23 +
contig1351	ALN	cds	80241	80456	396	-	0	ID=cds00233;Parent=mRNA00017;Name=contig1351_79;Target=s3283 24 95 +
contig1351	ALN	cds	79770	79961	329	-	0	ID=cds00234;Parent=mRNA00017;Name=contig1351_79;Target=s3283 96 159 +
contig1351	ALN	cds	79621	79686	109	-	0	ID=cds00235;Parent=mRNA00017;Name=contig1351_79;Target=s3283 160 181 +
contig1351	ALN	cds	79212	79340	228	-	0	ID=cds00236;Parent=mRNA00017;Name=contig1351_79;Target=s3283 182 224 +
contig1351	ALN	cds	78919	79037	220	-	0	ID=cds00237;Parent=mRNA00017;Name=contig1351_79;Target=s3283 225 264 +
contig1351	ALN	cds	78296	78708	18	-	1	ID=cds00238;Parent=mRNA00017;Name=contig1351_79;Target=s3283 327 365 +
contig1351	ALN	cds	78043	78168	259	-	2	ID=cds00239;Parent=mRNA00017;Name=contig1351_79;Target=s3283 366 407 +
contig1351	ALN	cds	77561	77977	-266	-	2	ID=cds00240;Parent=mRNA00017;Name=contig1351_79;Target=s3283 458 497 +
##sequence-region	contig1336 607233 627712
contig1336	ALN	gene	616820	620341	1916	+	.	ID=gene00018;Name=contig1336_618
contig1336	ALN	mRNA	616820	620341	1916	+	.	ID=mRNA00018;Parent=gene00018;Name=contig1336_618
contig1336	ALN	cds	616820	617020	427	+	0	ID=cds00241;Parent=mRNA00018;Name=contig1336_618;Target=s3230 1 67 +
contig1336	ALN	cds	618100	618231	251	+	0	ID=cds00242;Parent=mRNA00018;Name=contig1336_618;Target=s3230 68 111 +
contig1336	ALN	cds	618700	618861	314	+	0	ID=cds00243;Parent=mRNA00018;Name=contig1336_618;Target=s3230 112 165 +
contig1336	ALN	cds	619031	619240	394	+	0	ID=cds00244;Parent=mRNA00018;Name=contig1336_618;Target=s3230 166 235 +
contig1336	ALN	cds	619431	619491	132	+	0	ID=cds00245;Parent=mRNA00018;Name=contig1336_618;Target=s3230 236 255 +
contig1336	ALN	cds	619560	619665	215	+	2	ID=cds00246;Parent=mRNA00018;Name=contig1336_618;Target=s3230 256 291 +
contig1336	ALN	cds	619826	619892	163	+	1	ID=cds00247;Parent=mRNA00018;Name=contig1336_618;Target=s3230 292 313 +
contig1336	ALN	cds	620004	620074	152	+	0	ID=cds00248;Parent=mRNA00018;Name=contig1336_618;Target=s3230 314 337 +
contig1336	ALN	cds	620182	620341	275	+	1	ID=cds00249;Parent=mRNA00018;Name=contig1336_618;Target=s3230 338 390 +
##sequence-region	contig0990 1114113 1134592
contig0990	ALN	gene	1121677	1129799	3147	+	.	ID=gene00019;Name=contig0990_1125
contig0990	ALN	mRNA	1121677	1129799	3147	+	.	ID=mRNA00019;Parent=gene00019;Name=contig0990_1125
contig0990	ALN	cds	1121677	1121687	82	+	0	ID=cds00250;Parent=mRNA00019;Name=contig0990_1125;Target=s3364 1 3 +
contig0990	ALN	cds	1122388	1122502	155	+	1	ID=cds00251;Parent=mRNA00019;Name=contig0990_1125;Target=s3364 4 44 +
contig0990	ALN	cds	1123918	1124085	296	+	0	ID=cds00252;Parent=mRNA00019;Name=contig0990_1125;Target=s3364 45 100 +
contig0990	ALN	cds	1124764	1124874	200	+	0	ID=cds00253;Parent=mRNA00019;Name=contig0990_1125;Target=s3364 101 137 +
contig0990	ALN	cds	1125075	1125196	201	+	0	ID=cds00254;Parent=mRNA00019;Name=contig0990_1125;Target=s3364 138 178 +
contig0990	ALN	cds	1125784	1125950	340	+	1	ID=cds00255;Parent=mRNA00019;Name=contig0990_1125;Target=s3364 179 233 +
contig0990	ALN	cds	1126479	1126575	209	+	2	ID=cds00256;Parent=mRNA00019;Name=contig0990_1125;Target=s3364 234 266 +
contig0990	ALN	cds	1127051	1127174	235	+	1	ID=cds00257;Parent=mRNA00019;Name=contig0990_1125;Target=s3364 267 307 +
contig0990	ALN	cds	1127454	1127567	198	+	0	ID=cds00258;Parent=mRNA00019;Name=contig0990_1125;Target=s3364 308 345 +
contig0990	ALN	cds	1127721	1127816	192	+	0	ID=cds00259;Parent=mRNA00019;Name=contig0990_1125;Target=s3364 346 377 +
contig0990	ALN	cds	1127886	1128153	-34	+	0	ID=cds00260;Parent=mRNA00019;Name=contig0990_1125;Target=s3364 411 447 +
contig0990	ALN	cds	1128216	1128308	185	+	2	ID=cds00261;Parent=mRNA00019;Name=contig0990_1125;Target=s3364 448 478 +
contig0990	ALN	cds	1128370	1128509	284	+	2	ID=cds00262;Parent=mRNA00019;Name=contig0990_1125;Target=s3364 479 525 +
contig0990	ALN	cds	1128582	1128673	183	+	0	ID=cds00263;Parent=mRNA00019;Name=contig0990_1125;Target=s3364 526 555 +
contig0990	ALN	cds	1128770	1128909	290	+	1	ID=cds00264;Parent=mRNA00019;Name=contig0990_1125;Target=s3364 556 602 +
contig0990	ALN	cds	1129000	1129067	173	+	2	ID=cds00265;Parent=mRNA00019;Name=contig0990_1125;Target=s3364 603 625 +
contig0990	ALN	cds	1129160	1129224	139	+	0	ID=cds00266;Parent=mRNA00019;Name=contig0990_1125;Target=s3364 626 646 +
contig0990	ALN	cds	1129294	1129405	234	+	1	ID=cds00267;Parent=mRNA00019;Name=contig0990_1125;Target=s3364 647 684 +
contig0990	ALN	cds	1129465	1129639	343	+	0	ID=cds00268;Parent=mRNA00019;Name=contig0990_1125;Target=s3364 685 742 +
contig0990	ALN	cds	1129707	1129799	198	+	2	ID=cds00269;Parent=mRNA00019;Name=contig0990_1125;Target=s3364 743 773 +
##sequence-region	contig1326 201729 212992
contig1326	ALN	gene	207688	209071	1063	+	.	ID=gene00020;Name=contig1326_208
contig1326	ALN	mRNA	207688	209071	1063	+	.	ID=mRNA00020;Parent=gene00020;Name=contig1326_208
contig1326	ALN	cds	207688	207738	168	+	0	ID=cds00270;Parent=mRNA00020;Name=contig1326_208;Target=s3305 1 17 +
contig1326	ALN	cds	207831	208078	235	+	0	ID=cds00271;Parent=mRNA00020;Name=contig1326_208;Target=s3305 70 100 +
contig1326	ALN	cds	208157	208280	240	+	0	ID=cds00272;Parent=mRNA00020;Name=contig1326_208;Target=s3305 101 141 +
contig1326	ALN	cds	208690	208853	302	+	2	ID=cds00273;Parent=mRNA00020;Name=contig1326_208;Target=s3305 142 196 +
contig1326	ALN	cds	208913	209071	310	+	0	ID=cds00274;Parent=mRNA00020;Name=contig1326_208;Target=s3305 197 249 +
##sequence-region	contig1020 109569 120832
contig1020	ALN	gene	114867	118785	1763	+	.	ID=gene00021;Name=contig1020_116
contig1020	ALN	mRNA	114867	118785	1763	+	.	ID=mRNA00021;Parent=gene00021;Name=contig1020_116
contig1020	ALN	cds	114867	114984	265	+	0	ID=cds00275;Parent=mRNA00021;Name=contig1020_116;Target=s3295 1 39 +
contig1020	ALN	cds	115225	115267	118	+	2	ID=cds00276;Parent=mRNA00021;Name=contig1020_116;Target=s3295 40 54 +
contig1020	ALN	cds	115618	115759	254	+	1	ID=cds00277;Parent=mRNA00021;Name=contig1020_116;Target=s3295 55 101 +
contig1020	ALN	cds	116480	116643	293	+	0	ID=cds00278;Parent=mRNA00021;Name=contig1020_116;Target=s3295 102 156 +
contig1020	ALN	cds	116723	116851	258	+	1	ID=cds00279;Parent=mRNA00021;Name=contig1020_116;Target=s3295 157 199 +
contig1020	ALN	cds	116920	117049	254	+	1	ID=cds00280;Parent=mRNA00021;Name=contig1020_116;Target=s3295 200 242 +
contig1020	ALN	cds	117226	117379	304	+	0	ID=cds00281;Parent=mRNA00021;Name=contig1020_116;Target=s3295 243 293 +
contig1020	ALN	cds	118601	118785	378	+	2	ID=cds00282;Parent=mRNA00021;Name=contig1020_116;Target=s3295 294 355 +
##sequence-region	contig1346 1759233 1770496
contig1346	ALN	gene	1764346	1766683	1798	+	.	ID=gene00022;Name=contig1346_1765
contig1346	ALN	mRNA	1764346	1766683	1798	+	.	ID=mRNA00022;Parent=gene00022;Name=contig1346_1765
contig1346	ALN	cds	1764346	1764463	272	+	0	ID=cds00283;Parent=mRNA00022;Name=contig1346_1765;Target=s3297 1 39 +
contig1346	ALN	cds	1764647	1764831	356	+	2	ID=cds00284;Parent=mRNA00022;Name=contig1346_1765;Target=s3297 40 101 +
contig1346	ALN	cds	1764906	1764989	168	+	0	ID=cds00285;Parent=mRNA00022;Name=contig1346_1765;Target=s3297 102 129 +
contig1346	ALN	cds	1765109	1765188	51	+	0	ID=cds00286;Parent=mRNA00022;Name=contig1346_1765;Target=s3297 130 156 +
contig1346	ALN	cds	1765257	1765385	254	+	1	ID=cds00287;Parent=mRNA00022;Name=contig1346_1765;Target=s3297 157 199 +
contig1346	ALN	cds	1765863	1765992	274	+	1	ID=cds00288;Parent=mRNA00022;Name=contig1346_1765;Target=s3297 200 242 +
contig1346	ALN	cds	1766130	1766283	292	+	0	ID=cds00289;Parent=mRNA00022;Name=contig1346_1765;Target=s3297 243 293 +
contig1346	ALN	cds	1766499	1766683	344	+	2	ID=cds00290;Parent=mRNA00022;Name=contig1346_1765;Target=s3297 294 355 +
##sequence-region	contig1355 634881 646144
contig1355	ALN	gene	640298	641205	546	+	.	ID=gene00023;Name=contig1355_640
contig1355	ALN	mRNA	640298	641205	546	+	.	ID=mRNA00023;Parent=gene00023;Name=contig1355_640
contig1355	ALN	cds	640298	640308	67	+	0	ID=cds00291;Parent=mRNA00023;Name=contig1355_640;Target=s3263 1 4 +
contig1355	ALN	cds	640387	640529	277	+	1	ID=cds00292;Parent=mRNA00023;Name=contig1355_640;Target=s3263 5 51 +
contig1355	ALN	cds	641072	641205	303	+	2	ID=cds00293;Parent=mRNA00023;Name=contig1355_640;Target=s3263 52 96 +
##sequence-region	contig1171 26625 37888
contig1171	ALN	gene	33871	36270	532	-	.	ID=gene00024;Name=contig1171_35
contig1171	ALN	mRNA	33871	36270	532	-	.	ID=mRNA00024;Parent=gene00024;Name=contig1171_35
contig1171	ALN	cds	36201	36270	212	-	0	ID=cds00294;Parent=mRNA00024;Name=contig1171_35;Target=s3318 1 23 +
contig1171	ALN	cds	34871	34978	214	-	2	ID=cds00295;Parent=mRNA00024;Name=contig1171_35;Target=s3318 24 59 +
contig1171	ALN	cds	33871	33980	225	-	2	ID=cds00296;Parent=mRNA00024;Name=contig1171_35;Target=s3318 60 96 +
##sequence-region	contig1030 45057 65536
contig1030	ALN	gene	47326	57935	4347	-	.	ID=gene00025;Name=contig1030_52
contig1030	ALN	mRNA	47326	57935	4347	-	.	ID=mRNA00025;Parent=gene00025;Name=contig1030_52
contig1030	ALN	cds	57728	57935	453	-	0	ID=cds00297;Parent=mRNA00025;Name=contig1030_52;Target=s3389 1 69 +
contig1030	ALN	cds	56899	57059	337	-	2	ID=cds00298;Parent=mRNA00025;Name=contig1030_52;Target=s3389 70 123 +
contig1030	ALN	cds	56405	56512	202	-	0	ID=cds00299;Parent=mRNA00025;Name=contig1030_52;Target=s3389 124 159 +
contig1030	ALN	cds	56147	56302	321	-	0	ID=cds00300;Parent=mRNA00025;Name=contig1030_52;Target=s3389 160 211 +
contig1030	ALN	cds	55870	56013	293	-	0	ID=cds00301;Parent=mRNA00025;Name=contig1030_52;Target=s3389 212 259 +
contig1030	ALN	cds	54162	54409	431	-	0	ID=cds00302;Parent=mRNA00025;Name=contig1030_52;Target=s3389 260 342 +
contig1030	ALN	cds	53813	53930	200	-	1	ID=cds00303;Parent=mRNA00025;Name=contig1030_52;Target=s3389 343 381 +
contig1030	ALN	cds	53574	53669	193	-	0	ID=cds00304;Parent=mRNA00025;Name=contig1030_52;Target=s3389 382 413 +
contig1030	ALN	cds	53279	53419	298	-	0	ID=cds00305;Parent=mRNA00025;Name=contig1030_52;Target=s3389 414 460 +
contig1030	ALN	cds	53014	53180	129	-	0	ID=cds00306;Parent=mRNA00025;Name=contig1030_52;Target=s3389 461 494 +
contig1030	ALN	cds	52778	52915	258	-	1	ID=cds00307;Parent=mRNA00025;Name=contig1030_52;Target=s3389 495 540 +
contig1030	ALN	cds	52472	52544	166	-	1	ID=cds00308;Parent=mRNA00025;Name=contig1030_52;Target=s3389 541 564 +
contig1030	ALN	cds	52178	52368	329	-	0	ID=cds00309;Parent=mRNA00025;Name=contig1030_52;Target=s3389 565 628 +
contig1030	ALN	cds	51946	52091	246	-	1	ID=cds00310;Parent=mRNA00025;Name=contig1030_52;Target=s3389 629 676 +
contig1030	ALN	cds	51569	51652	92	-	2	ID=cds00311;Parent=mRNA00025;Name=contig1030_52;Target=s3389 677 700 +
contig1030	ALN	cds	51328	51455	261	-	2	ID=cds00312;Parent=mRNA00025;Name=contig1030_52;Target=s3389 701 743 +
contig1030	ALN	cds	50857	50950	150	-	0	ID=cds00313;Parent=mRNA00025;Name=contig1030_52;Target=s3389 744 774 +
contig1030	ALN	cds	50666	50736	140	-	2	ID=cds00314;Parent=mRNA00025;Name=contig1030_52;Target=s3389 775 798 +
contig1030	ALN	cds	50530	50609	153	-	0	ID=cds00315;Parent=mRNA00025;Name=contig1030_52;Target=s3389 799 825 +
contig1030	ALN	cds	50302	50463	293	-	1	ID=cds00316;Parent=mRNA00025;Name=contig1030_52;Target=s3389 826 879 +
contig1030	ALN	cds	50114	50197	158	-	1	ID=cds00317;Parent=mRNA00025;Name=contig1030_52;Target=s3389 880 907 +
contig1030	ALN	cds	49929	50038	202	-	1	ID=cds00318;Parent=mRNA00025;Name=contig1030_52;Target=s3389 908 943 +
contig1030	ALN	cds	49473	49815	-349	-	2	ID=cds00319;Parent=mRNA00025;Name=contig1030_52;Target=s3389 971 1022 +
contig1030	ALN	cds	49087	49200	218	-	1	ID=cds00320;Parent=mRNA00025;Name=contig1030_52;Target=s3389 1023 1060 +
contig1030	ALN	cds	48544	48618	163	-	1	ID=cds00321;Parent=mRNA00025;Name=contig1030_52;Target=s3389 1061 1085 +
contig1030	ALN	cds	48113	48204	44	-	1	ID=cds00322;Parent=mRNA00025;Name=contig1030_52;Target=s3389 1086 1116 +
contig1030	ALN	cds	47326	47416	156	-	2	ID=cds00323;Parent=mRNA00025;Name=contig1030_52;Target=s3389 1117 1146 +
##sequence-region	contig0852 91137 107409
contig0852	ALN	gene	98746	103072	2739	+	.	ID=gene00026;Name=contig0852_100
contig0852	ALN	mRNA	98746	103072	2739	+	.	ID=mRNA00026;Parent=gene00026;Name=contig0852_100
contig0852	ALN	cds	98746	98895	348	+	0	ID=cds00324;Parent=mRNA00026;Name=contig0852_100;Target=s3332 1 50 +
contig0852	ALN	cds	99046	99093	119	+	0	ID=cds00325;Parent=mRNA00026;Name=contig0852_100;Target=s3332 51 66 +
contig0852	ALN	cds	99148	99295	282	+	0	ID=cds00326;Parent=mRNA00026;Name=contig0852_100;Target=s3332 67 115 +
contig0852	ALN	cds	100036	100162	252	+	2	ID=cds00327;Parent=mRNA00026;Name=contig0852_100;Target=s3332 116 158 +
contig0852	ALN	cds	100473	100582	229	+	1	ID=cds00328;Parent=mRNA00026;Name=contig0852_100;Target=s3332 159 194 +
contig0852	ALN	cds	100746	100871	241	+	2	ID=cds00329;Parent=mRNA00026;Name=contig0852_100;Target=s3332 195 236 +
contig0852	ALN	cds	101009	101105	195	+	2	ID=cds00330;Parent=mRNA00026;Name=contig0852_100;Target=s3332 237 269 +
contig0852	ALN	cds	101175	101340	324	+	1	ID=cds00331;Parent=mRNA00026;Name=contig0852_100;Target=s3332 270 324 +
contig0852	ALN	cds	101433	101571	276	+	0	ID=cds00332;Parent=mRNA00026;Name=contig0852_100;Target=s3332 325 370 +
contig0852	ALN	cds	101633	101732	213	+	2	ID=cds00333;Parent=mRNA00026;Name=contig0852_100;Target=s3332 371 404 +
contig0852	ALN	cds	101809	101819	11	+	1	ID=cds00334;Parent=mRNA00026;Name=contig0852_100;Target=s3332 405 407 +
contig0852	ALN	cds	101976	102087	231	+	2	ID=cds00335;Parent=mRNA00026;Name=contig0852_100;Target=s3332 408 445 +
contig0852	ALN	cds	102171	102330	283	+	1	ID=cds00336;Parent=mRNA00026;Name=contig0852_100;Target=s3332 446 498 +
contig0852	ALN	cds	102385	102539	-144	+	0	ID=cds00337;Parent=mRNA00026;Name=contig0852_100;Target=s3332 527 564 +
contig0852	ALN	cds	102605	102673	174	+	2	ID=cds00338;Parent=mRNA00026;Name=contig0852_100;Target=s3332 565 587 +
contig0852	ALN	cds	102845	103072	440	+	2	ID=cds00339;Parent=mRNA00026;Name=contig0852_100;Target=s3332 588 663 +
##sequence-region	contig1333 386049 406528
contig1333	ALN	gene	393733	396594	1874	+	.	ID=gene00027;Name=contig1333_395
contig1333	ALN	mRNA	393733	396594	1874	+	.	ID=mRNA00027;Parent=gene00027;Name=contig1333_395
contig1333	ALN	cds	393733	393809	208	+	0	ID=cds00340;Parent=mRNA00027;Name=contig1333_395;Target=s3218 1 26 +
contig1333	ALN	cds	394119	394224	25	+	1	ID=cds00341;Parent=mRNA00027;Name=contig1333_395;Target=s3218 27 61 +
contig1333	ALN	cds	394363	394485	112	+	0	ID=cds00342;Parent=mRNA00027;Name=contig1333_395;Target=s3218 62 102 +
contig1333	ALN	cds	394539	394615	162	+	0	ID=cds00343;Parent=mRNA00027;Name=contig1333_395;Target=s3218 103 128 +
contig1333	ALN	cds	394718	394879	303	+	1	ID=cds00344;Parent=mRNA00027;Name=contig1333_395;Target=s3218 129 182 +
contig1333	ALN	cds	395167	395270	183	+	1	ID=cds00345;Parent=mRNA00027;Name=contig1333_395;Target=s3218 183 216 +
contig1333	ALN	cds	395357	395430	159	+	2	ID=cds00346;Parent=mRNA00027;Name=contig1333_395;Target=s3218 217 241 +
contig1333	ALN	cds	395643	395774	261	+	0	ID=cds00347;Parent=mRNA00027;Name=contig1333_395;Target=s3218 242 285 +
contig1333	ALN	cds	395881	396123	469	+	0	ID=cds00348;Parent=mRNA00027;Name=contig1333_395;Target=s3218 286 366 +
contig1333	ALN	cds	396239	396391	275	+	0	ID=cds00349;Parent=mRNA00027;Name=contig1333_395;Target=s3218 367 417 +
contig1333	ALN	cds	396493	396594	211	+	0	ID=cds00350;Parent=mRNA00027;Name=contig1333_395;Target=s3218 418 451 +
##sequence-region	contig1349 671745 692224
contig1349	ALN	gene	680521	684204	665	-	.	ID=gene00028;Name=contig1349_682
contig1349	ALN	mRNA	680521	684204	665	-	.	ID=mRNA00028;Parent=gene00028;Name=contig1349_682
contig1349	ALN	cds	684136	684204	200	-	0	ID=cds00351;Parent=mRNA00028;Name=contig1349_682;Target=Hba_19241 1 23 +
contig1349	ALN	cds	683405	683954	-294	-	0	ID=cds00352;Parent=mRNA00028;Name=contig1349_682;Target=Hba_19241 56 114 +
contig1349	ALN	cds	683075	683340	-13	-	2	ID=cds00353;Parent=mRNA00028;Name=contig1349_682;Target=Hba_19241 142 179 +
contig1349	ALN	cds	682341	682433	180	-	0	ID=cds00354;Parent=mRNA00028;Name=contig1349_682;Target=Hba_19241 180 210 +
contig1349	ALN	cds	682155	682285	268	-	0	ID=cds00355;Parent=mRNA00028;Name=contig1349_682;Target=Hba_19241 211 254 +
contig1349	ALN	cds	681886	681945	130	-	1	ID=cds00356;Parent=mRNA00028;Name=contig1349_682;Target=Hba_19241 255 274 +
contig1349	ALN	cds	681692	681800	223	-	1	ID=cds00357;Parent=mRNA00028;Name=contig1349_682;Target=Hba_19241 275 310 +
contig1349	ALN	cds	681530	681631	220	-	0	ID=cds00358;Parent=mRNA00028;Name=contig1349_682;Target=Hba_19241 311 344 +
contig1349	ALN	cds	681274	681396	253	-	0	ID=cds00359;Parent=mRNA00028;Name=contig1349_682;Target=Hba_19241 345 385 +
contig1349	ALN	cds	680878	681205	-452	-	0	ID=cds00360;Parent=mRNA00028;Name=contig1349_682;Target=Hba_19241 410 462 +
contig1349	ALN	cds	680687	680813	271	-	2	ID=cds00361;Parent=mRNA00028;Name=contig1349_682;Target=Hba_19241 463 504 +
contig1349	ALN	cds	680521	680634	204	-	1	ID=cds00362;Parent=mRNA00028;Name=contig1349_682;Target=Hba_19241 505 542 +
##sequence-region	contig1352 588801 618496
contig1352	ALN	gene	602869	608271	4074	+	.	ID=gene00029;Name=contig1352_605
contig1352	ALN	mRNA	602869	608271	4074	+	.	ID=mRNA00029;Parent=gene00029;Name=contig1352_605
contig1352	ALN	cds	602869	602931	199	+	0	ID=cds00363;Parent=mRNA00029;Name=contig1352_605;Target=s3273 1 21 +
contig1352	ALN	cds	603029	603137	210	+	0	ID=cds00364;Parent=mRNA00029;Name=contig1352_605;Target=s3273 22 57 +
contig1352	ALN	cds	603244	603332	165	+	2	ID=cds00365;Parent=mRNA00029;Name=contig1352_605;Target=s3273 58 87 +
contig1352	ALN	cds	603453	603545	178	+	0	ID=cds00366;Parent=mRNA00029;Name=contig1352_605;Target=s3273 88 118 +
contig1352	ALN	cds	603614	603736	234	+	0	ID=cds00367;Parent=mRNA00029;Name=contig1352_605;Target=s3273 119 159 +
contig1352	ALN	cds	603872	603959	177	+	0	ID=cds00368;Parent=mRNA00029;Name=contig1352_605;Target=s3273 160 188 +
contig1352	ALN	cds	604053	604168	210	+	2	ID=cds00369;Parent=mRNA00029;Name=contig1352_605;Target=s3273 189 227 +
contig1352	ALN	cds	604241	604399	310	+	0	ID=cds00370;Parent=mRNA00029;Name=contig1352_605;Target=s3273 228 280 +
contig1352	ALN	cds	604470	604566	190	+	0	ID=cds00371;Parent=mRNA00029;Name=contig1352_605;Target=s3273 281 312 +
contig1352	ALN	cds	604643	604777	256	+	2	ID=cds00372;Parent=mRNA00029;Name=contig1352_605;Target=s3273 313 357 +
contig1352	ALN	cds	604871	604955	185	+	2	ID=cds00373;Parent=mRNA00029;Name=contig1352_605;Target=s3273 358 386 +
contig1352	ALN	cds	605028	605135	212	+	1	ID=cds00374;Parent=mRNA00029;Name=contig1352_605;Target=s3273 387 422 +
contig1352	ALN	cds	605191	605296	207	+	1	ID=cds00375;Parent=mRNA00029;Name=contig1352_605;Target=s3273 423 457 +
contig1352	ALN	cds	605432	605519	189	+	0	ID=cds00376;Parent=mRNA00029;Name=contig1352_605;Target=s3273 458 486 +
contig1352	ALN	cds	606428	606567	245	+	2	ID=cds00377;Parent=mRNA00029;Name=contig1352_605;Target=s3273 487 533 +
contig1352	ALN	cds	606632	606774	275	+	0	ID=cds00378;Parent=mRNA00029;Name=contig1352_605;Target=s3273 534 581 +
contig1352	ALN	cds	606900	607052	287	+	1	ID=cds00379;Parent=mRNA00029;Name=contig1352_605;Target=s3273 582 632 +
contig1352	ALN	cds	607203	607301	199	+	1	ID=cds00380;Parent=mRNA00029;Name=contig1352_605;Target=s3273 633 665 +
contig1352	ALN	cds	607427	607540	198	+	1	ID=cds00381;Parent=mRNA00029;Name=contig1352_605;Target=s3273 666 703 +
contig1352	ALN	cds	607620	607834	369	+	1	ID=cds00382;Parent=mRNA00029;Name=contig1352_605;Target=s3273 704 774 +
contig1352	ALN	cds	607895	608050	285	+	2	ID=cds00383;Parent=mRNA00029;Name=contig1352_605;Target=s3273 775 826 +
contig1352	ALN	cds	608108	608271	294	+	2	ID=cds00384;Parent=mRNA00029;Name=contig1352_605;Target=s3273 827 881 +
##sequence-region	contig1326 266241 286720
contig1326	ALN	gene	270407	277461	2559	+	.	ID=gene00030;Name=contig1326_273
contig1326	ALN	mRNA	270407	277461	2559	+	.	ID=mRNA00030;Parent=gene00030;Name=contig1326_273
contig1326	ALN	cds	270407	270466	173	+	0	ID=cds00385;Parent=mRNA00030;Name=contig1326_273;Target=Hba_16360 1 20 +
contig1326	ALN	cds	270709	270796	169	+	0	ID=cds00386;Parent=mRNA00030;Name=contig1326_273;Target=Hba_16360 21 49 +
contig1326	ALN	cds	271010	271116	199	+	2	ID=cds00387;Parent=mRNA00030;Name=contig1326_273;Target=Hba_16360 50 85 +
contig1326	ALN	cds	271723	271869	263	+	0	ID=cds00388;Parent=mRNA00030;Name=contig1326_273;Target=Hba_16360 86 134 +
contig1326	ALN	cds	272108	272316	394	+	0	ID=cds00389;Parent=mRNA00030;Name=contig1326_273;Target=Hba_16360 135 204 +
contig1326	ALN	cds	273897	274053	297	+	1	ID=cds00390;Parent=mRNA00030;Name=contig1326_273;Target=Hba_16360 205 256 +
contig1326	ALN	cds	274393	274422	34	+	0	ID=cds00391;Parent=mRNA00030;Name=contig1326_273;Target=Hba_16360 257 266 +
contig1326	ALN	cds	275200	275394	337	+	0	ID=cds00392;Parent=mRNA00030;Name=contig1326_273;Target=Hba_16360 267 331 +
contig1326	ALN	cds	275642	275815	297	+	0	ID=cds00393;Parent=mRNA00030;Name=contig1326_273;Target=Hba_16360 332 389 +
contig1326	ALN	cds	275973	276134	288	+	0	ID=cds00394;Parent=mRNA00030;Name=contig1326_273;Target=Hba_16360 390 443 +
contig1326	ALN	cds	276224	276345	206	+	0	ID=cds00395;Parent=mRNA00030;Name=contig1326_273;Target=Hba_16360 444 484 +
contig1326	ALN	cds	276453	276542	-121	+	1	ID=cds00396;Parent=mRNA00030;Name=contig1326_273;Target=Hba_16360 486 502 +
contig1326	ALN	cds	276648	276712	131	+	2	ID=cds00397;Parent=mRNA00030;Name=contig1326_273;Target=Hba_16360 503 524 +
contig1326	ALN	cds	277027	277162	258	+	0	ID=cds00398;Parent=mRNA00030;Name=contig1326_273;Target=Hba_16360 525 569 +
contig1326	ALN	cds	277241	277461	364	+	2	ID=cds00399;Parent=mRNA00030;Name=contig1326_273;Target=Hba_16360 570 643 +
##sequence-region	contig0101 8193 28672
contig0101	ALN	gene	9747	27158	479	+	.	ID=gene00031;Name=contig0101_18
contig0101	ALN	mRNA	9747	27158	479	+	.	ID=mRNA00031;Parent=gene00031;Name=contig0101_18
contig0101	ALN	cds	9747	9779	73	+	0	ID=cds00400;Parent=mRNA00031;Name=contig0101_18;Target=s3300 1 11 +
contig0101	ALN	cds	15261	15372	236	+	0	ID=cds00401;Parent=mRNA00031;Name=contig0101_18;Target=s3300 12 48 +
contig0101	ALN	cds	17351	17558	408	+	2	ID=cds00402;Parent=mRNA00031;Name=contig0101_18;Target=s3300 49 118 +
contig0101	ALN	cds	19276	19441	314	+	1	ID=cds00403;Parent=mRNA00031;Name=contig0101_18;Target=s3300 119 173 +
contig0101	ALN	cds	23352	23480	228	+	0	ID=cds00404;Parent=mRNA00031;Name=contig0101_18;Target=s3300 174 216 +
contig0101	ALN	cds	23716	24399	-1916	+	0	ID=cds00405;Parent=mRNA00031;Name=contig0101_18;Target=s3300 269 306 +
contig0101	ALN	cds	24875	25199	277	+	0	ID=cds00406;Parent=mRNA00031;Name=contig0101_18;Target=s3300 307 403 +
contig0101	ALN	cds	25259	25397	235	+	2	ID=cds00407;Parent=mRNA00031;Name=contig0101_18;Target=s3300 404 446 +
contig0101	ALN	cds	25455	25521	141	+	1	ID=cds00408;Parent=mRNA00031;Name=contig0101_18;Target=s3300 447 468 +
contig0101	ALN	cds	25644	25693	74	+	0	ID=cds00409;Parent=mRNA00031;Name=contig0101_18;Target=s3300 469 485 +
contig0101	ALN	cds	25741	25942	72	+	1	ID=cds00410;Parent=mRNA00031;Name=contig0101_18;Target=s3300 486 539 +
contig0101	ALN	cds	26386	26510	253	+	0	ID=cds00411;Parent=mRNA00031;Name=contig0101_18;Target=s3300 540 581 +
contig0101	ALN	cds	26585	26650	125	+	1	ID=cds00412;Parent=mRNA00031;Name=contig0101_18;Target=s3300 582 603 +
contig0101	ALN	cds	26757	27158	664	+	1	ID=cds00413;Parent=mRNA00031;Name=contig0101_18;Target=s3300 604 737 +
##sequence-region	contig1097 1 19456
contig1097	ALN	gene	6817	10532	2868	-	.	ID=gene00032;Name=contig1097_8
contig1097	ALN	mRNA	6817	10532	2868	-	.	ID=mRNA00032;Parent=gene00032;Name=contig1097_8
contig1097	ALN	cds	10446	10532	207	-	0	ID=cds00414;Parent=mRNA00032;Name=contig1097_8;Target=s3206 1 29 +
contig1097	ALN	cds	10220	10330	215	-	0	ID=cds00415;Parent=mRNA00032;Name=contig1097_8;Target=s3206 30 66 +
contig1097	ALN	cds	10028	10113	182	-	0	ID=cds00416;Parent=mRNA00032;Name=contig1097_8;Target=s3206 67 95 +
contig1097	ALN	cds	9763	9853	191	-	1	ID=cds00417;Parent=mRNA00032;Name=contig1097_8;Target=s3206 96 125 +
contig1097	ALN	cds	9512	9640	233	-	0	ID=cds00418;Parent=mRNA00032;Name=contig1097_8;Target=s3206 126 168 +
contig1097	ALN	cds	9298	9450	305	-	0	ID=cds00419;Parent=mRNA00032;Name=contig1097_8;Target=s3206 169 219 +
contig1097	ALN	cds	8967	9140	324	-	0	ID=cds00420;Parent=mRNA00032;Name=contig1097_8;Target=s3206 220 277 +
contig1097	ALN	cds	8793	8880	188	-	0	ID=cds00421;Parent=mRNA00032;Name=contig1097_8;Target=s3206 278 306 +
contig1097	ALN	cds	8513	8625	222	-	2	ID=cds00422;Parent=mRNA00032;Name=contig1097_8;Target=s3206 307 344 +
contig1097	ALN	cds	8330	8458	243	-	0	ID=cds00423;Parent=mRNA00032;Name=contig1097_8;Target=s3206 345 387 +
contig1097	ALN	cds	8192	8250	118	-	0	ID=cds00424;Parent=mRNA00032;Name=contig1097_8;Target=s3206 388 407 +
contig1097	ALN	cds	7610	7691	162	-	1	ID=cds00425;Parent=mRNA00032;Name=contig1097_8;Target=s3206 408 434 +
contig1097	ALN	cds	7291	7416	241	-	0	ID=cds00426;Parent=mRNA00032;Name=contig1097_8;Target=s3206 435 476 +
contig1097	ALN	cds	6817	7194	673	-	0	ID=cds00427;Parent=mRNA00032;Name=contig1097_8;Target=s3206 477 602 +
##sequence-region	contig1296 247809 268288
contig1296	ALN	gene	250690	258776	3292	-	.	ID=gene00033;Name=contig1296_254
contig1296	ALN	mRNA	250690	258776	3292	-	.	ID=mRNA00033;Parent=gene00033;Name=contig1296_254
contig1296	ALN	cds	258567	258776	381	-	0	ID=cds00428;Parent=mRNA00033;Name=contig1296_254;Target=s3184 1 70 +
contig1296	ALN	cds	257569	257692	219	-	0	ID=cds00429;Parent=mRNA00033;Name=contig1296_254;Target=s3184 71 111 +
contig1296	ALN	cds	257389	257465	183	-	2	ID=cds00430;Parent=mRNA00033;Name=contig1296_254;Target=s3184 112 137 +
contig1296	ALN	cds	257057	257209	158	-	0	ID=cds00431;Parent=mRNA00033;Name=contig1296_254;Target=s3184 138 169 +
contig1296	ALN	cds	256861	256993	287	-	0	ID=cds00432;Parent=mRNA00033;Name=contig1296_254;Target=s3184 170 213 +
contig1296	ALN	cds	255605	255721	229	-	2	ID=cds00433;Parent=mRNA00033;Name=contig1296_254;Target=s3184 214 252 +
contig1296	ALN	cds	254840	254945	221	-	2	ID=cds00434;Parent=mRNA00033;Name=contig1296_254;Target=s3184 253 288 +
contig1296	ALN	cds	254616	254774	346	-	1	ID=cds00435;Parent=mRNA00033;Name=contig1296_254;Target=s3184 289 341 +
contig1296	ALN	cds	254447	254525	166	-	1	ID=cds00436;Parent=mRNA00033;Name=contig1296_254;Target=s3184 342 367 +
contig1296	ALN	cds	254259	254356	200	-	0	ID=cds00437;Parent=mRNA00033;Name=contig1296_254;Target=s3184 368 400 +
contig1296	ALN	cds	254051	254144	185	-	1	ID=cds00438;Parent=mRNA00033;Name=contig1296_254;Target=s3184 401 431 +
contig1296	ALN	cds	253824	253979	327	-	0	ID=cds00439;Parent=mRNA00033;Name=contig1296_254;Target=s3184 432 483 +
contig1296	ALN	cds	253695	253745	117	-	0	ID=cds00440;Parent=mRNA00033;Name=contig1296_254;Target=s3184 484 500 +
contig1296	ALN	cds	253470	253574	239	-	0	ID=cds00441;Parent=mRNA00033;Name=contig1296_254;Target=s3184 501 535 +
contig1296	ALN	cds	253310	253370	138	-	0	ID=cds00442;Parent=mRNA00033;Name=contig1296_254;Target=s3184 536 555 +
contig1296	ALN	cds	253072	253205	259	-	2	ID=cds00443;Parent=mRNA00033;Name=contig1296_254;Target=s3184 556 600 +
contig1296	ALN	cds	251353	251468	205	-	0	ID=cds00444;Parent=mRNA00033;Name=contig1296_254;Target=s3184 601 639 +
contig1296	ALN	cds	250901	250984	181	-	1	ID=cds00445;Parent=mRNA00033;Name=contig1296_254;Target=s3184 640 667 +
contig1296	ALN	cds	250690	250759	160	-	1	ID=cds00446;Parent=mRNA00033;Name=contig1296_254;Target=s3184 668 690 +
