# Supplementary material for: Expanding the view on the evolution of the nematode dauer signalling pathways: refinement through gene gain and pathway co-option
Source: BMC Genomics. 2016 Jun 27;17:476. doi: 10.1186/s12864-016-2770-7 (PMC4924289; doi:10.1186/s12864-016-2770-7)
Supplement: Additional file 4: — Gene models in gff format. (TGZ 240 kb) [file 12864_2016_2770_MOESM4_ESM.tgz › h_contortus-PRJEB506-WS246-annotations.gff]

##gff-version	3
##Species, BioProject, Release: H. contortus, PRJEB506, WS246
##sequence-region	scaffold_765 37889 78848
scaffold_765	ALN	gene	53553	60696	1739	-	.	ID=gene00001;Name=scaffold_765_57
scaffold_765	ALN	mRNA	53553	60696	1739	-	.	ID=mRNA00001;Parent=gene00001;Name=scaffold_765_57
scaffold_765	ALN	cds	60649	60696	132	-	0	ID=cds00001;Parent=mRNA00001;Name=scaffold_765_57;Target=s3508 1 16 +
scaffold_765	ALN	cds	59910	59963	124	-	0	ID=cds00002;Parent=mRNA00001;Name=scaffold_765_57;Target=s3508 17 34 +
scaffold_765	ALN	cds	59756	59832	174	-	0	ID=cds00003;Parent=mRNA00001;Name=scaffold_765_57;Target=s3508 35 60 +
scaffold_765	ALN	cds	57739	57865	260	-	1	ID=cds00004;Parent=mRNA00001;Name=scaffold_765_57;Target=s3508 61 102 +
scaffold_765	ALN	cds	57550	57641	170	-	0	ID=cds00005;Parent=mRNA00001;Name=scaffold_765_57;Target=s3508 103 132 +
scaffold_765	ALN	cds	56704	56896	313	-	1	ID=cds00006;Parent=mRNA00001;Name=scaffold_765_57;Target=s3508 133 196 +
scaffold_765	ALN	cds	54356	54561	353	-	0	ID=cds00007;Parent=mRNA00001;Name=scaffold_765_57;Target=s3508 197 265 +
scaffold_765	ALN	cds	54018	54279	475	-	1	ID=cds00008;Parent=mRNA00001;Name=scaffold_765_57;Target=s3508 266 352 +
scaffold_765	ALN	cds	53820	53935	183	-	0	ID=cds00009;Parent=mRNA00001;Name=scaffold_765_57;Target=s3508 353 391 +
scaffold_765	ALN	cds	53553	53682	30	-	1	ID=cds00010;Parent=mRNA00001;Name=scaffold_765_57;Target=s3508 392 426 +
##sequence-region	scaffold_2296 18433 39936
scaffold_2296	ALN	gene	20647	33539	4467	-	.	ID=gene00002;Name=scaffold_2296_27
scaffold_2296	ALN	mRNA	20647	33539	4467	-	.	ID=mRNA00002;Parent=gene00002;Name=scaffold_2296_27
scaffold_2296	ALN	cds	33343	33539	405	-	0	ID=cds00011;Parent=mRNA00002;Name=scaffold_2296_27;Target=HCOI00787000.t1 1 66 +
scaffold_2296	ALN	cds	32941	33049	205	-	1	ID=cds00012;Parent=mRNA00002;Name=scaffold_2296_27;Target=HCOI00787000.t1 67 102 +
scaffold_2296	ALN	cds	32791	32882	190	-	0	ID=cds00013;Parent=mRNA00002;Name=scaffold_2296_27;Target=HCOI00787000.t1 103 133 +
scaffold_2296	ALN	cds	32642	32738	199	-	1	ID=cds00014;Parent=mRNA00002;Name=scaffold_2296_27;Target=HCOI00787000.t1 134 165 +
scaffold_2296	ALN	cds	32212	32311	212	-	0	ID=cds00015;Parent=mRNA00002;Name=scaffold_2296_27;Target=HCOI00787000.t1 166 198 +
scaffold_2296	ALN	cds	31997	32107	190	-	2	ID=cds00016;Parent=mRNA00002;Name=scaffold_2296_27;Target=HCOI00787000.t1 199 235 +
scaffold_2296	ALN	cds	31834	31926	180	-	2	ID=cds00017;Parent=mRNA00002;Name=scaffold_2296_27;Target=HCOI00787000.t1 236 266 +
scaffold_2296	ALN	cds	31483	31646	311	-	2	ID=cds00018;Parent=mRNA00002;Name=scaffold_2296_27;Target=HCOI00787000.t1 267 321 +
scaffold_2296	ALN	cds	31155	31244	169	-	0	ID=cds00019;Parent=mRNA00002;Name=scaffold_2296_27;Target=HCOI00787000.t1 322 351 +
scaffold_2296	ALN	cds	30977	31078	226	-	0	ID=cds00020;Parent=mRNA00002;Name=scaffold_2296_27;Target=HCOI00787000.t1 352 385 +
scaffold_2296	ALN	cds	29528	29713	340	-	0	ID=cds00021;Parent=mRNA00002;Name=scaffold_2296_27;Target=HCOI00787000.t1 386 447 +
scaffold_2296	ALN	cds	29190	29439	-256	-	0	ID=cds00022;Parent=mRNA00002;Name=scaffold_2296_27;Target=HCOI00787000.t1 479 509 +
scaffold_2296	ALN	cds	28550	28697	299	-	2	ID=cds00023;Parent=mRNA00002;Name=scaffold_2296_27;Target=HCOI00787000.t1 510 558 +
scaffold_2296	ALN	cds	27844	27968	236	-	1	ID=cds00024;Parent=mRNA00002;Name=scaffold_2296_27;Target=HCOI00787000.t1 559 600 +
scaffold_2296	ALN	cds	27642	27745	213	-	2	ID=cds00025;Parent=mRNA00002;Name=scaffold_2296_27;Target=HCOI00787000.t1 601 635 +
scaffold_2296	ALN	cds	25475	25630	317	-	0	ID=cds00026;Parent=mRNA00002;Name=scaffold_2296_27;Target=HCOI00787000.t1 636 687 +
scaffold_2296	ALN	cds	24850	25138	-56	-	0	ID=cds00027;Parent=mRNA00002;Name=scaffold_2296_27;Target=HCOI00787000.t1 720 761 +
scaffold_2296	ALN	cds	24150	24252	213	-	2	ID=cds00028;Parent=mRNA00002;Name=scaffold_2296_27;Target=HCOI00787000.t1 762 795 +
scaffold_2296	ALN	cds	24015	24089	178	-	1	ID=cds00029;Parent=mRNA00002;Name=scaffold_2296_27;Target=HCOI00787000.t1 796 820 +
scaffold_2296	ALN	cds	23534	23622	183	-	1	ID=cds00030;Parent=mRNA00002;Name=scaffold_2296_27;Target=HCOI00787000.t1 821 850 +
scaffold_2296	ALN	cds	23150	23271	267	-	2	ID=cds00031;Parent=mRNA00002;Name=scaffold_2296_27;Target=HCOI00787000.t1 851 890 +
scaffold_2296	ALN	cds	22971	23086	249	-	0	ID=cds00032;Parent=mRNA00002;Name=scaffold_2296_27;Target=HCOI00787000.t1 891 929 +
scaffold_2296	ALN	cds	22377	22519	256	-	1	ID=cds00033;Parent=mRNA00002;Name=scaffold_2296_27;Target=HCOI00787000.t1 930 977 +
scaffold_2296	ALN	cds	22196	22271	169	-	2	ID=cds00034;Parent=mRNA00002;Name=scaffold_2296_27;Target=HCOI00787000.t1 978 1002 +
scaffold_2296	ALN	cds	21932	22125	395	-	1	ID=cds00035;Parent=mRNA00002;Name=scaffold_2296_27;Target=HCOI00787000.t1 1003 1067 +
scaffold_2296	ALN	cds	21117	21249	248	-	2	ID=cds00036;Parent=mRNA00002;Name=scaffold_2296_27;Target=HCOI00787000.t1 1068 1111 +
scaffold_2296	ALN	cds	20647	20781	265	-	1	ID=cds00037;Parent=mRNA00002;Name=scaffold_2296_27;Target=HCOI00787000.t1 1112 1156 +
##sequence-region	scaffold_450 1 20480
scaffold_450	ALN	gene	70	14098	4278	-	.	ID=gene00003;Name=scaffold_450_7
scaffold_450	ALN	mRNA	70	14098	4278	-	.	ID=mRNA00003;Parent=gene00003;Name=scaffold_450_7
scaffold_450	ALN	cds	13902	14098	401	-	0	ID=cds00038;Parent=mRNA00003;Name=scaffold_450_7;Target=HCOI00787000.t1 1 66 +
scaffold_450	ALN	cds	13309	13417	205	-	1	ID=cds00039;Parent=mRNA00003;Name=scaffold_450_7;Target=HCOI00787000.t1 67 102 +
scaffold_450	ALN	cds	13159	13250	195	-	0	ID=cds00040;Parent=mRNA00003;Name=scaffold_450_7;Target=HCOI00787000.t1 103 133 +
scaffold_450	ALN	cds	13010	13106	200	-	1	ID=cds00041;Parent=mRNA00003;Name=scaffold_450_7;Target=HCOI00787000.t1 134 165 +
scaffold_450	ALN	cds	12572	12671	212	-	0	ID=cds00042;Parent=mRNA00003;Name=scaffold_450_7;Target=HCOI00787000.t1 166 198 +
scaffold_450	ALN	cds	11935	12149	-96	-	2	ID=cds00043;Parent=mRNA00003;Name=scaffold_450_7;Target=HCOI00787000.t1 199 235 +
scaffold_450	ALN	cds	11771	11863	179	-	0	ID=cds00044;Parent=mRNA00003;Name=scaffold_450_7;Target=HCOI00787000.t1 236 266 +
scaffold_450	ALN	cds	11422	11585	310	-	0	ID=cds00045;Parent=mRNA00003;Name=scaffold_450_7;Target=HCOI00787000.t1 267 321 +
scaffold_450	ALN	cds	11091	11180	181	-	1	ID=cds00046;Parent=mRNA00003;Name=scaffold_450_7;Target=HCOI00787000.t1 322 351 +
scaffold_450	ALN	cds	10912	11013	229	-	1	ID=cds00047;Parent=mRNA00003;Name=scaffold_450_7;Target=HCOI00787000.t1 352 385 +
scaffold_450	ALN	cds	8817	9002	334	-	1	ID=cds00048;Parent=mRNA00003;Name=scaffold_450_7;Target=HCOI00787000.t1 386 447 +
scaffold_450	ALN	cds	8477	8727	-21	-	1	ID=cds00049;Parent=mRNA00003;Name=scaffold_450_7;Target=HCOI00787000.t1 479 509 +
scaffold_450	ALN	cds	7837	7984	296	-	2	ID=cds00050;Parent=mRNA00003;Name=scaffold_450_7;Target=HCOI00787000.t1 510 558 +
scaffold_450	ALN	cds	7145	7269	254	-	1	ID=cds00051;Parent=mRNA00003;Name=scaffold_450_7;Target=HCOI00787000.t1 559 600 +
scaffold_450	ALN	cds	6959	7062	214	-	2	ID=cds00052;Parent=mRNA00003;Name=scaffold_450_7;Target=HCOI00787000.t1 601 635 +
scaffold_450	ALN	cds	4551	4706	317	-	0	ID=cds00053;Parent=mRNA00003;Name=scaffold_450_7;Target=HCOI00787000.t1 636 687 +
scaffold_450	ALN	cds	3926	4213	262	-	0	ID=cds00054;Parent=mRNA00003;Name=scaffold_450_7;Target=HCOI00787000.t1 688 761 +
scaffold_450	ALN	cds	3185	3287	211	-	0	ID=cds00055;Parent=mRNA00003;Name=scaffold_450_7;Target=HCOI00787000.t1 762 795 +
scaffold_450	ALN	cds	3050	3124	177	-	2	ID=cds00056;Parent=mRNA00003;Name=scaffold_450_7;Target=HCOI00787000.t1 796 820 +
scaffold_450	ALN	cds	2607	2695	181	-	2	ID=cds00057;Parent=mRNA00003;Name=scaffold_450_7;Target=HCOI00787000.t1 821 850 +
scaffold_450	ALN	cds	2223	2344	265	-	0	ID=cds00058;Parent=mRNA00003;Name=scaffold_450_7;Target=HCOI00787000.t1 851 890 +
scaffold_450	ALN	cds	2044	2159	249	-	1	ID=cds00059;Parent=mRNA00003;Name=scaffold_450_7;Target=HCOI00787000.t1 891 929 +
scaffold_450	ALN	cds	1489	1631	244	-	2	ID=cds00060;Parent=mRNA00003;Name=scaffold_450_7;Target=HCOI00787000.t1 930 977 +
scaffold_450	ALN	cds	1310	1385	170	-	0	ID=cds00061;Parent=mRNA00003;Name=scaffold_450_7;Target=HCOI00787000.t1 978 1002 +
scaffold_450	ALN	cds	976	1169	399	-	2	ID=cds00062;Parent=mRNA00003;Name=scaffold_450_7;Target=HCOI00787000.t1 1003 1067 +
scaffold_450	ALN	cds	70	313	7	-	0	ID=cds00063;Parent=mRNA00003;Name=scaffold_450_7;Target=HCOI00787000.t1 1068 1156 +
##sequence-region	scaffold_2296 18433 39936
scaffold_2296	ALN	gene	21931	36671	2672	-	.	ID=gene00004;Name=scaffold_2296_29
scaffold_2296	ALN	mRNA	21931	36671	2672	-	.	ID=mRNA00004;Parent=gene00004;Name=scaffold_2296_29
scaffold_2296	ALN	cds	36443	36671	106	-	0	ID=cds00064;Parent=mRNA00004;Name=scaffold_2296_29;Target=HCOI01589400.t4 22 55 +
scaffold_2296	ALN	cds	35620	35933	-107	-	2	ID=cds00065;Parent=mRNA00004;Name=scaffold_2296_29;Target=HCOI01589400.t4 84 111 +
scaffold_2296	ALN	cds	35349	35472	232	-	0	ID=cds00066;Parent=mRNA00004;Name=scaffold_2296_29;Target=HCOI01589400.t4 112 152 +
scaffold_2296	ALN	cds	33989	34887	-1291	-	2	ID=cds00067;Parent=mRNA00004;Name=scaffold_2296_29;Target=HCOI01589400.t4 153 205 +
scaffold_2296	ALN	cds	33343	33545	357	-	0	ID=cds00068;Parent=mRNA00004;Name=scaffold_2296_29;Target=HCOI01589400.t4 206 273 +
scaffold_2296	ALN	cds	32941	33049	204	-	1	ID=cds00069;Parent=mRNA00004;Name=scaffold_2296_29;Target=HCOI01589400.t4 274 309 +
scaffold_2296	ALN	cds	32791	32882	190	-	0	ID=cds00070;Parent=mRNA00004;Name=scaffold_2296_29;Target=HCOI01589400.t4 310 340 +
scaffold_2296	ALN	cds	32642	32738	199	-	1	ID=cds00071;Parent=mRNA00004;Name=scaffold_2296_29;Target=HCOI01589400.t4 341 372 +
scaffold_2296	ALN	cds	32212	32311	212	-	0	ID=cds00072;Parent=mRNA00004;Name=scaffold_2296_29;Target=HCOI01589400.t4 373 405 +
scaffold_2296	ALN	cds	31997	32107	190	-	2	ID=cds00073;Parent=mRNA00004;Name=scaffold_2296_29;Target=HCOI01589400.t4 406 442 +
scaffold_2296	ALN	cds	31834	31926	180	-	2	ID=cds00074;Parent=mRNA00004;Name=scaffold_2296_29;Target=HCOI01589400.t4 443 473 +
scaffold_2296	ALN	cds	31483	31646	311	-	2	ID=cds00075;Parent=mRNA00004;Name=scaffold_2296_29;Target=HCOI01589400.t4 474 528 +
scaffold_2296	ALN	cds	31155	31244	169	-	0	ID=cds00076;Parent=mRNA00004;Name=scaffold_2296_29;Target=HCOI01589400.t4 529 558 +
scaffold_2296	ALN	cds	30977	31078	226	-	0	ID=cds00077;Parent=mRNA00004;Name=scaffold_2296_29;Target=HCOI01589400.t4 559 592 +
scaffold_2296	ALN	cds	29528	29713	335	-	0	ID=cds00078;Parent=mRNA00004;Name=scaffold_2296_29;Target=HCOI01589400.t4 593 654 +
scaffold_2296	ALN	cds	29190	29439	-256	-	0	ID=cds00079;Parent=mRNA00004;Name=scaffold_2296_29;Target=HCOI01589400.t4 686 716 +
scaffold_2296	ALN	cds	28550	28697	299	-	2	ID=cds00080;Parent=mRNA00004;Name=scaffold_2296_29;Target=HCOI01589400.t4 717 765 +
scaffold_2296	ALN	cds	27844	27968	236	-	1	ID=cds00081;Parent=mRNA00004;Name=scaffold_2296_29;Target=HCOI01589400.t4 766 807 +
scaffold_2296	ALN	cds	27642	27745	213	-	2	ID=cds00082;Parent=mRNA00004;Name=scaffold_2296_29;Target=HCOI01589400.t4 808 842 +
scaffold_2296	ALN	cds	26856	26953	10	-	0	ID=cds00083;Parent=mRNA00004;Name=scaffold_2296_29;Target=HCOI01589400.t4 843 885 +
scaffold_2296	ALN	cds	25475	25655	316	-	1	ID=cds00084;Parent=mRNA00004;Name=scaffold_2296_29;Target=HCOI01589400.t4 886 946 +
scaffold_2296	ALN	cds	24850	25138	-56	-	0	ID=cds00085;Parent=mRNA00004;Name=scaffold_2296_29;Target=HCOI01589400.t4 979 1020 +
scaffold_2296	ALN	cds	24150	24252	213	-	2	ID=cds00086;Parent=mRNA00004;Name=scaffold_2296_29;Target=HCOI01589400.t4 1021 1054 +
scaffold_2296	ALN	cds	24015	24089	178	-	1	ID=cds00087;Parent=mRNA00004;Name=scaffold_2296_29;Target=HCOI01589400.t4 1055 1079 +
scaffold_2296	ALN	cds	23534	23622	183	-	1	ID=cds00088;Parent=mRNA00004;Name=scaffold_2296_29;Target=HCOI01589400.t4 1080 1109 +
scaffold_2296	ALN	cds	23150	23271	267	-	2	ID=cds00089;Parent=mRNA00004;Name=scaffold_2296_29;Target=HCOI01589400.t4 1110 1149 +
scaffold_2296	ALN	cds	22971	23086	249	-	0	ID=cds00090;Parent=mRNA00004;Name=scaffold_2296_29;Target=HCOI01589400.t4 1150 1188 +
scaffold_2296	ALN	cds	22377	22519	256	-	1	ID=cds00091;Parent=mRNA00004;Name=scaffold_2296_29;Target=HCOI01589400.t4 1189 1236 +
scaffold_2296	ALN	cds	22196	22271	169	-	2	ID=cds00092;Parent=mRNA00004;Name=scaffold_2296_29;Target=HCOI01589400.t4 1237 1261 +
scaffold_2296	ALN	cds	21931	22125	386	-	1	ID=cds00093;Parent=mRNA00004;Name=scaffold_2296_29;Target=HCOI01589400.t4 1262 1325 +
##sequence-region	scaffold_450 1 20480
scaffold_450	ALN	gene	975	17797	1824	-	.	ID=gene00005;Name=scaffold_450_9
scaffold_450	ALN	mRNA	975	17797	1824	-	.	ID=mRNA00005;Parent=gene00005;Name=scaffold_450_9
scaffold_450	ALN	cds	17569	17797	107	-	0	ID=cds00094;Parent=mRNA00005;Name=scaffold_450_9;Target=HCOI01589400.t4 22 55 +
scaffold_450	ALN	cds	16514	16890	-268	-	2	ID=cds00095;Parent=mRNA00005;Name=scaffold_450_9;Target=HCOI01589400.t4 84 111 +
scaffold_450	ALN	cds	16241	16364	247	-	0	ID=cds00096;Parent=mRNA00005;Name=scaffold_450_9;Target=HCOI01589400.t4 112 152 +
scaffold_450	ALN	cds	14548	15786	-2415	-	2	ID=cds00097;Parent=mRNA00005;Name=scaffold_450_9;Target=HCOI01589400.t4 190 205 +
scaffold_450	ALN	cds	13945	14104	280	-	2	ID=cds00098;Parent=mRNA00005;Name=scaffold_450_9;Target=HCOI01589400.t4 206 258 +
scaffold_450	ALN	cds	13711	13753	-49	-	1	ID=cds00099;Parent=mRNA00005;Name=scaffold_450_9;Target=HCOI01589400.t4 259 273 +
scaffold_450	ALN	cds	13309	13417	205	-	0	ID=cds00100;Parent=mRNA00005;Name=scaffold_450_9;Target=HCOI01589400.t4 274 309 +
scaffold_450	ALN	cds	13159	13250	195	-	2	ID=cds00101;Parent=mRNA00005;Name=scaffold_450_9;Target=HCOI01589400.t4 310 340 +
scaffold_450	ALN	cds	13010	13106	200	-	0	ID=cds00102;Parent=mRNA00005;Name=scaffold_450_9;Target=HCOI01589400.t4 341 372 +
scaffold_450	ALN	cds	12572	12671	212	-	2	ID=cds00103;Parent=mRNA00005;Name=scaffold_450_9;Target=HCOI01589400.t4 373 405 +
scaffold_450	ALN	cds	11935	12149	-96	-	1	ID=cds00104;Parent=mRNA00005;Name=scaffold_450_9;Target=HCOI01589400.t4 406 442 +
scaffold_450	ALN	cds	11771	11863	179	-	2	ID=cds00105;Parent=mRNA00005;Name=scaffold_450_9;Target=HCOI01589400.t4 443 473 +
scaffold_450	ALN	cds	11422	11585	310	-	2	ID=cds00106;Parent=mRNA00005;Name=scaffold_450_9;Target=HCOI01589400.t4 474 528 +
scaffold_450	ALN	cds	11091	11180	181	-	0	ID=cds00107;Parent=mRNA00005;Name=scaffold_450_9;Target=HCOI01589400.t4 529 558 +
scaffold_450	ALN	cds	10912	11013	229	-	0	ID=cds00108;Parent=mRNA00005;Name=scaffold_450_9;Target=HCOI01589400.t4 559 592 +
scaffold_450	ALN	cds	8817	9002	340	-	0	ID=cds00109;Parent=mRNA00005;Name=scaffold_450_9;Target=HCOI01589400.t4 593 654 +
scaffold_450	ALN	cds	8477	8727	-21	-	0	ID=cds00110;Parent=mRNA00005;Name=scaffold_450_9;Target=HCOI01589400.t4 686 716 +
scaffold_450	ALN	cds	7837	7984	296	-	1	ID=cds00111;Parent=mRNA00005;Name=scaffold_450_9;Target=HCOI01589400.t4 717 765 +
scaffold_450	ALN	cds	7145	7269	254	-	0	ID=cds00112;Parent=mRNA00005;Name=scaffold_450_9;Target=HCOI01589400.t4 766 807 +
scaffold_450	ALN	cds	6959	7062	214	-	1	ID=cds00113;Parent=mRNA00005;Name=scaffold_450_9;Target=HCOI01589400.t4 808 842 +
scaffold_450	ALN	cds	5304	5459	319	-	2	ID=cds00114;Parent=mRNA00005;Name=scaffold_450_9;Target=HCOI01589400.t4 843 894 +
scaffold_450	ALN	cds	4551	4706	317	-	2	ID=cds00115;Parent=mRNA00005;Name=scaffold_450_9;Target=HCOI01589400.t4 895 946 +
scaffold_450	ALN	cds	3926	4213	262	-	2	ID=cds00116;Parent=mRNA00005;Name=scaffold_450_9;Target=HCOI01589400.t4 947 1020 +
scaffold_450	ALN	cds	3185	3287	211	-	2	ID=cds00117;Parent=mRNA00005;Name=scaffold_450_9;Target=HCOI01589400.t4 1021 1054 +
scaffold_450	ALN	cds	3050	3124	177	-	1	ID=cds00118;Parent=mRNA00005;Name=scaffold_450_9;Target=HCOI01589400.t4 1055 1079 +
scaffold_450	ALN	cds	2607	2695	181	-	1	ID=cds00119;Parent=mRNA00005;Name=scaffold_450_9;Target=HCOI01589400.t4 1080 1109 +
scaffold_450	ALN	cds	2223	2344	265	-	2	ID=cds00120;Parent=mRNA00005;Name=scaffold_450_9;Target=HCOI01589400.t4 1110 1149 +
scaffold_450	ALN	cds	2044	2159	249	-	0	ID=cds00121;Parent=mRNA00005;Name=scaffold_450_9;Target=HCOI01589400.t4 1150 1188 +
scaffold_450	ALN	cds	1489	1631	244	-	1	ID=cds00122;Parent=mRNA00005;Name=scaffold_450_9;Target=HCOI01589400.t4 1189 1236 +
scaffold_450	ALN	cds	1310	1385	170	-	2	ID=cds00123;Parent=mRNA00005;Name=scaffold_450_9;Target=HCOI01589400.t4 1237 1261 +
scaffold_450	ALN	cds	975	1169	390	-	1	ID=cds00124;Parent=mRNA00005;Name=scaffold_450_9;Target=HCOI01589400.t4 1262 1325 +
##sequence-region	scaffold_70 193537 234496
scaffold_70	ALN	gene	208506	214139	805	-	.	ID=gene00006;Name=scaffold_70_211
scaffold_70	ALN	mRNA	208506	214139	805	-	.	ID=mRNA00006;Parent=gene00006;Name=scaffold_70_211
scaffold_70	ALN	cds	213993	214139	362	-	0	ID=cds00125;Parent=mRNA00006;Name=scaffold_70_211;Target=HCOI02069300.t2 1 49 +
scaffold_70	ALN	cds	211220	211336	227	-	0	ID=cds00126;Parent=mRNA00006;Name=scaffold_70_211;Target=HCOI02069300.t2 50 88 +
scaffold_70	ALN	cds	211060	211142	177	-	0	ID=cds00127;Parent=mRNA00006;Name=scaffold_70_211;Target=HCOI02069300.t2 89 116 +
scaffold_70	ALN	cds	210856	210979	256	-	1	ID=cds00128;Parent=mRNA00006;Name=scaffold_70_211;Target=HCOI02069300.t2 117 157 +
scaffold_70	ALN	cds	209109	209273	-42	-	0	ID=cds00129;Parent=mRNA00006;Name=scaffold_70_211;Target=HCOI02069300.t2 171 189 +
scaffold_70	ALN	cds	208506	208566	102	-	0	ID=cds00130;Parent=mRNA00006;Name=scaffold_70_211;Target=HCOI02069300.t2 190 209 +
##sequence-region	scaffold_3621 1 20480
scaffold_3621	ALN	gene	398	5320	2537	-	.	ID=gene00007;Name=scaffold_3621_2
scaffold_3621	ALN	mRNA	398	5320	2537	-	.	ID=mRNA00007;Parent=gene00007;Name=scaffold_3621_2
scaffold_3621	ALN	cds	5269	5320	172	-	0	ID=cds00131;Parent=mRNA00007;Name=scaffold_3621_2;Target=HCOI01229500.t1 1 17 +
scaffold_3621	ALN	cds	5022	5207	316	-	2	ID=cds00132;Parent=mRNA00007;Name=scaffold_3621_2;Target=HCOI01229500.t1 18 79 +
scaffold_3621	ALN	cds	4204	4301	196	-	2	ID=cds00133;Parent=mRNA00007;Name=scaffold_3621_2;Target=HCOI01229500.t1 80 112 +
scaffold_3621	ALN	cds	4077	4150	184	-	0	ID=cds00134;Parent=mRNA00007;Name=scaffold_3621_2;Target=HCOI01229500.t1 113 137 +
scaffold_3621	ALN	cds	3793	3904	262	-	1	ID=cds00135;Parent=mRNA00007;Name=scaffold_3621_2;Target=HCOI01229500.t1 138 174 +
scaffold_3621	ALN	cds	3314	3379	149	-	0	ID=cds00136;Parent=mRNA00007;Name=scaffold_3621_2;Target=HCOI01229500.t1 175 196 +
scaffold_3621	ALN	cds	3136	3254	246	-	0	ID=cds00137;Parent=mRNA00007;Name=scaffold_3621_2;Target=HCOI01229500.t1 197 236 +
scaffold_3621	ALN	cds	2856	2980	222	-	1	ID=cds00138;Parent=mRNA00007;Name=scaffold_3621_2;Target=HCOI01229500.t1 237 277 +
scaffold_3621	ALN	cds	2687	2766	179	-	2	ID=cds00139;Parent=mRNA00007;Name=scaffold_3621_2;Target=HCOI01229500.t1 278 304 +
scaffold_3621	ALN	cds	2279	2429	315	-	0	ID=cds00140;Parent=mRNA00007;Name=scaffold_3621_2;Target=HCOI01229500.t1 305 354 +
scaffold_3621	ALN	cds	2036	2115	169	-	2	ID=cds00141;Parent=mRNA00007;Name=scaffold_3621_2;Target=HCOI01229500.t1 355 381 +
scaffold_3621	ALN	cds	1799	1886	171	-	0	ID=cds00142;Parent=mRNA00007;Name=scaffold_3621_2;Target=HCOI01229500.t1 382 410 +
scaffold_3621	ALN	cds	1582	1730	292	-	2	ID=cds00143;Parent=mRNA00007;Name=scaffold_3621_2;Target=HCOI01229500.t1 411 460 +
scaffold_3621	ALN	cds	1041	1417	85	-	0	ID=cds00144;Parent=mRNA00007;Name=scaffold_3621_2;Target=HCOI01229500.t1 504 549 +
scaffold_3621	ALN	cds	398	526	278	-	1	ID=cds00145;Parent=mRNA00007;Name=scaffold_3621_2;Target=HCOI01229500.t1 550 592 +
##sequence-region	scaffold_7677 1 5049
scaffold_7677	ALN	gene	1	3092	1576	-	.	ID=gene00008;Name=scaffold_7677_1
scaffold_7677	ALN	mRNA	1	3092	1576	-	.	ID=mRNA00008;Parent=gene00008;Name=scaffold_7677_1
scaffold_7677	ALN	cds	3041	3092	164	-	0	ID=cds00146;Parent=mRNA00008;Name=scaffold_7677_1;Target=HCOI01229500.t1 1 17 +
scaffold_7677	ALN	cds	2794	2979	308	-	2	ID=cds00147;Parent=mRNA00008;Name=scaffold_7677_1;Target=HCOI01229500.t1 18 79 +
scaffold_7677	ALN	cds	1870	1967	192	-	2	ID=cds00148;Parent=mRNA00008;Name=scaffold_7677_1;Target=HCOI01229500.t1 80 112 +
scaffold_7677	ALN	cds	1743	1816	185	-	0	ID=cds00149;Parent=mRNA00008;Name=scaffold_7677_1;Target=HCOI01229500.t1 113 137 +
scaffold_7677	ALN	cds	1456	1567	260	-	1	ID=cds00150;Parent=mRNA00008;Name=scaffold_7677_1;Target=HCOI01229500.t1 138 174 +
scaffold_7677	ALN	cds	965	1030	143	-	0	ID=cds00151;Parent=mRNA00008;Name=scaffold_7677_1;Target=HCOI01229500.t1 175 196 +
scaffold_7677	ALN	cds	787	905	245	-	0	ID=cds00152;Parent=mRNA00008;Name=scaffold_7677_1;Target=HCOI01229500.t1 197 236 +
scaffold_7677	ALN	cds	491	615	215	-	1	ID=cds00153;Parent=mRNA00008;Name=scaffold_7677_1;Target=HCOI01229500.t1 237 277 +
scaffold_7677	ALN	cds	321	400	182	-	2	ID=cds00154;Parent=mRNA00008;Name=scaffold_7677_1;Target=HCOI01229500.t1 278 304 +
scaffold_7677	ALN	cds	1	63	132	-	0	ID=cds00155;Parent=mRNA00008;Name=scaffold_7677_1;Target=HCOI01229500.t1 305 592 +
##sequence-region	scaffold_2183 18433 39936
scaffold_2183	ALN	gene	19524	37856	3642	-	.	ID=gene00009;Name=scaffold_2183_28
scaffold_2183	ALN	mRNA	19524	37856	3642	-	.	ID=mRNA00009;Parent=gene00009;Name=scaffold_2183_28
scaffold_2183	ALN	cds	37849	37856	96	-	0	ID=cds00156;Parent=mRNA00009;Name=scaffold_2183_28;Target=HCOI00740000.t1 1 3 +
scaffold_2183	ALN	cds	36672	36793	229	-	1	ID=cds00157;Parent=mRNA00009;Name=scaffold_2183_28;Target=HCOI00740000.t1 4 43 +
scaffold_2183	ALN	cds	36054	36154	206	-	2	ID=cds00158;Parent=mRNA00009;Name=scaffold_2183_28;Target=HCOI00740000.t1 44 77 +
scaffold_2183	ALN	cds	35906	35977	160	-	0	ID=cds00159;Parent=mRNA00009;Name=scaffold_2183_28;Target=HCOI00740000.t1 78 101 +
scaffold_2183	ALN	cds	35292	35347	143	-	0	ID=cds00160;Parent=mRNA00009;Name=scaffold_2183_28;Target=HCOI00740000.t1 102 120 +
scaffold_2183	ALN	cds	35020	35147	239	-	1	ID=cds00161;Parent=mRNA00009;Name=scaffold_2183_28;Target=HCOI00740000.t1 121 162 +
scaffold_2183	ALN	cds	34703	34821	243	-	2	ID=cds00162;Parent=mRNA00009;Name=scaffold_2183_28;Target=HCOI00740000.t1 163 202 +
scaffold_2183	ALN	cds	34072	34285	-238	-	0	ID=cds00163;Parent=mRNA00009;Name=scaffold_2183_28;Target=HCOI00740000.t1 226 248 +
scaffold_2183	ALN	cds	33592	33730	262	-	2	ID=cds00164;Parent=mRNA00009;Name=scaffold_2183_28;Target=HCOI00740000.t1 249 294 +
scaffold_2183	ALN	cds	32483	32619	289	-	1	ID=cds00165;Parent=mRNA00009;Name=scaffold_2183_28;Target=HCOI00740000.t1 295 340 +
scaffold_2183	ALN	cds	30909	30994	193	-	2	ID=cds00166;Parent=mRNA00009;Name=scaffold_2183_28;Target=HCOI00740000.t1 341 369 +
scaffold_2183	ALN	cds	30761	30835	148	-	0	ID=cds00167;Parent=mRNA00009;Name=scaffold_2183_28;Target=HCOI00740000.t1 370 394 +
scaffold_2183	ALN	cds	30621	30705	170	-	0	ID=cds00168;Parent=mRNA00009;Name=scaffold_2183_28;Target=HCOI00740000.t1 395 422 +
scaffold_2183	ALN	cds	25570	25617	109	-	2	ID=cds00169;Parent=mRNA00009;Name=scaffold_2183_28;Target=HCOI00740000.t1 423 438 +
scaffold_2183	ALN	cds	25382	25510	255	-	2	ID=cds00170;Parent=mRNA00009;Name=scaffold_2183_28;Target=HCOI00740000.t1 439 481 +
scaffold_2183	ALN	cds	24360	24451	195	-	2	ID=cds00171;Parent=mRNA00009;Name=scaffold_2183_28;Target=HCOI00740000.t1 482 512 +
scaffold_2183	ALN	cds	24194	24287	203	-	0	ID=cds00172;Parent=mRNA00009;Name=scaffold_2183_28;Target=HCOI00740000.t1 513 543 +
scaffold_2183	ALN	cds	23956	24045	173	-	2	ID=cds00173;Parent=mRNA00009;Name=scaffold_2183_28;Target=HCOI00740000.t1 544 573 +
scaffold_2183	ALN	cds	23763	23856	194	-	2	ID=cds00174;Parent=mRNA00009;Name=scaffold_2183_28;Target=HCOI00740000.t1 574 604 +
scaffold_2183	ALN	cds	23213	23310	203	-	1	ID=cds00175;Parent=mRNA00009;Name=scaffold_2183_28;Target=HCOI00740000.t1 605 637 +
scaffold_2183	ALN	cds	23061	23145	161	-	2	ID=cds00176;Parent=mRNA00009;Name=scaffold_2183_28;Target=HCOI00740000.t1 638 665 +
scaffold_2183	ALN	cds	22081	22208	272	-	1	ID=cds00177;Parent=mRNA00009;Name=scaffold_2183_28;Target=HCOI00740000.t1 666 708 +
scaffold_2183	ALN	cds	21920	21975	111	-	2	ID=cds00178;Parent=mRNA00009;Name=scaffold_2183_28;Target=HCOI00740000.t1 709 727 +
scaffold_2183	ALN	cds	21706	21846	262	-	0	ID=cds00179;Parent=mRNA00009;Name=scaffold_2183_28;Target=HCOI00740000.t1 728 774 +
scaffold_2183	ALN	cds	20761	20996	-100	-	0	ID=cds00180;Parent=mRNA00009;Name=scaffold_2183_28;Target=HCOI00740000.t1 839 873 +
scaffold_2183	ALN	cds	19953	20084	294	-	1	ID=cds00181;Parent=mRNA00009;Name=scaffold_2183_28;Target=HCOI00740000.t1 874 917 +
scaffold_2183	ALN	cds	19765	19896	248	-	1	ID=cds00182;Parent=mRNA00009;Name=scaffold_2183_28;Target=HCOI00740000.t1 918 961 +
scaffold_2183	ALN	cds	19524	19709	332	-	1	ID=cds00183;Parent=mRNA00009;Name=scaffold_2183_28;Target=HCOI00740000.t1 962 1023 +
##sequence-region	scaffold_3624 1 20480
scaffold_3624	ALN	gene	1	11222	2527	-	.	ID=gene00010;Name=scaffold_3624_5
scaffold_3624	ALN	mRNA	1	11222	2527	-	.	ID=mRNA00010;Parent=gene00010;Name=scaffold_3624_5
scaffold_3624	ALN	cds	11212	11222	73	-	0	ID=cds00184;Parent=mRNA00010;Name=scaffold_3624_5;Target=HCOI00740000.t1 1 3 +
scaffold_3624	ALN	cds	10552	10673	232	-	1	ID=cds00185;Parent=mRNA00010;Name=scaffold_3624_5;Target=HCOI00740000.t1 4 43 +
scaffold_3624	ALN	cds	9783	9883	211	-	2	ID=cds00186;Parent=mRNA00010;Name=scaffold_3624_5;Target=HCOI00740000.t1 44 77 +
scaffold_3624	ALN	cds	9635	9706	160	-	0	ID=cds00187;Parent=mRNA00010;Name=scaffold_3624_5;Target=HCOI00740000.t1 78 101 +
scaffold_3624	ALN	cds	8959	9014	131	-	0	ID=cds00188;Parent=mRNA00010;Name=scaffold_3624_5;Target=HCOI00740000.t1 102 120 +
scaffold_3624	ALN	cds	8687	8814	242	-	1	ID=cds00189;Parent=mRNA00010;Name=scaffold_3624_5;Target=HCOI00740000.t1 121 162 +
scaffold_3624	ALN	cds	7455	7573	244	-	2	ID=cds00190;Parent=mRNA00010;Name=scaffold_3624_5;Target=HCOI00740000.t1 163 202 +
scaffold_3624	ALN	cds	6551	6749	-222	-	0	ID=cds00191;Parent=mRNA00010;Name=scaffold_3624_5;Target=HCOI00740000.t1 226 248 +
scaffold_3624	ALN	cds	6120	6258	271	-	2	ID=cds00192;Parent=mRNA00010;Name=scaffold_3624_5;Target=HCOI00740000.t1 249 294 +
scaffold_3624	ALN	cds	5473	5609	298	-	1	ID=cds00193;Parent=mRNA00010;Name=scaffold_3624_5;Target=HCOI00740000.t1 295 340 +
scaffold_3624	ALN	cds	4382	4467	183	-	2	ID=cds00194;Parent=mRNA00010;Name=scaffold_3624_5;Target=HCOI00740000.t1 341 369 +
scaffold_3624	ALN	cds	4234	4308	150	-	0	ID=cds00195;Parent=mRNA00010;Name=scaffold_3624_5;Target=HCOI00740000.t1 370 394 +
scaffold_3624	ALN	cds	4084	4168	166	-	0	ID=cds00196;Parent=mRNA00010;Name=scaffold_3624_5;Target=HCOI00740000.t1 395 422 +
scaffold_3624	ALN	cds	3844	3891	110	-	2	ID=cds00197;Parent=mRNA00010;Name=scaffold_3624_5;Target=HCOI00740000.t1 423 438 +
scaffold_3624	ALN	cds	3658	3786	252	-	2	ID=cds00198;Parent=mRNA00010;Name=scaffold_3624_5;Target=HCOI00740000.t1 439 481 +
scaffold_3624	ALN	cds	3047	3138	203	-	2	ID=cds00199;Parent=mRNA00010;Name=scaffold_3624_5;Target=HCOI00740000.t1 482 512 +
scaffold_3624	ALN	cds	2881	2974	203	-	0	ID=cds00200;Parent=mRNA00010;Name=scaffold_3624_5;Target=HCOI00740000.t1 513 543 +
scaffold_3624	ALN	cds	1153	1242	178	-	2	ID=cds00201;Parent=mRNA00010;Name=scaffold_3624_5;Target=HCOI00740000.t1 544 573 +
scaffold_3624	ALN	cds	962	1055	196	-	2	ID=cds00202;Parent=mRNA00010;Name=scaffold_3624_5;Target=HCOI00740000.t1 574 604 +
scaffold_3624	ALN	cds	376	473	194	-	1	ID=cds00203;Parent=mRNA00010;Name=scaffold_3624_5;Target=HCOI00740000.t1 605 637 +
scaffold_3624	ALN	cds	223	307	166	-	2	ID=cds00204;Parent=mRNA00010;Name=scaffold_3624_5;Target=HCOI00740000.t1 638 665 +
scaffold_3624	ALN	cds	1	65	-18	-	1	ID=cds00205;Parent=mRNA00010;Name=scaffold_3624_5;Target=HCOI00740000.t1 666 686 +
##sequence-region	scaffold_807 1 39936
scaffold_807	ALN	gene	26376	31980	1184	+	.	ID=gene00011;Name=scaffold_807_29
scaffold_807	ALN	mRNA	26376	31980	1184	+	.	ID=mRNA00011;Parent=gene00011;Name=scaffold_807_29
scaffold_807	ALN	cds	26376	26415	132	+	0	ID=cds00206;Parent=mRNA00011;Name=scaffold_807_29;Target=HCOI02067300.t1 1 13 +
scaffold_807	ALN	cds	26805	26865	106	+	2	ID=cds00207;Parent=mRNA00011;Name=scaffold_807_29;Target=HCOI02067300.t1 14 34 +
scaffold_807	ALN	cds	27928	28505	47	+	1	ID=cds00208;Parent=mRNA00011;Name=scaffold_807_29;Target=HCOI02067300.t1 89 148 +
scaffold_807	ALN	cds	28564	28770	403	+	2	ID=cds00209;Parent=mRNA00011;Name=scaffold_807_29;Target=HCOI02067300.t1 149 217 +
scaffold_807	ALN	cds	28963	29064	189	+	2	ID=cds00210;Parent=mRNA00011;Name=scaffold_807_29;Target=HCOI02067300.t1 218 251 +
scaffold_807	ALN	cds	29600	29685	159	+	2	ID=cds00211;Parent=mRNA00011;Name=scaffold_807_29;Target=HCOI02067300.t1 252 280 +
scaffold_807	ALN	cds	30023	30164	259	+	0	ID=cds00212;Parent=mRNA00011;Name=scaffold_807_29;Target=HCOI02067300.t1 281 327 +
scaffold_807	ALN	cds	30223	30687	-125	+	2	ID=cds00213;Parent=mRNA00011;Name=scaffold_807_29;Target=HCOI02067300.t1 375 428 +
scaffold_807	ALN	cds	31114	31205	196	+	2	ID=cds00214;Parent=mRNA00011;Name=scaffold_807_29;Target=HCOI02067300.t1 429 459 +
scaffold_807	ALN	cds	31331	31456	264	+	0	ID=cds00215;Parent=mRNA00011;Name=scaffold_807_29;Target=HCOI02067300.t1 460 501 +
scaffold_807	ALN	cds	31933	31980	80	+	0	ID=cds00216;Parent=mRNA00011;Name=scaffold_807_29;Target=HCOI02067300.t1 502 517 +
##sequence-region	scaffold_1836 18433 57071
scaffold_1836	ALN	gene	20612	41659	2783	+	.	ID=gene00012;Name=scaffold_1836_31
scaffold_1836	ALN	mRNA	20612	41659	2783	+	.	ID=mRNA00012;Parent=gene00012;Name=scaffold_1836_31
scaffold_1836	ALN	cds	20612	20620	89	+	0	ID=cds00217;Parent=mRNA00012;Name=scaffold_1836_31;Target=s3441 1 3 +
scaffold_1836	ALN	cds	20726	21141	731	+	0	ID=cds00218;Parent=mRNA00012;Name=scaffold_1836_31;Target=s3441 4 142 +
scaffold_1836	ALN	cds	21857	21961	217	+	1	ID=cds00219;Parent=mRNA00012;Name=scaffold_1836_31;Target=s3441 143 177 +
scaffold_1836	ALN	cds	22058	22227	294	+	1	ID=cds00220;Parent=mRNA00012;Name=scaffold_1836_31;Target=s3441 178 233 +
scaffold_1836	ALN	cds	25007	25080	174	+	2	ID=cds00221;Parent=mRNA00012;Name=scaffold_1836_31;Target=s3441 234 258 +
scaffold_1836	ALN	cds	37472	37627	312	+	0	ID=cds00222;Parent=mRNA00012;Name=scaffold_1836_31;Target=s3441 259 310 +
scaffold_1836	ALN	cds	39395	39490	208	+	0	ID=cds00223;Parent=mRNA00012;Name=scaffold_1836_31;Target=s3441 311 342 +
scaffold_1836	ALN	cds	39565	39635	167	+	0	ID=cds00224;Parent=mRNA00012;Name=scaffold_1836_31;Target=s3441 343 366 +
scaffold_1836	ALN	cds	39741	39942	359	+	1	ID=cds00225;Parent=mRNA00012;Name=scaffold_1836_31;Target=s3441 367 433 +
scaffold_1836	ALN	cds	40380	40442	152	+	0	ID=cds00226;Parent=mRNA00012;Name=scaffold_1836_31;Target=s3441 434 454 +
scaffold_1836	ALN	cds	40771	40892	237	+	0	ID=cds00227;Parent=mRNA00012;Name=scaffold_1836_31;Target=s3441 455 495 +
scaffold_1836	ALN	cds	41416	41659	457	+	1	ID=cds00228;Parent=mRNA00012;Name=scaffold_1836_31;Target=s3441 496 576 +
##sequence-region	scaffold_3002 1 32726
scaffold_3002	ALN	gene	10229	30669	4628	-	.	ID=gene00013;Name=scaffold_3002_20
scaffold_3002	ALN	mRNA	10229	30669	4628	-	.	ID=mRNA00013;Parent=gene00013;Name=scaffold_3002_20
scaffold_3002	ALN	cds	30572	30669	238	-	0	ID=cds00229;Parent=mRNA00013;Name=scaffold_3002_20;Target=HCOI01038200.t3 1 33 +
scaffold_3002	ALN	cds	28851	28905	136	-	1	ID=cds00230;Parent=mRNA00013;Name=scaffold_3002_20;Target=HCOI01038200.t3 34 51 +
scaffold_3002	ALN	cds	28561	28673	247	-	0	ID=cds00231;Parent=mRNA00013;Name=scaffold_3002_20;Target=HCOI01038200.t3 52 89 +
scaffold_3002	ALN	cds	28168	28492	370	-	1	ID=cds00232;Parent=mRNA00013;Name=scaffold_3002_20;Target=HCOI01038200.t3 90 168 +
scaffold_3002	ALN	cds	27742	27910	339	-	0	ID=cds00233;Parent=mRNA00013;Name=scaffold_3002_20;Target=HCOI01038200.t3 169 224 +
scaffold_3002	ALN	cds	27219	27326	248	-	2	ID=cds00234;Parent=mRNA00013;Name=scaffold_3002_20;Target=HCOI01038200.t3 225 260 +
scaffold_3002	ALN	cds	26788	26933	329	-	2	ID=cds00235;Parent=mRNA00013;Name=scaffold_3002_20;Target=HCOI01038200.t3 261 309 +
scaffold_3002	ALN	cds	26567	26646	173	-	0	ID=cds00236;Parent=mRNA00013;Name=scaffold_3002_20;Target=HCOI01038200.t3 310 336 +
scaffold_3002	ALN	cds	25495	25580	210	-	1	ID=cds00237;Parent=mRNA00013;Name=scaffold_3002_20;Target=HCOI01038200.t3 337 364 +
scaffold_3002	ALN	cds	25355	25443	196	-	2	ID=cds00238;Parent=mRNA00013;Name=scaffold_3002_20;Target=HCOI01038200.t3 365 394 +
scaffold_3002	ALN	cds	24993	25117	252	-	0	ID=cds00239;Parent=mRNA00013;Name=scaffold_3002_20;Target=HCOI01038200.t3 395 436 +
scaffold_3002	ALN	cds	24760	24852	201	-	1	ID=cds00240;Parent=mRNA00013;Name=scaffold_3002_20;Target=HCOI01038200.t3 437 467 +
scaffold_3002	ALN	cds	24035	24122	181	-	1	ID=cds00241;Parent=mRNA00013;Name=scaffold_3002_20;Target=HCOI01038200.t3 468 496 +
scaffold_3002	ALN	cds	22988	23964	-1493	-	0	ID=cds00242;Parent=mRNA00013;Name=scaffold_3002_20;Target=HCOI01038200.t3 539 608 +
scaffold_3002	ALN	cds	22014	22115	231	-	1	ID=cds00243;Parent=mRNA00013;Name=scaffold_3002_20;Target=HCOI01038200.t3 609 642 +
scaffold_3002	ALN	cds	21871	21959	185	-	1	ID=cds00244;Parent=mRNA00013;Name=scaffold_3002_20;Target=HCOI01038200.t3 643 672 +
scaffold_3002	ALN	cds	21482	21628	267	-	2	ID=cds00245;Parent=mRNA00013;Name=scaffold_3002_20;Target=HCOI01038200.t3 673 721 +
scaffold_3002	ALN	cds	16822	16940	254	-	2	ID=cds00246;Parent=mRNA00013;Name=scaffold_3002_20;Target=HCOI01038200.t3 722 760 +
scaffold_3002	ALN	cds	16595	16755	324	-	0	ID=cds00247;Parent=mRNA00013;Name=scaffold_3002_20;Target=HCOI01038200.t3 761 814 +
scaffold_3002	ALN	cds	16307	16389	163	-	1	ID=cds00248;Parent=mRNA00013;Name=scaffold_3002_20;Target=HCOI01038200.t3 815 842 +
scaffold_3002	ALN	cds	15365	15476	195	-	2	ID=cds00249;Parent=mRNA00013;Name=scaffold_3002_20;Target=HCOI01038200.t3 843 879 +
scaffold_3002	ALN	cds	15059	15154	173	-	1	ID=cds00250;Parent=mRNA00013;Name=scaffold_3002_20;Target=HCOI01038200.t3 880 911 +
scaffold_3002	ALN	cds	14908	14998	-241	-	1	ID=cds00251;Parent=mRNA00013;Name=scaffold_3002_20;Target=HCOI01038200.t3 912 1154 +
scaffold_3002	ALN	cds	14233	14381	291	-	0	ID=cds00252;Parent=mRNA00013;Name=scaffold_3002_20;Target=HCOI01038200.t3 1155 1204 +
scaffold_3002	ALN	cds	14015	14106	186	-	1	ID=cds00253;Parent=mRNA00013;Name=scaffold_3002_20;Target=HCOI01038200.t3 1205 1235 +
scaffold_3002	ALN	cds	13647	13743	204	-	2	ID=cds00254;Parent=mRNA00013;Name=scaffold_3002_20;Target=HCOI01038200.t3 1236 1267 +
scaffold_3002	ALN	cds	13438	13584	293	-	1	ID=cds00255;Parent=mRNA00013;Name=scaffold_3002_20;Target=HCOI01038200.t3 1268 1316 +
scaffold_3002	ALN	cds	12831	12917	200	-	1	ID=cds00256;Parent=mRNA00013;Name=scaffold_3002_20;Target=HCOI01038200.t3 1317 1345 +
scaffold_3002	ALN	cds	12649	12766	237	-	1	ID=cds00257;Parent=mRNA00013;Name=scaffold_3002_20;Target=HCOI01038200.t3 1346 1384 +
scaffold_3002	ALN	cds	12451	12557	217	-	0	ID=cds00258;Parent=mRNA00013;Name=scaffold_3002_20;Target=HCOI01038200.t3 1385 1420 +
scaffold_3002	ALN	cds	12121	12297	355	-	1	ID=cds00259;Parent=mRNA00013;Name=scaffold_3002_20;Target=HCOI01038200.t3 1421 1479 +
scaffold_3002	ALN	cds	11906	12066	336	-	1	ID=cds00260;Parent=mRNA00013;Name=scaffold_3002_20;Target=HCOI01038200.t3 1480 1533 +
scaffold_3002	ALN	cds	11685	11822	296	-	2	ID=cds00261;Parent=mRNA00013;Name=scaffold_3002_20;Target=HCOI01038200.t3 1534 1579 +
scaffold_3002	ALN	cds	11005	11110	247	-	2	ID=cds00262;Parent=mRNA00013;Name=scaffold_3002_20;Target=HCOI01038200.t3 1580 1614 +
scaffold_3002	ALN	cds	10605	10718	225	-	1	ID=cds00263;Parent=mRNA00013;Name=scaffold_3002_20;Target=HCOI01038200.t3 1615 1652 +
scaffold_3002	ALN	cds	10229	10324	167	-	1	ID=cds00264;Parent=mRNA00013;Name=scaffold_3002_20;Target=HCOI01038200.t3 1653 1684 +
##sequence-region	scaffold_2038 1 39936
scaffold_2038	ALN	gene	20067	33468	1896	+	.	ID=gene00014;Name=scaffold_2038_26
scaffold_2038	ALN	mRNA	20067	33468	1896	+	.	ID=mRNA00014;Parent=gene00014;Name=scaffold_2038_26
scaffold_2038	ALN	cds	20067	20144	204	+	0	ID=cds00265;Parent=mRNA00014;Name=scaffold_2038_26;Target=HCOI00676200.t1 1 26 +
scaffold_2038	ALN	cds	20197	20360	328	+	0	ID=cds00266;Parent=mRNA00014;Name=scaffold_2038_26;Target=HCOI00676200.t1 27 81 +
scaffold_2038	ALN	cds	20413	20515	196	+	1	ID=cds00267;Parent=mRNA00014;Name=scaffold_2038_26;Target=HCOI00676200.t1 82 115 +
scaffold_2038	ALN	cds	20607	20750	286	+	0	ID=cds00268;Parent=mRNA00014;Name=scaffold_2038_26;Target=HCOI00676200.t1 116 163 +
scaffold_2038	ALN	cds	20882	20941	130	+	0	ID=cds00269;Parent=mRNA00014;Name=scaffold_2038_26;Target=HCOI00676200.t1 164 183 +
scaffold_2038	ALN	cds	20996	22183	-2327	+	0	ID=cds00270;Parent=mRNA00014;Name=scaffold_2038_26;Target=HCOI00676200.t1 230 242 +
scaffold_2038	ALN	cds	23983	24051	139	+	0	ID=cds00271;Parent=mRNA00014;Name=scaffold_2038_26;Target=HCOI00676200.t1 243 265 +
scaffold_2038	ALN	cds	25464	25654	337	+	0	ID=cds00272;Parent=mRNA00014;Name=scaffold_2038_26;Target=HCOI00676200.t1 266 329 +
scaffold_2038	ALN	cds	26058	26219	308	+	1	ID=cds00273;Parent=mRNA00014;Name=scaffold_2038_26;Target=HCOI00676200.t1 330 383 +
scaffold_2038	ALN	cds	26856	26981	272	+	1	ID=cds00274;Parent=mRNA00014;Name=scaffold_2038_26;Target=HCOI00676200.t1 384 425 +
scaffold_2038	ALN	cds	27945	28093	286	+	1	ID=cds00275;Parent=mRNA00014;Name=scaffold_2038_26;Target=HCOI00676200.t1 426 475 +
scaffold_2038	ALN	cds	28493	28566	150	+	2	ID=cds00276;Parent=mRNA00014;Name=scaffold_2038_26;Target=HCOI00676200.t1 476 499 +
scaffold_2038	ALN	cds	28650	28714	148	+	0	ID=cds00277;Parent=mRNA00014;Name=scaffold_2038_26;Target=HCOI00676200.t1 500 521 +
scaffold_2038	ALN	cds	29567	29629	136	+	1	ID=cds00278;Parent=mRNA00014;Name=scaffold_2038_26;Target=HCOI00676200.t1 522 542 +
scaffold_2038	ALN	cds	29765	30245	858	+	1	ID=cds00279;Parent=mRNA00014;Name=scaffold_2038_26;Target=HCOI00676200.t1 543 702 +
scaffold_2038	ALN	cds	30335	30400	140	+	0	ID=cds00280;Parent=mRNA00014;Name=scaffold_2038_26;Target=HCOI00676200.t1 703 724 +
scaffold_2038	ALN	cds	30478	30539	156	+	0	ID=cds00281;Parent=mRNA00014;Name=scaffold_2038_26;Target=HCOI00676200.t1 725 745 +
scaffold_2038	ALN	cds	30837	30946	236	+	1	ID=cds00282;Parent=mRNA00014;Name=scaffold_2038_26;Target=HCOI00676200.t1 746 782 +
scaffold_2038	ALN	cds	31302	31470	322	+	2	ID=cds00283;Parent=mRNA00014;Name=scaffold_2038_26;Target=HCOI00676200.t1 783 838 +
scaffold_2038	ALN	cds	31985	32122	290	+	1	ID=cds00284;Parent=mRNA00014;Name=scaffold_2038_26;Target=HCOI00676200.t1 839 884 +
scaffold_2038	ALN	cds	32465	32598	296	+	1	ID=cds00285;Parent=mRNA00014;Name=scaffold_2038_26;Target=HCOI00676200.t1 885 929 +
scaffold_2038	ALN	cds	33432	33468	108	+	2	ID=cds00286;Parent=mRNA00014;Name=scaffold_2038_26;Target=HCOI00676200.t1 930 941 +
##sequence-region	scaffold_463 18433 78848
scaffold_463	ALN	gene	71131	75871	489	+	.	ID=gene00015;Name=scaffold_463_73
scaffold_463	ALN	mRNA	71131	75871	489	+	.	ID=mRNA00015;Parent=gene00015;Name=scaffold_463_73
scaffold_463	ALN	cds	71131	71208	204	+	0	ID=cds00287;Parent=mRNA00015;Name=scaffold_463_73;Target=HCOI00676200.t1 1 26 +
scaffold_463	ALN	cds	71261	71424	327	+	0	ID=cds00288;Parent=mRNA00015;Name=scaffold_463_73;Target=HCOI00676200.t1 27 81 +
scaffold_463	ALN	cds	71477	71579	195	+	1	ID=cds00289;Parent=mRNA00015;Name=scaffold_463_73;Target=HCOI00676200.t1 82 115 +
scaffold_463	ALN	cds	71670	71813	285	+	0	ID=cds00290;Parent=mRNA00015;Name=scaffold_463_73;Target=HCOI00676200.t1 116 163 +
scaffold_463	ALN	cds	71945	72004	129	+	0	ID=cds00291;Parent=mRNA00015;Name=scaffold_463_73;Target=HCOI00676200.t1 164 183 +
scaffold_463	ALN	cds	72059	72197	264	+	0	ID=cds00292;Parent=mRNA00015;Name=scaffold_463_73;Target=HCOI00676200.t1 184 229 +
scaffold_463	ALN	cds	72616	72766	0	+	2	ID=cds00293;Parent=mRNA00015;Name=scaffold_463_73;Target=HCOI00676200.t1 230 285 +
scaffold_463	ALN	cds	72910	73021	0	+	1	ID=cds00294;Parent=mRNA00015;Name=scaffold_463_73;Target=HCOI00676200.t1 286 342 +
scaffold_463	ALN	cds	73162	73512	-31	+	0	ID=cds00295;Parent=mRNA00015;Name=scaffold_463_73;Target=HCOI00676200.t1 343 505 +
scaffold_463	ALN	cds	73806	73925	-33	+	0	ID=cds00296;Parent=mRNA00015;Name=scaffold_463_73;Target=HCOI00676200.t1 506 587 +
scaffold_463	ALN	cds	74385	74481	31	+	0	ID=cds00297;Parent=mRNA00015;Name=scaffold_463_73;Target=HCOI00676200.t1 588 624 +
scaffold_463	ALN	cds	74866	74940	-15	+	2	ID=cds00298;Parent=mRNA00015;Name=scaffold_463_73;Target=HCOI00676200.t1 625 678 +
scaffold_463	ALN	cds	74997	75059	0	+	2	ID=cds00299;Parent=mRNA00015;Name=scaffold_463_73;Target=HCOI00676200.t1 679 714 +
scaffold_463	ALN	cds	75298	75416	-46	+	2	ID=cds00300;Parent=mRNA00015;Name=scaffold_463_73;Target=HCOI00676200.t1 715 793 +
scaffold_463	ALN	cds	75500	75693	-145	+	0	ID=cds00301;Parent=mRNA00015;Name=scaffold_463_73;Target=HCOI00676200.t1 794 877 +
scaffold_463	ALN	cds	75805	75871	-61	+	1	ID=cds00302;Parent=mRNA00015;Name=scaffold_463_73;Target=HCOI00676200.t1 878 941 +
##sequence-region	scaffold_960 76801 94146
scaffold_960	ALN	gene	87489	93413	1934	-	.	ID=gene00016;Name=scaffold_960_90
scaffold_960	ALN	mRNA	87489	93413	1934	-	.	ID=mRNA00016;Parent=gene00016;Name=scaffold_960_90
scaffold_960	ALN	cds	93282	93413	307	-	0	ID=cds00303;Parent=mRNA00016;Name=scaffold_960_90;Target=HCOI00015800.t1 1 44 +
scaffold_960	ALN	cds	91108	91258	305	-	0	ID=cds00304;Parent=mRNA00016;Name=scaffold_960_90;Target=HCOI00015800.t1 45 94 +
scaffold_960	ALN	cds	90732	91030	133	-	2	ID=cds00305;Parent=mRNA00016;Name=scaffold_960_90;Target=HCOI00015800.t1 95 165 +
scaffold_960	ALN	cds	90488	90534	141	-	0	ID=cds00306;Parent=mRNA00016;Name=scaffold_960_90;Target=HCOI00015800.t1 166 181 +
scaffold_960	ALN	cds	90245	90426	371	-	1	ID=cds00307;Parent=mRNA00016;Name=scaffold_960_90;Target=HCOI00015800.t1 182 241 +
scaffold_960	ALN	cds	89212	89393	366	-	2	ID=cds00308;Parent=mRNA00016;Name=scaffold_960_90;Target=HCOI00015800.t1 242 302 +
scaffold_960	ALN	cds	88661	88831	343	-	0	ID=cds00309;Parent=mRNA00016;Name=scaffold_960_90;Target=HCOI00015800.t1 303 359 +
scaffold_960	ALN	cds	88402	88493	203	-	0	ID=cds00310;Parent=mRNA00016;Name=scaffold_960_90;Target=HCOI00015800.t1 360 390 +
scaffold_960	ALN	cds	87489	87576	189	-	1	ID=cds00311;Parent=mRNA00016;Name=scaffold_960_90;Target=HCOI00015800.t1 391 419 +
##sequence-region	scaffold_601 76801 127736
scaffold_601	ALN	gene	91471	117778	2822	+	.	ID=gene00017;Name=scaffold_601_104
scaffold_601	ALN	mRNA	91471	117778	2822	+	.	ID=mRNA00017;Parent=gene00017;Name=scaffold_601_104
scaffold_601	ALN	cds	91471	91530	180	+	0	ID=cds00312;Parent=mRNA00017;Name=scaffold_601_104;Target=s3637 1 20 +
scaffold_601	ALN	cds	92151	92239	180	+	0	ID=cds00313;Parent=mRNA00017;Name=scaffold_601_104;Target=s3637 21 50 +
scaffold_601	ALN	cds	93426	93581	329	+	1	ID=cds00314;Parent=mRNA00017;Name=scaffold_601_104;Target=s3637 51 102 +
scaffold_601	ALN	cds	103165	103246	135	+	1	ID=cds00315;Parent=mRNA00017;Name=scaffold_601_104;Target=s3637 103 129 +
scaffold_601	ALN	cds	104268	104360	212	+	0	ID=cds00316;Parent=mRNA00017;Name=scaffold_601_104;Target=s3637 130 160 +
scaffold_601	ALN	cds	109461	109588	273	+	0	ID=cds00317;Parent=mRNA00017;Name=scaffold_601_104;Target=s3637 161 203 +
scaffold_601	ALN	cds	110170	110223	89	+	1	ID=cds00318;Parent=mRNA00017;Name=scaffold_601_104;Target=s3637 204 221 +
scaffold_601	ALN	cds	110384	110446	102	+	1	ID=cds00319;Parent=mRNA00017;Name=scaffold_601_104;Target=s3637 222 242 +
scaffold_601	ALN	cds	110562	110748	337	+	1	ID=cds00320;Parent=mRNA00017;Name=scaffold_601_104;Target=s3637 243 304 +
scaffold_601	ALN	cds	112701	112813	226	+	0	ID=cds00321;Parent=mRNA00017;Name=scaffold_601_104;Target=s3637 305 342 +
scaffold_601	ALN	cds	112905	113058	307	+	1	ID=cds00322;Parent=mRNA00017;Name=scaffold_601_104;Target=s3637 343 393 +
scaffold_601	ALN	cds	113133	113271	261	+	0	ID=cds00323;Parent=mRNA00017;Name=scaffold_601_104;Target=s3637 394 439 +
scaffold_601	ALN	cds	113355	113483	222	+	2	ID=cds00324;Parent=mRNA00017;Name=scaffold_601_104;Target=s3637 440 482 +
scaffold_601	ALN	cds	113910	114119	379	+	2	ID=cds00325;Parent=mRNA00017;Name=scaffold_601_104;Target=s3637 483 552 +
scaffold_601	ALN	cds	116472	116656	343	+	2	ID=cds00326;Parent=mRNA00017;Name=scaffold_601_104;Target=s3637 553 614 +
scaffold_601	ALN	cds	117719	117778	106	+	0	ID=cds00327;Parent=mRNA00017;Name=scaffold_601_104;Target=s3637 615 628 +
##sequence-region	scaffold_93 18433 59392
scaffold_93	ALN	gene	27486	40997	2322	-	.	ID=gene00018;Name=scaffold_93_34
scaffold_93	ALN	mRNA	27486	40997	2322	-	.	ID=mRNA00018;Parent=gene00018;Name=scaffold_93_34
scaffold_93	ALN	cds	40809	40997	404	-	0	ID=cds00328;Parent=mRNA00018;Name=scaffold_93_34;Target=HCOI00110200.t1 1 63 +
scaffold_93	ALN	cds	36301	36480	366	-	0	ID=cds00329;Parent=mRNA00018;Name=scaffold_93_34;Target=HCOI00110200.t1 64 123 +
scaffold_93	ALN	cds	34757	34871	207	-	0	ID=cds00330;Parent=mRNA00018;Name=scaffold_93_34;Target=HCOI00110200.t1 124 161 +
scaffold_93	ALN	cds	34601	34695	208	-	2	ID=cds00331;Parent=mRNA00018;Name=scaffold_93_34;Target=HCOI00110200.t1 162 193 +
scaffold_93	ALN	cds	32776	32895	263	-	0	ID=cds00332;Parent=mRNA00018;Name=scaffold_93_34;Target=HCOI00110200.t1 194 233 +
scaffold_93	ALN	cds	30544	30673	251	-	0	ID=cds00333;Parent=mRNA00018;Name=scaffold_93_34;Target=HCOI00110200.t1 234 276 +
scaffold_93	ALN	cds	29567	29758	401	-	2	ID=cds00334;Parent=mRNA00018;Name=scaffold_93_34;Target=HCOI00110200.t1 277 340 +
scaffold_93	ALN	cds	29364	29499	237	-	2	ID=cds00335;Parent=mRNA00018;Name=scaffold_93_34;Target=HCOI00110200.t1 341 386 +
scaffold_93	ALN	cds	27642	27765	258	-	1	ID=cds00336;Parent=mRNA00018;Name=scaffold_93_34;Target=HCOI00110200.t1 387 427 +
scaffold_93	ALN	cds	27486	27587	239	-	0	ID=cds00337;Parent=mRNA00018;Name=scaffold_93_34;Target=HCOI00110200.t1 428 461 +
##sequence-region	scaffold_1586 18433 39936
scaffold_1586	ALN	gene	25619	38665	1320	-	.	ID=gene00019;Name=scaffold_1586_32
scaffold_1586	ALN	mRNA	25619	38665	1320	-	.	ID=mRNA00019;Parent=gene00019;Name=scaffold_1586_32
scaffold_1586	ALN	cds	38477	38665	401	-	0	ID=cds00338;Parent=mRNA00019;Name=scaffold_1586_32;Target=HCOI00110200.t1 1 63 +
scaffold_1586	ALN	cds	36910	37006	-4	-	0	ID=cds00339;Parent=mRNA00019;Name=scaffold_1586_32;Target=HCOI00110200.t1 64 96 +
scaffold_1586	ALN	cds	36691	36853	27	-	2	ID=cds00340;Parent=mRNA00019;Name=scaffold_1586_32;Target=HCOI00110200.t1 97 163 +
scaffold_1586	ALN	cds	35920	36010	5	-	1	ID=cds00341;Parent=mRNA00019;Name=scaffold_1586_32;Target=HCOI00110200.t1 164 187 +
scaffold_1586	ALN	cds	35628	35732	12	-	0	ID=cds00342;Parent=mRNA00019;Name=scaffold_1586_32;Target=HCOI00110200.t1 188 233 +
scaffold_1586	ALN	cds	28567	28696	251	-	0	ID=cds00343;Parent=mRNA00019;Name=scaffold_1586_32;Target=HCOI00110200.t1 234 276 +
scaffold_1586	ALN	cds	27598	27789	400	-	2	ID=cds00344;Parent=mRNA00019;Name=scaffold_1586_32;Target=HCOI00110200.t1 277 340 +
scaffold_1586	ALN	cds	27394	27529	241	-	2	ID=cds00345;Parent=mRNA00019;Name=scaffold_1586_32;Target=HCOI00110200.t1 341 386 +
scaffold_1586	ALN	cds	25775	25898	247	-	1	ID=cds00346;Parent=mRNA00019;Name=scaffold_1586_32;Target=HCOI00110200.t1 387 427 +
scaffold_1586	ALN	cds	25619	25720	235	-	0	ID=cds00347;Parent=mRNA00019;Name=scaffold_1586_32;Target=HCOI00110200.t1 428 461 +
##sequence-region	scaffold_1586 18433 39936
scaffold_1586	ALN	gene	25619	38665	1544	-	.	ID=gene00020;Name=scaffold_1586_32
scaffold_1586	ALN	mRNA	25619	38665	1544	-	.	ID=mRNA00020;Parent=gene00020;Name=scaffold_1586_32
scaffold_1586	ALN	cds	38367	38665	590	-	0	ID=cds00348;Parent=mRNA00020;Name=scaffold_1586_32;Target=s3624 1 100 +
scaffold_1586	ALN	cds	36696	36849	201	-	1	ID=cds00349;Parent=mRNA00020;Name=scaffold_1586_32;Target=s3624 101 149 +
scaffold_1586	ALN	cds	28567	28717	270	-	0	ID=cds00350;Parent=mRNA00020;Name=scaffold_1586_32;Target=s3624 150 199 +
scaffold_1586	ALN	cds	27598	27663	118	-	2	ID=cds00351;Parent=mRNA00020;Name=scaffold_1586_32;Target=s3624 200 220 +
scaffold_1586	ALN	cds	27394	27529	227	-	2	ID=cds00352;Parent=mRNA00020;Name=scaffold_1586_32;Target=s3624 221 265 +
scaffold_1586	ALN	cds	25775	25898	247	-	1	ID=cds00353;Parent=mRNA00020;Name=scaffold_1586_32;Target=s3624 266 306 +
scaffold_1586	ALN	cds	25619	25720	235	-	0	ID=cds00354;Parent=mRNA00020;Name=scaffold_1586_32;Target=s3624 307 340 +
##sequence-region	scaffold_93 18433 59392
scaffold_93	ALN	gene	27486	40997	1221	-	.	ID=gene00021;Name=scaffold_93_34
scaffold_93	ALN	mRNA	27486	40997	1221	-	.	ID=mRNA00021;Parent=gene00021;Name=scaffold_93_34
scaffold_93	ALN	cds	40701	40997	366	-	0	ID=cds00355;Parent=mRNA00021;Name=scaffold_93_34;Target=s3624 68 100 +
scaffold_93	ALN	cds	38908	39075	136	-	1	ID=cds00356;Parent=mRNA00021;Name=scaffold_93_34;Target=s3624 101 151 +
scaffold_93	ALN	cds	38581	38587	36	-	1	ID=cds00357;Parent=mRNA00021;Name=scaffold_93_34;Target=s3624 152 153 +
scaffold_93	ALN	cds	30544	30673	236	-	0	ID=cds00358;Parent=mRNA00021;Name=scaffold_93_34;Target=s3624 154 199 +
scaffold_93	ALN	cds	29567	29632	119	-	2	ID=cds00359;Parent=mRNA00021;Name=scaffold_93_34;Target=s3624 200 220 +
scaffold_93	ALN	cds	29364	29511	229	-	2	ID=cds00360;Parent=mRNA00021;Name=scaffold_93_34;Target=s3624 221 265 +
scaffold_93	ALN	cds	27642	27765	258	-	1	ID=cds00361;Parent=mRNA00021;Name=scaffold_93_34;Target=s3624 266 306 +
scaffold_93	ALN	cds	27486	27587	239	-	0	ID=cds00362;Parent=mRNA00021;Name=scaffold_93_34;Target=s3624 307 340 +
##sequence-region	scaffold_844 18433 59392
scaffold_844	ALN	gene	35455	51783	2916	+	.	ID=gene00022;Name=scaffold_844_43
scaffold_844	ALN	mRNA	35455	51783	2916	+	.	ID=mRNA00022;Parent=gene00022;Name=scaffold_844_43
scaffold_844	ALN	cds	35455	35579	302	+	0	ID=cds00363;Parent=mRNA00022;Name=scaffold_844_43;Target=HCOI02098200.t1 1 42 +
scaffold_844	ALN	cds	38270	38351	161	+	1	ID=cds00364;Parent=mRNA00022;Name=scaffold_844_43;Target=HCOI02098200.t1 43 69 +
scaffold_844	ALN	cds	43418	43519	223	+	0	ID=cds00365;Parent=mRNA00022;Name=scaffold_844_43;Target=HCOI02098200.t1 70 103 +
scaffold_844	ALN	cds	43772	43900	289	+	0	ID=cds00366;Parent=mRNA00022;Name=scaffold_844_43;Target=HCOI02098200.t1 104 146 +
scaffold_844	ALN	cds	44529	44624	207	+	0	ID=cds00367;Parent=mRNA00022;Name=scaffold_844_43;Target=HCOI02098200.t1 147 178 +
scaffold_844	ALN	cds	45096	45237	291	+	0	ID=cds00368;Parent=mRNA00022;Name=scaffold_844_43;Target=HCOI02098200.t1 179 225 +
scaffold_844	ALN	cds	46382	46536	336	+	2	ID=cds00369;Parent=mRNA00022;Name=scaffold_844_43;Target=HCOI02098200.t1 226 277 +
scaffold_844	ALN	cds	46905	46991	189	+	0	ID=cds00370;Parent=mRNA00022;Name=scaffold_844_43;Target=HCOI02098200.t1 278 306 +
scaffold_844	ALN	cds	47295	47411	234	+	0	ID=cds00371;Parent=mRNA00022;Name=scaffold_844_43;Target=HCOI02098200.t1 307 345 +
scaffold_844	ALN	cds	48113	48247	277	+	0	ID=cds00372;Parent=mRNA00022;Name=scaffold_844_43;Target=HCOI02098200.t1 346 390 +
scaffold_844	ALN	cds	49604	49710	212	+	0	ID=cds00373;Parent=mRNA00022;Name=scaffold_844_43;Target=HCOI02098200.t1 391 426 +
scaffold_844	ALN	cds	49834	49975	269	+	1	ID=cds00374;Parent=mRNA00022;Name=scaffold_844_43;Target=HCOI02098200.t1 427 473 +
scaffold_844	ALN	cds	50257	50355	186	+	0	ID=cds00375;Parent=mRNA00022;Name=scaffold_844_43;Target=HCOI02098200.t1 474 506 +
scaffold_844	ALN	cds	50433	50825	231	+	0	ID=cds00376;Parent=mRNA00022;Name=scaffold_844_43;Target=HCOI02098200.t1 566 613 +
scaffold_844	ALN	cds	51629	51783	297	+	0	ID=cds00377;Parent=mRNA00022;Name=scaffold_844_43;Target=HCOI02098200.t1 614 665 +
##sequence-region	scaffold_62 76801 98304
scaffold_62	ALN	gene	77863	79380	631	-	.	ID=gene00023;Name=scaffold_62_78
scaffold_62	ALN	mRNA	77863	79380	631	-	.	ID=mRNA00023;Parent=gene00023;Name=scaffold_62_78
scaffold_62	ALN	cds	79279	79380	203	-	0	ID=cds00378;Parent=mRNA00023;Name=scaffold_62_78;Target=HCOI02098200.t1 473 506 +
scaffold_62	ALN	cds	78800	79189	235	-	0	ID=cds00379;Parent=mRNA00023;Name=scaffold_62_78;Target=HCOI02098200.t1 566 613 +
scaffold_62	ALN	cds	77863	78017	299	-	0	ID=cds00380;Parent=mRNA00023;Name=scaffold_62_78;Target=HCOI02098200.t1 614 665 +
##sequence-region	scaffold_967 37889 78848
scaffold_967	ALN	gene	39934	53791	1527	-	.	ID=gene00024;Name=scaffold_967_46
scaffold_967	ALN	mRNA	39934	53791	1527	-	.	ID=mRNA00024;Parent=gene00024;Name=scaffold_967_46
scaffold_967	ALN	cds	53626	53791	361	-	0	ID=cds00381;Parent=mRNA00024;Name=scaffold_967_46;Target=HCOI00024300.t1 1 55 +
scaffold_967	ALN	cds	53494	53567	140	-	2	ID=cds00382;Parent=mRNA00024;Name=scaffold_967_46;Target=HCOI00024300.t1 56 80 +
scaffold_967	ALN	cds	53335	53427	207	-	0	ID=cds00383;Parent=mRNA00024;Name=scaffold_967_46;Target=HCOI00024300.t1 81 111 +
scaffold_967	ALN	cds	52911	52996	182	-	0	ID=cds00384;Parent=mRNA00024;Name=scaffold_967_46;Target=HCOI00024300.t1 112 140 +
scaffold_967	ALN	cds	47793	47892	219	-	1	ID=cds00385;Parent=mRNA00024;Name=scaffold_967_46;Target=HCOI00024300.t1 141 173 +
scaffold_967	ALN	cds	43408	43521	241	-	0	ID=cds00386;Parent=mRNA00024;Name=scaffold_967_46;Target=HCOI00024300.t1 174 211 +
scaffold_967	ALN	cds	43236	43331	225	-	0	ID=cds00387;Parent=mRNA00024;Name=scaffold_967_46;Target=HCOI00024300.t1 212 243 +
scaffold_967	ALN	cds	43071	43165	192	-	0	ID=cds00388;Parent=mRNA00024;Name=scaffold_967_46;Target=HCOI00024300.t1 244 275 +
scaffold_967	ALN	cds	39934	40027	199	-	1	ID=cds00389;Parent=mRNA00024;Name=scaffold_967_46;Target=HCOI00024300.t1 276 306 +
##sequence-region	scaffold_5154 1 13200
scaffold_5154	ALN	gene	670	13075	769	-	.	ID=gene00025;Name=scaffold_5154_6
scaffold_5154	ALN	mRNA	670	13075	769	-	.	ID=mRNA00025;Parent=gene00025;Name=scaffold_5154_6
scaffold_5154	ALN	cds	12827	13075	11	-	0	ID=cds00390;Parent=mRNA00025;Name=scaffold_5154_6;Target=HCOI00024300.t1 1 118 +
scaffold_5154	ALN	cds	9509	9670	194	-	0	ID=cds00391;Parent=mRNA00025;Name=scaffold_5154_6;Target=HCOI00024300.t1 119 173 +
scaffold_5154	ALN	cds	5504	5617	235	-	0	ID=cds00392;Parent=mRNA00025;Name=scaffold_5154_6;Target=HCOI00024300.t1 174 211 +
scaffold_5154	ALN	cds	5332	5427	222	-	0	ID=cds00393;Parent=mRNA00025;Name=scaffold_5154_6;Target=HCOI00024300.t1 212 243 +
scaffold_5154	ALN	cds	5171	5265	199	-	0	ID=cds00394;Parent=mRNA00025;Name=scaffold_5154_6;Target=HCOI00024300.t1 244 275 +
scaffold_5154	ALN	cds	670	763	202	-	1	ID=cds00395;Parent=mRNA00025;Name=scaffold_5154_6;Target=HCOI00024300.t1 276 306 +
##sequence-region	scaffold_11769 1 1561
scaffold_11769	ALN	gene	2	1165	653	-	.	ID=gene00026;Name=scaffold_11769_0
scaffold_11769	ALN	mRNA	2	1165	653	-	.	ID=mRNA00026;Parent=gene00026;Name=scaffold_11769_0
scaffold_11769	ALN	cds	1000	1165	356	-	0	ID=cds00396;Parent=mRNA00026;Name=scaffold_11769_0;Target=HCOI00024300.t1 1 55 +
scaffold_11769	ALN	cds	868	941	145	-	2	ID=cds00397;Parent=mRNA00026;Name=scaffold_11769_0;Target=HCOI00024300.t1 56 80 +
scaffold_11769	ALN	cds	710	802	199	-	0	ID=cds00398;Parent=mRNA00026;Name=scaffold_11769_0;Target=HCOI00024300.t1 81 111 +
scaffold_11769	ALN	cds	293	378	184	-	0	ID=cds00399;Parent=mRNA00026;Name=scaffold_11769_0;Target=HCOI00024300.t1 112 140 +
scaffold_11769	ALN	cds	2	44	-28	-	1	ID=cds00400;Parent=mRNA00026;Name=scaffold_11769_0;Target=HCOI00024300.t1 141 156 +
##sequence-region	scaffold_5154 1 13200
scaffold_5154	ALN	gene	670	9758	602	-	.	ID=gene00027;Name=scaffold_5154_5
scaffold_5154	ALN	mRNA	670	9758	602	-	.	ID=mRNA00027;Parent=gene00027;Name=scaffold_5154_5
scaffold_5154	ALN	cds	9688	9758	115	-	0	ID=cds00401;Parent=mRNA00027;Name=scaffold_5154_5;Target=s3546 1 24 +
scaffold_5154	ALN	cds	9523	9608	100	-	1	ID=cds00402;Parent=mRNA00027;Name=scaffold_5154_5;Target=s3546 25 49 +
scaffold_5154	ALN	cds	7440	7493	53	-	2	ID=cds00403;Parent=mRNA00027;Name=scaffold_5154_5;Target=s3546 50 67 +
scaffold_5154	ALN	cds	5504	5541	107	-	2	ID=cds00404;Parent=mRNA00027;Name=scaffold_5154_5;Target=s3546 68 80 +
scaffold_5154	ALN	cds	5332	5427	222	-	0	ID=cds00405;Parent=mRNA00027;Name=scaffold_5154_5;Target=s3546 81 112 +
scaffold_5154	ALN	cds	5171	5241	137	-	0	ID=cds00406;Parent=mRNA00027;Name=scaffold_5154_5;Target=s3546 113 136 +
scaffold_5154	ALN	cds	670	763	202	-	1	ID=cds00407;Parent=mRNA00027;Name=scaffold_5154_5;Target=s3546 137 167 +
##sequence-region	scaffold_967 37889 78848
scaffold_967	ALN	gene	39934	76392	545	-	.	ID=gene00028;Name=scaffold_967_58
scaffold_967	ALN	mRNA	39934	76392	545	-	.	ID=mRNA00028;Parent=gene00028;Name=scaffold_967_58
scaffold_967	ALN	cds	76331	76392	69	-	0	ID=cds00408;Parent=mRNA00028;Name=scaffold_967_58;Target=s3546 1 17 +
scaffold_967	ALN	cds	47972	47992	28	-	1	ID=cds00409;Parent=mRNA00028;Name=scaffold_967_58;Target=s3546 18 24 +
scaffold_967	ALN	cds	47793	47892	139	-	1	ID=cds00410;Parent=mRNA00028;Name=scaffold_967_58;Target=s3546 25 52 +
scaffold_967	ALN	cds	43408	43521	105	-	0	ID=cds00411;Parent=mRNA00028;Name=scaffold_967_58;Target=s3546 53 80 +
scaffold_967	ALN	cds	43236	43331	225	-	0	ID=cds00412;Parent=mRNA00028;Name=scaffold_967_58;Target=s3546 81 112 +
scaffold_967	ALN	cds	43071	43141	129	-	0	ID=cds00413;Parent=mRNA00028;Name=scaffold_967_58;Target=s3546 113 136 +
scaffold_967	ALN	cds	39934	40027	199	-	1	ID=cds00414;Parent=mRNA00028;Name=scaffold_967_58;Target=s3546 137 167 +
##sequence-region	scaffold_2258 18433 39936
scaffold_2258	ALN	gene	21587	34946	5790	-	.	ID=gene00029;Name=scaffold_2258_28
scaffold_2258	ALN	mRNA	21587	34946	5790	-	.	ID=mRNA00029;Parent=gene00029;Name=scaffold_2258_28
scaffold_2258	ALN	cds	34851	34946	220	-	0	ID=cds00415;Parent=mRNA00029;Name=scaffold_2258_28;Target=HCOI00768500.t1 1 32 +
scaffold_2258	ALN	cds	34089	34219	271	-	0	ID=cds00416;Parent=mRNA00029;Name=scaffold_2258_28;Target=HCOI00768500.t1 33 76 +
scaffold_2258	ALN	cds	33945	34025	173	-	1	ID=cds00417;Parent=mRNA00029;Name=scaffold_2258_28;Target=HCOI00768500.t1 77 103 +
scaffold_2258	ALN	cds	33754	33866	250	-	1	ID=cds00418;Parent=mRNA00029;Name=scaffold_2258_28;Target=HCOI00768500.t1 104 140 +
scaffold_2258	ALN	cds	33516	33622	206	-	2	ID=cds00419;Parent=mRNA00029;Name=scaffold_2258_28;Target=HCOI00768500.t1 141 176 +
scaffold_2258	ALN	cds	33067	33287	375	-	0	ID=cds00420;Parent=mRNA00029;Name=scaffold_2258_28;Target=HCOI00768500.t1 177 250 +
scaffold_2258	ALN	cds	32880	33016	255	-	1	ID=cds00421;Parent=mRNA00029;Name=scaffold_2258_28;Target=HCOI00768500.t1 251 295 +
scaffold_2258	ALN	cds	32678	32825	300	-	2	ID=cds00422;Parent=mRNA00029;Name=scaffold_2258_28;Target=HCOI00768500.t1 296 345 +
scaffold_2258	ALN	cds	32320	32617	217	-	1	ID=cds00423;Parent=mRNA00029;Name=scaffold_2258_28;Target=HCOI00768500.t1 346 410 +
scaffold_2258	ALN	cds	32015	32179	313	-	0	ID=cds00424;Parent=mRNA00029;Name=scaffold_2258_28;Target=HCOI00768500.t1 411 465 +
scaffold_2258	ALN	cds	31730	31839	243	-	0	ID=cds00425;Parent=mRNA00029;Name=scaffold_2258_28;Target=HCOI00768500.t1 466 502 +
scaffold_2258	ALN	cds	31473	31544	150	-	1	ID=cds00426;Parent=mRNA00029;Name=scaffold_2258_28;Target=HCOI00768500.t1 503 526 +
scaffold_2258	ALN	cds	28751	28888	273	-	1	ID=cds00427;Parent=mRNA00029;Name=scaffold_2258_28;Target=HCOI00768500.t1 527 572 +
scaffold_2258	ALN	cds	28229	28340	199	-	1	ID=cds00428;Parent=mRNA00029;Name=scaffold_2258_28;Target=HCOI00768500.t1 573 609 +
scaffold_2258	ALN	cds	27964	28117	293	-	0	ID=cds00429;Parent=mRNA00029;Name=scaffold_2258_28;Target=HCOI00768500.t1 610 660 +
scaffold_2258	ALN	cds	27723	27896	352	-	2	ID=cds00430;Parent=mRNA00029;Name=scaffold_2258_28;Target=HCOI00768500.t1 661 718 +
scaffold_2258	ALN	cds	27480	27658	345	-	2	ID=cds00431;Parent=mRNA00029;Name=scaffold_2258_28;Target=HCOI00768500.t1 719 778 +
scaffold_2258	ALN	cds	27226	27417	367	-	0	ID=cds00432;Parent=mRNA00029;Name=scaffold_2258_28;Target=HCOI00768500.t1 779 842 +
scaffold_2258	ALN	cds	27043	27168	235	-	0	ID=cds00433;Parent=mRNA00029;Name=scaffold_2258_28;Target=HCOI00768500.t1 843 884 +
scaffold_2258	ALN	cds	26872	26972	199	-	0	ID=cds00434;Parent=mRNA00029;Name=scaffold_2258_28;Target=HCOI00768500.t1 885 918 +
scaffold_2258	ALN	cds	26646	26761	66	-	1	ID=cds00435;Parent=mRNA00029;Name=scaffold_2258_28;Target=HCOI00768500.t1 919 951 +
scaffold_2258	ALN	cds	26056	26179	230	-	2	ID=cds00436;Parent=mRNA00029;Name=scaffold_2258_28;Target=HCOI00768500.t1 952 993 +
scaffold_2258	ALN	cds	25889	25998	226	-	1	ID=cds00437;Parent=mRNA00029;Name=scaffold_2258_28;Target=HCOI00768500.t1 994 1029 +
scaffold_2258	ALN	cds	25724	25793	151	-	2	ID=cds00438;Parent=mRNA00029;Name=scaffold_2258_28;Target=HCOI00768500.t1 1030 1053 +
scaffold_2258	ALN	cds	25242	25657	-486	-	1	ID=cds00439;Parent=mRNA00029;Name=scaffold_2258_28;Target=HCOI00768500.t1 1054 1118 +
scaffold_2258	ALN	cds	25000	25067	153	-	2	ID=cds00440;Parent=mRNA00029;Name=scaffold_2258_28;Target=HCOI00768500.t1 1119 1141 +
scaffold_2258	ALN	cds	24442	24699	-92	-	0	ID=cds00441;Parent=mRNA00029;Name=scaffold_2258_28;Target=HCOI00768500.t1 1170 1208 +
scaffold_2258	ALN	cds	24177	24352	321	-	0	ID=cds00442;Parent=mRNA00029;Name=scaffold_2258_28;Target=HCOI00768500.t1 1209 1266 +
scaffold_2258	ALN	cds	23759	23862	199	-	1	ID=cds00443;Parent=mRNA00029;Name=scaffold_2258_28;Target=HCOI00768500.t1 1267 1301 +
scaffold_2258	ALN	cds	23398	23595	391	-	2	ID=cds00444;Parent=mRNA00029;Name=scaffold_2258_28;Target=HCOI00768500.t1 1302 1367 +
scaffold_2258	ALN	cds	23030	23128	199	-	2	ID=cds00445;Parent=mRNA00029;Name=scaffold_2258_28;Target=HCOI00768500.t1 1368 1400 +
scaffold_2258	ALN	cds	22845	22925	156	-	2	ID=cds00446;Parent=mRNA00029;Name=scaffold_2258_28;Target=HCOI00768500.t1 1401 1427 +
scaffold_2258	ALN	cds	22665	22734	144	-	2	ID=cds00447;Parent=mRNA00029;Name=scaffold_2258_28;Target=HCOI00768500.t1 1428 1450 +
scaffold_2258	ALN	cds	22389	22486	199	-	1	ID=cds00448;Parent=mRNA00029;Name=scaffold_2258_28;Target=HCOI00768500.t1 1451 1483 +
scaffold_2258	ALN	cds	22236	22301	143	-	2	ID=cds00449;Parent=mRNA00029;Name=scaffold_2258_28;Target=HCOI00768500.t1 1484 1505 +
scaffold_2258	ALN	cds	22035	22144	188	-	2	ID=cds00450;Parent=mRNA00029;Name=scaffold_2258_28;Target=HCOI00768500.t1 1506 1542 +
scaffold_2258	ALN	cds	21832	21875	93	-	0	ID=cds00451;Parent=mRNA00029;Name=scaffold_2258_28;Target=HCOI00768500.t1 1543 1556 +
scaffold_2258	ALN	cds	21587	21645	87	-	1	ID=cds00452;Parent=mRNA00029;Name=scaffold_2258_28;Target=HCOI00768500.t1 1557 1574 +
##sequence-region	scaffold_1507 57345 67691
scaffold_1507	ALN	gene	61102	67691	2418	+	.	ID=gene00030;Name=scaffold_1507_64
scaffold_1507	ALN	mRNA	61102	67691	2418	+	.	ID=mRNA00030;Parent=gene00030;Name=scaffold_1507_64
scaffold_1507	ALN	cds	61102	61197	220	+	0	ID=cds00453;Parent=mRNA00030;Name=scaffold_1507_64;Target=HCOI00768500.t1 1 32 +
scaffold_1507	ALN	cds	61828	61958	268	+	0	ID=cds00454;Parent=mRNA00030;Name=scaffold_1507_64;Target=HCOI00768500.t1 33 76 +
scaffold_1507	ALN	cds	62023	62103	173	+	1	ID=cds00455;Parent=mRNA00030;Name=scaffold_1507_64;Target=HCOI00768500.t1 77 103 +
scaffold_1507	ALN	cds	62182	62294	250	+	1	ID=cds00456;Parent=mRNA00030;Name=scaffold_1507_64;Target=HCOI00768500.t1 104 140 +
scaffold_1507	ALN	cds	62426	62532	208	+	2	ID=cds00457;Parent=mRNA00030;Name=scaffold_1507_64;Target=HCOI00768500.t1 141 176 +
scaffold_1507	ALN	cds	62762	62982	374	+	0	ID=cds00458;Parent=mRNA00030;Name=scaffold_1507_64;Target=HCOI00768500.t1 177 250 +
scaffold_1507	ALN	cds	63033	63169	254	+	1	ID=cds00459;Parent=mRNA00030;Name=scaffold_1507_64;Target=HCOI00768500.t1 251 295 +
scaffold_1507	ALN	cds	63224	63371	299	+	2	ID=cds00460;Parent=mRNA00030;Name=scaffold_1507_64;Target=HCOI00768500.t1 296 345 +
scaffold_1507	ALN	cds	63432	63729	99	+	1	ID=cds00461;Parent=mRNA00030;Name=scaffold_1507_64;Target=HCOI00768500.t1 346 410 +
scaffold_1507	ALN	cds	63870	64034	313	+	0	ID=cds00462;Parent=mRNA00030;Name=scaffold_1507_64;Target=HCOI00768500.t1 411 465 +
scaffold_1507	ALN	cds	64206	64315	243	+	0	ID=cds00463;Parent=mRNA00030;Name=scaffold_1507_64;Target=HCOI00768500.t1 466 502 +
scaffold_1507	ALN	cds	64492	64563	150	+	1	ID=cds00464;Parent=mRNA00030;Name=scaffold_1507_64;Target=HCOI00768500.t1 503 526 +
scaffold_1507	ALN	cds	67133	67270	271	+	1	ID=cds00465;Parent=mRNA00030;Name=scaffold_1507_64;Target=HCOI00768500.t1 527 572 +
scaffold_1507	ALN	cds	67470	67559	-12	+	1	ID=cds00466;Parent=mRNA00030;Name=scaffold_1507_64;Target=HCOI00768500.t1 573 612 +
scaffold_1507	ALN	cds	67679	67691	3	+	1	ID=cds00467;Parent=mRNA00030;Name=scaffold_1507_64;Target=HCOI00768500.t1 613 616 +
##sequence-region	scaffold_3804 1 23138
scaffold_3804	ALN	gene	12758	16376	292	+	.	ID=gene00031;Name=scaffold_3804_14
scaffold_3804	ALN	mRNA	12758	16376	292	+	.	ID=mRNA00031;Parent=gene00031;Name=scaffold_3804_14
scaffold_3804	ALN	cds	12999	13264	-224	+	0	ID=cds00468;Parent=mRNA00031;Name=scaffold_3804_14;Target=HCOI00768500.t1 1170 1208 +
scaffold_3804	ALN	cds	13356	13529	97	+	1	ID=cds00469;Parent=mRNA00031;Name=scaffold_3804_14;Target=HCOI00768500.t1 1218 1266 +
scaffold_3804	ALN	cds	13863	13973	47	+	2	ID=cds00470;Parent=mRNA00031;Name=scaffold_3804_14;Target=HCOI00768500.t1 1267 1301 +
scaffold_3804	ALN	cds	14057	14070	7	+	2	ID=cds00471;Parent=mRNA00031;Name=scaffold_3804_14;Target=HCOI00768500.t1 1302 1304 +
scaffold_3804	ALN	cds	14135	14332	362	+	0	ID=cds00472;Parent=mRNA00031;Name=scaffold_3804_14;Target=HCOI00768500.t1 1305 1367 +
scaffold_3804	ALN	cds	14591	14689	198	+	0	ID=cds00473;Parent=mRNA00031;Name=scaffold_3804_14;Target=HCOI00768500.t1 1368 1400 +
scaffold_3804	ALN	cds	14793	14873	164	+	0	ID=cds00474;Parent=mRNA00031;Name=scaffold_3804_14;Target=HCOI00768500.t1 1401 1427 +
scaffold_3804	ALN	cds	14985	15054	136	+	0	ID=cds00475;Parent=mRNA00031;Name=scaffold_3804_14;Target=HCOI00768500.t1 1428 1450 +
scaffold_3804	ALN	cds	15236	15333	199	+	2	ID=cds00476;Parent=mRNA00031;Name=scaffold_3804_14;Target=HCOI00768500.t1 1451 1483 +
scaffold_3804	ALN	cds	15421	15479	132	+	0	ID=cds00477;Parent=mRNA00031;Name=scaffold_3804_14;Target=HCOI00768500.t1 1484 1503 +
scaffold_3804	ALN	cds	15513	15692	108	+	1	ID=cds00478;Parent=mRNA00031;Name=scaffold_3804_14;Target=HCOI00768500.t1 1504 1542 +
scaffold_3804	ALN	cds	15852	15895	72	+	1	ID=cds00479;Parent=mRNA00031;Name=scaffold_3804_14;Target=HCOI00768500.t1 1543 1555 +
scaffold_3804	ALN	cds	16318	16376	92	+	2	ID=cds00480;Parent=mRNA00031;Name=scaffold_3804_14;Target=HCOI00768500.t1 1556 1574 +
##sequence-region	scaffold_3804 1 23138
scaffold_3804	ALN	gene	11291	13002	726	+	.	ID=gene00032;Name=scaffold_3804_12
scaffold_3804	ALN	mRNA	11291	13002	726	+	.	ID=mRNA00032;Parent=gene00032;Name=scaffold_3804_12
scaffold_3804	ALN	cds	11291	11386	220	+	0	ID=cds00481;Parent=mRNA00032;Name=scaffold_3804_12;Target=HCOI00768500.t1 1 32 +
scaffold_3804	ALN	cds	12015	12145	272	+	0	ID=cds00482;Parent=mRNA00032;Name=scaffold_3804_12;Target=HCOI00768500.t1 33 76 +
scaffold_3804	ALN	cds	12209	12293	138	+	1	ID=cds00483;Parent=mRNA00032;Name=scaffold_3804_12;Target=HCOI00768500.t1 77 103 +
scaffold_3804	ALN	cds	12356	12521	168	+	0	ID=cds00484;Parent=mRNA00032;Name=scaffold_3804_12;Target=HCOI00768500.t1 104 140 +
scaffold_3804	ALN	cds	12651	12761	168	+	2	ID=cds00485;Parent=mRNA00032;Name=scaffold_3804_12;Target=HCOI00768500.t1 141 178 +
scaffold_3804	ALN	cds	12983	13002	5	+	2	ID=cds00486;Parent=mRNA00032;Name=scaffold_3804_12;Target=HCOI00768500.t1 179 185 +
##sequence-region	scaffold_2258 18433 39936
scaffold_2258	ALN	gene	34948	35462	65	-	.	ID=gene00033;Name=scaffold_2258_35
scaffold_2258	ALN	mRNA	34948	35462	65	-	.	ID=mRNA00033;Parent=gene00033;Name=scaffold_2258_35
scaffold_2258	ALN	cds	35374	35462	153	-	0	ID=cds00487;Parent=mRNA00033;Name=scaffold_2258_35;Target=HCOI00768500.t1 1 28 +
scaffold_2258	ALN	cds	35066	35168	0	-	1	ID=cds00488;Parent=mRNA00033;Name=scaffold_2258_35;Target=HCOI00768500.t1 29 60 +
scaffold_2258	ALN	cds	34948	35004	8	-	0	ID=cds00489;Parent=mRNA00033;Name=scaffold_2258_35;Target=HCOI00768500.t1 61 76 +
##sequence-region	scaffold_2258 18433 39936
scaffold_2258	ALN	gene	31729	34946	2333	-	.	ID=gene00034;Name=scaffold_2258_33
scaffold_2258	ALN	mRNA	31729	34946	2333	-	.	ID=mRNA00034;Parent=gene00034;Name=scaffold_2258_33
scaffold_2258	ALN	cds	34851	34946	220	-	0	ID=cds00490;Parent=mRNA00034;Name=scaffold_2258_33;Target=HCOI01679700.t1 1 32 +
scaffold_2258	ALN	cds	34089	34219	271	-	0	ID=cds00491;Parent=mRNA00034;Name=scaffold_2258_33;Target=HCOI01679700.t1 33 76 +
scaffold_2258	ALN	cds	33945	34025	173	-	1	ID=cds00492;Parent=mRNA00034;Name=scaffold_2258_33;Target=HCOI01679700.t1 77 103 +
scaffold_2258	ALN	cds	33754	33866	250	-	1	ID=cds00493;Parent=mRNA00034;Name=scaffold_2258_33;Target=HCOI01679700.t1 104 140 +
scaffold_2258	ALN	cds	33516	33622	206	-	2	ID=cds00494;Parent=mRNA00034;Name=scaffold_2258_33;Target=HCOI01679700.t1 141 176 +
scaffold_2258	ALN	cds	33067	33287	375	-	0	ID=cds00495;Parent=mRNA00034;Name=scaffold_2258_33;Target=HCOI01679700.t1 177 250 +
scaffold_2258	ALN	cds	32880	33016	255	-	1	ID=cds00496;Parent=mRNA00034;Name=scaffold_2258_33;Target=HCOI01679700.t1 251 295 +
scaffold_2258	ALN	cds	32678	32825	300	-	2	ID=cds00497;Parent=mRNA00034;Name=scaffold_2258_33;Target=HCOI01679700.t1 296 345 +
scaffold_2258	ALN	cds	32320	32617	217	-	1	ID=cds00498;Parent=mRNA00034;Name=scaffold_2258_33;Target=HCOI01679700.t1 346 410 +
scaffold_2258	ALN	cds	32015	32179	313	-	0	ID=cds00499;Parent=mRNA00034;Name=scaffold_2258_33;Target=HCOI01679700.t1 411 465 +
scaffold_2258	ALN	cds	31729	31839	237	-	0	ID=cds00500;Parent=mRNA00034;Name=scaffold_2258_33;Target=HCOI01679700.t1 466 502 +
##sequence-region	scaffold_1507 57345 67691
scaffold_1507	ALN	gene	61102	64316	2214	+	.	ID=gene00035;Name=scaffold_1507_62
scaffold_1507	ALN	mRNA	61102	64316	2214	+	.	ID=mRNA00035;Parent=gene00035;Name=scaffold_1507_62
scaffold_1507	ALN	cds	61102	61197	220	+	0	ID=cds00501;Parent=mRNA00035;Name=scaffold_1507_62;Target=HCOI01679700.t1 1 32 +
scaffold_1507	ALN	cds	61828	61958	268	+	0	ID=cds00502;Parent=mRNA00035;Name=scaffold_1507_62;Target=HCOI01679700.t1 33 76 +
scaffold_1507	ALN	cds	62023	62103	173	+	1	ID=cds00503;Parent=mRNA00035;Name=scaffold_1507_62;Target=HCOI01679700.t1 77 103 +
scaffold_1507	ALN	cds	62182	62294	250	+	1	ID=cds00504;Parent=mRNA00035;Name=scaffold_1507_62;Target=HCOI01679700.t1 104 140 +
scaffold_1507	ALN	cds	62426	62532	208	+	2	ID=cds00505;Parent=mRNA00035;Name=scaffold_1507_62;Target=HCOI01679700.t1 141 176 +
scaffold_1507	ALN	cds	62762	62982	374	+	0	ID=cds00506;Parent=mRNA00035;Name=scaffold_1507_62;Target=HCOI01679700.t1 177 250 +
scaffold_1507	ALN	cds	63033	63169	254	+	1	ID=cds00507;Parent=mRNA00035;Name=scaffold_1507_62;Target=HCOI01679700.t1 251 295 +
scaffold_1507	ALN	cds	63224	63371	299	+	2	ID=cds00508;Parent=mRNA00035;Name=scaffold_1507_62;Target=HCOI01679700.t1 296 345 +
scaffold_1507	ALN	cds	63432	63729	99	+	1	ID=cds00509;Parent=mRNA00035;Name=scaffold_1507_62;Target=HCOI01679700.t1 346 410 +
scaffold_1507	ALN	cds	63870	64034	313	+	0	ID=cds00510;Parent=mRNA00035;Name=scaffold_1507_62;Target=HCOI01679700.t1 411 465 +
scaffold_1507	ALN	cds	64206	64316	237	+	0	ID=cds00511;Parent=mRNA00035;Name=scaffold_1507_62;Target=HCOI01679700.t1 466 502 +
##sequence-region	scaffold_3804 1 20480
scaffold_3804	ALN	gene	11291	15480	618	+	.	ID=gene00036;Name=scaffold_3804_13
scaffold_3804	ALN	mRNA	11291	15480	618	+	.	ID=mRNA00036;Parent=gene00036;Name=scaffold_3804_13
scaffold_3804	ALN	cds	11291	11386	220	+	0	ID=cds00512;Parent=mRNA00036;Name=scaffold_3804_13;Target=HCOI01679700.t1 1 32 +
scaffold_3804	ALN	cds	12015	12145	272	+	0	ID=cds00513;Parent=mRNA00036;Name=scaffold_3804_13;Target=HCOI01679700.t1 33 76 +
scaffold_3804	ALN	cds	12209	12293	138	+	1	ID=cds00514;Parent=mRNA00036;Name=scaffold_3804_13;Target=HCOI01679700.t1 77 103 +
scaffold_3804	ALN	cds	12356	12521	168	+	0	ID=cds00515;Parent=mRNA00036;Name=scaffold_3804_13;Target=HCOI01679700.t1 104 140 +
scaffold_3804	ALN	cds	12651	12757	200	+	2	ID=cds00516;Parent=mRNA00036;Name=scaffold_3804_13;Target=HCOI01679700.t1 141 176 +
scaffold_3804	ALN	cds	14135	14516	-2	+	0	ID=cds00517;Parent=mRNA00036;Name=scaffold_3804_13;Target=HCOI01679700.t1 177 300 +
scaffold_3804	ALN	cds	14591	14689	23	+	2	ID=cds00518;Parent=mRNA00036;Name=scaffold_3804_13;Target=HCOI01679700.t1 301 337 +
scaffold_3804	ALN	cds	14734	14873	13	+	2	ID=cds00519;Parent=mRNA00036;Name=scaffold_3804_13;Target=HCOI01679700.t1 338 395 +
scaffold_3804	ALN	cds	14985	15054	30	+	0	ID=cds00520;Parent=mRNA00036;Name=scaffold_3804_13;Target=HCOI01679700.t1 396 424 +
scaffold_3804	ALN	cds	15236	15480	5	+	2	ID=cds00521;Parent=mRNA00036;Name=scaffold_3804_13;Target=HCOI01679700.t1 425 502 +
##sequence-region	scaffold_2258 18433 39936
scaffold_2258	ALN	gene	34948	35462	65	-	.	ID=gene00037;Name=scaffold_2258_35
scaffold_2258	ALN	mRNA	34948	35462	65	-	.	ID=mRNA00037;Parent=gene00037;Name=scaffold_2258_35
scaffold_2258	ALN	cds	35374	35462	153	-	0	ID=cds00522;Parent=mRNA00037;Name=scaffold_2258_35;Target=HCOI01679700.t1 1 28 +
scaffold_2258	ALN	cds	35066	35168	0	-	1	ID=cds00523;Parent=mRNA00037;Name=scaffold_2258_35;Target=HCOI01679700.t1 29 60 +
scaffold_2258	ALN	cds	34948	35004	8	-	0	ID=cds00524;Parent=mRNA00037;Name=scaffold_2258_35;Target=HCOI01679700.t1 61 76 +
##sequence-region	scaffold_133 154625 176128
scaffold_133	ALN	gene	163168	171401	2620	+	.	ID=gene00038;Name=scaffold_133_167
scaffold_133	ALN	mRNA	163168	171401	2620	+	.	ID=mRNA00038;Parent=gene00038;Name=scaffold_133_167
scaffold_133	ALN	cds	163168	163368	406	+	0	ID=cds00525;Parent=mRNA00038;Name=scaffold_133_167;Target=s3504 1 67 +
scaffold_133	ALN	cds	165495	165629	276	+	0	ID=cds00526;Parent=mRNA00038;Name=scaffold_133_167;Target=s3504 68 112 +
scaffold_133	ALN	cds	167500	167736	460	+	0	ID=cds00527;Parent=mRNA00038;Name=scaffold_133_167;Target=s3504 113 191 +
scaffold_133	ALN	cds	167937	168008	157	+	0	ID=cds00528;Parent=mRNA00038;Name=scaffold_133_167;Target=s3504 192 215 +
scaffold_133	ALN	cds	168405	168545	291	+	0	ID=cds00529;Parent=mRNA00038;Name=scaffold_133_167;Target=s3504 216 262 +
scaffold_133	ALN	cds	169562	169710	297	+	0	ID=cds00530;Parent=mRNA00038;Name=scaffold_133_167;Target=s3504 263 312 +
scaffold_133	ALN	cds	169859	169997	272	+	1	ID=cds00531;Parent=mRNA00038;Name=scaffold_133_167;Target=s3504 313 358 +
scaffold_133	ALN	cds	170401	170516	259	+	0	ID=cds00532;Parent=mRNA00038;Name=scaffold_133_167;Target=s3504 359 397 +
scaffold_133	ALN	cds	170885	171010	241	+	1	ID=cds00533;Parent=mRNA00038;Name=scaffold_133_167;Target=s3504 398 439 +
scaffold_133	ALN	cds	171079	171230	289	+	1	ID=cds00534;Parent=mRNA00038;Name=scaffold_133_167;Target=s3504 440 489 +
scaffold_133	ALN	cds	171301	171401	208	+	2	ID=cds00535;Parent=mRNA00038;Name=scaffold_133_167;Target=s3504 490 523 +
##sequence-region	scaffold_2390 18433 39936
scaffold_2390	ALN	gene	31125	34599	1543	-	.	ID=gene00039;Name=scaffold_2390_32
scaffold_2390	ALN	mRNA	31125	34599	1543	-	.	ID=mRNA00039;Parent=gene00039;Name=scaffold_2390_32
scaffold_2390	ALN	cds	34399	34599	428	-	0	ID=cds00536;Parent=mRNA00039;Name=scaffold_2390_32;Target=HCOI00825800.t1 1 67 +
scaffold_2390	ALN	cds	33352	33483	258	-	0	ID=cds00537;Parent=mRNA00039;Name=scaffold_2390_32;Target=HCOI00825800.t1 68 111 +
scaffold_2390	ALN	cds	32974	33135	306	-	0	ID=cds00538;Parent=mRNA00039;Name=scaffold_2390_32;Target=HCOI00825800.t1 112 165 +
scaffold_2390	ALN	cds	32698	32907	394	-	0	ID=cds00539;Parent=mRNA00039;Name=scaffold_2390_32;Target=HCOI00825800.t1 166 235 +
scaffold_2390	ALN	cds	32579	32639	151	-	0	ID=cds00540;Parent=mRNA00039;Name=scaffold_2390_32;Target=HCOI00825800.t1 236 255 +
scaffold_2390	ALN	cds	32029	32363	-94	-	2	ID=cds00541;Parent=mRNA00039;Name=scaffold_2390_32;Target=HCOI00825800.t1 256 313 +
scaffold_2390	ALN	cds	31791	31861	156	-	0	ID=cds00542;Parent=mRNA00039;Name=scaffold_2390_32;Target=HCOI00825800.t1 314 337 +
scaffold_2390	ALN	cds	31125	31284	302	-	1	ID=cds00543;Parent=mRNA00039;Name=scaffold_2390_32;Target=HCOI00825800.t1 338 390 +
##sequence-region	scaffold_124 174081 234496
scaffold_124	ALN	gene	193903	198252	1398	+	.	ID=gene00040;Name=scaffold_124_196
scaffold_124	ALN	mRNA	193903	198252	1398	+	.	ID=mRNA00040;Parent=gene00040;Name=scaffold_124_196
scaffold_124	ALN	cds	193903	194103	421	+	0	ID=cds00544;Parent=mRNA00040;Name=scaffold_124_196;Target=HCOI00825800.t1 1 67 +
scaffold_124	ALN	cds	195390	195521	257	+	0	ID=cds00545;Parent=mRNA00040;Name=scaffold_124_196;Target=HCOI00825800.t1 68 111 +
scaffold_124	ALN	cds	195694	195855	309	+	0	ID=cds00546;Parent=mRNA00040;Name=scaffold_124_196;Target=HCOI00825800.t1 112 165 +
scaffold_124	ALN	cds	195922	196131	418	+	0	ID=cds00547;Parent=mRNA00040;Name=scaffold_124_196;Target=HCOI00825800.t1 166 235 +
scaffold_124	ALN	cds	196190	196250	152	+	0	ID=cds00548;Parent=mRNA00040;Name=scaffold_124_196;Target=HCOI00825800.t1 236 255 +
scaffold_124	ALN	cds	196370	196663	-266	+	2	ID=cds00549;Parent=mRNA00040;Name=scaffold_124_196;Target=HCOI00825800.t1 292 313 +
scaffold_124	ALN	cds	197528	197598	172	+	2	ID=cds00550;Parent=mRNA00040;Name=scaffold_124_196;Target=HCOI00825800.t1 314 337 +
scaffold_124	ALN	cds	198093	198252	302	+	0	ID=cds00551;Parent=mRNA00040;Name=scaffold_124_196;Target=HCOI00825800.t1 338 390 +
##sequence-region	scaffold_124 174081 234496
scaffold_124	ALN	gene	193903	198252	2066	+	.	ID=gene00041;Name=scaffold_124_196
scaffold_124	ALN	mRNA	193903	198252	2066	+	.	ID=mRNA00041;Parent=gene00041;Name=scaffold_124_196
scaffold_124	ALN	cds	193903	194103	427	+	0	ID=cds00552;Parent=mRNA00041;Name=scaffold_124_196;Target=s3448 1 67 +
scaffold_124	ALN	cds	195390	195521	259	+	0	ID=cds00553;Parent=mRNA00041;Name=scaffold_124_196;Target=s3448 68 111 +
scaffold_124	ALN	cds	195694	195855	312	+	0	ID=cds00554;Parent=mRNA00041;Name=scaffold_124_196;Target=s3448 112 165 +
scaffold_124	ALN	cds	195922	196131	418	+	0	ID=cds00555;Parent=mRNA00041;Name=scaffold_124_196;Target=s3448 166 235 +
scaffold_124	ALN	cds	196190	196250	152	+	0	ID=cds00556;Parent=mRNA00041;Name=scaffold_124_196;Target=s3448 236 255 +
scaffold_124	ALN	cds	196370	196475	239	+	2	ID=cds00557;Parent=mRNA00041;Name=scaffold_124_196;Target=s3448 256 291 +
scaffold_124	ALN	cds	196573	196663	192	+	1	ID=cds00558;Parent=mRNA00041;Name=scaffold_124_196;Target=s3448 292 321 +
scaffold_124	ALN	cds	197528	197598	177	+	0	ID=cds00559;Parent=mRNA00041;Name=scaffold_124_196;Target=s3448 322 345 +
scaffold_124	ALN	cds	198093	198252	304	+	1	ID=cds00560;Parent=mRNA00041;Name=scaffold_124_196;Target=s3448 346 398 +
##sequence-region	scaffold_2390 18433 39936
scaffold_2390	ALN	gene	31125	34599	1920	-	.	ID=gene00042;Name=scaffold_2390_32
scaffold_2390	ALN	mRNA	31125	34599	1920	-	.	ID=mRNA00042;Parent=gene00042;Name=scaffold_2390_32
scaffold_2390	ALN	cds	34399	34599	419	-	0	ID=cds00561;Parent=mRNA00042;Name=scaffold_2390_32;Target=s3448 1 67 +
scaffold_2390	ALN	cds	33352	33483	255	-	0	ID=cds00562;Parent=mRNA00042;Name=scaffold_2390_32;Target=s3448 68 111 +
scaffold_2390	ALN	cds	32974	33135	303	-	0	ID=cds00563;Parent=mRNA00042;Name=scaffold_2390_32;Target=s3448 112 165 +
scaffold_2390	ALN	cds	32698	32907	394	-	0	ID=cds00564;Parent=mRNA00042;Name=scaffold_2390_32;Target=s3448 166 235 +
scaffold_2390	ALN	cds	32579	32639	151	-	0	ID=cds00565;Parent=mRNA00042;Name=scaffold_2390_32;Target=s3448 236 255 +
scaffold_2390	ALN	cds	32253	32363	212	-	2	ID=cds00566;Parent=mRNA00042;Name=scaffold_2390_32;Target=s3448 256 292 +
scaffold_2390	ALN	cds	32029	32111	144	-	2	ID=cds00567;Parent=mRNA00042;Name=scaffold_2390_32;Target=s3448 293 321 +
scaffold_2390	ALN	cds	31791	31861	149	-	0	ID=cds00568;Parent=mRNA00042;Name=scaffold_2390_32;Target=s3448 322 345 +
scaffold_2390	ALN	cds	31125	31284	300	-	1	ID=cds00569;Parent=mRNA00042;Name=scaffold_2390_32;Target=s3448 346 398 +
##sequence-region	scaffold_1578 37889 65300
scaffold_1578	ALN	gene	62481	65217	1778	-	.	ID=gene00043;Name=scaffold_1578_63
scaffold_1578	ALN	mRNA	62481	65217	1778	-	.	ID=mRNA00043;Parent=gene00043;Name=scaffold_1578_63
scaffold_1578	ALN	cds	65104	65217	277	-	0	ID=cds00570;Parent=mRNA00043;Name=scaffold_1578_63;Target=HCOI00441500.t1 1 38 +
scaffold_1578	ALN	cds	64911	65050	263	-	0	ID=cds00571;Parent=mRNA00043;Name=scaffold_1578_63;Target=HCOI00441500.t1 39 85 +
scaffold_1578	ALN	cds	64625	64856	472	-	1	ID=cds00572;Parent=mRNA00043;Name=scaffold_1578_63;Target=HCOI00441500.t1 86 162 +
scaffold_1578	ALN	cds	64479	64546	163	-	0	ID=cds00573;Parent=mRNA00043;Name=scaffold_1578_63;Target=HCOI00441500.t1 163 185 +
scaffold_1578	ALN	cds	63202	63266	151	-	1	ID=cds00574;Parent=mRNA00043;Name=scaffold_1578_63;Target=HCOI00441500.t1 186 206 +
scaffold_1578	ALN	cds	62880	62991	253	-	2	ID=cds00575;Parent=mRNA00043;Name=scaffold_1578_63;Target=HCOI00441500.t1 207 244 +
scaffold_1578	ALN	cds	62644	62818	321	-	1	ID=cds00576;Parent=mRNA00043;Name=scaffold_1578_63;Target=HCOI00441500.t1 245 302 +
scaffold_1578	ALN	cds	62481	62573	219	-	0	ID=cds00577;Parent=mRNA00043;Name=scaffold_1578_63;Target=HCOI00441500.t1 303 333 +
##sequence-region	scaffold_7099 1 6256
scaffold_7099	ALN	gene	5569	6256	197	-	.	ID=gene00044;Name=scaffold_7099_5
scaffold_7099	ALN	mRNA	5569	6256	197	-	.	ID=mRNA00044;Parent=gene00044;Name=scaffold_7099_5
scaffold_7099	ALN	cds	6202	6255	-465	-	0	ID=cds00578;Parent=mRNA00044;Name=scaffold_7099_5;Target=HCOI00441500.t1 189 206 +
scaffold_7099	ALN	cds	5965	6076	249	-	0	ID=cds00579;Parent=mRNA00044;Name=scaffold_7099_5;Target=HCOI00441500.t1 207 244 +
scaffold_7099	ALN	cds	5729	5903	334	-	2	ID=cds00580;Parent=mRNA00044;Name=scaffold_7099_5;Target=HCOI00441500.t1 245 302 +
scaffold_7099	ALN	cds	5569	5661	219	-	1	ID=cds00581;Parent=mRNA00044;Name=scaffold_7099_5;Target=HCOI00441500.t1 303 333 +
##sequence-region	scaffold_11312 1 1742
scaffold_11312	ALN	gene	65	1709	1144	-	.	ID=gene00045;Name=scaffold_11312_0
scaffold_11312	ALN	mRNA	65	1709	1144	-	.	ID=mRNA00045;Parent=gene00045;Name=scaffold_11312_0
scaffold_11312	ALN	cds	1671	1709	141	-	0	ID=cds00582;Parent=mRNA00045;Name=scaffold_11312_0;Target=HCOI00045000.t1 1 13 +
scaffold_11312	ALN	cds	966	1073	238	-	0	ID=cds00583;Parent=mRNA00045;Name=scaffold_11312_0;Target=HCOI00045000.t1 14 49 +
scaffold_11312	ALN	cds	775	870	185	-	0	ID=cds00584;Parent=mRNA00045;Name=scaffold_11312_0;Target=HCOI00045000.t1 50 81 +
scaffold_11312	ALN	cds	609	706	177	-	0	ID=cds00585;Parent=mRNA00045;Name=scaffold_11312_0;Target=HCOI00045000.t1 82 114 +
scaffold_11312	ALN	cds	444	549	221	-	1	ID=cds00586;Parent=mRNA00045;Name=scaffold_11312_0;Target=HCOI00045000.t1 115 149 +
scaffold_11312	ALN	cds	259	351	191	-	0	ID=cds00587;Parent=mRNA00045;Name=scaffold_11312_0;Target=HCOI00045000.t1 150 180 +
scaffold_11312	ALN	cds	65	205	279	-	0	ID=cds00588;Parent=mRNA00045;Name=scaffold_11312_0;Target=HCOI00045000.t1 181 227 +
##sequence-region	scaffold_5870 1 10002
scaffold_5870	ALN	gene	1462	2872	927	+	.	ID=gene00046;Name=scaffold_5870_2
scaffold_5870	ALN	mRNA	1462	2872	927	+	.	ID=mRNA00046;Parent=gene00046;Name=scaffold_5870_2
scaffold_5870	ALN	cds	1462	1512	170	+	0	ID=cds00589;Parent=mRNA00046;Name=scaffold_5870_2;Target=HCOI01067200.t1 1 17 +
scaffold_5870	ALN	cds	1570	1818	465	+	0	ID=cds00590;Parent=mRNA00046;Name=scaffold_5870_2;Target=HCOI01067200.t1 18 100 +
scaffold_5870	ALN	cds	1886	2009	247	+	0	ID=cds00591;Parent=mRNA00046;Name=scaffold_5870_2;Target=HCOI01067200.t1 101 141 +
scaffold_5870	ALN	cds	2316	2479	338	+	2	ID=cds00592;Parent=mRNA00046;Name=scaffold_5870_2;Target=HCOI01067200.t1 142 196 +
scaffold_5870	ALN	cds	2662	2872	-98	+	0	ID=cds00593;Parent=mRNA00046;Name=scaffold_5870_2;Target=HCOI01067200.t1 197 249 +
##sequence-region	scaffold_243 18433 59392
scaffold_243	ALN	gene	38510	43844	1781	+	.	ID=gene00047;Name=scaffold_243_41
scaffold_243	ALN	mRNA	38510	43844	1781	+	.	ID=mRNA00047;Parent=gene00047;Name=scaffold_243_41
scaffold_243	ALN	cds	38510	38627	272	+	0	ID=cds00594;Parent=mRNA00047;Name=scaffold_243_41;Target=HCOI00484100.t1 1 39 +
scaffold_243	ALN	cds	39146	39330	349	+	2	ID=cds00595;Parent=mRNA00047;Name=scaffold_243_41;Target=HCOI00484100.t1 40 101 +
scaffold_243	ALN	cds	39428	39511	163	+	0	ID=cds00596;Parent=mRNA00047;Name=scaffold_243_41;Target=HCOI00484100.t1 102 129 +
scaffold_243	ALN	cds	40656	40735	186	+	0	ID=cds00597;Parent=mRNA00047;Name=scaffold_243_41;Target=HCOI00484100.t1 130 156 +
scaffold_243	ALN	cds	41168	41296	247	+	1	ID=cds00598;Parent=mRNA00047;Name=scaffold_243_41;Target=HCOI00484100.t1 157 199 +
scaffold_243	ALN	cds	41427	41556	274	+	1	ID=cds00599;Parent=mRNA00047;Name=scaffold_243_41;Target=HCOI00484100.t1 200 242 +
scaffold_243	ALN	cds	42933	43086	302	+	0	ID=cds00600;Parent=mRNA00047;Name=scaffold_243_41;Target=HCOI00484100.t1 243 293 +
scaffold_243	ALN	cds	43660	43844	367	+	2	ID=cds00601;Parent=mRNA00047;Name=scaffold_243_41;Target=HCOI00484100.t1 294 355 +
##sequence-region	scaffold_367 57345 117760
scaffold_367	ALN	gene	102895	111391	1034	+	.	ID=gene00048;Name=scaffold_367_107
scaffold_367	ALN	mRNA	102895	111391	1034	+	.	ID=mRNA00048;Parent=gene00048;Name=scaffold_367_107
scaffold_367	ALN	cds	102895	103012	281	+	0	ID=cds00602;Parent=mRNA00048;Name=scaffold_367_107;Target=HCOI01380500.t1 1 39 +
scaffold_367	ALN	cds	104112	104154	123	+	2	ID=cds00603;Parent=mRNA00048;Name=scaffold_367_107;Target=HCOI01380500.t1 40 54 +
scaffold_367	ALN	cds	104229	104661	-237	+	1	ID=cds00604;Parent=mRNA00048;Name=scaffold_367_107;Target=HCOI01380500.t1 102 155 +
scaffold_367	ALN	cds	104717	104845	266	+	0	ID=cds00605;Parent=mRNA00048;Name=scaffold_367_107;Target=HCOI01380500.t1 156 198 +
scaffold_367	ALN	cds	108876	109005	259	+	0	ID=cds00606;Parent=mRNA00048;Name=scaffold_367_107;Target=HCOI01380500.t1 199 241 +
scaffold_367	ALN	cds	109319	109472	310	+	2	ID=cds00607;Parent=mRNA00048;Name=scaffold_367_107;Target=HCOI01380500.t1 242 292 +
scaffold_367	ALN	cds	111207	111391	363	+	1	ID=cds00608;Parent=mRNA00048;Name=scaffold_367_107;Target=HCOI01380500.t1 293 354 +
##sequence-region	scaffold_5589 1 11119
scaffold_5589	ALN	gene	825	3280	367	+	.	ID=gene00049;Name=scaffold_5589_2
scaffold_5589	ALN	mRNA	825	3280	367	+	.	ID=mRNA00049;Parent=gene00049;Name=scaffold_5589_2
scaffold_5589	ALN	cds	825	990	307	+	0	ID=cds00609;Parent=mRNA00049;Name=scaffold_5589_2;Target=s3492 1 52 +
scaffold_5589	ALN	cds	1314	1348	4	+	2	ID=cds00610;Parent=mRNA00049;Name=scaffold_5589_2;Target=s3492 53 63 +
scaffold_5589	ALN	cds	3185	3280	171	+	0	ID=cds00611;Parent=mRNA00049;Name=scaffold_5589_2;Target=s3492 64 95 +
##sequence-region	scaffold_5589 1 11119
scaffold_5589	ALN	gene	825	3280	462	+	.	ID=gene00050;Name=scaffold_5589_2
scaffold_5589	ALN	mRNA	825	3280	462	+	.	ID=mRNA00050;Parent=gene00050;Name=scaffold_5589_2
scaffold_5589	ALN	cds	825	969	247	+	0	ID=cds00612;Parent=mRNA00050;Name=scaffold_5589_2;Target=s3493 1 45 +
scaffold_5589	ALN	cds	3129	3280	278	+	2	ID=cds00613;Parent=mRNA00050;Name=scaffold_5589_2;Target=s3493 46 96 +
##sequence-region	scaffold_1360 57345 73511
scaffold_1360	ALN	gene	70829	72377	434	+	.	ID=gene00051;Name=scaffold_1360_71
scaffold_1360	ALN	mRNA	70829	72377	434	+	.	ID=mRNA00051;Parent=gene00051;Name=scaffold_1360_71
scaffold_1360	ALN	cds	70829	70998	234	+	0	ID=cds00614;Parent=mRNA00051;Name=scaffold_1360_71;Target=s3493 1 50 +
scaffold_1360	ALN	cds	72239	72377	260	+	1	ID=cds00615;Parent=mRNA00051;Name=scaffold_1360_71;Target=s3493 51 96 +
##sequence-region	scaffold_6972 1 6533
scaffold_6972	ALN	gene	5617	6510	392	-	.	ID=gene00052;Name=scaffold_6972_6
scaffold_6972	ALN	mRNA	5617	6510	392	-	.	ID=mRNA00052;Parent=gene00052;Name=scaffold_6972_6
scaffold_6972	ALN	cds	6467	6510	125	-	0	ID=cds00616;Parent=mRNA00052;Name=scaffold_6972_6;Target=s3538 1 15 +
scaffold_6972	ALN	cds	6153	6319	286	-	1	ID=cds00617;Parent=mRNA00052;Name=scaffold_6972_6;Target=s3538 16 67 +
scaffold_6972	ALN	cds	5617	5669	80	-	2	ID=cds00618;Parent=mRNA00052;Name=scaffold_6972_6;Target=s3538 68 81 +
##sequence-region	scaffold_448 1 20480
scaffold_448	ALN	gene	7872	14604	531	+	.	ID=gene00053;Name=scaffold_448_11
scaffold_448	ALN	mRNA	7872	14604	531	+	.	ID=mRNA00053;Parent=gene00053;Name=scaffold_448_11
scaffold_448	ALN	cds	7872	8049	379	+	0	ID=cds00619;Parent=mRNA00053;Name=scaffold_448_11;Target=s3539 1 59 +
scaffold_448	ALN	cds	14495	14604	223	+	2	ID=cds00620;Parent=mRNA00053;Name=scaffold_448_11;Target=s3539 60 96 +
##sequence-region	scaffold_6972 1 6533
scaffold_6972	ALN	gene	5788	6328	83	-	.	ID=gene00054;Name=scaffold_6972_6
scaffold_6972	ALN	mRNA	5788	6328	83	-	.	ID=mRNA00054;Parent=gene00054;Name=scaffold_6972_6
scaffold_6972	ALN	cds	6153	6328	123	-	0	ID=cds00621;Parent=mRNA00054;Name=scaffold_6972_6;Target=s3539 17 56 +
scaffold_6972	ALN	cds	5788	5897	13	-	2	ID=cds00622;Parent=mRNA00054;Name=scaffold_6972_6;Target=s3539 57 96 +
##sequence-region	scaffold_254 154625 195584
scaffold_254	ALN	gene	165053	177042	3806	+	.	ID=gene00055;Name=scaffold_254_171
scaffold_254	ALN	mRNA	165053	177042	3806	+	.	ID=mRNA00055;Parent=gene00055;Name=scaffold_254_171
scaffold_254	ALN	cds	165053	165145	238	+	0	ID=cds00623;Parent=mRNA00055;Name=scaffold_254_171;Target=HCOI00986500.t1 1 31 +
scaffold_254	ALN	cds	165879	166016	281	+	0	ID=cds00624;Parent=mRNA00055;Name=scaffold_254_171;Target=HCOI00986500.t1 32 77 +
scaffold_254	ALN	cds	168584	168776	396	+	0	ID=cds00625;Parent=mRNA00055;Name=scaffold_254_171;Target=HCOI00986500.t1 78 141 +
scaffold_254	ALN	cds	168943	169060	257	+	2	ID=cds00626;Parent=mRNA00055;Name=scaffold_254_171;Target=HCOI00986500.t1 142 181 +
scaffold_254	ALN	cds	169948	170065	261	+	1	ID=cds00627;Parent=mRNA00055;Name=scaffold_254_171;Target=HCOI00986500.t1 182 220 +
scaffold_254	ALN	cds	170524	170634	250	+	0	ID=cds00628;Parent=mRNA00055;Name=scaffold_254_171;Target=HCOI00986500.t1 221 257 +
scaffold_254	ALN	cds	170999	171075	155	+	0	ID=cds00629;Parent=mRNA00055;Name=scaffold_254_171;Target=HCOI00986500.t1 258 283 +
scaffold_254	ALN	cds	171268	171372	182	+	1	ID=cds00630;Parent=mRNA00055;Name=scaffold_254_171;Target=HCOI00986500.t1 284 318 +
scaffold_254	ALN	cds	171570	171746	289	+	1	ID=cds00631;Parent=mRNA00055;Name=scaffold_254_171;Target=HCOI00986500.t1 319 377 +
scaffold_254	ALN	cds	171940	172050	182	+	1	ID=cds00632;Parent=mRNA00055;Name=scaffold_254_171;Target=HCOI00986500.t1 378 414 +
scaffold_254	ALN	cds	172105	172216	196	+	1	ID=cds00633;Parent=mRNA00055;Name=scaffold_254_171;Target=HCOI00986500.t1 415 451 +
scaffold_254	ALN	cds	172287	172469	330	+	0	ID=cds00634;Parent=mRNA00055;Name=scaffold_254_171;Target=HCOI00986500.t1 452 512 +
scaffold_254	ALN	cds	172592	173020	-197	+	0	ID=cds00635;Parent=mRNA00055;Name=scaffold_254_171;Target=HCOI00986500.t1 558 612 +
scaffold_254	ALN	cds	173085	173164	149	+	0	ID=cds00636;Parent=mRNA00055;Name=scaffold_254_171;Target=HCOI00986500.t1 613 638 +
scaffold_254	ALN	cds	173229	173544	424	+	1	ID=cds00637;Parent=mRNA00055;Name=scaffold_254_171;Target=HCOI00986500.t1 639 725 +
scaffold_254	ALN	cds	174589	174722	250	+	0	ID=cds00638;Parent=mRNA00055;Name=scaffold_254_171;Target=HCOI00986500.t1 726 769 +
scaffold_254	ALN	cds	175523	175618	191	+	1	ID=cds00639;Parent=mRNA00055;Name=scaffold_254_171;Target=HCOI00986500.t1 770 801 +
scaffold_254	ALN	cds	175727	175835	203	+	1	ID=cds00640;Parent=mRNA00055;Name=scaffold_254_171;Target=HCOI00986500.t1 802 838 +
scaffold_254	ALN	cds	176340	176634	516	+	0	ID=cds00641;Parent=mRNA00055;Name=scaffold_254_171;Target=HCOI00986500.t1 839 936 +
scaffold_254	ALN	cds	176899	177042	250	+	2	ID=cds00642;Parent=mRNA00055;Name=scaffold_254_171;Target=HCOI00986500.t1 937 984 +
##sequence-region	scaffold_13 465921 503482
scaffold_13	ALN	gene	480366	492730	4008	-	.	ID=gene00056;Name=scaffold_13_486
scaffold_13	ALN	mRNA	480366	492730	4008	-	.	ID=mRNA00056;Parent=gene00056;Name=scaffold_13_486
scaffold_13	ALN	cds	492592	492730	332	-	0	ID=cds00643;Parent=mRNA00056;Name=scaffold_13_486;Target=HCOI00539100.t1 1 46 +
scaffold_13	ALN	cds	491984	492144	329	-	2	ID=cds00644;Parent=mRNA00056;Name=scaffold_13_486;Target=HCOI00539100.t1 47 100 +
scaffold_13	ALN	cds	490497	491606	-1132	-	0	ID=cds00645;Parent=mRNA00056;Name=scaffold_13_486;Target=HCOI00539100.t1 101 240 +
scaffold_13	ALN	cds	488841	488993	318	-	0	ID=cds00646;Parent=mRNA00056;Name=scaffold_13_486;Target=HCOI00539100.t1 241 291 +
scaffold_13	ALN	cds	488699	488785	184	-	0	ID=cds00647;Parent=mRNA00056;Name=scaffold_13_486;Target=HCOI00539100.t1 292 320 +
scaffold_13	ALN	cds	488459	488625	314	-	0	ID=cds00648;Parent=mRNA00056;Name=scaffold_13_486;Target=HCOI00539100.t1 321 376 +
scaffold_13	ALN	cds	488275	488389	242	-	1	ID=cds00649;Parent=mRNA00056;Name=scaffold_13_486;Target=HCOI00539100.t1 377 414 +
scaffold_13	ALN	cds	488042	488182	277	-	0	ID=cds00650;Parent=mRNA00056;Name=scaffold_13_486;Target=HCOI00539100.t1 415 461 +
scaffold_13	ALN	cds	487541	487698	311	-	0	ID=cds00651;Parent=mRNA00056;Name=scaffold_13_486;Target=HCOI00539100.t1 462 514 +
scaffold_13	ALN	cds	487362	487467	218	-	1	ID=cds00652;Parent=mRNA00056;Name=scaffold_13_486;Target=HCOI00539100.t1 515 549 +
scaffold_13	ALN	cds	487207	487292	172	-	0	ID=cds00653;Parent=mRNA00056;Name=scaffold_13_486;Target=HCOI00539100.t1 550 578 +
scaffold_13	ALN	cds	486928	487000	171	-	1	ID=cds00654;Parent=mRNA00056;Name=scaffold_13_486;Target=HCOI00539100.t1 579 602 +
scaffold_13	ALN	cds	486159	486349	356	-	0	ID=cds00655;Parent=mRNA00056;Name=scaffold_13_486;Target=HCOI00539100.t1 603 666 +
scaffold_13	ALN	cds	485247	485367	219	-	1	ID=cds00656;Parent=mRNA00056;Name=scaffold_13_486;Target=HCOI00539100.t1 667 706 +
scaffold_13	ALN	cds	485072	485186	232	-	0	ID=cds00657;Parent=mRNA00056;Name=scaffold_13_486;Target=HCOI00539100.t1 707 744 +
scaffold_13	ALN	cds	484877	485004	271	-	2	ID=cds00658;Parent=mRNA00056;Name=scaffold_13_486;Target=HCOI00539100.t1 745 787 +
scaffold_13	ALN	cds	484580	484711	282	-	0	ID=cds00659;Parent=mRNA00056;Name=scaffold_13_486;Target=HCOI00539100.t1 788 831 +
scaffold_13	ALN	cds	483785	484051	10	-	0	ID=cds00660;Parent=mRNA00056;Name=scaffold_13_486;Target=HCOI00539100.t1 832 898 +
scaffold_13	ALN	cds	482985	483064	181	-	0	ID=cds00661;Parent=mRNA00056;Name=scaffold_13_486;Target=HCOI00539100.t1 899 925 +
scaffold_13	ALN	cds	482605	482923	240	-	1	ID=cds00662;Parent=mRNA00056;Name=scaffold_13_486;Target=HCOI00539100.t1 969 1007 +
scaffold_13	ALN	cds	482434	482543	230	-	1	ID=cds00663;Parent=mRNA00056;Name=scaffold_13_486;Target=HCOI00539100.t1 1008 1043 +
scaffold_13	ALN	cds	482119	482197	172	-	2	ID=cds00664;Parent=mRNA00056;Name=scaffold_13_486;Target=HCOI00539100.t1 1044 1070 +
scaffold_13	ALN	cds	481917	482053	261	-	1	ID=cds00665;Parent=mRNA00056;Name=scaffold_13_486;Target=HCOI00539100.t1 1071 1115 +
scaffold_13	ALN	cds	481658	481752	193	-	2	ID=cds00666;Parent=mRNA00056;Name=scaffold_13_486;Target=HCOI00539100.t1 1116 1147 +
scaffold_13	ALN	cds	481387	481500	231	-	0	ID=cds00667;Parent=mRNA00056;Name=scaffold_13_486;Target=HCOI00539100.t1 1148 1185 +
scaffold_13	ALN	cds	481065	481139	143	-	0	ID=cds00668;Parent=mRNA00056;Name=scaffold_13_486;Target=HCOI00539100.t1 1186 1210 +
scaffold_13	ALN	cds	480885	480972	191	-	0	ID=cds00669;Parent=mRNA00056;Name=scaffold_13_486;Target=HCOI00539100.t1 1211 1239 +
scaffold_13	ALN	cds	480730	480823	191	-	2	ID=cds00670;Parent=mRNA00056;Name=scaffold_13_486;Target=HCOI00539100.t1 1240 1271 +
scaffold_13	ALN	cds	480366	480513	265	-	1	ID=cds00671;Parent=mRNA00056;Name=scaffold_13_486;Target=HCOI00539100.t1 1272 1320 +
##sequence-region	scaffold_268 135169 156672
scaffold_268	ALN	gene	150043	151902	3397	-	.	ID=gene00057;Name=scaffold_268_150
scaffold_268	ALN	mRNA	150043	151902	3397	-	.	ID=mRNA00057;Parent=gene00057;Name=scaffold_268_150
scaffold_268	ALN	cds	150043	151902	3397	-	0	ID=cds00672;Parent=mRNA00057;Name=scaffold_268_150;Target=HCOI01048800.t1 1 620 +
##sequence-region	scaffold_203 37889 78848
scaffold_203	ALN	gene	52094	66863	2405	+	.	ID=gene00058;Name=scaffold_203_59
scaffold_203	ALN	mRNA	52094	66863	2405	+	.	ID=mRNA00058;Parent=gene00058;Name=scaffold_203_59
scaffold_203	ALN	cds	52094	52115	44	+	0	ID=cds00673;Parent=mRNA00058;Name=scaffold_203_59;Target=HCOI01048800.t1 1 4 +
scaffold_203	ALN	cds	52248	52456	219	+	2	ID=cds00674;Parent=mRNA00058;Name=scaffold_203_59;Target=HCOI01048800.t1 5 75 +
scaffold_203	ALN	cds	52569	52616	96	+	0	ID=cds00675;Parent=mRNA00058;Name=scaffold_203_59;Target=HCOI01048800.t1 76 91 +
scaffold_203	ALN	cds	52678	52825	259	+	0	ID=cds00676;Parent=mRNA00058;Name=scaffold_203_59;Target=HCOI01048800.t1 92 140 +
scaffold_203	ALN	cds	60000	60126	243	+	2	ID=cds00677;Parent=mRNA00058;Name=scaffold_203_59;Target=HCOI01048800.t1 141 183 +
scaffold_203	ALN	cds	61312	61421	220	+	1	ID=cds00678;Parent=mRNA00058;Name=scaffold_203_59;Target=HCOI01048800.t1 184 219 +
scaffold_203	ALN	cds	61508	61636	181	+	2	ID=cds00679;Parent=mRNA00058;Name=scaffold_203_59;Target=HCOI01048800.t1 220 264 +
scaffold_203	ALN	cds	61995	62082	135	+	2	ID=cds00680;Parent=mRNA00058;Name=scaffold_203_59;Target=HCOI01048800.t1 265 292 +
scaffold_203	ALN	cds	62851	63016	340	+	1	ID=cds00681;Parent=mRNA00058;Name=scaffold_203_59;Target=HCOI01048800.t1 293 347 +
scaffold_203	ALN	cds	63310	63448	244	+	0	ID=cds00682;Parent=mRNA00058;Name=scaffold_203_59;Target=HCOI01048800.t1 348 393 +
scaffold_203	ALN	cds	63536	63638	188	+	2	ID=cds00683;Parent=mRNA00058;Name=scaffold_203_59;Target=HCOI01048800.t1 394 428 +
scaffold_203	ALN	cds	63702	63755	80	+	1	ID=cds00684;Parent=mRNA00058;Name=scaffold_203_59;Target=HCOI01048800.t1 429 446 +
scaffold_203	ALN	cds	63878	63970	141	+	1	ID=cds00685;Parent=mRNA00058;Name=scaffold_203_59;Target=HCOI01048800.t1 447 472 +
scaffold_203	ALN	cds	64105	64195	156	+	1	ID=cds00686;Parent=mRNA00058;Name=scaffold_203_59;Target=HCOI01048800.t1 473 502 +
scaffold_203	ALN	cds	64867	64980	236	+	0	ID=cds00687;Parent=mRNA00058;Name=scaffold_203_59;Target=HCOI01048800.t1 503 540 +
scaffold_203	ALN	cds	66567	66635	165	+	0	ID=cds00688;Parent=mRNA00058;Name=scaffold_203_59;Target=HCOI01048800.t1 541 563 +
scaffold_203	ALN	cds	66693	66863	296	+	0	ID=cds00689;Parent=mRNA00058;Name=scaffold_203_59;Target=HCOI01048800.t1 564 620 +
##sequence-region	scaffold_203 37889 78848
scaffold_203	ALN	gene	52226	66863	2353	+	.	ID=gene00059;Name=scaffold_203_59
scaffold_203	ALN	mRNA	52226	66863	2353	+	.	ID=mRNA00059;Parent=gene00059;Name=scaffold_203_59
scaffold_203	ALN	cds	52226	52520	234	+	0	ID=cds00690;Parent=mRNA00059;Name=scaffold_203_59;Target=s3557 1 67 +
scaffold_203	ALN	cds	52691	52825	253	+	2	ID=cds00691;Parent=mRNA00059;Name=scaffold_203_59;Target=s3557 68 112 +
scaffold_203	ALN	cds	60000	60126	258	+	2	ID=cds00692;Parent=mRNA00059;Name=scaffold_203_59;Target=s3557 113 155 +
scaffold_203	ALN	cds	61312	61421	227	+	1	ID=cds00693;Parent=mRNA00059;Name=scaffold_203_59;Target=s3557 156 191 +
scaffold_203	ALN	cds	61932	62082	280	+	2	ID=cds00694;Parent=mRNA00059;Name=scaffold_203_59;Target=s3557 192 242 +
scaffold_203	ALN	cds	62851	63016	355	+	1	ID=cds00695;Parent=mRNA00059;Name=scaffold_203_59;Target=s3557 243 297 +
scaffold_203	ALN	cds	63310	63448	232	+	0	ID=cds00696;Parent=mRNA00059;Name=scaffold_203_59;Target=s3557 298 338 +
scaffold_203	ALN	cds	63536	63638	157	+	2	ID=cds00697;Parent=mRNA00059;Name=scaffold_203_59;Target=s3557 339 372 +
scaffold_203	ALN	cds	63857	63970	203	+	1	ID=cds00698;Parent=mRNA00059;Name=scaffold_203_59;Target=s3557 373 410 +
scaffold_203	ALN	cds	64105	64195	172	+	1	ID=cds00699;Parent=mRNA00059;Name=scaffold_203_59;Target=s3557 411 440 +
scaffold_203	ALN	cds	64867	64980	240	+	0	ID=cds00700;Parent=mRNA00059;Name=scaffold_203_59;Target=s3557 441 478 +
scaffold_203	ALN	cds	66567	66635	165	+	0	ID=cds00701;Parent=mRNA00059;Name=scaffold_203_59;Target=s3557 479 501 +
scaffold_203	ALN	cds	66693	66863	238	+	0	ID=cds00702;Parent=mRNA00059;Name=scaffold_203_59;Target=s3557 502 546 +
##sequence-region	scaffold_268 115713 156672
scaffold_268	ALN	gene	150043	154782	2191	-	.	ID=gene00060;Name=scaffold_268_152
scaffold_268	ALN	mRNA	150043	154782	2191	-	.	ID=mRNA00060;Parent=gene00060;Name=scaffold_268_152
scaffold_268	ALN	cds	154684	154782	66	-	0	ID=cds00703;Parent=mRNA00060;Name=scaffold_268_152;Target=s3557 1 25 +
scaffold_268	ALN	cds	150043	151752	2190	-	0	ID=cds00704;Parent=mRNA00060;Name=scaffold_268_152;Target=s3557 26 546 +
##sequence-region	scaffold_508 115713 137216
scaffold_508	ALN	gene	122104	126862	2254	-	.	ID=gene00061;Name=scaffold_508_124
scaffold_508	ALN	mRNA	122104	126862	2254	-	.	ID=mRNA00061;Parent=gene00061;Name=scaffold_508_124
scaffold_508	ALN	cds	126786	126862	209	-	0	ID=cds00705;Parent=mRNA00061;Name=scaffold_508_124;Target=HCOI01700000.t1 1 26 +
scaffold_508	ALN	cds	126050	126156	207	-	1	ID=cds00706;Parent=mRNA00061;Name=scaffold_508_124;Target=HCOI01700000.t1 27 61 +
scaffold_508	ALN	cds	125818	125939	246	-	2	ID=cds00707;Parent=mRNA00061;Name=scaffold_508_124;Target=HCOI01700000.t1 62 102 +
scaffold_508	ALN	cds	125466	125542	170	-	0	ID=cds00708;Parent=mRNA00061;Name=scaffold_508_124;Target=HCOI01700000.t1 103 128 +
scaffold_508	ALN	cds	125297	125364	135	-	1	ID=cds00709;Parent=mRNA00061;Name=scaffold_508_124;Target=HCOI01700000.t1 129 150 +
scaffold_508	ALN	cds	125059	125179	223	-	2	ID=cds00710;Parent=mRNA00061;Name=scaffold_508_124;Target=HCOI01700000.t1 151 191 +
scaffold_508	ALN	cds	124862	124965	173	-	1	ID=cds00711;Parent=mRNA00061;Name=scaffold_508_124;Target=HCOI01700000.t1 192 225 +
scaffold_508	ALN	cds	123703	123776	158	-	2	ID=cds00712;Parent=mRNA00061;Name=scaffold_508_124;Target=HCOI01700000.t1 226 250 +
scaffold_508	ALN	cds	123503	123634	257	-	0	ID=cds00713;Parent=mRNA00061;Name=scaffold_508_124;Target=HCOI01700000.t1 251 294 +
scaffold_508	ALN	cds	123204	123446	465	-	0	ID=cds00714;Parent=mRNA00061;Name=scaffold_508_124;Target=HCOI01700000.t1 295 375 +
scaffold_508	ALN	cds	122294	122446	302	-	0	ID=cds00715;Parent=mRNA00061;Name=scaffold_508_124;Target=HCOI01700000.t1 376 426 +
scaffold_508	ALN	cds	122104	122232	263	-	0	ID=cds00716;Parent=mRNA00061;Name=scaffold_508_124;Target=HCOI01700000.t1 427 469 +
##sequence-region	scaffold_1738 18433 39936
scaffold_1738	ALN	gene	23156	29022	2146	+	.	ID=gene00062;Name=scaffold_1738_26
scaffold_1738	ALN	mRNA	23156	29022	2146	+	.	ID=mRNA00062;Parent=gene00062;Name=scaffold_1738_26
scaffold_1738	ALN	cds	23156	23227	202	+	0	ID=cds00717;Parent=mRNA00062;Name=scaffold_1738_26;Target=s3534 1 24 +
scaffold_1738	ALN	cds	23785	23879	190	+	0	ID=cds00718;Parent=mRNA00062;Name=scaffold_1738_26;Target=s3534 25 56 +
scaffold_1738	ALN	cds	23957	24027	143	+	1	ID=cds00719;Parent=mRNA00062;Name=scaffold_1738_26;Target=s3534 57 79 +
scaffold_1738	ALN	cds	24284	24387	224	+	2	ID=cds00720;Parent=mRNA00062;Name=scaffold_1738_26;Target=s3534 80 114 +
scaffold_1738	ALN	cds	24557	24819	135	+	0	ID=cds00721;Parent=mRNA00062;Name=scaffold_1738_26;Target=s3534 163 200 +
scaffold_1738	ALN	cds	25513	25605	197	+	0	ID=cds00722;Parent=mRNA00062;Name=scaffold_1738_26;Target=s3534 201 231 +
scaffold_1738	ALN	cds	25690	25820	277	+	0	ID=cds00723;Parent=mRNA00062;Name=scaffold_1738_26;Target=s3534 232 275 +
scaffold_1738	ALN	cds	25924	25983	129	+	1	ID=cds00724;Parent=mRNA00062;Name=scaffold_1738_26;Target=s3534 276 295 +
scaffold_1738	ALN	cds	26540	26648	189	+	1	ID=cds00725;Parent=mRNA00062;Name=scaffold_1738_26;Target=s3534 296 331 +
scaffold_1738	ALN	cds	26928	27029	196	+	0	ID=cds00726;Parent=mRNA00062;Name=scaffold_1738_26;Target=s3534 332 365 +
scaffold_1738	ALN	cds	27113	27365	161	+	0	ID=cds00727;Parent=mRNA00062;Name=scaffold_1738_26;Target=s3534 425 448 +
scaffold_1738	ALN	cds	27417	27574	315	+	0	ID=cds00728;Parent=mRNA00062;Name=scaffold_1738_26;Target=s3534 449 501 +
scaffold_1738	ALN	cds	28309	28435	264	+	1	ID=cds00729;Parent=mRNA00062;Name=scaffold_1738_26;Target=s3534 502 543 +
scaffold_1738	ALN	cds	28909	29022	190	+	0	ID=cds00730;Parent=mRNA00062;Name=scaffold_1738_26;Target=s3534 544 581 +
##sequence-region	scaffold_1670 37889 59392
scaffold_1670	ALN	gene	38987	53971	2293	+	.	ID=gene00063;Name=scaffold_1670_46
scaffold_1670	ALN	mRNA	38987	53971	2293	+	.	ID=mRNA00063;Parent=gene00063;Name=scaffold_1670_46
scaffold_1670	ALN	cds	38987	39001	82	+	0	ID=cds00731;Parent=mRNA00063;Name=scaffold_1670_46;Target=HCOI00497400.t1 1 5 +
scaffold_1670	ALN	cds	40317	40409	194	+	0	ID=cds00732;Parent=mRNA00063;Name=scaffold_1670_46;Target=HCOI00497400.t1 6 36 +
scaffold_1670	ALN	cds	40867	40977	243	+	0	ID=cds00733;Parent=mRNA00063;Name=scaffold_1670_46;Target=HCOI00497400.t1 37 73 +
scaffold_1670	ALN	cds	41080	41172	212	+	0	ID=cds00734;Parent=mRNA00063;Name=scaffold_1670_46;Target=HCOI00497400.t1 74 104 +
scaffold_1670	ALN	cds	41425	41528	223	+	0	ID=cds00735;Parent=mRNA00063;Name=scaffold_1670_46;Target=HCOI00497400.t1 105 139 +
scaffold_1670	ALN	cds	41659	41741	183	+	1	ID=cds00736;Parent=mRNA00063;Name=scaffold_1670_46;Target=HCOI00497400.t1 140 166 +
scaffold_1670	ALN	cds	41825	41907	170	+	2	ID=cds00737;Parent=mRNA00063;Name=scaffold_1670_46;Target=HCOI00497400.t1 167 194 +
scaffold_1670	ALN	cds	47647	47781	280	+	0	ID=cds00738;Parent=mRNA00063;Name=scaffold_1670_46;Target=HCOI00497400.t1 195 239 +
scaffold_1670	ALN	cds	47893	48012	246	+	0	ID=cds00739;Parent=mRNA00063;Name=scaffold_1670_46;Target=HCOI00497400.t1 240 279 +
scaffold_1670	ALN	cds	49423	49550	251	+	0	ID=cds00740;Parent=mRNA00063;Name=scaffold_1670_46;Target=HCOI00497400.t1 280 322 +
scaffold_1670	ALN	cds	49610	49700	189	+	1	ID=cds00741;Parent=mRNA00063;Name=scaffold_1670_46;Target=HCOI00497400.t1 323 352 +
scaffold_1670	ALN	cds	49815	49898	176	+	0	ID=cds00742;Parent=mRNA00063;Name=scaffold_1670_46;Target=HCOI00497400.t1 353 380 +
scaffold_1670	ALN	cds	50020	50166	280	+	0	ID=cds00743;Parent=mRNA00063;Name=scaffold_1670_46;Target=HCOI00497400.t1 381 429 +
scaffold_1670	ALN	cds	53831	53971	268	+	0	ID=cds00744;Parent=mRNA00063;Name=scaffold_1670_46;Target=HCOI00497400.t1 430 476 +
##sequence-region	scaffold_843 1 20480
scaffold_843	ALN	gene	2	2310	527	-	.	ID=gene00064;Name=scaffold_843_1
scaffold_843	ALN	mRNA	2	2310	527	-	.	ID=mRNA00064;Parent=gene00064;Name=scaffold_843_1
scaffold_843	ALN	cds	2296	2310	81	-	0	ID=cds00745;Parent=mRNA00064;Name=scaffold_843_1;Target=HCOI00497400.t1 1 5 +
scaffold_843	ALN	cds	879	971	199	-	0	ID=cds00746;Parent=mRNA00064;Name=scaffold_843_1;Target=HCOI00497400.t1 6 36 +
scaffold_843	ALN	cds	281	391	244	-	0	ID=cds00747;Parent=mRNA00064;Name=scaffold_843_1;Target=HCOI00497400.t1 37 73 +
scaffold_843	ALN	cds	86	178	212	-	0	ID=cds00748;Parent=mRNA00064;Name=scaffold_843_1;Target=HCOI00497400.t1 74 104 +
scaffold_843	ALN	cds	2	28	1	-	0	ID=cds00749;Parent=mRNA00064;Name=scaffold_843_1;Target=HCOI00497400.t1 105 113 +
##sequence-region	scaffold_3249 1 29271
scaffold_3249	ALN	gene	25700	28978	2421	+	.	ID=gene00065;Name=scaffold_3249_27
scaffold_3249	ALN	mRNA	25700	28978	2421	+	.	ID=mRNA00065;Parent=gene00065;Name=scaffold_3249_27
scaffold_3249	ALN	cds	25700	25762	193	+	0	ID=cds00750;Parent=mRNA00065;Name=scaffold_3249_27;Target=HCOI01125100.t1 1 21 +
scaffold_3249	ALN	cds	25837	25938	195	+	0	ID=cds00751;Parent=mRNA00065;Name=scaffold_3249_27;Target=HCOI01125100.t1 22 55 +
scaffold_3249	ALN	cds	25995	26108	221	+	0	ID=cds00752;Parent=mRNA00065;Name=scaffold_3249_27;Target=HCOI01125100.t1 56 93 +
scaffold_3249	ALN	cds	26193	26285	178	+	0	ID=cds00753;Parent=mRNA00065;Name=scaffold_3249_27;Target=HCOI01125100.t1 94 124 +
scaffold_3249	ALN	cds	26359	26481	232	+	0	ID=cds00754;Parent=mRNA00065;Name=scaffold_3249_27;Target=HCOI01125100.t1 125 165 +
scaffold_3249	ALN	cds	26797	26884	182	+	0	ID=cds00755;Parent=mRNA00065;Name=scaffold_3249_27;Target=HCOI01125100.t1 166 194 +
scaffold_3249	ALN	cds	26952	27067	229	+	2	ID=cds00756;Parent=mRNA00065;Name=scaffold_3249_27;Target=HCOI01125100.t1 195 233 +
scaffold_3249	ALN	cds	27136	27294	316	+	0	ID=cds00757;Parent=mRNA00065;Name=scaffold_3249_27;Target=HCOI01125100.t1 234 286 +
scaffold_3249	ALN	cds	27635	27731	198	+	0	ID=cds00758;Parent=mRNA00065;Name=scaffold_3249_27;Target=HCOI01125100.t1 287 318 +
scaffold_3249	ALN	cds	27963	28109	276	+	2	ID=cds00759;Parent=mRNA00065;Name=scaffold_3249_27;Target=HCOI01125100.t1 319 367 +
scaffold_3249	ALN	cds	28173	28257	208	+	2	ID=cds00760;Parent=mRNA00065;Name=scaffold_3249_27;Target=HCOI01125100.t1 368 396 +
scaffold_3249	ALN	cds	28320	28424	201	+	1	ID=cds00761;Parent=mRNA00065;Name=scaffold_3249_27;Target=HCOI01125100.t1 397 431 +
scaffold_3249	ALN	cds	28696	28810	227	+	1	ID=cds00762;Parent=mRNA00065;Name=scaffold_3249_27;Target=HCOI01125100.t1 432 469 +
scaffold_3249	ALN	cds	28898	28978	186	+	0	ID=cds00763;Parent=mRNA00065;Name=scaffold_3249_27;Target=HCOI01125100.t1 470 496 +
##sequence-region	scaffold_2823 1 35458
scaffold_2823	ALN	gene	12855	25923	6347	+	.	ID=gene00066;Name=scaffold_2823_19
scaffold_2823	ALN	mRNA	12855	25923	6347	+	.	ID=mRNA00066;Parent=gene00066;Name=scaffold_2823_19
scaffold_2823	ALN	cds	12855	12887	127	+	0	ID=cds00764;Parent=mRNA00066;Name=scaffold_2823_19;Target=HCOI00981600.t1 1 11 +
scaffold_2823	ALN	cds	13725	13903	361	+	0	ID=cds00765;Parent=mRNA00066;Name=scaffold_2823_19;Target=HCOI00981600.t1 12 71 +
scaffold_2823	ALN	cds	13955	14100	296	+	1	ID=cds00766;Parent=mRNA00066;Name=scaffold_2823_19;Target=HCOI00981600.t1 72 119 +
scaffold_2823	ALN	cds	15415	15489	160	+	2	ID=cds00767;Parent=mRNA00066;Name=scaffold_2823_19;Target=HCOI00981600.t1 120 144 +
scaffold_2823	ALN	cds	15733	15824	187	+	2	ID=cds00768;Parent=mRNA00066;Name=scaffold_2823_19;Target=HCOI00981600.t1 145 175 +
scaffold_2823	ALN	cds	15878	15959	148	+	0	ID=cds00769;Parent=mRNA00066;Name=scaffold_2823_19;Target=HCOI00981600.t1 176 202 +
scaffold_2823	ALN	cds	16031	16094	170	+	2	ID=cds00770;Parent=mRNA00066;Name=scaffold_2823_19;Target=HCOI00981600.t1 203 224 +
scaffold_2823	ALN	cds	16176	16333	308	+	1	ID=cds00771;Parent=mRNA00066;Name=scaffold_2823_19;Target=HCOI00981600.t1 225 276 +
scaffold_2823	ALN	cds	16385	16519	274	+	2	ID=cds00772;Parent=mRNA00066;Name=scaffold_2823_19;Target=HCOI00981600.t1 277 321 +
scaffold_2823	ALN	cds	16874	17041	327	+	2	ID=cds00773;Parent=mRNA00066;Name=scaffold_2823_19;Target=HCOI00981600.t1 322 377 +
scaffold_2823	ALN	cds	17913	18028	243	+	2	ID=cds00774;Parent=mRNA00066;Name=scaffold_2823_19;Target=HCOI00981600.t1 378 416 +
scaffold_2823	ALN	cds	18085	18203	247	+	0	ID=cds00775;Parent=mRNA00066;Name=scaffold_2823_19;Target=HCOI00981600.t1 417 456 +
scaffold_2823	ALN	cds	18267	18312	107	+	1	ID=cds00776;Parent=mRNA00066;Name=scaffold_2823_19;Target=HCOI00981600.t1 457 471 +
scaffold_2823	ALN	cds	18741	18855	231	+	0	ID=cds00777;Parent=mRNA00066;Name=scaffold_2823_19;Target=HCOI00981600.t1 472 509 +
scaffold_2823	ALN	cds	19252	19435	361	+	2	ID=cds00778;Parent=mRNA00066;Name=scaffold_2823_19;Target=HCOI00981600.t1 510 571 +
scaffold_2823	ALN	cds	19631	19796	321	+	1	ID=cds00779;Parent=mRNA00066;Name=scaffold_2823_19;Target=HCOI00981600.t1 572 626 +
scaffold_2823	ALN	cds	19855	19911	138	+	0	ID=cds00780;Parent=mRNA00066;Name=scaffold_2823_19;Target=HCOI00981600.t1 627 645 +
scaffold_2823	ALN	cds	20140	20267	234	+	0	ID=cds00781;Parent=mRNA00066;Name=scaffold_2823_19;Target=HCOI00981600.t1 646 688 +
scaffold_2823	ALN	cds	20326	20404	164	+	1	ID=cds00782;Parent=mRNA00066;Name=scaffold_2823_19;Target=HCOI00981600.t1 689 714 +
scaffold_2823	ALN	cds	20458	20563	219	+	0	ID=cds00783;Parent=mRNA00066;Name=scaffold_2823_19;Target=HCOI00981600.t1 715 749 +
scaffold_2823	ALN	cds	20624	20740	230	+	2	ID=cds00784;Parent=mRNA00066;Name=scaffold_2823_19;Target=HCOI00981600.t1 750 788 +
scaffold_2823	ALN	cds	20797	20928	266	+	2	ID=cds00785;Parent=mRNA00066;Name=scaffold_2823_19;Target=HCOI00981600.t1 789 832 +
scaffold_2823	ALN	cds	21412	21495	193	+	2	ID=cds00786;Parent=mRNA00066;Name=scaffold_2823_19;Target=HCOI00981600.t1 833 860 +
scaffold_2823	ALN	cds	22084	22145	136	+	2	ID=cds00787;Parent=mRNA00066;Name=scaffold_2823_19;Target=HCOI00981600.t1 861 881 +
scaffold_2823	ALN	cds	22198	22292	215	+	0	ID=cds00788;Parent=mRNA00066;Name=scaffold_2823_19;Target=HCOI00981600.t1 882 913 +
scaffold_2823	ALN	cds	22569	22712	252	+	1	ID=cds00789;Parent=mRNA00066;Name=scaffold_2823_19;Target=HCOI00981600.t1 914 961 +
scaffold_2823	ALN	cds	22838	22967	269	+	1	ID=cds00790;Parent=mRNA00066;Name=scaffold_2823_19;Target=HCOI00981600.t1 962 1004 +
scaffold_2823	ALN	cds	23021	23087	149	+	0	ID=cds00791;Parent=mRNA00066;Name=scaffold_2823_19;Target=HCOI00981600.t1 1005 1026 +
scaffold_2823	ALN	cds	23274	23403	274	+	2	ID=cds00792;Parent=mRNA00066;Name=scaffold_2823_19;Target=HCOI00981600.t1 1027 1070 +
scaffold_2823	ALN	cds	23457	23566	234	+	1	ID=cds00793;Parent=mRNA00066;Name=scaffold_2823_19;Target=HCOI00981600.t1 1071 1106 +
scaffold_2823	ALN	cds	24229	24353	259	+	2	ID=cds00794;Parent=mRNA00066;Name=scaffold_2823_19;Target=HCOI00981600.t1 1107 1148 +
scaffold_2823	ALN	cds	24539	24631	194	+	0	ID=cds00795;Parent=mRNA00066;Name=scaffold_2823_19;Target=HCOI00981600.t1 1149 1179 +
scaffold_2823	ALN	cds	24772	24940	316	+	0	ID=cds00796;Parent=mRNA00066;Name=scaffold_2823_19;Target=HCOI00981600.t1 1180 1235 +
scaffold_2823	ALN	cds	25015	25128	205	+	2	ID=cds00797;Parent=mRNA00066;Name=scaffold_2823_19;Target=HCOI00981600.t1 1236 1273 +
scaffold_2823	ALN	cds	25588	25652	126	+	2	ID=cds00798;Parent=mRNA00066;Name=scaffold_2823_19;Target=HCOI00981600.t1 1274 1295 +
scaffold_2823	ALN	cds	25867	25923	149	+	0	ID=cds00799;Parent=mRNA00066;Name=scaffold_2823_19;Target=HCOI00981600.t1 1296 1314 +
##sequence-region	scaffold_1363 18433 39936
scaffold_1363	ALN	gene	32312	36401	1349	-	.	ID=gene00067;Name=scaffold_1363_34
scaffold_1363	ALN	mRNA	32312	36401	1349	-	.	ID=mRNA00067;Parent=gene00067;Name=scaffold_1363_34
scaffold_1363	ALN	cds	36315	36401	207	-	0	ID=cds00800;Parent=mRNA00067;Name=scaffold_1363_34;Target=HCOI00309500.t1 1 29 +
scaffold_1363	ALN	cds	35564	35674	226	-	0	ID=cds00801;Parent=mRNA00067;Name=scaffold_1363_34;Target=HCOI00309500.t1 30 66 +
scaffold_1363	ALN	cds	35395	35480	190	-	0	ID=cds00802;Parent=mRNA00067;Name=scaffold_1363_34;Target=HCOI00309500.t1 67 95 +
scaffold_1363	ALN	cds	35235	35325	187	-	1	ID=cds00803;Parent=mRNA00067;Name=scaffold_1363_34;Target=HCOI00309500.t1 96 125 +
scaffold_1363	ALN	cds	35027	35155	255	-	0	ID=cds00804;Parent=mRNA00067;Name=scaffold_1363_34;Target=HCOI00309500.t1 126 168 +
scaffold_1363	ALN	cds	34819	34971	295	-	0	ID=cds00805;Parent=mRNA00067;Name=scaffold_1363_34;Target=HCOI00309500.t1 169 219 +
scaffold_1363	ALN	cds	34570	34743	352	-	0	ID=cds00806;Parent=mRNA00067;Name=scaffold_1363_34;Target=HCOI00309500.t1 220 277 +
scaffold_1363	ALN	cds	34384	34474	193	-	0	ID=cds00807;Parent=mRNA00067;Name=scaffold_1363_34;Target=HCOI00309500.t1 278 307 +
scaffold_1363	ALN	cds	34215	34327	230	-	2	ID=cds00808;Parent=mRNA00067;Name=scaffold_1363_34;Target=HCOI00309500.t1 308 345 +
scaffold_1363	ALN	cds	33759	34001	-375	-	0	ID=cds00809;Parent=mRNA00067;Name=scaffold_1363_34;Target=HCOI00309500.t1 389 408 +
scaffold_1363	ALN	cds	32312	33202	75	-	0	ID=cds00810;Parent=mRNA00067;Name=scaffold_1363_34;Target=HCOI00309500.t1 481 607 +
##sequence-region	scaffold_1998 1 39936
scaffold_1998	ALN	gene	10248	27212	3591	-	.	ID=gene00068;Name=scaffold_1998_18
scaffold_1998	ALN	mRNA	10248	27212	3591	-	.	ID=mRNA00068;Parent=gene00068;Name=scaffold_1998_18
scaffold_1998	ALN	cds	27060	27212	320	-	0	ID=cds00811;Parent=mRNA00068;Name=scaffold_1998_18;Target=s3407 1 51 +
scaffold_1998	ALN	cds	25225	25366	288	-	0	ID=cds00812;Parent=mRNA00068;Name=scaffold_1998_18;Target=s3407 52 98 +
scaffold_1998	ALN	cds	24849	24925	186	-	2	ID=cds00813;Parent=mRNA00068;Name=scaffold_1998_18;Target=s3407 99 124 +
scaffold_1998	ALN	cds	23328	23486	301	-	0	ID=cds00814;Parent=mRNA00068;Name=scaffold_1998_18;Target=s3407 125 177 +
scaffold_1998	ALN	cds	21488	21620	298	-	0	ID=cds00815;Parent=mRNA00068;Name=scaffold_1998_18;Target=s3407 178 221 +
scaffold_1998	ALN	cds	21309	21425	244	-	2	ID=cds00816;Parent=mRNA00068;Name=scaffold_1998_18;Target=s3407 222 260 +
scaffold_1998	ALN	cds	21151	21256	228	-	2	ID=cds00817;Parent=mRNA00068;Name=scaffold_1998_18;Target=s3407 261 296 +
scaffold_1998	ALN	cds	20864	21022	348	-	1	ID=cds00818;Parent=mRNA00068;Name=scaffold_1998_18;Target=s3407 297 349 +
scaffold_1998	ALN	cds	20723	20801	151	-	1	ID=cds00819;Parent=mRNA00068;Name=scaffold_1998_18;Target=s3407 350 375 +
scaffold_1998	ALN	cds	20186	20283	218	-	0	ID=cds00820;Parent=mRNA00068;Name=scaffold_1998_18;Target=s3407 376 408 +
scaffold_1998	ALN	cds	20037	20130	206	-	1	ID=cds00821;Parent=mRNA00068;Name=scaffold_1998_18;Target=s3407 409 439 +
scaffold_1998	ALN	cds	19819	19974	316	-	0	ID=cds00822;Parent=mRNA00068;Name=scaffold_1998_18;Target=s3407 440 491 +
scaffold_1998	ALN	cds	17575	17625	115	-	0	ID=cds00823;Parent=mRNA00068;Name=scaffold_1998_18;Target=s3407 492 508 +
scaffold_1998	ALN	cds	17396	17500	241	-	0	ID=cds00824;Parent=mRNA00068;Name=scaffold_1998_18;Target=s3407 509 543 +
scaffold_1998	ALN	cds	15169	15229	124	-	0	ID=cds00825;Parent=mRNA00068;Name=scaffold_1998_18;Target=s3407 544 563 +
scaffold_1998	ALN	cds	14978	15111	247	-	2	ID=cds00826;Parent=mRNA00068;Name=scaffold_1998_18;Target=s3407 564 608 +
scaffold_1998	ALN	cds	14806	14921	218	-	0	ID=cds00827;Parent=mRNA00068;Name=scaffold_1998_18;Target=s3407 609 647 +
scaffold_1998	ALN	cds	14565	14648	172	-	1	ID=cds00828;Parent=mRNA00068;Name=scaffold_1998_18;Target=s3407 648 675 +
scaffold_1998	ALN	cds	14440	14501	103	-	1	ID=cds00829;Parent=mRNA00068;Name=scaffold_1998_18;Target=s3407 676 695 +
scaffold_1998	ALN	cds	10248	10375	257	-	2	ID=cds00830;Parent=mRNA00068;Name=scaffold_1998_18;Target=s3407 696 738 +
