# Supplementary material for: Expanding the view on the evolution of the nematode dauer signalling pathways: refinement through gene gain and pathway co-option
Source: BMC Genomics. 2016 Jun 27;17:476. doi: 10.1186/s12864-016-2770-7 (PMC4924289; doi:10.1186/s12864-016-2770-7)
Supplement: Additional file 4: — Gene models in gff format. (TGZ 240 kb) [file 12864_2016_2770_MOESM4_ESM.tgz › h_contortus-PRJNA205202-WS246-annotations.gff]

##gff-version	3
##Species, BioProject, Release: H. contortus, PRJNA205202, WS246
##sequence-region	scaffold6618 17409 37888
scaffold6618	ALN	gene	22308	28515	1373	-	.	ID=gene00001;Name=scaffold6618_25
scaffold6618	ALN	mRNA	22308	28515	1373	-	.	ID=mRNA00001;Parent=gene00001;Name=scaffold6618_25
scaffold6618	ALN	cds	28400	28515	278	-	0	ID=cds00001;Parent=mRNA00001;Name=scaffold6618_25;Target=maker-scaffold6618-augustus-gene-0.18-mRNA-1 1 39 +
scaffold6618	ALN	cds	26097	26178	188	-	1	ID=cds00002;Parent=mRNA00001;Name=scaffold6618_25;Target=maker-scaffold6618-augustus-gene-0.18-mRNA-1 40 66 +
scaffold6618	ALN	cds	25939	26019	184	-	0	ID=cds00003;Parent=mRNA00001;Name=scaffold6618_25;Target=maker-scaffold6618-augustus-gene-0.18-mRNA-1 67 93 +
scaffold6618	ALN	cds	25785	25861	163	-	0	ID=cds00004;Parent=mRNA00001;Name=scaffold6618_25;Target=maker-scaffold6618-augustus-gene-0.18-mRNA-1 94 119 +
scaffold6618	ALN	cds	23473	23599	255	-	1	ID=cds00005;Parent=mRNA00001;Name=scaffold6618_25;Target=maker-scaffold6618-augustus-gene-0.18-mRNA-1 120 161 +
scaffold6618	ALN	cds	23249	23375	250	-	0	ID=cds00006;Parent=mRNA00001;Name=scaffold6618_25;Target=maker-scaffold6618-augustus-gene-0.18-mRNA-1 162 203 +
scaffold6618	ALN	cds	22308	22495	378	-	2	ID=cds00007;Parent=mRNA00001;Name=scaffold6618_25;Target=maker-scaffold6618-augustus-gene-0.18-mRNA-1 204 266 +
##sequence-region	scaffold1062 1 37888
scaffold1062	ALN	gene	6431	27740	3414	-	.	ID=gene00002;Name=scaffold1062_17
scaffold1062	ALN	mRNA	6431	27740	3414	-	.	ID=mRNA00002;Parent=gene00002;Name=scaffold1062_17
scaffold1062	ALN	cds	27573	27740	153	-	0	ID=cds00008;Parent=mRNA00002;Name=scaffold1062_17;Target=s3737 1 52 +
scaffold1062	ALN	cds	27447	27527	171	-	0	ID=cds00009;Parent=mRNA00002;Name=scaffold1062_17;Target=s3737 53 79 +
scaffold1062	ALN	cds	26896	26995	210	-	0	ID=cds00010;Parent=mRNA00002;Name=scaffold1062_17;Target=s3737 80 112 +
scaffold1062	ALN	cds	26354	26464	189	-	2	ID=cds00011;Parent=mRNA00002;Name=scaffold1062_17;Target=s3737 113 149 +
scaffold1062	ALN	cds	26190	26282	179	-	2	ID=cds00012;Parent=mRNA00002;Name=scaffold1062_17;Target=s3737 150 180 +
scaffold1062	ALN	cds	25868	26031	269	-	2	ID=cds00013;Parent=mRNA00002;Name=scaffold1062_17;Target=s3737 181 231 +
scaffold1062	ALN	cds	24929	25054	161	-	0	ID=cds00014;Parent=mRNA00002;Name=scaffold1062_17;Target=s3737 232 270 +
scaffold1062	ALN	cds	22507	22668	224	-	0	ID=cds00015;Parent=mRNA00002;Name=scaffold1062_17;Target=s3737 271 317 +
scaffold1062	ALN	cds	22281	22433	213	-	0	ID=cds00016;Parent=mRNA00002;Name=scaffold1062_17;Target=s3737 318 362 +
scaffold1062	ALN	cds	21110	21251	281	-	0	ID=cds00017;Parent=mRNA00002;Name=scaffold1062_17;Target=s3737 363 409 +
scaffold1062	ALN	cds	19800	20020	365	-	2	ID=cds00018;Parent=mRNA00002;Name=scaffold1062_17;Target=s3737 410 483 +
scaffold1062	ALN	cds	18387	18427	-42	-	0	ID=cds00019;Parent=mRNA00002;Name=scaffold1062_17;Target=s3737 484 496 +
scaffold1062	ALN	cds	17646	17748	211	-	1	ID=cds00020;Parent=mRNA00002;Name=scaffold1062_17;Target=s3737 497 530 +
scaffold1062	ALN	cds	17522	17584	116	-	0	ID=cds00021;Parent=mRNA00002;Name=scaffold1062_17;Target=s3737 531 551 +
scaffold1062	ALN	cds	17067	17155	181	-	0	ID=cds00022;Parent=mRNA00002;Name=scaffold1062_17;Target=s3737 552 581 +
scaffold1062	ALN	cds	16684	16805	263	-	1	ID=cds00023;Parent=mRNA00002;Name=scaffold1062_17;Target=s3737 582 621 +
scaffold1062	ALN	cds	16506	16621	251	-	2	ID=cds00024;Parent=mRNA00002;Name=scaffold1062_17;Target=s3737 622 660 +
scaffold1062	ALN	cds	15907	16088	303	-	0	ID=cds00025;Parent=mRNA00002;Name=scaffold1062_17;Target=s3737 661 721 +
scaffold1062	ALN	cds	15721	15842	218	-	1	ID=cds00026;Parent=mRNA00002;Name=scaffold1062_17;Target=s3737 722 761 +
scaffold1062	ALN	cds	15504	15567	149	-	2	ID=cds00027;Parent=mRNA00002;Name=scaffold1062_17;Target=s3737 762 783 +
scaffold1062	ALN	cds	6906	7038	249	-	1	ID=cds00028;Parent=mRNA00002;Name=scaffold1062_17;Target=s3737 784 827 +
scaffold1062	ALN	cds	6431	6565	229	-	0	ID=cds00029;Parent=mRNA00002;Name=scaffold1062_17;Target=s3737 828 869 +
##sequence-region	scaffold1290 1 10330
scaffold1290	ALN	gene	2737	10283	2031	-	.	ID=gene00003;Name=scaffold1290_6
scaffold1290	ALN	mRNA	2737	10283	2031	-	.	ID=mRNA00003;Parent=gene00003;Name=scaffold1290_6
scaffold1290	ALN	cds	10167	10283	286	-	0	ID=cds00030;Parent=mRNA00003;Name=scaffold1290_6;Target=maker-scaffold1290-snap-gene-0.3-mRNA-1 1 39 +
scaffold1290	ALN	cds	8378	8525	303	-	0	ID=cds00031;Parent=mRNA00003;Name=scaffold1290_6;Target=maker-scaffold1290-snap-gene-0.3-mRNA-1 40 88 +
scaffold1290	ALN	cds	7693	7817	253	-	2	ID=cds00032;Parent=mRNA00003;Name=scaffold1290_6;Target=maker-scaffold1290-snap-gene-0.3-mRNA-1 89 130 +
scaffold1290	ALN	cds	7406	7509	215	-	0	ID=cds00033;Parent=mRNA00003;Name=scaffold1290_6;Target=maker-scaffold1290-snap-gene-0.3-mRNA-1 131 165 +
scaffold1290	ALN	cds	5927	6082	320	-	1	ID=cds00034;Parent=mRNA00003;Name=scaffold1290_6;Target=maker-scaffold1290-snap-gene-0.3-mRNA-1 166 217 +
scaffold1290	ALN	cds	5518	5806	77	-	1	ID=cds00035;Parent=mRNA00003;Name=scaffold1290_6;Target=maker-scaffold1290-snap-gene-0.3-mRNA-1 250 291 +
scaffold1290	ALN	cds	4566	4668	215	-	0	ID=cds00036;Parent=mRNA00003;Name=scaffold1290_6;Target=maker-scaffold1290-snap-gene-0.3-mRNA-1 292 325 +
scaffold1290	ALN	cds	4419	4493	165	-	2	ID=cds00037;Parent=mRNA00003;Name=scaffold1290_6;Target=maker-scaffold1290-snap-gene-0.3-mRNA-1 326 350 +
scaffold1290	ALN	cds	3770	3858	185	-	2	ID=cds00038;Parent=mRNA00003;Name=scaffold1290_6;Target=maker-scaffold1290-snap-gene-0.3-mRNA-1 351 380 +
scaffold1290	ALN	cds	3106	3227	265	-	0	ID=cds00039;Parent=mRNA00003;Name=scaffold1290_6;Target=maker-scaffold1290-snap-gene-0.3-mRNA-1 381 420 +
scaffold1290	ALN	cds	2860	2975	248	-	1	ID=cds00040;Parent=mRNA00003;Name=scaffold1290_6;Target=maker-scaffold1290-snap-gene-0.3-mRNA-1 421 459 +
scaffold1290	ALN	cds	2737	2778	89	-	2	ID=cds00041;Parent=mRNA00003;Name=scaffold1290_6;Target=maker-scaffold1290-snap-gene-0.3-mRNA-1 460 473 +
##sequence-region	scaffold1062 1 37888
scaffold1062	ALN	gene	16274	24477	1279	-	.	ID=gene00004;Name=scaffold1062_20
scaffold1062	ALN	mRNA	16274	24477	1279	-	.	ID=mRNA00004;Parent=gene00004;Name=scaffold1062_20
scaffold1062	ALN	cds	24402	24477	152	-	0	ID=cds00042;Parent=mRNA00004;Name=scaffold1062_20;Target=maker-scaffold1290-snap-gene-0.3-mRNA-1 1 25 +
scaffold1062	ALN	cds	23435	23484	37	-	2	ID=cds00043;Parent=mRNA00004;Name=scaffold1062_20;Target=maker-scaffold1290-snap-gene-0.3-mRNA-1 26 39 +
scaffold1062	ALN	cds	21110	21239	270	-	0	ID=cds00044;Parent=mRNA00004;Name=scaffold1062_20;Target=maker-scaffold1290-snap-gene-0.3-mRNA-1 40 82 +
scaffold1062	ALN	cds	19896	20020	221	-	2	ID=cds00045;Parent=mRNA00004;Name=scaffold1062_20;Target=maker-scaffold1290-snap-gene-0.3-mRNA-1 83 130 +
scaffold1062	ALN	cds	19695	19798	223	-	0	ID=cds00046;Parent=mRNA00004;Name=scaffold1062_20;Target=maker-scaffold1290-snap-gene-0.3-mRNA-1 131 165 +
scaffold1062	ALN	cds	19337	19486	-30	-	1	ID=cds00047;Parent=mRNA00004;Name=scaffold1062_20;Target=maker-scaffold1290-snap-gene-0.3-mRNA-1 166 250 +
scaffold1062	ALN	cds	18387	18509	-46	-	1	ID=cds00048;Parent=mRNA00004;Name=scaffold1062_20;Target=maker-scaffold1290-snap-gene-0.3-mRNA-1 251 291 +
scaffold1062	ALN	cds	17646	17748	211	-	1	ID=cds00049;Parent=mRNA00004;Name=scaffold1062_20;Target=maker-scaffold1290-snap-gene-0.3-mRNA-1 292 325 +
scaffold1062	ALN	cds	17510	17584	177	-	0	ID=cds00050;Parent=mRNA00004;Name=scaffold1062_20;Target=maker-scaffold1290-snap-gene-0.3-mRNA-1 326 350 +
scaffold1062	ALN	cds	17067	17155	181	-	0	ID=cds00051;Parent=mRNA00004;Name=scaffold1062_20;Target=maker-scaffold1290-snap-gene-0.3-mRNA-1 351 380 +
scaffold1062	ALN	cds	16684	16805	263	-	1	ID=cds00052;Parent=mRNA00004;Name=scaffold1062_20;Target=maker-scaffold1290-snap-gene-0.3-mRNA-1 381 420 +
scaffold1062	ALN	cds	16506	16621	251	-	2	ID=cds00053;Parent=mRNA00004;Name=scaffold1062_20;Target=maker-scaffold1290-snap-gene-0.3-mRNA-1 421 459 +
scaffold1062	ALN	cds	16274	16318	20	-	0	ID=cds00054;Parent=mRNA00004;Name=scaffold1062_20;Target=maker-scaffold1290-snap-gene-0.3-mRNA-1 460 473 +
##sequence-region	scaffold15637 54273 77763
scaffold15637	ALN	gene	66403	77009	2971	+	.	ID=gene00005;Name=scaffold15637_71
scaffold15637	ALN	mRNA	66403	77009	2971	+	.	ID=mRNA00005;Parent=gene00005;Name=scaffold15637_71
scaffold15637	ALN	cds	66403	66506	269	+	0	ID=cds00055;Parent=mRNA00005;Name=scaffold15637_71;Target=augustus-scaffold15637-abinit-gene-0.2-mRNA-1 1 35 +
scaffold15637	ALN	cds	67221	67329	221	+	1	ID=cds00056;Parent=mRNA00005;Name=scaffold15637_71;Target=augustus-scaffold15637-abinit-gene-0.2-mRNA-1 36 71 +
scaffold15637	ALN	cds	68923	69033	233	+	0	ID=cds00057;Parent=mRNA00005;Name=scaffold15637_71;Target=augustus-scaffold15637-abinit-gene-0.2-mRNA-1 72 108 +
scaffold15637	ALN	cds	69799	69954	263	+	0	ID=cds00058;Parent=mRNA00005;Name=scaffold15637_71;Target=augustus-scaffold15637-abinit-gene-0.2-mRNA-1 109 160 +
scaffold15637	ALN	cds	70024	70155	252	+	0	ID=cds00059;Parent=mRNA00005;Name=scaffold15637_71;Target=augustus-scaffold15637-abinit-gene-0.2-mRNA-1 161 204 +
scaffold15637	ALN	cds	70218	70322	194	+	0	ID=cds00060;Parent=mRNA00005;Name=scaffold15637_71;Target=augustus-scaffold15637-abinit-gene-0.2-mRNA-1 205 239 +
scaffold15637	ALN	cds	71427	71618	381	+	0	ID=cds00061;Parent=mRNA00005;Name=scaffold15637_71;Target=augustus-scaffold15637-abinit-gene-0.2-mRNA-1 240 303 +
scaffold15637	ALN	cds	73279	73485	402	+	0	ID=cds00062;Parent=mRNA00005;Name=scaffold15637_71;Target=augustus-scaffold15637-abinit-gene-0.2-mRNA-1 304 372 +
scaffold15637	ALN	cds	75263	75391	281	+	0	ID=cds00063;Parent=mRNA00005;Name=scaffold15637_71;Target=augustus-scaffold15637-abinit-gene-0.2-mRNA-1 373 415 +
scaffold15637	ALN	cds	76341	76555	421	+	0	ID=cds00064;Parent=mRNA00005;Name=scaffold15637_71;Target=augustus-scaffold15637-abinit-gene-0.2-mRNA-1 416 487 +
scaffold15637	ALN	cds	76619	76766	303	+	1	ID=cds00065;Parent=mRNA00005;Name=scaffold15637_71;Target=augustus-scaffold15637-abinit-gene-0.2-mRNA-1 488 536 +
scaffold15637	ALN	cds	76827	77009	350	+	0	ID=cds00066;Parent=mRNA00005;Name=scaffold15637_71;Target=augustus-scaffold15637-abinit-gene-0.2-mRNA-1 537 597 +
##sequence-region	scaffold1231 54273 93184
scaffold1231	ALN	gene	78924	84004	892	+	.	ID=gene00006;Name=scaffold1231_81
scaffold1231	ALN	mRNA	78924	84004	892	+	.	ID=mRNA00006;Parent=gene00006;Name=scaffold1231_81
scaffold1231	ALN	cds	78924	78965	137	+	0	ID=cds00067;Parent=mRNA00006;Name=scaffold1231_81;Target=snap-scaffold1231-abinit-gene-1.17-mRNA-1 1 14 +
scaffold1231	ALN	cds	83029	83145	228	+	0	ID=cds00068;Parent=mRNA00006;Name=scaffold1231_81;Target=snap-scaffold1231-abinit-gene-1.17-mRNA-1 15 53 +
scaffold1231	ALN	cds	83393	83475	175	+	0	ID=cds00069;Parent=mRNA00006;Name=scaffold1231_81;Target=snap-scaffold1231-abinit-gene-1.17-mRNA-1 54 81 +
scaffold1231	ALN	cds	83597	83720	253	+	1	ID=cds00070;Parent=mRNA00006;Name=scaffold1231_81;Target=snap-scaffold1231-abinit-gene-1.17-mRNA-1 82 122 +
scaffold1231	ALN	cds	83858	84004	319	+	0	ID=cds00071;Parent=mRNA00006;Name=scaffold1231_81;Target=snap-scaffold1231-abinit-gene-1.17-mRNA-1 123 171 +
##sequence-region	scaffold1231 54273 93184
scaffold1231	ALN	gene	78522	78923	72	+	.	ID=gene00007;Name=scaffold1231_78
scaffold1231	ALN	mRNA	78522	78923	72	+	.	ID=mRNA00007;Parent=gene00007;Name=scaffold1231_78
scaffold1231	ALN	cds	78522	78563	137	+	0	ID=cds00072;Parent=mRNA00007;Name=scaffold1231_78;Target=snap-scaffold1231-abinit-gene-1.17-mRNA-1 1 14 +
scaffold1231	ALN	cds	78858	78923	-11	+	0	ID=cds00073;Parent=mRNA00007;Name=scaffold1231_78;Target=snap-scaffold1231-abinit-gene-1.17-mRNA-1 15 43 +
##sequence-region	scaffold3446 1 37888
scaffold3446	ALN	gene	6930	35226	1784	-	.	ID=gene00008;Name=scaffold3446_21
scaffold3446	ALN	mRNA	6930	35226	1784	-	.	ID=mRNA00008;Parent=gene00008;Name=scaffold3446_21
scaffold3446	ALN	cds	35138	35226	244	-	0	ID=cds00074;Parent=mRNA00008;Name=scaffold3446_21;Target=maker-scaffold3446-snap-gene-0.15-mRNA-1 1 30 +
scaffold3446	ALN	cds	32870	34531	-2944	-	1	ID=cds00075;Parent=mRNA00008;Name=scaffold3446_21;Target=maker-scaffold3446-snap-gene-0.15-mRNA-1 31 102 +
scaffold3446	ALN	cds	31727	31848	228	-	1	ID=cds00076;Parent=mRNA00008;Name=scaffold3446_21;Target=maker-scaffold3446-snap-gene-0.15-mRNA-1 103 142 +
scaffold3446	ALN	cds	29726	29826	212	-	2	ID=cds00077;Parent=mRNA00008;Name=scaffold3446_21;Target=maker-scaffold3446-snap-gene-0.15-mRNA-1 143 176 +
scaffold3446	ALN	cds	29578	29649	159	-	0	ID=cds00078;Parent=mRNA00008;Name=scaffold3446_21;Target=maker-scaffold3446-snap-gene-0.15-mRNA-1 177 200 +
scaffold3446	ALN	cds	27417	27472	129	-	0	ID=cds00079;Parent=mRNA00008;Name=scaffold3446_21;Target=maker-scaffold3446-snap-gene-0.15-mRNA-1 201 219 +
scaffold3446	ALN	cds	27215	27273	84	-	1	ID=cds00080;Parent=mRNA00008;Name=scaffold3446_21;Target=maker-scaffold3446-snap-gene-0.15-mRNA-1 220 238 +
scaffold3446	ALN	cds	25014	25114	102	-	2	ID=cds00081;Parent=mRNA00008;Name=scaffold3446_21;Target=maker-scaffold3446-snap-gene-0.15-mRNA-1 239 282 +
scaffold3446	ALN	cds	24826	24954	265	-	0	ID=cds00082;Parent=mRNA00008;Name=scaffold3446_21;Target=maker-scaffold3446-snap-gene-0.15-mRNA-1 283 325 +
scaffold3446	ALN	cds	24205	24296	187	-	0	ID=cds00083;Parent=mRNA00008;Name=scaffold3446_21;Target=maker-scaffold3446-snap-gene-0.15-mRNA-1 326 356 +
scaffold3446	ALN	cds	24039	24132	185	-	1	ID=cds00084;Parent=mRNA00008;Name=scaffold3446_21;Target=maker-scaffold3446-snap-gene-0.15-mRNA-1 357 387 +
scaffold3446	ALN	cds	22302	22357	143	-	0	ID=cds00085;Parent=mRNA00008;Name=scaffold3446_21;Target=maker-scaffold3446-snap-gene-0.15-mRNA-1 388 406 +
scaffold3446	ALN	cds	22030	22157	239	-	1	ID=cds00086;Parent=mRNA00008;Name=scaffold3446_21;Target=maker-scaffold3446-snap-gene-0.15-mRNA-1 407 448 +
scaffold3446	ALN	cds	21713	21831	243	-	2	ID=cds00087;Parent=mRNA00008;Name=scaffold3446_21;Target=maker-scaffold3446-snap-gene-0.15-mRNA-1 449 488 +
scaffold3446	ALN	cds	21227	21295	161	-	0	ID=cds00088;Parent=mRNA00008;Name=scaffold3446_21;Target=maker-scaffold3446-snap-gene-0.15-mRNA-1 489 511 +
scaffold3446	ALN	cds	20602	20740	262	-	0	ID=cds00089;Parent=mRNA00008;Name=scaffold3446_21;Target=maker-scaffold3446-snap-gene-0.15-mRNA-1 512 557 +
scaffold3446	ALN	cds	19397	19533	198	-	2	ID=cds00090;Parent=mRNA00008;Name=scaffold3446_21;Target=maker-scaffold3446-snap-gene-0.15-mRNA-1 558 592 +
scaffold3446	ALN	cds	18544	18576	74	-	0	ID=cds00091;Parent=mRNA00008;Name=scaffold3446_21;Target=maker-scaffold3446-snap-gene-0.15-mRNA-1 593 603 +
scaffold3446	ALN	cds	16972	17057	182	-	0	ID=cds00092;Parent=mRNA00008;Name=scaffold3446_21;Target=maker-scaffold3446-snap-gene-0.15-mRNA-1 604 632 +
scaffold3446	ALN	cds	16824	16898	151	-	1	ID=cds00093;Parent=mRNA00008;Name=scaffold3446_21;Target=maker-scaffold3446-snap-gene-0.15-mRNA-1 633 657 +
scaffold3446	ALN	cds	16565	16649	163	-	1	ID=cds00094;Parent=mRNA00008;Name=scaffold3446_21;Target=maker-scaffold3446-snap-gene-0.15-mRNA-1 658 685 +
scaffold3446	ALN	cds	15456	15503	111	-	0	ID=cds00095;Parent=mRNA00008;Name=scaffold3446_21;Target=maker-scaffold3446-snap-gene-0.15-mRNA-1 686 701 +
scaffold3446	ALN	cds	14017	14108	193	-	0	ID=cds00096;Parent=mRNA00008;Name=scaffold3446_21;Target=maker-scaffold3446-snap-gene-0.15-mRNA-1 702 732 +
scaffold3446	ALN	cds	13051	13144	203	-	1	ID=cds00097;Parent=mRNA00008;Name=scaffold3446_21;Target=maker-scaffold3446-snap-gene-0.15-mRNA-1 733 763 +
scaffold3446	ALN	cds	12691	12780	176	-	0	ID=cds00098;Parent=mRNA00008;Name=scaffold3446_21;Target=maker-scaffold3446-snap-gene-0.15-mRNA-1 764 793 +
scaffold3446	ALN	cds	12506	12599	197	-	0	ID=cds00099;Parent=mRNA00008;Name=scaffold3446_21;Target=maker-scaffold3446-snap-gene-0.15-mRNA-1 794 824 +
scaffold3446	ALN	cds	11401	11498	193	-	2	ID=cds00100;Parent=mRNA00008;Name=scaffold3446_21;Target=maker-scaffold3446-snap-gene-0.15-mRNA-1 825 857 +
scaffold3446	ALN	cds	11250	11334	30	-	0	ID=cds00101;Parent=mRNA00008;Name=scaffold3446_21;Target=maker-scaffold3446-snap-gene-0.15-mRNA-1 858 946 +
scaffold3446	ALN	cds	9926	10053	272	-	2	ID=cds00102;Parent=mRNA00008;Name=scaffold3446_21;Target=maker-scaffold3446-snap-gene-0.15-mRNA-1 947 989 +
scaffold3446	ALN	cds	9764	9819	109	-	0	ID=cds00103;Parent=mRNA00008;Name=scaffold3446_21;Target=maker-scaffold3446-snap-gene-0.15-mRNA-1 990 1008 +
scaffold3446	ALN	cds	9467	9607	272	-	1	ID=cds00104;Parent=mRNA00008;Name=scaffold3446_21;Target=maker-scaffold3446-snap-gene-0.15-mRNA-1 1009 1055 +
scaffold3446	ALN	cds	8520	8643	212	-	1	ID=cds00105;Parent=mRNA00008;Name=scaffold3446_21;Target=maker-scaffold3446-snap-gene-0.15-mRNA-1 1056 1096 +
scaffold3446	ALN	cds	8391	8459	164	-	0	ID=cds00106;Parent=mRNA00008;Name=scaffold3446_21;Target=maker-scaffold3446-snap-gene-0.15-mRNA-1 1097 1119 +
scaffold3446	ALN	cds	7359	7490	296	-	0	ID=cds00107;Parent=mRNA00008;Name=scaffold3446_21;Target=maker-scaffold3446-snap-gene-0.15-mRNA-1 1120 1163 +
scaffold3446	ALN	cds	7171	7302	253	-	0	ID=cds00108;Parent=mRNA00008;Name=scaffold3446_21;Target=maker-scaffold3446-snap-gene-0.15-mRNA-1 1164 1207 +
scaffold3446	ALN	cds	6930	7115	327	-	0	ID=cds00109;Parent=mRNA00008;Name=scaffold3446_21;Target=maker-scaffold3446-snap-gene-0.15-mRNA-1 1208 1269 +
##sequence-region	C469363 1 37888
C469363	ALN	gene	3	12213	2060	+	.	ID=gene00009;Name=C469363_6
C469363	ALN	mRNA	3	12213	2060	+	.	ID=mRNA00009;Parent=gene00009;Name=C469363_6
C469363	ALN	cds	3	386	45	+	0	ID=cds00110;Parent=mRNA00009;Name=C469363_6;Target=maker-scaffold3446-snap-gene-0.15-mRNA-1 449 456 +
C469363	ALN	cds	2242	2249	12	+	2	ID=cds00111;Parent=mRNA00009;Name=C469363_6;Target=maker-scaffold3446-snap-gene-0.15-mRNA-1 457 458 +
C469363	ALN	cds	2343	2497	-3	+	0	ID=cds00112;Parent=mRNA00009;Name=C469363_6;Target=maker-scaffold3446-snap-gene-0.15-mRNA-1 459 515 +
C469363	ALN	cds	2640	2746	31	+	1	ID=cds00113;Parent=mRNA00009;Name=C469363_6;Target=maker-scaffold3446-snap-gene-0.15-mRNA-1 516 561 +
C469363	ALN	cds	2860	3048	104	+	2	ID=cds00114;Parent=mRNA00009;Name=C469363_6;Target=maker-scaffold3446-snap-gene-0.15-mRNA-1 562 632 +
C469363	ALN	cds	3118	3192	147	+	2	ID=cds00115;Parent=mRNA00009;Name=C469363_6;Target=maker-scaffold3446-snap-gene-0.15-mRNA-1 633 657 +
C469363	ALN	cds	3259	3343	174	+	2	ID=cds00116;Parent=mRNA00009;Name=C469363_6;Target=maker-scaffold3446-snap-gene-0.15-mRNA-1 658 685 +
C469363	ALN	cds	4070	4117	111	+	1	ID=cds00117;Parent=mRNA00009;Name=C469363_6;Target=maker-scaffold3446-snap-gene-0.15-mRNA-1 686 701 +
C469363	ALN	cds	4835	4926	187	+	1	ID=cds00118;Parent=mRNA00009;Name=C469363_6;Target=maker-scaffold3446-snap-gene-0.15-mRNA-1 702 732 +
C469363	ALN	cds	4999	5092	185	+	2	ID=cds00119;Parent=mRNA00009;Name=C469363_6;Target=maker-scaffold3446-snap-gene-0.15-mRNA-1 733 763 +
C469363	ALN	cds	5738	5827	179	+	1	ID=cds00120;Parent=mRNA00009;Name=C469363_6;Target=maker-scaffold3446-snap-gene-0.15-mRNA-1 764 793 +
C469363	ALN	cds	5905	5998	196	+	1	ID=cds00121;Parent=mRNA00009;Name=C469363_6;Target=maker-scaffold3446-snap-gene-0.15-mRNA-1 794 824 +
C469363	ALN	cds	6438	6535	200	+	0	ID=cds00122;Parent=mRNA00009;Name=C469363_6;Target=maker-scaffold3446-snap-gene-0.15-mRNA-1 825 857 +
C469363	ALN	cds	6600	6684	49	+	1	ID=cds00123;Parent=mRNA00009;Name=C469363_6;Target=maker-scaffold3446-snap-gene-0.15-mRNA-1 858 946 +
C469363	ALN	cds	7532	7659	270	+	0	ID=cds00124;Parent=mRNA00009;Name=C469363_6;Target=maker-scaffold3446-snap-gene-0.15-mRNA-1 947 989 +
C469363	ALN	cds	7766	7821	110	+	1	ID=cds00125;Parent=mRNA00009;Name=C469363_6;Target=maker-scaffold3446-snap-gene-0.15-mRNA-1 990 1008 +
C469363	ALN	cds	7887	8027	263	+	2	ID=cds00126;Parent=mRNA00009;Name=C469363_6;Target=maker-scaffold3446-snap-gene-0.15-mRNA-1 1009 1055 +
C469363	ALN	cds	8681	8804	222	+	2	ID=cds00127;Parent=mRNA00009;Name=C469363_6;Target=maker-scaffold3446-snap-gene-0.15-mRNA-1 1056 1096 +
C469363	ALN	cds	8999	9067	149	+	1	ID=cds00128;Parent=mRNA00009;Name=C469363_6;Target=maker-scaffold3446-snap-gene-0.15-mRNA-1 1097 1119 +
C469363	ALN	cds	11653	11784	297	+	1	ID=cds00129;Parent=mRNA00009;Name=C469363_6;Target=maker-scaffold3446-snap-gene-0.15-mRNA-1 1120 1163 +
C469363	ALN	cds	11841	11972	253	+	1	ID=cds00130;Parent=mRNA00009;Name=C469363_6;Target=maker-scaffold3446-snap-gene-0.15-mRNA-1 1164 1207 +
C469363	ALN	cds	12028	12213	327	+	1	ID=cds00131;Parent=mRNA00009;Name=C469363_6;Target=maker-scaffold3446-snap-gene-0.15-mRNA-1 1208 1269 +
##sequence-region	C469363 1 19456
C469363	ALN	gene	3005	12213	2967	+	.	ID=gene00010;Name=C469363_7
C469363	ALN	mRNA	3005	12213	2967	+	.	ID=mRNA00010;Parent=gene00010;Name=C469363_7
C469363	ALN	cds	3005	3048	153	+	0	ID=cds00132;Parent=mRNA00010;Name=C469363_7;Target=maker-C469363-augustus-gene-0.12-mRNA-2 1 15 +
C469363	ALN	cds	3118	3192	147	+	1	ID=cds00133;Parent=mRNA00010;Name=C469363_7;Target=maker-C469363-augustus-gene-0.12-mRNA-2 16 40 +
C469363	ALN	cds	3259	3343	174	+	1	ID=cds00134;Parent=mRNA00010;Name=C469363_7;Target=maker-C469363-augustus-gene-0.12-mRNA-2 41 68 +
C469363	ALN	cds	4070	4117	111	+	0	ID=cds00135;Parent=mRNA00010;Name=C469363_7;Target=maker-C469363-augustus-gene-0.12-mRNA-2 69 84 +
C469363	ALN	cds	4177	4305	264	+	0	ID=cds00136;Parent=mRNA00010;Name=C469363_7;Target=maker-C469363-augustus-gene-0.12-mRNA-2 85 127 +
C469363	ALN	cds	5905	5998	196	+	0	ID=cds00137;Parent=mRNA00010;Name=C469363_7;Target=maker-C469363-augustus-gene-0.12-mRNA-2 128 158 +
C469363	ALN	cds	6438	6535	200	+	2	ID=cds00138;Parent=mRNA00010;Name=C469363_7;Target=maker-C469363-augustus-gene-0.12-mRNA-2 159 191 +
C469363	ALN	cds	6600	6684	180	+	0	ID=cds00139;Parent=mRNA00010;Name=C469363_7;Target=maker-C469363-augustus-gene-0.12-mRNA-2 192 219 +
C469363	ALN	cds	7532	7659	270	+	2	ID=cds00140;Parent=mRNA00010;Name=C469363_7;Target=maker-C469363-augustus-gene-0.12-mRNA-2 220 262 +
C469363	ALN	cds	7766	7821	110	+	0	ID=cds00141;Parent=mRNA00010;Name=C469363_7;Target=maker-C469363-augustus-gene-0.12-mRNA-2 263 281 +
C469363	ALN	cds	7887	8027	263	+	1	ID=cds00142;Parent=mRNA00010;Name=C469363_7;Target=maker-C469363-augustus-gene-0.12-mRNA-2 282 328 +
C469363	ALN	cds	8681	8804	222	+	1	ID=cds00143;Parent=mRNA00010;Name=C469363_7;Target=maker-C469363-augustus-gene-0.12-mRNA-2 329 369 +
C469363	ALN	cds	8999	9229	160	+	0	ID=cds00144;Parent=mRNA00010;Name=C469363_7;Target=maker-C469363-augustus-gene-0.12-mRNA-2 370 427 +
C469363	ALN	cds	10065	10164	217	+	0	ID=cds00145;Parent=mRNA00010;Name=C469363_7;Target=maker-C469363-augustus-gene-0.12-mRNA-2 428 460 +
C469363	ALN	cds	10300	10346	28	+	2	ID=cds00146;Parent=mRNA00010;Name=C469363_7;Target=maker-C469363-augustus-gene-0.12-mRNA-2 461 471 +
C469363	ALN	cds	10403	10534	173	+	0	ID=cds00147;Parent=mRNA00010;Name=C469363_7;Target=maker-C469363-augustus-gene-0.12-mRNA-2 472 548 +
C469363	ALN	cds	10723	10815	185	+	0	ID=cds00148;Parent=mRNA00010;Name=C469363_7;Target=maker-C469363-augustus-gene-0.12-mRNA-2 549 579 +
C469363	ALN	cds	11653	11784	297	+	0	ID=cds00149;Parent=mRNA00010;Name=C469363_7;Target=maker-C469363-augustus-gene-0.12-mRNA-2 580 623 +
C469363	ALN	cds	11841	11972	253	+	0	ID=cds00150;Parent=mRNA00010;Name=C469363_7;Target=maker-C469363-augustus-gene-0.12-mRNA-2 624 667 +
C469363	ALN	cds	12028	12213	327	+	0	ID=cds00151;Parent=mRNA00010;Name=C469363_7;Target=maker-C469363-augustus-gene-0.12-mRNA-2 668 729 +
##sequence-region	scaffold3446 1 19456
scaffold3446	ALN	gene	6930	17015	2103	-	.	ID=gene00011;Name=scaffold3446_11
scaffold3446	ALN	mRNA	6930	17015	2103	-	.	ID=mRNA00011;Parent=gene00011;Name=scaffold3446_11
scaffold3446	ALN	cds	16972	17015	149	-	0	ID=cds00152;Parent=mRNA00011;Name=scaffold3446_11;Target=maker-C469363-augustus-gene-0.12-mRNA-2 1 15 +
scaffold3446	ALN	cds	16824	16898	151	-	1	ID=cds00153;Parent=mRNA00011;Name=scaffold3446_11;Target=maker-C469363-augustus-gene-0.12-mRNA-2 16 40 +
scaffold3446	ALN	cds	16565	16649	163	-	1	ID=cds00154;Parent=mRNA00011;Name=scaffold3446_11;Target=maker-C469363-augustus-gene-0.12-mRNA-2 41 68 +
scaffold3446	ALN	cds	15456	15503	111	-	0	ID=cds00155;Parent=mRNA00011;Name=scaffold3446_11;Target=maker-C469363-augustus-gene-0.12-mRNA-2 69 84 +
scaffold3446	ALN	cds	15268	15396	230	-	0	ID=cds00156;Parent=mRNA00011;Name=scaffold3446_11;Target=maker-C469363-augustus-gene-0.12-mRNA-2 85 127 +
scaffold3446	ALN	cds	12506	12599	197	-	0	ID=cds00157;Parent=mRNA00011;Name=scaffold3446_11;Target=maker-C469363-augustus-gene-0.12-mRNA-2 128 158 +
scaffold3446	ALN	cds	11401	11498	193	-	2	ID=cds00158;Parent=mRNA00011;Name=scaffold3446_11;Target=maker-C469363-augustus-gene-0.12-mRNA-2 159 191 +
scaffold3446	ALN	cds	11250	11334	161	-	0	ID=cds00159;Parent=mRNA00011;Name=scaffold3446_11;Target=maker-C469363-augustus-gene-0.12-mRNA-2 192 219 +
scaffold3446	ALN	cds	9926	10053	272	-	2	ID=cds00160;Parent=mRNA00011;Name=scaffold3446_11;Target=maker-C469363-augustus-gene-0.12-mRNA-2 220 262 +
scaffold3446	ALN	cds	9764	9819	109	-	0	ID=cds00161;Parent=mRNA00011;Name=scaffold3446_11;Target=maker-C469363-augustus-gene-0.12-mRNA-2 263 281 +
scaffold3446	ALN	cds	9467	9607	272	-	1	ID=cds00162;Parent=mRNA00011;Name=scaffold3446_11;Target=maker-C469363-augustus-gene-0.12-mRNA-2 282 328 +
scaffold3446	ALN	cds	8520	8643	212	-	1	ID=cds00163;Parent=mRNA00011;Name=scaffold3446_11;Target=maker-C469363-augustus-gene-0.12-mRNA-2 329 369 +
scaffold3446	ALN	cds	8391	8459	164	-	0	ID=cds00164;Parent=mRNA00011;Name=scaffold3446_11;Target=maker-C469363-augustus-gene-0.12-mRNA-2 370 392 +
scaffold3446	ALN	cds	7802	7903	-5	-	0	ID=cds00165;Parent=mRNA00011;Name=scaffold3446_11;Target=maker-C469363-augustus-gene-0.12-mRNA-2 393 427 +
scaffold3446	ALN	cds	7359	7490	296	-	0	ID=cds00166;Parent=mRNA00011;Name=scaffold3446_11;Target=maker-C469363-augustus-gene-0.12-mRNA-2 428 471 +
scaffold3446	ALN	cds	7171	7302	178	-	0	ID=cds00167;Parent=mRNA00011;Name=scaffold3446_11;Target=maker-C469363-augustus-gene-0.12-mRNA-2 472 548 +
scaffold3446	ALN	cds	6930	7115	80	-	0	ID=cds00168;Parent=mRNA00011;Name=scaffold3446_11;Target=maker-C469363-augustus-gene-0.12-mRNA-2 549 729 +
##sequence-region	C454459 1 8211
C454459	ALN	gene	4595	7729	1131	-	.	ID=gene00012;Name=C454459_6
C454459	ALN	mRNA	4595	7729	1131	-	.	ID=mRNA00012;Parent=gene00012;Name=C454459_6
C454459	ALN	cds	7695	7729	136	-	0	ID=cds00169;Parent=mRNA00012;Name=C454459_6;Target=maker-C454459-augustus-gene-0.4-mRNA-1 1 12 +
C454459	ALN	cds	7245	7386	244	-	1	ID=cds00170;Parent=mRNA00012;Name=C454459_6;Target=maker-C454459-augustus-gene-0.4-mRNA-1 13 59 +
C454459	ALN	cds	7044	7185	303	-	0	ID=cds00171;Parent=mRNA00012;Name=C454459_6;Target=maker-C454459-augustus-gene-0.4-mRNA-1 60 106 +
C454459	ALN	cds	6354	6515	198	-	2	ID=cds00172;Parent=mRNA00012;Name=C454459_6;Target=maker-C454459-augustus-gene-0.4-mRNA-1 107 214 +
C454459	ALN	cds	5858	5949	188	-	2	ID=cds00173;Parent=mRNA00012;Name=C454459_6;Target=maker-C454459-augustus-gene-0.4-mRNA-1 215 245 +
C454459	ALN	cds	5417	5542	274	-	0	ID=cds00174;Parent=mRNA00012;Name=C454459_6;Target=maker-C454459-augustus-gene-0.4-mRNA-1 246 287 +
C454459	ALN	cds	4595	4642	106	-	0	ID=cds00175;Parent=mRNA00012;Name=C454459_6;Target=maker-C454459-augustus-gene-0.4-mRNA-1 288 303 +
##sequence-region	C472265 17409 56320
C472265	ALN	gene	19426	51920	2587	+	.	ID=gene00013;Name=C472265_35
C472265	ALN	mRNA	19426	51920	2587	+	.	ID=mRNA00013;Parent=gene00013;Name=C472265_35
C472265	ALN	cds	19426	19706	542	+	0	ID=cds00176;Parent=mRNA00013;Name=C472265_35;Target=s3690 1 94 +
C472265	ALN	cds	20109	20213	217	+	1	ID=cds00177;Parent=mRNA00013;Name=C472265_35;Target=s3690 95 129 +
C472265	ALN	cds	20309	20478	294	+	1	ID=cds00178;Parent=mRNA00013;Name=C472265_35;Target=s3690 130 185 +
C472265	ALN	cds	24248	24321	176	+	2	ID=cds00179;Parent=mRNA00013;Name=C472265_35;Target=s3690 186 210 +
C472265	ALN	cds	44658	44813	312	+	0	ID=cds00180;Parent=mRNA00013;Name=C472265_35;Target=s3690 211 262 +
C472265	ALN	cds	49067	49162	196	+	0	ID=cds00181;Parent=mRNA00013;Name=C472265_35;Target=s3690 263 294 +
C472265	ALN	cds	49237	49307	169	+	0	ID=cds00182;Parent=mRNA00013;Name=C472265_35;Target=s3690 295 318 +
C472265	ALN	cds	49551	49752	297	+	1	ID=cds00183;Parent=mRNA00013;Name=C472265_35;Target=s3690 319 376 +
C472265	ALN	cds	50861	50923	150	+	0	ID=cds00184;Parent=mRNA00013;Name=C472265_35;Target=s3690 377 397 +
C472265	ALN	cds	51528	51920	761	+	0	ID=cds00185;Parent=mRNA00013;Name=C472265_35;Target=s3690 398 528 +
##sequence-region	scaffold13413 72705 95183
scaffold13413	ALN	gene	77759	93929	4180	-	.	ID=gene00014;Name=scaffold13413_85
scaffold13413	ALN	mRNA	77759	93929	4180	-	.	ID=mRNA00014;Parent=gene00014;Name=scaffold13413_85
scaffold13413	ALN	cds	93827	93929	271	-	0	ID=cds00186;Parent=mRNA00014;Name=scaffold13413_85;Target=maker-scaffold13413-augustus-gene-0.22-mRNA-1 1 34 +
scaffold13413	ALN	cds	93687	93775	199	-	2	ID=cds00187;Parent=mRNA00014;Name=scaffold13413_85;Target=maker-scaffold13413-augustus-gene-0.22-mRNA-1 35 64 +
scaffold13413	ALN	cds	93326	93450	254	-	0	ID=cds00188;Parent=mRNA00014;Name=scaffold13413_85;Target=maker-scaffold13413-augustus-gene-0.22-mRNA-1 65 106 +
scaffold13413	ALN	cds	93093	93185	199	-	1	ID=cds00189;Parent=mRNA00014;Name=scaffold13413_85;Target=maker-scaffold13413-augustus-gene-0.22-mRNA-1 107 137 +
scaffold13413	ALN	cds	91691	91778	186	-	1	ID=cds00190;Parent=mRNA00014;Name=scaffold13413_85;Target=maker-scaffold13413-augustus-gene-0.22-mRNA-1 138 166 +
scaffold13413	ALN	cds	90562	90705	289	-	0	ID=cds00191;Parent=mRNA00014;Name=scaffold13413_85;Target=maker-scaffold13413-augustus-gene-0.22-mRNA-1 167 214 +
scaffold13413	ALN	cds	90416	90504	190	-	0	ID=cds00192;Parent=mRNA00014;Name=scaffold13413_85;Target=maker-scaffold13413-augustus-gene-0.22-mRNA-1 215 244 +
scaffold13413	ALN	cds	89961	90107	266	-	1	ID=cds00193;Parent=mRNA00014;Name=scaffold13413_85;Target=maker-scaffold13413-augustus-gene-0.22-mRNA-1 245 293 +
scaffold13413	ALN	cds	87265	87383	248	-	1	ID=cds00194;Parent=mRNA00014;Name=scaffold13413_85;Target=maker-scaffold13413-augustus-gene-0.22-mRNA-1 294 332 +
scaffold13413	ALN	cds	87047	87207	305	-	2	ID=cds00195;Parent=mRNA00014;Name=scaffold13413_85;Target=maker-scaffold13413-augustus-gene-0.22-mRNA-1 333 386 +
scaffold13413	ALN	cds	86697	86779	166	-	0	ID=cds00196;Parent=mRNA00014;Name=scaffold13413_85;Target=maker-scaffold13413-augustus-gene-0.22-mRNA-1 387 414 +
scaffold13413	ALN	cds	86003	86155	301	-	1	ID=cds00197;Parent=mRNA00014;Name=scaffold13413_85;Target=maker-scaffold13413-augustus-gene-0.22-mRNA-1 415 465 +
scaffold13413	ALN	cds	85483	85634	230	-	1	ID=cds00198;Parent=mRNA00014;Name=scaffold13413_85;Target=maker-scaffold13413-augustus-gene-0.22-mRNA-1 466 511 +
scaffold13413	ALN	cds	84554	84612	21	-	2	ID=cds00199;Parent=mRNA00014;Name=scaffold13413_85;Target=maker-scaffold13413-augustus-gene-0.22-mRNA-1 512 524 +
scaffold13413	ALN	cds	81722	81817	177	-	0	ID=cds00200;Parent=mRNA00014;Name=scaffold13413_85;Target=maker-scaffold13413-augustus-gene-0.22-mRNA-1 525 556 +
scaffold13413	ALN	cds	81573	81663	176	-	0	ID=cds00201;Parent=mRNA00014;Name=scaffold13413_85;Target=maker-scaffold13413-augustus-gene-0.22-mRNA-1 557 586 +
scaffold13413	ALN	cds	80899	81047	294	-	2	ID=cds00202;Parent=mRNA00014;Name=scaffold13413_85;Target=maker-scaffold13413-augustus-gene-0.22-mRNA-1 587 636 +
scaffold13413	ALN	cds	80683	80774	-77	-	0	ID=cds00203;Parent=mRNA00014;Name=scaffold13413_85;Target=maker-scaffold13413-augustus-gene-0.22-mRNA-1 637 794 +
scaffold13413	ALN	cds	80066	80162	202	-	1	ID=cds00204;Parent=mRNA00014;Name=scaffold13413_85;Target=maker-scaffold13413-augustus-gene-0.22-mRNA-1 795 826 +
scaffold13413	ALN	cds	79849	79995	282	-	0	ID=cds00205;Parent=mRNA00014;Name=scaffold13413_85;Target=maker-scaffold13413-augustus-gene-0.22-mRNA-1 827 875 +
scaffold13413	ALN	cds	78736	79004	71	-	0	ID=cds00206;Parent=mRNA00014;Name=scaffold13413_85;Target=maker-scaffold13413-augustus-gene-0.22-mRNA-1 927 998 +
scaffold13413	ALN	cds	78524	78630	211	-	2	ID=cds00207;Parent=mRNA00014;Name=scaffold13413_85;Target=maker-scaffold13413-augustus-gene-0.22-mRNA-1 999 1034 +
scaffold13413	ALN	cds	78194	78370	355	-	0	ID=cds00208;Parent=mRNA00014;Name=scaffold13413_85;Target=maker-scaffold13413-augustus-gene-0.22-mRNA-1 1035 1093 +
scaffold13413	ALN	cds	77975	78135	335	-	0	ID=cds00209;Parent=mRNA00014;Name=scaffold13413_85;Target=maker-scaffold13413-augustus-gene-0.22-mRNA-1 1094 1147 +
scaffold13413	ALN	cds	77759	77897	286	-	1	ID=cds00210;Parent=mRNA00014;Name=scaffold13413_85;Target=maker-scaffold13413-augustus-gene-0.22-mRNA-1 1148 1192 +
##sequence-region	scaffold1834 1 19456
scaffold1834	ALN	gene	4333	9684	2073	-	.	ID=gene00015;Name=scaffold1834_7
scaffold1834	ALN	mRNA	4333	9684	2073	-	.	ID=mRNA00015;Parent=gene00015;Name=scaffold1834_7
scaffold1834	ALN	cds	9644	9684	124	-	0	ID=cds00211;Parent=mRNA00015;Name=scaffold1834_7;Target=maker-scaffold1834-snap-gene-0.7-mRNA-1 1 14 +
scaffold1834	ALN	cds	9202	9275	152	-	1	ID=cds00212;Parent=mRNA00015;Name=scaffold1834_7;Target=maker-scaffold1834-snap-gene-0.7-mRNA-1 15 38 +
scaffold1834	ALN	cds	9054	9118	149	-	2	ID=cds00213;Parent=mRNA00015;Name=scaffold1834_7;Target=maker-scaffold1834-snap-gene-0.7-mRNA-1 39 60 +
scaffold1834	ALN	cds	8388	8450	125	-	0	ID=cds00214;Parent=mRNA00015;Name=scaffold1834_7;Target=maker-scaffold1834-snap-gene-0.7-mRNA-1 61 81 +
scaffold1834	ALN	cds	7772	8252	857	-	0	ID=cds00215;Parent=mRNA00015;Name=scaffold1834_7;Target=maker-scaffold1834-snap-gene-0.7-mRNA-1 82 241 +
scaffold1834	ALN	cds	7607	7672	146	-	2	ID=cds00216;Parent=mRNA00015;Name=scaffold1834_7;Target=maker-scaffold1834-snap-gene-0.7-mRNA-1 242 263 +
scaffold1834	ALN	cds	7466	7527	154	-	2	ID=cds00217;Parent=mRNA00015;Name=scaffold1834_7;Target=maker-scaffold1834-snap-gene-0.7-mRNA-1 264 284 +
scaffold1834	ALN	cds	6992	7101	242	-	0	ID=cds00218;Parent=mRNA00015;Name=scaffold1834_7;Target=maker-scaffold1834-snap-gene-0.7-mRNA-1 285 321 +
scaffold1834	ALN	cds	6381	6637	-2	-	1	ID=cds00219;Parent=mRNA00015;Name=scaffold1834_7;Target=maker-scaffold1834-snap-gene-0.7-mRNA-1 352 402 +
scaffold1834	ALN	cds	5701	5838	300	-	2	ID=cds00220;Parent=mRNA00015;Name=scaffold1834_7;Target=maker-scaffold1834-snap-gene-0.7-mRNA-1 403 448 +
scaffold1834	ALN	cds	5229	5362	296	-	2	ID=cds00221;Parent=mRNA00015;Name=scaffold1834_7;Target=maker-scaffold1834-snap-gene-0.7-mRNA-1 449 493 +
scaffold1834	ALN	cds	4333	4369	108	-	0	ID=cds00222;Parent=mRNA00015;Name=scaffold1834_7;Target=maker-scaffold1834-snap-gene-0.7-mRNA-1 494 505 +
##sequence-region	C471707 17409 86372
C471707	ALN	gene	19694	84284	4814	+	.	ID=gene00016;Name=C471707_51
C471707	ALN	mRNA	19694	84284	4814	+	.	ID=mRNA00016;Parent=gene00016;Name=C471707_51
C471707	ALN	cds	19694	19817	190	+	0	ID=cds00223;Parent=mRNA00016;Name=C471707_51;Target=maker-C471707-augustus-gene-0.9-mRNA-1 1 26 +
C471707	ALN	cds	27425	27717	515	+	2	ID=cds00224;Parent=mRNA00016;Name=C471707_51;Target=maker-C471707-augustus-gene-0.9-mRNA-1 27 124 +
C471707	ALN	cds	30115	30225	225	+	0	ID=cds00225;Parent=mRNA00016;Name=C471707_51;Target=maker-C471707-augustus-gene-0.9-mRNA-1 125 161 +
C471707	ALN	cds	30281	30352	130	+	0	ID=cds00226;Parent=mRNA00016;Name=C471707_51;Target=maker-C471707-augustus-gene-0.9-mRNA-1 162 185 +
C471707	ALN	cds	30434	30495	129	+	0	ID=cds00227;Parent=mRNA00016;Name=C471707_51;Target=maker-C471707-augustus-gene-0.9-mRNA-1 186 206 +
C471707	ALN	cds	30575	30886	514	+	1	ID=cds00228;Parent=mRNA00016;Name=C471707_51;Target=maker-C471707-augustus-gene-0.9-mRNA-1 207 310 +
C471707	ALN	cds	32227	32322	184	+	1	ID=cds00229;Parent=mRNA00016;Name=C471707_51;Target=maker-C471707-augustus-gene-0.9-mRNA-1 311 342 +
C471707	ALN	cds	32402	32633	446	+	1	ID=cds00230;Parent=mRNA00016;Name=C471707_51;Target=maker-C471707-augustus-gene-0.9-mRNA-1 343 419 +
C471707	ALN	cds	32706	33481	-1007	+	0	ID=cds00231;Parent=mRNA00016;Name=C471707_51;Target=maker-C471707-augustus-gene-0.9-mRNA-1 420 510 +
C471707	ALN	cds	33547	33602	11	+	1	ID=cds00232;Parent=mRNA00016;Name=C471707_51;Target=maker-C471707-augustus-gene-0.9-mRNA-1 511 530 +
C471707	ALN	cds	34798	34927	122	+	2	ID=cds00233;Parent=mRNA00016;Name=C471707_51;Target=maker-C471707-augustus-gene-0.9-mRNA-1 531 574 +
C471707	ALN	cds	36567	36631	116	+	1	ID=cds00234;Parent=mRNA00016;Name=C471707_51;Target=maker-C471707-augustus-gene-0.9-mRNA-1 575 595 +
C471707	ALN	cds	36798	36931	164	+	2	ID=cds00235;Parent=mRNA00016;Name=C471707_51;Target=maker-C471707-augustus-gene-0.9-mRNA-1 596 667 +
C471707	ALN	cds	39490	39572	173	+	0	ID=cds00236;Parent=mRNA00016;Name=C471707_51;Target=maker-C471707-augustus-gene-0.9-mRNA-1 668 695 +
C471707	ALN	cds	40430	40453	70	+	1	ID=cds00237;Parent=mRNA00016;Name=C471707_51;Target=maker-C471707-augustus-gene-0.9-mRNA-1 696 703 +
C471707	ALN	cds	40700	40799	193	+	1	ID=cds00238;Parent=mRNA00016;Name=C471707_51;Target=maker-C471707-augustus-gene-0.9-mRNA-1 704 736 +
C471707	ALN	cds	40998	41063	155	+	0	ID=cds00239;Parent=mRNA00016;Name=C471707_51;Target=maker-C471707-augustus-gene-0.9-mRNA-1 737 758 +
C471707	ALN	cds	41292	41535	474	+	0	ID=cds00240;Parent=mRNA00016;Name=C471707_51;Target=maker-C471707-augustus-gene-0.9-mRNA-1 759 839 +
C471707	ALN	cds	43380	43569	317	+	2	ID=cds00241;Parent=mRNA00016;Name=C471707_51;Target=maker-C471707-augustus-gene-0.9-mRNA-1 840 926 +
C471707	ALN	cds	44288	44368	155	+	1	ID=cds00242;Parent=mRNA00016;Name=C471707_51;Target=maker-C471707-augustus-gene-0.9-mRNA-1 927 953 +
C471707	ALN	cds	44994	45318	-331	+	1	ID=cds00243;Parent=mRNA00016;Name=C471707_51;Target=maker-C471707-augustus-gene-0.9-mRNA-1 986 1029 +
C471707	ALN	cds	47598	47686	144	+	0	ID=cds00244;Parent=mRNA00016;Name=C471707_51;Target=maker-C471707-augustus-gene-0.9-mRNA-1 1030 1058 +
C471707	ALN	cds	48289	48401	266	+	1	ID=cds00245;Parent=mRNA00016;Name=C471707_51;Target=maker-C471707-augustus-gene-0.9-mRNA-1 1059 1096 +
C471707	ALN	cds	48959	49117	338	+	2	ID=cds00246;Parent=mRNA00016;Name=C471707_51;Target=maker-C471707-augustus-gene-0.9-mRNA-1 1097 1149 +
C471707	ALN	cds	49222	49300	143	+	2	ID=cds00247;Parent=mRNA00016;Name=C471707_51;Target=maker-C471707-augustus-gene-0.9-mRNA-1 1150 1175 +
C471707	ALN	cds	49626	49705	152	+	1	ID=cds00248;Parent=mRNA00016;Name=C471707_51;Target=maker-C471707-augustus-gene-0.9-mRNA-1 1176 1202 +
C471707	ALN	cds	49773	49929	329	+	2	ID=cds00249;Parent=mRNA00016;Name=C471707_51;Target=maker-C471707-augustus-gene-0.9-mRNA-1 1203 1254 +
C471707	ALN	cds	50474	50610	261	+	1	ID=cds00250;Parent=mRNA00016;Name=C471707_51;Target=maker-C471707-augustus-gene-0.9-mRNA-1 1255 1300 +
C471707	ALN	cds	52466	52532	139	+	2	ID=cds00251;Parent=mRNA00016;Name=C471707_51;Target=maker-C471707-augustus-gene-0.9-mRNA-1 1301 1322 +
C471707	ALN	cds	76927	77036	210	+	1	ID=cds00252;Parent=mRNA00016;Name=C471707_51;Target=maker-C471707-augustus-gene-0.9-mRNA-1 1323 1359 +
C471707	ALN	cds	78021	78171	315	+	2	ID=cds00253;Parent=mRNA00016;Name=C471707_51;Target=maker-C471707-augustus-gene-0.9-mRNA-1 1360 1409 +
C471707	ALN	cds	78268	78365	214	+	1	ID=cds00254;Parent=mRNA00016;Name=C471707_51;Target=maker-C471707-augustus-gene-0.9-mRNA-1 1410 1442 +
C471707	ALN	cds	78539	78693	294	+	2	ID=cds00255;Parent=mRNA00016;Name=C471707_51;Target=maker-C471707-augustus-gene-0.9-mRNA-1 1443 1494 +
C471707	ALN	cds	79048	79094	141	+	0	ID=cds00256;Parent=mRNA00016;Name=C471707_51;Target=maker-C471707-augustus-gene-0.9-mRNA-1 1495 1509 +
C471707	ALN	cds	79149	79337	393	+	1	ID=cds00257;Parent=mRNA00016;Name=C471707_51;Target=maker-C471707-augustus-gene-0.9-mRNA-1 1510 1572 +
C471707	ALN	cds	81007	81188	337	+	1	ID=cds00258;Parent=mRNA00016;Name=C471707_51;Target=maker-C471707-augustus-gene-0.9-mRNA-1 1573 1633 +
C471707	ALN	cds	83782	83952	144	+	2	ID=cds00259;Parent=mRNA00016;Name=C471707_51;Target=maker-C471707-augustus-gene-0.9-mRNA-1 1634 1784 +
C471707	ALN	cds	84120	84284	105	+	2	ID=cds00260;Parent=mRNA00016;Name=C471707_51;Target=maker-C471707-augustus-gene-0.9-mRNA-1 1785 1822 +
##sequence-region	scaffold10550 1 2657
scaffold10550	ALN	gene	1150	2213	228	-	.	ID=gene00017;Name=scaffold10550_1
scaffold10550	ALN	mRNA	1150	2213	228	-	.	ID=mRNA00017;Parent=gene00017;Name=scaffold10550_1
scaffold10550	ALN	cds	2060	2213	302	-	0	ID=cds00261;Parent=mRNA00017;Name=scaffold10550_1;Target=maker-scaffold10550-augustus-gene-0.2-mRNA-1 1 51 +
scaffold10550	ALN	cds	1665	1964	-434	-	2	ID=cds00262;Parent=mRNA00017;Name=scaffold10550_1;Target=maker-scaffold10550-augustus-gene-0.2-mRNA-1 85 122 +
scaffold10550	ALN	cds	1422	1468	137	-	2	ID=cds00263;Parent=mRNA00017;Name=scaffold10550_1;Target=maker-scaffold10550-augustus-gene-0.2-mRNA-1 123 138 +
scaffold10550	ALN	cds	1150	1360	368	-	0	ID=cds00264;Parent=mRNA00017;Name=scaffold10550_1;Target=maker-scaffold10550-augustus-gene-0.2-mRNA-1 139 198 +
##sequence-region	scaffold1 35841 72924
scaffold1	ALN	gene	46992	61663	1949	+	.	ID=gene00018;Name=scaffold1_54
scaffold1	ALN	mRNA	46992	61663	1949	+	.	ID=mRNA00018;Parent=gene00018;Name=scaffold1_54
scaffold1	ALN	cds	46992	47180	400	+	0	ID=cds00265;Parent=mRNA00018;Name=scaffold1_54;Target=s3851 1 63 +
scaffold1	ALN	cds	48566	48634	138	+	0	ID=cds00266;Parent=mRNA00018;Name=scaffold1_54;Target=s3851 64 86 +
scaffold1	ALN	cds	54728	54893	296	+	0	ID=cds00267;Parent=mRNA00018;Name=scaffold1_54;Target=s3851 87 141 +
scaffold1	ALN	cds	54955	55049	207	+	2	ID=cds00268;Parent=mRNA00018;Name=scaffold1_54;Target=s3851 142 173 +
scaffold1	ALN	cds	60573	60806	414	+	0	ID=cds00269;Parent=mRNA00018;Name=scaffold1_54;Target=s3851 174 251 +
scaffold1	ALN	cds	61181	61507	601	+	0	ID=cds00270;Parent=mRNA00018;Name=scaffold1_54;Target=s3851 252 360 +
scaffold1	ALN	cds	61562	61663	238	+	0	ID=cds00271;Parent=mRNA00018;Name=scaffold1_54;Target=s3851 361 394 +
##sequence-region	scaffold1 35841 72924
scaffold1	ALN	gene	46709	46991	91	+	.	ID=gene00019;Name=scaffold1_46
scaffold1	ALN	mRNA	46709	46991	91	+	.	ID=mRNA00019;Parent=gene00019;Name=scaffold1_46
scaffold1	ALN	cds	46709	46744	133	+	0	ID=cds00272;Parent=mRNA00019;Name=scaffold1_46;Target=s3851 1 12 +
scaffold1	ALN	cds	46989	46991	10	+	0	ID=cds00273;Parent=mRNA00019;Name=scaffold1_46;Target=s3851 13 13 +
##sequence-region	scaffold12127 1 5276
scaffold12127	ALN	gene	3	4693	916	-	.	ID=gene00020;Name=scaffold12127_2
scaffold12127	ALN	mRNA	3	4693	916	-	.	ID=mRNA00020;Parent=gene00020;Name=scaffold12127_2
scaffold12127	ALN	cds	4571	4693	68	-	0	ID=cds00274;Parent=mRNA00020;Name=scaffold12127_2;Target=s3854 1 37 +
scaffold12127	ALN	cds	3658	3837	349	-	0	ID=cds00275;Parent=mRNA00020;Name=scaffold12127_2;Target=s3854 38 97 +
scaffold12127	ALN	cds	2400	2514	202	-	0	ID=cds00276;Parent=mRNA00020;Name=scaffold12127_2;Target=s3854 98 135 +
scaffold12127	ALN	cds	2245	2339	207	-	2	ID=cds00277;Parent=mRNA00020;Name=scaffold12127_2;Target=s3854 136 167 +
scaffold12127	ALN	cds	1056	1175	256	-	0	ID=cds00278;Parent=mRNA00020;Name=scaffold12127_2;Target=s3854 168 207 +
scaffold12127	ALN	cds	3	179	114	-	0	ID=cds00279;Parent=mRNA00020;Name=scaffold12127_2;Target=s3854 208 255 +
##sequence-region	scaffold3498 1 12691
scaffold3498	ALN	gene	1097	4824	591	-	.	ID=gene00021;Name=scaffold3498_2
scaffold3498	ALN	mRNA	1097	4824	591	-	.	ID=mRNA00021;Parent=gene00021;Name=scaffold3498_2
scaffold3498	ALN	cds	4792	4824	131	-	0	ID=cds00280;Parent=mRNA00021;Name=scaffold3498_2;Target=maker-scaffold3498-augustus-gene-0.3-mRNA-1 1 11 +
scaffold3498	ALN	cds	3035	3407	-198	-	0	ID=cds00281;Parent=mRNA00021;Name=scaffold3498_2;Target=maker-scaffold3498-augustus-gene-0.3-mRNA-1 48 94 +
scaffold3498	ALN	cds	2034	2612	531	-	2	ID=cds00282;Parent=mRNA00021;Name=scaffold3498_2;Target=maker-scaffold3498-augustus-gene-0.3-mRNA-1 217 264 +
scaffold3498	ALN	cds	1097	1251	301	-	2	ID=cds00283;Parent=mRNA00021;Name=scaffold3498_2;Target=maker-scaffold3498-augustus-gene-0.3-mRNA-1 265 316 +
##sequence-region	scaffold15284 35841 56320
scaffold15284	ALN	gene	38010	41408	562	-	.	ID=gene00022;Name=scaffold15284_39
scaffold15284	ALN	mRNA	38010	41408	562	-	.	ID=mRNA00022;Parent=gene00022;Name=scaffold15284_39
scaffold15284	ALN	cds	41376	41408	131	-	0	ID=cds00284;Parent=mRNA00022;Name=scaffold15284_39;Target=maker-scaffold3498-augustus-gene-0.3-mRNA-1 1 11 +
scaffold15284	ALN	cds	39927	39989	78	-	0	ID=cds00285;Parent=mRNA00022;Name=scaffold15284_39;Target=maker-scaffold3498-augustus-gene-0.3-mRNA-1 12 48 +
scaffold15284	ALN	cds	39134	39529	226	-	0	ID=cds00286;Parent=mRNA00022;Name=scaffold15284_39;Target=maker-scaffold3498-augustus-gene-0.3-mRNA-1 217 264 +
scaffold15284	ALN	cds	38010	38164	298	-	2	ID=cds00287;Parent=mRNA00022;Name=scaffold15284_39;Target=maker-scaffold3498-augustus-gene-0.3-mRNA-1 265 316 +
##sequence-region	scaffold12244 1 19456
scaffold12244	ALN	gene	15569	16035	468	-	.	ID=gene00023;Name=scaffold12244_15
scaffold12244	ALN	mRNA	15569	16035	468	-	.	ID=mRNA00023;Parent=gene00023;Name=scaffold12244_15
scaffold12244	ALN	cds	15925	16035	279	-	0	ID=cds00288;Parent=mRNA00023;Name=scaffold12244_15;Target=maker-scaffold12244-augustus-gene-0.2-mRNA-1 1 37 +
scaffold12244	ALN	cds	15753	15848	152	-	0	ID=cds00289;Parent=mRNA00023;Name=scaffold12244_15;Target=maker-scaffold12244-augustus-gene-0.2-mRNA-1 38 101 +
scaffold12244	ALN	cds	15569	15682	128	-	0	ID=cds00290;Parent=mRNA00023;Name=scaffold12244_15;Target=maker-scaffold12244-augustus-gene-0.2-mRNA-1 102 138 +
##sequence-region	scaffold9252 1 886
scaffold9252	ALN	gene	182	884	280	+	.	ID=gene00024;Name=scaffold9252_0
scaffold9252	ALN	mRNA	182	884	280	+	.	ID=mRNA00024;Parent=gene00024;Name=scaffold9252_0
scaffold9252	ALN	cds	182	535	137	+	0	ID=cds00291;Parent=mRNA00024;Name=scaffold9252_0;Target=s3673 48 113 +
scaffold9252	ALN	cds	593	884	187	+	1	ID=cds00292;Parent=mRNA00024;Name=scaffold9252_0;Target=s3673 114 176 +
##sequence-region	scaffold7868 17409 37888
scaffold7868	ALN	gene	26329	33010	1555	+	.	ID=gene00025;Name=scaffold7868_29
scaffold7868	ALN	mRNA	26329	33010	1555	+	.	ID=mRNA00025;Parent=gene00025;Name=scaffold7868_29
scaffold7868	ALN	cds	26329	26559	469	+	0	ID=cds00293;Parent=mRNA00025;Name=scaffold7868_29;Target=s3755 1 77 +
scaffold7868	ALN	cds	27031	27153	254	+	0	ID=cds00294;Parent=mRNA00025;Name=scaffold7868_29;Target=s3755 78 118 +
scaffold7868	ALN	cds	27442	27994	-722	+	0	ID=cds00295;Parent=mRNA00025;Name=scaffold7868_29;Target=s3755 119 223 +
scaffold7868	ALN	cds	28556	28608	84	+	2	ID=cds00296;Parent=mRNA00025;Name=scaffold7868_29;Target=s3755 224 240 +
scaffold7868	ALN	cds	28800	28930	255	+	0	ID=cds00297;Parent=mRNA00025;Name=scaffold7868_29;Target=s3755 241 284 +
scaffold7868	ALN	cds	30799	31035	460	+	1	ID=cds00298;Parent=mRNA00025;Name=scaffold7868_29;Target=s3755 285 363 +
scaffold7868	ALN	cds	31150	31288	271	+	1	ID=cds00299;Parent=mRNA00025;Name=scaffold7868_29;Target=s3755 364 409 +
scaffold7868	ALN	cds	31723	31838	259	+	0	ID=cds00300;Parent=mRNA00025;Name=scaffold7868_29;Target=s3755 410 448 +
scaffold7868	ALN	cds	32495	32620	257	+	1	ID=cds00301;Parent=mRNA00025;Name=scaffold7868_29;Target=s3755 449 490 +
scaffold7868	ALN	cds	32689	32840	292	+	1	ID=cds00302;Parent=mRNA00025;Name=scaffold7868_29;Target=s3755 491 540 +
scaffold7868	ALN	cds	32910	33010	203	+	2	ID=cds00303;Parent=mRNA00025;Name=scaffold7868_29;Target=s3755 541 574 +
##sequence-region	scaffold15583 1 19456
scaffold15583	ALN	gene	1585	5669	1701	-	.	ID=gene00026;Name=scaffold15583_3
scaffold15583	ALN	mRNA	1585	5669	1701	-	.	ID=mRNA00026;Parent=gene00026;Name=scaffold15583_3
scaffold15583	ALN	cds	5469	5669	427	-	0	ID=cds00304;Parent=mRNA00026;Name=scaffold15583_3;Target=maker-scaffold15583-snap-gene-0.23-mRNA-1 1 67 +
scaffold15583	ALN	cds	4022	4153	259	-	0	ID=cds00305;Parent=mRNA00026;Name=scaffold15583_3;Target=maker-scaffold15583-snap-gene-0.23-mRNA-1 68 111 +
scaffold15583	ALN	cds	3696	3857	315	-	0	ID=cds00306;Parent=mRNA00026;Name=scaffold15583_3;Target=maker-scaffold15583-snap-gene-0.23-mRNA-1 112 165 +
scaffold15583	ALN	cds	3411	3620	408	-	0	ID=cds00307;Parent=mRNA00026;Name=scaffold15583_3;Target=maker-scaffold15583-snap-gene-0.23-mRNA-1 166 235 +
scaffold15583	ALN	cds	2995	3055	152	-	0	ID=cds00308;Parent=mRNA00026;Name=scaffold15583_3;Target=maker-scaffold15583-snap-gene-0.23-mRNA-1 236 255 +
scaffold15583	ALN	cds	2450	2760	38	-	2	ID=cds00309;Parent=mRNA00026;Name=scaffold15583_3;Target=maker-scaffold15583-snap-gene-0.23-mRNA-1 256 313 +
scaffold15583	ALN	cds	2299	2369	161	-	0	ID=cds00310;Parent=mRNA00026;Name=scaffold15583_3;Target=maker-scaffold15583-snap-gene-0.23-mRNA-1 314 337 +
scaffold15583	ALN	cds	1585	1744	307	-	1	ID=cds00311;Parent=mRNA00026;Name=scaffold15583_3;Target=maker-scaffold15583-snap-gene-0.23-mRNA-1 338 390 +
##sequence-region	scaffold5974 1 36234
scaffold5974	ALN	gene	20657	26033	1520	-	.	ID=gene00027;Name=scaffold5974_23
scaffold5974	ALN	mRNA	20657	26033	1520	-	.	ID=mRNA00027;Parent=gene00027;Name=scaffold5974_23
scaffold5974	ALN	cds	25833	26033	416	-	0	ID=cds00312;Parent=mRNA00027;Name=scaffold5974_23;Target=maker-scaffold15583-snap-gene-0.23-mRNA-1 1 67 +
scaffold5974	ALN	cds	23443	23574	260	-	0	ID=cds00313;Parent=mRNA00027;Name=scaffold5974_23;Target=maker-scaffold15583-snap-gene-0.23-mRNA-1 68 111 +
scaffold5974	ALN	cds	22839	23000	312	-	0	ID=cds00314;Parent=mRNA00027;Name=scaffold5974_23;Target=maker-scaffold15583-snap-gene-0.23-mRNA-1 112 165 +
scaffold5974	ALN	cds	22563	22772	397	-	0	ID=cds00315;Parent=mRNA00027;Name=scaffold5974_23;Target=maker-scaffold15583-snap-gene-0.23-mRNA-1 166 235 +
scaffold5974	ALN	cds	22444	22504	151	-	0	ID=cds00316;Parent=mRNA00027;Name=scaffold5974_23;Target=maker-scaffold15583-snap-gene-0.23-mRNA-1 236 255 +
scaffold5974	ALN	cds	21630	21964	-96	-	2	ID=cds00317;Parent=mRNA00027;Name=scaffold5974_23;Target=maker-scaffold15583-snap-gene-0.23-mRNA-1 256 313 +
scaffold5974	ALN	cds	21313	21383	148	-	0	ID=cds00318;Parent=mRNA00027;Name=scaffold5974_23;Target=maker-scaffold15583-snap-gene-0.23-mRNA-1 314 337 +
scaffold5974	ALN	cds	20657	20816	303	-	1	ID=cds00319;Parent=mRNA00027;Name=scaffold5974_23;Target=maker-scaffold15583-snap-gene-0.23-mRNA-1 338 390 +
##sequence-region	scaffold18909 35841 51375
scaffold18909	ALN	gene	38817	44850	1697	-	.	ID=gene00028;Name=scaffold18909_41
scaffold18909	ALN	mRNA	38817	44850	1697	-	.	ID=mRNA00028;Parent=gene00028;Name=scaffold18909_41
scaffold18909	ALN	cds	44650	44850	423	-	0	ID=cds00320;Parent=mRNA00028;Name=scaffold18909_41;Target=maker-scaffold15583-snap-gene-0.23-mRNA-1 1 67 +
scaffold18909	ALN	cds	42350	42484	237	-	0	ID=cds00321;Parent=mRNA00028;Name=scaffold18909_41;Target=maker-scaffold15583-snap-gene-0.23-mRNA-1 68 111 +
scaffold18909	ALN	cds	41988	42149	309	-	0	ID=cds00322;Parent=mRNA00028;Name=scaffold18909_41;Target=maker-scaffold15583-snap-gene-0.23-mRNA-1 112 165 +
scaffold18909	ALN	cds	41712	41921	404	-	0	ID=cds00323;Parent=mRNA00028;Name=scaffold18909_41;Target=maker-scaffold15583-snap-gene-0.23-mRNA-1 166 235 +
scaffold18909	ALN	cds	41594	41654	151	-	0	ID=cds00324;Parent=mRNA00028;Name=scaffold18909_41;Target=maker-scaffold15583-snap-gene-0.23-mRNA-1 236 255 +
scaffold18909	ALN	cds	41264	41369	239	-	2	ID=cds00325;Parent=mRNA00028;Name=scaffold18909_41;Target=maker-scaffold15583-snap-gene-0.23-mRNA-1 256 291 +
scaffold18909	ALN	cds	41077	41143	181	-	1	ID=cds00326;Parent=mRNA00028;Name=scaffold18909_41;Target=maker-scaffold15583-snap-gene-0.23-mRNA-1 292 313 +
scaffold18909	ALN	cds	39763	39833	166	-	0	ID=cds00327;Parent=mRNA00028;Name=scaffold18909_41;Target=maker-scaffold15583-snap-gene-0.23-mRNA-1 314 337 +
scaffold18909	ALN	cds	38978	39061	3	-	1	ID=cds00328;Parent=mRNA00028;Name=scaffold18909_41;Target=maker-scaffold15583-snap-gene-0.23-mRNA-1 338 371 +
scaffold18909	ALN	cds	38817	38874	59	-	1	ID=cds00329;Parent=mRNA00028;Name=scaffold18909_41;Target=maker-scaffold15583-snap-gene-0.23-mRNA-1 372 390 +
##sequence-region	scaffold15583 1 19456
scaffold15583	ALN	gene	5672	8655	1231	-	.	ID=gene00029;Name=scaffold15583_7
scaffold15583	ALN	mRNA	5672	8655	1231	-	.	ID=mRNA00029;Parent=gene00029;Name=scaffold15583_7
scaffold15583	ALN	cds	8455	8655	416	-	0	ID=cds00330;Parent=mRNA00029;Name=scaffold15583_7;Target=maker-scaffold15583-snap-gene-0.23-mRNA-1 1 67 +
scaffold15583	ALN	cds	6878	7009	251	-	0	ID=cds00331;Parent=mRNA00029;Name=scaffold15583_7;Target=maker-scaffold15583-snap-gene-0.23-mRNA-1 68 111 +
scaffold15583	ALN	cds	6546	6707	308	-	0	ID=cds00332;Parent=mRNA00029;Name=scaffold15583_7;Target=maker-scaffold15583-snap-gene-0.23-mRNA-1 112 165 +
scaffold15583	ALN	cds	6271	6480	400	-	0	ID=cds00333;Parent=mRNA00029;Name=scaffold15583_7;Target=maker-scaffold15583-snap-gene-0.23-mRNA-1 166 235 +
scaffold15583	ALN	cds	6114	6213	139	-	0	ID=cds00334;Parent=mRNA00029;Name=scaffold15583_7;Target=maker-scaffold15583-snap-gene-0.23-mRNA-1 236 262 +
scaffold15583	ALN	cds	5757	5842	5	-	2	ID=cds00335;Parent=mRNA00029;Name=scaffold15583_7;Target=maker-scaffold15583-snap-gene-0.23-mRNA-1 263 296 +
scaffold15583	ALN	cds	5672	5698	11	-	0	ID=cds00336;Parent=mRNA00029;Name=scaffold15583_7;Target=maker-scaffold15583-snap-gene-0.23-mRNA-1 297 305 +
##sequence-region	scaffold5974 17409 36234
scaffold5974	ALN	gene	20657	26033	1555	-	.	ID=gene00030;Name=scaffold5974_23
scaffold5974	ALN	mRNA	20657	26033	1555	-	.	ID=mRNA00030;Parent=gene00030;Name=scaffold5974_23
scaffold5974	ALN	cds	25833	26033	427	-	0	ID=cds00337;Parent=mRNA00030;Name=scaffold5974_23;Target=maker-scaffold5974-snap-gene-0.13-mRNA-1 1 67 +
scaffold5974	ALN	cds	23443	23574	260	-	0	ID=cds00338;Parent=mRNA00030;Name=scaffold5974_23;Target=maker-scaffold5974-snap-gene-0.13-mRNA-1 68 111 +
scaffold5974	ALN	cds	23173	23226	108	-	0	ID=cds00339;Parent=mRNA00030;Name=scaffold5974_23;Target=maker-scaffold5974-snap-gene-0.13-mRNA-1 112 129 +
scaffold5974	ALN	cds	22839	23000	317	-	0	ID=cds00340;Parent=mRNA00030;Name=scaffold5974_23;Target=maker-scaffold5974-snap-gene-0.13-mRNA-1 130 183 +
scaffold5974	ALN	cds	22563	22772	397	-	0	ID=cds00341;Parent=mRNA00030;Name=scaffold5974_23;Target=maker-scaffold5974-snap-gene-0.13-mRNA-1 184 253 +
scaffold5974	ALN	cds	22444	22504	151	-	0	ID=cds00342;Parent=mRNA00030;Name=scaffold5974_23;Target=maker-scaffold5974-snap-gene-0.13-mRNA-1 254 273 +
scaffold5974	ALN	cds	21630	21964	-147	-	2	ID=cds00343;Parent=mRNA00030;Name=scaffold5974_23;Target=maker-scaffold5974-snap-gene-0.13-mRNA-1 274 353 +
scaffold5974	ALN	cds	21313	21383	159	-	0	ID=cds00344;Parent=mRNA00030;Name=scaffold5974_23;Target=maker-scaffold5974-snap-gene-0.13-mRNA-1 354 377 +
scaffold5974	ALN	cds	20657	20816	303	-	1	ID=cds00345;Parent=mRNA00030;Name=scaffold5974_23;Target=maker-scaffold5974-snap-gene-0.13-mRNA-1 378 430 +
##sequence-region	scaffold15583 1 19456
scaffold15583	ALN	gene	1585	5669	1574	-	.	ID=gene00031;Name=scaffold15583_3
scaffold15583	ALN	mRNA	1585	5669	1574	-	.	ID=mRNA00031;Parent=gene00031;Name=scaffold15583_3
scaffold15583	ALN	cds	5469	5669	414	-	0	ID=cds00346;Parent=mRNA00031;Name=scaffold15583_3;Target=maker-scaffold5974-snap-gene-0.13-mRNA-1 1 67 +
scaffold15583	ALN	cds	4022	4153	259	-	0	ID=cds00347;Parent=mRNA00031;Name=scaffold15583_3;Target=maker-scaffold5974-snap-gene-0.13-mRNA-1 68 111 +
scaffold15583	ALN	cds	3696	3857	265	-	0	ID=cds00348;Parent=mRNA00031;Name=scaffold15583_3;Target=maker-scaffold5974-snap-gene-0.13-mRNA-1 112 183 +
scaffold15583	ALN	cds	3411	3620	408	-	0	ID=cds00349;Parent=mRNA00031;Name=scaffold15583_3;Target=maker-scaffold5974-snap-gene-0.13-mRNA-1 184 253 +
scaffold15583	ALN	cds	2995	3055	152	-	0	ID=cds00350;Parent=mRNA00031;Name=scaffold15583_3;Target=maker-scaffold5974-snap-gene-0.13-mRNA-1 254 273 +
scaffold15583	ALN	cds	2450	2760	-15	-	2	ID=cds00351;Parent=mRNA00031;Name=scaffold15583_3;Target=maker-scaffold5974-snap-gene-0.13-mRNA-1 274 353 +
scaffold15583	ALN	cds	2299	2369	152	-	0	ID=cds00352;Parent=mRNA00031;Name=scaffold15583_3;Target=maker-scaffold5974-snap-gene-0.13-mRNA-1 354 377 +
scaffold15583	ALN	cds	1585	1744	307	-	1	ID=cds00353;Parent=mRNA00031;Name=scaffold15583_3;Target=maker-scaffold5974-snap-gene-0.13-mRNA-1 378 430 +
##sequence-region	scaffold18909 35841 51375
scaffold18909	ALN	gene	38817	44850	1582	-	.	ID=gene00032;Name=scaffold18909_41
scaffold18909	ALN	mRNA	38817	44850	1582	-	.	ID=mRNA00032;Parent=gene00032;Name=scaffold18909_41
scaffold18909	ALN	cds	44650	44850	418	-	0	ID=cds00354;Parent=mRNA00032;Name=scaffold18909_41;Target=maker-scaffold5974-snap-gene-0.13-mRNA-1 1 67 +
scaffold18909	ALN	cds	42350	42484	237	-	0	ID=cds00355;Parent=mRNA00032;Name=scaffold18909_41;Target=maker-scaffold5974-snap-gene-0.13-mRNA-1 68 111 +
scaffold18909	ALN	cds	41988	42149	263	-	0	ID=cds00356;Parent=mRNA00032;Name=scaffold18909_41;Target=maker-scaffold5974-snap-gene-0.13-mRNA-1 112 183 +
scaffold18909	ALN	cds	41712	41921	404	-	0	ID=cds00357;Parent=mRNA00032;Name=scaffold18909_41;Target=maker-scaffold5974-snap-gene-0.13-mRNA-1 184 253 +
scaffold18909	ALN	cds	41594	41654	151	-	0	ID=cds00358;Parent=mRNA00032;Name=scaffold18909_41;Target=maker-scaffold5974-snap-gene-0.13-mRNA-1 254 273 +
scaffold18909	ALN	cds	41264	41369	186	-	2	ID=cds00359;Parent=mRNA00032;Name=scaffold18909_41;Target=maker-scaffold5974-snap-gene-0.13-mRNA-1 274 331 +
scaffold18909	ALN	cds	41077	41143	179	-	1	ID=cds00360;Parent=mRNA00032;Name=scaffold18909_41;Target=maker-scaffold5974-snap-gene-0.13-mRNA-1 332 353 +
scaffold18909	ALN	cds	39763	39833	156	-	0	ID=cds00361;Parent=mRNA00032;Name=scaffold18909_41;Target=maker-scaffold5974-snap-gene-0.13-mRNA-1 354 377 +
scaffold18909	ALN	cds	38978	39061	3	-	1	ID=cds00362;Parent=mRNA00032;Name=scaffold18909_41;Target=maker-scaffold5974-snap-gene-0.13-mRNA-1 378 411 +
scaffold18909	ALN	cds	38817	38874	59	-	1	ID=cds00363;Parent=mRNA00032;Name=scaffold18909_41;Target=maker-scaffold5974-snap-gene-0.13-mRNA-1 412 430 +
##sequence-region	scaffold15583 1 19456
scaffold15583	ALN	gene	5672	8655	1159	-	.	ID=gene00033;Name=scaffold15583_7
scaffold15583	ALN	mRNA	5672	8655	1159	-	.	ID=mRNA00033;Parent=gene00033;Name=scaffold15583_7
scaffold15583	ALN	cds	8455	8655	411	-	0	ID=cds00364;Parent=mRNA00033;Name=scaffold15583_7;Target=maker-scaffold5974-snap-gene-0.13-mRNA-1 1 67 +
scaffold15583	ALN	cds	6878	7009	251	-	0	ID=cds00365;Parent=mRNA00033;Name=scaffold15583_7;Target=maker-scaffold5974-snap-gene-0.13-mRNA-1 68 111 +
scaffold15583	ALN	cds	6546	6707	262	-	0	ID=cds00366;Parent=mRNA00033;Name=scaffold15583_7;Target=maker-scaffold5974-snap-gene-0.13-mRNA-1 112 183 +
scaffold15583	ALN	cds	6271	6480	400	-	0	ID=cds00367;Parent=mRNA00033;Name=scaffold15583_7;Target=maker-scaffold5974-snap-gene-0.13-mRNA-1 184 253 +
scaffold15583	ALN	cds	6114	6213	140	-	0	ID=cds00368;Parent=mRNA00033;Name=scaffold15583_7;Target=maker-scaffold5974-snap-gene-0.13-mRNA-1 254 286 +
scaffold15583	ALN	cds	5757	5914	-18	-	2	ID=cds00369;Parent=mRNA00033;Name=scaffold15583_7;Target=maker-scaffold5974-snap-gene-0.13-mRNA-1 287 336 +
scaffold15583	ALN	cds	5672	5698	11	-	0	ID=cds00370;Parent=mRNA00033;Name=scaffold15583_7;Target=maker-scaffold5974-snap-gene-0.13-mRNA-1 337 345 +
##sequence-region	scaffold18909 35841 51375
scaffold18909	ALN	gene	40004	44850	1185	-	.	ID=gene00034;Name=scaffold18909_42
scaffold18909	ALN	mRNA	40004	44850	1185	-	.	ID=mRNA00034;Parent=gene00034;Name=scaffold18909_42
scaffold18909	ALN	cds	44650	44850	427	-	0	ID=cds00371;Parent=mRNA00034;Name=scaffold18909_42;Target=s3698 1 67 +
scaffold18909	ALN	cds	42350	42484	265	-	0	ID=cds00372;Parent=mRNA00034;Name=scaffold18909_42;Target=s3698 68 112 +
scaffold18909	ALN	cds	41988	42149	311	-	0	ID=cds00373;Parent=mRNA00034;Name=scaffold18909_42;Target=s3698 113 166 +
scaffold18909	ALN	cds	41712	41921	404	-	0	ID=cds00374;Parent=mRNA00034;Name=scaffold18909_42;Target=s3698 167 236 +
scaffold18909	ALN	cds	41594	41654	151	-	0	ID=cds00375;Parent=mRNA00034;Name=scaffold18909_42;Target=s3698 237 256 +
scaffold18909	ALN	cds	41264	41369	239	-	2	ID=cds00376;Parent=mRNA00034;Name=scaffold18909_42;Target=s3698 257 292 +
scaffold18909	ALN	cds	41077	41143	181	-	1	ID=cds00377;Parent=mRNA00034;Name=scaffold18909_42;Target=s3698 293 314 +
scaffold18909	ALN	cds	40717	40859	287	-	0	ID=cds00378;Parent=mRNA00034;Name=scaffold18909_42;Target=s3698 315 362 +
scaffold18909	ALN	cds	40004	40276	-665	-	1	ID=cds00379;Parent=mRNA00034;Name=scaffold18909_42;Target=s3698 386 385 +
##sequence-region	scaffold5974 1 36234
scaffold5974	ALN	gene	19981	26033	1207	-	.	ID=gene00035;Name=scaffold5974_23
scaffold5974	ALN	mRNA	19981	26033	1207	-	.	ID=mRNA00035;Parent=gene00035;Name=scaffold5974_23
scaffold5974	ALN	cds	25833	26033	420	-	0	ID=cds00380;Parent=mRNA00035;Name=scaffold5974_23;Target=s3698 1 67 +
scaffold5974	ALN	cds	23443	23574	238	-	0	ID=cds00381;Parent=mRNA00035;Name=scaffold5974_23;Target=s3698 68 112 +
scaffold5974	ALN	cds	22839	23000	314	-	0	ID=cds00382;Parent=mRNA00035;Name=scaffold5974_23;Target=s3698 113 166 +
scaffold5974	ALN	cds	22563	22772	397	-	0	ID=cds00383;Parent=mRNA00035;Name=scaffold5974_23;Target=s3698 167 236 +
scaffold5974	ALN	cds	22444	22504	151	-	0	ID=cds00384;Parent=mRNA00035;Name=scaffold5974_23;Target=s3698 237 256 +
scaffold5974	ALN	cds	21630	21964	-96	-	2	ID=cds00385;Parent=mRNA00035;Name=scaffold5974_23;Target=s3698 257 314 +
scaffold5974	ALN	cds	21313	21383	146	-	0	ID=cds00386;Parent=mRNA00035;Name=scaffold5974_23;Target=s3698 315 338 +
scaffold5974	ALN	cds	19981	20098	14	-	1	ID=cds00387;Parent=mRNA00035;Name=scaffold5974_23;Target=s3698 339 385 +
##sequence-region	scaffold15583 1 19456
scaffold15583	ALN	gene	2130	5669	1428	-	.	ID=gene00036;Name=scaffold15583_3
scaffold15583	ALN	mRNA	2130	5669	1428	-	.	ID=mRNA00036;Parent=gene00036;Name=scaffold15583_3
scaffold15583	ALN	cds	5469	5669	423	-	0	ID=cds00388;Parent=mRNA00036;Name=scaffold15583_3;Target=s3698 1 67 +
scaffold15583	ALN	cds	4022	4153	238	-	0	ID=cds00389;Parent=mRNA00036;Name=scaffold15583_3;Target=s3698 68 112 +
scaffold15583	ALN	cds	3696	3857	312	-	0	ID=cds00390;Parent=mRNA00036;Name=scaffold15583_3;Target=s3698 113 166 +
scaffold15583	ALN	cds	3411	3620	408	-	0	ID=cds00391;Parent=mRNA00036;Name=scaffold15583_3;Target=s3698 167 236 +
scaffold15583	ALN	cds	2995	3055	152	-	0	ID=cds00392;Parent=mRNA00036;Name=scaffold15583_3;Target=s3698 237 256 +
scaffold15583	ALN	cds	2450	2760	38	-	2	ID=cds00393;Parent=mRNA00036;Name=scaffold15583_3;Target=s3698 257 314 +
scaffold15583	ALN	cds	2130	2369	165	-	0	ID=cds00394;Parent=mRNA00036;Name=scaffold15583_3;Target=s3698 315 385 +
##sequence-region	scaffold15583 1 19456
scaffold15583	ALN	gene	5672	8655	1222	-	.	ID=gene00037;Name=scaffold15583_7
scaffold15583	ALN	mRNA	5672	8655	1222	-	.	ID=mRNA00037;Parent=gene00037;Name=scaffold15583_7
scaffold15583	ALN	cds	8455	8655	420	-	0	ID=cds00395;Parent=mRNA00037;Name=scaffold15583_7;Target=s3698 1 67 +
scaffold15583	ALN	cds	6878	7009	231	-	0	ID=cds00396;Parent=mRNA00037;Name=scaffold15583_7;Target=s3698 68 112 +
scaffold15583	ALN	cds	6546	6707	310	-	0	ID=cds00397;Parent=mRNA00037;Name=scaffold15583_7;Target=s3698 113 166 +
scaffold15583	ALN	cds	6271	6480	400	-	0	ID=cds00398;Parent=mRNA00037;Name=scaffold15583_7;Target=s3698 167 236 +
scaffold15583	ALN	cds	6136	6213	104	-	0	ID=cds00399;Parent=mRNA00037;Name=scaffold15583_7;Target=s3698 237 277 +
scaffold15583	ALN	cds	5672	5698	13	-	0	ID=cds00400;Parent=mRNA00037;Name=scaffold15583_7;Target=s3698 278 285 +
##sequence-region	scaffold15583 1 19456
scaffold15583	ALN	gene	1120	5669	1116	-	.	ID=gene00038;Name=scaffold15583_3
scaffold15583	ALN	mRNA	1120	5669	1116	-	.	ID=mRNA00038;Parent=gene00038;Name=scaffold15583_3
scaffold15583	ALN	cds	5469	5669	380	-	0	ID=cds00401;Parent=mRNA00038;Name=scaffold15583_3;Target=s3708 1 70 +
scaffold15583	ALN	cds	4022	4153	175	-	0	ID=cds00402;Parent=mRNA00038;Name=scaffold15583_3;Target=s3708 71 107 +
scaffold15583	ALN	cds	3696	3857	303	-	0	ID=cds00403;Parent=mRNA00038;Name=scaffold15583_3;Target=s3708 108 161 +
scaffold15583	ALN	cds	3411	3620	408	-	0	ID=cds00404;Parent=mRNA00038;Name=scaffold15583_3;Target=s3708 162 231 +
scaffold15583	ALN	cds	2991	3055	140	-	0	ID=cds00405;Parent=mRNA00038;Name=scaffold15583_3;Target=s3708 232 253 +
scaffold15583	ALN	cds	1120	1279	-17	-	1	ID=cds00406;Parent=mRNA00038;Name=scaffold15583_3;Target=s3708 254 309 +
##sequence-region	scaffold15583 1 19456
scaffold15583	ALN	gene	6145	7009	1000	-	.	ID=gene00039;Name=scaffold15583_6
scaffold15583	ALN	mRNA	6145	7009	1000	-	.	ID=mRNA00039;Parent=gene00039;Name=scaffold15583_6
scaffold15583	ALN	cds	6878	7009	252	-	0	ID=cds00407;Parent=mRNA00039;Name=scaffold15583_6;Target=maker-C419277-augustus-gene-0.2-mRNA-1 1 44 +
scaffold15583	ALN	cds	6546	6707	310	-	0	ID=cds00408;Parent=mRNA00039;Name=scaffold15583_6;Target=maker-C419277-augustus-gene-0.2-mRNA-1 45 98 +
scaffold15583	ALN	cds	6271	6480	400	-	0	ID=cds00409;Parent=mRNA00039;Name=scaffold15583_6;Target=maker-C419277-augustus-gene-0.2-mRNA-1 99 168 +
scaffold15583	ALN	cds	6145	6213	179	-	0	ID=cds00410;Parent=mRNA00039;Name=scaffold15583_6;Target=maker-C419277-augustus-gene-0.2-mRNA-1 169 191 +
##sequence-region	C419277 1 1706
C419277	ALN	gene	188	1349	988	-	.	ID=gene00040;Name=C419277_0
C419277	ALN	mRNA	188	1349	988	-	.	ID=mRNA00040;Parent=gene00040;Name=C419277_0
C419277	ALN	cds	1218	1349	257	-	0	ID=cds00411;Parent=mRNA00040;Name=C419277_0;Target=maker-C419277-augustus-gene-0.2-mRNA-1 1 44 +
C419277	ALN	cds	603	764	311	-	0	ID=cds00412;Parent=mRNA00040;Name=C419277_0;Target=maker-C419277-augustus-gene-0.2-mRNA-1 45 98 +
C419277	ALN	cds	315	524	397	-	0	ID=cds00413;Parent=mRNA00040;Name=C419277_0;Target=maker-C419277-augustus-gene-0.2-mRNA-1 99 168 +
C419277	ALN	cds	188	256	169	-	0	ID=cds00414;Parent=mRNA00040;Name=C419277_0;Target=maker-C419277-augustus-gene-0.2-mRNA-1 169 191 +
##sequence-region	scaffold15583 1 19456
scaffold15583	ALN	gene	2987	4153	1002	-	.	ID=gene00041;Name=scaffold15583_3
scaffold15583	ALN	mRNA	2987	4153	1002	-	.	ID=mRNA00041;Parent=gene00041;Name=scaffold15583_3
scaffold15583	ALN	cds	4022	4153	258	-	0	ID=cds00415;Parent=mRNA00041;Name=scaffold15583_3;Target=maker-C419277-augustus-gene-0.2-mRNA-1 1 44 +
scaffold15583	ALN	cds	3696	3857	312	-	0	ID=cds00416;Parent=mRNA00041;Name=scaffold15583_3;Target=maker-C419277-augustus-gene-0.2-mRNA-1 45 98 +
scaffold15583	ALN	cds	3411	3620	408	-	0	ID=cds00417;Parent=mRNA00041;Name=scaffold15583_3;Target=maker-C419277-augustus-gene-0.2-mRNA-1 99 168 +
scaffold15583	ALN	cds	2987	3055	173	-	0	ID=cds00418;Parent=mRNA00041;Name=scaffold15583_3;Target=maker-C419277-augustus-gene-0.2-mRNA-1 169 191 +
##sequence-region	scaffold5974 17409 36234
scaffold5974	ALN	gene	22436	23574	998	-	.	ID=gene00042;Name=scaffold5974_23
scaffold5974	ALN	mRNA	22436	23574	998	-	.	ID=mRNA00042;Parent=gene00042;Name=scaffold5974_23
scaffold5974	ALN	cds	23443	23574	259	-	0	ID=cds00419;Parent=mRNA00042;Name=scaffold5974_23;Target=maker-C419277-augustus-gene-0.2-mRNA-1 1 44 +
scaffold5974	ALN	cds	22839	23000	314	-	0	ID=cds00420;Parent=mRNA00042;Name=scaffold5974_23;Target=maker-C419277-augustus-gene-0.2-mRNA-1 45 98 +
scaffold5974	ALN	cds	22563	22772	397	-	0	ID=cds00421;Parent=mRNA00042;Name=scaffold5974_23;Target=maker-C419277-augustus-gene-0.2-mRNA-1 99 168 +
scaffold5974	ALN	cds	22436	22504	172	-	0	ID=cds00422;Parent=mRNA00042;Name=scaffold5974_23;Target=maker-C419277-augustus-gene-0.2-mRNA-1 169 191 +
##sequence-region	scaffold1332 1 35894
scaffold1332	ALN	gene	15	19998	3056	-	.	ID=gene00043;Name=scaffold1332_10
scaffold1332	ALN	mRNA	15	19998	3056	-	.	ID=mRNA00043;Parent=gene00043;Name=scaffold1332_10
scaffold1332	ALN	cds	19903	19998	244	-	0	ID=cds00423;Parent=mRNA00043;Name=scaffold1332_10;Target=maker-scaffold1332-snap-gene-0.7-mRNA-1 1 32 +
scaffold1332	ALN	cds	16352	16588	53	-	0	ID=cds00424;Parent=mRNA00043;Name=scaffold1332_10;Target=maker-scaffold1332-snap-gene-0.7-mRNA-1 33 88 +
scaffold1332	ALN	cds	7935	8053	201	-	0	ID=cds00425;Parent=mRNA00043;Name=scaffold1332_10;Target=maker-scaffold1332-snap-gene-0.7-mRNA-1 89 128 +
scaffold1332	ALN	cds	6547	6642	202	-	1	ID=cds00426;Parent=mRNA00043;Name=scaffold1332_10;Target=maker-scaffold1332-snap-gene-0.7-mRNA-1 129 160 +
scaffold1332	ALN	cds	5755	5921	347	-	1	ID=cds00427;Parent=mRNA00043;Name=scaffold1332_10;Target=maker-scaffold1332-snap-gene-0.7-mRNA-1 161 215 +
scaffold1332	ALN	cds	5089	5185	192	-	2	ID=cds00428;Parent=mRNA00043;Name=scaffold1332_10;Target=maker-scaffold1332-snap-gene-0.7-mRNA-1 216 248 +
scaffold1332	ALN	cds	4535	4589	93	-	1	ID=cds00429;Parent=mRNA00043;Name=scaffold1332_10;Target=maker-scaffold1332-snap-gene-0.7-mRNA-1 249 266 +
scaffold1332	ALN	cds	3926	3976	111	-	0	ID=cds00430;Parent=mRNA00043;Name=scaffold1332_10;Target=maker-scaffold1332-snap-gene-0.7-mRNA-1 267 283 +
scaffold1332	ALN	cds	3728	3771	16	-	0	ID=cds00431;Parent=mRNA00043;Name=scaffold1332_10;Target=maker-scaffold1332-snap-gene-0.7-mRNA-1 284 292 +
scaffold1332	ALN	cds	3631	3677	94	-	1	ID=cds00432;Parent=mRNA00043;Name=scaffold1332_10;Target=maker-scaffold1332-snap-gene-0.7-mRNA-1 293 307 +
scaffold1332	ALN	cds	3133	3257	179	-	2	ID=cds00433;Parent=mRNA00043;Name=scaffold1332_10;Target=maker-scaffold1332-snap-gene-0.7-mRNA-1 308 346 +
scaffold1332	ALN	cds	2948	3040	191	-	0	ID=cds00434;Parent=mRNA00043;Name=scaffold1332_10;Target=maker-scaffold1332-snap-gene-0.7-mRNA-1 347 377 +
scaffold1332	ALN	cds	2755	2894	265	-	0	ID=cds00435;Parent=mRNA00043;Name=scaffold1332_10;Target=maker-scaffold1332-snap-gene-0.7-mRNA-1 378 424 +
scaffold1332	ALN	cds	2396	2627	474	-	1	ID=cds00436;Parent=mRNA00043;Name=scaffold1332_10;Target=maker-scaffold1332-snap-gene-0.7-mRNA-1 425 501 +
scaffold1332	ALN	cds	2263	2330	167	-	0	ID=cds00437;Parent=mRNA00043;Name=scaffold1332_10;Target=maker-scaffold1332-snap-gene-0.7-mRNA-1 502 524 +
scaffold1332	ALN	cds	856	920	152	-	1	ID=cds00438;Parent=mRNA00043;Name=scaffold1332_10;Target=maker-scaffold1332-snap-gene-0.7-mRNA-1 525 545 +
scaffold1332	ALN	cds	532	643	256	-	2	ID=cds00439;Parent=mRNA00043;Name=scaffold1332_10;Target=maker-scaffold1332-snap-gene-0.7-mRNA-1 546 583 +
scaffold1332	ALN	cds	192	469	531	-	1	ID=cds00440;Parent=mRNA00043;Name=scaffold1332_10;Target=maker-scaffold1332-snap-gene-0.7-mRNA-1 584 675 +
scaffold1332	ALN	cds	15	130	251	-	2	ID=cds00441;Parent=mRNA00043;Name=scaffold1332_10;Target=maker-scaffold1332-snap-gene-0.7-mRNA-1 676 714 +
##sequence-region	scaffold9932 72705 111616
scaffold9932	ALN	gene	94217	107020	1290	+	.	ID=gene00044;Name=scaffold9932_100
scaffold9932	ALN	mRNA	94217	107020	1290	+	.	ID=mRNA00044;Parent=gene00044;Name=scaffold9932_100
scaffold9932	ALN	cds	94217	94334	278	+	0	ID=cds00442;Parent=mRNA00044;Name=scaffold9932_100;Target=s3761 1 39 +
scaffold9932	ALN	cds	95438	95480	125	+	2	ID=cds00443;Parent=mRNA00044;Name=scaffold9932_100;Target=s3761 40 54 +
scaffold9932	ALN	cds	95555	95608	101	+	1	ID=cds00444;Parent=mRNA00044;Name=scaffold9932_100;Target=s3761 55 72 +
scaffold9932	ALN	cds	96173	96260	153	+	1	ID=cds00445;Parent=mRNA00044;Name=scaffold9932_100;Target=s3761 73 101 +
scaffold9932	ALN	cds	96653	96807	126	+	0	ID=cds00446;Parent=mRNA00044;Name=scaffold9932_100;Target=s3761 102 153 +
scaffold9932	ALN	cds	96863	96991	266	+	1	ID=cds00447;Parent=mRNA00044;Name=scaffold9932_100;Target=s3761 154 196 +
scaffold9932	ALN	cds	102708	102837	254	+	1	ID=cds00448;Parent=mRNA00044;Name=scaffold9932_100;Target=s3761 197 239 +
scaffold9932	ALN	cds	103470	103623	122	+	0	ID=cds00449;Parent=mRNA00044;Name=scaffold9932_100;Target=s3761 240 269 +
scaffold9932	ALN	cds	103734	103842	-2	+	2	ID=cds00450;Parent=mRNA00044;Name=scaffold9932_100;Target=s3761 281 305 +
scaffold9932	ALN	cds	106836	107020	364	+	2	ID=cds00451;Parent=mRNA00044;Name=scaffold9932_100;Target=s3761 306 367 +
##sequence-region	scaffold19381 1 18294
scaffold19381	ALN	gene	3	8435	1643	+	.	ID=gene00045;Name=scaffold19381_4
scaffold19381	ALN	mRNA	3	8435	1643	+	.	ID=mRNA00045;Parent=gene00045;Name=scaffold19381_4
scaffold19381	ALN	cds	3	72	137	+	0	ID=cds00452;Parent=mRNA00045;Name=scaffold19381_4;Target=s3762 1 23 +
scaffold19381	ALN	cds	569	753	350	+	2	ID=cds00453;Parent=mRNA00045;Name=scaffold19381_4;Target=s3762 24 85 +
scaffold19381	ALN	cds	845	928	158	+	0	ID=cds00454;Parent=mRNA00045;Name=scaffold19381_4;Target=s3762 86 113 +
scaffold19381	ALN	cds	2122	2201	183	+	0	ID=cds00455;Parent=mRNA00045;Name=scaffold19381_4;Target=s3762 114 140 +
scaffold19381	ALN	cds	2631	2759	267	+	1	ID=cds00456;Parent=mRNA00045;Name=scaffold19381_4;Target=s3762 141 183 +
scaffold19381	ALN	cds	2897	3026	268	+	1	ID=cds00457;Parent=mRNA00045;Name=scaffold19381_4;Target=s3762 184 226 +
scaffold19381	ALN	cds	4101	4298	393	+	0	ID=cds00458;Parent=mRNA00045;Name=scaffold19381_4;Target=s3762 227 292 +
scaffold19381	ALN	cds	8295	8435	274	+	0	ID=cds00459;Parent=mRNA00045;Name=scaffold19381_4;Target=s3762 293 339 +
##sequence-region	scaffold1633 17409 56320
scaffold1633	ALN	gene	36041	40730	472	-	.	ID=gene00046;Name=scaffold1633_38
scaffold1633	ALN	mRNA	36041	40730	472	-	.	ID=mRNA00046;Parent=gene00046;Name=scaffold1633_38
scaffold1633	ALN	cds	40708	40730	43	-	0	ID=cds00460;Parent=mRNA00046;Name=scaffold1633_38;Target=s3749 1 8 +
scaffold1633	ALN	cds	39951	40090	262	-	1	ID=cds00461;Parent=mRNA00046;Name=scaffold1633_38;Target=s3749 9 54 +
scaffold1633	ALN	cds	36041	36168	286	-	2	ID=cds00462;Parent=mRNA00046;Name=scaffold1633_38;Target=s3749 55 97 +
##sequence-region	scaffold19671 35841 93184
scaffold19671	ALN	gene	44323	89079	925	+	.	ID=gene00047;Name=scaffold19671_66
scaffold19671	ALN	mRNA	44323	89079	925	+	.	ID=mRNA00047;Parent=gene00047;Name=scaffold19671_66
scaffold19671	ALN	cds	44323	44449	277	+	0	ID=cds00463;Parent=mRNA00047;Name=scaffold19671_66;Target=maker-scaffold19671-augustus-gene-0.16-mRNA-1 1 42 +
scaffold19671	ALN	cds	49756	49842	175	+	2	ID=cds00464;Parent=mRNA00047;Name=scaffold19671_66;Target=maker-scaffold19671-augustus-gene-0.16-mRNA-1 43 71 +
scaffold19671	ALN	cds	59947	60099	283	+	2	ID=cds00465;Parent=mRNA00047;Name=scaffold19671_66;Target=maker-scaffold19671-augustus-gene-0.16-mRNA-1 72 122 +
scaffold19671	ALN	cds	82488	82601	239	+	2	ID=cds00466;Parent=mRNA00047;Name=scaffold19671_66;Target=maker-scaffold19671-augustus-gene-0.16-mRNA-1 123 160 +
scaffold19671	ALN	cds	88970	89079	244	+	2	ID=cds00467;Parent=mRNA00047;Name=scaffold19671_66;Target=maker-scaffold19671-augustus-gene-0.16-mRNA-1 161 197 +
##sequence-region	scaffold6838 54273 111616
scaffold6838	ALN	gene	72202	102488	2165	+	.	ID=gene00048;Name=scaffold6838_87
scaffold6838	ALN	mRNA	72202	102488	2165	+	.	ID=mRNA00048;Parent=gene00048;Name=scaffold6838_87
scaffold6838	ALN	cds	72202	72320	168	+	0	ID=cds00468;Parent=mRNA00048;Name=scaffold6838_87;Target=s3783 1 37 +
scaffold6838	ALN	cds	72686	72964	483	+	1	ID=cds00469;Parent=mRNA00048;Name=scaffold6838_87;Target=s3783 38 125 +
scaffold6838	ALN	cds	100784	101691	1584	+	1	ID=cds00470;Parent=mRNA00048;Name=scaffold6838_87;Target=s3783 126 419 +
scaffold6838	ALN	cds	102088	102129	38	+	2	ID=cds00471;Parent=mRNA00048;Name=scaffold6838_87;Target=s3783 420 431 +
scaffold6838	ALN	cds	102409	102488	132	+	2	ID=cds00472;Parent=mRNA00048;Name=scaffold6838_87;Target=s3783 432 458 +
##sequence-region	C457723 1 10967
C457723	ALN	gene	31	2086	2098	+	.	ID=gene00049;Name=C457723_1
C457723	ALN	mRNA	31	2086	2098	+	.	ID=mRNA00049;Parent=gene00049;Name=C457723_1
C457723	ALN	cds	31	664	1162	+	0	ID=cds00473;Parent=mRNA00049;Name=C457723_1;Target=s3784 1 211 +
C457723	ALN	cds	731	1230	897	+	2	ID=cds00474;Parent=mRNA00049;Name=C457723_1;Target=s3784 212 378 +
C457723	ALN	cds	1994	2086	141	+	0	ID=cds00475;Parent=mRNA00049;Name=C457723_1;Target=s3784 379 409 +
##sequence-region	scaffold10476 17409 74752
scaffold10476	ALN	gene	39381	55432	2141	+	.	ID=gene00050;Name=scaffold10476_47
scaffold10476	ALN	mRNA	39381	55432	2141	+	.	ID=mRNA00050;Parent=gene00050;Name=scaffold10476_47
scaffold10476	ALN	cds	39381	39457	210	+	0	ID=cds00476;Parent=mRNA00050;Name=scaffold10476_47;Target=s3685 1 26 +
scaffold10476	ALN	cds	40065	40171	199	+	1	ID=cds00477;Parent=mRNA00050;Name=scaffold10476_47;Target=s3685 27 61 +
scaffold10476	ALN	cds	40274	40395	258	+	2	ID=cds00478;Parent=mRNA00050;Name=scaffold10476_47;Target=s3685 62 102 +
scaffold10476	ALN	cds	40959	41035	167	+	0	ID=cds00479;Parent=mRNA00050;Name=scaffold10476_47;Target=s3685 103 128 +
scaffold10476	ALN	cds	41126	41193	147	+	1	ID=cds00480;Parent=mRNA00050;Name=scaffold10476_47;Target=s3685 129 150 +
scaffold10476	ALN	cds	41312	41399	170	+	2	ID=cds00481;Parent=mRNA00050;Name=scaffold10476_47;Target=s3685 151 180 +
scaffold10476	ALN	cds	41526	41629	169	+	1	ID=cds00482;Parent=mRNA00050;Name=scaffold10476_47;Target=s3685 181 214 +
scaffold10476	ALN	cds	42721	42794	158	+	2	ID=cds00483;Parent=mRNA00050;Name=scaffold10476_47;Target=s3685 215 239 +
scaffold10476	ALN	cds	42865	42996	259	+	0	ID=cds00484;Parent=mRNA00050;Name=scaffold10476_47;Target=s3685 240 283 +
scaffold10476	ALN	cds	43053	43295	465	+	0	ID=cds00485;Parent=mRNA00050;Name=scaffold10476_47;Target=s3685 284 364 +
scaffold10476	ALN	cds	55172	55432	471	+	0	ID=cds00486;Parent=mRNA00050;Name=scaffold10476_47;Target=s3685 365 451 +
##sequence-region	scaffold10476 17409 74752
scaffold10476	ALN	gene	39171	39380	42	+	.	ID=gene00051;Name=scaffold10476_39
scaffold10476	ALN	mRNA	39171	39380	42	+	.	ID=mRNA00051;Parent=gene00051;Name=scaffold10476_39
scaffold10476	ALN	cds	39171	39247	210	+	0	ID=cds00487;Parent=mRNA00051;Name=scaffold10476_39;Target=s3685 1 26 +
scaffold10476	ALN	cds	39365	39380	-118	+	1	ID=cds00488;Parent=mRNA00051;Name=scaffold10476_39;Target=s3685 27 31 +
##sequence-region	scaffold5611 17409 56320
scaffold5611	ALN	gene	33967	43955	1228	+	.	ID=gene00052;Name=scaffold5611_38
scaffold5611	ALN	mRNA	33967	43955	1228	+	.	ID=mRNA00052;Parent=gene00052;Name=scaffold5611_38
scaffold5611	ALN	cds	33967	34029	193	+	0	ID=cds00489;Parent=mRNA00052;Name=scaffold5611_38;Target=maker-scaffold5611-augustus-gene-0.21-mRNA-1 1 21 +
scaffold5611	ALN	cds	34098	34199	212	+	0	ID=cds00490;Parent=mRNA00052;Name=scaffold5611_38;Target=maker-scaffold5611-augustus-gene-0.21-mRNA-1 22 55 +
scaffold5611	ALN	cds	34246	34347	193	+	0	ID=cds00491;Parent=mRNA00052;Name=scaffold5611_38;Target=maker-scaffold5611-augustus-gene-0.21-mRNA-1 56 89 +
scaffold5611	ALN	cds	34404	34517	215	+	0	ID=cds00492;Parent=mRNA00052;Name=scaffold5611_38;Target=maker-scaffold5611-augustus-gene-0.21-mRNA-1 90 127 +
scaffold5611	ALN	cds	34648	34695	97	+	0	ID=cds00493;Parent=mRNA00052;Name=scaffold5611_38;Target=maker-scaffold5611-augustus-gene-0.21-mRNA-1 128 143 +
scaffold5611	ALN	cds	34780	34872	178	+	0	ID=cds00494;Parent=mRNA00052;Name=scaffold5611_38;Target=maker-scaffold5611-augustus-gene-0.21-mRNA-1 144 174 +
scaffold5611	ALN	cds	34947	35069	232	+	0	ID=cds00495;Parent=mRNA00052;Name=scaffold5611_38;Target=maker-scaffold5611-augustus-gene-0.21-mRNA-1 175 215 +
scaffold5611	ALN	cds	35384	35471	181	+	0	ID=cds00496;Parent=mRNA00052;Name=scaffold5611_38;Target=maker-scaffold5611-augustus-gene-0.21-mRNA-1 216 244 +
scaffold5611	ALN	cds	35619	35765	275	+	2	ID=cds00497;Parent=mRNA00052;Name=scaffold5611_38;Target=maker-scaffold5611-augustus-gene-0.21-mRNA-1 245 293 +
scaffold5611	ALN	cds	36049	36133	205	+	2	ID=cds00498;Parent=mRNA00052;Name=scaffold5611_38;Target=maker-scaffold5611-augustus-gene-0.21-mRNA-1 294 322 +
scaffold5611	ALN	cds	36275	36379	200	+	1	ID=cds00499;Parent=mRNA00052;Name=scaffold5611_38;Target=maker-scaffold5611-augustus-gene-0.21-mRNA-1 323 357 +
scaffold5611	ALN	cds	37188	37272	170	+	1	ID=cds00500;Parent=mRNA00052;Name=scaffold5611_38;Target=maker-scaffold5611-augustus-gene-0.21-mRNA-1 358 385 +
scaffold5611	ALN	cds	37356	37437	175	+	0	ID=cds00501;Parent=mRNA00052;Name=scaffold5611_38;Target=maker-scaffold5611-augustus-gene-0.21-mRNA-1 386 412 +
scaffold5611	ALN	cds	37511	37680	330	+	2	ID=cds00502;Parent=mRNA00052;Name=scaffold5611_38;Target=maker-scaffold5611-augustus-gene-0.21-mRNA-1 413 469 +
scaffold5611	ALN	cds	38987	39077	175	+	0	ID=cds00503;Parent=mRNA00052;Name=scaffold5611_38;Target=maker-scaffold5611-augustus-gene-0.21-mRNA-1 470 499 +
scaffold5611	ALN	cds	39181	39351	317	+	2	ID=cds00504;Parent=mRNA00052;Name=scaffold5611_38;Target=maker-scaffold5611-augustus-gene-0.21-mRNA-1 500 556 +
scaffold5611	ALN	cds	39686	39808	205	+	2	ID=cds00505;Parent=mRNA00052;Name=scaffold5611_38;Target=maker-scaffold5611-augustus-gene-0.21-mRNA-1 557 597 +
scaffold5611	ALN	cds	39922	39998	165	+	2	ID=cds00506;Parent=mRNA00052;Name=scaffold5611_38;Target=maker-scaffold5611-augustus-gene-0.21-mRNA-1 598 623 +
scaffold5611	ALN	cds	40553	40649	195	+	0	ID=cds00507;Parent=mRNA00052;Name=scaffold5611_38;Target=maker-scaffold5611-augustus-gene-0.21-mRNA-1 624 655 +
scaffold5611	ALN	cds	41168	41314	277	+	2	ID=cds00508;Parent=mRNA00052;Name=scaffold5611_38;Target=maker-scaffold5611-augustus-gene-0.21-mRNA-1 656 704 +
scaffold5611	ALN	cds	41378	41462	205	+	2	ID=cds00509;Parent=mRNA00052;Name=scaffold5611_38;Target=maker-scaffold5611-augustus-gene-0.21-mRNA-1 705 733 +
scaffold5611	ALN	cds	41525	41629	200	+	1	ID=cds00510;Parent=mRNA00052;Name=scaffold5611_38;Target=maker-scaffold5611-augustus-gene-0.21-mRNA-1 734 768 +
scaffold5611	ALN	cds	41889	42003	231	+	1	ID=cds00511;Parent=mRNA00052;Name=scaffold5611_38;Target=maker-scaffold5611-augustus-gene-0.21-mRNA-1 769 806 +
scaffold5611	ALN	cds	42102	42183	177	+	0	ID=cds00512;Parent=mRNA00052;Name=scaffold5611_38;Target=maker-scaffold5611-augustus-gene-0.21-mRNA-1 807 833 +
scaffold5611	ALN	cds	42257	43126	-1297	+	2	ID=cds00513;Parent=mRNA00052;Name=scaffold5611_38;Target=maker-scaffold5611-augustus-gene-0.21-mRNA-1 891 958 +
scaffold5611	ALN	cds	43185	43352	310	+	2	ID=cds00514;Parent=mRNA00052;Name=scaffold5611_38;Target=maker-scaffold5611-augustus-gene-0.21-mRNA-1 959 1014 +
scaffold5611	ALN	cds	43411	43955	-1503	+	2	ID=cds00515;Parent=mRNA00052;Name=scaffold5611_38;Target=maker-scaffold5611-augustus-gene-0.21-mRNA-1 1048 1066 +
##sequence-region	scaffold3251 17409 48576
scaffold3251	ALN	gene	25978	38675	1489	+	.	ID=gene00053;Name=scaffold3251_32
scaffold3251	ALN	mRNA	25978	38675	1489	+	.	ID=mRNA00053;Parent=gene00053;Name=scaffold3251_32
scaffold3251	ALN	cds	25978	26040	118	+	0	ID=cds00516;Parent=mRNA00053;Name=scaffold3251_32;Target=s3646 1 21 +
scaffold3251	ALN	cds	29540	29681	278	+	0	ID=cds00517;Parent=mRNA00053;Name=scaffold3251_32;Target=s3646 22 68 +
scaffold3251	ALN	cds	30026	30102	154	+	2	ID=cds00518;Parent=mRNA00053;Name=scaffold3251_32;Target=s3646 69 106 +
scaffold3251	ALN	cds	34445	34603	312	+	0	ID=cds00519;Parent=mRNA00053;Name=scaffold3251_32;Target=s3646 107 159 +
scaffold3251	ALN	cds	36968	37100	298	+	0	ID=cds00520;Parent=mRNA00053;Name=scaffold3251_32;Target=s3646 160 203 +
scaffold3251	ALN	cds	37167	37283	241	+	2	ID=cds00521;Parent=mRNA00053;Name=scaffold3251_32;Target=s3646 204 242 +
scaffold3251	ALN	cds	37336	37441	238	+	2	ID=cds00522;Parent=mRNA00053;Name=scaffold3251_32;Target=s3646 243 278 +
scaffold3251	ALN	cds	37569	37727	348	+	1	ID=cds00523;Parent=mRNA00053;Name=scaffold3251_32;Target=s3646 279 331 +
scaffold3251	ALN	cds	37789	37867	167	+	1	ID=cds00524;Parent=mRNA00053;Name=scaffold3251_32;Target=s3646 332 357 +
scaffold3251	ALN	cds	37943	38082	-22	+	0	ID=cds00525;Parent=mRNA00053;Name=scaffold3251_32;Target=s3646 358 407 +
scaffold3251	ALN	cds	38123	38249	3	+	1	ID=cds00526;Parent=mRNA00053;Name=scaffold3251_32;Target=s3646 408 458 +
scaffold3251	ALN	cds	38406	38519	-14	+	0	ID=cds00527;Parent=mRNA00053;Name=scaffold3251_32;Target=s3646 459 511 +
scaffold3251	ALN	cds	38625	38675	2	+	0	ID=cds00528;Parent=mRNA00053;Name=scaffold3251_32;Target=s3646 512 535 +
