# Supplementary material for: Expanding the view on the evolution of the nematode dauer signalling pathways: refinement through gene gain and pathway co-option
Source: BMC Genomics. 2016 Jun 27;17:476. doi: 10.1186/s12864-016-2770-7 (PMC4924289; doi:10.1186/s12864-016-2770-7)
Supplement: Additional file 4: — Gene models in gff format. (TGZ 240 kb) [file 12864_2016_2770_MOESM4_ESM.tgz › l_loa-PRJNA60051-WS246-annotations.gff]

##gff-version	3
##Species, BioProject, Release: L. loa, PRJNA60051, WS246
##sequence-region	JH712092 9217 21504
JH712092	ALN	gene	17655	20466	1793	-	.	ID=gene00001;Name=JH712092_19
JH712092	ALN	mRNA	17655	20466	1793	-	.	ID=mRNA00001;Parent=gene00001;Name=JH712092_19
JH712092	ALN	cds	20257	20466	425	-	0	ID=cds00001;Parent=mRNA00001;Name=JH712092_19;Target=EFO26046.2 1 70 +
JH712092	ALN	cds	19941	20146	382	-	0	ID=cds00002;Parent=mRNA00001;Name=JH712092_19;Target=EFO26046.2 71 139 +
JH712092	ALN	cds	19539	19610	154	-	1	ID=cds00003;Parent=mRNA00001;Name=JH712092_19;Target=EFO26046.2 140 163 +
JH712092	ALN	cds	18793	18915	221	-	1	ID=cds00004;Parent=mRNA00001;Name=JH712092_19;Target=EFO26046.2 164 204 +
JH712092	ALN	cds	18424	18604	336	-	1	ID=cds00005;Parent=mRNA00001;Name=JH712092_19;Target=EFO26046.2 205 264 +
JH712092	ALN	cds	18139	18293	286	-	0	ID=cds00006;Parent=mRNA00001;Name=JH712092_19;Target=EFO26046.2 265 316 +
JH712092	ALN	cds	17655	17817	298	-	1	ID=cds00007;Parent=mRNA00001;Name=JH712092_19;Target=EFO26046.2 317 370 +
##sequence-region	JH712089 275457 287744
JH712089	ALN	gene	278963	286693	4967	+	.	ID=gene00002;Name=JH712089_282
JH712089	ALN	mRNA	278963	286693	4967	+	.	ID=mRNA00002;Parent=gene00002;Name=JH712089_282
JH712089	ALN	cds	278963	279150	408	+	0	ID=cds00008;Parent=mRNA00002;Name=JH712089_282;Target=EJD76126.1 1 63 +
JH712089	ALN	cds	279604	279791	352	+	1	ID=cds00009;Parent=mRNA00002;Name=JH712089_282;Target=EJD76126.1 64 125 +
JH712089	ALN	cds	280055	280258	369	+	2	ID=cds00010;Parent=mRNA00002;Name=JH712089_282;Target=EJD76126.1 126 193 +
JH712089	ALN	cds	280579	280742	297	+	2	ID=cds00011;Parent=mRNA00002;Name=JH712089_282;Target=EJD76126.1 194 248 +
JH712089	ALN	cds	280904	280990	185	+	0	ID=cds00012;Parent=mRNA00002;Name=JH712089_282;Target=EJD76126.1 249 277 +
JH712089	ALN	cds	281081	281182	200	+	0	ID=cds00013;Parent=mRNA00002;Name=JH712089_282;Target=EJD76126.1 278 311 +
JH712089	ALN	cds	281507	281566	131	+	0	ID=cds00014;Parent=mRNA00002;Name=JH712089_282;Target=EJD76126.1 312 331 +
JH712089	ALN	cds	281693	281869	334	+	0	ID=cds00015;Parent=mRNA00002;Name=JH712089_282;Target=EJD76126.1 332 390 +
JH712089	ALN	cds	281949	282247	183	+	0	ID=cds00016;Parent=mRNA00002;Name=JH712089_282;Target=EJD76126.1 422 465 +
JH712089	ALN	cds	282664	282816	292	+	1	ID=cds00017;Parent=mRNA00002;Name=JH712089_282;Target=EJD76126.1 466 516 +
JH712089	ALN	cds	282900	282994	188	+	1	ID=cds00018;Parent=mRNA00002;Name=JH712089_282;Target=EJD76126.1 517 548 +
JH712089	ALN	cds	283115	283367	471	+	2	ID=cds00019;Parent=mRNA00002;Name=JH712089_282;Target=EJD76126.1 549 632 +
JH712089	ALN	cds	283622	283745	261	+	1	ID=cds00020;Parent=mRNA00002;Name=JH712089_282;Target=EJD76126.1 633 673 +
JH712089	ALN	cds	283858	284036	342	+	0	ID=cds00021;Parent=mRNA00002;Name=JH712089_282;Target=EJD76126.1 674 733 +
JH712089	ALN	cds	284350	284438	186	+	1	ID=cds00022;Parent=mRNA00002;Name=JH712089_282;Target=EJD76126.1 734 763 +
JH712089	ALN	cds	284546	284667	245	+	2	ID=cds00023;Parent=mRNA00002;Name=JH712089_282;Target=EJD76126.1 764 803 +
JH712089	ALN	cds	284947	285062	246	+	0	ID=cds00024;Parent=mRNA00002;Name=JH712089_282;Target=EJD76126.1 804 842 +
JH712089	ALN	cds	285184	285323	255	+	1	ID=cds00025;Parent=mRNA00002;Name=JH712089_282;Target=EJD76126.1 843 889 +
JH712089	ALN	cds	285586	285703	233	+	2	ID=cds00026;Parent=mRNA00002;Name=JH712089_282;Target=EJD76126.1 890 928 +
JH712089	ALN	cds	285795	285946	321	+	1	ID=cds00027;Parent=mRNA00002;Name=JH712089_282;Target=EJD76126.1 929 979 +
JH712089	ALN	cds	286024	286132	225	+	2	ID=cds00028;Parent=mRNA00002;Name=JH712089_282;Target=EJD76126.1 980 1015 +
JH712089	ALN	cds	286544	286693	303	+	1	ID=cds00029;Parent=mRNA00002;Name=JH712089_282;Target=EJD76126.1 1016 1065 +
##sequence-region	JH712066 132097 144384
JH712066	ALN	gene	133797	140037	2626	+	.	ID=gene00003;Name=JH712066_136
JH712066	ALN	mRNA	133797	140037	2626	+	.	ID=mRNA00003;Parent=gene00003;Name=JH712066_136
JH712066	ALN	cds	133797	133811	68	+	0	ID=cds00030;Parent=mRNA00003;Name=JH712066_136;Target=EFO19870.2 1 1 +
JH712066	ALN	cds	134229	134359	256	+	0	ID=cds00031;Parent=mRNA00003;Name=JH712066_136;Target=EFO19870.2 2 45 +
JH712066	ALN	cds	134429	134537	233	+	1	ID=cds00032;Parent=mRNA00003;Name=JH712066_136;Target=EFO19870.2 46 81 +
JH712066	ALN	cds	134821	134949	259	+	0	ID=cds00033;Parent=mRNA00003;Name=JH712066_136;Target=EFO19870.2 82 124 +
JH712066	ALN	cds	135046	135237	332	+	0	ID=cds00034;Parent=mRNA00003;Name=JH712066_136;Target=EFO19870.2 125 188 +
JH712066	ALN	cds	135660	135791	258	+	0	ID=cds00035;Parent=mRNA00003;Name=JH712066_136;Target=EFO19870.2 189 232 +
JH712066	ALN	cds	136028	136093	142	+	0	ID=cds00036;Parent=mRNA00003;Name=JH712066_136;Target=EFO19870.2 233 254 +
JH712066	ALN	cds	138239	138445	388	+	0	ID=cds00037;Parent=mRNA00003;Name=JH712066_136;Target=EFO19870.2 255 323 +
JH712066	ALN	cds	138887	139015	254	+	0	ID=cds00038;Parent=mRNA00003;Name=JH712066_136;Target=EFO19870.2 324 366 +
JH712066	ALN	cds	139130	139344	439	+	0	ID=cds00039;Parent=mRNA00003;Name=JH712066_136;Target=EFO19870.2 367 438 +
JH712066	ALN	cds	139481	139628	270	+	1	ID=cds00040;Parent=mRNA00003;Name=JH712066_136;Target=EFO19870.2 439 487 +
JH712066	ALN	cds	139870	140037	303	+	0	ID=cds00041;Parent=mRNA00003;Name=JH712066_136;Target=EFO19870.2 488 543 +
##sequence-region	JH712080 470017 482304
JH712080	ALN	gene	473354	474645	1071	+	.	ID=gene00004;Name=JH712080_473
JH712080	ALN	mRNA	473354	474645	1071	+	.	ID=mRNA00004;Parent=gene00004;Name=JH712080_473
JH712080	ALN	cds	473354	473566	478	+	0	ID=cds00042;Parent=mRNA00004;Name=JH712080_473;Target=EFO20596.1 1 71 +
JH712080	ALN	cds	473937	474019	165	+	0	ID=cds00043;Parent=mRNA00004;Name=JH712080_473;Target=EFO20596.1 72 99 +
JH712080	ALN	cds	474111	474212	209	+	1	ID=cds00044;Parent=mRNA00004;Name=JH712080_473;Target=EFO20596.1 100 133 +
JH712080	ALN	cds	474477	474645	372	+	1	ID=cds00045;Parent=mRNA00004;Name=JH712080_473;Target=EFO20596.1 134 189 +
##sequence-region	JH712080 470017 492544
JH712080	ALN	gene	484596	489178	2611	-	.	ID=gene00005;Name=JH712080_486
JH712080	ALN	mRNA	484596	489178	2611	-	.	ID=mRNA00005;Parent=gene00005;Name=JH712080_486
JH712080	ALN	cds	489064	489178	269	-	0	ID=cds00046;Parent=mRNA00005;Name=JH712080_486;Target=EFO19136.1 1 38 +
JH712080	ALN	cds	488647	488815	331	-	2	ID=cds00047;Parent=mRNA00005;Name=JH712080_486;Target=EFO19136.1 39 95 +
JH712080	ALN	cds	488249	488390	296	-	1	ID=cds00048;Parent=mRNA00005;Name=JH712080_486;Target=EFO19136.1 96 142 +
JH712080	ALN	cds	487863	488023	307	-	0	ID=cds00049;Parent=mRNA00005;Name=JH712080_486;Target=EFO19136.1 143 196 +
JH712080	ALN	cds	487691	487697	18	-	1	ID=cds00050;Parent=mRNA00005;Name=JH712080_486;Target=EFO19136.1 197 198 +
JH712080	ALN	cds	487429	487522	133	-	0	ID=cds00051;Parent=mRNA00005;Name=JH712080_486;Target=EFO19136.1 199 230 +
JH712080	ALN	cds	487126	487205	152	-	2	ID=cds00052;Parent=mRNA00005;Name=JH712080_486;Target=EFO19136.1 231 257 +
JH712080	ALN	cds	486885	487035	303	-	0	ID=cds00053;Parent=mRNA00005;Name=JH712080_486;Target=EFO19136.1 258 307 +
JH712080	ALN	cds	486004	486171	313	-	2	ID=cds00054;Parent=mRNA00005;Name=JH712080_486;Target=EFO19136.1 308 363 +
JH712080	ALN	cds	485786	485934	281	-	2	ID=cds00055;Parent=mRNA00005;Name=JH712080_486;Target=EFO19136.1 364 413 +
JH712080	ALN	cds	485156	485282	278	-	0	ID=cds00056;Parent=mRNA00005;Name=JH712080_486;Target=EFO19136.1 414 455 +
JH712080	ALN	cds	484940	485070	284	-	2	ID=cds00057;Parent=mRNA00005;Name=JH712080_486;Target=EFO19136.1 456 499 +
JH712080	ALN	cds	484596	484724	254	-	0	ID=cds00058;Parent=mRNA00005;Name=JH712080_486;Target=EFO19136.1 500 542 +
##sequence-region	JH712503 1 21504
JH712503	ALN	gene	2884	13069	4630	-	.	ID=gene00006;Name=JH712503_7
JH712503	ALN	mRNA	2884	13069	4630	-	.	ID=mRNA00006;Parent=gene00006;Name=JH712503_7
JH712503	ALN	cds	12972	13069	232	-	0	ID=cds00059;Parent=mRNA00006;Name=JH712503_7;Target=EJD73941.1 1 33 +
JH712503	ALN	cds	12538	12777	422	-	1	ID=cds00060;Parent=mRNA00006;Name=JH712503_7;Target=EJD73941.1 34 113 +
JH712503	ALN	cds	12012	12136	227	-	1	ID=cds00061;Parent=mRNA00006;Name=JH712503_7;Target=EJD73941.1 114 154 +
JH712503	ALN	cds	11585	11682	192	-	2	ID=cds00062;Parent=mRNA00006;Name=JH712503_7;Target=EJD73941.1 155 187 +
JH712503	ALN	cds	11276	11347	153	-	0	ID=cds00063;Parent=mRNA00006;Name=JH712503_7;Target=EJD73941.1 188 211 +
JH712503	ALN	cds	10917	11100	312	-	0	ID=cds00064;Parent=mRNA00006;Name=JH712503_7;Target=EJD73941.1 212 272 +
JH712503	ALN	cds	10608	10763	317	-	2	ID=cds00065;Parent=mRNA00006;Name=JH712503_7;Target=EJD73941.1 273 324 +
JH712503	ALN	cds	9498	9673	337	-	2	ID=cds00066;Parent=mRNA00006;Name=JH712503_7;Target=EJD73941.1 325 383 +
JH712503	ALN	cds	8950	9047	205	-	0	ID=cds00067;Parent=mRNA00006;Name=JH712503_7;Target=EJD73941.1 384 416 +
JH712503	ALN	cds	8739	8813	161	-	1	ID=cds00068;Parent=mRNA00006;Name=JH712503_7;Target=EJD73941.1 417 441 +
JH712503	ALN	cds	8504	8582	164	-	1	ID=cds00069;Parent=mRNA00006;Name=JH712503_7;Target=EJD73941.1 442 467 +
JH712503	ALN	cds	8164	8331	327	-	0	ID=cds00070;Parent=mRNA00006;Name=JH712503_7;Target=EJD73941.1 468 523 +
JH712503	ALN	cds	7708	7932	443	-	0	ID=cds00071;Parent=mRNA00006;Name=JH712503_7;Target=EJD73941.1 524 598 +
JH712503	ALN	cds	7072	7296	443	-	0	ID=cds00072;Parent=mRNA00006;Name=JH712503_7;Target=EJD73941.1 599 673 +
JH712503	ALN	cds	6675	6858	354	-	0	ID=cds00073;Parent=mRNA00006;Name=JH712503_7;Target=EJD73941.1 674 734 +
JH712503	ALN	cds	6146	6316	322	-	2	ID=cds00074;Parent=mRNA00006;Name=JH712503_7;Target=EJD73941.1 735 791 +
JH712503	ALN	cds	5775	5976	376	-	2	ID=cds00075;Parent=mRNA00006;Name=JH712503_7;Target=EJD73941.1 792 859 +
JH712503	ALN	cds	5598	5640	92	-	1	ID=cds00076;Parent=mRNA00006;Name=JH712503_7;Target=EJD73941.1 860 873 +
JH712503	ALN	cds	5179	5276	194	-	0	ID=cds00077;Parent=mRNA00006;Name=JH712503_7;Target=EJD73941.1 874 906 +
JH712503	ALN	cds	4415	4873	-157	-	1	ID=cds00078;Parent=mRNA00006;Name=JH712503_7;Target=EJD73941.1 971 1005 +
JH712503	ALN	cds	3946	4077	260	-	1	ID=cds00079;Parent=mRNA00006;Name=JH712503_7;Target=EJD73941.1 1006 1049 +
JH712503	ALN	cds	3408	3539	247	-	1	ID=cds00080;Parent=mRNA00006;Name=JH712503_7;Target=EJD73941.1 1050 1093 +
JH712503	ALN	cds	2884	2967	162	-	1	ID=cds00081;Parent=mRNA00006;Name=JH712503_7;Target=EJD73941.1 1094 1121 +
##sequence-region	JH712680 1 21504
JH712680	ALN	gene	3381	16292	3912	-	.	ID=gene00007;Name=JH712680_9
JH712680	ALN	mRNA	3381	16292	3912	-	.	ID=mRNA00007;Parent=gene00007;Name=JH712680_9
JH712680	ALN	cds	16155	16292	286	-	0	ID=cds00082;Parent=mRNA00007;Name=JH712680_9;Target=EFO17960.2 1 46 +
JH712680	ALN	cds	11171	11495	516	-	0	ID=cds00083;Parent=mRNA00007;Name=JH712680_9;Target=EFO17960.2 47 154 +
JH712680	ALN	cds	10440	10558	228	-	2	ID=cds00084;Parent=mRNA00007;Name=JH712680_9;Target=EFO17960.2 155 194 +
JH712680	ALN	cds	9841	9963	248	-	0	ID=cds00085;Parent=mRNA00007;Name=JH712680_9;Target=EFO17960.2 195 235 +
JH712680	ALN	cds	9604	9693	209	-	0	ID=cds00086;Parent=mRNA00007;Name=JH712680_9;Target=EFO17960.2 236 265 +
JH712680	ALN	cds	9038	9254	368	-	0	ID=cds00087;Parent=mRNA00007;Name=JH712680_9;Target=EFO17960.2 266 337 +
JH712680	ALN	cds	8431	8510	134	-	2	ID=cds00088;Parent=mRNA00007;Name=JH712680_9;Target=EFO17960.2 338 364 +
JH712680	ALN	cds	8006	8122	200	-	0	ID=cds00089;Parent=mRNA00007;Name=JH712680_9;Target=EFO17960.2 365 403 +
JH712680	ALN	cds	7274	7433	273	-	0	ID=cds00090;Parent=mRNA00007;Name=JH712680_9;Target=EFO17960.2 404 456 +
JH712680	ALN	cds	6817	7059	417	-	2	ID=cds00091;Parent=mRNA00007;Name=JH712680_9;Target=EFO17960.2 457 537 +
JH712680	ALN	cds	5966	6162	342	-	2	ID=cds00092;Parent=mRNA00007;Name=JH712680_9;Target=EFO17960.2 538 603 +
JH712680	ALN	cds	5539	5613	152	-	0	ID=cds00093;Parent=mRNA00007;Name=JH712680_9;Target=EFO17960.2 604 628 +
JH712680	ALN	cds	5087	5282	380	-	0	ID=cds00094;Parent=mRNA00007;Name=JH712680_9;Target=EFO17960.2 629 693 +
JH712680	ALN	cds	4379	4541	342	-	2	ID=cds00095;Parent=mRNA00007;Name=JH712680_9;Target=EFO17960.2 694 748 +
JH712680	ALN	cds	4069	4230	320	-	1	ID=cds00096;Parent=mRNA00007;Name=JH712680_9;Target=EFO17960.2 749 802 +
JH712680	ALN	cds	3381	3546	321	-	1	ID=cds00097;Parent=mRNA00007;Name=JH712680_9;Target=EFO17960.2 803 857 +
##sequence-region	JH712243 1 31744
JH712243	ALN	gene	9886	20739	2515	-	.	ID=gene00008;Name=JH712243_15
JH712243	ALN	mRNA	9886	20739	2515	-	.	ID=mRNA00008;Parent=gene00008;Name=JH712243_15
JH712243	ALN	cds	20717	20739	108	-	0	ID=cds00098;Parent=mRNA00008;Name=JH712243_15;Target=s3895 1 8 +
JH712243	ALN	cds	20390	20536	262	-	1	ID=cds00099;Parent=mRNA00008;Name=JH712243_15;Target=s3895 9 57 +
JH712243	ALN	cds	17569	17754	333	-	1	ID=cds00100;Parent=mRNA00008;Name=JH712243_15;Target=s3895 58 119 +
JH712243	ALN	cds	17210	17415	346	-	1	ID=cds00101;Parent=mRNA00008;Name=JH712243_15;Target=s3895 120 187 +
JH712243	ALN	cds	16986	17059	176	-	2	ID=cds00102;Parent=mRNA00008;Name=JH712243_15;Target=s3895 188 212 +
JH712243	ALN	cds	12376	12531	295	-	0	ID=cds00103;Parent=mRNA00008;Name=JH712243_15;Target=s3895 213 264 +
JH712243	ALN	cds	11880	11898	52	-	0	ID=cds00104;Parent=mRNA00008;Name=JH712243_15;Target=s3895 265 270 +
JH712243	ALN	cds	11707	11813	189	-	2	ID=cds00105;Parent=mRNA00008;Name=JH712243_15;Target=s3895 271 306 +
JH712243	ALN	cds	11454	11518	141	-	0	ID=cds00106;Parent=mRNA00008;Name=JH712243_15;Target=s3895 307 328 +
JH712243	ALN	cds	11054	11210	290	-	1	ID=cds00107;Parent=mRNA00008;Name=JH712243_15;Target=s3895 329 380 +
JH712243	ALN	cds	10738	10866	237	-	0	ID=cds00108;Parent=mRNA00008;Name=JH712243_15;Target=s3895 381 423 +
JH712243	ALN	cds	10480	10604	250	-	0	ID=cds00109;Parent=mRNA00008;Name=JH712243_15;Target=s3895 424 465 +
JH712243	ALN	cds	9886	10153	463	-	1	ID=cds00110;Parent=mRNA00008;Name=JH712243_15;Target=s3895 466 554 +
##sequence-region	JH712170 70657 93184
JH712170	ALN	gene	75960	85156	3530	+	.	ID=gene00009;Name=JH712170_80
JH712170	ALN	mRNA	75960	85156	3530	+	.	ID=mRNA00009;Parent=gene00009;Name=JH712170_80
JH712170	ALN	cds	75960	76028	189	+	0	ID=cds00111;Parent=mRNA00009;Name=JH712170_80;Target=EFO20732.2 1 23 +
JH712170	ALN	cds	80262	80514	433	+	0	ID=cds00112;Parent=mRNA00009;Name=JH712170_80;Target=EFO20732.2 24 107 +
JH712170	ALN	cds	80950	81079	256	+	2	ID=cds00113;Parent=mRNA00009;Name=JH712170_80;Target=EFO20732.2 108 151 +
JH712170	ALN	cds	81224	81335	250	+	1	ID=cds00114;Parent=mRNA00009;Name=JH712170_80;Target=EFO20732.2 152 188 +
JH712170	ALN	cds	81826	81996	350	+	0	ID=cds00115;Parent=mRNA00009;Name=JH712170_80;Target=EFO20732.2 189 245 +
JH712170	ALN	cds	82093	82222	265	+	0	ID=cds00116;Parent=mRNA00009;Name=JH712170_80;Target=EFO20732.2 246 288 +
JH712170	ALN	cds	82589	82781	405	+	2	ID=cds00117;Parent=mRNA00009;Name=JH712170_80;Target=EFO20732.2 289 353 +
JH712170	ALN	cds	82874	82982	251	+	1	ID=cds00118;Parent=mRNA00009;Name=JH712170_80;Target=EFO20732.2 354 389 +
JH712170	ALN	cds	83047	83161	253	+	0	ID=cds00119;Parent=mRNA00009;Name=JH712170_80;Target=EFO20732.2 390 427 +
JH712170	ALN	cds	83382	83528	274	+	2	ID=cds00120;Parent=mRNA00009;Name=JH712170_80;Target=EFO20732.2 428 476 +
JH712170	ALN	cds	83652	83751	203	+	2	ID=cds00121;Parent=mRNA00009;Name=JH712170_80;Target=EFO20732.2 477 510 +
JH712170	ALN	cds	83934	84055	221	+	1	ID=cds00122;Parent=mRNA00009;Name=JH712170_80;Target=EFO20732.2 511 550 +
JH712170	ALN	cds	84143	84264	270	+	2	ID=cds00123;Parent=mRNA00009;Name=JH712170_80;Target=EFO20732.2 551 591 +
JH712170	ALN	cds	84413	84532	234	+	0	ID=cds00124;Parent=mRNA00009;Name=JH712170_80;Target=EFO20732.2 592 631 +
JH712170	ALN	cds	84610	84808	361	+	0	ID=cds00125;Parent=mRNA00009;Name=JH712170_80;Target=EFO20732.2 632 697 +
JH712170	ALN	cds	85125	85156	86	+	2	ID=cds00126;Parent=mRNA00009;Name=JH712170_80;Target=EFO20732.2 698 708 +
##sequence-region	JH712132 19457 41984
JH712132	ALN	gene	27421	39930	2548	-	.	ID=gene00010;Name=JH712132_33
JH712132	ALN	mRNA	27421	39930	2548	-	.	ID=mRNA00010;Parent=gene00010;Name=JH712132_33
JH712132	ALN	cds	39755	39930	376	-	0	ID=cds00127;Parent=mRNA00010;Name=JH712132_33;Target=EJD75482.1 1 59 +
JH712132	ALN	cds	39382	39644	457	-	1	ID=cds00128;Parent=mRNA00010;Name=JH712132_33;Target=EJD75482.1 60 146 +
JH712132	ALN	cds	38961	39056	216	-	2	ID=cds00129;Parent=mRNA00010;Name=JH712132_33;Target=EJD75482.1 147 178 +
JH712132	ALN	cds	38536	38743	463	-	2	ID=cds00130;Parent=mRNA00010;Name=JH712132_33;Target=EJD75482.1 179 248 +
JH712132	ALN	cds	38173	38297	249	-	1	ID=cds00131;Parent=mRNA00010;Name=JH712132_33;Target=EJD75482.1 249 289 +
JH712132	ALN	cds	37918	38065	323	-	2	ID=cds00132;Parent=mRNA00010;Name=JH712132_33;Target=EJD75482.1 290 339 +
JH712132	ALN	cds	36715	37525	-1381	-	1	ID=cds00133;Parent=mRNA00010;Name=JH712132_33;Target=EJD75482.1 394 462 +
JH712132	ALN	cds	35450	36562	-1705	-	0	ID=cds00134;Parent=mRNA00010;Name=JH712132_33;Target=EJD75482.1 557 607 +
JH712132	ALN	cds	35067	35185	252	-	0	ID=cds00135;Parent=mRNA00010;Name=JH712132_33;Target=EJD75482.1 608 646 +
JH712132	ALN	cds	34720	34826	226	-	1	ID=cds00136;Parent=mRNA00010;Name=JH712132_33;Target=EJD75482.1 647 682 +
JH712132	ALN	cds	34537	34637	185	-	2	ID=cds00137;Parent=mRNA00010;Name=JH712132_33;Target=EJD75482.1 683 716 +
JH712132	ALN	cds	33968	34217	456	-	0	ID=cds00138;Parent=mRNA00010;Name=JH712132_33;Target=EJD75482.1 717 799 +
JH712132	ALN	cds	33487	33574	198	-	2	ID=cds00139;Parent=mRNA00010;Name=JH712132_33;Target=EJD75482.1 800 828 +
JH712132	ALN	cds	33109	33269	292	-	1	ID=cds00140;Parent=mRNA00010;Name=JH712132_33;Target=EJD75482.1 829 882 +
JH712132	ALN	cds	32671	32868	355	-	2	ID=cds00141;Parent=mRNA00010;Name=JH712132_33;Target=EJD75482.1 883 948 +
JH712132	ALN	cds	32087	32179	185	-	2	ID=cds00142;Parent=mRNA00010;Name=JH712132_33;Target=EJD75482.1 949 979 +
JH712132	ALN	cds	31755	31895	293	-	2	ID=cds00143;Parent=mRNA00010;Name=JH712132_33;Target=EJD75482.1 980 1026 +
JH712132	ALN	cds	31403	31624	429	-	2	ID=cds00144;Parent=mRNA00010;Name=JH712132_33;Target=EJD75482.1 1027 1100 +
JH712132	ALN	cds	31093	31269	339	-	2	ID=cds00145;Parent=mRNA00010;Name=JH712132_33;Target=EJD75482.1 1101 1159 +
JH712132	ALN	cds	30888	30969	181	-	2	ID=cds00146;Parent=mRNA00010;Name=JH712132_33;Target=EJD75482.1 1160 1186 +
JH712132	ALN	cds	30566	30644	191	-	1	ID=cds00147;Parent=mRNA00010;Name=JH712132_33;Target=EJD75482.1 1187 1213 +
JH712132	ALN	cds	29953	30090	281	-	0	ID=cds00148;Parent=mRNA00010;Name=JH712132_33;Target=EJD75482.1 1214 1259 +
JH712132	ALN	cds	29654	29783	282	-	0	ID=cds00149;Parent=mRNA00010;Name=JH712132_33;Target=EJD75482.1 1260 1302 +
JH712132	ALN	cds	28400	28522	231	-	2	ID=cds00150;Parent=mRNA00010;Name=JH712132_33;Target=EJD75482.1 1303 1343 +
JH712132	ALN	cds	27876	27980	201	-	2	ID=cds00151;Parent=mRNA00010;Name=JH712132_33;Target=EJD75482.1 1344 1378 +
JH712132	ALN	cds	27421	27561	275	-	2	ID=cds00152;Parent=mRNA00010;Name=JH712132_33;Target=EJD75482.1 1379 1425 +
##sequence-region	JH712392 29697 52224
JH712392	ALN	gene	38596	45221	2065	-	.	ID=gene00011;Name=JH712392_41
JH712392	ALN	mRNA	38596	45221	2065	-	.	ID=mRNA00011;Parent=gene00011;Name=JH712392_41
JH712392	ALN	cds	45099	45221	271	-	0	ID=cds00153;Parent=mRNA00011;Name=JH712392_41;Target=s3985 6 46 +
JH712392	ALN	cds	44622	44772	286	-	0	ID=cds00154;Parent=mRNA00011;Name=JH712392_41;Target=s3985 47 96 +
JH712392	ALN	cds	42999	43120	257	-	2	ID=cds00155;Parent=mRNA00011;Name=JH712392_41;Target=s3985 97 137 +
JH712392	ALN	cds	42095	42237	255	-	0	ID=cds00156;Parent=mRNA00011;Name=JH712392_41;Target=s3985 138 184 +
JH712392	ALN	cds	41832	41997	312	-	1	ID=cds00157;Parent=mRNA00011;Name=JH712392_41;Target=s3985 185 238 +
JH712392	ALN	cds	40900	41127	363	-	0	ID=cds00158;Parent=mRNA00011;Name=JH712392_41;Target=s3985 239 307 +
JH712392	ALN	cds	39164	39334	335	-	0	ID=cds00159;Parent=mRNA00011;Name=JH712392_41;Target=s3985 308 364 +
JH712392	ALN	cds	38596	38775	379	-	0	ID=cds00160;Parent=mRNA00011;Name=JH712392_41;Target=s3985 365 424 +
##sequence-region	JH712135 244737 258080
JH712135	ALN	gene	255097	258046	344	+	.	ID=gene00012;Name=JH712135_256
JH712135	ALN	mRNA	255097	258046	344	+	.	ID=mRNA00012;Parent=gene00012;Name=JH712135_256
JH712135	ALN	cds	255097	255159	106	+	0	ID=cds00161;Parent=mRNA00012;Name=JH712135_256;Target=s4016 1 21 +
JH712135	ALN	cds	255446	255562	230	+	0	ID=cds00162;Parent=mRNA00012;Name=JH712135_256;Target=s4016 22 60 +
JH712135	ALN	cds	256237	256407	315	+	0	ID=cds00163;Parent=mRNA00012;Name=JH712135_256;Target=s4016 61 117 +
JH712135	ALN	cds	257004	257213	393	+	0	ID=cds00164;Parent=mRNA00012;Name=JH712135_256;Target=s4016 118 187 +
JH712135	ALN	cds	257421	257558	173	+	0	ID=cds00165;Parent=mRNA00012;Name=JH712135_256;Target=s4016 188 223 +
JH712135	ALN	cds	257712	258046	-604	+	0	ID=cds00166;Parent=mRNA00012;Name=JH712135_256;Target=s4016 273 296 +
##sequence-region	JH712069 889857 912384
JH712069	ALN	gene	896795	902363	3172	-	.	ID=gene00013;Name=JH712069_899
JH712069	ALN	mRNA	896795	902363	3172	-	.	ID=mRNA00013;Parent=gene00013;Name=JH712069_899
JH712069	ALN	cds	902223	902363	307	-	0	ID=cds00167;Parent=mRNA00013;Name=JH712069_899;Target=EFO28480.2 1 47 +
JH712069	ALN	cds	901720	901845	258	-	0	ID=cds00168;Parent=mRNA00013;Name=JH712069_899;Target=EFO28480.2 48 89 +
JH712069	ALN	cds	901397	901522	239	-	0	ID=cds00169;Parent=mRNA00013;Name=JH712069_899;Target=EFO28480.2 90 131 +
JH712069	ALN	cds	900876	901050	370	-	0	ID=cds00170;Parent=mRNA00013;Name=JH712069_899;Target=EFO28480.2 132 189 +
JH712069	ALN	cds	900234	900403	322	-	2	ID=cds00171;Parent=mRNA00013;Name=JH712069_899;Target=EFO28480.2 190 246 +
JH712069	ALN	cds	900015	900113	189	-	0	ID=cds00172;Parent=mRNA00013;Name=JH712069_899;Target=EFO28480.2 247 279 +
JH712069	ALN	cds	899491	899601	213	-	0	ID=cds00173;Parent=mRNA00013;Name=JH712069_899;Target=EFO28480.2 280 316 +
JH712069	ALN	cds	899204	899335	270	-	0	ID=cds00174;Parent=mRNA00013;Name=JH712069_899;Target=EFO28480.2 317 360 +
JH712069	ALN	cds	898767	898885	236	-	0	ID=cds00175;Parent=mRNA00013;Name=JH712069_899;Target=EFO28480.2 361 400 +
JH712069	ALN	cds	898376	898493	210	-	1	ID=cds00176;Parent=mRNA00013;Name=JH712069_899;Target=EFO28480.2 401 439 +
JH712069	ALN	cds	898128	898266	274	-	0	ID=cds00177;Parent=mRNA00013;Name=JH712069_899;Target=EFO28480.2 440 485 +
JH712069	ALN	cds	897634	897767	247	-	2	ID=cds00178;Parent=mRNA00013;Name=JH712069_899;Target=EFO28480.2 486 530 +
JH712069	ALN	cds	897326	897485	299	-	0	ID=cds00179;Parent=mRNA00013;Name=JH712069_899;Target=EFO28480.2 531 583 +
JH712069	ALN	cds	896795	897027	418	-	2	ID=cds00180;Parent=mRNA00013;Name=JH712069_899;Target=EFO28480.2 584 661 +
##sequence-region	JH712191 1 21504
JH712191	ALN	gene	476	6822	2075	+	.	ID=gene00014;Name=JH712191_3
JH712191	ALN	mRNA	476	6822	2075	+	.	ID=mRNA00014;Parent=gene00014;Name=JH712191_3
JH712191	ALN	cds	476	1102	1124	+	0	ID=cds00181;Parent=mRNA00014;Name=JH712191_3;Target=EJD74994.1 1 209 +
JH712191	ALN	cds	6001	6186	362	+	0	ID=cds00182;Parent=mRNA00014;Name=JH712191_3;Target=EJD74994.1 210 271 +
JH712191	ALN	cds	6289	6492	425	+	0	ID=cds00183;Parent=mRNA00014;Name=JH712191_3;Target=EJD74994.1 272 339 +
JH712191	ALN	cds	6652	6822	332	+	0	ID=cds00184;Parent=mRNA00014;Name=JH712191_3;Target=EJD74994.1 340 396 +
##sequence-region	JH712103 295937 318464
JH712103	ALN	gene	305340	308666	2501	+	.	ID=gene00015;Name=JH712103_307
JH712103	ALN	mRNA	305340	308666	2501	+	.	ID=mRNA00015;Parent=gene00015;Name=JH712103_307
JH712103	ALN	cds	305340	305474	325	+	0	ID=cds00185;Parent=mRNA00015;Name=JH712103_307;Target=EFO25368.1 1 45 +
JH712103	ALN	cds	306003	306138	274	+	0	ID=cds00186;Parent=mRNA00015;Name=JH712103_307;Target=EFO25368.1 46 90 +
JH712103	ALN	cds	306356	306591	436	+	2	ID=cds00187;Parent=mRNA00015;Name=JH712103_307;Target=EFO25368.1 91 169 +
JH712103	ALN	cds	306762	306905	265	+	0	ID=cds00188;Parent=mRNA00015;Name=JH712103_307;Target=EFO25368.1 170 217 +
JH712103	ALN	cds	307069	307301	452	+	0	ID=cds00189;Parent=mRNA00015;Name=JH712103_307;Target=EFO25368.1 218 295 +
JH712103	ALN	cds	307583	307721	255	+	1	ID=cds00190;Parent=mRNA00015;Name=JH712103_307;Target=EFO25368.1 296 341 +
JH712103	ALN	cds	307947	308105	301	+	0	ID=cds00191;Parent=mRNA00015;Name=JH712103_307;Target=EFO25368.1 342 394 +
JH712103	ALN	cds	308170	308407	421	+	0	ID=cds00192;Parent=mRNA00015;Name=JH712103_307;Target=EFO25368.1 395 473 +
JH712103	ALN	cds	308578	308666	176	+	2	ID=cds00193;Parent=mRNA00015;Name=JH712103_307;Target=EFO25368.1 474 503 +
##sequence-region	JH712232 80897 93184
JH712232	ALN	gene	87535	91566	1816	-	.	ID=gene00016;Name=JH712232_89
JH712232	ALN	mRNA	87535	91566	1816	-	.	ID=mRNA00016;Parent=gene00016;Name=JH712232_89
JH712232	ALN	cds	91366	91566	411	-	0	ID=cds00194;Parent=mRNA00016;Name=JH712232_89;Target=EFO19671.1 1 67 +
JH712232	ALN	cds	90835	90967	243	-	0	ID=cds00195;Parent=mRNA00016;Name=JH712232_89;Target=EFO19671.1 68 111 +
JH712232	ALN	cds	90061	90185	253	-	2	ID=cds00196;Parent=mRNA00016;Name=JH712232_89;Target=EFO19671.1 112 153 +
JH712232	ALN	cds	89470	89606	263	-	0	ID=cds00197;Parent=mRNA00016;Name=JH712232_89;Target=EFO19671.1 154 199 +
JH712232	ALN	cds	88852	89018	325	-	1	ID=cds00198;Parent=mRNA00016;Name=JH712232_89;Target=EFO19671.1 200 254 +
JH712232	ALN	cds	87535	87842	600	-	2	ID=cds00199;Parent=mRNA00016;Name=JH712232_89;Target=EFO19671.1 255 357 +
##sequence-region	JH712411 19457 41984
JH712411	ALN	gene	28957	38817	3797	-	.	ID=gene00017;Name=JH712411_33
JH712411	ALN	mRNA	28957	38817	3797	-	.	ID=mRNA00017;Parent=gene00017;Name=JH712411_33
JH712411	ALN	cds	38713	38817	253	-	0	ID=cds00200;Parent=mRNA00017;Name=JH712411_33;Target=s3994 1 35 +
JH712411	ALN	cds	33651	33818	336	-	0	ID=cds00201;Parent=mRNA00017;Name=JH712411_33;Target=s3994 36 91 +
JH712411	ALN	cds	33404	33478	148	-	0	ID=cds00202;Parent=mRNA00017;Name=JH712411_33;Target=s3994 92 116 +
JH712411	ALN	cds	33150	33310	311	-	0	ID=cds00203;Parent=mRNA00017;Name=JH712411_33;Target=s3994 117 170 +
JH712411	ALN	cds	32395	32561	316	-	1	ID=cds00204;Parent=mRNA00017;Name=JH712411_33;Target=s3994 171 225 +
JH712411	ALN	cds	32133	32229	198	-	2	ID=cds00205;Parent=mRNA00017;Name=JH712411_33;Target=s3994 226 258 +
JH712411	ALN	cds	31756	31879	223	-	1	ID=cds00206;Parent=mRNA00017;Name=JH712411_33;Target=s3994 259 299 +
JH712411	ALN	cds	31448	31555	206	-	0	ID=cds00207;Parent=mRNA00017;Name=JH712411_33;Target=s3994 300 335 +
JH712411	ALN	cds	31191	31361	312	-	0	ID=cds00208;Parent=mRNA00017;Name=JH712411_33;Target=s3994 336 392 +
JH712411	ALN	cds	30970	31106	264	-	0	ID=cds00209;Parent=mRNA00017;Name=JH712411_33;Target=s3994 393 438 +
JH712411	ALN	cds	30748	30871	239	-	1	ID=cds00210;Parent=mRNA00017;Name=JH712411_33;Target=s3994 439 479 +
JH712411	ALN	cds	30245	30384	261	-	0	ID=cds00211;Parent=mRNA00017;Name=JH712411_33;Target=s3994 480 526 +
JH712411	ALN	cds	29871	30102	471	-	1	ID=cds00212;Parent=mRNA00017;Name=JH712411_33;Target=s3994 527 603 +
JH712411	ALN	cds	29572	29748	367	-	0	ID=cds00213;Parent=mRNA00017;Name=JH712411_33;Target=s3994 604 662 +
JH712411	ALN	cds	29234	29409	340	-	0	ID=cds00214;Parent=mRNA00017;Name=JH712411_33;Target=s3994 663 721 +
JH712411	ALN	cds	28957	29116	323	-	1	ID=cds00215;Parent=mRNA00017;Name=JH712411_33;Target=s3994 722 774 +
##sequence-region	JH712082 234497 257024
JH712082	ALN	gene	244426	249330	1698	+	.	ID=gene00018;Name=JH712082_246
JH712082	ALN	mRNA	244426	249330	1698	+	.	ID=mRNA00018;Parent=gene00018;Name=JH712082_246
JH712082	ALN	cds	244426	244543	258	+	0	ID=cds00216;Parent=mRNA00018;Name=JH712082_246;Target=EFO28289.1 1 39 +
JH712082	ALN	cds	244818	244860	95	+	2	ID=cds00217;Parent=mRNA00018;Name=JH712082_246;Target=EFO28289.1 40 54 +
JH712082	ALN	cds	245084	245225	273	+	1	ID=cds00218;Parent=mRNA00018;Name=JH712082_246;Target=EFO28289.1 55 101 +
JH712082	ALN	cds	245443	245606	153	+	0	ID=cds00219;Parent=mRNA00018;Name=JH712082_246;Target=EFO28289.1 102 156 +
JH712082	ALN	cds	246125	246253	251	+	1	ID=cds00220;Parent=mRNA00018;Name=JH712082_246;Target=EFO28289.1 157 199 +
JH712082	ALN	cds	246775	246904	254	+	1	ID=cds00221;Parent=mRNA00018;Name=JH712082_246;Target=EFO28289.1 200 242 +
JH712082	ALN	cds	248685	248838	300	+	0	ID=cds00222;Parent=mRNA00018;Name=JH712082_246;Target=EFO28289.1 243 293 +
JH712082	ALN	cds	249146	249330	361	+	2	ID=cds00223;Parent=mRNA00018;Name=JH712082_246;Target=EFO28289.1 294 355 +
##sequence-region	JH712066 244737 267264
JH712066	ALN	gene	254753	258459	1668	+	.	ID=gene00019;Name=JH712066_256
JH712066	ALN	mRNA	254753	258459	1668	+	.	ID=mRNA00019;Parent=gene00019;Name=JH712066_256
JH712066	ALN	cds	254753	254870	262	+	0	ID=cds00224;Parent=mRNA00019;Name=JH712066_256;Target=EFO20796.1 1 39 +
JH712066	ALN	cds	255200	255242	101	+	2	ID=cds00225;Parent=mRNA00019;Name=JH712066_256;Target=EFO20796.1 40 54 +
JH712066	ALN	cds	255481	255622	259	+	1	ID=cds00226;Parent=mRNA00019;Name=JH712066_256;Target=EFO20796.1 55 101 +
JH712066	ALN	cds	255952	256106	267	+	0	ID=cds00227;Parent=mRNA00019;Name=JH712066_256;Target=EFO20796.1 102 153 +
JH712066	ALN	cds	257104	257232	245	+	1	ID=cds00228;Parent=mRNA00019;Name=JH712066_256;Target=EFO20796.1 154 196 +
JH712066	ALN	cds	257490	257619	235	+	1	ID=cds00229;Parent=mRNA00019;Name=JH712066_256;Target=EFO20796.1 197 239 +
JH712066	ALN	cds	257691	257844	290	+	0	ID=cds00230;Parent=mRNA00019;Name=JH712066_256;Target=EFO20796.1 240 290 +
JH712066	ALN	cds	258254	258459	378	+	2	ID=cds00231;Parent=mRNA00019;Name=JH712066_256;Target=EFO20796.1 291 359 +
##sequence-region	JH712282 70657 82944
JH712282	ALN	gene	75190	76798	322	+	.	ID=gene00020;Name=JH712282_75
JH712282	ALN	mRNA	75190	76798	322	+	.	ID=mRNA00020;Parent=gene00020;Name=JH712282_75
JH712282	ALN	cds	75190	75274	172	+	0	ID=cds00232;Parent=mRNA00020;Name=JH712282_75;Target=s3960 1 28 +
JH712282	ALN	cds	76704	76798	211	+	2	ID=cds00233;Parent=mRNA00020;Name=JH712282_75;Target=s3960 29 60 +
##sequence-region	JH712067 367617 400384
JH712067	ALN	gene	383605	393701	4635	+	.	ID=gene00021;Name=JH712067_388
JH712067	ALN	mRNA	383605	393701	4635	+	.	ID=mRNA00021;Parent=gene00021;Name=JH712067_388
JH712067	ALN	cds	383605	383691	219	+	0	ID=cds00234;Parent=mRNA00021;Name=JH712067_388;Target=EJD76712.1 1 29 +
JH712067	ALN	cds	384033	384170	276	+	0	ID=cds00235;Parent=mRNA00021;Name=JH712067_388;Target=EJD76712.1 30 75 +
JH712067	ALN	cds	385508	385679	345	+	0	ID=cds00236;Parent=mRNA00021;Name=JH712067_388;Target=EJD76712.1 76 132 +
JH712067	ALN	cds	386065	386300	461	+	2	ID=cds00237;Parent=mRNA00021;Name=JH712067_388;Target=EJD76712.1 133 211 +
JH712067	ALN	cds	386701	386888	375	+	0	ID=cds00238;Parent=mRNA00021;Name=JH712067_388;Target=EJD76712.1 212 274 +
JH712067	ALN	cds	387277	387369	196	+	1	ID=cds00239;Parent=mRNA00021;Name=JH712067_388;Target=EJD76712.1 275 305 +
JH712067	ALN	cds	387640	387792	294	+	1	ID=cds00240;Parent=mRNA00021;Name=JH712067_388;Target=EJD76712.1 306 356 +
JH712067	ALN	cds	388086	388199	198	+	1	ID=cds00241;Parent=mRNA00021;Name=JH712067_388;Target=EJD76712.1 357 394 +
JH712067	ALN	cds	388298	388433	240	+	1	ID=cds00242;Parent=mRNA00021;Name=JH712067_388;Target=EJD76712.1 395 439 +
JH712067	ALN	cds	388506	388573	130	+	0	ID=cds00243;Parent=mRNA00021;Name=JH712067_388;Target=EJD76712.1 440 462 +
JH712067	ALN	cds	389012	389271	434	+	1	ID=cds00244;Parent=mRNA00021;Name=JH712067_388;Target=EJD76712.1 463 548 +
JH712067	ALN	cds	389852	389947	180	+	2	ID=cds00245;Parent=mRNA00021;Name=JH712067_388;Target=EJD76712.1 549 580 +
JH712067	ALN	cds	390214	390307	203	+	2	ID=cds00246;Parent=mRNA00021;Name=JH712067_388;Target=EJD76712.1 581 612 +
JH712067	ALN	cds	390419	390520	203	+	1	ID=cds00247;Parent=mRNA00021;Name=JH712067_388;Target=EJD76712.1 613 646 +
JH712067	ALN	cds	390643	390769	246	+	1	ID=cds00248;Parent=mRNA00021;Name=JH712067_388;Target=EJD76712.1 647 688 +
JH712067	ALN	cds	391064	391119	87	+	0	ID=cds00249;Parent=mRNA00021;Name=JH712067_388;Target=EJD76712.1 689 707 +
JH712067	ALN	cds	391163	391341	327	+	1	ID=cds00250;Parent=mRNA00021;Name=JH712067_388;Target=EJD76712.1 708 766 +
JH712067	ALN	cds	391743	391905	293	+	2	ID=cds00251;Parent=mRNA00021;Name=JH712067_388;Target=EJD76712.1 767 821 +
JH712067	ALN	cds	392076	392218	270	+	1	ID=cds00252;Parent=mRNA00021;Name=JH712067_388;Target=EJD76712.1 822 868 +
JH712067	ALN	cds	392699	392906	358	+	2	ID=cds00253;Parent=mRNA00021;Name=JH712067_388;Target=EJD76712.1 869 938 +
JH712067	ALN	cds	393024	393207	348	+	1	ID=cds00254;Parent=mRNA00021;Name=JH712067_388;Target=EJD76712.1 939 999 +
JH712067	ALN	cds	393693	393701	48	+	0	ID=cds00255;Parent=mRNA00021;Name=JH712067_388;Target=EJD76712.1 1000 1002 +
##sequence-region	JH712146 132097 154624
JH712146	ALN	gene	138452	152272	5863	+	.	ID=gene00022;Name=JH712146_145
JH712146	ALN	mRNA	138452	152272	5863	+	.	ID=mRNA00022;Parent=gene00022;Name=JH712146_145
JH712146	ALN	cds	138452	138476	94	+	0	ID=cds00256;Parent=mRNA00022;Name=JH712146_145;Target=EJD75356.1 1 8 +
JH712146	ALN	cds	138715	138948	430	+	2	ID=cds00257;Parent=mRNA00022;Name=JH712146_145;Target=EJD75356.1 9 86 +
JH712146	ALN	cds	141895	142090	389	+	2	ID=cds00258;Parent=mRNA00022;Name=JH712146_145;Target=EJD75356.1 87 152 +
JH712146	ALN	cds	142412	142496	182	+	1	ID=cds00259;Parent=mRNA00022;Name=JH712146_145;Target=EJD75356.1 153 180 +
JH712146	ALN	cds	142843	143175	641	+	0	ID=cds00260;Parent=mRNA00022;Name=JH712146_145;Target=EJD75356.1 181 291 +
JH712146	ALN	cds	143751	143996	464	+	0	ID=cds00261;Parent=mRNA00022;Name=JH712146_145;Target=EJD75356.1 292 373 +
JH712146	ALN	cds	144184	144350	339	+	0	ID=cds00262;Parent=mRNA00022;Name=JH712146_145;Target=EJD75356.1 374 429 +
JH712146	ALN	cds	144548	144677	226	+	1	ID=cds00263;Parent=mRNA00022;Name=JH712146_145;Target=EJD75356.1 430 472 +
JH712146	ALN	cds	144793	144936	268	+	0	ID=cds00264;Parent=mRNA00022;Name=JH712146_145;Target=EJD75356.1 473 520 +
JH712146	ALN	cds	145498	145586	198	+	0	ID=cds00265;Parent=mRNA00022;Name=JH712146_145;Target=EJD75356.1 521 550 +
JH712146	ALN	cds	145695	146117	-201	+	1	ID=cds00266;Parent=mRNA00022;Name=JH712146_145;Target=EJD75356.1 617 640 +
JH712146	ALN	cds	146265	146363	212	+	1	ID=cds00267;Parent=mRNA00022;Name=JH712146_145;Target=EJD75356.1 641 673 +
JH712146	ALN	cds	146509	146721	392	+	1	ID=cds00268;Parent=mRNA00022;Name=JH712146_145;Target=EJD75356.1 674 744 +
JH712146	ALN	cds	147385	147528	275	+	1	ID=cds00269;Parent=mRNA00022;Name=JH712146_145;Target=EJD75356.1 745 792 +
JH712146	ALN	cds	147911	148009	211	+	1	ID=cds00270;Parent=mRNA00022;Name=JH712146_145;Target=EJD75356.1 793 825 +
JH712146	ALN	cds	148234	148368	273	+	1	ID=cds00271;Parent=mRNA00022;Name=JH712146_145;Target=EJD75356.1 826 870 +
JH712146	ALN	cds	148534	148623	195	+	1	ID=cds00272;Parent=mRNA00022;Name=JH712146_145;Target=EJD75356.1 871 900 +
JH712146	ALN	cds	149439	149629	349	+	1	ID=cds00273;Parent=mRNA00022;Name=JH712146_145;Target=EJD75356.1 901 964 +
JH712146	ALN	cds	150017	150135	284	+	2	ID=cds00274;Parent=mRNA00022;Name=JH712146_145;Target=EJD75356.1 965 1003 +
JH712146	ALN	cds	150291	150414	255	+	0	ID=cds00275;Parent=mRNA00022;Name=JH712146_145;Target=EJD75356.1 1004 1045 +
JH712146	ALN	cds	150662	150868	364	+	2	ID=cds00276;Parent=mRNA00022;Name=JH712146_145;Target=EJD75356.1 1046 1114 +
JH712146	ALN	cds	151190	151421	446	+	2	ID=cds00277;Parent=mRNA00022;Name=JH712146_145;Target=EJD75356.1 1115 1191 +
JH712146	ALN	cds	151498	151611	219	+	1	ID=cds00278;Parent=mRNA00022;Name=JH712146_145;Target=EJD75356.1 1192 1229 +
JH712146	ALN	cds	151703	151865	327	+	1	ID=cds00279;Parent=mRNA00022;Name=JH712146_145;Target=EJD75356.1 1230 1283 +
JH712146	ALN	cds	152139	152272	289	+	0	ID=cds00280;Parent=mRNA00022;Name=JH712146_145;Target=EJD75356.1 1284 1328 +
##sequence-region	JH712239 39937 52224
JH712239	ALN	gene	43806	48176	1122	+	.	ID=gene00023;Name=JH712239_45
JH712239	ALN	mRNA	43806	48176	1122	+	.	ID=mRNA00023;Parent=gene00023;Name=JH712239_45
JH712239	ALN	cds	43806	43856	167	+	0	ID=cds00281;Parent=mRNA00023;Name=JH712239_45;Target=EJD74703.1 1 17 +
JH712239	ALN	cds	44112	44213	204	+	0	ID=cds00282;Parent=mRNA00023;Name=JH712239_45;Target=EJD74703.1 18 51 +
JH712239	ALN	cds	44978	45124	293	+	0	ID=cds00283;Parent=mRNA00023;Name=JH712239_45;Target=EJD74703.1 52 100 +
JH712239	ALN	cds	45302	45425	260	+	0	ID=cds00284;Parent=mRNA00023;Name=JH712239_45;Target=EJD74703.1 101 141 +
JH712239	ALN	cds	45961	46352	168	+	2	ID=cds00285;Parent=mRNA00023;Name=JH712239_45;Target=EJD74703.1 142 196 +
JH712239	ALN	cds	48012	48176	308	+	0	ID=cds00286;Parent=mRNA00023;Name=JH712239_45;Target=EJD74703.1 197 251 +
##sequence-region	JH712072 265217 287744
JH712072	ALN	gene	274442	279494	4753	+	.	ID=gene00024;Name=JH712072_276
JH712072	ALN	mRNA	274442	279494	4753	+	.	ID=mRNA00024;Parent=gene00024;Name=JH712072_276
JH712072	ALN	cds	274442	274507	189	+	0	ID=cds00287;Parent=mRNA00024;Name=JH712072_276;Target=EFO21442.1 1 22 +
JH712072	ALN	cds	275009	275113	215	+	0	ID=cds00288;Parent=mRNA00024;Name=JH712072_276;Target=EFO21442.1 23 57 +
JH712072	ALN	cds	275403	275552	301	+	0	ID=cds00289;Parent=mRNA00024;Name=JH712072_276;Target=EFO21442.1 58 107 +
JH712072	ALN	cds	276131	276251	251	+	0	ID=cds00290;Parent=mRNA00024;Name=JH712072_276;Target=EFO21442.1 108 147 +
JH712072	ALN	cds	276555	276718	321	+	2	ID=cds00291;Parent=mRNA00024;Name=JH712072_276;Target=EFO21442.1 148 202 +
JH712072	ALN	cds	276888	277041	282	+	0	ID=cds00292;Parent=mRNA00024;Name=JH712072_276;Target=EFO21442.1 203 253 +
JH712072	ALN	cds	277402	279494	3515	+	2	ID=cds00293;Parent=mRNA00024;Name=JH712072_276;Target=EFO21442.1 254 951 +
##sequence-region	JH712288 1 11264
JH712288	ALN	gene	2657	9666	3043	-	.	ID=gene00025;Name=JH712288_6
JH712288	ALN	mRNA	2657	9666	3043	-	.	ID=mRNA00025;Parent=gene00025;Name=JH712288_6
JH712288	ALN	cds	9553	9666	249	-	0	ID=cds00294;Parent=mRNA00025;Name=JH712288_6;Target=s3968 1 38 +
JH712288	ALN	cds	8849	8974	257	-	0	ID=cds00295;Parent=mRNA00025;Name=JH712288_6;Target=s3968 39 80 +
JH712288	ALN	cds	8680	8779	167	-	0	ID=cds00296;Parent=mRNA00025;Name=JH712288_6;Target=s3968 81 113 +
JH712288	ALN	cds	8471	8578	205	-	2	ID=cds00297;Parent=mRNA00025;Name=JH712288_6;Target=s3968 114 149 +
JH712288	ALN	cds	8312	8385	138	-	2	ID=cds00298;Parent=mRNA00025;Name=JH712288_6;Target=s3968 150 174 +
JH712288	ALN	cds	7977	8139	339	-	0	ID=cds00299;Parent=mRNA00025;Name=JH712288_6;Target=s3968 175 228 +
JH712288	ALN	cds	7786	7903	224	-	2	ID=cds00300;Parent=mRNA00025;Name=JH712288_6;Target=s3968 229 268 +
JH712288	ALN	cds	7554	7719	343	-	1	ID=cds00301;Parent=mRNA00025;Name=JH712288_6;Target=s3968 269 323 +
JH712288	ALN	cds	6978	7451	884	-	0	ID=cds00302;Parent=mRNA00025;Name=JH712288_6;Target=s3968 324 481 +
JH712288	ALN	cds	6516	6668	293	-	0	ID=cds00303;Parent=mRNA00025;Name=JH712288_6;Target=s3968 482 532 +
JH712288	ALN	cds	6329	6408	163	-	0	ID=cds00304;Parent=mRNA00025;Name=JH712288_6;Target=s3968 533 559 +
JH712288	ALN	cds	2657	2837	336	-	1	ID=cds00305;Parent=mRNA00025;Name=JH712288_6;Target=s3968 560 619 +
##sequence-region	JH712079 265217 277504
JH712079	ALN	gene	271988	274888	144	+	.	ID=gene00026;Name=JH712079_273
JH712079	ALN	mRNA	271988	274888	144	+	.	ID=mRNA00026;Parent=gene00026;Name=JH712079_273
JH712079	ALN	cds	271988	272207	441	+	0	ID=cds00306;Parent=mRNA00026;Name=JH712079_273;Target=EFO24909.1 1 73 +
JH712079	ALN	cds	272503	272671	347	+	2	ID=cds00307;Parent=mRNA00026;Name=JH712079_273;Target=EFO24909.1 74 130 +
JH712079	ALN	cds	273320	273990	-1244	+	1	ID=cds00308;Parent=mRNA00026;Name=JH712079_273;Target=EFO24909.1 241 310 +
JH712079	ALN	cds	274229	274396	321	+	2	ID=cds00309;Parent=mRNA00026;Name=JH712079_273;Target=EFO24909.1 311 366 +
JH712079	ALN	cds	274622	274888	488	+	2	ID=cds00310;Parent=mRNA00026;Name=JH712079_273;Target=EFO24909.1 367 455 +
##sequence-region	JH712066 295937 318464
JH712066	ALN	gene	305971	311913	2491	+	.	ID=gene00027;Name=JH712066_308
JH712066	ALN	mRNA	305971	311913	2491	+	.	ID=mRNA00027;Parent=gene00027;Name=JH712066_308
JH712066	ALN	cds	305971	306107	325	+	0	ID=cds00311;Parent=mRNA00027;Name=JH712066_308;Target=EFO25412.2 1 46 +
JH712066	ALN	cds	306299	306390	161	+	1	ID=cds00312;Parent=mRNA00027;Name=JH712066_308;Target=EFO25412.2 47 76 +
JH712066	ALN	cds	307872	307975	204	+	2	ID=cds00313;Parent=mRNA00027;Name=JH712066_308;Target=EFO25412.2 77 111 +
JH712066	ALN	cds	308218	308412	353	+	0	ID=cds00314;Parent=mRNA00027;Name=JH712066_308;Target=EFO25412.2 112 176 +
JH712066	ALN	cds	308791	308883	189	+	0	ID=cds00315;Parent=mRNA00027;Name=JH712066_308;Target=EFO25412.2 177 207 +
JH712066	ALN	cds	309226	309356	261	+	0	ID=cds00316;Parent=mRNA00027;Name=JH712066_308;Target=EFO25412.2 208 251 +
JH712066	ALN	cds	309580	309639	131	+	1	ID=cds00317;Parent=mRNA00027;Name=JH712066_308;Target=EFO25412.2 252 271 +
JH712066	ALN	cds	309860	309968	219	+	1	ID=cds00318;Parent=mRNA00027;Name=JH712066_308;Target=EFO25412.2 272 307 +
JH712066	ALN	cds	310158	310262	205	+	0	ID=cds00319;Parent=mRNA00027;Name=JH712066_308;Target=EFO25412.2 308 342 +
JH712066	ALN	cds	310332	310451	231	+	0	ID=cds00320;Parent=mRNA00027;Name=JH712066_308;Target=EFO25412.2 343 382 +
JH712066	ALN	cds	310553	310624	156	+	0	ID=cds00321;Parent=mRNA00027;Name=JH712066_308;Target=EFO25412.2 383 406 +
JH712066	ALN	cds	310965	311122	301	+	0	ID=cds00322;Parent=mRNA00027;Name=JH712066_308;Target=EFO25412.2 407 459 +
JH712066	ALN	cds	311241	311444	361	+	1	ID=cds00323;Parent=mRNA00027;Name=JH712066_308;Target=EFO25412.2 460 527 +
JH712066	ALN	cds	311877	311913	69	+	1	ID=cds00324;Parent=mRNA00027;Name=JH712066_308;Target=EFO25412.2 528 539 +
##sequence-region	JH712490 29697 41984
JH712490	ALN	gene	36523	40989	2962	+	.	ID=gene00028;Name=JH712490_38
JH712490	ALN	mRNA	36523	40989	2962	+	.	ID=mRNA00028;Parent=gene00028;Name=JH712490_38
JH712490	ALN	cds	36523	36558	132	+	0	ID=cds00325;Parent=mRNA00028;Name=JH712490_38;Target=EFO21267.1 1 12 +
JH712490	ALN	cds	36832	37038	363	+	0	ID=cds00326;Parent=mRNA00028;Name=JH712490_38;Target=EFO21267.1 13 81 +
JH712490	ALN	cds	37322	37430	200	+	0	ID=cds00327;Parent=mRNA00028;Name=JH712490_38;Target=EFO21267.1 82 117 +
JH712490	ALN	cds	37557	37663	216	+	2	ID=cds00328;Parent=mRNA00028;Name=JH712490_38;Target=EFO21267.1 118 153 +
JH712490	ALN	cds	37811	37903	194	+	0	ID=cds00329;Parent=mRNA00028;Name=JH712490_38;Target=EFO21267.1 154 184 +
JH712490	ALN	cds	38297	38407	210	+	0	ID=cds00330;Parent=mRNA00028;Name=JH712490_38;Target=EFO21267.1 185 221 +
JH712490	ALN	cds	38609	38701	188	+	0	ID=cds00331;Parent=mRNA00028;Name=JH712490_38;Target=EFO21267.1 222 252 +
JH712490	ALN	cds	38915	39184	505	+	0	ID=cds00332;Parent=mRNA00028;Name=JH712490_38;Target=EFO21267.1 253 342 +
JH712490	ALN	cds	39477	39611	270	+	0	ID=cds00333;Parent=mRNA00028;Name=JH712490_38;Target=EFO21267.1 343 387 +
JH712490	ALN	cds	39761	39880	243	+	0	ID=cds00334;Parent=mRNA00028;Name=JH712490_38;Target=EFO21267.1 388 427 +
JH712490	ALN	cds	40059	40186	275	+	0	ID=cds00335;Parent=mRNA00028;Name=JH712490_38;Target=EFO21267.1 428 470 +
JH712490	ALN	cds	40333	40507	338	+	1	ID=cds00336;Parent=mRNA00028;Name=JH712490_38;Target=EFO21267.1 471 528 +
JH712490	ALN	cds	40648	40770	227	+	0	ID=cds00337;Parent=mRNA00028;Name=JH712490_38;Target=EFO21267.1 529 569 +
JH712490	ALN	cds	40861	40989	262	+	0	ID=cds00338;Parent=mRNA00028;Name=JH712490_38;Target=EFO21267.1 570 612 +
##sequence-region	JH712088 162817 185344
JH712088	ALN	gene	169149	176404	2420	+	.	ID=gene00029;Name=JH712088_172
JH712088	ALN	mRNA	169149	176404	2420	+	.	ID=mRNA00029;Parent=gene00029;Name=JH712088_172
JH712088	ALN	cds	169149	169211	183	+	0	ID=cds00339;Parent=mRNA00029;Name=JH712088_172;Target=EJD76143.1 1 21 +
JH712088	ALN	cds	169358	169459	219	+	0	ID=cds00340;Parent=mRNA00029;Name=JH712088_172;Target=EJD76143.1 22 55 +
JH712088	ALN	cds	169756	169933	339	+	0	ID=cds00341;Parent=mRNA00029;Name=JH712088_172;Target=EJD76143.1 56 114 +
JH712088	ALN	cds	170143	170373	434	+	2	ID=cds00342;Parent=mRNA00029;Name=JH712088_172;Target=EJD76143.1 115 191 +
JH712088	ALN	cds	170923	171098	314	+	2	ID=cds00343;Parent=mRNA00029;Name=JH712088_172;Target=EJD76143.1 192 250 +
JH712088	ALN	cds	171326	171933	-389	+	0	ID=cds00344;Parent=mRNA00029;Name=JH712088_172;Target=EJD76143.1 318 361 +
JH712088	ALN	cds	172354	172444	178	+	1	ID=cds00345;Parent=mRNA00029;Name=JH712088_172;Target=EJD76143.1 362 392 +
JH712088	ALN	cds	172521	172810	516	+	0	ID=cds00346;Parent=mRNA00029;Name=JH712088_172;Target=EJD76143.1 393 488 +
JH712088	ALN	cds	173831	174035	380	+	1	ID=cds00347;Parent=mRNA00029;Name=JH712088_172;Target=EJD76143.1 489 557 +
JH712088	ALN	cds	174237	174327	187	+	0	ID=cds00348;Parent=mRNA00029;Name=JH712088_172;Target=EJD76143.1 558 587 +
JH712088	ALN	cds	174615	174694	177	+	2	ID=cds00349;Parent=mRNA00029;Name=JH712088_172;Target=EJD76143.1 588 614 +
JH712088	ALN	cds	174914	174985	153	+	0	ID=cds00350;Parent=mRNA00029;Name=JH712088_172;Target=EJD76143.1 615 638 +
JH712088	ALN	cds	175416	175582	305	+	0	ID=cds00351;Parent=mRNA00029;Name=JH712088_172;Target=EJD76143.1 639 693 +
JH712088	ALN	cds	176361	176404	110	+	1	ID=cds00352;Parent=mRNA00029;Name=JH712088_172;Target=EJD76143.1 694 708 +
##sequence-region	JH712088 162817 185344
JH712088	ALN	gene	168605	169146	36	+	.	ID=gene00030;Name=JH712088_168
JH712088	ALN	mRNA	168605	169146	36	+	.	ID=mRNA00030;Parent=gene00030;Name=JH712088_168
JH712088	ALN	cds	168605	168667	183	+	0	ID=cds00353;Parent=mRNA00030;Name=JH712088_168;Target=EJD76143.1 1 21 +
JH712088	ALN	cds	168822	169067	-51	+	0	ID=cds00354;Parent=mRNA00030;Name=JH712088_168;Target=EJD76143.1 22 92 +
JH712088	ALN	cds	169114	169146	2	+	0	ID=cds00355;Parent=mRNA00030;Name=JH712088_168;Target=EJD76143.1 93 104 +
##sequence-region	JH712066 408577 420864
JH712066	ALN	gene	412247	417681	501	-	.	ID=gene00031;Name=JH712066_414
JH712066	ALN	mRNA	412247	417681	501	-	.	ID=mRNA00031;Parent=gene00031;Name=JH712066_414
JH712066	ALN	cds	417569	417681	210	-	0	ID=cds00356;Parent=mRNA00031;Name=JH712066_414;Target=s3944 1 38 +
JH712066	ALN	cds	416927	417098	318	-	1	ID=cds00357;Parent=mRNA00031;Name=JH712066_414;Target=s3944 39 95 +
JH712066	ALN	cds	416481	416695	350	-	0	ID=cds00358;Parent=mRNA00031;Name=JH712066_414;Target=s3944 96 163 +
JH712066	ALN	cds	415800	415992	317	-	1	ID=cds00359;Parent=mRNA00031;Name=JH712066_414;Target=s3944 164 227 +
JH712066	ALN	cds	415235	415299	106	-	0	ID=cds00360;Parent=mRNA00031;Name=JH712066_414;Target=s3944 228 249 +
JH712066	ALN	cds	415071	415202	239	-	1	ID=cds00361;Parent=mRNA00031;Name=JH712066_414;Target=s3944 250 293 +
JH712066	ALN	cds	412912	413459	-1178	-	1	ID=cds00362;Parent=mRNA00031;Name=JH712066_414;Target=s3944 449 506 +
JH712066	ALN	cds	412678	412830	269	-	2	ID=cds00363;Parent=mRNA00031;Name=JH712066_414;Target=s3944 507 555 +
JH712066	ALN	cds	412247	412438	307	-	2	ID=cds00364;Parent=mRNA00031;Name=JH712066_414;Target=s3944 556 617 +
##sequence-region	JH712130 162817 185344
JH712130	ALN	gene	171584	183708	2937	-	.	ID=gene00032;Name=JH712130_177
JH712130	ALN	mRNA	171584	183708	2937	-	.	ID=mRNA00032;Parent=gene00032;Name=JH712130_177
JH712130	ALN	cds	183510	183708	376	-	0	ID=cds00365;Parent=mRNA00032;Name=JH712130_177;Target=s3883 1 66 +
JH712130	ALN	cds	182902	182998	213	-	2	ID=cds00366;Parent=mRNA00032;Name=JH712130_177;Target=s3883 67 99 +
JH712130	ALN	cds	182653	182743	139	-	1	ID=cds00367;Parent=mRNA00032;Name=JH712130_177;Target=s3883 100 129 +
JH712130	ALN	cds	182419	182547	227	-	0	ID=cds00368;Parent=mRNA00032;Name=JH712130_177;Target=s3883 130 172 +
JH712130	ALN	cds	181965	182145	375	-	0	ID=cds00369;Parent=mRNA00032;Name=JH712130_177;Target=s3883 173 232 +
JH712130	ALN	cds	181398	181531	136	-	2	ID=cds00370;Parent=mRNA00032;Name=JH712130_177;Target=s3883 233 277 +
JH712130	ALN	cds	181084	181290	399	-	0	ID=cds00371;Parent=mRNA00032;Name=JH712130_177;Target=s3883 278 346 +
JH712130	ALN	cds	180673	180869	353	-	0	ID=cds00372;Parent=mRNA00032;Name=JH712130_177;Target=s3883 347 412 +
JH712130	ALN	cds	180027	180111	188	-	1	ID=cds00373;Parent=mRNA00032;Name=JH712130_177;Target=s3883 413 440 +
JH712130	ALN	cds	179684	179821	259	-	0	ID=cds00374;Parent=mRNA00032;Name=JH712130_177;Target=s3883 441 486 +
JH712130	ALN	cds	179290	179555	456	-	0	ID=cds00375;Parent=mRNA00032;Name=JH712130_177;Target=s3883 487 575 +
JH712130	ALN	cds	171584	171803	400	-	1	ID=cds00376;Parent=mRNA00032;Name=JH712130_177;Target=s3883 576 648 +
##sequence-region	JH712477 9217 31744
JH712477	ALN	gene	21283	25885	925	+	.	ID=gene00033;Name=JH712477_23
JH712477	ALN	mRNA	21283	25885	925	+	.	ID=mRNA00033;Parent=gene00033;Name=JH712477_23
JH712477	ALN	cds	21283	21299	92	+	0	ID=cds00377;Parent=mRNA00033;Name=JH712477_23;Target=EFO25532.1 1 6 +
JH712477	ALN	cds	22048	22504	-886	+	1	ID=cds00378;Parent=mRNA00033;Name=JH712477_23;Target=EFO25532.1 127 197 +
JH712477	ALN	cds	22749	22907	312	+	0	ID=cds00379;Parent=mRNA00033;Name=JH712477_23;Target=EFO25532.1 198 250 +
JH712477	ALN	cds	23081	23257	324	+	0	ID=cds00380;Parent=mRNA00033;Name=JH712477_23;Target=EFO25532.1 251 309 +
JH712477	ALN	cds	23589	23682	177	+	0	ID=cds00381;Parent=mRNA00033;Name=JH712477_23;Target=EFO25532.1 310 340 +
JH712477	ALN	cds	23977	24132	307	+	2	ID=cds00382;Parent=mRNA00033;Name=JH712477_23;Target=EFO25532.1 341 392 +
JH712477	ALN	cds	24332	24382	122	+	2	ID=cds00383;Parent=mRNA00033;Name=JH712477_23;Target=EFO25532.1 393 409 +
JH712477	ALN	cds	24523	24688	303	+	2	ID=cds00384;Parent=mRNA00033;Name=JH712477_23;Target=EFO25532.1 410 464 +
JH712477	ALN	cds	25015	25148	233	+	1	ID=cds00385;Parent=mRNA00033;Name=JH712477_23;Target=EFO25532.1 465 509 +
JH712477	ALN	cds	25359	25474	210	+	2	ID=cds00386;Parent=mRNA00033;Name=JH712477_23;Target=EFO25532.1 510 548 +
JH712477	ALN	cds	25756	25885	248	+	0	ID=cds00387;Parent=mRNA00033;Name=JH712477_23;Target=EFO25532.1 549 591 +
