# Supplementary material for: Expanding the view on the evolution of the nematode dauer signalling pathways: refinement through gene gain and pathway co-option
Source: BMC Genomics. 2016 Jun 27;17:476. doi: 10.1186/s12864-016-2770-7 (PMC4924289; doi:10.1186/s12864-016-2770-7)
Supplement: Additional file 4: — Gene models in gff format. (TGZ 240 kb) [file 12864_2016_2770_MOESM4_ESM.tgz › m_hapla-PRJNA29083-WS246-annotations.gff]

##gff-version	3
##Species, BioProject, Release: M. hapla, PRJNA29083, WS246
##sequence-region	MhA1_Contig1573 23553 33792
MhA1_Contig1573	ALN	gene	27773	29819	1644	+	.	ID=gene00001;Name=MhA1_Contig1573_28
MhA1_Contig1573	ALN	mRNA	27773	29819	1644	+	.	ID=mRNA00001;Parent=gene00001;Name=MhA1_Contig1573_28
MhA1_Contig1573	ALN	cds	27773	27919	301	+	0	ID=cds00001;Parent=mRNA00001;Name=MhA1_Contig1573_28;Target=MhA1_Contig1573.frz3.gene15 1 49 +
MhA1_Contig1573	ALN	cds	27962	28278	234	+	0	ID=cds00002;Parent=mRNA00001;Name=MhA1_Contig1573_28;Target=MhA1_Contig1573.frz3.gene15 84 141 +
MhA1_Contig1573	ALN	cds	28320	28376	119	+	1	ID=cds00003;Parent=mRNA00001;Name=MhA1_Contig1573_28;Target=MhA1_Contig1573.frz3.gene15 142 160 +
MhA1_Contig1573	ALN	cds	28421	28578	297	+	1	ID=cds00004;Parent=mRNA00001;Name=MhA1_Contig1573_28;Target=MhA1_Contig1573.frz3.gene15 161 213 +
MhA1_Contig1573	ALN	cds	28634	28711	147	+	2	ID=cds00005;Parent=mRNA00001;Name=MhA1_Contig1573_28;Target=MhA1_Contig1573.frz3.gene15 214 239 +
MhA1_Contig1573	ALN	cds	28754	28876	219	+	2	ID=cds00006;Parent=mRNA00001;Name=MhA1_Contig1573_28;Target=MhA1_Contig1573.frz3.gene15 240 280 +
MhA1_Contig1573	ALN	cds	28920	29186	-123	+	2	ID=cds00007;Parent=mRNA00001;Name=MhA1_Contig1573_28;Target=MhA1_Contig1573.frz3.gene15 313 346 +
MhA1_Contig1573	ALN	cds	29228	29362	236	+	2	ID=cds00008;Parent=mRNA00001;Name=MhA1_Contig1573_28;Target=MhA1_Contig1573.frz3.gene15 347 391 +
MhA1_Contig1573	ALN	cds	29425	29595	325	+	2	ID=cds00009;Parent=mRNA00001;Name=MhA1_Contig1573_28;Target=MhA1_Contig1573.frz3.gene15 392 448 +
MhA1_Contig1573	ALN	cds	29643	29819	321	+	2	ID=cds00010;Parent=mRNA00001;Name=MhA1_Contig1573_28;Target=MhA1_Contig1573.frz3.gene15 449 507 +
##sequence-region	MhA1_Contig100 23553 41984
MhA1_Contig100	ALN	gene	28404	34519	4814	-	.	ID=gene00002;Name=MhA1_Contig100_31
MhA1_Contig100	ALN	mRNA	28404	34519	4814	-	.	ID=mRNA00002;Parent=gene00002;Name=MhA1_Contig100_31
MhA1_Contig100	ALN	cds	34200	34519	610	-	0	ID=cds00011;Parent=mRNA00002;Name=MhA1_Contig100_31;Target=MhA1_Contig100.frz3.gene14 1 107 +
MhA1_Contig100	ALN	cds	33347	33947	87	-	1	ID=cds00012;Parent=mRNA00002;Name=MhA1_Contig100_31;Target=MhA1_Contig100.frz3.gene14 134 236 +
MhA1_Contig100	ALN	cds	32962	33056	181	-	0	ID=cds00013;Parent=mRNA00002;Name=MhA1_Contig100_31;Target=MhA1_Contig100.frz3.gene14 237 268 +
MhA1_Contig100	ALN	cds	32673	32918	438	-	1	ID=cds00014;Parent=mRNA00002;Name=MhA1_Contig100_31;Target=MhA1_Contig100.frz3.gene14 269 350 +
MhA1_Contig100	ALN	cds	32357	32458	218	-	1	ID=cds00015;Parent=mRNA00002;Name=MhA1_Contig100_31;Target=MhA1_Contig100.frz3.gene14 351 384 +
MhA1_Contig100	ALN	cds	32158	32318	291	-	1	ID=cds00016;Parent=mRNA00002;Name=MhA1_Contig100_31;Target=MhA1_Contig100.frz3.gene14 385 438 +
MhA1_Contig100	ALN	cds	31935	32082	277	-	2	ID=cds00017;Parent=mRNA00002;Name=MhA1_Contig100_31;Target=MhA1_Contig100.frz3.gene14 439 487 +
MhA1_Contig100	ALN	cds	31533	31811	483	-	1	ID=cds00018;Parent=mRNA00002;Name=MhA1_Contig100_31;Target=MhA1_Contig100.frz3.gene14 488 580 +
MhA1_Contig100	ALN	cds	31385	31492	198	-	1	ID=cds00019;Parent=mRNA00002;Name=MhA1_Contig100_31;Target=MhA1_Contig100.frz3.gene14 581 616 +
MhA1_Contig100	ALN	cds	31089	31337	480	-	1	ID=cds00020;Parent=mRNA00002;Name=MhA1_Contig100_31;Target=MhA1_Contig100.frz3.gene14 617 699 +
MhA1_Contig100	ALN	cds	30853	31018	314	-	1	ID=cds00021;Parent=mRNA00002;Name=MhA1_Contig100_31;Target=MhA1_Contig100.frz3.gene14 700 754 +
MhA1_Contig100	ALN	cds	30625	30773	256	-	0	ID=cds00022;Parent=mRNA00002;Name=MhA1_Contig100_31;Target=MhA1_Contig100.frz3.gene14 755 804 +
MhA1_Contig100	ALN	cds	30361	30550	332	-	1	ID=cds00023;Parent=mRNA00002;Name=MhA1_Contig100_31;Target=MhA1_Contig100.frz3.gene14 805 867 +
MhA1_Contig100	ALN	cds	30143	30318	331	-	0	ID=cds00024;Parent=mRNA00002;Name=MhA1_Contig100_31;Target=MhA1_Contig100.frz3.gene14 868 926 +
MhA1_Contig100	ALN	cds	30008	30096	170	-	1	ID=cds00025;Parent=mRNA00002;Name=MhA1_Contig100_31;Target=MhA1_Contig100.frz3.gene14 927 956 +
MhA1_Contig100	ALN	cds	29639	29921	63	-	2	ID=cds00026;Parent=mRNA00002;Name=MhA1_Contig100_31;Target=MhA1_Contig100.frz3.gene14 957 1036 +
MhA1_Contig100	ALN	cds	29448	29590	290	-	1	ID=cds00027;Parent=mRNA00002;Name=MhA1_Contig100_31;Target=MhA1_Contig100.frz3.gene14 1037 1084 +
MhA1_Contig100	ALN	cds	29247	29364	237	-	2	ID=cds00028;Parent=mRNA00002;Name=MhA1_Contig100_31;Target=MhA1_Contig100.frz3.gene14 1085 1123 +
MhA1_Contig100	ALN	cds	29045	29196	279	-	1	ID=cds00029;Parent=mRNA00002;Name=MhA1_Contig100_31;Target=MhA1_Contig100.frz3.gene14 1124 1174 +
MhA1_Contig100	ALN	cds	28404	28710	197	-	2	ID=cds00030;Parent=mRNA00002;Name=MhA1_Contig100_31;Target=MhA1_Contig100.frz3.gene14 1175 1260 +
##sequence-region	MhA1_Contig1548 15361 18620
MhA1_Contig1548	ALN	gene	17000	18411	1332	-	.	ID=gene00003;Name=MhA1_Contig1548_17
MhA1_Contig1548	ALN	mRNA	17000	18411	1332	-	.	ID=mRNA00003;Parent=gene00003;Name=MhA1_Contig1548_17
MhA1_Contig1548	ALN	cds	18277	18411	279	-	0	ID=cds00031;Parent=mRNA00003;Name=MhA1_Contig1548_17;Target=MhA1_Contig1548.frz3.gene13 1 45 +
MhA1_Contig1548	ALN	cds	17969	18235	480	-	0	ID=cds00032;Parent=mRNA00003;Name=MhA1_Contig1548_17;Target=MhA1_Contig1548.frz3.gene13 46 134 +
MhA1_Contig1548	ALN	cds	17863	17925	115	-	0	ID=cds00033;Parent=mRNA00003;Name=MhA1_Contig1548_17;Target=MhA1_Contig1548.frz3.gene13 135 155 +
MhA1_Contig1548	ALN	cds	17525	17817	-69	-	0	ID=cds00034;Parent=mRNA00003;Name=MhA1_Contig1548_17;Target=MhA1_Contig1548.frz3.gene13 156 218 +
MhA1_Contig1548	ALN	cds	17238	17478	454	-	1	ID=cds00035;Parent=mRNA00003;Name=MhA1_Contig1548_17;Target=MhA1_Contig1548.frz3.gene13 219 298 +
MhA1_Contig1548	ALN	cds	17000	17164	315	-	0	ID=cds00036;Parent=mRNA00003;Name=MhA1_Contig1548_17;Target=MhA1_Contig1548.frz3.gene13 299 353 +
##sequence-region	MhA1_Contig96 7169 17408
MhA1_Contig96	ALN	gene	13701	15505	512	-	.	ID=gene00004;Name=MhA1_Contig96_14
MhA1_Contig96	ALN	mRNA	13701	15505	512	-	.	ID=mRNA00004;Parent=gene00004;Name=MhA1_Contig96_14
MhA1_Contig96	ALN	cds	15336	15505	333	-	0	ID=cds00037;Parent=mRNA00004;Name=MhA1_Contig96_14;Target=MhA1_Contig96.frz3.gene3 1 57 +
MhA1_Contig96	ALN	cds	14679	15100	-324	-	1	ID=cds00038;Parent=mRNA00004;Name=MhA1_Contig96_14;Target=MhA1_Contig96.frz3.gene3 103 130 +
MhA1_Contig96	ALN	cds	14487	14630	316	-	2	ID=cds00039;Parent=mRNA00004;Name=MhA1_Contig96_14;Target=MhA1_Contig96.frz3.gene3 131 178 +
MhA1_Contig96	ALN	cds	14085	14135	127	-	2	ID=cds00040;Parent=mRNA00004;Name=MhA1_Contig96_14;Target=MhA1_Contig96.frz3.gene3 179 195 +
MhA1_Contig96	ALN	cds	13701	13848	257	-	2	ID=cds00041;Parent=mRNA00004;Name=MhA1_Contig96_14;Target=MhA1_Contig96.frz3.gene3 196 244 +
##sequence-region	MhA1_Contig96 7169 17408
MhA1_Contig96	ALN	gene	13701	15505	512	-	.	ID=gene00005;Name=MhA1_Contig96_14
MhA1_Contig96	ALN	mRNA	13701	15505	512	-	.	ID=mRNA00005;Parent=gene00005;Name=MhA1_Contig96_14
MhA1_Contig96	ALN	cds	15336	15505	333	-	0	ID=cds00042;Parent=mRNA00005;Name=MhA1_Contig96_14;Target=MhA1_Contig96.frz3.gene3 1 57 +
MhA1_Contig96	ALN	cds	14679	15100	-324	-	1	ID=cds00043;Parent=mRNA00005;Name=MhA1_Contig96_14;Target=MhA1_Contig96.frz3.gene3 103 130 +
MhA1_Contig96	ALN	cds	14487	14630	316	-	2	ID=cds00044;Parent=mRNA00005;Name=MhA1_Contig96_14;Target=MhA1_Contig96.frz3.gene3 131 178 +
MhA1_Contig96	ALN	cds	14085	14135	127	-	2	ID=cds00045;Parent=mRNA00005;Name=MhA1_Contig96_14;Target=MhA1_Contig96.frz3.gene3 179 195 +
MhA1_Contig96	ALN	cds	13701	13848	257	-	2	ID=cds00046;Parent=mRNA00005;Name=MhA1_Contig96_14;Target=MhA1_Contig96.frz3.gene3 196 244 +
##sequence-region	MhA1_Contig255 39937 50176
MhA1_Contig255	ALN	gene	46350	47774	1493	-	.	ID=gene00006;Name=MhA1_Contig255_47
MhA1_Contig255	ALN	mRNA	46350	47774	1493	-	.	ID=mRNA00006;Parent=gene00006;Name=MhA1_Contig255_47
MhA1_Contig255	ALN	cds	47525	47774	446	-	0	ID=cds00047;Parent=mRNA00006;Name=MhA1_Contig255_47;Target=s4209 1 83 +
MhA1_Contig255	ALN	cds	47047	47223	283	-	2	ID=cds00048;Parent=mRNA00006;Name=MhA1_Contig255_47;Target=s4209 84 141 +
MhA1_Contig255	ALN	cds	46853	47001	263	-	2	ID=cds00049;Parent=mRNA00006;Name=MhA1_Contig255_47;Target=s4209 142 191 +
MhA1_Contig255	ALN	cds	46350	46745	650	-	0	ID=cds00050;Parent=mRNA00006;Name=MhA1_Contig255_47;Target=s4209 192 311 +
##sequence-region	MhA1_Contig563 1 16820
MhA1_Contig563	ALN	gene	4209	16818	3765	+	.	ID=gene00007;Name=MhA1_Contig563_10
MhA1_Contig563	ALN	mRNA	4209	16818	3765	+	.	ID=mRNA00007;Parent=gene00007;Name=MhA1_Contig563_10
MhA1_Contig563	ALN	cds	4209	4332	273	+	0	ID=cds00051;Parent=mRNA00007;Name=MhA1_Contig563_10;Target=s4188 1 41 +
MhA1_Contig563	ALN	cds	5282	5371	167	+	2	ID=cds00052;Parent=mRNA00007;Name=MhA1_Contig563_10;Target=s4188 42 71 +
MhA1_Contig563	ALN	cds	5828	5890	127	+	2	ID=cds00053;Parent=mRNA00007;Name=MhA1_Contig563_10;Target=s4188 72 92 +
MhA1_Contig563	ALN	cds	6100	6179	159	+	2	ID=cds00054;Parent=mRNA00007;Name=MhA1_Contig563_10;Target=s4188 93 119 +
MhA1_Contig563	ALN	cds	6224	6358	262	+	0	ID=cds00055;Parent=mRNA00007;Name=MhA1_Contig563_10;Target=s4188 120 164 +
MhA1_Contig563	ALN	cds	6701	6754	102	+	0	ID=cds00056;Parent=mRNA00007;Name=MhA1_Contig563_10;Target=s4188 165 182 +
MhA1_Contig563	ALN	cds	6833	6986	268	+	0	ID=cds00057;Parent=mRNA00007;Name=MhA1_Contig563_10;Target=s4188 183 233 +
MhA1_Contig563	ALN	cds	7037	7131	197	+	2	ID=cds00058;Parent=mRNA00007;Name=MhA1_Contig563_10;Target=s4188 234 265 +
MhA1_Contig563	ALN	cds	7308	7397	170	+	0	ID=cds00059;Parent=mRNA00007;Name=MhA1_Contig563_10;Target=s4188 266 295 +
MhA1_Contig563	ALN	cds	7450	7547	208	+	0	ID=cds00060;Parent=mRNA00007;Name=MhA1_Contig563_10;Target=s4188 296 328 +
MhA1_Contig563	ALN	cds	7595	7669	150	+	1	ID=cds00061;Parent=mRNA00007;Name=MhA1_Contig563_10;Target=s4188 329 353 +
MhA1_Contig563	ALN	cds	7996	8083	165	+	1	ID=cds00062;Parent=mRNA00007;Name=MhA1_Contig563_10;Target=s4188 354 382 +
MhA1_Contig563	ALN	cds	8554	8709	288	+	0	ID=cds00063;Parent=mRNA00007;Name=MhA1_Contig563_10;Target=s4188 383 434 +
MhA1_Contig563	ALN	cds	8762	8893	258	+	0	ID=cds00064;Parent=mRNA00007;Name=MhA1_Contig563_10;Target=s4188 435 478 +
MhA1_Contig563	ALN	cds	9259	9322	125	+	0	ID=cds00065;Parent=mRNA00007;Name=MhA1_Contig563_10;Target=s4188 479 499 +
MhA1_Contig563	ALN	cds	9548	9637	156	+	2	ID=cds00066;Parent=mRNA00007;Name=MhA1_Contig563_10;Target=s4188 500 529 +
MhA1_Contig563	ALN	cds	9683	9778	175	+	2	ID=cds00067;Parent=mRNA00007;Name=MhA1_Contig563_10;Target=s4188 530 561 +
MhA1_Contig563	ALN	cds	10075	10149	146	+	2	ID=cds00068;Parent=mRNA00007;Name=MhA1_Contig563_10;Target=s4188 562 586 +
MhA1_Contig563	ALN	cds	10946	11034	163	+	2	ID=cds00069;Parent=mRNA00007;Name=MhA1_Contig563_10;Target=s4188 587 616 +
MhA1_Contig563	ALN	cds	11080	11183	180	+	0	ID=cds00070;Parent=mRNA00007;Name=MhA1_Contig563_10;Target=s4188 617 651 +
MhA1_Contig563	ALN	cds	11515	11562	96	+	1	ID=cds00071;Parent=mRNA00007;Name=MhA1_Contig563_10;Target=s4188 652 667 +
MhA1_Contig563	ALN	cds	11648	11678	78	+	1	ID=cds00072;Parent=mRNA00007;Name=MhA1_Contig563_10;Target=s4188 668 677 +
MhA1_Contig563	ALN	cds	11726	11835	196	+	0	ID=cds00073;Parent=mRNA00007;Name=MhA1_Contig563_10;Target=s4188 678 714 +
MhA1_Contig563	ALN	cds	12049	12187	128	+	1	ID=cds00074;Parent=mRNA00007;Name=MhA1_Contig563_10;Target=s4188 715 760 +
MhA1_Contig563	ALN	cds	12392	12421	75	+	0	ID=cds00075;Parent=mRNA00007;Name=MhA1_Contig563_10;Target=s4188 761 770 +
MhA1_Contig563	ALN	cds	12481	12520	96	+	0	ID=cds00076;Parent=mRNA00007;Name=MhA1_Contig563_10;Target=s4188 771 783 +
MhA1_Contig563	ALN	cds	12573	12658	148	+	2	ID=cds00077;Parent=mRNA00007;Name=MhA1_Contig563_10;Target=s4188 784 812 +
MhA1_Contig563	ALN	cds	12710	12794	179	+	0	ID=cds00078;Parent=mRNA00007;Name=MhA1_Contig563_10;Target=s4188 813 840 +
MhA1_Contig563	ALN	cds	12993	13040	120	+	2	ID=cds00079;Parent=mRNA00007;Name=MhA1_Contig563_10;Target=s4188 841 856 +
MhA1_Contig563	ALN	cds	13099	13229	236	+	2	ID=cds00080;Parent=mRNA00007;Name=MhA1_Contig563_10;Target=s4188 857 900 +
MhA1_Contig563	ALN	cds	13281	13367	158	+	0	ID=cds00081;Parent=mRNA00007;Name=MhA1_Contig563_10;Target=s4188 901 929 +
MhA1_Contig563	ALN	cds	16774	16818	69	+	0	ID=cds00082;Parent=mRNA00007;Name=MhA1_Contig563_10;Target=s4188 930 944 +
##sequence-region	MhA1_Contig1276 7169 17186
MhA1_Contig1276	ALN	gene	9336	12657	3280	-	.	ID=gene00008;Name=MhA1_Contig1276_10
MhA1_Contig1276	ALN	mRNA	9336	12657	3280	-	.	ID=mRNA00008;Parent=gene00008;Name=MhA1_Contig1276_10
MhA1_Contig1276	ALN	cds	12419	12657	473	-	0	ID=cds00083;Parent=mRNA00008;Name=MhA1_Contig1276_10;Target=s4096 1 80 +
MhA1_Contig1276	ALN	cds	12270	12371	214	-	1	ID=cds00084;Parent=mRNA00008;Name=MhA1_Contig1276_10;Target=s4096 81 114 +
MhA1_Contig1276	ALN	cds	12013	12202	352	-	1	ID=cds00085;Parent=mRNA00008;Name=MhA1_Contig1276_10;Target=s4096 115 177 +
MhA1_Contig1276	ALN	cds	10928	11426	786	-	0	ID=cds00086;Parent=mRNA00008;Name=MhA1_Contig1276_10;Target=s4096 178 343 +
MhA1_Contig1276	ALN	cds	10497	10884	650	-	2	ID=cds00087;Parent=mRNA00008;Name=MhA1_Contig1276_10;Target=s4096 344 473 +
MhA1_Contig1276	ALN	cds	10339	10446	218	-	1	ID=cds00088;Parent=mRNA00008;Name=MhA1_Contig1276_10;Target=s4096 474 509 +
MhA1_Contig1276	ALN	cds	10049	10156	157	-	1	ID=cds00089;Parent=mRNA00008;Name=MhA1_Contig1276_10;Target=s4096 510 545 +
MhA1_Contig1276	ALN	cds	9881	10003	245	-	1	ID=cds00090;Parent=mRNA00008;Name=MhA1_Contig1276_10;Target=s4096 546 586 +
MhA1_Contig1276	ALN	cds	9783	9837	125	-	1	ID=cds00091;Parent=mRNA00008;Name=MhA1_Contig1276_10;Target=s4096 587 604 +
MhA1_Contig1276	ALN	cds	9622	9728	199	-	0	ID=cds00092;Parent=mRNA00008;Name=MhA1_Contig1276_10;Target=s4096 605 640 +
MhA1_Contig1276	ALN	cds	9522	9573	122	-	1	ID=cds00093;Parent=mRNA00008;Name=MhA1_Contig1276_10;Target=s4096 641 657 +
MhA1_Contig1276	ALN	cds	9336	9458	251	-	0	ID=cds00094;Parent=mRNA00008;Name=MhA1_Contig1276_10;Target=s4096 658 698 +
##sequence-region	MhA1_Contig353 89089 107520
MhA1_Contig353	ALN	gene	93577	99229	1066	+	.	ID=gene00009;Name=MhA1_Contig353_96
MhA1_Contig353	ALN	mRNA	93577	99229	1066	+	.	ID=mRNA00009;Parent=gene00009;Name=MhA1_Contig353_96
MhA1_Contig353	ALN	cds	93577	93659	96	+	0	ID=cds00095;Parent=mRNA00009;Name=MhA1_Contig353_96;Target=s4067 1 24 +
MhA1_Contig353	ALN	cds	94014	94350	-67	+	1	ID=cds00096;Parent=mRNA00009;Name=MhA1_Contig353_96;Target=s4067 25 113 +
MhA1_Contig353	ALN	cds	97076	97172	209	+	0	ID=cds00097;Parent=mRNA00009;Name=MhA1_Contig353_96;Target=s4067 114 145 +
MhA1_Contig353	ALN	cds	97411	97608	359	+	2	ID=cds00098;Parent=mRNA00009;Name=MhA1_Contig353_96;Target=s4067 146 211 +
MhA1_Contig353	ALN	cds	98310	98502	317	+	2	ID=cds00099;Parent=mRNA00009;Name=MhA1_Contig353_96;Target=s4067 212 276 +
MhA1_Contig353	ALN	cds	98974	99229	435	+	1	ID=cds00100;Parent=mRNA00009;Name=MhA1_Contig353_96;Target=s4067 277 361 +
##sequence-region	MhA1_Contig1095 7169 25600
MhA1_Contig1095	ALN	gene	11166	20393	4587	+	.	ID=gene00010;Name=MhA1_Contig1095_15
MhA1_Contig1095	ALN	mRNA	11166	20393	4587	+	.	ID=mRNA00010;Parent=gene00010;Name=MhA1_Contig1095_15
MhA1_Contig1095	ALN	cds	11166	11397	385	+	0	ID=cds00101;Parent=mRNA00010;Name=MhA1_Contig1095_15;Target=s4051 1 77 +
MhA1_Contig1095	ALN	cds	11646	11775	266	+	2	ID=cds00102;Parent=mRNA00010;Name=MhA1_Contig1095_15;Target=s4051 78 121 +
MhA1_Contig1095	ALN	cds	11829	12003	341	+	1	ID=cds00103;Parent=mRNA00010;Name=MhA1_Contig1095_15;Target=s4051 122 179 +
MhA1_Contig1095	ALN	cds	12108	12190	190	+	0	ID=cds00104;Parent=mRNA00010;Name=MhA1_Contig1095_15;Target=s4051 180 207 +
MhA1_Contig1095	ALN	cds	12391	12929	1008	+	1	ID=cds00105;Parent=mRNA00010;Name=MhA1_Contig1095_15;Target=s4051 208 386 +
MhA1_Contig1095	ALN	cds	13760	13955	381	+	2	ID=cds00106;Parent=mRNA00010;Name=MhA1_Contig1095_15;Target=s4051 387 452 +
MhA1_Contig1095	ALN	cds	14001	14247	461	+	1	ID=cds00107;Parent=mRNA00010;Name=MhA1_Contig1095_15;Target=s4051 453 534 +
MhA1_Contig1095	ALN	cds	14303	14610	551	+	0	ID=cds00108;Parent=mRNA00010;Name=MhA1_Contig1095_15;Target=s4051 535 637 +
MhA1_Contig1095	ALN	cds	14804	14884	173	+	1	ID=cds00109;Parent=mRNA00010;Name=MhA1_Contig1095_15;Target=s4051 638 664 +
MhA1_Contig1095	ALN	cds	14929	14939	37	+	1	ID=cds00110;Parent=mRNA00010;Name=MhA1_Contig1095_15;Target=s4051 665 667 +
MhA1_Contig1095	ALN	cds	17083	17419	342	+	2	ID=cds00111;Parent=mRNA00010;Name=MhA1_Contig1095_15;Target=s4051 668 780 +
MhA1_Contig1095	ALN	cds	19759	20005	461	+	1	ID=cds00112;Parent=mRNA00010;Name=MhA1_Contig1095_15;Target=s4051 781 862 +
MhA1_Contig1095	ALN	cds	20061	20393	597	+	0	ID=cds00113;Parent=mRNA00010;Name=MhA1_Contig1095_15;Target=s4051 863 973 +
##sequence-region	MhA1_Contig133 15361 33792
MhA1_Contig133	ALN	gene	16919	31780	8638	-	.	ID=gene00011;Name=MhA1_Contig133_24
MhA1_Contig133	ALN	mRNA	16919	31780	8638	-	.	ID=mRNA00011;Parent=gene00011;Name=MhA1_Contig133_24
MhA1_Contig133	ALN	cds	31326	31780	888	-	0	ID=cds00114;Parent=mRNA00011;Name=MhA1_Contig133_24;Target=s4073 1 152 +
MhA1_Contig133	ALN	cds	30325	30463	261	-	1	ID=cds00115;Parent=mRNA00011;Name=MhA1_Contig133_24;Target=s4073 153 198 +
MhA1_Contig133	ALN	cds	30252	30276	67	-	0	ID=cds00116;Parent=mRNA00011;Name=MhA1_Contig133_24;Target=s4073 199 206 +
MhA1_Contig133	ALN	cds	30131	30194	130	-	2	ID=cds00117;Parent=mRNA00011;Name=MhA1_Contig133_24;Target=s4073 207 228 +
MhA1_Contig133	ALN	cds	29974	30087	220	-	1	ID=cds00118;Parent=mRNA00011;Name=MhA1_Contig133_24;Target=s4073 229 266 +
MhA1_Contig133	ALN	cds	29491	29616	238	-	1	ID=cds00119;Parent=mRNA00011;Name=MhA1_Contig133_24;Target=s4073 267 308 +
MhA1_Contig133	ALN	cds	29359	29443	183	-	1	ID=cds00120;Parent=mRNA00011;Name=MhA1_Contig133_24;Target=s4073 309 336 +
MhA1_Contig133	ALN	cds	29282	29312	92	-	0	ID=cds00121;Parent=mRNA00011;Name=MhA1_Contig133_24;Target=s4073 337 346 +
MhA1_Contig133	ALN	cds	29102	29165	157	-	2	ID=cds00122;Parent=mRNA00011;Name=MhA1_Contig133_24;Target=s4073 347 368 +
MhA1_Contig133	ALN	cds	28954	29055	217	-	1	ID=cds00123;Parent=mRNA00011;Name=MhA1_Contig133_24;Target=s4073 369 402 +
MhA1_Contig133	ALN	cds	28658	28806	302	-	1	ID=cds00124;Parent=mRNA00011;Name=MhA1_Contig133_24;Target=s4073 403 451 +
MhA1_Contig133	ALN	cds	28402	28612	416	-	2	ID=cds00125;Parent=mRNA00011;Name=MhA1_Contig133_24;Target=s4073 452 522 +
MhA1_Contig133	ALN	cds	27871	28090	415	-	1	ID=cds00126;Parent=mRNA00011;Name=MhA1_Contig133_24;Target=s4073 523 595 +
MhA1_Contig133	ALN	cds	27573	27660	160	-	0	ID=cds00127;Parent=mRNA00011;Name=MhA1_Contig133_24;Target=s4073 596 624 +
MhA1_Contig133	ALN	cds	27190	27287	199	-	2	ID=cds00128;Parent=mRNA00011;Name=MhA1_Contig133_24;Target=s4073 625 657 +
MhA1_Contig133	ALN	cds	26855	27092	432	-	0	ID=cds00129;Parent=mRNA00011;Name=MhA1_Contig133_24;Target=s4073 658 736 +
MhA1_Contig133	ALN	cds	26711	26758	91	-	2	ID=cds00130;Parent=mRNA00011;Name=MhA1_Contig133_24;Target=s4073 737 752 +
MhA1_Contig133	ALN	cds	26610	26640	27	-	2	ID=cds00131;Parent=mRNA00011;Name=MhA1_Contig133_24;Target=s4073 753 763 +
MhA1_Contig133	ALN	cds	26407	26516	196	-	1	ID=cds00132;Parent=mRNA00011;Name=MhA1_Contig133_24;Target=s4073 764 799 +
MhA1_Contig133	ALN	cds	26101	26307	357	-	2	ID=cds00133;Parent=mRNA00011;Name=MhA1_Contig133_24;Target=s4073 800 868 +
MhA1_Contig133	ALN	cds	25747	25777	92	-	2	ID=cds00134;Parent=mRNA00011;Name=MhA1_Contig133_24;Target=s4073 869 879 +
MhA1_Contig133	ALN	cds	25430	25621	352	-	1	ID=cds00135;Parent=mRNA00011;Name=MhA1_Contig133_24;Target=s4073 880 943 +
MhA1_Contig133	ALN	cds	24687	24990	537	-	1	ID=cds00136;Parent=mRNA00011;Name=MhA1_Contig133_24;Target=s4073 944 1044 +
MhA1_Contig133	ALN	cds	24454	24538	165	-	0	ID=cds00137;Parent=mRNA00011;Name=MhA1_Contig133_24;Target=s4073 1045 1072 +
MhA1_Contig133	ALN	cds	24260	24411	296	-	2	ID=cds00138;Parent=mRNA00011;Name=MhA1_Contig133_24;Target=s4073 1073 1123 +
MhA1_Contig133	ALN	cds	23974	24171	350	-	0	ID=cds00139;Parent=mRNA00011;Name=MhA1_Contig133_24;Target=s4073 1124 1189 +
MhA1_Contig133	ALN	cds	23596	23705	204	-	0	ID=cds00140;Parent=mRNA00011;Name=MhA1_Contig133_24;Target=s4073 1190 1226 +
MhA1_Contig133	ALN	cds	23309	23552	432	-	1	ID=cds00141;Parent=mRNA00011;Name=MhA1_Contig133_24;Target=s4073 1227 1307 +
MhA1_Contig133	ALN	cds	22958	23059	173	-	0	ID=cds00142;Parent=mRNA00011;Name=MhA1_Contig133_24;Target=s4073 1308 1341 +
MhA1_Contig133	ALN	cds	22738	22908	187	-	0	ID=cds00143;Parent=mRNA00011;Name=MhA1_Contig133_24;Target=s4073 1342 1398 +
MhA1_Contig133	ALN	cds	22515	22577	140	-	0	ID=cds00144;Parent=mRNA00011;Name=MhA1_Contig133_24;Target=s4073 1399 1419 +
MhA1_Contig133	ALN	cds	22327	22462	256	-	0	ID=cds00145;Parent=mRNA00011;Name=MhA1_Contig133_24;Target=s4073 1420 1464 +
MhA1_Contig133	ALN	cds	22113	22212	231	-	2	ID=cds00146;Parent=mRNA00011;Name=MhA1_Contig133_24;Target=s4073 1465 1498 +
MhA1_Contig133	ALN	cds	22022	22064	108	-	1	ID=cds00147;Parent=mRNA00011;Name=MhA1_Contig133_24;Target=s4073 1499 1512 +
MhA1_Contig133	ALN	cds	21917	21979	139	-	0	ID=cds00148;Parent=mRNA00011;Name=MhA1_Contig133_24;Target=s4073 1513 1533 +
MhA1_Contig133	ALN	cds	19583	19767	351	-	0	ID=cds00149;Parent=mRNA00011;Name=MhA1_Contig133_24;Target=s4073 1534 1595 +
MhA1_Contig133	ALN	cds	19148	19399	480	-	1	ID=cds00150;Parent=mRNA00011;Name=MhA1_Contig133_24;Target=s4073 1596 1679 +
MhA1_Contig133	ALN	cds	18941	19063	257	-	1	ID=cds00151;Parent=mRNA00011;Name=MhA1_Contig133_24;Target=s4073 1680 1720 +
MhA1_Contig133	ALN	cds	18654	18892	437	-	1	ID=cds00152;Parent=mRNA00011;Name=MhA1_Contig133_24;Target=s4073 1721 1799 +
MhA1_Contig133	ALN	cds	17599	17638	112	-	2	ID=cds00153;Parent=mRNA00011;Name=MhA1_Contig133_24;Target=s4073 1800 1813 +
MhA1_Contig133	ALN	cds	16919	17060	281	-	1	ID=cds00154;Parent=mRNA00011;Name=MhA1_Contig133_24;Target=s4073 1814 1860 +
##sequence-region	MhA1_Contig1148 1 9216
MhA1_Contig1148	ALN	gene	639	6098	4718	+	.	ID=gene00012;Name=MhA1_Contig1148_3
MhA1_Contig1148	ALN	mRNA	639	6098	4718	+	.	ID=mRNA00012;Parent=gene00012;Name=MhA1_Contig1148_3
MhA1_Contig1148	ALN	cds	639	681	141	+	0	ID=cds00155;Parent=mRNA00012;Name=MhA1_Contig1148_3;Target=MhA1_Contig1148.frz3.fgene1 1 14 +
MhA1_Contig1148	ALN	cds	741	943	395	+	2	ID=cds00156;Parent=mRNA00012;Name=MhA1_Contig1148_3;Target=MhA1_Contig1148.frz3.fgene1 15 82 +
MhA1_Contig1148	ALN	cds	1050	1211	286	+	0	ID=cds00157;Parent=mRNA00012;Name=MhA1_Contig1148_3;Target=MhA1_Contig1148.frz3.fgene1 83 136 +
MhA1_Contig1148	ALN	cds	1255	1380	258	+	0	ID=cds00158;Parent=mRNA00012;Name=MhA1_Contig1148_3;Target=MhA1_Contig1148.frz3.fgene1 137 178 +
MhA1_Contig1148	ALN	cds	1427	1512	181	+	0	ID=cds00159;Parent=mRNA00012;Name=MhA1_Contig1148_3;Target=MhA1_Contig1148.frz3.fgene1 179 207 +
MhA1_Contig1148	ALN	cds	1545	1873	594	+	1	ID=cds00160;Parent=mRNA00012;Name=MhA1_Contig1148_3;Target=MhA1_Contig1148.frz3.fgene1 208 316 +
MhA1_Contig1148	ALN	cds	2010	2104	167	+	2	ID=cds00161;Parent=mRNA00012;Name=MhA1_Contig1148_3;Target=MhA1_Contig1148.frz3.fgene1 317 348 +
MhA1_Contig1148	ALN	cds	2157	2405	418	+	0	ID=cds00162;Parent=mRNA00012;Name=MhA1_Contig1148_3;Target=MhA1_Contig1148.frz3.fgene1 349 431 +
MhA1_Contig1148	ALN	cds	2448	2616	313	+	0	ID=cds00163;Parent=mRNA00012;Name=MhA1_Contig1148_3;Target=MhA1_Contig1148.frz3.fgene1 432 487 +
MhA1_Contig1148	ALN	cds	2673	2856	372	+	2	ID=cds00164;Parent=mRNA00012;Name=MhA1_Contig1148_3;Target=MhA1_Contig1148.frz3.fgene1 488 549 +
MhA1_Contig1148	ALN	cds	2928	3146	-178	+	1	ID=cds00165;Parent=mRNA00012;Name=MhA1_Contig1148_3;Target=MhA1_Contig1148.frz3.fgene1 573 605 +
MhA1_Contig1148	ALN	cds	3196	3384	337	+	1	ID=cds00166;Parent=mRNA00012;Name=MhA1_Contig1148_3;Target=MhA1_Contig1148.frz3.fgene1 606 668 +
MhA1_Contig1148	ALN	cds	3430	3534	215	+	1	ID=cds00167;Parent=mRNA00012;Name=MhA1_Contig1148_3;Target=MhA1_Contig1148.frz3.fgene1 669 703 +
MhA1_Contig1148	ALN	cds	3998	4088	173	+	1	ID=cds00168;Parent=mRNA00012;Name=MhA1_Contig1148_3;Target=MhA1_Contig1148.frz3.fgene1 704 733 +
MhA1_Contig1148	ALN	cds	4173	4262	169	+	0	ID=cds00169;Parent=mRNA00012;Name=MhA1_Contig1148_3;Target=MhA1_Contig1148.frz3.fgene1 734 763 +
MhA1_Contig1148	ALN	cds	4304	4376	163	+	0	ID=cds00170;Parent=mRNA00012;Name=MhA1_Contig1148_3;Target=MhA1_Contig1148.frz3.fgene1 764 788 +
MhA1_Contig1148	ALN	cds	4419	4481	129	+	2	ID=cds00171;Parent=mRNA00012;Name=MhA1_Contig1148_3;Target=MhA1_Contig1148.frz3.fgene1 789 809 +
MhA1_Contig1148	ALN	cds	4530	4800	33	+	2	ID=cds00172;Parent=mRNA00012;Name=MhA1_Contig1148_3;Target=MhA1_Contig1148.frz3.fgene1 834 884 +
MhA1_Contig1148	ALN	cds	4878	5001	239	+	1	ID=cds00173;Parent=mRNA00012;Name=MhA1_Contig1148_3;Target=MhA1_Contig1148.frz3.fgene1 885 925 +
MhA1_Contig1148	ALN	cds	5049	5319	352	+	0	ID=cds00174;Parent=mRNA00012;Name=MhA1_Contig1148_3;Target=MhA1_Contig1148.frz3.fgene1 926 1001 +
MhA1_Contig1148	ALN	cds	5362	5492	210	+	2	ID=cds00175;Parent=mRNA00012;Name=MhA1_Contig1148_3;Target=MhA1_Contig1148.frz3.fgene1 1002 1045 +
MhA1_Contig1148	ALN	cds	5585	5789	383	+	0	ID=cds00176;Parent=mRNA00012;Name=MhA1_Contig1148_3;Target=MhA1_Contig1148.frz3.fgene1 1046 1113 +
MhA1_Contig1148	ALN	cds	5827	6098	446	+	2	ID=cds00177;Parent=mRNA00012;Name=MhA1_Contig1148_3;Target=MhA1_Contig1148.frz3.fgene1 1114 1204 +
##sequence-region	MhA1_Contig1966 1 9548
MhA1_Contig1966	ALN	gene	3963	8674	1379	-	.	ID=gene00013;Name=MhA1_Contig1966_6
MhA1_Contig1966	ALN	mRNA	3963	8674	1379	-	.	ID=mRNA00013;Parent=gene00013;Name=MhA1_Contig1966_6
MhA1_Contig1966	ALN	cds	8639	8674	122	-	0	ID=cds00178;Parent=mRNA00013;Name=MhA1_Contig1966_6;Target=s4193 1 12 +
MhA1_Contig1966	ALN	cds	7566	7673	198	-	0	ID=cds00179;Parent=mRNA00013;Name=MhA1_Contig1966_6;Target=s4193 13 48 +
MhA1_Contig1966	ALN	cds	7008	7236	216	-	0	ID=cds00180;Parent=mRNA00013;Name=MhA1_Contig1966_6;Target=s4193 102 124 +
MhA1_Contig1966	ALN	cds	6675	6755	142	-	0	ID=cds00181;Parent=mRNA00013;Name=MhA1_Contig1966_6;Target=s4193 125 151 +
MhA1_Contig1966	ALN	cds	6511	6632	225	-	0	ID=cds00182;Parent=mRNA00013;Name=MhA1_Contig1966_6;Target=s4193 152 192 +
MhA1_Contig1966	ALN	cds	6380	6383	17	-	1	ID=cds00183;Parent=mRNA00013;Name=MhA1_Contig1966_6;Target=s4193 193 193 +
MhA1_Contig1966	ALN	cds	6036	6110	166	-	0	ID=cds00184;Parent=mRNA00013;Name=MhA1_Contig1966_6;Target=s4193 194 218 +
MhA1_Contig1966	ALN	cds	5909	5993	159	-	0	ID=cds00185;Parent=mRNA00013;Name=MhA1_Contig1966_6;Target=s4193 219 246 +
MhA1_Contig1966	ALN	cds	4691	4859	271	-	2	ID=cds00186;Parent=mRNA00013;Name=MhA1_Contig1966_6;Target=s4193 247 303 +
MhA1_Contig1966	ALN	cds	4345	4462	218	-	1	ID=cds00187;Parent=mRNA00013;Name=MhA1_Contig1966_6;Target=s4193 304 342 +
MhA1_Contig1966	ALN	cds	3963	4049	163	-	0	ID=cds00188;Parent=mRNA00013;Name=MhA1_Contig1966_6;Target=s4193 343 371 +
##sequence-region	MhA1_Contig2 7169 25600
MhA1_Contig2	ALN	gene	14745	16893	1060	-	.	ID=gene00014;Name=MhA1_Contig2_15
MhA1_Contig2	ALN	mRNA	14745	16893	1060	-	.	ID=mRNA00014;Parent=gene00014;Name=MhA1_Contig2_15
MhA1_Contig2	ALN	cds	16798	16893	131	-	0	ID=cds00189;Parent=mRNA00014;Name=MhA1_Contig2_15;Target=s4196 1 32 +
MhA1_Contig2	ALN	cds	16536	16676	275	-	0	ID=cds00190;Parent=mRNA00014;Name=MhA1_Contig2_15;Target=s4196 33 79 +
MhA1_Contig2	ALN	cds	16104	16256	306	-	0	ID=cds00191;Parent=mRNA00014;Name=MhA1_Contig2_15;Target=s4196 80 130 +
MhA1_Contig2	ALN	cds	15788	15900	158	-	0	ID=cds00192;Parent=mRNA00014;Name=MhA1_Contig2_15;Target=s4196 131 163 +
MhA1_Contig2	ALN	cds	15362	15525	254	-	1	ID=cds00193;Parent=mRNA00014;Name=MhA1_Contig2_15;Target=s4196 164 215 +
MhA1_Contig2	ALN	cds	15096	15157	74	-	2	ID=cds00194;Parent=mRNA00014;Name=MhA1_Contig2_15;Target=s4196 216 235 +
MhA1_Contig2	ALN	cds	14745	14840	171	-	0	ID=cds00195;Parent=mRNA00014;Name=MhA1_Contig2_15;Target=s4196 236 267 +
##sequence-region	MhA1_Contig1302 7169 20428
MhA1_Contig1302	ALN	gene	15549	18204	1687	+	.	ID=gene00015;Name=MhA1_Contig1302_16
MhA1_Contig1302	ALN	mRNA	15549	18204	1687	+	.	ID=mRNA00015;Parent=gene00015;Name=MhA1_Contig1302_16
MhA1_Contig1302	ALN	cds	15549	15677	292	+	0	ID=cds00196;Parent=mRNA00015;Name=MhA1_Contig1302_16;Target=MhA1_Contig1302.frz3.gene4 1 43 +
MhA1_Contig1302	ALN	cds	15842	16039	359	+	0	ID=cds00197;Parent=mRNA00015;Name=MhA1_Contig1302_16;Target=MhA1_Contig1302.frz3.gene4 44 109 +
MhA1_Contig1302	ALN	cds	16089	16361	-178	+	0	ID=cds00198;Parent=mRNA00015;Name=MhA1_Contig1302_16;Target=MhA1_Contig1302.frz3.gene4 140 186 +
MhA1_Contig1302	ALN	cds	16409	16560	291	+	0	ID=cds00199;Parent=mRNA00015;Name=MhA1_Contig1302_16;Target=MhA1_Contig1302.frz3.gene4 187 236 +
MhA1_Contig1302	ALN	cds	16602	16891	500	+	1	ID=cds00200;Parent=mRNA00015;Name=MhA1_Contig1302_16;Target=MhA1_Contig1302.frz3.gene4 237 333 +
MhA1_Contig1302	ALN	cds	16936	17046	221	+	2	ID=cds00201;Parent=mRNA00015;Name=MhA1_Contig1302_16;Target=MhA1_Contig1302.frz3.gene4 334 370 +
MhA1_Contig1302	ALN	cds	17092	17223	261	+	2	ID=cds00202;Parent=mRNA00015;Name=MhA1_Contig1302_16;Target=MhA1_Contig1302.frz3.gene4 371 414 +
MhA1_Contig1302	ALN	cds	17265	17330	122	+	2	ID=cds00203;Parent=mRNA00015;Name=MhA1_Contig1302_16;Target=MhA1_Contig1302.frz3.gene4 415 436 +
MhA1_Contig1302	ALN	cds	17467	17829	-210	+	2	ID=cds00204;Parent=mRNA00015;Name=MhA1_Contig1302_16;Target=MhA1_Contig1302.frz3.gene4 495 558 +
MhA1_Contig1302	ALN	cds	17894	18081	345	+	2	ID=cds00205;Parent=mRNA00015;Name=MhA1_Contig1302_16;Target=MhA1_Contig1302.frz3.gene4 559 621 +
MhA1_Contig1302	ALN	cds	18124	18204	168	+	0	ID=cds00206;Parent=mRNA00015;Name=MhA1_Contig1302_16;Target=MhA1_Contig1302.frz3.gene4 622 648 +
##sequence-region	MhA1_Contig871 1 9216
MhA1_Contig871	ALN	gene	1522	5745	1224	+	.	ID=gene00016;Name=MhA1_Contig871_3
MhA1_Contig871	ALN	mRNA	1522	5745	1224	+	.	ID=mRNA00016;Parent=gene00016;Name=MhA1_Contig871_3
MhA1_Contig871	ALN	cds	1522	1792	506	+	0	ID=cds00207;Parent=mRNA00016;Name=MhA1_Contig871_3;Target=MhA1_Contig871.frz3.fgene1 1 90 +
MhA1_Contig871	ALN	cds	2278	2384	213	+	2	ID=cds00208;Parent=mRNA00016;Name=MhA1_Contig871_3;Target=MhA1_Contig871.frz3.fgene1 91 126 +
MhA1_Contig871	ALN	cds	2808	3103	543	+	0	ID=cds00209;Parent=mRNA00016;Name=MhA1_Contig871_3;Target=MhA1_Contig871.frz3.fgene1 127 225 +
MhA1_Contig871	ALN	cds	4691	4791	216	+	1	ID=cds00210;Parent=mRNA00016;Name=MhA1_Contig871_3;Target=MhA1_Contig871.frz3.fgene1 226 258 +
MhA1_Contig871	ALN	cds	4841	4993	272	+	2	ID=cds00211;Parent=mRNA00016;Name=MhA1_Contig871_3;Target=MhA1_Contig871.frz3.fgene1 259 309 +
MhA1_Contig871	ALN	cds	5079	5172	194	+	2	ID=cds00212;Parent=mRNA00016;Name=MhA1_Contig871_3;Target=MhA1_Contig871.frz3.fgene1 310 341 +
MhA1_Contig871	ALN	cds	5504	5745	-401	+	1	ID=cds00213;Parent=mRNA00016;Name=MhA1_Contig871_3;Target=MhA1_Contig871.frz3.fgene1 382 399 +
##sequence-region	MhA1_Contig468 80897 91136
MhA1_Contig468	ALN	gene	81918	83890	624	-	.	ID=gene00017;Name=MhA1_Contig468_82
MhA1_Contig468	ALN	mRNA	81918	83890	624	-	.	ID=mRNA00017;Parent=gene00017;Name=MhA1_Contig468_82
MhA1_Contig468	ALN	cds	83735	83890	336	-	0	ID=cds00214;Parent=mRNA00017;Name=MhA1_Contig468_82;Target=MhA1_Contig468.frz3.gene35 1 52 +
MhA1_Contig468	ALN	cds	83349	83402	123	-	0	ID=cds00215;Parent=mRNA00017;Name=MhA1_Contig468_82;Target=MhA1_Contig468.frz3.gene35 53 70 +
MhA1_Contig468	ALN	cds	82830	83300	807	-	0	ID=cds00216;Parent=mRNA00017;Name=MhA1_Contig468_82;Target=MhA1_Contig468.frz3.gene35 71 227 +
MhA1_Contig468	ALN	cds	82709	82783	130	-	0	ID=cds00217;Parent=mRNA00017;Name=MhA1_Contig468_82;Target=MhA1_Contig468.frz3.gene35 228 252 +
MhA1_Contig468	ALN	cds	82150	82486	-581	-	0	ID=cds00218;Parent=mRNA00017;Name=MhA1_Contig468_82;Target=MhA1_Contig468.frz3.gene35 289 325 +
MhA1_Contig468	ALN	cds	81918	82100	55	-	2	ID=cds00219;Parent=mRNA00017;Name=MhA1_Contig468_82;Target=MhA1_Contig468.frz3.gene35 326 364 +
##sequence-region	MhA1_Contig1759 1 17408
MhA1_Contig1759	ALN	gene	7833	10712	2230	-	.	ID=gene00018;Name=MhA1_Contig1759_9
MhA1_Contig1759	ALN	mRNA	7833	10712	2230	-	.	ID=mRNA00018;Parent=gene00018;Name=MhA1_Contig1759_9
MhA1_Contig1759	ALN	cds	10569	10712	307	-	0	ID=cds00220;Parent=mRNA00018;Name=MhA1_Contig1759_9;Target=MhA1_Contig1759.frz3.fgene2 1 48 +
MhA1_Contig1759	ALN	cds	10421	10487	160	-	0	ID=cds00221;Parent=mRNA00018;Name=MhA1_Contig1759_9;Target=MhA1_Contig1759.frz3.fgene2 49 70 +
MhA1_Contig1759	ALN	cds	10002	10076	145	-	2	ID=cds00222;Parent=mRNA00018;Name=MhA1_Contig1759_9;Target=MhA1_Contig1759.frz3.fgene2 71 95 +
MhA1_Contig1759	ALN	cds	9883	9957	162	-	2	ID=cds00223;Parent=mRNA00018;Name=MhA1_Contig1759_9;Target=MhA1_Contig1759.frz3.fgene2 96 120 +
MhA1_Contig1759	ALN	cds	9678	9832	273	-	2	ID=cds00224;Parent=mRNA00018;Name=MhA1_Contig1759_9;Target=MhA1_Contig1759.frz3.fgene2 121 172 +
MhA1_Contig1759	ALN	cds	9525	9629	218	-	0	ID=cds00225;Parent=mRNA00018;Name=MhA1_Contig1759_9;Target=MhA1_Contig1759.frz3.fgene2 173 207 +
MhA1_Contig1759	ALN	cds	9429	9473	92	-	0	ID=cds00226;Parent=mRNA00018;Name=MhA1_Contig1759_9;Target=MhA1_Contig1759.frz3.fgene2 208 222 +
MhA1_Contig1759	ALN	cds	8746	8996	465	-	0	ID=cds00227;Parent=mRNA00018;Name=MhA1_Contig1759_9;Target=MhA1_Contig1759.frz3.fgene2 223 306 +
MhA1_Contig1759	ALN	cds	8583	8699	208	-	1	ID=cds00228;Parent=mRNA00018;Name=MhA1_Contig1759_9;Target=MhA1_Contig1759.frz3.fgene2 307 345 +
MhA1_Contig1759	ALN	cds	8389	8539	301	-	1	ID=cds00229;Parent=mRNA00018;Name=MhA1_Contig1759_9;Target=MhA1_Contig1759.frz3.fgene2 346 395 +
MhA1_Contig1759	ALN	cds	8168	8345	335	-	0	ID=cds00230;Parent=mRNA00018;Name=MhA1_Contig1759_9;Target=MhA1_Contig1759.frz3.fgene2 396 454 +
MhA1_Contig1759	ALN	cds	7920	7975	64	-	2	ID=cds00231;Parent=mRNA00018;Name=MhA1_Contig1759_9;Target=MhA1_Contig1759.frz3.fgene2 455 475 +
MhA1_Contig1759	ALN	cds	7833	7868	82	-	0	ID=cds00232;Parent=mRNA00018;Name=MhA1_Contig1759_9;Target=MhA1_Contig1759.frz3.fgene2 476 487 +
##sequence-region	MhA1_Contig1090 1 9216
MhA1_Contig1090	ALN	gene	769	7380	1615	+	.	ID=gene00019;Name=MhA1_Contig1090_4
MhA1_Contig1090	ALN	mRNA	769	7380	1615	+	.	ID=mRNA00019;Parent=gene00019;Name=MhA1_Contig1090_4
MhA1_Contig1090	ALN	cds	769	816	86	+	0	ID=cds00233;Parent=mRNA00019;Name=MhA1_Contig1090_4;Target=s4175 1 16 +
MhA1_Contig1090	ALN	cds	1167	1334	312	+	0	ID=cds00234;Parent=mRNA00019;Name=MhA1_Contig1090_4;Target=s4175 17 72 +
MhA1_Contig1090	ALN	cds	1508	1621	125	+	0	ID=cds00235;Parent=mRNA00019;Name=MhA1_Contig1090_4;Target=s4175 73 99 +
MhA1_Contig1090	ALN	cds	1672	1875	310	+	0	ID=cds00236;Parent=mRNA00019;Name=MhA1_Contig1090_4;Target=s4175 100 160 +
MhA1_Contig1090	ALN	cds	2143	2330	363	+	0	ID=cds00237;Parent=mRNA00019;Name=MhA1_Contig1090_4;Target=s4175 161 223 +
MhA1_Contig1090	ALN	cds	2379	2445	118	+	1	ID=cds00238;Parent=mRNA00019;Name=MhA1_Contig1090_4;Target=s4175 224 245 +
MhA1_Contig1090	ALN	cds	2495	3193	-1189	+	0	ID=cds00239;Parent=mRNA00019;Name=MhA1_Contig1090_4;Target=s4175 286 342 +
MhA1_Contig1090	ALN	cds	4604	4896	522	+	0	ID=cds00240;Parent=mRNA00019;Name=MhA1_Contig1090_4;Target=s4175 343 440 +
MhA1_Contig1090	ALN	cds	5355	5567	401	+	1	ID=cds00241;Parent=mRNA00019;Name=MhA1_Contig1090_4;Target=s4175 441 511 +
MhA1_Contig1090	ALN	cds	5818	5953	273	+	1	ID=cds00242;Parent=mRNA00019;Name=MhA1_Contig1090_4;Target=s4175 512 556 +
MhA1_Contig1090	ALN	cds	6111	6349	472	+	0	ID=cds00243;Parent=mRNA00019;Name=MhA1_Contig1090_4;Target=s4175 557 636 +
MhA1_Contig1090	ALN	cds	6755	6791	73	+	1	ID=cds00244;Parent=mRNA00019;Name=MhA1_Contig1090_4;Target=s4175 637 648 +
MhA1_Contig1090	ALN	cds	6830	6954	231	+	0	ID=cds00245;Parent=mRNA00019;Name=MhA1_Contig1090_4;Target=s4175 649 690 +
MhA1_Contig1090	ALN	cds	7228	7304	166	+	1	ID=cds00246;Parent=mRNA00019;Name=MhA1_Contig1090_4;Target=s4175 691 716 +
MhA1_Contig1090	ALN	cds	7362	7380	68	+	2	ID=cds00247;Parent=mRNA00019;Name=MhA1_Contig1090_4;Target=s4175 717 722 +
##sequence-region	MhA1_Contig2475 1 7244
MhA1_Contig2475	ALN	gene	3053	4151	1073	+	.	ID=gene00020;Name=MhA1_Contig2475_3
MhA1_Contig2475	ALN	mRNA	3053	4151	1073	+	.	ID=mRNA00020;Parent=gene00020;Name=MhA1_Contig2475_3
MhA1_Contig2475	ALN	cds	3053	3424	388	+	0	ID=cds00248;Parent=mRNA00020;Name=MhA1_Contig2475_3;Target=MhA1_Contig2475.frz3.gene2 1 109 +
MhA1_Contig2475	ALN	cds	3561	3684	238	+	0	ID=cds00249;Parent=mRNA00020;Name=MhA1_Contig2475_3;Target=MhA1_Contig2475.frz3.gene2 110 150 +
MhA1_Contig2475	ALN	cds	3731	3772	100	+	2	ID=cds00250;Parent=mRNA00020;Name=MhA1_Contig2475_3;Target=MhA1_Contig2475.frz3.gene2 151 164 +
MhA1_Contig2475	ALN	cds	3814	3935	236	+	2	ID=cds00251;Parent=mRNA00020;Name=MhA1_Contig2475_3;Target=MhA1_Contig2475.frz3.gene2 165 205 +
MhA1_Contig2475	ALN	cds	3987	4151	304	+	0	ID=cds00252;Parent=mRNA00020;Name=MhA1_Contig2475_3;Target=MhA1_Contig2475.frz3.gene2 206 260 +
##sequence-region	MhA1_Contig1597 23553 33010
MhA1_Contig1597	ALN	gene	30748	31989	820	-	.	ID=gene00021;Name=MhA1_Contig1597_31
MhA1_Contig1597	ALN	mRNA	30748	31989	820	-	.	ID=mRNA00021;Parent=gene00021;Name=MhA1_Contig1597_31
MhA1_Contig1597	ALN	cds	31645	31989	666	-	0	ID=cds00253;Parent=mRNA00021;Name=MhA1_Contig1597_31;Target=s4129 1 115 +
MhA1_Contig1597	ALN	cds	31499	31597	207	-	0	ID=cds00254;Parent=mRNA00021;Name=MhA1_Contig1597_31;Target=s4129 116 148 +
MhA1_Contig1597	ALN	cds	31342	31394	-370	-	0	ID=cds00255;Parent=mRNA00021;Name=MhA1_Contig1597_31;Target=s4129 168 181 +
MhA1_Contig1597	ALN	cds	31176	31297	240	-	1	ID=cds00256;Parent=mRNA00021;Name=MhA1_Contig1597_31;Target=s4129 182 222 +
MhA1_Contig1597	ALN	cds	30978	31031	112	-	2	ID=cds00257;Parent=mRNA00021;Name=MhA1_Contig1597_31;Target=s4129 223 240 +
MhA1_Contig1597	ALN	cds	30886	30933	112	-	2	ID=cds00258;Parent=mRNA00021;Name=MhA1_Contig1597_31;Target=s4129 241 256 +
MhA1_Contig1597	ALN	cds	30748	30810	139	-	2	ID=cds00259;Parent=mRNA00021;Name=MhA1_Contig1597_31;Target=s4129 257 277 +
##sequence-region	MhA1_Contig2475 1 7244
MhA1_Contig2475	ALN	gene	3065	4151	816	+	.	ID=gene00022;Name=MhA1_Contig2475_3
MhA1_Contig2475	ALN	mRNA	3065	4151	816	+	.	ID=mRNA00022;Parent=gene00022;Name=MhA1_Contig2475_3
MhA1_Contig2475	ALN	cds	3065	3424	291	+	0	ID=cds00260;Parent=mRNA00022;Name=MhA1_Contig2475_3;Target=s4129 1 115 +
MhA1_Contig2475	ALN	cds	3561	3684	201	+	0	ID=cds00261;Parent=mRNA00022;Name=MhA1_Contig2475_3;Target=s4129 116 164 +
MhA1_Contig2475	ALN	cds	3731	3772	87	+	2	ID=cds00262;Parent=mRNA00022;Name=MhA1_Contig2475_3;Target=s4129 165 181 +
MhA1_Contig2475	ALN	cds	3814	3935	207	+	2	ID=cds00263;Parent=mRNA00022;Name=MhA1_Contig2475_3;Target=s4129 182 222 +
MhA1_Contig2475	ALN	cds	3987	4151	223	+	0	ID=cds00264;Parent=mRNA00022;Name=MhA1_Contig2475_3;Target=s4129 223 277 +
##sequence-region	MhA1_Contig346 1 9216
MhA1_Contig346	ALN	gene	6176	8119	1182	+	.	ID=gene00023;Name=MhA1_Contig346_7
MhA1_Contig346	ALN	mRNA	6176	8119	1182	+	.	ID=mRNA00023;Parent=gene00023;Name=MhA1_Contig346_7
MhA1_Contig346	ALN	cds	6176	6250	200	+	0	ID=cds00265;Parent=mRNA00023;Name=MhA1_Contig346_7;Target=s4114 1 25 +
MhA1_Contig346	ALN	cds	6290	6332	86	+	0	ID=cds00266;Parent=mRNA00023;Name=MhA1_Contig346_7;Target=s4114 26 39 +
MhA1_Contig346	ALN	cds	6405	6570	-9	+	2	ID=cds00267;Parent=mRNA00023;Name=MhA1_Contig346_7;Target=s4114 69 93 +
MhA1_Contig346	ALN	cds	6617	6680	104	+	2	ID=cds00268;Parent=mRNA00023;Name=MhA1_Contig346_7;Target=s4114 94 115 +
MhA1_Contig346	ALN	cds	6759	6890	93	+	1	ID=cds00269;Parent=mRNA00023;Name=MhA1_Contig346_7;Target=s4114 116 159 +
MhA1_Contig346	ALN	cds	7170	7266	192	+	1	ID=cds00270;Parent=mRNA00023;Name=MhA1_Contig346_7;Target=s4114 160 191 +
MhA1_Contig346	ALN	cds	7438	7491	114	+	0	ID=cds00271;Parent=mRNA00023;Name=MhA1_Contig346_7;Target=s4114 192 209 +
MhA1_Contig346	ALN	cds	7536	7643	206	+	0	ID=cds00272;Parent=mRNA00023;Name=MhA1_Contig346_7;Target=s4114 210 245 +
MhA1_Contig346	ALN	cds	7700	8007	356	+	0	ID=cds00273;Parent=mRNA00023;Name=MhA1_Contig346_7;Target=s4114 312 347 +
MhA1_Contig346	ALN	cds	8051	8119	140	+	0	ID=cds00274;Parent=mRNA00023;Name=MhA1_Contig346_7;Target=s4114 348 370 +
##sequence-region	MhA1_Contig346 1 9216
MhA1_Contig346	ALN	gene	2582	4497	283	+	.	ID=gene00024;Name=MhA1_Contig346_3
MhA1_Contig346	ALN	mRNA	2582	4497	283	+	.	ID=mRNA00024;Parent=gene00024;Name=MhA1_Contig346_3
MhA1_Contig346	ALN	cds	2582	2644	106	+	0	ID=cds00275;Parent=mRNA00024;Name=MhA1_Contig346_3;Target=s4114 1 25 +
MhA1_Contig346	ALN	cds	2683	2725	43	+	0	ID=cds00276;Parent=mRNA00024;Name=MhA1_Contig346_3;Target=s4114 26 39 +
MhA1_Contig346	ALN	cds	2797	2833	51	+	2	ID=cds00277;Parent=mRNA00024;Name=MhA1_Contig346_3;Target=s4114 40 54 +
MhA1_Contig346	ALN	cds	3019	3160	58	+	1	ID=cds00278;Parent=mRNA00024;Name=MhA1_Contig346_3;Target=s4114 55 121 +
MhA1_Contig346	ALN	cds	3616	3747	51	+	0	ID=cds00279;Parent=mRNA00024;Name=MhA1_Contig346_3;Target=s4114 122 191 +
MhA1_Contig346	ALN	cds	3794	3883	165	+	0	ID=cds00280;Parent=mRNA00024;Name=MhA1_Contig346_3;Target=s4114 192 221 +
MhA1_Contig346	ALN	cds	3927	3998	106	+	0	ID=cds00281;Parent=mRNA00024;Name=MhA1_Contig346_3;Target=s4114 222 245 +
MhA1_Contig346	ALN	cds	4045	4203	182	+	0	ID=cds00282;Parent=mRNA00024;Name=MhA1_Contig346_3;Target=s4114 246 298 +
MhA1_Contig346	ALN	cds	4248	4364	14	+	0	ID=cds00283;Parent=mRNA00024;Name=MhA1_Contig346_3;Target=s4114 299 347 +
MhA1_Contig346	ALN	cds	4420	4497	-52	+	0	ID=cds00284;Parent=mRNA00024;Name=MhA1_Contig346_3;Target=s4114 348 370 +
##sequence-region	MhA1_Contig346 1 9216
MhA1_Contig346	ALN	gene	2582	4497	1255	+	.	ID=gene00025;Name=MhA1_Contig346_3
MhA1_Contig346	ALN	mRNA	2582	4497	1255	+	.	ID=mRNA00025;Parent=gene00025;Name=MhA1_Contig346_3
MhA1_Contig346	ALN	cds	2582	2644	179	+	0	ID=cds00285;Parent=mRNA00025;Name=MhA1_Contig346_3;Target=s4116 1 21 +
MhA1_Contig346	ALN	cds	2683	2725	74	+	0	ID=cds00286;Parent=mRNA00025;Name=MhA1_Contig346_3;Target=s4116 22 35 +
MhA1_Contig346	ALN	cds	2797	2833	79	+	2	ID=cds00287;Parent=mRNA00025;Name=MhA1_Contig346_3;Target=s4116 36 48 +
MhA1_Contig346	ALN	cds	3019	3160	260	+	1	ID=cds00288;Parent=mRNA00025;Name=MhA1_Contig346_3;Target=s4116 49 95 +
MhA1_Contig346	ALN	cds	3203	3322	176	+	0	ID=cds00289;Parent=mRNA00025;Name=MhA1_Contig346_3;Target=s4116 96 135 +
MhA1_Contig346	ALN	cds	3616	3747	224	+	0	ID=cds00290;Parent=mRNA00025;Name=MhA1_Contig346_3;Target=s4116 136 179 +
MhA1_Contig346	ALN	cds	3794	3883	196	+	0	ID=cds00291;Parent=mRNA00025;Name=MhA1_Contig346_3;Target=s4116 180 209 +
MhA1_Contig346	ALN	cds	3927	3998	149	+	0	ID=cds00292;Parent=mRNA00025;Name=MhA1_Contig346_3;Target=s4116 210 233 +
MhA1_Contig346	ALN	cds	4045	4203	286	+	0	ID=cds00293;Parent=mRNA00025;Name=MhA1_Contig346_3;Target=s4116 234 286 +
MhA1_Contig346	ALN	cds	4248	4364	96	+	0	ID=cds00294;Parent=mRNA00025;Name=MhA1_Contig346_3;Target=s4116 287 325 +
MhA1_Contig346	ALN	cds	4420	4497	27	+	0	ID=cds00295;Parent=mRNA00025;Name=MhA1_Contig346_3;Target=s4116 326 351 +
##sequence-region	MhA1_Contig2668 1 9191
MhA1_Contig2668	ALN	gene	43	2297	1410	+	.	ID=gene00026;Name=MhA1_Contig2668_1
MhA1_Contig2668	ALN	mRNA	43	2297	1410	+	.	ID=mRNA00026;Parent=gene00026;Name=MhA1_Contig2668_1
MhA1_Contig2668	ALN	cds	43	98	103	+	0	ID=cds00296;Parent=mRNA00026;Name=MhA1_Contig2668_1;Target=s4119 1 19 +
MhA1_Contig2668	ALN	cds	179	209	83	+	1	ID=cds00297;Parent=mRNA00026;Name=MhA1_Contig2668_1;Target=s4119 20 29 +
MhA1_Contig2668	ALN	cds	287	397	205	+	0	ID=cds00298;Parent=mRNA00026;Name=MhA1_Contig2668_1;Target=s4119 30 66 +
MhA1_Contig2668	ALN	cds	883	948	139	+	0	ID=cds00299;Parent=mRNA00026;Name=MhA1_Contig2668_1;Target=s4119 67 88 +
MhA1_Contig2668	ALN	cds	1149	1246	183	+	0	ID=cds00300;Parent=mRNA00026;Name=MhA1_Contig2668_1;Target=s4119 89 121 +
MhA1_Contig2668	ALN	cds	1291	1419	246	+	1	ID=cds00301;Parent=mRNA00026;Name=MhA1_Contig2668_1;Target=s4119 122 164 +
MhA1_Contig2668	ALN	cds	1584	1713	231	+	1	ID=cds00302;Parent=mRNA00026;Name=MhA1_Contig2668_1;Target=s4119 165 207 +
MhA1_Contig2668	ALN	cds	1757	1910	298	+	0	ID=cds00303;Parent=mRNA00026;Name=MhA1_Contig2668_1;Target=s4119 208 258 +
MhA1_Contig2668	ALN	cds	2037	2152	225	+	2	ID=cds00304;Parent=mRNA00026;Name=MhA1_Contig2668_1;Target=s4119 259 297 +
MhA1_Contig2668	ALN	cds	2229	2297	133	+	0	ID=cds00305;Parent=mRNA00026;Name=MhA1_Contig2668_1;Target=s4119 298 320 +
##sequence-region	MhA1_Contig90 31745 41984
MhA1_Contig90	ALN	gene	36460	36960	342	-	.	ID=gene00027;Name=MhA1_Contig90_36
MhA1_Contig90	ALN	mRNA	36460	36960	342	-	.	ID=mRNA00027;Parent=gene00027;Name=MhA1_Contig90_36
MhA1_Contig90	ALN	cds	36735	36960	266	-	0	ID=cds00306;Parent=mRNA00027;Name=MhA1_Contig90_36;Target=s4095 1 48 +
MhA1_Contig90	ALN	cds	36460	36506	128	-	2	ID=cds00307;Parent=mRNA00027;Name=MhA1_Contig90_36;Target=s4095 49 64 +
##sequence-region	MhA1_Contig310 39937 50176
MhA1_Contig310	ALN	gene	44985	45631	717	-	.	ID=gene00028;Name=MhA1_Contig310_45
MhA1_Contig310	ALN	mRNA	44985	45631	717	-	.	ID=mRNA00028;Parent=gene00028;Name=MhA1_Contig310_45
MhA1_Contig310	ALN	cds	45433	45631	415	-	0	ID=cds00308;Parent=mRNA00028;Name=MhA1_Contig310_45;Target=MhA1_Contig310.frz3.gene20 1 66 +
MhA1_Contig310	ALN	cds	45103	45221	218	-	2	ID=cds00309;Parent=mRNA00028;Name=MhA1_Contig310_45;Target=MhA1_Contig310.frz3.gene20 67 106 +
MhA1_Contig310	ALN	cds	44985	45056	182	-	0	ID=cds00310;Parent=mRNA00028;Name=MhA1_Contig310_45;Target=MhA1_Contig310.frz3.gene20 107 130 +
##sequence-region	MhA1_Contig1274 7169 17408
MhA1_Contig1274	ALN	gene	10183	13415	1649	-	.	ID=gene00029;Name=MhA1_Contig1274_11
MhA1_Contig1274	ALN	mRNA	10183	13415	1649	-	.	ID=mRNA00029;Parent=gene00029;Name=MhA1_Contig1274_11
MhA1_Contig1274	ALN	cds	12816	13415	-836	-	0	ID=cds00311;Parent=mRNA00029;Name=MhA1_Contig1274_11;Target=MhA1_Contig1274.frz3.gene4 1 89 +
MhA1_Contig1274	ALN	cds	12674	12766	171	-	0	ID=cds00312;Parent=mRNA00029;Name=MhA1_Contig1274_11;Target=MhA1_Contig1274.frz3.gene4 90 120 +
MhA1_Contig1274	ALN	cds	12540	12624	151	-	0	ID=cds00313;Parent=mRNA00029;Name=MhA1_Contig1274_11;Target=MhA1_Contig1274.frz3.gene4 121 148 +
MhA1_Contig1274	ALN	cds	12317	12491	337	-	2	ID=cds00314;Parent=mRNA00029;Name=MhA1_Contig1274_11;Target=MhA1_Contig1274.frz3.gene4 149 207 +
MhA1_Contig1274	ALN	cds	12103	12271	317	-	1	ID=cds00315;Parent=mRNA00029;Name=MhA1_Contig1274_11;Target=MhA1_Contig1274.frz3.gene4 208 263 +
MhA1_Contig1274	ALN	cds	11336	11982	628	-	0	ID=cds00316;Parent=mRNA00029;Name=MhA1_Contig1274_11;Target=MhA1_Contig1274.frz3.gene4 264 465 +
MhA1_Contig1274	ALN	cds	11131	11289	271	-	1	ID=cds00317;Parent=mRNA00029;Name=MhA1_Contig1274_11;Target=MhA1_Contig1274.frz3.gene4 466 518 +
MhA1_Contig1274	ALN	cds	10183	11083	921	-	1	ID=cds00318;Parent=mRNA00029;Name=MhA1_Contig1274_11;Target=MhA1_Contig1274.frz3.gene4 519 773 +
##sequence-region	MhA1_Contig1946 1 7217
MhA1_Contig1946	ALN	gene	2	5363	2614	-	.	ID=gene00030;Name=MhA1_Contig1946_2
MhA1_Contig1946	ALN	mRNA	2	5363	2614	-	.	ID=mRNA00030;Parent=gene00030;Name=MhA1_Contig1946_2
MhA1_Contig1946	ALN	cds	4973	5363	688	-	0	ID=cds00319;Parent=mRNA00030;Name=MhA1_Contig1946_2;Target=s4201 1 130 +
MhA1_Contig1946	ALN	cds	4497	4609	225	-	2	ID=cds00320;Parent=mRNA00030;Name=MhA1_Contig1946_2;Target=s4201 131 168 +
MhA1_Contig1946	ALN	cds	3953	4265	543	-	0	ID=cds00321;Parent=mRNA00030;Name=MhA1_Contig1946_2;Target=s4201 169 272 +
MhA1_Contig1946	ALN	cds	3290	3468	-59	-	2	ID=cds00322;Parent=mRNA00030;Name=MhA1_Contig1946_2;Target=s4201 273 318 +
MhA1_Contig1946	ALN	cds	2944	2967	23	-	0	ID=cds00323;Parent=mRNA00030;Name=MhA1_Contig1946_2;Target=s4201 319 326 +
MhA1_Contig1946	ALN	cds	2416	2776	437	-	0	ID=cds00324;Parent=mRNA00030;Name=MhA1_Contig1946_2;Target=s4201 327 424 +
MhA1_Contig1946	ALN	cds	2164	2257	168	-	2	ID=cds00325;Parent=mRNA00030;Name=MhA1_Contig1946_2;Target=s4201 425 456 +
MhA1_Contig1946	ALN	cds	1761	2086	82	-	1	ID=cds00326;Parent=mRNA00030;Name=MhA1_Contig1946_2;Target=s4201 457 550 +
MhA1_Contig1946	ALN	cds	1321	1428	164	-	2	ID=cds00327;Parent=mRNA00030;Name=MhA1_Contig1946_2;Target=s4201 551 586 +
MhA1_Contig1946	ALN	cds	853	1265	413	-	2	ID=cds00328;Parent=mRNA00030;Name=MhA1_Contig1946_2;Target=s4201 587 704 +
MhA1_Contig1946	ALN	cds	698	814	237	-	0	ID=cds00329;Parent=mRNA00030;Name=MhA1_Contig1946_2;Target=s4201 705 743 +
MhA1_Contig1946	ALN	cds	399	450	95	-	0	ID=cds00330;Parent=mRNA00030;Name=MhA1_Contig1946_2;Target=s4201 744 760 +
MhA1_Contig1946	ALN	cds	163	258	184	-	2	ID=cds00331;Parent=mRNA00030;Name=MhA1_Contig1946_2;Target=s4201 761 792 +
MhA1_Contig1946	ALN	cds	2	108	70	-	2	ID=cds00332;Parent=mRNA00030;Name=MhA1_Contig1946_2;Target=s4201 793 828 +
##sequence-region	MhA1_Contig492 56321 66560
MhA1_Contig492	ALN	gene	61035	64807	3006	-	.	ID=gene00031;Name=MhA1_Contig492_62
MhA1_Contig492	ALN	mRNA	61035	64807	3006	-	.	ID=mRNA00031;Parent=gene00031;Name=MhA1_Contig492_62
MhA1_Contig492	ALN	cds	64690	64807	265	-	0	ID=cds00333;Parent=mRNA00031;Name=MhA1_Contig492_62;Target=s4155 1 39 +
MhA1_Contig492	ALN	cds	63968	64080	214	-	2	ID=cds00334;Parent=mRNA00031;Name=MhA1_Contig492_62;Target=s4155 40 77 +
MhA1_Contig492	ALN	cds	63739	63922	343	-	0	ID=cds00335;Parent=mRNA00031;Name=MhA1_Contig492_62;Target=s4155 78 138 +
MhA1_Contig492	ALN	cds	63352	63597	464	-	2	ID=cds00336;Parent=mRNA00031;Name=MhA1_Contig492_62;Target=s4155 139 220 +
MhA1_Contig492	ALN	cds	63100	63295	341	-	2	ID=cds00337;Parent=mRNA00031;Name=MhA1_Contig492_62;Target=s4155 221 286 +
MhA1_Contig492	ALN	cds	62773	62962	363	-	1	ID=cds00338;Parent=mRNA00031;Name=MhA1_Contig492_62;Target=s4155 287 349 +
MhA1_Contig492	ALN	cds	62495	62723	445	-	0	ID=cds00339;Parent=mRNA00031;Name=MhA1_Contig492_62;Target=s4155 350 425 +
MhA1_Contig492	ALN	cds	61502	61686	338	-	2	ID=cds00340;Parent=mRNA00031;Name=MhA1_Contig492_62;Target=s4155 426 487 +
MhA1_Contig492	ALN	cds	61328	61456	257	-	0	ID=cds00341;Parent=mRNA00031;Name=MhA1_Contig492_62;Target=s4155 488 530 +
MhA1_Contig492	ALN	cds	61035	61271	421	-	0	ID=cds00342;Parent=mRNA00031;Name=MhA1_Contig492_62;Target=s4155 531 609 +
##sequence-region	MhA1_Contig630 31745 41984
MhA1_Contig630	ALN	gene	37966	40122	585	-	.	ID=gene00032;Name=MhA1_Contig630_39
MhA1_Contig630	ALN	mRNA	37966	40122	585	-	.	ID=mRNA00032;Parent=gene00032;Name=MhA1_Contig630_39
MhA1_Contig630	ALN	cds	39972	40122	278	-	0	ID=cds00343;Parent=mRNA00032;Name=MhA1_Contig630_39;Target=MhA1_Contig630.frz3.gene17 1 50 +
MhA1_Contig630	ALN	cds	39886	39929	91	-	2	ID=cds00344;Parent=mRNA00032;Name=MhA1_Contig630_39;Target=MhA1_Contig630.frz3.gene17 51 65 +
MhA1_Contig630	ALN	cds	39763	39837	132	-	0	ID=cds00345;Parent=mRNA00032;Name=MhA1_Contig630_39;Target=MhA1_Contig630.frz3.gene17 66 90 +
MhA1_Contig630	ALN	cds	39339	39451	173	-	0	ID=cds00346;Parent=mRNA00032;Name=MhA1_Contig630_39;Target=MhA1_Contig630.frz3.gene17 91 128 +
MhA1_Contig630	ALN	cds	39260	39291	55	-	1	ID=cds00347;Parent=mRNA00032;Name=MhA1_Contig630_39;Target=MhA1_Contig630.frz3.gene17 129 138 +
MhA1_Contig630	ALN	cds	39181	39214	88	-	2	ID=cds00348;Parent=mRNA00032;Name=MhA1_Contig630_39;Target=MhA1_Contig630.frz3.gene17 139 150 +
MhA1_Contig630	ALN	cds	39015	39131	203	-	1	ID=cds00349;Parent=mRNA00032;Name=MhA1_Contig630_39;Target=MhA1_Contig630.frz3.gene17 151 189 +
MhA1_Contig630	ALN	cds	38917	38963	92	-	1	ID=cds00350;Parent=mRNA00032;Name=MhA1_Contig630_39;Target=MhA1_Contig630.frz3.gene17 190 204 +
MhA1_Contig630	ALN	cds	38791	38868	163	-	2	ID=cds00351;Parent=mRNA00032;Name=MhA1_Contig630_39;Target=MhA1_Contig630.frz3.gene17 205 230 +
MhA1_Contig630	ALN	cds	38671	38740	135	-	2	ID=cds00352;Parent=mRNA00032;Name=MhA1_Contig630_39;Target=MhA1_Contig630.frz3.gene17 231 254 +
MhA1_Contig630	ALN	cds	38356	38628	-381	-	1	ID=cds00353;Parent=mRNA00032;Name=MhA1_Contig630_39;Target=MhA1_Contig630.frz3.gene17 267 304 +
MhA1_Contig630	ALN	cds	38078	38313	-13	-	1	ID=cds00354;Parent=mRNA00032;Name=MhA1_Contig630_39;Target=MhA1_Contig630.frz3.gene17 350 367 +
MhA1_Contig630	ALN	cds	37966	38031	143	-	2	ID=cds00355;Parent=mRNA00032;Name=MhA1_Contig630_39;Target=MhA1_Contig630.frz3.gene17 368 389 +
##sequence-region	MhA1_Contig832 15361 25295
MhA1_Contig832	ALN	gene	16674	18865	2628	+	.	ID=gene00033;Name=MhA1_Contig832_17
MhA1_Contig832	ALN	mRNA	16674	18865	2628	+	.	ID=mRNA00033;Parent=gene00033;Name=MhA1_Contig832_17
MhA1_Contig832	ALN	cds	16674	16908	448	+	0	ID=cds00356;Parent=mRNA00033;Name=MhA1_Contig832_17;Target=MhA1_Contig832.frz3.gene6 1 78 +
MhA1_Contig832	ALN	cds	16953	17056	211	+	2	ID=cds00357;Parent=mRNA00033;Name=MhA1_Contig832_17;Target=MhA1_Contig832.frz3.gene6 79 113 +
MhA1_Contig832	ALN	cds	17123	17317	375	+	0	ID=cds00358;Parent=mRNA00033;Name=MhA1_Contig832_17;Target=MhA1_Contig832.frz3.gene6 114 178 +
MhA1_Contig832	ALN	cds	17376	17659	527	+	0	ID=cds00359;Parent=mRNA00033;Name=MhA1_Contig832_17;Target=MhA1_Contig832.frz3.gene6 179 273 +
MhA1_Contig832	ALN	cds	17698	17806	205	+	1	ID=cds00360;Parent=mRNA00033;Name=MhA1_Contig832_17;Target=MhA1_Contig832.frz3.gene6 274 309 +
MhA1_Contig832	ALN	cds	17849	18114	158	+	0	ID=cds00361;Parent=mRNA00033;Name=MhA1_Contig832_17;Target=MhA1_Contig832.frz3.gene6 345 384 +
MhA1_Contig832	ALN	cds	18175	18404	438	+	1	ID=cds00362;Parent=mRNA00033;Name=MhA1_Contig832_17;Target=MhA1_Contig832.frz3.gene6 385 461 +
MhA1_Contig832	ALN	cds	18514	18865	597	+	2	ID=cds00363;Parent=mRNA00033;Name=MhA1_Contig832_17;Target=MhA1_Contig832.frz3.gene6 462 578 +
##sequence-region	MhA1_Contig347 7169 17408
MhA1_Contig347	ALN	gene	11391	15154	1706	-	.	ID=gene00034;Name=MhA1_Contig347_13
MhA1_Contig347	ALN	mRNA	11391	15154	1706	-	.	ID=mRNA00034;Parent=gene00034;Name=MhA1_Contig347_13
MhA1_Contig347	ALN	cds	15118	15154	131	-	0	ID=cds00364;Parent=mRNA00034;Name=MhA1_Contig347_13;Target=MhA1_Contig347.frz3.fgene1 1 12 +
MhA1_Contig347	ALN	cds	14577	14792	374	-	2	ID=cds00365;Parent=mRNA00034;Name=MhA1_Contig347_13;Target=MhA1_Contig347.frz3.fgene1 13 84 +
MhA1_Contig347	ALN	cds	14111	14226	217	-	2	ID=cds00366;Parent=mRNA00034;Name=MhA1_Contig347_13;Target=MhA1_Contig347.frz3.fgene1 85 123 +
MhA1_Contig347	ALN	cds	13973	14065	177	-	0	ID=cds00367;Parent=mRNA00034;Name=MhA1_Contig347_13;Target=MhA1_Contig347.frz3.fgene1 124 154 +
MhA1_Contig347	ALN	cds	13365	13611	-99	-	0	ID=cds00368;Parent=mRNA00034;Name=MhA1_Contig347_13;Target=MhA1_Contig347.frz3.fgene1 179 222 +
MhA1_Contig347	ALN	cds	12995	13033	71	-	2	ID=cds00369;Parent=mRNA00034;Name=MhA1_Contig347_13;Target=MhA1_Contig347.frz3.fgene1 223 235 +
MhA1_Contig347	ALN	cds	12780	12942	301	-	2	ID=cds00370;Parent=mRNA00034;Name=MhA1_Contig347_13;Target=MhA1_Contig347.frz3.fgene1 236 289 +
MhA1_Contig347	ALN	cds	12622	12689	144	-	1	ID=cds00371;Parent=mRNA00034;Name=MhA1_Contig347_13;Target=MhA1_Contig347.frz3.fgene1 290 312 +
MhA1_Contig347	ALN	cds	12144	12278	257	-	2	ID=cds00372;Parent=mRNA00034;Name=MhA1_Contig347_13;Target=MhA1_Contig347.frz3.fgene1 313 357 +
MhA1_Contig347	ALN	cds	12047	12100	80	-	2	ID=cds00373;Parent=mRNA00034;Name=MhA1_Contig347_13;Target=MhA1_Contig347.frz3.fgene1 358 375 +
MhA1_Contig347	ALN	cds	11836	11891	130	-	2	ID=cds00374;Parent=mRNA00034;Name=MhA1_Contig347_13;Target=MhA1_Contig347.frz3.fgene1 376 394 +
MhA1_Contig347	ALN	cds	11713	11784	150	-	0	ID=cds00375;Parent=mRNA00034;Name=MhA1_Contig347_13;Target=MhA1_Contig347.frz3.fgene1 395 418 +
MhA1_Contig347	ALN	cds	11391	11586	372	-	0	ID=cds00376;Parent=mRNA00034;Name=MhA1_Contig347_13;Target=MhA1_Contig347.frz3.fgene1 419 483 +
##sequence-region	MhA1_Contig707 39937 58368
MhA1_Contig707	ALN	gene	48711	53669	4216	-	.	ID=gene00035;Name=MhA1_Contig707_51
MhA1_Contig707	ALN	mRNA	48711	53669	4216	-	.	ID=mRNA00035;Parent=gene00035;Name=MhA1_Contig707_51
MhA1_Contig707	ALN	cds	53607	53669	189	-	0	ID=cds00377;Parent=mRNA00035;Name=MhA1_Contig707_51;Target=s4100 1 21 +
MhA1_Contig707	ALN	cds	53347	53445	205	-	0	ID=cds00378;Parent=mRNA00035;Name=MhA1_Contig707_51;Target=s4100 22 54 +
MhA1_Contig707	ALN	cds	52836	53271	712	-	0	ID=cds00379;Parent=mRNA00035;Name=MhA1_Contig707_51;Target=s4100 55 199 +
MhA1_Contig707	ALN	cds	52725	52794	154	-	2	ID=cds00380;Parent=mRNA00035;Name=MhA1_Contig707_51;Target=s4100 200 223 +
MhA1_Contig707	ALN	cds	52601	52671	148	-	1	ID=cds00381;Parent=mRNA00035;Name=MhA1_Contig707_51;Target=s4100 224 246 +
MhA1_Contig707	ALN	cds	52293	52484	328	-	2	ID=cds00382;Parent=mRNA00035;Name=MhA1_Contig707_51;Target=s4100 247 310 +
MhA1_Contig707	ALN	cds	52224	52250	92	-	2	ID=cds00383;Parent=mRNA00035;Name=MhA1_Contig707_51;Target=s4100 311 319 +
MhA1_Contig707	ALN	cds	52025	52180	282	-	2	ID=cds00384;Parent=mRNA00035;Name=MhA1_Contig707_51;Target=s4100 320 371 +
MhA1_Contig707	ALN	cds	51900	51978	144	-	2	ID=cds00385;Parent=mRNA00035;Name=MhA1_Contig707_51;Target=s4100 372 398 +
MhA1_Contig707	ALN	cds	51319	51781	827	-	1	ID=cds00386;Parent=mRNA00035;Name=MhA1_Contig707_51;Target=s4100 399 552 +
MhA1_Contig707	ALN	cds	50851	51092	417	-	0	ID=cds00387;Parent=mRNA00035;Name=MhA1_Contig707_51;Target=s4100 553 633 +
MhA1_Contig707	ALN	cds	50642	50803	278	-	1	ID=cds00388;Parent=mRNA00035;Name=MhA1_Contig707_51;Target=s4100 634 687 +
MhA1_Contig707	ALN	cds	50513	50578	134	-	1	ID=cds00389;Parent=mRNA00035;Name=MhA1_Contig707_51;Target=s4100 688 709 +
MhA1_Contig707	ALN	cds	49857	50102	399	-	1	ID=cds00390;Parent=mRNA00035;Name=MhA1_Contig707_51;Target=s4100 710 791 +
MhA1_Contig707	ALN	cds	49413	49543	242	-	1	ID=cds00391;Parent=mRNA00035;Name=MhA1_Contig707_51;Target=s4100 792 834 +
MhA1_Contig707	ALN	cds	48711	48916	383	-	2	ID=cds00392;Parent=mRNA00035;Name=MhA1_Contig707_51;Target=s4100 835 903 +
##sequence-region	MhA1_Contig1589 15361 31594
MhA1_Contig1589	ALN	gene	21354	27265	1115	-	.	ID=gene00036;Name=MhA1_Contig1589_24
MhA1_Contig1589	ALN	mRNA	21354	27265	1115	-	.	ID=mRNA00036;Parent=gene00036;Name=MhA1_Contig1589_24
MhA1_Contig1589	ALN	cds	27112	27265	253	-	0	ID=cds00393;Parent=mRNA00036;Name=MhA1_Contig1589_24;Target=s4151 1 47 +
MhA1_Contig1589	ALN	cds	26153	27033	-83	-	2	ID=cds00394;Parent=mRNA00036;Name=MhA1_Contig1589_24;Target=s4151 48 189 +
MhA1_Contig1589	ALN	cds	25981	26084	195	-	0	ID=cds00395;Parent=mRNA00036;Name=MhA1_Contig1589_24;Target=s4151 190 224 +
MhA1_Contig1589	ALN	cds	25802	25932	227	-	1	ID=cds00396;Parent=mRNA00036;Name=MhA1_Contig1589_24;Target=s4151 225 267 +
MhA1_Contig1589	ALN	cds	25283	25362	137	-	2	ID=cds00397;Parent=mRNA00036;Name=MhA1_Contig1589_24;Target=s4151 268 294 +
MhA1_Contig1589	ALN	cds	24347	24493	235	-	0	ID=cds00398;Parent=mRNA00036;Name=MhA1_Contig1589_24;Target=s4151 295 343 +
MhA1_Contig1589	ALN	cds	23505	23618	203	-	0	ID=cds00399;Parent=mRNA00036;Name=MhA1_Contig1589_24;Target=s4151 344 381 +
MhA1_Contig1589	ALN	cds	22842	23462	7	-	0	ID=cds00400;Parent=mRNA00036;Name=MhA1_Contig1589_24;Target=s4151 382 498 +
MhA1_Contig1589	ALN	cds	22677	22800	214	-	0	ID=cds00401;Parent=mRNA00036;Name=MhA1_Contig1589_24;Target=s4151 499 539 +
MhA1_Contig1589	ALN	cds	21354	21517	193	-	2	ID=cds00402;Parent=mRNA00036;Name=MhA1_Contig1589_24;Target=s4151 540 582 +
##sequence-region	MhA1_Contig923 15361 23582
MhA1_Contig923	ALN	gene	18904	23024	2867	+	.	ID=gene00037;Name=MhA1_Contig923_20
MhA1_Contig923	ALN	mRNA	18904	23024	2867	+	.	ID=mRNA00037;Parent=gene00037;Name=MhA1_Contig923_20
MhA1_Contig923	ALN	cds	18904	19160	522	+	0	ID=cds00403;Parent=mRNA00037;Name=MhA1_Contig923_20;Target=MhA1_Contig923.frz3.gene8 1 86 +
MhA1_Contig923	ALN	cds	19441	19740	-20	+	1	ID=cds00404;Parent=mRNA00037;Name=MhA1_Contig923_20;Target=MhA1_Contig923.frz3.gene8 117 162 +
MhA1_Contig923	ALN	cds	19793	19907	232	+	1	ID=cds00405;Parent=mRNA00037;Name=MhA1_Contig923_20;Target=MhA1_Contig923.frz3.gene8 163 200 +
MhA1_Contig923	ALN	cds	20101	20197	201	+	0	ID=cds00406;Parent=mRNA00037;Name=MhA1_Contig923_20;Target=MhA1_Contig923.frz3.gene8 201 233 +
MhA1_Contig923	ALN	cds	20363	20471	198	+	2	ID=cds00407;Parent=mRNA00037;Name=MhA1_Contig923_20;Target=MhA1_Contig923.frz3.gene8 234 269 +
MhA1_Contig923	ALN	cds	20516	20687	324	+	1	ID=cds00408;Parent=mRNA00037;Name=MhA1_Contig923_20;Target=MhA1_Contig923.frz3.gene8 270 326 +
MhA1_Contig923	ALN	cds	20980	21143	302	+	0	ID=cds00409;Parent=mRNA00037;Name=MhA1_Contig923_20;Target=MhA1_Contig923.frz3.gene8 327 381 +
MhA1_Contig923	ALN	cds	21256	21503	436	+	1	ID=cds00410;Parent=mRNA00037;Name=MhA1_Contig923_20;Target=MhA1_Contig923.frz3.gene8 382 464 +
MhA1_Contig923	ALN	cds	21844	21968	261	+	2	ID=cds00411;Parent=mRNA00037;Name=MhA1_Contig923_20;Target=MhA1_Contig923.frz3.gene8 465 505 +
MhA1_Contig923	ALN	cds	22014	22141	231	+	0	ID=cds00412;Parent=mRNA00037;Name=MhA1_Contig923_20;Target=MhA1_Contig923.frz3.gene8 506 548 +
MhA1_Contig923	ALN	cds	22221	22306	185	+	1	ID=cds00413;Parent=mRNA00037;Name=MhA1_Contig923_20;Target=MhA1_Contig923.frz3.gene8 549 577 +
MhA1_Contig923	ALN	cds	22514	22760	457	+	2	ID=cds00414;Parent=mRNA00037;Name=MhA1_Contig923_20;Target=MhA1_Contig923.frz3.gene8 578 659 +
MhA1_Contig923	ALN	cds	22962	23024	134	+	1	ID=cds00415;Parent=mRNA00037;Name=MhA1_Contig923_20;Target=MhA1_Contig923.frz3.gene8 660 680 +
##sequence-region	MhA1_Contig121 105473 123904
MhA1_Contig121	ALN	gene	111757	115956	3556	-	.	ID=gene00038;Name=MhA1_Contig121_113
MhA1_Contig121	ALN	mRNA	111757	115956	3556	-	.	ID=mRNA00038;Parent=gene00038;Name=MhA1_Contig121_113
MhA1_Contig121	ALN	cds	115843	115956	236	-	0	ID=cds00416;Parent=mRNA00038;Name=MhA1_Contig121_113;Target=MhA1_Contig121.frz3.fgene4 1 38 +
MhA1_Contig121	ALN	cds	115142	115798	752	-	0	ID=cds00417;Parent=mRNA00038;Name=MhA1_Contig121_113;Target=MhA1_Contig121.frz3.fgene4 39 224 +
MhA1_Contig121	ALN	cds	114721	115095	593	-	0	ID=cds00418;Parent=mRNA00038;Name=MhA1_Contig121_113;Target=MhA1_Contig121.frz3.fgene4 225 349 +
MhA1_Contig121	ALN	cds	114451	114675	-44	-	0	ID=cds00419;Parent=mRNA00038;Name=MhA1_Contig121_113;Target=MhA1_Contig121.frz3.fgene4 384 410 +
MhA1_Contig121	ALN	cds	114358	114410	117	-	0	ID=cds00420;Parent=mRNA00038;Name=MhA1_Contig121_113;Target=MhA1_Contig121.frz3.fgene4 411 428 +
MhA1_Contig121	ALN	cds	114178	114301	243	-	1	ID=cds00421;Parent=mRNA00038;Name=MhA1_Contig121_113;Target=MhA1_Contig121.frz3.fgene4 429 469 +
MhA1_Contig121	ALN	cds	114053	114129	155	-	0	ID=cds00422;Parent=mRNA00038;Name=MhA1_Contig121_113;Target=MhA1_Contig121.frz3.fgene4 470 495 +
MhA1_Contig121	ALN	cds	113646	113854	403	-	1	ID=cds00423;Parent=mRNA00038;Name=MhA1_Contig121_113;Target=MhA1_Contig121.frz3.fgene4 496 565 +
MhA1_Contig121	ALN	cds	113474	113596	230	-	2	ID=cds00424;Parent=mRNA00038;Name=MhA1_Contig121_113;Target=MhA1_Contig121.frz3.fgene4 566 606 +
MhA1_Contig121	ALN	cds	113399	113433	77	-	2	ID=cds00425;Parent=mRNA00038;Name=MhA1_Contig121_113;Target=MhA1_Contig121.frz3.fgene4 607 617 +
MhA1_Contig121	ALN	cds	113165	113267	205	-	0	ID=cds00426;Parent=mRNA00038;Name=MhA1_Contig121_113;Target=MhA1_Contig121.frz3.fgene4 618 652 +
MhA1_Contig121	ALN	cds	112815	113106	295	-	2	ID=cds00427;Parent=mRNA00038;Name=MhA1_Contig121_113;Target=MhA1_Contig121.frz3.fgene4 653 735 +
MhA1_Contig121	ALN	cds	112619	112737	232	-	1	ID=cds00428;Parent=mRNA00038;Name=MhA1_Contig121_113;Target=MhA1_Contig121.frz3.fgene4 736 775 +
MhA1_Contig121	ALN	cds	112495	112572	144	-	2	ID=cds00429;Parent=mRNA00038;Name=MhA1_Contig121_113;Target=MhA1_Contig121.frz3.fgene4 776 801 +
MhA1_Contig121	ALN	cds	112246	112298	107	-	2	ID=cds00430;Parent=mRNA00038;Name=MhA1_Contig121_113;Target=MhA1_Contig121.frz3.fgene4 802 818 +
MhA1_Contig121	ALN	cds	112156	112199	92	-	0	ID=cds00431;Parent=mRNA00038;Name=MhA1_Contig121_113;Target=MhA1_Contig121.frz3.fgene4 819 833 +
MhA1_Contig121	ALN	cds	111992	112107	228	-	1	ID=cds00432;Parent=mRNA00038;Name=MhA1_Contig121_113;Target=MhA1_Contig121.frz3.fgene4 834 872 +
MhA1_Contig121	ALN	cds	111757	111916	287	-	2	ID=cds00433;Parent=mRNA00038;Name=MhA1_Contig121_113;Target=MhA1_Contig121.frz3.fgene4 873 925 +
##sequence-region	MhA1_Contig373 39937 58368
MhA1_Contig373	ALN	gene	48154	55268	524	+	.	ID=gene00039;Name=MhA1_Contig373_51
MhA1_Contig373	ALN	mRNA	48154	55268	524	+	.	ID=mRNA00039;Parent=gene00039;Name=MhA1_Contig373_51
MhA1_Contig373	ALN	cds	48154	48226	192	+	0	ID=cds00434;Parent=mRNA00039;Name=MhA1_Contig373_51;Target=MhA1_Contig373.frz3.gene12 1 24 +
MhA1_Contig373	ALN	cds	48394	48456	111	+	2	ID=cds00435;Parent=mRNA00039;Name=MhA1_Contig373_51;Target=MhA1_Contig373.frz3.gene12 25 45 +
MhA1_Contig373	ALN	cds	48503	48845	0	+	2	ID=cds00436;Parent=mRNA00039;Name=MhA1_Contig373_51;Target=MhA1_Contig373.frz3.gene12 61 121 +
MhA1_Contig373	ALN	cds	49059	49165	226	+	1	ID=cds00437;Parent=mRNA00039;Name=MhA1_Contig373_51;Target=MhA1_Contig373.frz3.gene12 122 157 +
MhA1_Contig373	ALN	cds	49206	49335	264	+	2	ID=cds00438;Parent=mRNA00039;Name=MhA1_Contig373_51;Target=MhA1_Contig373.frz3.gene12 158 200 +
MhA1_Contig373	ALN	cds	49428	49641	425	+	1	ID=cds00439;Parent=mRNA00039;Name=MhA1_Contig373_51;Target=MhA1_Contig373.frz3.gene12 201 272 +
MhA1_Contig373	ALN	cds	49740	49898	315	+	0	ID=cds00440;Parent=mRNA00039;Name=MhA1_Contig373_51;Target=MhA1_Contig373.frz3.gene12 273 325 +
MhA1_Contig373	ALN	cds	49958	50228	496	+	0	ID=cds00441;Parent=mRNA00039;Name=MhA1_Contig373_51;Target=MhA1_Contig373.frz3.gene12 326 415 +
MhA1_Contig373	ALN	cds	50558	50725	329	+	2	ID=cds00442;Parent=mRNA00039;Name=MhA1_Contig373_51;Target=MhA1_Contig373.frz3.gene12 416 471 +
MhA1_Contig373	ALN	cds	50910	50963	141	+	2	ID=cds00443;Parent=mRNA00039;Name=MhA1_Contig373_51;Target=MhA1_Contig373.frz3.gene12 472 489 +
MhA1_Contig373	ALN	cds	51379	52599	-3654	+	2	ID=cds00444;Parent=mRNA00039;Name=MhA1_Contig373_51;Target=MhA1_Contig373.frz3.gene12 611 650 +
MhA1_Contig373	ALN	cds	52653	52712	122	+	2	ID=cds00445;Parent=mRNA00039;Name=MhA1_Contig373_51;Target=MhA1_Contig373.frz3.gene12 651 670 +
MhA1_Contig373	ALN	cds	52761	52849	175	+	2	ID=cds00446;Parent=mRNA00039;Name=MhA1_Contig373_51;Target=MhA1_Contig373.frz3.gene12 671 699 +
MhA1_Contig373	ALN	cds	53005	53247	429	+	0	ID=cds00447;Parent=mRNA00039;Name=MhA1_Contig373_51;Target=MhA1_Contig373.frz3.gene12 700 780 +
MhA1_Contig373	ALN	cds	53449	53567	219	+	0	ID=cds00448;Parent=mRNA00039;Name=MhA1_Contig373_51;Target=MhA1_Contig373.frz3.gene12 781 820 +
MhA1_Contig373	ALN	cds	53617	53776	318	+	1	ID=cds00449;Parent=mRNA00039;Name=MhA1_Contig373_51;Target=MhA1_Contig373.frz3.gene12 821 873 +
MhA1_Contig373	ALN	cds	53845	53923	181	+	0	ID=cds00450;Parent=mRNA00039;Name=MhA1_Contig373_51;Target=MhA1_Contig373.frz3.gene12 874 900 +
MhA1_Contig373	ALN	cds	53965	54014	95	+	2	ID=cds00451;Parent=mRNA00039;Name=MhA1_Contig373_51;Target=MhA1_Contig373.frz3.gene12 901 916 +
MhA1_Contig373	ALN	cds	54091	54239	272	+	0	ID=cds00452;Parent=mRNA00039;Name=MhA1_Contig373_51;Target=MhA1_Contig373.frz3.gene12 917 966 +
MhA1_Contig373	ALN	cds	54281	54390	205	+	1	ID=cds00453;Parent=mRNA00039;Name=MhA1_Contig373_51;Target=MhA1_Contig373.frz3.gene12 967 1003 +
MhA1_Contig373	ALN	cds	54435	54532	215	+	2	ID=cds00454;Parent=mRNA00039;Name=MhA1_Contig373_51;Target=MhA1_Contig373.frz3.gene12 1004 1035 +
MhA1_Contig373	ALN	cds	54963	55082	235	+	0	ID=cds00455;Parent=mRNA00039;Name=MhA1_Contig373_51;Target=MhA1_Contig373.frz3.gene12 1036 1075 +
MhA1_Contig373	ALN	cds	55126	55268	282	+	0	ID=cds00456;Parent=mRNA00039;Name=MhA1_Contig373_51;Target=MhA1_Contig373.frz3.gene12 1076 1123 +
