# Supplementary material for: Expanding the view on the evolution of the nematode dauer signalling pathways: refinement through gene gain and pathway co-option
Source: BMC Genomics. 2016 Jun 27;17:476. doi: 10.1186/s12864-016-2770-7 (PMC4924289; doi:10.1186/s12864-016-2770-7)
Supplement: Additional file 4: — Gene models in gff format. (TGZ 240 kb) [file 12864_2016_2770_MOESM4_ESM.tgz › n_americanus-PRJNA72135-WS246-annotations.gff]

##gff-version	3
##Species, BioProject, Release: N. americanus, PRJNA72135, WS246
##sequence-region	KI663775 64513 82944
KI663775	ALN	gene	65613	71569	1163	+	.	ID=gene00001;Name=KI663775_68
KI663775	ALN	mRNA	65613	71569	1163	+	.	ID=mRNA00001;Parent=gene00001;Name=KI663775_68
KI663775	ALN	cds	65613	65681	199	+	0	ID=cds00001;Parent=mRNA00001;Name=KI663775_68;Target=s4303 1 23 +
KI663775	ALN	cds	66552	66644	163	+	0	ID=cds00002;Parent=mRNA00001;Name=KI663775_68;Target=s4303 24 54 +
KI663775	ALN	cds	67384	67492	152	+	0	ID=cds00003;Parent=mRNA00001;Name=KI663775_68;Target=s4303 55 90 +
KI663775	ALN	cds	67991	68037	74	+	2	ID=cds00004;Parent=mRNA00001;Name=KI663775_68;Target=s4303 91 106 +
KI663775	ALN	cds	68221	68330	189	+	0	ID=cds00005;Parent=mRNA00001;Name=KI663775_68;Target=s4303 107 143 +
KI663775	ALN	cds	70178	70376	373	+	1	ID=cds00006;Parent=mRNA00001;Name=KI663775_68;Target=s4303 144 209 +
KI663775	ALN	cds	70434	70505	149	+	0	ID=cds00007;Parent=mRNA00001;Name=KI663775_68;Target=s4303 210 233 +
KI663775	ALN	cds	70560	70670	203	+	0	ID=cds00008;Parent=mRNA00001;Name=KI663775_68;Target=s4303 234 270 +
KI663775	ALN	cds	71489	71569	87	+	0	ID=cds00009;Parent=mRNA00001;Name=KI663775_68;Target=s4303 271 296 +
##sequence-region	KI668968 64513 95678
KI668968	ALN	gene	74838	83224	5613	-	.	ID=gene00002;Name=KI668968_79
KI668968	ALN	mRNA	74838	83224	5613	-	.	ID=mRNA00002;Parent=gene00002;Name=KI668968_79
KI668968	ALN	cds	83034	83224	423	-	0	ID=cds00010;Parent=mRNA00002;Name=KI668968_79;Target=s4273 1 64 +
KI668968	ALN	cds	82840	82948	214	-	1	ID=cds00011;Parent=mRNA00002;Name=KI668968_79;Target=s4273 65 100 +
KI668968	ALN	cds	82692	82783	195	-	0	ID=cds00012;Parent=mRNA00002;Name=KI668968_79;Target=s4273 101 131 +
KI668968	ALN	cds	82436	82632	370	-	1	ID=cds00013;Parent=mRNA00002;Name=KI668968_79;Target=s4273 132 196 +
KI668968	ALN	cds	82263	82373	209	-	2	ID=cds00014;Parent=mRNA00002;Name=KI668968_79;Target=s4273 197 233 +
KI668968	ALN	cds	81565	81657	202	-	2	ID=cds00015;Parent=mRNA00002;Name=KI668968_79;Target=s4273 234 264 +
KI668968	ALN	cds	81333	81496	307	-	2	ID=cds00016;Parent=mRNA00002;Name=KI668968_79;Target=s4273 265 319 +
KI668968	ALN	cds	81099	81200	201	-	0	ID=cds00017;Parent=mRNA00002;Name=KI668968_79;Target=s4273 320 353 +
KI668968	ALN	cds	80932	81033	198	-	0	ID=cds00018;Parent=mRNA00002;Name=KI668968_79;Target=s4273 354 387 +
KI668968	ALN	cds	80660	80845	337	-	0	ID=cds00019;Parent=mRNA00002;Name=KI668968_79;Target=s4273 388 449 +
KI668968	ALN	cds	80382	80474	215	-	0	ID=cds00020;Parent=mRNA00002;Name=KI668968_79;Target=s4273 450 480 +
KI668968	ALN	cds	80232	80324	172	-	0	ID=cds00021;Parent=mRNA00002;Name=KI668968_79;Target=s4273 481 511 +
KI668968	ALN	cds	80024	80171	291	-	0	ID=cds00022;Parent=mRNA00002;Name=KI668968_79;Target=s4273 512 560 +
KI668968	ALN	cds	79847	79971	259	-	2	ID=cds00023;Parent=mRNA00002;Name=KI668968_79;Target=s4273 561 602 +
KI668968	ALN	cds	79587	79690	202	-	0	ID=cds00024;Parent=mRNA00002;Name=KI668968_79;Target=s4273 603 637 +
KI668968	ALN	cds	78025	78180	308	-	1	ID=cds00025;Parent=mRNA00002;Name=KI668968_79;Target=s4273 638 689 +
KI668968	ALN	cds	77876	77972	196	-	1	ID=cds00026;Parent=mRNA00002;Name=KI668968_79;Target=s4273 690 721 +
KI668968	ALN	cds	77457	77581	263	-	0	ID=cds00027;Parent=mRNA00002;Name=KI668968_79;Target=s4273 722 763 +
KI668968	ALN	cds	77233	77335	193	-	1	ID=cds00028;Parent=mRNA00002;Name=KI668968_79;Target=s4273 764 797 +
KI668968	ALN	cds	76908	76982	169	-	0	ID=cds00029;Parent=mRNA00002;Name=KI668968_79;Target=s4273 798 822 +
KI668968	ALN	cds	76763	76851	159	-	0	ID=cds00030;Parent=mRNA00002;Name=KI668968_79;Target=s4273 823 852 +
KI668968	ALN	cds	76393	76692	362	-	1	ID=cds00031;Parent=mRNA00002;Name=KI668968_79;Target=s4273 913 951 +
KI668968	ALN	cds	76182	76324	252	-	0	ID=cds00032;Parent=mRNA00002;Name=KI668968_79;Target=s4273 952 999 +
KI668968	ALN	cds	75661	75775	246	-	1	ID=cds00033;Parent=mRNA00002;Name=KI668968_79;Target=s4273 1000 1037 +
KI668968	ALN	cds	75229	75422	392	-	0	ID=cds00034;Parent=mRNA00002;Name=KI668968_79;Target=s4273 1038 1102 +
KI668968	ALN	cds	75038	75170	261	-	1	ID=cds00035;Parent=mRNA00002;Name=KI668968_79;Target=s4273 1103 1146 +
KI668968	ALN	cds	74838	74972	266	-	0	ID=cds00036;Parent=mRNA00002;Name=KI668968_79;Target=s4273 1147 1191 +
##sequence-region	KI659673 48129 66560
KI659673	ALN	gene	57176	60608	1109	-	.	ID=gene00003;Name=KI659673_58
KI659673	ALN	mRNA	57176	60608	1109	-	.	ID=mRNA00003;Parent=gene00003;Name=KI659673_58
KI659673	ALN	cds	60465	60608	346	-	0	ID=cds00037;Parent=mRNA00003;Name=KI659673_58;Target=NECAME_10061 1 48 +
KI659673	ALN	cds	57948	58064	237	-	0	ID=cds00038;Parent=mRNA00003;Name=KI659673_58;Target=NECAME_10061 49 87 +
KI659673	ALN	cds	57800	57882	175	-	0	ID=cds00039;Parent=mRNA00003;Name=KI659673_58;Target=NECAME_10061 88 115 +
KI659673	ALN	cds	57386	57509	241	-	1	ID=cds00040;Parent=mRNA00003;Name=KI659673_58;Target=NECAME_10061 116 156 +
KI659673	ALN	cds	57176	57322	319	-	0	ID=cds00041;Parent=mRNA00003;Name=KI659673_58;Target=NECAME_10061 157 205 +
##sequence-region	KI661155 392193 427008
KI661155	ALN	gene	393306	396403	289	-	.	ID=gene00004;Name=KI661155_394
KI661155	ALN	mRNA	393306	396403	289	-	.	ID=mRNA00004;Parent=gene00004;Name=KI661155_394
KI661155	ALN	cds	395922	396403	-687	-	0	ID=cds00042;Parent=mRNA00004;Name=KI661155_394;Target=s4397 68 117 +
KI661155	ALN	cds	395520	395599	181	-	1	ID=cds00043;Parent=mRNA00004;Name=KI661155_394;Target=s4397 118 144 +
KI661155	ALN	cds	395267	395354	171	-	2	ID=cds00044;Parent=mRNA00004;Name=KI661155_394;Target=s4397 145 173 +
KI661155	ALN	cds	395060	395208	265	-	1	ID=cds00045;Parent=mRNA00004;Name=KI661155_394;Target=s4397 174 223 +
KI661155	ALN	cds	394854	394983	256	-	2	ID=cds00046;Parent=mRNA00004;Name=KI661155_394;Target=s4397 224 266 +
KI661155	ALN	cds	394212	394357	281	-	1	ID=cds00047;Parent=mRNA00004;Name=KI661155_394;Target=s4397 267 315 +
KI661155	ALN	cds	394023	394104	111	-	2	ID=cds00048;Parent=mRNA00004;Name=KI661155_394;Target=s4397 316 342 +
KI661155	ALN	cds	393403	393454	82	-	1	ID=cds00049;Parent=mRNA00004;Name=KI661155_394;Target=s4397 343 360 +
KI661155	ALN	cds	393306	393351	27	-	0	ID=cds00050;Parent=mRNA00004;Name=KI661155_394;Target=s4397 361 375 +
##sequence-region	KI658411 179201 246784
KI658411	ALN	gene	192381	230278	3869	-	.	ID=gene00005;Name=KI658411_211
KI658411	ALN	mRNA	192381	230278	3869	-	.	ID=mRNA00005;Parent=gene00005;Name=KI658411_211
KI658411	ALN	cds	230247	230278	131	-	0	ID=cds00051;Parent=mRNA00005;Name=KI658411_211;Target=s4383 1 11 +
KI658411	ALN	cds	229622	229793	328	-	1	ID=cds00052;Parent=mRNA00005;Name=KI658411_211;Target=s4383 12 68 +
KI658411	ALN	cds	229453	229552	215	-	0	ID=cds00053;Parent=mRNA00005;Name=KI658411_211;Target=s4383 69 101 +
KI658411	ALN	cds	215790	215908	240	-	2	ID=cds00054;Parent=mRNA00005;Name=KI658411_211;Target=s4383 102 141 +
KI658411	ALN	cds	212195	212263	159	-	0	ID=cds00055;Parent=mRNA00005;Name=KI658411_211;Target=s4383 142 164 +
KI658411	ALN	cds	212066	212134	146	-	0	ID=cds00056;Parent=mRNA00005;Name=KI658411_211;Target=s4383 165 187 +
KI658411	ALN	cds	211800	211938	246	-	0	ID=cds00057;Parent=mRNA00005;Name=KI658411_211;Target=s4383 188 233 +
KI658411	ALN	cds	211316	211461	289	-	2	ID=cds00058;Parent=mRNA00005;Name=KI658411_211;Target=s4383 234 282 +
KI658411	ALN	cds	209797	209882	194	-	0	ID=cds00059;Parent=mRNA00005;Name=KI658411_211;Target=s4383 283 311 +
KI658411	ALN	cds	209658	209732	162	-	1	ID=cds00060;Parent=mRNA00005;Name=KI658411_211;Target=s4383 312 336 +
KI658411	ALN	cds	209522	209606	142	-	1	ID=cds00061;Parent=mRNA00005;Name=KI658411_211;Target=s4383 337 364 +
KI658411	ALN	cds	209421	209468	115	-	0	ID=cds00062;Parent=mRNA00005;Name=KI658411_211;Target=s4383 365 380 +
KI658411	ALN	cds	208097	208225	241	-	0	ID=cds00063;Parent=mRNA00005;Name=KI658411_211;Target=s4383 381 423 +
KI658411	ALN	cds	207854	207960	218	-	0	ID=cds00064;Parent=mRNA00005;Name=KI658411_211;Target=s4383 424 459 +
KI658411	ALN	cds	207691	207784	189	-	1	ID=cds00065;Parent=mRNA00005;Name=KI658411_211;Target=s4383 460 490 +
KI658411	ALN	cds	203012	203101	180	-	0	ID=cds00066;Parent=mRNA00005;Name=KI658411_211;Target=s4383 491 520 +
KI658411	ALN	cds	202226	202302	145	-	0	ID=cds00067;Parent=mRNA00005;Name=KI658411_211;Target=s4383 521 546 +
KI658411	ALN	cds	202053	202161	196	-	1	ID=cds00068;Parent=mRNA00005;Name=KI658411_211;Target=s4383 547 582 +
KI658411	ALN	cds	201865	201949	197	-	0	ID=cds00069;Parent=mRNA00005;Name=KI658411_211;Target=s4383 583 610 +
KI658411	ALN	cds	200740	200867	256	-	2	ID=cds00070;Parent=mRNA00005;Name=KI658411_211;Target=s4383 611 653 +
KI658411	ALN	cds	200617	200672	109	-	0	ID=cds00071;Parent=mRNA00005;Name=KI658411_211;Target=s4383 654 672 +
KI658411	ALN	cds	194059	194223	305	-	1	ID=cds00072;Parent=mRNA00005;Name=KI658411_211;Target=s4383 673 727 +
KI658411	ALN	cds	193873	193991	-8	-	1	ID=cds00073;Parent=mRNA00005;Name=KI658411_211;Target=s4383 730 767 +
KI658411	ALN	cds	193721	193789	119	-	0	ID=cds00074;Parent=mRNA00005;Name=KI658411_211;Target=s4383 768 790 +
KI658411	ALN	cds	193555	193659	205	-	0	ID=cds00075;Parent=mRNA00005;Name=KI658411_211;Target=s4383 791 825 +
KI658411	ALN	cds	192578	192709	274	-	0	ID=cds00076;Parent=mRNA00005;Name=KI658411_211;Target=s4383 826 869 +
KI658411	ALN	cds	192381	192512	246	-	0	ID=cds00077;Parent=mRNA00005;Name=KI658411_211;Target=s4383 870 913 +
##sequence-region	KI657838 785409 803840
KI657838	ALN	gene	794430	799199	1463	-	.	ID=gene00006;Name=KI657838_796
KI657838	ALN	mRNA	794430	799199	1463	-	.	ID=mRNA00006;Parent=gene00006;Name=KI657838_796
KI657838	ALN	cds	799125	799199	222	-	0	ID=cds00078;Parent=mRNA00006;Name=KI657838_796;Target=NECAME_01552 1 25 +
KI657838	ALN	cds	798333	798402	163	-	0	ID=cds00079;Parent=mRNA00006;Name=KI657838_796;Target=NECAME_01552 26 48 +
KI657838	ALN	cds	797665	798267	-922	-	2	ID=cds00080;Parent=mRNA00006;Name=KI657838_796;Target=NECAME_01552 82 116 +
KI657838	ALN	cds	797515	797613	220	-	2	ID=cds00081;Parent=mRNA00006;Name=KI657838_796;Target=NECAME_01552 117 149 +
KI657838	ALN	cds	797365	797439	130	-	2	ID=cds00082;Parent=mRNA00006;Name=KI657838_796;Target=NECAME_01552 150 174 +
KI657838	ALN	cds	797238	797294	104	-	2	ID=cds00083;Parent=mRNA00006;Name=KI657838_796;Target=NECAME_01552 175 193 +
KI657838	ALN	cds	797076	797171	188	-	2	ID=cds00084;Parent=mRNA00006;Name=KI657838_796;Target=NECAME_01552 194 225 +
KI657838	ALN	cds	796928	797020	200	-	2	ID=cds00085;Parent=mRNA00006;Name=KI657838_796;Target=NECAME_01552 226 256 +
KI657838	ALN	cds	796771	796850	178	-	2	ID=cds00086;Parent=mRNA00006;Name=KI657838_796;Target=NECAME_01552 257 283 +
KI657838	ALN	cds	796602	796705	202	-	0	ID=cds00087;Parent=mRNA00006;Name=KI657838_796;Target=NECAME_01552 284 317 +
KI657838	ALN	cds	796315	796538	387	-	1	ID=cds00088;Parent=mRNA00006;Name=KI657838_796;Target=NECAME_01552 318 392 +
KI657838	ALN	cds	796157	796246	170	-	2	ID=cds00089;Parent=mRNA00006;Name=KI657838_796;Target=NECAME_01552 393 422 +
KI657838	ALN	cds	795835	796090	-36	-	2	ID=cds00090;Parent=mRNA00006;Name=KI657838_796;Target=NECAME_01552 423 487 +
KI657838	ALN	cds	795617	795779	319	-	1	ID=cds00091;Parent=mRNA00006;Name=KI657838_796;Target=NECAME_01552 488 542 +
KI657838	ALN	cds	795393	795551	309	-	0	ID=cds00092;Parent=mRNA00006;Name=KI657838_796;Target=NECAME_01552 543 595 +
KI657838	ALN	cds	794430	794595	335	-	0	ID=cds00093;Parent=mRNA00006;Name=KI657838_796;Target=NECAME_01552 596 650 +
##sequence-region	KI659040 228353 263168
KI659040	ALN	gene	242922	245896	1246	-	.	ID=gene00007;Name=KI659040_244
KI659040	ALN	mRNA	242922	245896	1246	-	.	ID=mRNA00007;Parent=gene00007;Name=KI659040_244
KI659040	ALN	cds	245744	245896	341	-	0	ID=cds00094;Parent=mRNA00007;Name=KI659040_244;Target=NECAME_02327 1 51 +
KI659040	ALN	cds	245546	245687	278	-	0	ID=cds00095;Parent=mRNA00007;Name=KI659040_244;Target=NECAME_02327 52 98 +
KI659040	ALN	cds	244440	244601	303	-	2	ID=cds00096;Parent=mRNA00007;Name=KI659040_244;Target=NECAME_02327 99 152 +
KI659040	ALN	cds	243510	243601	210	-	2	ID=cds00097;Parent=mRNA00007;Name=KI659040_244;Target=NECAME_02327 153 183 +
KI659040	ALN	cds	243335	243460	269	-	0	ID=cds00098;Parent=mRNA00007;Name=KI659040_244;Target=NECAME_02327 184 225 +
KI659040	ALN	cds	242922	242969	106	-	0	ID=cds00099;Parent=mRNA00007;Name=KI659040_244;Target=NECAME_02327 226 241 +
##sequence-region	KI659662 1 82944
KI659662	ALN	gene	13902	66642	2034	+	.	ID=gene00008;Name=KI659662_40
KI659662	ALN	mRNA	13902	66642	2034	+	.	ID=mRNA00008;Parent=gene00008;Name=KI659662_40
KI659662	ALN	cds	13902	14019	206	+	0	ID=cds00100;Parent=mRNA00008;Name=KI659662_40;Target=s4254 1 39 +
KI659662	ALN	cds	14237	14390	214	+	2	ID=cds00101;Parent=mRNA00008;Name=KI659662_40;Target=s4254 40 79 +
KI659662	ALN	cds	42341	42397	100	+	1	ID=cds00102;Parent=mRNA00008;Name=KI659662_40;Target=s4254 80 98 +
KI659662	ALN	cds	47725	47801	119	+	1	ID=cds00103;Parent=mRNA00008;Name=KI659662_40;Target=s4254 99 123 +
KI659662	ALN	cds	48150	48197	88	+	2	ID=cds00104;Parent=mRNA00008;Name=KI659662_40;Target=s4254 124 139 +
KI659662	ALN	cds	48441	48581	249	+	2	ID=cds00105;Parent=mRNA00008;Name=KI659662_40;Target=s4254 140 186 +
KI659662	ALN	cds	49845	49918	179	+	2	ID=cds00106;Parent=mRNA00008;Name=KI659662_40;Target=s4254 187 211 +
KI659662	ALN	cds	62112	62267	303	+	0	ID=cds00107;Parent=mRNA00008;Name=KI659662_40;Target=s4254 212 263 +
KI659662	ALN	cds	64193	64294	196	+	0	ID=cds00108;Parent=mRNA00008;Name=KI659662_40;Target=s4254 264 297 +
KI659662	ALN	cds	64353	64423	177	+	0	ID=cds00109;Parent=mRNA00008;Name=KI659662_40;Target=s4254 298 321 +
KI659662	ALN	cds	64486	64577	169	+	1	ID=cds00110;Parent=mRNA00008;Name=KI659662_40;Target=s4254 322 351 +
KI659662	ALN	cds	64653	64711	102	+	2	ID=cds00111;Parent=mRNA00008;Name=KI659662_40;Target=s4254 352 371 +
KI659662	ALN	cds	65372	65520	245	+	0	ID=cds00112;Parent=mRNA00008;Name=KI659662_40;Target=s4254 372 421 +
KI659662	ALN	cds	66408	66642	441	+	1	ID=cds00113;Parent=mRNA00008;Name=KI659662_40;Target=s4254 422 499 +
##sequence-region	KI658480 113665 148480
KI658480	ALN	gene	118365	144481	8986	-	.	ID=gene00009;Name=KI658480_131
KI658480	ALN	mRNA	118365	144481	8986	-	.	ID=mRNA00009;Parent=gene00009;Name=KI658480_131
KI658480	ALN	cds	144451	144481	124	-	0	ID=cds00114;Parent=mRNA00009;Name=KI658480_131;Target=s4265 1 10 +
KI658480	ALN	cds	143373	143524	241	-	2	ID=cds00115;Parent=mRNA00009;Name=KI658480_131;Target=s4265 11 61 +
KI658480	ALN	cds	142906	143036	274	-	0	ID=cds00116;Parent=mRNA00009;Name=KI658480_131;Target=s4265 62 105 +
KI658480	ALN	cds	142165	142219	127	-	1	ID=cds00117;Parent=mRNA00009;Name=KI658480_131;Target=s4265 106 123 +
KI658480	ALN	cds	141063	141187	238	-	0	ID=cds00118;Parent=mRNA00009;Name=KI658480_131;Target=s4265 124 165 +
KI658480	ALN	cds	140866	140985	221	-	1	ID=cds00119;Parent=mRNA00009;Name=KI658480_131;Target=s4265 166 205 +
KI658480	ALN	cds	140387	140495	227	-	1	ID=cds00120;Parent=mRNA00009;Name=KI658480_131;Target=s4265 206 241 +
KI658480	ALN	cds	139923	140091	329	-	0	ID=cds00121;Parent=mRNA00009;Name=KI658480_131;Target=s4265 242 297 +
KI658480	ALN	cds	138829	138936	237	-	2	ID=cds00122;Parent=mRNA00009;Name=KI658480_131;Target=s4265 298 333 +
KI658480	ALN	cds	138269	138414	337	-	2	ID=cds00123;Parent=mRNA00009;Name=KI658480_131;Target=s4265 334 382 +
KI658480	ALN	cds	137290	137369	193	-	0	ID=cds00124;Parent=mRNA00009;Name=KI658480_131;Target=s4265 383 409 +
KI658480	ALN	cds	137002	137087	202	-	1	ID=cds00125;Parent=mRNA00009;Name=KI658480_131;Target=s4265 410 437 +
KI658480	ALN	cds	136859	136947	202	-	2	ID=cds00126;Parent=mRNA00009;Name=KI658480_131;Target=s4265 438 467 +
KI658480	ALN	cds	136102	136226	243	-	0	ID=cds00127;Parent=mRNA00009;Name=KI658480_131;Target=s4265 468 509 +
KI658480	ALN	cds	135847	135939	197	-	1	ID=cds00128;Parent=mRNA00009;Name=KI658480_131;Target=s4265 510 540 +
KI658480	ALN	cds	135659	135746	197	-	1	ID=cds00129;Parent=mRNA00009;Name=KI658480_131;Target=s4265 541 569 +
KI658480	ALN	cds	135370	135496	258	-	0	ID=cds00130;Parent=mRNA00009;Name=KI658480_131;Target=s4265 570 611 +
KI658480	ALN	cds	134429	134550	258	-	2	ID=cds00131;Parent=mRNA00009;Name=KI658480_131;Target=s4265 612 652 +
KI658480	ALN	cds	133840	133941	218	-	0	ID=cds00132;Parent=mRNA00009;Name=KI658480_131;Target=s4265 653 686 +
KI658480	ALN	cds	133691	133779	191	-	0	ID=cds00133;Parent=mRNA00009;Name=KI658480_131;Target=s4265 687 716 +
KI658480	ALN	cds	133470	133616	277	-	1	ID=cds00134;Parent=mRNA00009;Name=KI658480_131;Target=s4265 717 765 +
KI658480	ALN	cds	132564	132682	254	-	1	ID=cds00135;Parent=mRNA00009;Name=KI658480_131;Target=s4265 766 804 +
KI658480	ALN	cds	132332	132498	314	-	2	ID=cds00136;Parent=mRNA00009;Name=KI658480_131;Target=s4265 805 860 +
KI658480	ALN	cds	132188	132270	165	-	0	ID=cds00137;Parent=mRNA00009;Name=KI658480_131;Target=s4265 861 888 +
KI658480	ALN	cds	131118	131332	402	-	1	ID=cds00138;Parent=mRNA00009;Name=KI658480_131;Target=s4265 889 959 +
KI658480	ALN	cds	130668	130791	224	-	2	ID=cds00139;Parent=mRNA00009;Name=KI658480_131;Target=s4265 960 1001 +
KI658480	ALN	cds	130438	130546	208	-	1	ID=cds00140;Parent=mRNA00009;Name=KI658480_131;Target=s4265 1002 1037 +
KI658480	ALN	cds	130255	130356	193	-	0	ID=cds00141;Parent=mRNA00009;Name=KI658480_131;Target=s4265 1038 1071 +
KI658480	ALN	cds	130081	130171	209	-	0	ID=cds00142;Parent=mRNA00009;Name=KI658480_131;Target=s4265 1072 1101 +
KI658480	ALN	cds	129243	129391	278	-	2	ID=cds00143;Parent=mRNA00009;Name=KI658480_131;Target=s4265 1102 1151 +
KI658480	ALN	cds	129059	129150	207	-	0	ID=cds00144;Parent=mRNA00009;Name=KI658480_131;Target=s4265 1152 1182 +
KI658480	ALN	cds	128362	128458	203	-	1	ID=cds00145;Parent=mRNA00009;Name=KI658480_131;Target=s4265 1183 1214 +
KI658480	ALN	cds	128159	128305	292	-	0	ID=cds00146;Parent=mRNA00009;Name=KI658480_131;Target=s4265 1215 1263 +
KI658480	ALN	cds	127970	128056	193	-	0	ID=cds00147;Parent=mRNA00009;Name=KI658480_131;Target=s4265 1264 1292 +
KI658480	ALN	cds	127793	127910	236	-	0	ID=cds00148;Parent=mRNA00009;Name=KI658480_131;Target=s4265 1293 1331 +
KI658480	ALN	cds	127386	127492	223	-	2	ID=cds00149;Parent=mRNA00009;Name=KI658480_131;Target=s4265 1332 1367 +
KI658480	ALN	cds	127149	127325	341	-	0	ID=cds00150;Parent=mRNA00009;Name=KI658480_131;Target=s4265 1368 1426 +
KI658480	ALN	cds	126921	127081	330	-	0	ID=cds00151;Parent=mRNA00009;Name=KI658480_131;Target=s4265 1427 1480 +
KI658480	ALN	cds	126719	126856	301	-	1	ID=cds00152;Parent=mRNA00009;Name=KI658480_131;Target=s4265 1481 1526 +
KI658480	ALN	cds	126512	126617	256	-	1	ID=cds00153;Parent=mRNA00009;Name=KI658480_131;Target=s4265 1527 1561 +
KI658480	ALN	cds	126178	126423	460	-	0	ID=cds00154;Parent=mRNA00009;Name=KI658480_131;Target=s4265 1562 1643 +
KI658480	ALN	cds	126032	126124	177	-	0	ID=cds00155;Parent=mRNA00009;Name=KI658480_131;Target=s4265 1644 1674 +
KI658480	ALN	cds	120475	120621	269	-	0	ID=cds00156;Parent=mRNA00009;Name=KI658480_131;Target=s4265 1675 1723 +
KI658480	ALN	cds	118771	118873	175	-	0	ID=cds00157;Parent=mRNA00009;Name=KI658480_131;Target=s4265 1724 1757 +
KI658480	ALN	cds	118365	118657	543	-	2	ID=cds00158;Parent=mRNA00009;Name=KI658480_131;Target=s4265 1758 1855 +
##sequence-region	KI667868 48129 115712
KI667868	ALN	gene	87083	96941	1644	-	.	ID=gene00010;Name=KI667868_92
KI667868	ALN	mRNA	87083	96941	1644	-	.	ID=mRNA00010;Parent=gene00010;Name=KI667868_92
KI667868	ALN	cds	96912	96941	112	-	0	ID=cds00159;Parent=mRNA00010;Name=KI667868_92;Target=NECAME_14188 1 10 +
KI667868	ALN	cds	94167	94255	179	-	0	ID=cds00160;Parent=mRNA00010;Name=KI667868_92;Target=NECAME_14188 11 40 +
KI667868	ALN	cds	93707	93862	325	-	1	ID=cds00161;Parent=mRNA00010;Name=KI667868_92;Target=NECAME_14188 41 92 +
KI667868	ALN	cds	91090	91287	340	-	1	ID=cds00162;Parent=mRNA00010;Name=KI667868_92;Target=NECAME_14188 93 158 +
KI667868	ALN	cds	88804	88945	275	-	1	ID=cds00163;Parent=mRNA00010;Name=KI667868_92;Target=NECAME_14188 159 205 +
KI667868	ALN	cds	87544	87656	223	-	0	ID=cds00164;Parent=mRNA00010;Name=KI667868_92;Target=NECAME_14188 206 243 +
KI667868	ALN	cds	87294	87453	310	-	1	ID=cds00165;Parent=mRNA00010;Name=KI667868_92;Target=NECAME_14188 244 296 +
KI667868	ALN	cds	87083	87238	280	-	0	ID=cds00166;Parent=mRNA00010;Name=KI667868_92;Target=NECAME_14188 297 348 +
##sequence-region	KI660355 130049 148480
KI660355	ALN	gene	130501	140635	1443	+	.	ID=gene00011;Name=KI660355_135
KI660355	ALN	mRNA	130501	140635	1443	+	.	ID=mRNA00011;Parent=gene00011;Name=KI660355_135
KI660355	ALN	cds	130501	130617	57	+	0	ID=cds00167;Parent=mRNA00011;Name=KI660355_135;Target=s4390 8 49 +
KI660355	ALN	cds	133453	133632	359	+	0	ID=cds00168;Parent=mRNA00011;Name=KI660355_135;Target=s4390 50 109 +
KI660355	ALN	cds	133692	133806	223	+	0	ID=cds00169;Parent=mRNA00011;Name=KI660355_135;Target=s4390 110 147 +
KI660355	ALN	cds	133877	133971	227	+	2	ID=cds00170;Parent=mRNA00011;Name=KI660355_135;Target=s4390 148 179 +
KI660355	ALN	cds	136356	136472	226	+	0	ID=cds00171;Parent=mRNA00011;Name=KI660355_135;Target=s4390 180 218 +
KI660355	ALN	cds	137650	137779	247	+	0	ID=cds00172;Parent=mRNA00011;Name=KI660355_135;Target=s4390 219 261 +
KI660355	ALN	cds	139385	139450	174	+	2	ID=cds00173;Parent=mRNA00011;Name=KI660355_135;Target=s4390 262 283 +
KI660355	ALN	cds	139510	139645	226	+	2	ID=cds00174;Parent=mRNA00011;Name=KI660355_135;Target=s4390 284 329 +
KI660355	ALN	cds	140398	140635	148	+	1	ID=cds00175;Parent=mRNA00011;Name=KI660355_135;Target=s4390 330 400 +
##sequence-region	KI659520 211969 238165
KI659520	ALN	gene	223191	233450	1668	-	.	ID=gene00012;Name=KI659520_228
KI659520	ALN	mRNA	223191	233450	1668	-	.	ID=mRNA00012;Parent=gene00012;Name=KI659520_228
KI659520	ALN	cds	233304	233450	268	-	0	ID=cds00176;Parent=mRNA00012;Name=KI659520_228;Target=NECAME_09877 1 49 +
KI659520	ALN	cds	232758	232923	308	-	0	ID=cds00177;Parent=mRNA00012;Name=KI659520_228;Target=NECAME_09877 50 104 +
KI659520	ALN	cds	230801	230874	169	-	2	ID=cds00178;Parent=mRNA00012;Name=KI659520_228;Target=NECAME_09877 105 129 +
KI659520	ALN	cds	230648	230740	199	-	0	ID=cds00179;Parent=mRNA00012;Name=KI659520_228;Target=NECAME_09877 130 160 +
KI659520	ALN	cds	230488	230573	162	-	0	ID=cds00180;Parent=mRNA00012;Name=KI659520_228;Target=NECAME_09877 161 189 +
KI659520	ALN	cds	229911	230010	215	-	1	ID=cds00181;Parent=mRNA00012;Name=KI659520_228;Target=NECAME_09877 190 222 +
KI659520	ALN	cds	228615	228728	225	-	0	ID=cds00182;Parent=mRNA00012;Name=KI659520_228;Target=NECAME_09877 223 260 +
KI659520	ALN	cds	225931	226026	229	-	0	ID=cds00183;Parent=mRNA00012;Name=KI659520_228;Target=NECAME_09877 261 292 +
KI659520	ALN	cds	225705	225799	195	-	0	ID=cds00184;Parent=mRNA00012;Name=KI659520_228;Target=NECAME_09877 293 324 +
KI659520	ALN	cds	223191	223284	201	-	1	ID=cds00185;Parent=mRNA00012;Name=KI659520_228;Target=NECAME_09877 325 355 +
##sequence-region	KI657455 1571841 1623040
KI657455	ALN	gene	1614207	1618066	743	-	.	ID=gene00013;Name=KI657455_1616
KI657455	ALN	mRNA	1614207	1618066	743	-	.	ID=mRNA00013;Parent=gene00013;Name=KI657455_1616
KI657455	ALN	cds	1617971	1618066	184	-	0	ID=cds00186;Parent=mRNA00013;Name=KI657455_1616;Target=s4331 1 32 +
KI657455	ALN	cds	1617189	1617299	212	-	0	ID=cds00187;Parent=mRNA00013;Name=KI657455_1616;Target=s4331 33 69 +
KI657455	ALN	cds	1616402	1616515	213	-	0	ID=cds00188;Parent=mRNA00013;Name=KI657455_1616;Target=s4331 70 107 +
KI657455	ALN	cds	1615431	1615506	123	-	0	ID=cds00189;Parent=mRNA00013;Name=KI657455_1616;Target=s4331 108 132 +
KI657455	ALN	cds	1614207	1614340	243	-	2	ID=cds00190;Parent=mRNA00013;Name=KI657455_1616;Target=s4331 133 177 +
##sequence-region	KI660212 211969 263168
KI660212	ALN	gene	226601	231693	2127	-	.	ID=gene00014;Name=KI660212_229
KI660212	ALN	mRNA	226601	231693	2127	-	.	ID=mRNA00014;Parent=gene00014;Name=KI660212_229
KI660212	ALN	cds	231598	231693	227	-	0	ID=cds00191;Parent=mRNA00014;Name=KI660212_229;Target=s4237 1 32 +
KI660212	ALN	cds	231381	231511	191	-	0	ID=cds00192;Parent=mRNA00014;Name=KI660212_229;Target=s4237 33 74 +
KI660212	ALN	cds	230275	230451	344	-	1	ID=cds00193;Parent=mRNA00014;Name=KI660212_229;Target=s4237 75 133 +
KI660212	ALN	cds	229440	229691	419	-	1	ID=cds00194;Parent=mRNA00014;Name=KI660212_229;Target=s4237 134 217 +
KI660212	ALN	cds	228336	228527	379	-	1	ID=cds00195;Parent=mRNA00014;Name=KI660212_229;Target=s4237 218 281 +
KI660212	ALN	cds	228177	228279	218	-	1	ID=cds00196;Parent=mRNA00014;Name=KI660212_229;Target=s4237 282 315 +
KI660212	ALN	cds	227816	227908	212	-	0	ID=cds00197;Parent=mRNA00014;Name=KI660212_229;Target=s4237 316 346 +
KI660212	ALN	cds	226771	226935	325	-	0	ID=cds00198;Parent=mRNA00014;Name=KI660212_229;Target=s4237 347 401 +
KI660212	ALN	cds	226601	226711	231	-	0	ID=cds00199;Parent=mRNA00014;Name=KI660212_229;Target=s4237 402 438 +
##sequence-region	KI668967 195585 230400
KI668967	ALN	gene	198633	216961	1683	-	.	ID=gene00015;Name=KI668967_207
KI668967	ALN	mRNA	198633	216961	1683	-	.	ID=mRNA00015;Parent=gene00015;Name=KI668967_207
KI668967	ALN	cds	216761	216961	458	-	0	ID=cds00200;Parent=mRNA00015;Name=KI668967_207;Target=s4258 1 67 +
KI668967	ALN	cds	212421	212552	265	-	0	ID=cds00201;Parent=mRNA00015;Name=KI668967_207;Target=s4258 68 111 +
KI668967	ALN	cds	212183	212344	285	-	0	ID=cds00202;Parent=mRNA00015;Name=KI668967_207;Target=s4258 112 165 +
KI668967	ALN	cds	210846	211055	404	-	0	ID=cds00203;Parent=mRNA00015;Name=KI668967_207;Target=s4258 166 235 +
KI668967	ALN	cds	209012	209072	136	-	0	ID=cds00204;Parent=mRNA00015;Name=KI668967_207;Target=s4258 236 255 +
KI668967	ALN	cds	208767	208872	226	-	2	ID=cds00205;Parent=mRNA00015;Name=KI668967_207;Target=s4258 256 291 +
KI668967	ALN	cds	208616	208682	159	-	1	ID=cds00206;Parent=mRNA00015;Name=KI668967_207;Target=s4258 292 313 +
KI668967	ALN	cds	207495	207565	156	-	0	ID=cds00207;Parent=mRNA00015;Name=KI668967_207;Target=s4258 314 337 +
KI668967	ALN	cds	202375	202442	-24	-	1	ID=cds00208;Parent=mRNA00015;Name=KI668967_207;Target=s4258 338 348 +
KI668967	ALN	cds	198633	198715	148	-	2	ID=cds00209;Parent=mRNA00015;Name=KI668967_207;Target=s4258 349 376 +
##sequence-region	KI669035 146433 214016
KI669035	ALN	gene	151531	182083	2034	-	.	ID=gene00016;Name=KI669035_166
KI669035	ALN	mRNA	151531	182083	2034	-	.	ID=mRNA00016;Parent=gene00016;Name=KI669035_166
KI669035	ALN	cds	181964	182083	258	-	0	ID=cds00210;Parent=mRNA00016;Name=KI669035_166;Target=s4368 1 42 +
KI669035	ALN	cds	169915	169989	160	-	0	ID=cds00211;Parent=mRNA00016;Name=KI669035_166;Target=s4368 43 67 +
KI669035	ALN	cds	169624	169716	188	-	0	ID=cds00212;Parent=mRNA00016;Name=KI669035_166;Target=s4368 68 98 +
KI669035	ALN	cds	162243	162362	222	-	0	ID=cds00213;Parent=mRNA00016;Name=KI669035_166;Target=s4368 99 138 +
KI669035	ALN	cds	162064	162182	205	-	0	ID=cds00214;Parent=mRNA00016;Name=KI669035_166;Target=s4368 139 178 +
KI669035	ALN	cds	160960	161126	337	-	1	ID=cds00215;Parent=mRNA00016;Name=KI669035_166;Target=s4368 179 233 +
KI669035	ALN	cds	158772	158868	194	-	2	ID=cds00216;Parent=mRNA00016;Name=KI669035_166;Target=s4368 234 266 +
KI669035	ALN	cds	156055	156778	-869	-	1	ID=cds00217;Parent=mRNA00016;Name=KI669035_166;Target=s4368 267 343 +
KI669035	ALN	cds	155877	155972	159	-	0	ID=cds00218;Parent=mRNA00016;Name=KI669035_166;Target=s4368 344 378 +
KI669035	ALN	cds	155519	155815	9	-	0	ID=cds00219;Parent=mRNA00016;Name=KI669035_166;Target=s4368 379 411 +
KI669035	ALN	cds	155323	155424	147	-	0	ID=cds00220;Parent=mRNA00016;Name=KI669035_166;Target=s4368 412 447 +
KI669035	ALN	cds	155150	155242	147	-	0	ID=cds00221;Parent=mRNA00016;Name=KI669035_166;Target=s4368 448 479 +
KI669035	ALN	cds	154211	154350	259	-	0	ID=cds00222;Parent=mRNA00016;Name=KI669035_166;Target=s4368 480 526 +
KI669035	ALN	cds	153910	154141	469	-	1	ID=cds00223;Parent=mRNA00016;Name=KI669035_166;Target=s4368 527 603 +
KI669035	ALN	cds	152695	152762	162	-	0	ID=cds00224;Parent=mRNA00016;Name=KI669035_166;Target=s4368 604 626 +
KI669035	ALN	cds	152528	152592	148	-	1	ID=cds00225;Parent=mRNA00016;Name=KI669035_166;Target=s4368 627 647 +
KI669035	ALN	cds	152157	152268	259	-	2	ID=cds00226;Parent=mRNA00016;Name=KI669035_166;Target=s4368 648 685 +
KI669035	ALN	cds	151929	152103	355	-	1	ID=cds00227;Parent=mRNA00016;Name=KI669035_166;Target=s4368 686 743 +
KI669035	ALN	cds	151531	151623	207	-	0	ID=cds00228;Parent=mRNA00016;Name=KI669035_166;Target=s4368 744 774 +
##sequence-region	KI658383 113665 132096
KI658383	ALN	gene	120913	128524	1457	+	.	ID=gene00017;Name=KI658383_124
KI658383	ALN	mRNA	120913	128524	1457	+	.	ID=mRNA00017;Parent=gene00017;Name=KI658383_124
KI658383	ALN	cds	120913	121030	264	+	0	ID=cds00229;Parent=mRNA00017;Name=KI658383_124;Target=NECAME_07779 1 39 +
KI658383	ALN	cds	121119	121303	366	+	2	ID=cds00230;Parent=mRNA00017;Name=KI658383_124;Target=NECAME_07779 40 101 +
KI658383	ALN	cds	121361	121452	183	+	0	ID=cds00231;Parent=mRNA00017;Name=KI658383_124;Target=NECAME_07779 102 132 +
KI658383	ALN	cds	123928	124057	274	+	1	ID=cds00232;Parent=mRNA00017;Name=KI658383_124;Target=NECAME_07779 133 175 +
KI658383	ALN	cds	126501	126654	289	+	0	ID=cds00233;Parent=mRNA00017;Name=KI658383_124;Target=NECAME_07779 176 226 +
KI658383	ALN	cds	128340	128524	366	+	2	ID=cds00234;Parent=mRNA00017;Name=KI658383_124;Target=NECAME_07779 227 288 +
##sequence-region	KI660223 277505 312320
KI660223	ALN	gene	292696	297209	461	-	.	ID=gene00018;Name=KI660223_294
KI660223	ALN	mRNA	292696	297209	461	-	.	ID=mRNA00018;Parent=gene00018;Name=KI660223_294
KI660223	ALN	cds	297153	297209	80	-	0	ID=cds00235;Parent=mRNA00018;Name=KI660223_294;Target=s4323 1 19 +
KI660223	ALN	cds	296889	297024	268	-	0	ID=cds00236;Parent=mRNA00018;Name=KI660223_294;Target=s4323 20 64 +
KI660223	ALN	cds	292696	292805	230	-	2	ID=cds00237;Parent=mRNA00018;Name=KI660223_294;Target=s4323 65 101 +
##sequence-region	KI660139 80897 115712
KI660139	ALN	gene	95560	98660	4017	-	.	ID=gene00019;Name=KI660139_97
KI660139	ALN	mRNA	95560	98660	4017	-	.	ID=mRNA00019;Parent=gene00019;Name=KI660139_97
KI660139	ALN	cds	98360	98660	628	-	0	ID=cds00238;Parent=mRNA00019;Name=KI660139_97;Target=NECAME_10663 1 100 +
KI660139	ALN	cds	96900	97755	1465	-	2	ID=cds00239;Parent=mRNA00019;Name=KI660139_97;Target=NECAME_10663 101 386 +
KI660139	ALN	cds	95560	96775	2032	-	1	ID=cds00240;Parent=mRNA00019;Name=KI660139_97;Target=NECAME_10663 387 791 +
##sequence-region	KI657838 949249 984064
KI657838	ALN	gene	957641	967993	3817	-	.	ID=gene00020;Name=KI657838_962
KI657838	ALN	mRNA	957641	967993	3817	-	.	ID=mRNA00020;Parent=gene00020;Name=KI657838_962
KI657838	ALN	cds	967774	967993	490	-	0	ID=cds00241;Parent=mRNA00020;Name=KI657838_962;Target=s4392 1 73 +
KI657838	ALN	cds	966880	967040	317	-	2	ID=cds00242;Parent=mRNA00020;Name=KI657838_962;Target=s4392 74 127 +
KI657838	ALN	cds	966004	966399	137	-	0	ID=cds00243;Parent=mRNA00020;Name=KI657838_962;Target=s4392 128 215 +
KI657838	ALN	cds	965165	965345	283	-	0	ID=cds00244;Parent=mRNA00020;Name=KI657838_962;Target=s4392 216 273 +
KI657838	ALN	cds	965070	965122	77	-	2	ID=cds00245;Parent=mRNA00020;Name=KI657838_962;Target=s4392 274 291 +
KI657838	ALN	cds	963894	964196	532	-	0	ID=cds00246;Parent=mRNA00020;Name=KI657838_962;Target=s4392 292 392 +
KI657838	ALN	cds	963527	963709	301	-	0	ID=cds00247;Parent=mRNA00020;Name=KI657838_962;Target=s4392 393 453 +
KI657838	ALN	cds	962611	963385	-788	-	0	ID=cds00248;Parent=mRNA00020;Name=KI657838_962;Target=s4392 483 563 +
KI657838	ALN	cds	962113	962303	347	-	2	ID=cds00249;Parent=mRNA00020;Name=KI657838_962;Target=s4392 564 627 +
KI657838	ALN	cds	961624	961744	217	-	0	ID=cds00250;Parent=mRNA00020;Name=KI657838_962;Target=s4392 628 667 +
KI657838	ALN	cds	961471	961567	69	-	2	ID=cds00251;Parent=mRNA00020;Name=KI657838_962;Target=s4392 668 690 +
KI657838	ALN	cds	961008	961135	256	-	1	ID=cds00252;Parent=mRNA00020;Name=KI657838_962;Target=s4392 691 733 +
KI657838	ALN	cds	960677	960955	552	-	2	ID=cds00253;Parent=mRNA00020;Name=KI657838_962;Target=s4392 734 826 +
KI657838	ALN	cds	960494	960604	243	-	2	ID=cds00254;Parent=mRNA00020;Name=KI657838_962;Target=s4392 827 863 +
KI657838	ALN	cds	960243	960322	168	-	2	ID=cds00255;Parent=mRNA00020;Name=KI657838_962;Target=s4392 864 890 +
KI657838	ALN	cds	959869	960177	400	-	0	ID=cds00256;Parent=mRNA00020;Name=KI657838_962;Target=s4392 891 981 +
KI657838	ALN	cds	959692	959801	219	-	0	ID=cds00257;Parent=mRNA00020;Name=KI657838_962;Target=s4392 982 1017 +
KI657838	ALN	cds	959361	959629	24	-	1	ID=cds00258;Parent=mRNA00020;Name=KI657838_962;Target=s4392 1053 1083 +
KI657838	ALN	cds	958031	958405	670	-	2	ID=cds00259;Parent=mRNA00020;Name=KI657838_962;Target=s4392 1084 1205 +
KI657838	ALN	cds	957812	957882	121	-	2	ID=cds00260;Parent=mRNA00020;Name=KI657838_962;Target=s4392 1206 1229 +
KI657838	ALN	cds	957641	957775	206	-	0	ID=cds00261;Parent=mRNA00020;Name=KI657838_962;Target=s4392 1230 1274 +
##sequence-region	KI657535 211969 246784
KI657535	ALN	gene	230894	235174	2337	+	.	ID=gene00021;Name=KI657535_233
KI657535	ALN	mRNA	230894	235174	2337	+	.	ID=mRNA00021;Parent=gene00021;Name=KI657535_233
KI657535	ALN	cds	230894	230970	210	+	0	ID=cds00262;Parent=mRNA00021;Name=KI657535_233;Target=s4248 1 26 +
KI657535	ALN	cds	231628	231734	193	+	1	ID=cds00263;Parent=mRNA00021;Name=KI657535_233;Target=s4248 27 61 +
KI657535	ALN	cds	233106	233227	255	+	2	ID=cds00264;Parent=mRNA00021;Name=KI657535_233;Target=s4248 62 102 +
KI657535	ALN	cds	233280	233407	240	+	0	ID=cds00265;Parent=mRNA00021;Name=KI657535_233;Target=s4248 103 145 +
KI657535	ALN	cds	233489	233556	169	+	1	ID=cds00266;Parent=mRNA00021;Name=KI657535_233;Target=s4248 146 167 +
KI657535	ALN	cds	233684	233771	195	+	2	ID=cds00267;Parent=mRNA00021;Name=KI657535_233;Target=s4248 168 197 +
KI657535	ALN	cds	233952	234055	195	+	1	ID=cds00268;Parent=mRNA00021;Name=KI657535_233;Target=s4248 198 231 +
KI657535	ALN	cds	234121	234194	143	+	2	ID=cds00269;Parent=mRNA00021;Name=KI657535_233;Target=s4248 232 256 +
KI657535	ALN	cds	234289	234420	262	+	0	ID=cds00270;Parent=mRNA00021;Name=KI657535_233;Target=s4248 257 300 +
KI657535	ALN	cds	234484	234726	466	+	0	ID=cds00271;Parent=mRNA00021;Name=KI657535_233;Target=s4248 301 381 +
KI657535	ALN	cds	234840	234992	285	+	0	ID=cds00272;Parent=mRNA00021;Name=KI657535_233;Target=s4248 382 432 +
KI657535	ALN	cds	235046	235174	263	+	0	ID=cds00273;Parent=mRNA00021;Name=KI657535_233;Target=s4248 433 475 +
##sequence-region	KI664443 64513 82944
KI664443	ALN	gene	71793	79117	395	-	.	ID=gene00022;Name=KI664443_75
KI664443	ALN	mRNA	71793	79117	395	-	.	ID=mRNA00022;Parent=gene00022;Name=KI664443_75
KI664443	ALN	cds	79030	79117	189	-	0	ID=cds00274;Parent=mRNA00022;Name=KI664443_75;Target=s4320 1 28 +
KI664443	ALN	cds	77884	78002	84	-	2	ID=cds00275;Parent=mRNA00022;Name=KI664443_75;Target=s4320 29 71 +
KI664443	ALN	cds	76700	76780	173	-	0	ID=cds00276;Parent=mRNA00022;Name=KI664443_75;Target=s4320 72 98 +
KI664443	ALN	cds	75510	75623	236	-	0	ID=cds00277;Parent=mRNA00022;Name=KI664443_75;Target=s4320 99 136 +
KI664443	ALN	cds	75314	75406	192	-	0	ID=cds00278;Parent=mRNA00022;Name=KI664443_75;Target=s4320 137 167 +
KI664443	ALN	cds	75124	75254	273	-	0	ID=cds00279;Parent=mRNA00022;Name=KI664443_75;Target=s4320 168 211 +
KI664443	ALN	cds	75002	75061	122	-	1	ID=cds00280;Parent=mRNA00022;Name=KI664443_75;Target=s4320 212 231 +
KI664443	ALN	cds	73818	73926	209	-	1	ID=cds00281;Parent=mRNA00022;Name=KI664443_75;Target=s4320 232 267 +
KI664443	ALN	cds	72991	73705	-1402	-	0	ID=cds00282;Parent=mRNA00022;Name=KI664443_75;Target=s4320 302 342 +
KI664443	ALN	cds	72864	72935	158	-	2	ID=cds00283;Parent=mRNA00022;Name=KI664443_75;Target=s4320 343 366 +
KI664443	ALN	cds	72637	72794	307	-	2	ID=cds00284;Parent=mRNA00022;Name=KI664443_75;Target=s4320 367 419 +
KI664443	ALN	cds	72363	72489	252	-	0	ID=cds00285;Parent=mRNA00022;Name=KI664443_75;Target=s4320 420 461 +
KI664443	ALN	cds	71793	71906	221	-	2	ID=cds00286;Parent=mRNA00022;Name=KI664443_75;Target=s4320 462 499 +
##sequence-region	KI669037 64513 82944
KI669037	ALN	gene	69771	78121	3021	-	.	ID=gene00023;Name=KI669037_73
KI669037	ALN	mRNA	69771	78121	3021	-	.	ID=mRNA00023;Parent=gene00023;Name=KI669037_73
KI669037	ALN	cds	78059	78121	194	-	0	ID=cds00287;Parent=mRNA00023;Name=KI669037_73;Target=s4292 1 21 +
KI669037	ALN	cds	77890	77991	229	-	0	ID=cds00288;Parent=mRNA00023;Name=KI669037_73;Target=s4292 22 55 +
KI669037	ALN	cds	77674	77787	217	-	0	ID=cds00289;Parent=mRNA00023;Name=KI669037_73;Target=s4292 56 93 +
KI669037	ALN	cds	77523	77615	184	-	0	ID=cds00290;Parent=mRNA00023;Name=KI669037_73;Target=s4292 94 124 +
KI669037	ALN	cds	76942	77064	246	-	0	ID=cds00291;Parent=mRNA00023;Name=KI669037_73;Target=s4292 125 165 +
KI669037	ALN	cds	75103	75223	-101	-	0	ID=cds00292;Parent=mRNA00023;Name=KI669037_73;Target=s4292 214 252 +
KI669037	ALN	cds	74875	75033	320	-	2	ID=cds00293;Parent=mRNA00023;Name=KI669037_73;Target=s4292 253 305 +
KI669037	ALN	cds	74206	74337	254	-	2	ID=cds00294;Parent=mRNA00023;Name=KI669037_73;Target=s4292 306 349 +
KI669037	ALN	cds	72936	73126	330	-	2	ID=cds00295;Parent=mRNA00023;Name=KI669037_73;Target=s4292 350 413 +
KI669037	ALN	cds	72756	72873	232	-	0	ID=cds00296;Parent=mRNA00023;Name=KI669037_73;Target=s4292 414 452 +
KI669037	ALN	cds	72604	72653	107	-	2	ID=cds00297;Parent=mRNA00023;Name=KI669037_73;Target=s4292 453 469 +
KI669037	ALN	cds	72388	72481	148	-	0	ID=cds00298;Parent=mRNA00023;Name=KI669037_73;Target=s4292 470 500 +
KI669037	ALN	cds	71246	71394	266	-	2	ID=cds00299;Parent=mRNA00023;Name=KI669037_73;Target=s4292 501 550 +
KI669037	ALN	cds	70810	70926	199	-	0	ID=cds00300;Parent=mRNA00023;Name=KI669037_73;Target=s4292 551 589 +
KI669037	ALN	cds	70465	70682	370	-	0	ID=cds00301;Parent=mRNA00023;Name=KI669037_73;Target=s4292 590 661 +
KI669037	ALN	cds	70227	70397	336	-	1	ID=cds00302;Parent=mRNA00023;Name=KI669037_73;Target=s4292 662 718 +
KI669037	ALN	cds	69904	69995	181	-	1	ID=cds00303;Parent=mRNA00023;Name=KI669037_73;Target=s4292 719 749 +
KI669037	ALN	cds	69771	69851	171	-	2	ID=cds00304;Parent=mRNA00023;Name=KI669037_73;Target=s4292 750 776 +
##sequence-region	KI658903 228353 263168
KI658903	ALN	gene	256230	262147	2305	-	.	ID=gene00024;Name=KI658903_259
KI658903	ALN	mRNA	256230	262147	2305	-	.	ID=mRNA00024;Parent=gene00024;Name=KI658903_259
KI658903	ALN	cds	262072	262147	136	-	0	ID=cds00305;Parent=mRNA00024;Name=KI658903_259;Target=NECAME_08853 1 25 +
KI658903	ALN	cds	261871	262002	252	-	2	ID=cds00306;Parent=mRNA00024;Name=KI658903_259;Target=NECAME_08853 26 69 +
KI658903	ALN	cds	260140	260223	183	-	2	ID=cds00307;Parent=mRNA00024;Name=KI658903_259;Target=NECAME_08853 70 97 +
KI658903	ALN	cds	259892	259956	144	-	2	ID=cds00308;Parent=mRNA00024;Name=KI658903_259;Target=NECAME_08853 98 119 +
KI658903	ALN	cds	259477	259571	221	-	0	ID=cds00309;Parent=mRNA00024;Name=KI658903_259;Target=NECAME_08853 120 151 +
KI658903	ALN	cds	259082	259225	280	-	1	ID=cds00310;Parent=mRNA00024;Name=KI658903_259;Target=NECAME_08853 152 199 +
KI658903	ALN	cds	258854	258983	281	-	1	ID=cds00311;Parent=mRNA00024;Name=KI658903_259;Target=NECAME_08853 200 242 +
KI658903	ALN	cds	258719	258785	140	-	0	ID=cds00312;Parent=mRNA00024;Name=KI658903_259;Target=NECAME_08853 243 264 +
KI658903	ALN	cds	257444	257743	599	-	2	ID=cds00313;Parent=mRNA00024;Name=KI658903_259;Target=NECAME_08853 265 364 +
KI658903	ALN	cds	257255	257379	240	-	2	ID=cds00314;Parent=mRNA00024;Name=KI658903_259;Target=NECAME_08853 365 406 +
KI658903	ALN	cds	257102	257194	170	-	0	ID=cds00315;Parent=mRNA00024;Name=KI658903_259;Target=NECAME_08853 407 437 +
KI658903	ALN	cds	256477	256865	89	-	0	ID=cds00316;Parent=mRNA00024;Name=KI658903_259;Target=NECAME_08853 495 530 +
KI658903	ALN	cds	256230	256327	174	-	1	ID=cds00317;Parent=mRNA00024;Name=KI658903_259;Target=NECAME_08853 531 563 +
##sequence-region	KI658623 1670145 1721344
KI658623	ALN	gene	1686394	1694539	2720	-	.	ID=gene00025;Name=KI658623_1690
KI658623	ALN	mRNA	1686394	1694539	2720	-	.	ID=mRNA00025;Parent=gene00025;Name=KI658623_1690
KI658623	ALN	cds	1694453	1694539	221	-	0	ID=cds00318;Parent=mRNA00025;Name=KI658623_1690;Target=NECAME_00294 1 29 +
KI658623	ALN	cds	1691664	1691774	210	-	0	ID=cds00319;Parent=mRNA00025;Name=KI658623_1690;Target=NECAME_00294 30 66 +
KI658623	ALN	cds	1691524	1691609	167	-	0	ID=cds00320;Parent=mRNA00025;Name=KI658623_1690;Target=NECAME_00294 67 95 +
KI658623	ALN	cds	1690777	1690867	174	-	1	ID=cds00321;Parent=mRNA00025;Name=KI658623_1690;Target=NECAME_00294 96 125 +
KI658623	ALN	cds	1690551	1690679	226	-	0	ID=cds00322;Parent=mRNA00025;Name=KI658623_1690;Target=NECAME_00294 126 168 +
KI658623	ALN	cds	1688996	1689148	319	-	0	ID=cds00323;Parent=mRNA00025;Name=KI658623_1690;Target=NECAME_00294 169 219 +
KI658623	ALN	cds	1688564	1688737	339	-	0	ID=cds00324;Parent=mRNA00025;Name=KI658623_1690;Target=NECAME_00294 220 277 +
KI658623	ALN	cds	1687815	1688079	143	-	0	ID=cds00325;Parent=mRNA00025;Name=KI658623_1690;Target=NECAME_00294 307 344 +
KI658623	ALN	cds	1687492	1687620	269	-	2	ID=cds00326;Parent=mRNA00025;Name=KI658623_1690;Target=NECAME_00294 345 387 +
KI658623	ALN	cds	1687356	1687414	132	-	2	ID=cds00327;Parent=mRNA00025;Name=KI658623_1690;Target=NECAME_00294 388 407 +
KI658623	ALN	cds	1687091	1687172	175	-	0	ID=cds00328;Parent=mRNA00025;Name=KI658623_1690;Target=NECAME_00294 408 434 +
KI658623	ALN	cds	1686835	1686969	266	-	2	ID=cds00329;Parent=mRNA00025;Name=KI658623_1690;Target=NECAME_00294 435 479 +
KI658623	ALN	cds	1686394	1686768	705	-	2	ID=cds00330;Parent=mRNA00025;Name=KI658623_1690;Target=NECAME_00294 480 604 +
