# Supplementary material for: Expanding the view on the evolution of the nematode dauer signalling pathways: refinement through gene gain and pathway co-option
Source: BMC Genomics. 2016 Jun 27;17:476. doi: 10.1186/s12864-016-2770-7 (PMC4924289; doi:10.1186/s12864-016-2770-7)
Supplement: Additional file 4: — Gene models in gff format. (TGZ 240 kb) [file 12864_2016_2770_MOESM4_ESM.tgz › p_exspectatus-PRJEB6009-WS246-annotations.gff]

##gff-version	3
##Species, BioProject, Release: P. exspectatus, PRJEB6009, WS246
##sequence-region	scaffold134 128001 144384
scaffold134	ALN	gene	132522	138448	2010	+	.	ID=gene00001;Name=scaffold134_135
scaffold134	ALN	mRNA	132522	138448	2010	+	.	ID=mRNA00001;Parent=gene00001;Name=scaffold134_135
scaffold134	ALN	cds	132522	132638	299	+	0	ID=cds00001;Parent=mRNA00001;Name=scaffold134_135;Target=scaffold134-EXSNAP2012.19 1 39 +
scaffold134	ALN	cds	133005	133081	163	+	0	ID=cds00002;Parent=mRNA00001;Name=scaffold134_135;Target=scaffold134-EXSNAP2012.19 40 65 +
scaffold134	ALN	cds	133205	133271	149	+	1	ID=cds00003;Parent=mRNA00001;Name=scaffold134_135;Target=scaffold134-EXSNAP2012.19 66 87 +
scaffold134	ALN	cds	133437	133496	135	+	0	ID=cds00004;Parent=mRNA00001;Name=scaffold134_135;Target=scaffold134-EXSNAP2012.19 88 107 +
scaffold134	ALN	cds	133764	133819	140	+	0	ID=cds00005;Parent=mRNA00001;Name=scaffold134_135;Target=scaffold134-EXSNAP2012.19 108 126 +
scaffold134	ALN	cds	134099	134185	194	+	1	ID=cds00006;Parent=mRNA00001;Name=scaffold134_135;Target=scaffold134-EXSNAP2012.19 127 155 +
scaffold134	ALN	cds	134926	134992	161	+	1	ID=cds00007;Parent=mRNA00001;Name=scaffold134_135;Target=scaffold134-EXSNAP2012.19 156 177 +
scaffold134	ALN	cds	135529	135810	132	+	0	ID=cds00008;Parent=mRNA00001;Name=scaffold134_135;Target=scaffold134-EXSNAP2012.19 178 218 +
scaffold134	ALN	cds	136058	136171	222	+	0	ID=cds00009;Parent=mRNA00001;Name=scaffold134_135;Target=scaffold134-EXSNAP2012.19 219 256 +
scaffold134	ALN	cds	136323	136384	143	+	0	ID=cds00010;Parent=mRNA00001;Name=scaffold134_135;Target=scaffold134-EXSNAP2012.19 257 277 +
scaffold134	ALN	cds	136839	136902	149	+	1	ID=cds00011;Parent=mRNA00001;Name=scaffold134_135;Target=scaffold134-EXSNAP2012.19 278 298 +
scaffold134	ALN	cds	137137	137219	203	+	0	ID=cds00012;Parent=mRNA00001;Name=scaffold134_135;Target=scaffold134-EXSNAP2012.19 299 326 +
scaffold134	ALN	cds	137742	137852	226	+	1	ID=cds00013;Parent=mRNA00001;Name=scaffold134_135;Target=scaffold134-EXSNAP2012.19 327 363 +
scaffold134	ALN	cds	137986	138091	206	+	1	ID=cds00014;Parent=mRNA00001;Name=scaffold134_135;Target=scaffold134-EXSNAP2012.19 364 398 +
scaffold134	ALN	cds	138332	138448	230	+	0	ID=cds00015;Parent=mRNA00001;Name=scaffold134_135;Target=scaffold134-EXSNAP2012.19 399 439 +
##sequence-region	scaffold441 185345 216064
scaffold441	ALN	gene	191198	200454	2860	-	.	ID=gene00002;Name=scaffold441_195
scaffold441	ALN	mRNA	191198	200454	2860	-	.	ID=mRNA00002;Parent=gene00002;Name=scaffold441_195
scaffold441	ALN	cds	200341	200454	284	-	0	ID=cds00016;Parent=mRNA00002;Name=scaffold441_195;Target=scaffold441-EXSNAP2012.15 1 38 +
scaffold441	ALN	cds	200211	200266	138	-	0	ID=cds00017;Parent=mRNA00002;Name=scaffold441_195;Target=scaffold441-EXSNAP2012.15 39 57 +
scaffold441	ALN	cds	200083	200159	167	-	1	ID=cds00018;Parent=mRNA00002;Name=scaffold441_195;Target=scaffold441-EXSNAP2012.15 58 82 +
scaffold441	ALN	cds	199748	200005	-22	-	2	ID=cds00019;Parent=mRNA00002;Name=scaffold441_195;Target=scaffold441-EXSNAP2012.15 122 158 +
scaffold441	ALN	cds	199573	199681	213	-	0	ID=cds00020;Parent=mRNA00002;Name=scaffold441_195;Target=scaffold441-EXSNAP2012.15 159 194 +
scaffold441	ALN	cds	199458	199524	152	-	2	ID=cds00021;Parent=mRNA00002;Name=scaffold441_195;Target=scaffold441-EXSNAP2012.15 195 217 +
scaffold441	ALN	cds	199361	199409	122	-	1	ID=cds00022;Parent=mRNA00002;Name=scaffold441_195;Target=scaffold441-EXSNAP2012.15 218 233 +
scaffold441	ALN	cds	199205	199295	189	-	0	ID=cds00023;Parent=mRNA00002;Name=scaffold441_195;Target=scaffold441-EXSNAP2012.15 234 263 +
scaffold441	ALN	cds	199028	199094	132	-	2	ID=cds00024;Parent=mRNA00002;Name=scaffold441_195;Target=scaffold441-EXSNAP2012.15 264 286 +
scaffold441	ALN	cds	198846	198957	222	-	1	ID=cds00025;Parent=mRNA00002;Name=scaffold441_195;Target=scaffold441-EXSNAP2012.15 287 323 +
scaffold441	ALN	cds	198643	198732	190	-	0	ID=cds00026;Parent=mRNA00002;Name=scaffold441_195;Target=scaffold441-EXSNAP2012.15 324 353 +
scaffold441	ALN	cds	196342	196473	264	-	0	ID=cds00027;Parent=mRNA00002;Name=scaffold441_195;Target=scaffold441-EXSNAP2012.15 354 397 +
scaffold441	ALN	cds	195953	196025	182	-	0	ID=cds00028;Parent=mRNA00002;Name=scaffold441_195;Target=scaffold441-EXSNAP2012.15 398 421 +
scaffold441	ALN	cds	195756	195863	234	-	2	ID=cds00029;Parent=mRNA00002;Name=scaffold441_195;Target=scaffold441-EXSNAP2012.15 422 457 +
scaffold441	ALN	cds	195575	195705	270	-	2	ID=cds00030;Parent=mRNA00002;Name=scaffold441_195;Target=scaffold441-EXSNAP2012.15 458 501 +
scaffold441	ALN	cds	195517	195540	65	-	0	ID=cds00031;Parent=mRNA00002;Name=scaffold441_195;Target=scaffold441-EXSNAP2012.15 502 509 +
scaffold441	ALN	cds	195139	195462	-331	-	0	ID=cds00032;Parent=mRNA00002;Name=scaffold441_195;Target=scaffold441-EXSNAP2012.15 544 566 +
scaffold441	ALN	cds	194992	195078	187	-	0	ID=cds00033;Parent=mRNA00002;Name=scaffold441_195;Target=scaffold441-EXSNAP2012.15 567 595 +
scaffold441	ALN	cds	194532	194826	-375	-	0	ID=cds00034;Parent=mRNA00002;Name=scaffold441_195;Target=scaffold441-EXSNAP2012.15 596 652 +
scaffold441	ALN	cds	194414	194482	156	-	2	ID=cds00035;Parent=mRNA00002;Name=scaffold441_195;Target=scaffold441-EXSNAP2012.15 653 675 +
scaffold441	ALN	cds	193948	194025	175	-	2	ID=cds00036;Parent=mRNA00002;Name=scaffold441_195;Target=scaffold441-EXSNAP2012.15 676 701 +
scaffold441	ALN	cds	193828	193902	162	-	2	ID=cds00037;Parent=mRNA00002;Name=scaffold441_195;Target=scaffold441-EXSNAP2012.15 702 726 +
scaffold441	ALN	cds	193687	193775	179	-	2	ID=cds00038;Parent=mRNA00002;Name=scaffold441_195;Target=scaffold441-EXSNAP2012.15 727 756 +
scaffold441	ALN	cds	193477	193598	256	-	0	ID=cds00039;Parent=mRNA00002;Name=scaffold441_195;Target=scaffold441-EXSNAP2012.15 757 796 +
scaffold441	ALN	cds	193330	193367	94	-	1	ID=cds00040;Parent=mRNA00002;Name=scaffold441_195;Target=scaffold441-EXSNAP2012.15 797 809 +
scaffold441	ALN	cds	193174	193251	177	-	2	ID=cds00041;Parent=mRNA00002;Name=scaffold441_195;Target=scaffold441-EXSNAP2012.15 810 835 +
scaffold441	ALN	cds	192835	193064	-246	-	2	ID=cds00042;Parent=mRNA00002;Name=scaffold441_195;Target=scaffold441-EXSNAP2012.15 836 886 +
scaffold441	ALN	cds	192679	192754	173	-	0	ID=cds00043;Parent=mRNA00002;Name=scaffold441_195;Target=scaffold441-EXSNAP2012.15 887 911 +
scaffold441	ALN	cds	192423	192524	227	-	2	ID=cds00044;Parent=mRNA00002;Name=scaffold441_195;Target=scaffold441-EXSNAP2012.15 912 945 +
scaffold441	ALN	cds	192278	192369	190	-	2	ID=cds00045;Parent=mRNA00002;Name=scaffold441_195;Target=scaffold441-EXSNAP2012.15 946 976 +
scaffold441	ALN	cds	191946	192078	269	-	0	ID=cds00046;Parent=mRNA00002;Name=scaffold441_195;Target=scaffold441-EXSNAP2012.15 977 1020 +
scaffold441	ALN	cds	191551	191607	137	-	2	ID=cds00047;Parent=mRNA00002;Name=scaffold441_195;Target=scaffold441-EXSNAP2012.15 1021 1039 +
scaffold441	ALN	cds	191332	191391	131	-	2	ID=cds00048;Parent=mRNA00002;Name=scaffold441_195;Target=scaffold441-EXSNAP2012.15 1040 1059 +
scaffold441	ALN	cds	191198	191245	98	-	2	ID=cds00049;Parent=mRNA00002;Name=scaffold441_195;Target=scaffold441-EXSNAP2012.15 1060 1075 +
##sequence-region	scaffold228 84993 115712
scaffold228	ALN	gene	97189	97433	380	-	.	ID=gene00003;Name=scaffold228_97
scaffold228	ALN	mRNA	97189	97433	380	-	.	ID=mRNA00003;Parent=gene00003;Name=scaffold228_97
scaffold228	ALN	cds	97320	97433	284	-	0	ID=cds00050;Parent=mRNA00003;Name=scaffold228_97;Target=scaffold441-EXSNAP2012.15 1 38 +
scaffold228	ALN	cds	97189	97245	142	-	0	ID=cds00051;Parent=mRNA00003;Name=scaffold228_97;Target=scaffold441-EXSNAP2012.15 39 57 +
##sequence-region	scaffold482 1 29696
scaffold482	ALN	gene	10962	23113	2049	-	.	ID=gene00004;Name=scaffold482_17
scaffold482	ALN	mRNA	10962	23113	2049	-	.	ID=mRNA00004;Parent=gene00004;Name=scaffold482_17
scaffold482	ALN	cds	23010	23113	285	-	0	ID=cds00052;Parent=mRNA00004;Name=scaffold482_17;Target=s4547 1 35 +
scaffold482	ALN	cds	22441	22549	260	-	1	ID=cds00053;Parent=mRNA00004;Name=scaffold482_17;Target=s4547 36 71 +
scaffold482	ALN	cds	20934	21032	212	-	0	ID=cds00054;Parent=mRNA00004;Name=scaffold482_17;Target=s4547 72 104 +
scaffold482	ALN	cds	19942	20046	222	-	0	ID=cds00055;Parent=mRNA00004;Name=scaffold482_17;Target=s4547 105 139 +
scaffold482	ALN	cds	19759	19833	157	-	0	ID=cds00056;Parent=mRNA00004;Name=scaffold482_17;Target=s4547 140 164 +
scaffold482	ALN	cds	19123	19218	201	-	0	ID=cds00057;Parent=mRNA00004;Name=scaffold482_17;Target=s4547 165 196 +
scaffold482	ALN	cds	18305	18498	-476	-	0	ID=cds00058;Parent=mRNA00004;Name=scaffold482_17;Target=s4547 264 289 +
scaffold482	ALN	cds	17863	17928	167	-	0	ID=cds00059;Parent=mRNA00004;Name=scaffold482_17;Target=s4547 290 311 +
scaffold482	ALN	cds	15766	15854	192	-	0	ID=cds00060;Parent=mRNA00004;Name=scaffold482_17;Target=s4547 312 341 +
scaffold482	ALN	cds	15454	15571	253	-	1	ID=cds00061;Parent=mRNA00004;Name=scaffold482_17;Target=s4547 342 380 +
scaffold482	ALN	cds	14474	14536	155	-	0	ID=cds00062;Parent=mRNA00004;Name=scaffold482_17;Target=s4547 381 401 +
scaffold482	ALN	cds	14148	14213	156	-	0	ID=cds00063;Parent=mRNA00004;Name=scaffold482_17;Target=s4547 402 423 +
scaffold482	ALN	cds	13719	13772	141	-	0	ID=cds00064;Parent=mRNA00004;Name=scaffold482_17;Target=s4547 424 441 +
scaffold482	ALN	cds	13364	13438	193	-	0	ID=cds00065;Parent=mRNA00004;Name=scaffold482_17;Target=s4547 442 466 +
scaffold482	ALN	cds	13118	13122	32	-	0	ID=cds00066;Parent=mRNA00004;Name=scaffold482_17;Target=s4547 467 468 +
scaffold482	ALN	cds	12405	12485	150	-	1	ID=cds00067;Parent=mRNA00004;Name=scaffold482_17;Target=s4547 469 495 +
scaffold482	ALN	cds	11681	11765	204	-	1	ID=cds00068;Parent=mRNA00004;Name=scaffold482_17;Target=s4547 496 523 +
scaffold482	ALN	cds	11438	11500	163	-	0	ID=cds00069;Parent=mRNA00004;Name=scaffold482_17;Target=s4547 524 544 +
scaffold482	ALN	cds	10962	11138	373	-	0	ID=cds00070;Parent=mRNA00004;Name=scaffold482_17;Target=s4547 545 603 +
##sequence-region	scaffold20 84993 101376
scaffold20	ALN	gene	93176	96392	225	+	.	ID=gene00005;Name=scaffold20_94
scaffold20	ALN	mRNA	93176	96392	225	+	.	ID=mRNA00005;Parent=gene00005;Name=scaffold20_94
scaffold20	ALN	cds	93176	93564	-759	+	0	ID=cds00071;Parent=mRNA00005;Name=scaffold20_94;Target=scaffold20-EXSNAP2012.19 13 71 +
scaffold20	ALN	cds	93744	93841	190	+	1	ID=cds00072;Parent=mRNA00005;Name=scaffold20_94;Target=scaffold20-EXSNAP2012.19 72 104 +
scaffold20	ALN	cds	94618	94670	104	+	2	ID=cds00073;Parent=mRNA00005;Name=scaffold20_94;Target=scaffold20-EXSNAP2012.19 105 121 +
scaffold20	ALN	cds	94779	94828	110	+	0	ID=cds00074;Parent=mRNA00005;Name=scaffold20_94;Target=scaffold20-EXSNAP2012.19 122 138 +
scaffold20	ALN	cds	95038	95151	240	+	1	ID=cds00075;Parent=mRNA00005;Name=scaffold20_94;Target=scaffold20-EXSNAP2012.19 139 176 +
scaffold20	ALN	cds	95707	95835	262	+	1	ID=cds00076;Parent=mRNA00005;Name=scaffold20_94;Target=scaffold20-EXSNAP2012.19 177 219 +
scaffold20	ALN	cds	95883	95965	177	+	1	ID=cds00077;Parent=mRNA00005;Name=scaffold20_94;Target=scaffold20-EXSNAP2012.19 220 247 +
scaffold20	ALN	cds	96012	96251	120	+	2	ID=cds00078;Parent=mRNA00005;Name=scaffold20_94;Target=scaffold20-EXSNAP2012.19 265 306 +
scaffold20	ALN	cds	96303	96392	187	+	2	ID=cds00079;Parent=mRNA00005;Name=scaffold20_94;Target=scaffold20-EXSNAP2012.19 307 336 +
##sequence-region	scaffold1440 1 15360
scaffold1440	ALN	gene	4557	9119	2567	+	.	ID=gene00006;Name=scaffold1440_6
scaffold1440	ALN	mRNA	4557	9119	2567	+	.	ID=mRNA00006;Parent=gene00006;Name=scaffold1440_6
scaffold1440	ALN	cds	4557	4643	226	+	0	ID=cds00080;Parent=mRNA00006;Name=scaffold1440_6;Target=scaffold1440-EXSNAP2012.2 1 29 +
scaffold1440	ALN	cds	4689	4782	191	+	0	ID=cds00081;Parent=mRNA00006;Name=scaffold1440_6;Target=scaffold1440-EXSNAP2012.2 30 60 +
scaffold1440	ALN	cds	4837	4876	111	+	2	ID=cds00082;Parent=mRNA00006;Name=scaffold1440_6;Target=scaffold1440-EXSNAP2012.2 61 74 +
scaffold1440	ALN	cds	4998	5116	226	+	1	ID=cds00083;Parent=mRNA00006;Name=scaffold1440_6;Target=scaffold1440-EXSNAP2012.2 75 113 +
scaffold1440	ALN	cds	5180	5262	184	+	2	ID=cds00084;Parent=mRNA00006;Name=scaffold1440_6;Target=scaffold1440-EXSNAP2012.2 114 141 +
scaffold1440	ALN	cds	5466	5578	99	+	0	ID=cds00085;Parent=mRNA00006;Name=scaffold1440_6;Target=scaffold1440-EXSNAP2012.2 142 179 +
scaffold1440	ALN	cds	5648	5795	297	+	1	ID=cds00086;Parent=mRNA00006;Name=scaffold1440_6;Target=scaffold1440-EXSNAP2012.2 180 228 +
scaffold1440	ALN	cds	5874	5935	143	+	0	ID=cds00087;Parent=mRNA00006;Name=scaffold1440_6;Target=scaffold1440-EXSNAP2012.2 229 249 +
scaffold1440	ALN	cds	6221	6316	193	+	1	ID=cds00088;Parent=mRNA00006;Name=scaffold1440_6;Target=scaffold1440-EXSNAP2012.2 250 281 +
scaffold1440	ALN	cds	6582	6668	151	+	1	ID=cds00089;Parent=mRNA00006;Name=scaffold1440_6;Target=scaffold1440-EXSNAP2012.2 282 310 +
scaffold1440	ALN	cds	6755	6815	126	+	1	ID=cds00090;Parent=mRNA00006;Name=scaffold1440_6;Target=scaffold1440-EXSNAP2012.2 311 330 +
scaffold1440	ALN	cds	6974	7061	181	+	0	ID=cds00091;Parent=mRNA00006;Name=scaffold1440_6;Target=scaffold1440-EXSNAP2012.2 331 359 +
scaffold1440	ALN	cds	7122	7388	-188	+	2	ID=cds00092;Parent=mRNA00006;Name=scaffold1440_6;Target=scaffold1440-EXSNAP2012.2 397 430 +
scaffold1440	ALN	cds	7461	7464	16	+	2	ID=cds00093;Parent=mRNA00006;Name=scaffold1440_6;Target=scaffold1440-EXSNAP2012.2 431 431 +
scaffold1440	ALN	cds	7512	7534	29	+	1	ID=cds00094;Parent=mRNA00006;Name=scaffold1440_6;Target=scaffold1440-EXSNAP2012.2 432 438 +
scaffold1440	ALN	cds	7760	7850	190	+	2	ID=cds00095;Parent=mRNA00006;Name=scaffold1440_6;Target=scaffold1440-EXSNAP2012.2 439 468 +
scaffold1440	ALN	cds	8251	8411	296	+	1	ID=cds00096;Parent=mRNA00006;Name=scaffold1440_6;Target=scaffold1440-EXSNAP2012.2 469 522 +
scaffold1440	ALN	cds	8486	8618	282	+	2	ID=cds00097;Parent=mRNA00006;Name=scaffold1440_6;Target=scaffold1440-EXSNAP2012.2 523 566 +
scaffold1440	ALN	cds	8665	8807	301	+	1	ID=cds00098;Parent=mRNA00006;Name=scaffold1440_6;Target=scaffold1440-EXSNAP2012.2 567 614 +
scaffold1440	ALN	cds	8988	9119	295	+	2	ID=cds00099;Parent=mRNA00006;Name=scaffold1440_6;Target=scaffold1440-EXSNAP2012.2 615 658 +
##sequence-region	scaffold182 128001 158720
scaffold182	ALN	gene	134795	147093	2729	-	.	ID=gene00007;Name=scaffold182_140
scaffold182	ALN	mRNA	134795	147093	2729	-	.	ID=mRNA00007;Parent=gene00007;Name=scaffold182_140
scaffold182	ALN	cds	146992	147093	191	-	0	ID=cds00100;Parent=mRNA00007;Name=scaffold182_140;Target=s4571 1 34 +
scaffold182	ALN	cds	146030	146389	534	-	0	ID=cds00101;Parent=mRNA00007;Name=scaffold182_140;Target=s4571 35 152 +
scaffold182	ALN	cds	138237	138401	298	-	0	ID=cds00102;Parent=mRNA00007;Name=scaffold182_140;Target=s4571 153 207 +
scaffold182	ALN	cds	137959	138000	67	-	0	ID=cds00103;Parent=mRNA00007;Name=scaffold182_140;Target=s4571 208 221 +
scaffold182	ALN	cds	137812	137883	164	-	0	ID=cds00104;Parent=mRNA00007;Name=scaffold182_140;Target=s4571 222 245 +
scaffold182	ALN	cds	137331	137455	227	-	0	ID=cds00105;Parent=mRNA00007;Name=scaffold182_140;Target=s4571 246 287 +
scaffold182	ALN	cds	136494	136634	269	-	1	ID=cds00106;Parent=mRNA00007;Name=scaffold182_140;Target=s4571 288 334 +
scaffold182	ALN	cds	136292	136415	232	-	1	ID=cds00107;Parent=mRNA00007;Name=scaffold182_140;Target=s4571 335 375 +
scaffold182	ALN	cds	136120	136188	123	-	0	ID=cds00108;Parent=mRNA00007;Name=scaffold182_140;Target=s4571 376 398 +
scaffold182	ALN	cds	135973	136024	115	-	0	ID=cds00109;Parent=mRNA00007;Name=scaffold182_140;Target=s4571 399 415 +
scaffold182	ALN	cds	135690	135865	363	-	2	ID=cds00110;Parent=mRNA00007;Name=scaffold182_140;Target=s4571 416 474 +
scaffold182	ALN	cds	135506	135637	257	-	0	ID=cds00111;Parent=mRNA00007;Name=scaffold182_140;Target=s4571 475 518 +
scaffold182	ALN	cds	135272	135413	263	-	0	ID=cds00112;Parent=mRNA00007;Name=scaffold182_140;Target=s4571 519 565 +
scaffold182	ALN	cds	134795	134967	301	-	2	ID=cds00113;Parent=mRNA00007;Name=scaffold182_140;Target=s4571 566 623 +
##sequence-region	scaffold61 328705 359424
scaffold61	ALN	gene	342823	347927	3189	+	.	ID=gene00008;Name=scaffold61_345
scaffold61	ALN	mRNA	342823	347927	3189	+	.	ID=mRNA00008;Parent=gene00008;Name=scaffold61_345
scaffold61	ALN	cds	342823	342834	92	+	0	ID=cds00114;Parent=mRNA00008;Name=scaffold61_345;Target=scaffold61-EXSNAP2012.64 1 4 +
scaffold61	ALN	cds	343003	343120	226	+	0	ID=cds00115;Parent=mRNA00008;Name=scaffold61_345;Target=scaffold61-EXSNAP2012.64 5 43 +
scaffold61	ALN	cds	343167	343255	187	+	2	ID=cds00116;Parent=mRNA00008;Name=scaffold61_345;Target=scaffold61-EXSNAP2012.64 44 73 +
scaffold61	ALN	cds	344095	344217	280	+	0	ID=cds00117;Parent=mRNA00008;Name=scaffold61_345;Target=scaffold61-EXSNAP2012.64 74 114 +
scaffold61	ALN	cds	344485	344624	300	+	0	ID=cds00118;Parent=mRNA00008;Name=scaffold61_345;Target=scaffold61-EXSNAP2012.64 115 161 +
scaffold61	ALN	cds	344880	344940	128	+	1	ID=cds00119;Parent=mRNA00008;Name=scaffold61_345;Target=scaffold61-EXSNAP2012.64 162 181 +
scaffold61	ALN	cds	345006	345074	125	+	0	ID=cds00120;Parent=mRNA00008;Name=scaffold61_345;Target=scaffold61-EXSNAP2012.64 182 204 +
scaffold61	ALN	cds	345228	345410	321	+	0	ID=cds00121;Parent=mRNA00008;Name=scaffold61_345;Target=scaffold61-EXSNAP2012.64 205 265 +
scaffold61	ALN	cds	345503	345658	288	+	0	ID=cds00122;Parent=mRNA00008;Name=scaffold61_345;Target=scaffold61-EXSNAP2012.64 266 317 +
scaffold61	ALN	cds	345725	345875	301	+	0	ID=cds00123;Parent=mRNA00008;Name=scaffold61_345;Target=scaffold61-EXSNAP2012.64 318 367 +
scaffold61	ALN	cds	345956	346104	304	+	2	ID=cds00124;Parent=mRNA00008;Name=scaffold61_345;Target=scaffold61-EXSNAP2012.64 368 417 +
scaffold61	ALN	cds	346172	346240	147	+	0	ID=cds00125;Parent=mRNA00008;Name=scaffold61_345;Target=scaffold61-EXSNAP2012.64 418 440 +
scaffold61	ALN	cds	346309	346452	285	+	0	ID=cds00126;Parent=mRNA00008;Name=scaffold61_345;Target=scaffold61-EXSNAP2012.64 441 488 +
scaffold61	ALN	cds	346551	346765	436	+	0	ID=cds00127;Parent=mRNA00008;Name=scaffold61_345;Target=scaffold61-EXSNAP2012.64 489 560 +
scaffold61	ALN	cds	347481	347639	325	+	1	ID=cds00128;Parent=mRNA00008;Name=scaffold61_345;Target=scaffold61-EXSNAP2012.64 561 613 +
scaffold61	ALN	cds	347837	347927	184	+	1	ID=cds00129;Parent=mRNA00008;Name=scaffold61_345;Target=scaffold61-EXSNAP2012.64 614 643 +
##sequence-region	scaffold14 586753 603136
scaffold14	ALN	gene	592318	600887	2406	+	.	ID=gene00009;Name=scaffold14_596
scaffold14	ALN	mRNA	592318	600887	2406	+	.	ID=mRNA00009;Parent=gene00009;Name=scaffold14_596
scaffold14	ALN	cds	592318	592677	697	+	0	ID=cds00130;Parent=mRNA00009;Name=scaffold14_596;Target=s4431 1 120 +
scaffold14	ALN	cds	594664	594744	155	+	0	ID=cds00131;Parent=mRNA00009;Name=scaffold14_596;Target=s4431 121 147 +
scaffold14	ALN	cds	595030	595129	174	+	0	ID=cds00132;Parent=mRNA00009;Name=scaffold14_596;Target=s4431 148 180 +
scaffold14	ALN	cds	596345	596418	175	+	2	ID=cds00133;Parent=mRNA00009;Name=scaffold14_596;Target=s4431 181 205 +
scaffold14	ALN	cds	598995	599071	159	+	0	ID=cds00134;Parent=mRNA00009;Name=scaffold14_596;Target=s4431 206 231 +
scaffold14	ALN	cds	599140	599257	240	+	1	ID=cds00135;Parent=mRNA00009;Name=scaffold14_596;Target=s4431 232 270 +
scaffold14	ALN	cds	599827	599969	261	+	0	ID=cds00136;Parent=mRNA00009;Name=scaffold14_596;Target=s4431 271 318 +
scaffold14	ALN	cds	600044	600206	282	+	1	ID=cds00137;Parent=mRNA00009;Name=scaffold14_596;Target=s4431 319 372 +
scaffold14	ALN	cds	600345	600419	171	+	0	ID=cds00138;Parent=mRNA00009;Name=scaffold14_596;Target=s4431 373 397 +
scaffold14	ALN	cds	600504	600619	225	+	0	ID=cds00139;Parent=mRNA00009;Name=scaffold14_596;Target=s4431 398 436 +
scaffold14	ALN	cds	600668	600887	399	+	1	ID=cds00140;Parent=mRNA00009;Name=scaffold14_596;Target=s4431 437 509 +
##sequence-region	scaffold140 357377 383914
scaffold140	ALN	gene	372678	382087	921	+	.	ID=gene00010;Name=scaffold140_377
scaffold140	ALN	mRNA	372678	382087	921	+	.	ID=mRNA00010;Parent=gene00010;Name=scaffold140_377
scaffold140	ALN	cds	372678	372753	144	+	0	ID=cds00141;Parent=mRNA00010;Name=scaffold140_377;Target=s4419 1 25 +
scaffold140	ALN	cds	372974	373040	152	+	2	ID=cds00142;Parent=mRNA00010;Name=scaffold140_377;Target=s4419 26 48 +
scaffold140	ALN	cds	373082	373144	145	+	1	ID=cds00143;Parent=mRNA00010;Name=scaffold140_377;Target=s4419 49 69 +
scaffold140	ALN	cds	373191	373302	231	+	1	ID=cds00144;Parent=mRNA00010;Name=scaffold140_377;Target=s4419 70 106 +
scaffold140	ALN	cds	373458	373765	-116	+	0	ID=cds00145;Parent=mRNA00010;Name=scaffold140_377;Target=s4419 164 215 +
scaffold140	ALN	cds	375966	376011	63	+	1	ID=cds00146;Parent=mRNA00010;Name=scaffold140_377;Target=s4419 216 231 +
scaffold140	ALN	cds	376080	376176	195	+	0	ID=cds00147;Parent=mRNA00010;Name=scaffold140_377;Target=s4419 232 263 +
scaffold140	ALN	cds	376232	376366	291	+	2	ID=cds00148;Parent=mRNA00010;Name=scaffold140_377;Target=s4419 264 308 +
scaffold140	ALN	cds	378335	378476	195	+	2	ID=cds00149;Parent=mRNA00010;Name=scaffold140_377;Target=s4419 309 351 +
scaffold140	ALN	cds	381238	381271	72	+	1	ID=cds00150;Parent=mRNA00010;Name=scaffold140_377;Target=s4419 352 364 +
scaffold140	ALN	cds	382024	382087	86	+	0	ID=cds00151;Parent=mRNA00010;Name=scaffold140_377;Target=s4419 365 385 +
##sequence-region	scaffold118 142337 173056
scaffold118	ALN	gene	156479	166114	8092	+	.	ID=gene00011;Name=scaffold118_161
scaffold118	ALN	mRNA	156479	166114	8092	+	.	ID=mRNA00011;Parent=gene00011;Name=scaffold118_161
scaffold118	ALN	cds	156479	156570	165	+	0	ID=cds00152;Parent=mRNA00011;Name=scaffold118_161;Target=s4461 1 23 +
scaffold118	ALN	cds	156662	156770	203	+	1	ID=cds00153;Parent=mRNA00011;Name=scaffold118_161;Target=s4461 24 59 +
scaffold118	ALN	cds	157006	157153	287	+	0	ID=cds00154;Parent=mRNA00011;Name=scaffold118_161;Target=s4461 60 108 +
scaffold118	ALN	cds	157239	157251	43	+	2	ID=cds00155;Parent=mRNA00011;Name=scaffold118_161;Target=s4461 109 113 +
scaffold118	ALN	cds	158394	158560	327	+	1	ID=cds00156;Parent=mRNA00011;Name=scaffold118_161;Target=s4461 114 168 +
scaffold118	ALN	cds	158606	158774	358	+	2	ID=cds00157;Parent=mRNA00011;Name=scaffold118_161;Target=s4461 169 225 +
scaffold118	ALN	cds	158851	158966	260	+	1	ID=cds00158;Parent=mRNA00011;Name=scaffold118_161;Target=s4461 226 263 +
scaffold118	ALN	cds	159014	159087	180	+	2	ID=cds00159;Parent=mRNA00011;Name=scaffold118_161;Target=s4461 264 288 +
scaffold118	ALN	cds	159163	159296	241	+	0	ID=cds00160;Parent=mRNA00011;Name=scaffold118_161;Target=s4461 289 333 +
scaffold118	ALN	cds	159375	159467	181	+	1	ID=cds00161;Parent=mRNA00011;Name=scaffold118_161;Target=s4461 334 364 +
scaffold118	ALN	cds	159526	159740	391	+	1	ID=cds00162;Parent=mRNA00011;Name=scaffold118_161;Target=s4461 365 435 +
scaffold118	ALN	cds	159807	159922	258	+	2	ID=cds00163;Parent=mRNA00011;Name=scaffold118_161;Target=s4461 436 474 +
scaffold118	ALN	cds	160090	160148	103	+	0	ID=cds00164;Parent=mRNA00011;Name=scaffold118_161;Target=s4461 475 494 +
scaffold118	ALN	cds	160207	160282	170	+	1	ID=cds00165;Parent=mRNA00011;Name=scaffold118_161;Target=s4461 495 519 +
scaffold118	ALN	cds	160425	160498	153	+	0	ID=cds00166;Parent=mRNA00011;Name=scaffold118_161;Target=s4461 520 544 +
scaffold118	ALN	cds	160557	160687	250	+	1	ID=cds00167;Parent=mRNA00011;Name=scaffold118_161;Target=s4461 545 587 +
scaffold118	ALN	cds	160736	160826	199	+	2	ID=cds00168;Parent=mRNA00011;Name=scaffold118_161;Target=s4461 588 618 +
scaffold118	ALN	cds	160879	160979	177	+	1	ID=cds00169;Parent=mRNA00011;Name=scaffold118_161;Target=s4461 619 651 +
scaffold118	ALN	cds	161027	161111	196	+	2	ID=cds00170;Parent=mRNA00011;Name=scaffold118_161;Target=s4461 652 680 +
scaffold118	ALN	cds	161460	161570	213	+	1	ID=cds00171;Parent=mRNA00011;Name=scaffold118_161;Target=s4461 681 717 +
scaffold118	ALN	cds	161800	162003	387	+	1	ID=cds00172;Parent=mRNA00011;Name=scaffold118_161;Target=s4461 718 785 +
scaffold118	ALN	cds	162363	162531	330	+	1	ID=cds00173;Parent=mRNA00011;Name=scaffold118_161;Target=s4461 786 841 +
scaffold118	ALN	cds	162580	162708	247	+	0	ID=cds00174;Parent=mRNA00011;Name=scaffold118_161;Target=s4461 842 884 +
scaffold118	ALN	cds	162758	162848	196	+	0	ID=cds00175;Parent=mRNA00011;Name=scaffold118_161;Target=s4461 885 914 +
scaffold118	ALN	cds	162906	163063	285	+	2	ID=cds00176;Parent=mRNA00011;Name=scaffold118_161;Target=s4461 915 967 +
scaffold118	ALN	cds	163209	163295	195	+	0	ID=cds00177;Parent=mRNA00011;Name=scaffold118_161;Target=s4461 968 996 +
scaffold118	ALN	cds	163343	163429	173	+	0	ID=cds00178;Parent=mRNA00011;Name=scaffold118_161;Target=s4461 997 1025 +
scaffold118	ALN	cds	163485	163618	244	+	0	ID=cds00179;Parent=mRNA00011;Name=scaffold118_161;Target=s4461 1026 1070 +
scaffold118	ALN	cds	163676	163775	217	+	1	ID=cds00180;Parent=mRNA00011;Name=scaffold118_161;Target=s4461 1071 1103 +
scaffold118	ALN	cds	163821	163938	245	+	0	ID=cds00181;Parent=mRNA00011;Name=scaffold118_161;Target=s4461 1104 1142 +
scaffold118	ALN	cds	164082	164224	288	+	2	ID=cds00182;Parent=mRNA00011;Name=scaffold118_161;Target=s4461 1143 1190 +
scaffold118	ALN	cds	164287	164424	286	+	0	ID=cds00183;Parent=mRNA00011;Name=scaffold118_161;Target=s4461 1191 1236 +
scaffold118	ALN	cds	164491	164565	173	+	0	ID=cds00184;Parent=mRNA00011;Name=scaffold118_161;Target=s4461 1237 1261 +
scaffold118	ALN	cds	164612	164770	336	+	0	ID=cds00185;Parent=mRNA00011;Name=scaffold118_161;Target=s4461 1262 1314 +
scaffold118	ALN	cds	164818	164882	146	+	0	ID=cds00186;Parent=mRNA00011;Name=scaffold118_161;Target=s4461 1315 1336 +
scaffold118	ALN	cds	164953	165058	225	+	1	ID=cds00187;Parent=mRNA00011;Name=scaffold118_161;Target=s4461 1337 1371 +
scaffold118	ALN	cds	165206	166114	1471	+	0	ID=cds00188;Parent=mRNA00011;Name=scaffold118_161;Target=s4461 1372 1674 +
##sequence-region	scaffold230 113665 144384
scaffold230	ALN	gene	123766	133813	4384	-	.	ID=gene00012;Name=scaffold230_128
scaffold230	ALN	mRNA	123766	133813	4384	-	.	ID=mRNA00012;Parent=gene00012;Name=scaffold230_128
scaffold230	ALN	cds	133538	133813	572	-	0	ID=cds00189;Parent=mRNA00012;Name=scaffold230_128;Target=s4501 1 92 +
scaffold230	ALN	cds	132857	132946	183	-	0	ID=cds00190;Parent=mRNA00012;Name=scaffold230_128;Target=s4501 93 122 +
scaffold230	ALN	cds	132776	132818	100	-	0	ID=cds00191;Parent=mRNA00012;Name=scaffold230_128;Target=s4501 123 136 +
scaffold230	ALN	cds	131751	132058	559	-	2	ID=cds00192;Parent=mRNA00012;Name=scaffold230_128;Target=s4501 137 239 +
scaffold230	ALN	cds	130173	130343	336	-	0	ID=cds00193;Parent=mRNA00012;Name=scaffold230_128;Target=s4501 240 296 +
scaffold230	ALN	cds	129772	129894	260	-	0	ID=cds00194;Parent=mRNA00012;Name=scaffold230_128;Target=s4501 297 337 +
scaffold230	ALN	cds	128704	129031	608	-	0	ID=cds00195;Parent=mRNA00012;Name=scaffold230_128;Target=s4501 338 446 +
scaffold230	ALN	cds	127363	127475	241	-	2	ID=cds00196;Parent=mRNA00012;Name=scaffold230_128;Target=s4501 447 484 +
scaffold230	ALN	cds	126326	126640	570	-	0	ID=cds00197;Parent=mRNA00012;Name=scaffold230_128;Target=s4501 485 589 +
scaffold230	ALN	cds	125891	125984	214	-	0	ID=cds00198;Parent=mRNA00012;Name=scaffold230_128;Target=s4501 590 620 +
scaffold230	ALN	cds	125452	125522	180	-	2	ID=cds00199;Parent=mRNA00012;Name=scaffold230_128;Target=s4501 621 644 +
scaffold230	ALN	cds	125126	125244	215	-	0	ID=cds00200;Parent=mRNA00012;Name=scaffold230_128;Target=s4501 645 684 +
scaffold230	ALN	cds	124837	125005	340	-	1	ID=cds00201;Parent=mRNA00012;Name=scaffold230_128;Target=s4501 685 740 +
scaffold230	ALN	cds	124498	124575	174	-	0	ID=cds00202;Parent=mRNA00012;Name=scaffold230_128;Target=s4501 741 766 +
scaffold230	ALN	cds	124276	124350	178	-	0	ID=cds00203;Parent=mRNA00012;Name=scaffold230_128;Target=s4501 767 791 +
scaffold230	ALN	cds	123990	124123	287	-	0	ID=cds00204;Parent=mRNA00012;Name=scaffold230_128;Target=s4501 792 836 +
scaffold230	ALN	cds	123766	123871	233	-	1	ID=cds00205;Parent=mRNA00012;Name=scaffold230_128;Target=s4501 837 871 +
##sequence-region	scaffold231 171009 187392
scaffold231	ALN	gene	173682	177842	2155	+	.	ID=gene00013;Name=scaffold231_175
scaffold231	ALN	mRNA	173682	177842	2155	+	.	ID=mRNA00013;Parent=gene00013;Name=scaffold231_175
scaffold231	ALN	cds	173682	173810	323	+	0	ID=cds00206;Parent=mRNA00013;Name=scaffold231_175;Target=s4552 1 43 +
scaffold231	ALN	cds	173919	173976	138	+	0	ID=cds00207;Parent=mRNA00013;Name=scaffold231_175;Target=s4552 44 62 +
scaffold231	ALN	cds	174138	174265	265	+	2	ID=cds00208;Parent=mRNA00013;Name=scaffold231_175;Target=s4552 63 105 +
scaffold231	ALN	cds	174418	174510	157	+	0	ID=cds00209;Parent=mRNA00013;Name=scaffold231_175;Target=s4552 106 136 +
scaffold231	ALN	cds	174999	175112	250	+	0	ID=cds00210;Parent=mRNA00013;Name=scaffold231_175;Target=s4552 137 174 +
scaffold231	ALN	cds	175620	175666	116	+	0	ID=cds00211;Parent=mRNA00013;Name=scaffold231_175;Target=s4552 175 190 +
scaffold231	ALN	cds	175733	175811	209	+	1	ID=cds00212;Parent=mRNA00013;Name=scaffold231_175;Target=s4552 191 216 +
scaffold231	ALN	cds	175969	176071	218	+	0	ID=cds00213;Parent=mRNA00013;Name=scaffold231_175;Target=s4552 217 250 +
scaffold231	ALN	cds	176308	176426	239	+	2	ID=cds00214;Parent=mRNA00013;Name=scaffold231_175;Target=s4552 251 290 +
scaffold231	ALN	cds	176640	176699	138	+	0	ID=cds00215;Parent=mRNA00013;Name=scaffold231_175;Target=s4552 291 310 +
scaffold231	ALN	cds	176897	177000	225	+	0	ID=cds00216;Parent=mRNA00013;Name=scaffold231_175;Target=s4552 311 345 +
scaffold231	ALN	cds	177359	177425	157	+	1	ID=cds00217;Parent=mRNA00013;Name=scaffold231_175;Target=s4552 346 367 +
scaffold231	ALN	cds	177517	177595	171	+	0	ID=cds00218;Parent=mRNA00013;Name=scaffold231_175;Target=s4552 368 393 +
scaffold231	ALN	cds	177742	177842	211	+	2	ID=cds00219;Parent=mRNA00013;Name=scaffold231_175;Target=s4552 394 427 +
##sequence-region	scaffold861 1 58342
scaffold861	ALN	gene	2450	18483	3468	-	.	ID=gene00014;Name=scaffold861_10
scaffold861	ALN	mRNA	2450	18483	3468	-	.	ID=mRNA00014;Parent=gene00014;Name=scaffold861_10
scaffold861	ALN	cds	18346	18483	316	-	0	ID=cds00220;Parent=mRNA00014;Name=scaffold861_10;Target=s4589 1 46 +
scaffold861	ALN	cds	17378	17466	191	-	0	ID=cds00221;Parent=mRNA00014;Name=scaffold861_10;Target=s4589 47 76 +
scaffold861	ALN	cds	16673	16768	168	-	1	ID=cds00222;Parent=mRNA00014;Name=scaffold861_10;Target=s4589 77 108 +
scaffold861	ALN	cds	15457	15553	186	-	1	ID=cds00223;Parent=mRNA00014;Name=scaffold861_10;Target=s4589 109 140 +
scaffold861	ALN	cds	13933	14025	220	-	0	ID=cds00224;Parent=mRNA00014;Name=scaffold861_10;Target=s4589 141 171 +
scaffold861	ALN	cds	12853	12986	272	-	0	ID=cds00225;Parent=mRNA00014;Name=scaffold861_10;Target=s4589 172 216 +
scaffold861	ALN	cds	12390	12453	120	-	1	ID=cds00226;Parent=mRNA00014;Name=scaffold861_10;Target=s4589 217 237 +
scaffold861	ALN	cds	12038	12262	439	-	0	ID=cds00227;Parent=mRNA00014;Name=scaffold861_10;Target=s4589 238 312 +
scaffold861	ALN	cds	11565	11671	223	-	0	ID=cds00228;Parent=mRNA00014;Name=scaffold861_10;Target=s4589 313 348 +
scaffold861	ALN	cds	11302	11431	273	-	1	ID=cds00229;Parent=mRNA00014;Name=scaffold861_10;Target=s4589 349 391 +
scaffold861	ALN	cds	9558	9626	147	-	0	ID=cds00230;Parent=mRNA00014;Name=scaffold861_10;Target=s4589 392 414 +
scaffold861	ALN	cds	8956	9135	336	-	0	ID=cds00231;Parent=mRNA00014;Name=scaffold861_10;Target=s4589 415 474 +
scaffold861	ALN	cds	7412	7510	206	-	0	ID=cds00232;Parent=mRNA00014;Name=scaffold861_10;Target=s4589 475 507 +
scaffold861	ALN	cds	4184	4302	247	-	0	ID=cds00233;Parent=mRNA00014;Name=scaffold861_10;Target=s4589 508 547 +
scaffold861	ALN	cds	3714	4033	603	-	1	ID=cds00234;Parent=mRNA00014;Name=scaffold861_10;Target=s4589 548 653 +
scaffold861	ALN	cds	2450	2646	379	-	2	ID=cds00235;Parent=mRNA00014;Name=scaffold861_10;Target=s4589 654 719 +
##sequence-region	scaffold1070 27649 43198
scaffold1070	ALN	gene	39988	43198	262	-	.	ID=gene00015;Name=scaffold1070_41
scaffold1070	ALN	mRNA	39988	43198	262	-	.	ID=mRNA00015;Parent=gene00015;Name=scaffold1070_41
scaffold1070	ALN	cds	43046	43197	-426	-	0	ID=cds00236;Parent=mRNA00015;Name=scaffold1070_41;Target=s4589 162 203 +
scaffold1070	ALN	cds	42771	42859	-22	-	1	ID=cds00237;Parent=mRNA00015;Name=scaffold1070_41;Target=s4589 204 266 +
scaffold1070	ALN	cds	42424	42485	-7	-	2	ID=cds00238;Parent=mRNA00015;Name=scaffold1070_41;Target=s4589 267 305 +
scaffold1070	ALN	cds	42126	42316	-64	-	0	ID=cds00239;Parent=mRNA00015;Name=scaffold1070_41;Target=s4589 306 405 +
scaffold1070	ALN	cds	41884	41973	22	-	1	ID=cds00240;Parent=mRNA00015;Name=scaffold1070_41;Target=s4589 406 459 +
scaffold1070	ALN	cds	41722	41840	142	-	1	ID=cds00241;Parent=mRNA00015;Name=scaffold1070_41;Target=s4589 460 547 +
scaffold1070	ALN	cds	41252	41571	603	-	2	ID=cds00242;Parent=mRNA00015;Name=scaffold1070_41;Target=s4589 548 653 +
scaffold1070	ALN	cds	39988	40184	379	-	0	ID=cds00243;Parent=mRNA00015;Name=scaffold1070_41;Target=s4589 654 719 +
##sequence-region	scaffold1299 1 29696
scaffold1299	ALN	gene	9500	17380	1451	-	.	ID=gene00016;Name=scaffold1299_13
scaffold1299	ALN	mRNA	9500	17380	1451	-	.	ID=mRNA00016;Parent=gene00016;Name=scaffold1299_13
scaffold1299	ALN	cds	17243	17380	182	-	0	ID=cds00244;Parent=mRNA00016;Name=scaffold1299_13;Target=s4593 1 27 +
scaffold1299	ALN	cds	16265	16353	188	-	0	ID=cds00245;Parent=mRNA00016;Name=scaffold1299_13;Target=s4593 28 57 +
scaffold1299	ALN	cds	15423	15639	-422	-	1	ID=cds00246;Parent=mRNA00016;Name=scaffold1299_13;Target=s4593 90 109 +
scaffold1299	ALN	cds	14672	14753	162	-	0	ID=cds00247;Parent=mRNA00016;Name=scaffold1299_13;Target=s4593 110 136 +
scaffold1299	ALN	cds	13023	13151	233	-	2	ID=cds00248;Parent=mRNA00016;Name=scaffold1299_13;Target=s4593 137 179 +
scaffold1299	ALN	cds	11958	12054	182	-	2	ID=cds00249;Parent=mRNA00016;Name=scaffold1299_13;Target=s4593 180 211 +
scaffold1299	ALN	cds	11108	11325	401	-	1	ID=cds00250;Parent=mRNA00016;Name=scaffold1299_13;Target=s4593 212 284 +
scaffold1299	ALN	cds	10741	10847	230	-	2	ID=cds00251;Parent=mRNA00016;Name=scaffold1299_13;Target=s4593 285 320 +
scaffold1299	ALN	cds	10442	10601	321	-	0	ID=cds00252;Parent=mRNA00016;Name=scaffold1299_13;Target=s4593 321 373 +
scaffold1299	ALN	cds	9500	9784	484	-	2	ID=cds00253;Parent=mRNA00016;Name=scaffold1299_13;Target=s4593 374 468 +
##sequence-region	scaffold539 13313 29696
scaffold539	ALN	gene	25006	28167	1784	+	.	ID=gene00017;Name=scaffold539_26
scaffold539	ALN	mRNA	25006	28167	1784	+	.	ID=mRNA00017;Parent=gene00017;Name=scaffold539_26
scaffold539	ALN	cds	25006	25095	74	+	0	ID=cds00254;Parent=mRNA00017;Name=scaffold539_26;Target=s4577 1 26 +
scaffold539	ALN	cds	25266	25397	227	+	0	ID=cds00255;Parent=mRNA00017;Name=scaffold539_26;Target=s4577 27 70 +
scaffold539	ALN	cds	26613	26707	191	+	0	ID=cds00256;Parent=mRNA00017;Name=scaffold539_26;Target=s4577 71 102 +
scaffold539	ALN	cds	26757	26841	205	+	1	ID=cds00257;Parent=mRNA00017;Name=scaffold539_26;Target=s4577 103 130 +
scaffold539	ALN	cds	26908	27027	223	+	0	ID=cds00258;Parent=mRNA00017;Name=scaffold539_26;Target=s4577 131 170 +
scaffold539	ALN	cds	27076	27165	194	+	0	ID=cds00259;Parent=mRNA00017;Name=scaffold539_26;Target=s4577 171 200 +
scaffold539	ALN	cds	27217	27360	312	+	0	ID=cds00260;Parent=mRNA00017;Name=scaffold539_26;Target=s4577 201 248 +
scaffold539	ALN	cds	27403	27724	379	+	0	ID=cds00261;Parent=mRNA00017;Name=scaffold539_26;Target=s4577 249 330 +
scaffold539	ALN	cds	27782	27815	44	+	2	ID=cds00262;Parent=mRNA00017;Name=scaffold539_26;Target=s4577 331 342 +
scaffold539	ALN	cds	27892	28006	196	+	1	ID=cds00263;Parent=mRNA00017;Name=scaffold539_26;Target=s4577 343 380 +
scaffold539	ALN	cds	28060	28167	220	+	0	ID=cds00264;Parent=mRNA00017;Name=scaffold539_26;Target=s4577 381 416 +
##sequence-region	scaffold282 1 15360
scaffold282	ALN	gene	581	7166	3385	+	.	ID=gene00018;Name=scaffold282_3
scaffold282	ALN	mRNA	581	7166	3385	+	.	ID=mRNA00018;Parent=gene00018;Name=scaffold282_3
scaffold282	ALN	cds	581	664	199	+	0	ID=cds00265;Parent=mRNA00018;Name=scaffold282_3;Target=scaffold282-EXSNAP2012.1 1 28 +
scaffold282	ALN	cds	732	980	57	+	0	ID=cds00266;Parent=mRNA00018;Name=scaffold282_3;Target=scaffold282-EXSNAP2012.1 29 103 +
scaffold282	ALN	cds	1160	1291	287	+	0	ID=cds00267;Parent=mRNA00018;Name=scaffold282_3;Target=scaffold282-EXSNAP2012.1 104 147 +
scaffold282	ALN	cds	1339	1455	248	+	0	ID=cds00268;Parent=mRNA00018;Name=scaffold282_3;Target=scaffold282-EXSNAP2012.1 148 186 +
scaffold282	ALN	cds	1522	1620	229	+	0	ID=cds00269;Parent=mRNA00018;Name=scaffold282_3;Target=scaffold282-EXSNAP2012.1 187 219 +
scaffold282	ALN	cds	1806	2060	473	+	0	ID=cds00270;Parent=mRNA00018;Name=scaffold282_3;Target=scaffold282-EXSNAP2012.1 220 304 +
scaffold282	ALN	cds	2209	2316	204	+	0	ID=cds00271;Parent=mRNA00018;Name=scaffold282_3;Target=scaffold282-EXSNAP2012.1 305 340 +
scaffold282	ALN	cds	2359	2484	250	+	0	ID=cds00272;Parent=mRNA00018;Name=scaffold282_3;Target=scaffold282-EXSNAP2012.1 341 382 +
scaffold282	ALN	cds	2957	3091	290	+	0	ID=cds00273;Parent=mRNA00018;Name=scaffold282_3;Target=scaffold282-EXSNAP2012.1 383 427 +
scaffold282	ALN	cds	3618	3739	244	+	0	ID=cds00274;Parent=mRNA00018;Name=scaffold282_3;Target=scaffold282-EXSNAP2012.1 428 468 +
scaffold282	ALN	cds	3981	4092	226	+	1	ID=cds00275;Parent=mRNA00018;Name=scaffold282_3;Target=scaffold282-EXSNAP2012.1 469 505 +
scaffold282	ALN	cds	4726	4836	242	+	0	ID=cds00276;Parent=mRNA00018;Name=scaffold282_3;Target=scaffold282-EXSNAP2012.1 506 542 +
scaffold282	ALN	cds	5266	5343	149	+	0	ID=cds00277;Parent=mRNA00018;Name=scaffold282_3;Target=scaffold282-EXSNAP2012.1 543 568 +
scaffold282	ALN	cds	5395	5547	327	+	0	ID=cds00278;Parent=mRNA00018;Name=scaffold282_3;Target=scaffold282-EXSNAP2012.1 569 619 +
scaffold282	ALN	cds	6323	6400	149	+	0	ID=cds00279;Parent=mRNA00018;Name=scaffold282_3;Target=scaffold282-EXSNAP2012.1 620 645 +
scaffold282	ALN	cds	6452	6604	327	+	0	ID=cds00280;Parent=mRNA00018;Name=scaffold282_3;Target=scaffold282-EXSNAP2012.1 646 696 +
scaffold282	ALN	cds	7014	7166	299	+	0	ID=cds00281;Parent=mRNA00018;Name=scaffold282_3;Target=scaffold282-EXSNAP2012.1 697 747 +
##sequence-region	scaffold545 142337 158720
scaffold545	ALN	gene	147829	149430	1143	-	.	ID=gene00019;Name=scaffold545_148
scaffold545	ALN	mRNA	147829	149430	1143	-	.	ID=mRNA00019;Parent=gene00019;Name=scaffold545_148
scaffold545	ALN	cds	149209	149430	318	-	0	ID=cds00282;Parent=mRNA00019;Name=scaffold545_148;Target=s4539 1 68 +
scaffold545	ALN	cds	148494	148745	472	-	0	ID=cds00283;Parent=mRNA00019;Name=scaffold545_148;Target=s4539 69 152 +
scaffold545	ALN	cds	148311	148397	220	-	0	ID=cds00284;Parent=mRNA00019;Name=scaffold545_148;Target=s4539 153 181 +
scaffold545	ALN	cds	147829	147981	289	-	0	ID=cds00285;Parent=mRNA00019;Name=scaffold545_148;Target=s4539 182 232 +
##sequence-region	scaffold14 271361 302080
scaffold14	ALN	gene	283315	287899	1648	-	.	ID=gene00020;Name=scaffold14_285
scaffold14	ALN	mRNA	283315	287899	1648	-	.	ID=mRNA00020;Parent=gene00020;Name=scaffold14_285
scaffold14	ALN	cds	287828	287899	210	-	0	ID=cds00286;Parent=mRNA00020;Name=scaffold14_285;Target=scaffold14-EXSNAP2012.16 1 24 +
scaffold14	ALN	cds	287501	287576	172	-	0	ID=cds00287;Parent=mRNA00020;Name=scaffold14_285;Target=scaffold14-EXSNAP2012.16 25 49 +
scaffold14	ALN	cds	287223	287360	253	-	2	ID=cds00288;Parent=mRNA00020;Name=scaffold14_285;Target=scaffold14-EXSNAP2012.16 50 95 +
scaffold14	ALN	cds	287060	287174	240	-	2	ID=cds00289;Parent=mRNA00020;Name=scaffold14_285;Target=scaffold14-EXSNAP2012.16 96 134 +
scaffold14	ALN	cds	286980	287017	96	-	1	ID=cds00290;Parent=mRNA00020;Name=scaffold14_285;Target=scaffold14-EXSNAP2012.16 135 146 +
scaffold14	ALN	cds	286846	286934	184	-	2	ID=cds00291;Parent=mRNA00020;Name=scaffold14_285;Target=scaffold14-EXSNAP2012.16 147 176 +
scaffold14	ALN	cds	286661	286801	216	-	0	ID=cds00292;Parent=mRNA00020;Name=scaffold14_285;Target=scaffold14-EXSNAP2012.16 177 223 +
scaffold14	ALN	cds	286472	286608	99	-	0	ID=cds00293;Parent=mRNA00020;Name=scaffold14_285;Target=scaffold14-EXSNAP2012.16 224 272 +
scaffold14	ALN	cds	286360	286427	137	-	1	ID=cds00294;Parent=mRNA00020;Name=scaffold14_285;Target=scaffold14-EXSNAP2012.16 273 294 +
scaffold14	ALN	cds	286261	286313	110	-	2	ID=cds00295;Parent=mRNA00020;Name=scaffold14_285;Target=scaffold14-EXSNAP2012.16 295 312 +
scaffold14	ALN	cds	284879	284954	156	-	0	ID=cds00296;Parent=mRNA00020;Name=scaffold14_285;Target=scaffold14-EXSNAP2012.16 313 337 +
scaffold14	ALN	cds	284545	284621	150	-	2	ID=cds00297;Parent=mRNA00020;Name=scaffold14_285;Target=scaffold14-EXSNAP2012.16 338 363 +
scaffold14	ALN	cds	284412	284480	135	-	0	ID=cds00298;Parent=mRNA00020;Name=scaffold14_285;Target=scaffold14-EXSNAP2012.16 364 386 +
scaffold14	ALN	cds	284245	284329	174	-	0	ID=cds00299;Parent=mRNA00020;Name=scaffold14_285;Target=scaffold14-EXSNAP2012.16 387 414 +
scaffold14	ALN	cds	283726	284203	-339	-	2	ID=cds00300;Parent=mRNA00020;Name=scaffold14_285;Target=scaffold14-EXSNAP2012.16 463 505 +
scaffold14	ALN	cds	283613	283679	138	-	1	ID=cds00301;Parent=mRNA00020;Name=scaffold14_285;Target=scaffold14-EXSNAP2012.16 506 527 +
scaffold14	ALN	cds	283315	283565	298	-	0	ID=cds00302;Parent=mRNA00020;Name=scaffold14_285;Target=scaffold14-EXSNAP2012.16 528 597 +
##sequence-region	scaffold86 13313 29696
scaffold86	ALN	gene	21137	26163	2539	+	.	ID=gene00021;Name=scaffold86_23
scaffold86	ALN	mRNA	21137	26163	2539	+	.	ID=mRNA00021;Parent=gene00021;Name=scaffold86_23
scaffold86	ALN	cds	21137	21256	313	+	0	ID=cds00303;Parent=mRNA00021;Name=scaffold86_23;Target=scaffold86-EXSNAP2012.4 1 40 +
scaffold86	ALN	cds	21389	21446	142	+	0	ID=cds00304;Parent=mRNA00021;Name=scaffold86_23;Target=scaffold86-EXSNAP2012.4 41 59 +
scaffold86	ALN	cds	21488	21565	152	+	2	ID=cds00305;Parent=mRNA00021;Name=scaffold86_23;Target=scaffold86-EXSNAP2012.4 60 85 +
scaffold86	ALN	cds	21865	21961	198	+	2	ID=cds00306;Parent=mRNA00021;Name=scaffold86_23;Target=scaffold86-EXSNAP2012.4 86 118 +
scaffold86	ALN	cds	22006	22045	108	+	1	ID=cds00307;Parent=mRNA00021;Name=scaffold86_23;Target=scaffold86-EXSNAP2012.4 119 131 +
scaffold86	ALN	cds	22181	22276	209	+	0	ID=cds00308;Parent=mRNA00021;Name=scaffold86_23;Target=scaffold86-EXSNAP2012.4 132 163 +
scaffold86	ALN	cds	23219	23293	184	+	0	ID=cds00309;Parent=mRNA00021;Name=scaffold86_23;Target=scaffold86-EXSNAP2012.4 164 188 +
scaffold86	ALN	cds	23338	23403	146	+	0	ID=cds00310;Parent=mRNA00021;Name=scaffold86_23;Target=scaffold86-EXSNAP2012.4 189 210 +
scaffold86	ALN	cds	23559	23675	247	+	0	ID=cds00311;Parent=mRNA00021;Name=scaffold86_23;Target=scaffold86-EXSNAP2012.4 211 249 +
scaffold86	ALN	cds	23879	23982	228	+	0	ID=cds00312;Parent=mRNA00021;Name=scaffold86_23;Target=scaffold86-EXSNAP2012.4 250 284 +
scaffold86	ALN	cds	24230	24306	162	+	1	ID=cds00313;Parent=mRNA00021;Name=scaffold86_23;Target=scaffold86-EXSNAP2012.4 285 309 +
scaffold86	ALN	cds	24462	24523	154	+	2	ID=cds00314;Parent=mRNA00021;Name=scaffold86_23;Target=scaffold86-EXSNAP2012.4 310 330 +
scaffold86	ALN	cds	24752	24870	233	+	0	ID=cds00315;Parent=mRNA00021;Name=scaffold86_23;Target=scaffold86-EXSNAP2012.4 331 370 +
scaffold86	ALN	cds	25001	25126	237	+	1	ID=cds00316;Parent=mRNA00021;Name=scaffold86_23;Target=scaffold86-EXSNAP2012.4 371 412 +
scaffold86	ALN	cds	25351	25444	178	+	1	ID=cds00317;Parent=mRNA00021;Name=scaffold86_23;Target=scaffold86-EXSNAP2012.4 413 443 +
scaffold86	ALN	cds	25603	25663	149	+	0	ID=cds00318;Parent=mRNA00021;Name=scaffold86_23;Target=scaffold86-EXSNAP2012.4 444 463 +
scaffold86	ALN	cds	25933	26056	231	+	2	ID=cds00319;Parent=mRNA00021;Name=scaffold86_23;Target=scaffold86-EXSNAP2012.4 464 505 +
scaffold86	ALN	cds	26109	26163	126	+	1	ID=cds00320;Parent=mRNA00021;Name=scaffold86_23;Target=scaffold86-EXSNAP2012.4 506 523 +
##sequence-region	scaffold218 257025 273408
scaffold218	ALN	gene	264312	268664	2156	-	.	ID=gene00022;Name=scaffold218_266
scaffold218	ALN	mRNA	264312	268664	2156	-	.	ID=mRNA00022;Parent=gene00022;Name=scaffold218_266
scaffold218	ALN	cds	268545	268664	310	-	0	ID=cds00321;Parent=mRNA00022;Name=scaffold218_266;Target=scaffold86-EXSNAP2012.4 1 40 +
scaffold218	ALN	cds	268139	268320	-99	-	0	ID=cds00322;Parent=mRNA00022;Name=scaffold218_266;Target=scaffold86-EXSNAP2012.4 60 85 +
scaffold218	ALN	cds	267729	267825	195	-	1	ID=cds00323;Parent=mRNA00022;Name=scaffold218_266;Target=scaffold86-EXSNAP2012.4 86 118 +
scaffold218	ALN	cds	267645	267684	108	-	0	ID=cds00324;Parent=mRNA00022;Name=scaffold218_266;Target=scaffold86-EXSNAP2012.4 119 131 +
scaffold218	ALN	cds	267485	267580	201	-	2	ID=cds00325;Parent=mRNA00022;Name=scaffold218_266;Target=scaffold86-EXSNAP2012.4 132 163 +
scaffold218	ALN	cds	267083	267157	152	-	2	ID=cds00326;Parent=mRNA00022;Name=scaffold218_266;Target=scaffold86-EXSNAP2012.4 164 188 +
scaffold218	ALN	cds	266968	267033	159	-	2	ID=cds00327;Parent=mRNA00022;Name=scaffold218_266;Target=scaffold86-EXSNAP2012.4 189 210 +
scaffold218	ALN	cds	266696	266812	250	-	2	ID=cds00328;Parent=mRNA00022;Name=scaffold218_266;Target=scaffold86-EXSNAP2012.4 211 249 +
scaffold218	ALN	cds	266386	266489	229	-	2	ID=cds00329;Parent=mRNA00022;Name=scaffold218_266;Target=scaffold86-EXSNAP2012.4 250 284 +
scaffold218	ALN	cds	265853	265929	155	-	0	ID=cds00330;Parent=mRNA00022;Name=scaffold218_266;Target=scaffold86-EXSNAP2012.4 285 309 +
scaffold218	ALN	cds	265636	265697	146	-	1	ID=cds00331;Parent=mRNA00022;Name=scaffold218_266;Target=scaffold86-EXSNAP2012.4 310 330 +
scaffold218	ALN	cds	265295	265413	231	-	2	ID=cds00332;Parent=mRNA00022;Name=scaffold218_266;Target=scaffold86-EXSNAP2012.4 331 370 +
scaffold218	ALN	cds	265041	265166	240	-	0	ID=cds00333;Parent=mRNA00022;Name=scaffold218_266;Target=scaffold86-EXSNAP2012.4 371 412 +
scaffold218	ALN	cds	264853	264946	192	-	0	ID=cds00334;Parent=mRNA00022;Name=scaffold218_266;Target=scaffold86-EXSNAP2012.4 413 443 +
scaffold218	ALN	cds	264738	264798	140	-	2	ID=cds00335;Parent=mRNA00022;Name=scaffold218_266;Target=scaffold86-EXSNAP2012.4 444 463 +
scaffold218	ALN	cds	264433	264556	232	-	1	ID=cds00336;Parent=mRNA00022;Name=scaffold218_266;Target=scaffold86-EXSNAP2012.4 464 505 +
scaffold218	ALN	cds	264312	264363	102	-	0	ID=cds00337;Parent=mRNA00022;Name=scaffold218_266;Target=scaffold86-EXSNAP2012.4 506 523 +
##sequence-region	scaffold138 13313 58368
scaffold138	ALN	gene	41985	44092	1707	+	.	ID=gene00023;Name=scaffold138_43
scaffold138	ALN	mRNA	41985	44092	1707	+	.	ID=mRNA00023;Parent=gene00023;Name=scaffold138_43
scaffold138	ALN	cds	41985	42082	248	+	0	ID=cds00338;Parent=mRNA00023;Name=scaffold138_43;Target=s4444 1 33 +
scaffold138	ALN	cds	42133	42591	241	+	1	ID=cds00339;Parent=mRNA00023;Name=scaffold138_43;Target=s4444 34 169 +
scaffold138	ALN	cds	42640	42715	172	+	1	ID=cds00340;Parent=mRNA00023;Name=scaffold138_43;Target=s4444 170 194 +
scaffold138	ALN	cds	42927	43013	168	+	0	ID=cds00341;Parent=mRNA00023;Name=scaffold138_43;Target=s4444 195 223 +
scaffold138	ALN	cds	43058	43180	239	+	0	ID=cds00342;Parent=mRNA00023;Name=scaffold138_43;Target=s4444 224 264 +
scaffold138	ALN	cds	43236	43296	139	+	0	ID=cds00343;Parent=mRNA00023;Name=scaffold138_43;Target=s4444 265 284 +
scaffold138	ALN	cds	43342	43447	243	+	2	ID=cds00344;Parent=mRNA00023;Name=scaffold138_43;Target=s4444 285 320 +
scaffold138	ALN	cds	43525	43591	152	+	1	ID=cds00345;Parent=mRNA00023;Name=scaffold138_43;Target=s4444 321 342 +
scaffold138	ALN	cds	43661	43708	93	+	0	ID=cds00346;Parent=mRNA00023;Name=scaffold138_43;Target=s4444 343 358 +
scaffold138	ALN	cds	43841	44092	438	+	0	ID=cds00347;Parent=mRNA00023;Name=scaffold138_43;Target=s4444 359 442 +
##sequence-region	scaffold1583 1 15360
scaffold1583	ALN	gene	3754	5862	1299	+	.	ID=gene00024;Name=scaffold1583_4
scaffold1583	ALN	mRNA	3754	5862	1299	+	.	ID=mRNA00024;Parent=gene00024;Name=scaffold1583_4
scaffold1583	ALN	cds	3754	3851	246	+	0	ID=cds00348;Parent=mRNA00024;Name=scaffold1583_4;Target=s4444 1 33 +
scaffold1583	ALN	cds	3902	4360	242	+	1	ID=cds00349;Parent=mRNA00024;Name=scaffold1583_4;Target=s4444 34 169 +
scaffold1583	ALN	cds	4409	4484	172	+	1	ID=cds00350;Parent=mRNA00024;Name=scaffold1583_4;Target=s4444 170 194 +
scaffold1583	ALN	cds	4696	4782	164	+	0	ID=cds00351;Parent=mRNA00024;Name=scaffold1583_4;Target=s4444 195 223 +
scaffold1583	ALN	cds	4827	4949	243	+	0	ID=cds00352;Parent=mRNA00024;Name=scaffold1583_4;Target=s4444 224 264 +
scaffold1583	ALN	cds	4997	5057	146	+	0	ID=cds00353;Parent=mRNA00024;Name=scaffold1583_4;Target=s4444 265 284 +
scaffold1583	ALN	cds	5103	5208	244	+	2	ID=cds00354;Parent=mRNA00024;Name=scaffold1583_4;Target=s4444 285 320 +
scaffold1583	ALN	cds	5286	5352	153	+	1	ID=cds00355;Parent=mRNA00024;Name=scaffold1583_4;Target=s4444 321 342 +
scaffold1583	ALN	cds	5422	5469	92	+	0	ID=cds00356;Parent=mRNA00024;Name=scaffold1583_4;Target=s4444 343 358 +
scaffold1583	ALN	cds	5602	5862	25	+	0	ID=cds00357;Parent=mRNA00024;Name=scaffold1583_4;Target=s4444 359 442 +
##sequence-region	scaffold138 27649 72704
scaffold138	ALN	gene	42030	43750	1134	+	.	ID=gene00025;Name=scaffold138_42
scaffold138	ALN	mRNA	42030	43750	1134	+	.	ID=mRNA00025;Parent=gene00025;Name=scaffold138_42
scaffold138	ALN	cds	42030	42082	171	+	0	ID=cds00358;Parent=mRNA00025;Name=scaffold138_42;Target=scaffold1583-EXSNAP2012.2 1 18 +
scaffold138	ALN	cds	42133	42460	-3	+	1	ID=cds00359;Parent=mRNA00025;Name=scaffold138_42;Target=scaffold1583-EXSNAP2012.2 19 110 +
scaffold138	ALN	cds	42506	42591	195	+	0	ID=cds00360;Parent=mRNA00025;Name=scaffold138_42;Target=scaffold1583-EXSNAP2012.2 111 139 +
scaffold138	ALN	cds	42640	42715	172	+	1	ID=cds00361;Parent=mRNA00025;Name=scaffold138_42;Target=scaffold1583-EXSNAP2012.2 140 164 +
scaffold138	ALN	cds	42927	43013	165	+	0	ID=cds00362;Parent=mRNA00025;Name=scaffold138_42;Target=scaffold1583-EXSNAP2012.2 165 193 +
scaffold138	ALN	cds	43058	43180	239	+	0	ID=cds00363;Parent=mRNA00025;Name=scaffold138_42;Target=scaffold1583-EXSNAP2012.2 194 234 +
scaffold138	ALN	cds	43236	43296	139	+	0	ID=cds00364;Parent=mRNA00025;Name=scaffold138_42;Target=scaffold1583-EXSNAP2012.2 235 254 +
scaffold138	ALN	cds	43342	43447	243	+	2	ID=cds00365;Parent=mRNA00025;Name=scaffold138_42;Target=scaffold1583-EXSNAP2012.2 255 290 +
scaffold138	ALN	cds	43525	43591	152	+	1	ID=cds00366;Parent=mRNA00025;Name=scaffold138_42;Target=scaffold1583-EXSNAP2012.2 291 312 +
scaffold138	ALN	cds	43661	43750	86	+	0	ID=cds00367;Parent=mRNA00025;Name=scaffold138_42;Target=scaffold1583-EXSNAP2012.2 313 330 +
##sequence-region	scaffold1583 1 15360
scaffold1583	ALN	gene	3799	5511	1148	+	.	ID=gene00026;Name=scaffold1583_4
scaffold1583	ALN	mRNA	3799	5511	1148	+	.	ID=mRNA00026;Parent=gene00026;Name=scaffold1583_4
scaffold1583	ALN	cds	3799	3851	169	+	0	ID=cds00368;Parent=mRNA00026;Name=scaffold1583_4;Target=scaffold1583-EXSNAP2012.2 1 18 +
scaffold1583	ALN	cds	3902	4229	-2	+	1	ID=cds00369;Parent=mRNA00026;Name=scaffold1583_4;Target=scaffold1583-EXSNAP2012.2 19 110 +
scaffold1583	ALN	cds	4275	4360	195	+	0	ID=cds00370;Parent=mRNA00026;Name=scaffold1583_4;Target=scaffold1583-EXSNAP2012.2 111 139 +
scaffold1583	ALN	cds	4409	4484	172	+	1	ID=cds00371;Parent=mRNA00026;Name=scaffold1583_4;Target=scaffold1583-EXSNAP2012.2 140 164 +
scaffold1583	ALN	cds	4696	4782	170	+	0	ID=cds00372;Parent=mRNA00026;Name=scaffold1583_4;Target=scaffold1583-EXSNAP2012.2 165 193 +
scaffold1583	ALN	cds	4827	4949	243	+	0	ID=cds00373;Parent=mRNA00026;Name=scaffold1583_4;Target=scaffold1583-EXSNAP2012.2 194 234 +
scaffold1583	ALN	cds	4997	5057	146	+	0	ID=cds00374;Parent=mRNA00026;Name=scaffold1583_4;Target=scaffold1583-EXSNAP2012.2 235 254 +
scaffold1583	ALN	cds	5103	5208	244	+	2	ID=cds00375;Parent=mRNA00026;Name=scaffold1583_4;Target=scaffold1583-EXSNAP2012.2 255 290 +
scaffold1583	ALN	cds	5286	5352	153	+	1	ID=cds00376;Parent=mRNA00026;Name=scaffold1583_4;Target=scaffold1583-EXSNAP2012.2 291 312 +
scaffold1583	ALN	cds	5422	5511	85	+	0	ID=cds00377;Parent=mRNA00026;Name=scaffold1583_4;Target=scaffold1583-EXSNAP2012.2 313 330 +
##sequence-region	scaffold25 271361 287744
scaffold25	ALN	gene	272874	277161	1829	-	.	ID=gene00027;Name=scaffold25_275
scaffold25	ALN	mRNA	272874	277161	1829	-	.	ID=mRNA00027;Parent=gene00027;Name=scaffold25_275
scaffold25	ALN	cds	277112	277161	179	-	0	ID=cds00378;Parent=mRNA00027;Name=scaffold25_275;Target=s4438 1 17 +
scaffold25	ALN	cds	276823	276964	286	-	1	ID=cds00379;Parent=mRNA00027;Name=scaffold25_275;Target=s4438 18 64 +
scaffold25	ALN	cds	276472	276536	135	-	0	ID=cds00380;Parent=mRNA00027;Name=scaffold25_275;Target=s4438 65 86 +
scaffold25	ALN	cds	276347	276416	147	-	1	ID=cds00381;Parent=mRNA00027;Name=scaffold25_275;Target=s4438 87 109 +
scaffold25	ALN	cds	276104	276234	285	-	0	ID=cds00382;Parent=mRNA00027;Name=scaffold25_275;Target=s4438 110 153 +
scaffold25	ALN	cds	275913	275988	181	-	1	ID=cds00383;Parent=mRNA00027;Name=scaffold25_275;Target=s4438 154 178 +
scaffold25	ALN	cds	274497	274583	187	-	0	ID=cds00384;Parent=mRNA00027;Name=scaffold25_275;Target=s4438 179 207 +
scaffold25	ALN	cds	274153	274275	254	-	0	ID=cds00385;Parent=mRNA00027;Name=scaffold25_275;Target=s4438 208 248 +
scaffold25	ALN	cds	273575	273635	137	-	0	ID=cds00386;Parent=mRNA00027;Name=scaffold25_275;Target=s4438 249 268 +
scaffold25	ALN	cds	273406	273511	239	-	2	ID=cds00387;Parent=mRNA00027;Name=scaffold25_275;Target=s4438 269 304 +
scaffold25	ALN	cds	273105	273171	168	-	1	ID=cds00388;Parent=mRNA00027;Name=scaffold25_275;Target=s4438 305 326 +
scaffold25	ALN	cds	272874	272963	183	-	0	ID=cds00389;Parent=mRNA00027;Name=scaffold25_275;Target=s4438 327 356 +
##sequence-region	scaffold79 84993 115712
scaffold79	ALN	gene	89579	107949	3878	-	.	ID=gene00028;Name=scaffold79_98
scaffold79	ALN	mRNA	89579	107949	3878	-	.	ID=mRNA00028;Parent=gene00028;Name=scaffold79_98
scaffold79	ALN	cds	107916	107949	128	-	0	ID=cds00390;Parent=mRNA00028;Name=scaffold79_98;Target=s4556 1 11 +
scaffold79	ALN	cds	107683	107748	130	-	2	ID=cds00391;Parent=mRNA00028;Name=scaffold79_98;Target=s4556 12 33 +
scaffold79	ALN	cds	107426	107502	176	-	2	ID=cds00392;Parent=mRNA00028;Name=scaffold79_98;Target=s4556 34 59 +
scaffold79	ALN	cds	99188	99262	181	-	0	ID=cds00393;Parent=mRNA00028;Name=scaffold79_98;Target=s4556 60 84 +
scaffold79	ALN	cds	98179	98271	193	-	0	ID=cds00394;Parent=mRNA00028;Name=scaffold79_98;Target=s4556 85 115 +
scaffold79	ALN	cds	97901	98023	230	-	0	ID=cds00395;Parent=mRNA00028;Name=scaffold79_98;Target=s4556 116 156 +
scaffold79	ALN	cds	97734	97849	234	-	0	ID=cds00396;Parent=mRNA00028;Name=scaffold79_98;Target=s4556 157 195 +
scaffold79	ALN	cds	97473	97539	139	-	1	ID=cds00397;Parent=mRNA00028;Name=scaffold79_98;Target=s4556 196 217 +
scaffold79	ALN	cds	97242	97341	227	-	0	ID=cds00398;Parent=mRNA00028;Name=scaffold79_98;Target=s4556 218 250 +
scaffold79	ALN	cds	96804	96900	188	-	2	ID=cds00399;Parent=mRNA00028;Name=scaffold79_98;Target=s4556 251 283 +
scaffold79	ALN	cds	92743	92866	237	-	1	ID=cds00400;Parent=mRNA00028;Name=scaffold79_98;Target=s4556 284 324 +
scaffold79	ALN	cds	92455	92562	232	-	0	ID=cds00401;Parent=mRNA00028;Name=scaffold79_98;Target=s4556 325 360 +
scaffold79	ALN	cds	92284	92379	204	-	0	ID=cds00402;Parent=mRNA00028;Name=scaffold79_98;Target=s4556 361 392 +
scaffold79	ALN	cds	92008	92105	215	-	0	ID=cds00403;Parent=mRNA00028;Name=scaffold79_98;Target=s4556 393 425 +
scaffold79	ALN	cds	91778	91892	220	-	1	ID=cds00404;Parent=mRNA00028;Name=scaffold79_98;Target=s4556 426 463 +
scaffold79	ALN	cds	91605	91697	180	-	0	ID=cds00405;Parent=mRNA00028;Name=scaffold79_98;Target=s4556 464 494 +
scaffold79	ALN	cds	91321	91460	294	-	0	ID=cds00406;Parent=mRNA00028;Name=scaffold79_98;Target=s4556 495 541 +
scaffold79	ALN	cds	91152	91243	213	-	1	ID=cds00407;Parent=mRNA00028;Name=scaffold79_98;Target=s4556 542 571 +
scaffold79	ALN	cds	90731	90870	317	-	2	ID=cds00408;Parent=mRNA00028;Name=scaffold79_98;Target=s4556 572 618 +
scaffold79	ALN	cds	90422	90489	165	-	0	ID=cds00409;Parent=mRNA00028;Name=scaffold79_98;Target=s4556 619 641 +
scaffold79	ALN	cds	90235	90343	246	-	1	ID=cds00410;Parent=mRNA00028;Name=scaffold79_98;Target=s4556 642 677 +
scaffold79	ALN	cds	90108	90175	162	-	0	ID=cds00411;Parent=mRNA00028;Name=scaffold79_98;Target=s4556 678 700 +
scaffold79	ALN	cds	89940	90038	187	-	1	ID=cds00412;Parent=mRNA00028;Name=scaffold79_98;Target=s4556 701 733 +
scaffold79	ALN	cds	89778	89853	188	-	1	ID=cds00413;Parent=mRNA00028;Name=scaffold79_98;Target=s4556 734 758 +
scaffold79	ALN	cds	89579	89671	221	-	0	ID=cds00414;Parent=mRNA00028;Name=scaffold79_98;Target=s4556 759 789 +
##sequence-region	scaffold1757 1 15360
scaffold1757	ALN	gene	9074	10802	1392	+	.	ID=gene00029;Name=scaffold1757_9
scaffold1757	ALN	mRNA	9074	10802	1392	+	.	ID=mRNA00029;Parent=gene00029;Name=scaffold1757_9
scaffold1757	ALN	cds	9074	9124	172	+	0	ID=cds00415;Parent=mRNA00029;Name=scaffold1757_9;Target=scaffold1757-EXSNAP2012.2 1 17 +
scaffold1757	ALN	cds	9426	9674	485	+	0	ID=cds00416;Parent=mRNA00029;Name=scaffold1757_9;Target=scaffold1757-EXSNAP2012.2 18 100 +
scaffold1757	ALN	cds	9900	10023	260	+	0	ID=cds00417;Parent=mRNA00029;Name=scaffold1757_9;Target=scaffold1757-EXSNAP2012.2 101 141 +
scaffold1757	ALN	cds	10251	10596	370	+	2	ID=cds00418;Parent=mRNA00029;Name=scaffold1757_9;Target=scaffold1757-EXSNAP2012.2 198 250 +
scaffold1757	ALN	cds	10647	10802	307	+	0	ID=cds00419;Parent=mRNA00029;Name=scaffold1757_9;Target=scaffold1757-EXSNAP2012.2 251 302 +
##sequence-region	scaffold63 13313 72704
scaffold63	ALN	gene	67245	70051	1777	-	.	ID=gene00030;Name=scaffold63_68
scaffold63	ALN	mRNA	67245	70051	1777	-	.	ID=mRNA00030;Parent=gene00030;Name=scaffold63_68
scaffold63	ALN	cds	69977	70051	207	-	0	ID=cds00420;Parent=mRNA00030;Name=scaffold63_68;Target=scaffold63-EXSNAP2012.16 1 25 +
scaffold63	ALN	cds	69878	69920	106	-	0	ID=cds00421;Parent=mRNA00030;Name=scaffold63_68;Target=scaffold63-EXSNAP2012.16 26 39 +
scaffold63	ALN	cds	69757	69799	113	-	2	ID=cds00422;Parent=mRNA00030;Name=scaffold63_68;Target=scaffold63-EXSNAP2012.16 40 54 +
scaffold63	ALN	cds	69283	69424	266	-	1	ID=cds00423;Parent=mRNA00030;Name=scaffold63_68;Target=scaffold63-EXSNAP2012.16 55 101 +
scaffold63	ALN	cds	68875	68949	158	-	0	ID=cds00424;Parent=mRNA00030;Name=scaffold63_68;Target=scaffold63-EXSNAP2012.16 102 126 +
scaffold63	ALN	cds	68742	68830	53	-	0	ID=cds00425;Parent=mRNA00030;Name=scaffold63_68;Target=scaffold63-EXSNAP2012.16 127 156 +
scaffold63	ALN	cds	68270	68398	255	-	1	ID=cds00426;Parent=mRNA00030;Name=scaffold63_68;Target=scaffold63-EXSNAP2012.16 157 199 +
scaffold63	ALN	cds	68088	68217	262	-	1	ID=cds00427;Parent=mRNA00030;Name=scaffold63_68;Target=scaffold63-EXSNAP2012.16 200 242 +
scaffold63	ALN	cds	67914	68006	202	-	0	ID=cds00428;Parent=mRNA00030;Name=scaffold63_68;Target=scaffold63-EXSNAP2012.16 243 273 +
scaffold63	ALN	cds	67797	67857	143	-	0	ID=cds00429;Parent=mRNA00030;Name=scaffold63_68;Target=scaffold63-EXSNAP2012.16 274 293 +
scaffold63	ALN	cds	67383	67498	255	-	2	ID=cds00430;Parent=mRNA00030;Name=scaffold63_68;Target=scaffold63-EXSNAP2012.16 294 332 +
scaffold63	ALN	cds	67245	67313	156	-	0	ID=cds00431;Parent=mRNA00030;Name=scaffold63_68;Target=scaffold63-EXSNAP2012.16 333 355 +
##sequence-region	scaffold251 1 29696
scaffold251	ALN	gene	15481	21675	1481	+	.	ID=gene00031;Name=scaffold251_18
scaffold251	ALN	mRNA	15481	21675	1481	+	.	ID=mRNA00031;Parent=gene00031;Name=scaffold251_18
scaffold251	ALN	cds	15481	15604	281	+	0	ID=cds00432;Parent=mRNA00031;Name=scaffold251_18;Target=s4514 1 41 +
scaffold251	ALN	cds	16281	16323	113	+	2	ID=cds00433;Parent=mRNA00031;Name=scaffold251_18;Target=s4514 42 56 +
scaffold251	ALN	cds	16818	16927	192	+	1	ID=cds00434;Parent=mRNA00031;Name=scaffold251_18;Target=s4514 57 92 +
scaffold251	ALN	cds	18651	18840	339	+	2	ID=cds00435;Parent=mRNA00031;Name=scaffold251_18;Target=s4514 93 156 +
scaffold251	ALN	cds	19673	19739	159	+	1	ID=cds00436;Parent=mRNA00031;Name=scaffold251_18;Target=s4514 157 178 +
scaffold251	ALN	cds	19924	19986	142	+	0	ID=cds00437;Parent=mRNA00031;Name=scaffold251_18;Target=s4514 179 199 +
scaffold251	ALN	cds	20287	20440	318	+	0	ID=cds00438;Parent=mRNA00031;Name=scaffold251_18;Target=s4514 200 250 +
scaffold251	ALN	cds	20534	20649	241	+	2	ID=cds00439;Parent=mRNA00031;Name=scaffold251_18;Target=s4514 251 289 +
scaffold251	ALN	cds	21607	21675	139	+	0	ID=cds00440;Parent=mRNA00031;Name=scaffold251_18;Target=s4514 290 312 +
##sequence-region	scaffold2719 1 5093
scaffold2719	ALN	gene	3	2446	236	-	.	ID=gene00032;Name=scaffold2719_1
scaffold2719	ALN	mRNA	3	2446	236	-	.	ID=mRNA00032;Parent=gene00032;Name=scaffold2719_1
scaffold2719	ALN	cds	2359	2446	179	-	0	ID=cds00441;Parent=mRNA00032;Name=scaffold2719_1;Target=s4515 11 39 +
scaffold2719	ALN	cds	1779	1821	102	-	2	ID=cds00442;Parent=mRNA00032;Name=scaffold2719_1;Target=s4515 40 54 +
scaffold2719	ALN	cds	991	1153	281	-	1	ID=cds00443;Parent=mRNA00032;Name=scaffold2719_1;Target=s4515 55 108 +
scaffold2719	ALN	cds	447	597	-108	-	0	ID=cds00444;Parent=mRNA00032;Name=scaffold2719_1;Target=s4515 109 224 +
scaffold2719	ALN	cds	3	7	5	-	2	ID=cds00445;Parent=mRNA00032;Name=scaffold2719_1;Target=s4515 225 226 +
##sequence-region	scaffold2719 1 5093
scaffold2719	ALN	gene	2447	3040	176	-	.	ID=gene00033;Name=scaffold2719_2
scaffold2719	ALN	mRNA	2447	3040	176	-	.	ID=mRNA00033;Parent=gene00033;Name=scaffold2719_2
scaffold2719	ALN	cds	3011	3040	116	-	0	ID=cds00446;Parent=mRNA00033;Name=scaffold2719_2;Target=s4515 1 10 +
scaffold2719	ALN	cds	2735	2822	182	-	0	ID=cds00447;Parent=mRNA00033;Name=scaffold2719_2;Target=s4515 11 39 +
scaffold2719	ALN	cds	2447	2520	-18	-	2	ID=cds00448;Parent=mRNA00033;Name=scaffold2719_2;Target=s4515 40 57 +
##sequence-region	scaffold184 199681 216064
scaffold184	ALN	gene	210898	215047	427	+	.	ID=gene00034;Name=scaffold184_212
scaffold184	ALN	mRNA	210898	215047	427	+	.	ID=mRNA00034;Parent=gene00034;Name=scaffold184_212
scaffold184	ALN	cds	210898	211009	141	+	0	ID=cds00449;Parent=mRNA00034;Name=scaffold184_212;Target=s4513 1 41 +
scaffold184	ALN	cds	211123	211165	121	+	2	ID=cds00450;Parent=mRNA00034;Name=scaffold184_212;Target=s4513 42 56 +
scaffold184	ALN	cds	212078	212186	65	+	1	ID=cds00451;Parent=mRNA00034;Name=scaffold184_212;Target=s4513 57 98 +
scaffold184	ALN	cds	212977	213050	64	+	0	ID=cds00452;Parent=mRNA00034;Name=scaffold184_212;Target=s4513 99 127 +
scaffold184	ALN	cds	213186	213246	122	+	1	ID=cds00453;Parent=mRNA00034;Name=scaffold184_212;Target=s4513 128 147 +
scaffold184	ALN	cds	213287	213355	76	+	0	ID=cds00454;Parent=mRNA00034;Name=scaffold184_212;Target=s4513 148 174 +
scaffold184	ALN	cds	213905	214001	95	+	0	ID=cds00455;Parent=mRNA00034;Name=scaffold184_212;Target=s4513 175 208 +
scaffold184	ALN	cds	214263	214290	52	+	2	ID=cds00456;Parent=mRNA00034;Name=scaffold184_212;Target=s4513 209 218 +
scaffold184	ALN	cds	214644	214725	118	+	1	ID=cds00457;Parent=mRNA00034;Name=scaffold184_212;Target=s4513 219 247 +
scaffold184	ALN	cds	214967	215047	56	+	0	ID=cds00458;Parent=mRNA00034;Name=scaffold184_212;Target=s4513 248 295 +
##sequence-region	scaffold244 41985 58368
scaffold244	ALN	gene	54233	54896	390	+	.	ID=gene00035;Name=scaffold244_54
scaffold244	ALN	mRNA	54233	54896	390	+	.	ID=mRNA00035;Parent=gene00035;Name=scaffold244_54
scaffold244	ALN	cds	54233	54283	98	+	0	ID=cds00459;Parent=mRNA00035;Name=scaffold244_54;Target=s4485 1 17 +
scaffold244	ALN	cds	54400	54511	209	+	0	ID=cds00460;Parent=mRNA00035;Name=scaffold244_54;Target=s4485 18 54 +
scaffold244	ALN	cds	54595	54650	41	+	2	ID=cds00461;Parent=mRNA00035;Name=scaffold244_54;Target=s4485 55 62 +
scaffold244	ALN	cds	54825	54896	188	+	0	ID=cds00462;Parent=mRNA00035;Name=scaffold244_54;Target=s4485 63 86 +
##sequence-region	scaffold123 156673 187392
scaffold123	ALN	gene	179490	181325	455	-	.	ID=gene00036;Name=scaffold123_180
scaffold123	ALN	mRNA	179490	181325	455	-	.	ID=mRNA00036;Parent=gene00036;Name=scaffold123_180
scaffold123	ALN	cds	181315	181325	63	-	0	ID=cds00463;Parent=mRNA00036;Name=scaffold123_180;Target=s4535 1 3 +
scaffold123	ALN	cds	181124	181274	291	-	1	ID=cds00464;Parent=mRNA00036;Name=scaffold123_180;Target=s4535 4 53 +
scaffold123	ALN	cds	180575	180619	88	-	0	ID=cds00465;Parent=mRNA00036;Name=scaffold123_180;Target=s4535 54 68 +
scaffold123	ALN	cds	179490	179558	179	-	0	ID=cds00466;Parent=mRNA00036;Name=scaffold123_180;Target=s4535 69 91 +
##sequence-region	scaffold271 113665 144384
scaffold271	ALN	gene	118045	129740	5586	+	.	ID=gene00037;Name=scaffold271_123
scaffold271	ALN	mRNA	118045	129740	5586	+	.	ID=mRNA00037;Parent=gene00037;Name=scaffold271_123
scaffold271	ALN	cds	118045	118515	-476	+	0	ID=cds00467;Parent=mRNA00037;Name=scaffold271_123;Target=scaffold271-EXSNAP2012.26 40 78 +
scaffold271	ALN	cds	118918	118979	143	+	0	ID=cds00468;Parent=mRNA00037;Name=scaffold271_123;Target=scaffold271-EXSNAP2012.26 79 99 +
scaffold271	ALN	cds	119173	119228	118	+	1	ID=cds00469;Parent=mRNA00037;Name=scaffold271_123;Target=scaffold271-EXSNAP2012.26 100 118 +
scaffold271	ALN	cds	119346	119448	195	+	2	ID=cds00470;Parent=mRNA00037;Name=scaffold271_123;Target=scaffold271-EXSNAP2012.26 119 152 +
scaffold271	ALN	cds	119580	119693	260	+	1	ID=cds00471;Parent=mRNA00037;Name=scaffold271_123;Target=scaffold271-EXSNAP2012.26 153 190 +
scaffold271	ALN	cds	119766	119858	196	+	1	ID=cds00472;Parent=mRNA00037;Name=scaffold271_123;Target=scaffold271-EXSNAP2012.26 191 221 +
scaffold271	ALN	cds	119924	119998	151	+	1	ID=cds00473;Parent=mRNA00037;Name=scaffold271_123;Target=scaffold271-EXSNAP2012.26 222 246 +
scaffold271	ALN	cds	120105	120230	266	+	1	ID=cds00474;Parent=mRNA00037;Name=scaffold271_123;Target=scaffold271-EXSNAP2012.26 247 288 +
scaffold271	ALN	cds	120282	120359	182	+	1	ID=cds00475;Parent=mRNA00037;Name=scaffold271_123;Target=scaffold271-EXSNAP2012.26 289 314 +
scaffold271	ALN	cds	120506	120568	128	+	1	ID=cds00476;Parent=mRNA00037;Name=scaffold271_123;Target=scaffold271-EXSNAP2012.26 315 335 +
scaffold271	ALN	cds	120611	120699	174	+	1	ID=cds00477;Parent=mRNA00037;Name=scaffold271_123;Target=scaffold271-EXSNAP2012.26 336 365 +
scaffold271	ALN	cds	120761	120872	235	+	2	ID=cds00478;Parent=mRNA00037;Name=scaffold271_123;Target=scaffold271-EXSNAP2012.26 366 402 +
scaffold271	ALN	cds	120938	121027	213	+	1	ID=cds00479;Parent=mRNA00037;Name=scaffold271_123;Target=scaffold271-EXSNAP2012.26 403 432 +
scaffold271	ALN	cds	121096	121140	104	+	1	ID=cds00480;Parent=mRNA00037;Name=scaffold271_123;Target=scaffold271-EXSNAP2012.26 433 447 +
scaffold271	ALN	cds	121326	121450	255	+	1	ID=cds00481;Parent=mRNA00037;Name=scaffold271_123;Target=scaffold271-EXSNAP2012.26 448 489 +
scaffold271	ALN	cds	121592	121706	242	+	2	ID=cds00482;Parent=mRNA00037;Name=scaffold271_123;Target=scaffold271-EXSNAP2012.26 490 527 +
scaffold271	ALN	cds	121784	121855	151	+	1	ID=cds00483;Parent=mRNA00037;Name=scaffold271_123;Target=scaffold271-EXSNAP2012.26 528 551 +
scaffold271	ALN	cds	121948	122025	189	+	1	ID=cds00484;Parent=mRNA00037;Name=scaffold271_123;Target=scaffold271-EXSNAP2012.26 552 577 +
scaffold271	ALN	cds	122092	122247	333	+	1	ID=cds00485;Parent=mRNA00037;Name=scaffold271_123;Target=scaffold271-EXSNAP2012.26 578 629 +
scaffold271	ALN	cds	122374	122459	180	+	1	ID=cds00486;Parent=mRNA00037;Name=scaffold271_123;Target=scaffold271-EXSNAP2012.26 630 658 +
scaffold271	ALN	cds	122503	122610	223	+	2	ID=cds00487;Parent=mRNA00037;Name=scaffold271_123;Target=scaffold271-EXSNAP2012.26 659 694 +
scaffold271	ALN	cds	122788	122855	146	+	2	ID=cds00488;Parent=mRNA00037;Name=scaffold271_123;Target=scaffold271-EXSNAP2012.26 695 716 +
scaffold271	ALN	cds	122909	123011	233	+	0	ID=cds00489;Parent=mRNA00037;Name=scaffold271_123;Target=scaffold271-EXSNAP2012.26 717 751 +
scaffold271	ALN	cds	123074	123180	220	+	2	ID=cds00490;Parent=mRNA00037;Name=scaffold271_123;Target=scaffold271-EXSNAP2012.26 752 786 +
scaffold271	ALN	cds	123349	123457	219	+	0	ID=cds00491;Parent=mRNA00037;Name=scaffold271_123;Target=scaffold271-EXSNAP2012.26 787 823 +
scaffold271	ALN	cds	123510	123582	163	+	2	ID=cds00492;Parent=mRNA00037;Name=scaffold271_123;Target=scaffold271-EXSNAP2012.26 824 847 +
scaffold271	ALN	cds	123787	124267	-448	+	1	ID=cds00493;Parent=mRNA00037;Name=scaffold271_123;Target=scaffold271-EXSNAP2012.26 848 914 +
scaffold271	ALN	cds	124343	124489	329	+	0	ID=cds00494;Parent=mRNA00037;Name=scaffold271_123;Target=scaffold271-EXSNAP2012.26 915 963 +
scaffold271	ALN	cds	124689	124769	156	+	0	ID=cds00495;Parent=mRNA00037;Name=scaffold271_123;Target=scaffold271-EXSNAP2012.26 964 990 +
scaffold271	ALN	cds	124914	125006	207	+	0	ID=cds00496;Parent=mRNA00037;Name=scaffold271_123;Target=scaffold271-EXSNAP2012.26 991 1021 +
scaffold271	ALN	cds	125071	125097	80	+	0	ID=cds00497;Parent=mRNA00037;Name=scaffold271_123;Target=scaffold271-EXSNAP2012.26 1022 1030 +
scaffold271	ALN	cds	125243	125370	266	+	0	ID=cds00498;Parent=mRNA00037;Name=scaffold271_123;Target=scaffold271-EXSNAP2012.26 1031 1073 +
scaffold271	ALN	cds	125511	125923	-510	+	1	ID=cds00499;Parent=mRNA00037;Name=scaffold271_123;Target=scaffold271-EXSNAP2012.26 1104 1132 +
scaffold271	ALN	cds	126089	126178	184	+	2	ID=cds00500;Parent=mRNA00037;Name=scaffold271_123;Target=scaffold271-EXSNAP2012.26 1133 1162 +
scaffold271	ALN	cds	126315	126442	261	+	2	ID=cds00501;Parent=mRNA00037;Name=scaffold271_123;Target=scaffold271-EXSNAP2012.26 1163 1205 +
scaffold271	ALN	cds	126553	126627	173	+	0	ID=cds00502;Parent=mRNA00037;Name=scaffold271_123;Target=scaffold271-EXSNAP2012.26 1206 1230 +
scaffold271	ALN	cds	126701	126745	120	+	0	ID=cds00503;Parent=mRNA00037;Name=scaffold271_123;Target=scaffold271-EXSNAP2012.26 1231 1245 +
scaffold271	ALN	cds	126810	126907	208	+	0	ID=cds00504;Parent=mRNA00037;Name=scaffold271_123;Target=scaffold271-EXSNAP2012.26 1246 1277 +
scaffold271	ALN	cds	127050	127096	99	+	1	ID=cds00505;Parent=mRNA00037;Name=scaffold271_123;Target=scaffold271-EXSNAP2012.26 1278 1293 +
scaffold271	ALN	cds	127172	127242	173	+	2	ID=cds00506;Parent=mRNA00037;Name=scaffold271_123;Target=scaffold271-EXSNAP2012.26 1294 1317 +
scaffold271	ALN	cds	127291	127380	193	+	0	ID=cds00507;Parent=mRNA00037;Name=scaffold271_123;Target=scaffold271-EXSNAP2012.26 1318 1347 +
scaffold271	ALN	cds	127929	128025	208	+	0	ID=cds00508;Parent=mRNA00037;Name=scaffold271_123;Target=scaffold271-EXSNAP2012.26 1348 1379 +
scaffold271	ALN	cds	128202	128246	124	+	2	ID=cds00509;Parent=mRNA00037;Name=scaffold271_123;Target=scaffold271-EXSNAP2012.26 1380 1394 +
scaffold271	ALN	cds	128327	128402	152	+	2	ID=cds00510;Parent=mRNA00037;Name=scaffold271_123;Target=scaffold271-EXSNAP2012.26 1395 1419 +
scaffold271	ALN	cds	128445	128566	234	+	1	ID=cds00511;Parent=mRNA00037;Name=scaffold271_123;Target=scaffold271-EXSNAP2012.26 1420 1460 +
scaffold271	ALN	cds	128613	128726	232	+	2	ID=cds00512;Parent=mRNA00037;Name=scaffold271_123;Target=scaffold271-EXSNAP2012.26 1461 1498 +
scaffold271	ALN	cds	128799	128873	169	+	2	ID=cds00513;Parent=mRNA00037;Name=scaffold271_123;Target=scaffold271-EXSNAP2012.26 1499 1523 +
scaffold271	ALN	cds	128954	129080	288	+	2	ID=cds00514;Parent=mRNA00037;Name=scaffold271_123;Target=scaffold271-EXSNAP2012.26 1524 1565 +
scaffold271	ALN	cds	129148	129212	156	+	1	ID=cds00515;Parent=mRNA00037;Name=scaffold271_123;Target=scaffold271-EXSNAP2012.26 1566 1587 +
scaffold271	ALN	cds	129372	129517	242	+	2	ID=cds00516;Parent=mRNA00037;Name=scaffold271_123;Target=scaffold271-EXSNAP2012.26 1588 1636 +
scaffold271	ALN	cds	129587	129740	254	+	0	ID=cds00517;Parent=mRNA00037;Name=scaffold271_123;Target=scaffold271-EXSNAP2012.26 1637 1687 +
##sequence-region	scaffold33 199681 230400
scaffold33	ALN	gene	201986	207073	1512	-	.	ID=gene00038;Name=scaffold33_204
scaffold33	ALN	mRNA	201986	207073	1512	-	.	ID=mRNA00038;Parent=gene00038;Name=scaffold33_204
scaffold33	ALN	cds	206723	207073	458	-	0	ID=cds00518;Parent=mRNA00038;Name=scaffold33_204;Target=s4542 1 108 +
scaffold33	ALN	cds	206524	206583	106	-	0	ID=cds00519;Parent=mRNA00038;Name=scaffold33_204;Target=s4542 109 128 +
scaffold33	ALN	cds	206073	206431	-560	-	0	ID=cds00520;Parent=mRNA00038;Name=scaffold33_204;Target=s4542 158 192 +
scaffold33	ALN	cds	205929	206026	190	-	1	ID=cds00521;Parent=mRNA00038;Name=scaffold33_204;Target=s4542 193 225 +
scaffold33	ALN	cds	205102	205314	384	-	2	ID=cds00522;Parent=mRNA00038;Name=scaffold33_204;Target=s4542 226 296 +
scaffold33	ALN	cds	204823	204938	205	-	2	ID=cds00523;Parent=mRNA00038;Name=scaffold33_204;Target=s4542 297 335 +
scaffold33	ALN	cds	204372	204549	343	-	0	ID=cds00524;Parent=mRNA00038;Name=scaffold33_204;Target=s4542 336 394 +
scaffold33	ALN	cds	203585	203713	177	-	2	ID=cds00525;Parent=mRNA00038;Name=scaffold33_204;Target=s4542 395 437 +
scaffold33	ALN	cds	202770	203030	492	-	2	ID=cds00526;Parent=mRNA00038;Name=scaffold33_204;Target=s4542 438 521 +
scaffold33	ALN	cds	202542	202610	166	-	2	ID=cds00527;Parent=mRNA00038;Name=scaffold33_204;Target=s4542 522 544 +
scaffold33	ALN	cds	202216	202439	-165	-	2	ID=cds00528;Parent=mRNA00038;Name=scaffold33_204;Target=s4542 576 584 +
scaffold33	ALN	cds	201986	202159	279	-	0	ID=cds00529;Parent=mRNA00038;Name=scaffold33_204;Target=s4542 585 642 +
##sequence-region	scaffold41 257025 302080
scaffold41	ALN	gene	284646	293600	2194	-	.	ID=gene00039;Name=scaffold41_289
scaffold41	ALN	mRNA	284646	293600	2194	-	.	ID=mRNA00039;Parent=gene00039;Name=scaffold41_289
scaffold41	ALN	cds	293414	293600	389	-	0	ID=cds00530;Parent=mRNA00039;Name=scaffold41_289;Target=s4429 1 62 +
scaffold41	ALN	cds	293151	293226	179	-	2	ID=cds00531;Parent=mRNA00039;Name=scaffold41_289;Target=s4429 63 88 +
scaffold41	ALN	cds	292690	292782	187	-	1	ID=cds00532;Parent=mRNA00039;Name=scaffold41_289;Target=s4429 89 119 +
scaffold41	ALN	cds	292020	292077	160	-	1	ID=cds00533;Parent=mRNA00039;Name=scaffold41_289;Target=s4429 120 138 +
scaffold41	ALN	cds	291698	291760	121	-	0	ID=cds00534;Parent=mRNA00039;Name=scaffold41_289;Target=s4429 139 159 +
scaffold41	ALN	cds	289828	289898	156	-	0	ID=cds00535;Parent=mRNA00039;Name=scaffold41_289;Target=s4429 160 183 +
scaffold41	ALN	cds	289233	289338	206	-	1	ID=cds00536;Parent=mRNA00039;Name=scaffold41_289;Target=s4429 184 218 +
scaffold41	ALN	cds	288573	288644	161	-	0	ID=cds00537;Parent=mRNA00039;Name=scaffold41_289;Target=s4429 219 242 +
scaffold41	ALN	cds	287870	287955	195	-	0	ID=cds00538;Parent=mRNA00039;Name=scaffold41_289;Target=s4429 243 271 +
scaffold41	ALN	cds	287254	287374	277	-	1	ID=cds00539;Parent=mRNA00039;Name=scaffold41_289;Target=s4429 272 311 +
scaffold41	ALN	cds	286767	286853	212	-	0	ID=cds00540;Parent=mRNA00039;Name=scaffold41_289;Target=s4429 312 340 +
scaffold41	ALN	cds	286115	286221	247	-	0	ID=cds00541;Parent=mRNA00039;Name=scaffold41_289;Target=s4429 341 376 +
scaffold41	ALN	cds	285424	285500	161	-	1	ID=cds00542;Parent=mRNA00039;Name=scaffold41_289;Target=s4429 377 401 +
scaffold41	ALN	cds	285090	285162	180	-	2	ID=cds00543;Parent=mRNA00039;Name=scaffold41_289;Target=s4429 402 426 +
scaffold41	ALN	cds	284646	284718	142	-	1	ID=cds00544;Parent=mRNA00039;Name=scaffold41_289;Target=s4429 427 450 +
##sequence-region	scaffold50 314369 330752
scaffold50	ALN	gene	317373	325787	2219	+	.	ID=gene00040;Name=scaffold50_321
scaffold50	ALN	mRNA	317373	325787	2219	+	.	ID=mRNA00040;Parent=gene00040;Name=scaffold50_321
scaffold50	ALN	cds	317373	317444	212	+	0	ID=cds00545;Parent=mRNA00040;Name=scaffold50_321;Target=s4531 1 24 +
scaffold50	ALN	cds	317757	317851	180	+	0	ID=cds00546;Parent=mRNA00040;Name=scaffold50_321;Target=s4531 25 56 +
scaffold50	ALN	cds	318132	318202	148	+	1	ID=cds00547;Parent=mRNA00040;Name=scaffold50_321;Target=s4531 57 79 +
scaffold50	ALN	cds	318304	318407	221	+	2	ID=cds00548;Parent=mRNA00040;Name=scaffold50_321;Target=s4531 80 114 +
scaffold50	ALN	cds	318545	318625	162	+	0	ID=cds00549;Parent=mRNA00040;Name=scaffold50_321;Target=s4531 115 141 +
scaffold50	ALN	cds	318967	319080	248	+	0	ID=cds00550;Parent=mRNA00040;Name=scaffold50_321;Target=s4531 142 179 +
scaffold50	ALN	cds	321164	321256	224	+	0	ID=cds00551;Parent=mRNA00040;Name=scaffold50_321;Target=s4531 180 210 +
scaffold50	ALN	cds	321749	321821	164	+	0	ID=cds00552;Parent=mRNA00040;Name=scaffold50_321;Target=s4531 211 234 +
scaffold50	ALN	cds	321860	321944	-284	+	2	ID=cds00553;Parent=mRNA00040;Name=scaffold50_321;Target=s4531 253 272 +
scaffold50	ALN	cds	322120	322179	131	+	2	ID=cds00554;Parent=mRNA00040;Name=scaffold50_321;Target=s4531 273 292 +
scaffold50	ALN	cds	322256	322313	151	+	2	ID=cds00555;Parent=mRNA00040;Name=scaffold50_321;Target=s4531 293 311 +
scaffold50	ALN	cds	322586	322636	135	+	1	ID=cds00556;Parent=mRNA00040;Name=scaffold50_321;Target=s4531 312 328 +
scaffold50	ALN	cds	322726	322779	128	+	1	ID=cds00557;Parent=mRNA00040;Name=scaffold50_321;Target=s4531 329 346 +
scaffold50	ALN	cds	322928	322975	139	+	1	ID=cds00558;Parent=mRNA00040;Name=scaffold50_321;Target=s4531 347 362 +
scaffold50	ALN	cds	323272	323394	278	+	1	ID=cds00559;Parent=mRNA00040;Name=scaffold50_321;Target=s4531 363 403 +
scaffold50	ALN	cds	323714	323785	158	+	1	ID=cds00560;Parent=mRNA00040;Name=scaffold50_321;Target=s4531 404 427 +
scaffold50	ALN	cds	324158	324214	156	+	1	ID=cds00561;Parent=mRNA00040;Name=scaffold50_321;Target=s4531 428 446 +
scaffold50	ALN	cds	324447	324566	223	+	1	ID=cds00562;Parent=mRNA00040;Name=scaffold50_321;Target=s4531 447 486 +
scaffold50	ALN	cds	324901	325008	246	+	1	ID=cds00563;Parent=mRNA00040;Name=scaffold50_321;Target=s4531 487 522 +
scaffold50	ALN	cds	325674	325787	197	+	1	ID=cds00564;Parent=mRNA00040;Name=scaffold50_321;Target=s4531 523 560 +
##sequence-region	scaffold53 185345 216064
scaffold53	ALN	gene	193210	202057	2356	-	.	ID=gene00041;Name=scaffold53_197
scaffold53	ALN	mRNA	193210	202057	2356	-	.	ID=mRNA00041;Parent=gene00041;Name=scaffold53_197
scaffold53	ALN	cds	202043	202057	91	-	0	ID=cds00565;Parent=mRNA00041;Name=scaffold53_197;Target=scaffold53-EXSNAP2012.4 1 5 +
scaffold53	ALN	cds	201767	201824	122	-	0	ID=cds00566;Parent=mRNA00041;Name=scaffold53_197;Target=scaffold53-EXSNAP2012.4 6 24 +
scaffold53	ALN	cds	201533	201626	182	-	2	ID=cds00567;Parent=mRNA00041;Name=scaffold53_197;Target=scaffold53-EXSNAP2012.4 25 56 +
scaffold53	ALN	cds	200697	200868	-166	-	1	ID=cds00568;Parent=mRNA00041;Name=scaffold53_197;Target=scaffold53-EXSNAP2012.4 74 93 +
scaffold53	ALN	cds	200087	200179	176	-	0	ID=cds00569;Parent=mRNA00041;Name=scaffold53_197;Target=scaffold53-EXSNAP2012.4 94 124 +
scaffold53	ALN	cds	199855	199961	230	-	0	ID=cds00570;Parent=mRNA00041;Name=scaffold53_197;Target=scaffold53-EXSNAP2012.4 125 160 +
scaffold53	ALN	cds	199163	199255	203	-	1	ID=cds00571;Parent=mRNA00041;Name=scaffold53_197;Target=scaffold53-EXSNAP2012.4 161 191 +
scaffold53	ALN	cds	198896	199006	197	-	1	ID=cds00572;Parent=mRNA00041;Name=scaffold53_197;Target=scaffold53-EXSNAP2012.4 192 228 +
scaffold53	ALN	cds	198739	198831	197	-	1	ID=cds00573;Parent=mRNA00041;Name=scaffold53_197;Target=scaffold53-EXSNAP2012.4 229 259 +
scaffold53	ALN	cds	198275	198385	223	-	1	ID=cds00574;Parent=mRNA00041;Name=scaffold53_197;Target=scaffold53-EXSNAP2012.4 260 296 +
scaffold53	ALN	cds	198014	198093	186	-	1	ID=cds00575;Parent=mRNA00041;Name=scaffold53_197;Target=scaffold53-EXSNAP2012.4 297 323 +
scaffold53	ALN	cds	197860	197938	173	-	2	ID=cds00576;Parent=mRNA00041;Name=scaffold53_197;Target=scaffold53-EXSNAP2012.4 324 349 +
scaffold53	ALN	cds	197650	197712	140	-	1	ID=cds00577;Parent=mRNA00041;Name=scaffold53_197;Target=scaffold53-EXSNAP2012.4 350 370 +
scaffold53	ALN	cds	197463	197534	157	-	1	ID=cds00578;Parent=mRNA00041;Name=scaffold53_197;Target=scaffold53-EXSNAP2012.4 371 394 +
scaffold53	ALN	cds	197346	197408	135	-	1	ID=cds00579;Parent=mRNA00041;Name=scaffold53_197;Target=scaffold53-EXSNAP2012.4 395 415 +
scaffold53	ALN	cds	197228	197284	146	-	1	ID=cds00580;Parent=mRNA00041;Name=scaffold53_197;Target=scaffold53-EXSNAP2012.4 416 434 +
scaffold53	ALN	cds	197067	197135	171	-	1	ID=cds00581;Parent=mRNA00041;Name=scaffold53_197;Target=scaffold53-EXSNAP2012.4 435 457 +
scaffold53	ALN	cds	196880	196938	142	-	1	ID=cds00582;Parent=mRNA00041;Name=scaffold53_197;Target=scaffold53-EXSNAP2012.4 458 477 +
scaffold53	ALN	cds	196563	196653	192	-	2	ID=cds00583;Parent=mRNA00041;Name=scaffold53_197;Target=scaffold53-EXSNAP2012.4 478 507 +
scaffold53	ALN	cds	196220	196494	193	-	1	ID=cds00584;Parent=mRNA00041;Name=scaffold53_197;Target=scaffold53-EXSNAP2012.4 533 590 +
scaffold53	ALN	cds	196077	196143	133	-	1	ID=cds00585;Parent=mRNA00041;Name=scaffold53_197;Target=scaffold53-EXSNAP2012.4 591 612 +
scaffold53	ALN	cds	195906	195964	135	-	0	ID=cds00586;Parent=mRNA00041;Name=scaffold53_197;Target=scaffold53-EXSNAP2012.4 613 632 +
scaffold53	ALN	cds	193210	193260	105	-	1	ID=cds00587;Parent=mRNA00041;Name=scaffold53_197;Target=scaffold53-EXSNAP2012.4 633 649 +
##sequence-region	scaffold1180 1 29696
scaffold1180	ALN	gene	3171	21526	3900	-	.	ID=gene00042;Name=scaffold1180_12
scaffold1180	ALN	mRNA	3171	21526	3900	-	.	ID=mRNA00042;Parent=gene00042;Name=scaffold1180_12
scaffold1180	ALN	cds	21491	21526	128	-	0	ID=cds00588;Parent=mRNA00042;Name=scaffold1180_12;Target=scaffold1180-EXSNAP2012.2 1 12 +
scaffold1180	ALN	cds	21206	21313	225	-	0	ID=cds00589;Parent=mRNA00042;Name=scaffold1180_12;Target=scaffold1180-EXSNAP2012.2 13 48 +
scaffold1180	ALN	cds	20463	20603	283	-	0	ID=cds00590;Parent=mRNA00042;Name=scaffold1180_12;Target=scaffold1180-EXSNAP2012.2 49 95 +
scaffold1180	ALN	cds	20010	20090	178	-	0	ID=cds00591;Parent=mRNA00042;Name=scaffold1180_12;Target=scaffold1180-EXSNAP2012.2 96 122 +
scaffold1180	ALN	cds	19694	19803	222	-	0	ID=cds00592;Parent=mRNA00042;Name=scaffold1180_12;Target=scaffold1180-EXSNAP2012.2 123 159 +
scaffold1180	ALN	cds	19248	19348	223	-	1	ID=cds00593;Parent=mRNA00042;Name=scaffold1180_12;Target=scaffold1180-EXSNAP2012.2 160 192 +
scaffold1180	ALN	cds	19018	19064	120	-	2	ID=cds00594;Parent=mRNA00042;Name=scaffold1180_12;Target=scaffold1180-EXSNAP2012.2 193 208 +
scaffold1180	ALN	cds	18338	18946	-1523	-	0	ID=cds00595;Parent=mRNA00042;Name=scaffold1180_12;Target=scaffold1180-EXSNAP2012.2 209 265 +
scaffold1180	ALN	cds	18079	18147	154	-	0	ID=cds00596;Parent=mRNA00042;Name=scaffold1180_12;Target=scaffold1180-EXSNAP2012.2 266 288 +
scaffold1180	ALN	cds	17730	17814	201	-	0	ID=cds00597;Parent=mRNA00042;Name=scaffold1180_12;Target=scaffold1180-EXSNAP2012.2 289 316 +
scaffold1180	ALN	cds	16901	17035	251	-	2	ID=cds00598;Parent=mRNA00042;Name=scaffold1180_12;Target=scaffold1180-EXSNAP2012.2 317 361 +
scaffold1180	ALN	cds	16353	16449	217	-	2	ID=cds00599;Parent=mRNA00042;Name=scaffold1180_12;Target=scaffold1180-EXSNAP2012.2 362 394 +
scaffold1180	ALN	cds	15475	15902	802	-	1	ID=cds00600;Parent=mRNA00042;Name=scaffold1180_12;Target=scaffold1180-EXSNAP2012.2 395 536 +
scaffold1180	ALN	cds	14734	15092	288	-	2	ID=cds00601;Parent=mRNA00042;Name=scaffold1180_12;Target=scaffold1180-EXSNAP2012.2 573 677 +
scaffold1180	ALN	cds	14363	14441	171	-	2	ID=cds00602;Parent=mRNA00042;Name=scaffold1180_12;Target=scaffold1180-EXSNAP2012.2 678 704 +
scaffold1180	ALN	cds	14147	14208	133	-	1	ID=cds00603;Parent=mRNA00042;Name=scaffold1180_12;Target=scaffold1180-EXSNAP2012.2 705 724 +
scaffold1180	ALN	cds	13841	13924	179	-	2	ID=cds00604;Parent=mRNA00042;Name=scaffold1180_12;Target=scaffold1180-EXSNAP2012.2 725 752 +
scaffold1180	ALN	cds	13242	13338	197	-	2	ID=cds00605;Parent=mRNA00042;Name=scaffold1180_12;Target=scaffold1180-EXSNAP2012.2 753 785 +
scaffold1180	ALN	cds	13004	13108	196	-	1	ID=cds00606;Parent=mRNA00042;Name=scaffold1180_12;Target=scaffold1180-EXSNAP2012.2 786 820 +
scaffold1180	ALN	cds	12505	12595	211	-	1	ID=cds00607;Parent=mRNA00042;Name=scaffold1180_12;Target=scaffold1180-EXSNAP2012.2 821 850 +
scaffold1180	ALN	cds	12039	12287	444	-	0	ID=cds00608;Parent=mRNA00042;Name=scaffold1180_12;Target=scaffold1180-EXSNAP2012.2 851 933 +
scaffold1180	ALN	cds	11565	11684	229	-	0	ID=cds00609;Parent=mRNA00042;Name=scaffold1180_12;Target=scaffold1180-EXSNAP2012.2 934 973 +
scaffold1180	ALN	cds	10988	11096	223	-	0	ID=cds00610;Parent=mRNA00042;Name=scaffold1180_12;Target=scaffold1180-EXSNAP2012.2 974 1009 +
scaffold1180	ALN	cds	10455	10546	202	-	2	ID=cds00611;Parent=mRNA00042;Name=scaffold1180_12;Target=scaffold1180-EXSNAP2012.2 1010 1040 +
scaffold1180	ALN	cds	8903	9011	235	-	0	ID=cds00612;Parent=mRNA00042;Name=scaffold1180_12;Target=scaffold1180-EXSNAP2012.2 1041 1076 +
scaffold1180	ALN	cds	8351	8474	254	-	2	ID=cds00613;Parent=mRNA00042;Name=scaffold1180_12;Target=scaffold1180-EXSNAP2012.2 1077 1118 +
scaffold1180	ALN	cds	8084	8150	147	-	1	ID=cds00614;Parent=mRNA00042;Name=scaffold1180_12;Target=scaffold1180-EXSNAP2012.2 1119 1140 +
scaffold1180	ALN	cds	7570	7668	217	-	0	ID=cds00615;Parent=mRNA00042;Name=scaffold1180_12;Target=scaffold1180-EXSNAP2012.2 1141 1173 +
scaffold1180	ALN	cds	7046	7172	280	-	0	ID=cds00616;Parent=mRNA00042;Name=scaffold1180_12;Target=scaffold1180-EXSNAP2012.2 1174 1215 +
scaffold1180	ALN	cds	6669	6716	133	-	2	ID=cds00617;Parent=mRNA00042;Name=scaffold1180_12;Target=scaffold1180-EXSNAP2012.2 1216 1231 +
scaffold1180	ALN	cds	6275	6359	187	-	2	ID=cds00618;Parent=mRNA00042;Name=scaffold1180_12;Target=scaffold1180-EXSNAP2012.2 1232 1260 +
scaffold1180	ALN	cds	6015	6112	191	-	1	ID=cds00619;Parent=mRNA00042;Name=scaffold1180_12;Target=scaffold1180-EXSNAP2012.2 1261 1292 +
scaffold1180	ALN	cds	5861	5942	176	-	2	ID=cds00620;Parent=mRNA00042;Name=scaffold1180_12;Target=scaffold1180-EXSNAP2012.2 1293 1320 +
scaffold1180	ALN	cds	5037	5094	114	-	1	ID=cds00621;Parent=mRNA00042;Name=scaffold1180_12;Target=scaffold1180-EXSNAP2012.2 1321 1339 +
scaffold1180	ALN	cds	4606	4816	-133	-	0	ID=cds00622;Parent=mRNA00042;Name=scaffold1180_12;Target=scaffold1180-EXSNAP2012.2 1372 1388 +
scaffold1180	ALN	cds	3171	3185	12	-	2	ID=cds00623;Parent=mRNA00042;Name=scaffold1180_12;Target=scaffold1180-EXSNAP2012.2 1389 1393 +
##sequence-region	scaffold239 27649 72704
scaffold239	ALN	gene	30446	65803	2782	-	.	ID=gene00043;Name=scaffold239_48
scaffold239	ALN	mRNA	30446	65803	2782	-	.	ID=mRNA00043;Parent=gene00043;Name=scaffold239_48
scaffold239	ALN	cds	65748	65803	103	-	0	ID=cds00624;Parent=mRNA00043;Name=scaffold239_48;Target=s4537 1 19 +
scaffold239	ALN	cds	65262	65469	329	-	1	ID=cds00625;Parent=mRNA00043;Name=scaffold239_48;Target=s4537 20 85 +
scaffold239	ALN	cds	49816	49999	310	-	0	ID=cds00626;Parent=mRNA00043;Name=scaffold239_48;Target=s4537 86 146 +
scaffold239	ALN	cds	41163	41248	199	-	2	ID=cds00627;Parent=mRNA00043;Name=scaffold239_48;Target=s4537 147 175 +
scaffold239	ALN	cds	40937	41013	172	-	0	ID=cds00628;Parent=mRNA00043;Name=scaffold239_48;Target=s4537 176 201 +
scaffold239	ALN	cds	35655	36018	624	-	1	ID=cds00629;Parent=mRNA00043;Name=scaffold239_48;Target=s4537 202 322 +
scaffold239	ALN	cds	35352	35507	256	-	0	ID=cds00630;Parent=mRNA00043;Name=scaffold239_48;Target=s4537 323 374 +
scaffold239	ALN	cds	34676	34918	385	-	0	ID=cds00631;Parent=mRNA00043;Name=scaffold239_48;Target=s4537 375 455 +
scaffold239	ALN	cds	31113	31355	458	-	0	ID=cds00632;Parent=mRNA00043;Name=scaffold239_48;Target=s4537 456 536 +
scaffold239	ALN	cds	30446	30706	492	-	0	ID=cds00633;Parent=mRNA00043;Name=scaffold239_48;Target=s4537 537 623 +
##sequence-region	scaffold108 84993 158720
scaffold108	ALN	gene	93515	152895	2476	+	.	ID=gene00044;Name=scaffold108_123
scaffold108	ALN	mRNA	93515	152895	2476	+	.	ID=mRNA00044;Parent=gene00044;Name=scaffold108_123
scaffold108	ALN	cds	93515	93553	93	+	0	ID=cds00634;Parent=mRNA00044;Name=scaffold108_123;Target=s4424 1 13 +
scaffold108	ALN	cds	93855	93950	201	+	0	ID=cds00635;Parent=mRNA00044;Name=scaffold108_123;Target=s4424 14 45 +
scaffold108	ALN	cds	94175	94287	238	+	0	ID=cds00636;Parent=mRNA00044;Name=scaffold108_123;Target=s4424 46 83 +
scaffold108	ALN	cds	94616	94706	180	+	1	ID=cds00637;Parent=mRNA00044;Name=scaffold108_123;Target=s4424 84 113 +
scaffold108	ALN	cds	94938	95066	252	+	0	ID=cds00638;Parent=mRNA00044;Name=scaffold108_123;Target=s4424 114 156 +
scaffold108	ALN	cds	95266	95346	177	+	0	ID=cds00639;Parent=mRNA00044;Name=scaffold108_123;Target=s4424 157 183 +
scaffold108	ALN	cds	95598	95669	171	+	0	ID=cds00640;Parent=mRNA00044;Name=scaffold108_123;Target=s4424 184 207 +
scaffold108	ALN	cds	96111	96200	188	+	0	ID=cds00641;Parent=mRNA00044;Name=scaffold108_123;Target=s4424 208 237 +
scaffold108	ALN	cds	96422	96505	180	+	0	ID=cds00642;Parent=mRNA00044;Name=scaffold108_123;Target=s4424 238 265 +
scaffold108	ALN	cds	96681	96745	169	+	0	ID=cds00643;Parent=mRNA00044;Name=scaffold108_123;Target=s4424 266 287 +
scaffold108	ALN	cds	96989	97079	92	+	1	ID=cds00644;Parent=mRNA00044;Name=scaffold108_123;Target=s4424 288 308 +
scaffold108	ALN	cds	97247	97315	166	+	0	ID=cds00645;Parent=mRNA00044;Name=scaffold108_123;Target=s4424 309 331 +
scaffold108	ALN	cds	97501	97558	133	+	0	ID=cds00646;Parent=mRNA00044;Name=scaffold108_123;Target=s4424 332 350 +
scaffold108	ALN	cds	97766	97895	255	+	2	ID=cds00647;Parent=mRNA00044;Name=scaffold108_123;Target=s4424 351 394 +
scaffold108	ALN	cds	99394	99475	190	+	1	ID=cds00648;Parent=mRNA00044;Name=scaffold108_123;Target=s4424 395 421 +
scaffold108	ALN	cds	99637	99688	133	+	0	ID=cds00649;Parent=mRNA00044;Name=scaffold108_123;Target=s4424 422 438 +
scaffold108	ALN	cds	99767	99840	129	+	2	ID=cds00650;Parent=mRNA00044;Name=scaffold108_123;Target=s4424 439 466 +
scaffold108	ALN	cds	100089	100151	146	+	0	ID=cds00651;Parent=mRNA00044;Name=scaffold108_123;Target=s4424 467 487 +
scaffold108	ALN	cds	100560	100564	11	+	0	ID=cds00652;Parent=mRNA00044;Name=scaffold108_123;Target=s4424 488 489 +
scaffold108	ALN	cds	100757	100852	128	+	1	ID=cds00653;Parent=mRNA00044;Name=scaffold108_123;Target=s4424 490 514 +
scaffold108	ALN	cds	104526	104589	99	+	1	ID=cds00654;Parent=mRNA00044;Name=scaffold108_123;Target=s4424 515 530 +
scaffold108	ALN	cds	136217	136258	55	+	0	ID=cds00655;Parent=mRNA00044;Name=scaffold108_123;Target=s4424 531 544 +
scaffold108	ALN	cds	148887	149139	332	+	0	ID=cds00656;Parent=mRNA00044;Name=scaffold108_123;Target=s4424 545 627 +
scaffold108	ALN	cds	152876	152895	36	+	2	ID=cds00657;Parent=mRNA00044;Name=scaffold108_123;Target=s4424 628 630 +
##sequence-region	scaffold108 84993 158720
scaffold108	ALN	gene	84993	90813	921	+	.	ID=gene00045;Name=scaffold108_87
scaffold108	ALN	mRNA	84993	90813	921	+	.	ID=mRNA00045;Parent=gene00045;Name=scaffold108_87
scaffold108	ALN	cds	84994	86220	212	+	0	ID=cds00658;Parent=mRNA00045;Name=scaffold108_87;Target=s4424 105 156 +
scaffold108	ALN	cds	86445	86525	173	+	0	ID=cds00659;Parent=mRNA00045;Name=scaffold108_87;Target=s4424 157 183 +
scaffold108	ALN	cds	86828	86899	157	+	0	ID=cds00660;Parent=mRNA00045;Name=scaffold108_87;Target=s4424 184 207 +
scaffold108	ALN	cds	87042	87131	169	+	0	ID=cds00661;Parent=mRNA00045;Name=scaffold108_87;Target=s4424 208 237 +
scaffold108	ALN	cds	87338	87421	135	+	0	ID=cds00662;Parent=mRNA00045;Name=scaffold108_87;Target=s4424 238 265 +
scaffold108	ALN	cds	87660	87724	172	+	0	ID=cds00663;Parent=mRNA00045;Name=scaffold108_87;Target=s4424 266 287 +
scaffold108	ALN	cds	87785	87875	83	+	1	ID=cds00664;Parent=mRNA00045;Name=scaffold108_87;Target=s4424 288 308 +
scaffold108	ALN	cds	87920	87988	150	+	0	ID=cds00665;Parent=mRNA00045;Name=scaffold108_87;Target=s4424 309 331 +
scaffold108	ALN	cds	88347	88404	134	+	0	ID=cds00666;Parent=mRNA00045;Name=scaffold108_87;Target=s4424 332 350 +
scaffold108	ALN	cds	88563	88692	245	+	2	ID=cds00667;Parent=mRNA00045;Name=scaffold108_87;Target=s4424 351 394 +
scaffold108	ALN	cds	88866	88947	186	+	1	ID=cds00668;Parent=mRNA00045;Name=scaffold108_87;Target=s4424 395 421 +
scaffold108	ALN	cds	89083	89149	77	+	0	ID=cds00669;Parent=mRNA00045;Name=scaffold108_87;Target=s4424 422 438 +
scaffold108	ALN	cds	89221	89294	138	+	2	ID=cds00670;Parent=mRNA00045;Name=scaffold108_87;Target=s4424 439 466 +
scaffold108	ALN	cds	89336	89340	35	+	0	ID=cds00671;Parent=mRNA00045;Name=scaffold108_87;Target=s4424 467 468 +
scaffold108	ALN	cds	90396	90813	46	+	1	ID=cds00672;Parent=mRNA00045;Name=scaffold108_87;Target=s4424 469 630 +
##sequence-region	scaffold178 171009 187392
scaffold178	ALN	gene	175271	179593	2047	+	.	ID=gene00046;Name=scaffold178_177
scaffold178	ALN	mRNA	175271	179593	2047	+	.	ID=mRNA00046;Parent=gene00046;Name=scaffold178_177
scaffold178	ALN	cds	175271	175396	287	+	0	ID=cds00673;Parent=mRNA00046;Name=scaffold178_177;Target=scaffold178-EXSNAP2012.36 1 42 +
scaffold178	ALN	cds	175948	176034	157	+	0	ID=cds00674;Parent=mRNA00046;Name=scaffold178_177;Target=scaffold178-EXSNAP2012.36 43 71 +
scaffold178	ALN	cds	176136	176215	194	+	0	ID=cds00675;Parent=mRNA00046;Name=scaffold178_177;Target=scaffold178-EXSNAP2012.36 72 98 +
scaffold178	ALN	cds	176346	176441	208	+	1	ID=cds00676;Parent=mRNA00046;Name=scaffold178_177;Target=scaffold178-EXSNAP2012.36 99 130 +
scaffold178	ALN	cds	176534	176607	164	+	1	ID=cds00677;Parent=mRNA00046;Name=scaffold178_177;Target=scaffold178-EXSNAP2012.36 131 154 +
scaffold178	ALN	cds	176680	176812	279	+	2	ID=cds00678;Parent=mRNA00046;Name=scaffold178_177;Target=scaffold178-EXSNAP2012.36 155 199 +
scaffold178	ALN	cds	176859	176957	208	+	1	ID=cds00679;Parent=mRNA00046;Name=scaffold178_177;Target=scaffold178-EXSNAP2012.36 200 232 +
scaffold178	ALN	cds	177033	177074	105	+	1	ID=cds00680;Parent=mRNA00046;Name=scaffold178_177;Target=scaffold178-EXSNAP2012.36 233 246 +
scaffold178	ALN	cds	177168	177284	236	+	1	ID=cds00681;Parent=mRNA00046;Name=scaffold178_177;Target=scaffold178-EXSNAP2012.36 247 285 +
scaffold178	ALN	cds	177353	177431	160	+	1	ID=cds00682;Parent=mRNA00046;Name=scaffold178_177;Target=scaffold178-EXSNAP2012.36 286 311 +
scaffold178	ALN	cds	177514	177893	-796	+	0	ID=cds00683;Parent=mRNA00046;Name=scaffold178_177;Target=scaffold178-EXSNAP2012.36 340 375 +
scaffold178	ALN	cds	177959	178036	155	+	1	ID=cds00684;Parent=mRNA00046;Name=scaffold178_177;Target=scaffold178-EXSNAP2012.36 376 401 +
scaffold178	ALN	cds	178114	178191	173	+	1	ID=cds00685;Parent=mRNA00046;Name=scaffold178_177;Target=scaffold178-EXSNAP2012.36 402 427 +
scaffold178	ALN	cds	178266	178316	133	+	1	ID=cds00686;Parent=mRNA00046;Name=scaffold178_177;Target=scaffold178-EXSNAP2012.36 428 444 +
scaffold178	ALN	cds	178439	178519	198	+	1	ID=cds00687;Parent=mRNA00046;Name=scaffold178_177;Target=scaffold178-EXSNAP2012.36 445 471 +
scaffold178	ALN	cds	178587	178677	170	+	1	ID=cds00688;Parent=mRNA00046;Name=scaffold178_177;Target=scaffold178-EXSNAP2012.36 472 501 +
scaffold178	ALN	cds	178746	178879	258	+	0	ID=cds00689;Parent=mRNA00046;Name=scaffold178_177;Target=scaffold178-EXSNAP2012.36 502 546 +
scaffold178	ALN	cds	179002	179117	226	+	1	ID=cds00690;Parent=mRNA00046;Name=scaffold178_177;Target=scaffold178-EXSNAP2012.36 547 585 +
scaffold178	ALN	cds	179199	179292	178	+	2	ID=cds00691;Parent=mRNA00046;Name=scaffold178_177;Target=scaffold178-EXSNAP2012.36 586 616 +
scaffold178	ALN	cds	179375	179458	159	+	1	ID=cds00692;Parent=mRNA00046;Name=scaffold178_177;Target=scaffold178-EXSNAP2012.36 617 644 +
scaffold178	ALN	cds	179534	179593	134	+	1	ID=cds00693;Parent=mRNA00046;Name=scaffold178_177;Target=scaffold178-EXSNAP2012.36 645 664 +
