# Supplementary material for: Expanding the view on the evolution of the nematode dauer signalling pathways: refinement through gene gain and pathway co-option
Source: BMC Genomics. 2016 Jun 27;17:476. doi: 10.1186/s12864-016-2770-7 (PMC4924289; doi:10.1186/s12864-016-2770-7)
Supplement: Additional file 4: — Gene models in gff format. (TGZ 240 kb) [file 12864_2016_2770_MOESM4_ESM.tgz › p_pacificus-PRJNA12644-WS246-annotations.gff]

##gff-version	3
##Species, BioProject, Release: P. pacificus, PRJNA12644, WS246
##sequence-region	Ppa_Contig92 211969 227328
Ppa_Contig92	ALN	gene	214862	221755	815	+	.	ID=gene00001;Name=Ppa_Contig92_218
Ppa_Contig92	ALN	mRNA	214862	221755	815	+	.	ID=mRNA00001;Parent=gene00001;Name=Ppa_Contig92_218
Ppa_Contig92	ALN	cds	214862	214978	286	+	0	ID=cds00001;Parent=mRNA00001;Name=Ppa_Contig92_218;Target=PPA27674 1 39 +
Ppa_Contig92	ALN	cds	215333	215409	170	+	0	ID=cds00002;Parent=mRNA00001;Name=Ppa_Contig92_218;Target=PPA27674 40 65 +
Ppa_Contig92	ALN	cds	215832	215898	156	+	1	ID=cds00003;Parent=mRNA00001;Name=Ppa_Contig92_218;Target=PPA27674 66 87 +
Ppa_Contig92	ALN	cds	216061	216120	138	+	0	ID=cds00004;Parent=mRNA00001;Name=Ppa_Contig92_218;Target=PPA27674 88 107 +
Ppa_Contig92	ALN	cds	216375	216430	141	+	0	ID=cds00005;Parent=mRNA00001;Name=Ppa_Contig92_218;Target=PPA27674 108 126 +
Ppa_Contig92	ALN	cds	216615	216701	201	+	1	ID=cds00006;Parent=mRNA00001;Name=Ppa_Contig92_218;Target=PPA27674 127 155 +
Ppa_Contig92	ALN	cds	217632	217698	161	+	1	ID=cds00007;Parent=mRNA00001;Name=Ppa_Contig92_218;Target=PPA27674 156 177 +
Ppa_Contig92	ALN	cds	218021	218659	-1110	+	0	ID=cds00008;Parent=mRNA00001;Name=Ppa_Contig92_218;Target=PPA27674 178 213 +
Ppa_Contig92	ALN	cds	218919	219032	223	+	0	ID=cds00009;Parent=mRNA00001;Name=Ppa_Contig92_218;Target=PPA27674 214 251 +
Ppa_Contig92	ALN	cds	219636	219697	145	+	0	ID=cds00010;Parent=mRNA00001;Name=Ppa_Contig92_218;Target=PPA27674 252 272 +
Ppa_Contig92	ALN	cds	220272	220338	156	+	1	ID=cds00011;Parent=mRNA00001;Name=Ppa_Contig92_218;Target=PPA27674 273 294 +
Ppa_Contig92	ALN	cds	220781	220863	210	+	0	ID=cds00012;Parent=mRNA00001;Name=Ppa_Contig92_218;Target=PPA27674 295 322 +
Ppa_Contig92	ALN	cds	221045	221155	227	+	1	ID=cds00013;Parent=mRNA00001;Name=Ppa_Contig92_218;Target=PPA27674 323 359 +
Ppa_Contig92	ALN	cds	221266	221374	214	+	1	ID=cds00014;Parent=mRNA00001;Name=Ppa_Contig92_218;Target=PPA27674 360 395 +
Ppa_Contig92	ALN	cds	221639	221755	246	+	0	ID=cds00015;Parent=mRNA00001;Name=Ppa_Contig92_218;Target=PPA27674 396 434 +
##sequence-region	Ppa_Contig36 651265 666624
Ppa_Contig36	ALN	gene	655240	662656	4531	+	.	ID=gene00002;Name=Ppa_Contig36_658
Ppa_Contig36	ALN	mRNA	655240	662656	4531	+	.	ID=mRNA00002;Parent=gene00002;Name=Ppa_Contig36_658
Ppa_Contig36	ALN	cds	655240	655271	133	+	0	ID=cds00016;Parent=mRNA00002;Name=Ppa_Contig36_658;Target=PPA18504 1 11 +
Ppa_Contig36	ALN	cds	655683	655773	186	+	1	ID=cds00017;Parent=mRNA00002;Name=Ppa_Contig36_658;Target=PPA18504 12 41 +
Ppa_Contig36	ALN	cds	655845	655900	146	+	0	ID=cds00018;Parent=mRNA00002;Name=Ppa_Contig36_658;Target=PPA18504 42 60 +
Ppa_Contig36	ALN	cds	655952	656028	158	+	1	ID=cds00019;Parent=mRNA00002;Name=Ppa_Contig36_658;Target=PPA18504 61 85 +
Ppa_Contig36	ALN	cds	656106	656223	253	+	2	ID=cds00020;Parent=mRNA00002;Name=Ppa_Contig36_658;Target=PPA18504 86 125 +
Ppa_Contig36	ALN	cds	656267	656360	193	+	1	ID=cds00021;Parent=mRNA00002;Name=Ppa_Contig36_658;Target=PPA18504 126 156 +
Ppa_Contig36	ALN	cds	656419	656527	221	+	0	ID=cds00022;Parent=mRNA00002;Name=Ppa_Contig36_658;Target=PPA18504 157 192 +
Ppa_Contig36	ALN	cds	656694	656760	159	+	2	ID=cds00023;Parent=mRNA00002;Name=Ppa_Contig36_658;Target=PPA18504 193 215 +
Ppa_Contig36	ALN	cds	656810	656858	121	+	1	ID=cds00024;Parent=mRNA00002;Name=Ppa_Contig36_658;Target=PPA18504 216 231 +
Ppa_Contig36	ALN	cds	656927	657017	191	+	0	ID=cds00025;Parent=mRNA00002;Name=Ppa_Contig36_658;Target=PPA18504 232 261 +
Ppa_Contig36	ALN	cds	657135	657201	153	+	2	ID=cds00026;Parent=mRNA00002;Name=Ppa_Contig36_658;Target=PPA18504 262 284 +
Ppa_Contig36	ALN	cds	657288	657399	209	+	1	ID=cds00027;Parent=mRNA00002;Name=Ppa_Contig36_658;Target=PPA18504 285 321 +
Ppa_Contig36	ALN	cds	657510	657599	178	+	0	ID=cds00028;Parent=mRNA00002;Name=Ppa_Contig36_658;Target=PPA18504 322 351 +
Ppa_Contig36	ALN	cds	657691	657792	231	+	0	ID=cds00029;Parent=mRNA00002;Name=Ppa_Contig36_658;Target=PPA18504 352 385 +
Ppa_Contig36	ALN	cds	657858	657940	161	+	0	ID=cds00030;Parent=mRNA00002;Name=Ppa_Contig36_658;Target=PPA18504 386 413 +
Ppa_Contig36	ALN	cds	658167	658234	155	+	1	ID=cds00031;Parent=mRNA00002;Name=Ppa_Contig36_658;Target=PPA18504 414 435 +
Ppa_Contig36	ALN	cds	658280	658380	218	+	2	ID=cds00032;Parent=mRNA00002;Name=Ppa_Contig36_658;Target=PPA18504 436 469 +
Ppa_Contig36	ALN	cds	658438	658551	237	+	0	ID=cds00033;Parent=mRNA00002;Name=Ppa_Contig36_658;Target=PPA18504 470 507 +
Ppa_Contig36	ALN	cds	658596	658730	269	+	0	ID=cds00034;Parent=mRNA00002;Name=Ppa_Contig36_658;Target=PPA18504 508 552 +
Ppa_Contig36	ALN	cds	659097	659169	178	+	0	ID=cds00035;Parent=mRNA00002;Name=Ppa_Contig36_658;Target=PPA18504 553 576 +
Ppa_Contig36	ALN	cds	659285	659392	224	+	2	ID=cds00036;Parent=mRNA00002;Name=Ppa_Contig36_658;Target=PPA18504 577 612 +
Ppa_Contig36	ALN	cds	659442	659572	282	+	2	ID=cds00037;Parent=mRNA00002;Name=Ppa_Contig36_658;Target=PPA18504 613 656 +
Ppa_Contig36	ALN	cds	659675	659775	220	+	0	ID=cds00038;Parent=mRNA00002;Name=Ppa_Contig36_658;Target=PPA18504 657 690 +
Ppa_Contig36	ALN	cds	659901	659969	144	+	1	ID=cds00039;Parent=mRNA00002;Name=Ppa_Contig36_658;Target=PPA18504 691 713 +
Ppa_Contig36	ALN	cds	660034	660120	202	+	1	ID=cds00040;Parent=mRNA00002;Name=Ppa_Contig36_658;Target=PPA18504 714 742 +
Ppa_Contig36	ALN	cds	660209	660305	183	+	1	ID=cds00041;Parent=mRNA00002;Name=Ppa_Contig36_658;Target=PPA18504 743 774 +
Ppa_Contig36	ALN	cds	660430	660504	149	+	0	ID=cds00042;Parent=mRNA00002;Name=Ppa_Contig36_658;Target=PPA18504 775 799 +
Ppa_Contig36	ALN	cds	660554	660622	139	+	0	ID=cds00043;Parent=mRNA00002;Name=Ppa_Contig36_658;Target=PPA18504 800 822 +
Ppa_Contig36	ALN	cds	660747	660824	162	+	0	ID=cds00044;Parent=mRNA00002;Name=Ppa_Contig36_658;Target=PPA18504 823 848 +
Ppa_Contig36	ALN	cds	660870	660944	157	+	0	ID=cds00045;Parent=mRNA00002;Name=Ppa_Contig36_658;Target=PPA18504 849 873 +
Ppa_Contig36	ALN	cds	660993	661292	-225	+	0	ID=cds00046;Parent=mRNA00002;Name=Ppa_Contig36_658;Target=PPA18504 904 943 +
Ppa_Contig36	ALN	cds	661415	661601	-113	+	0	ID=cds00047;Parent=mRNA00002;Name=Ppa_Contig36_658;Target=PPA18504 957 982 +
Ppa_Contig36	ALN	cds	661690	661916	117	+	2	ID=cds00048;Parent=mRNA00002;Name=Ppa_Contig36_658;Target=PPA18504 983 1033 +
Ppa_Contig36	ALN	cds	661990	662065	163	+	0	ID=cds00049;Parent=mRNA00002;Name=Ppa_Contig36_658;Target=PPA18504 1034 1058 +
Ppa_Contig36	ALN	cds	662130	662231	228	+	2	ID=cds00050;Parent=mRNA00002;Name=Ppa_Contig36_658;Target=PPA18504 1059 1092 +
Ppa_Contig36	ALN	cds	662284	662375	190	+	2	ID=cds00051;Parent=mRNA00002;Name=Ppa_Contig36_658;Target=PPA18504 1093 1123 +
Ppa_Contig36	ALN	cds	662521	662656	274	+	0	ID=cds00052;Parent=mRNA00002;Name=Ppa_Contig36_658;Target=PPA18504 1124 1168 +
##sequence-region	Ppa_Contig11 2022401 2037760
Ppa_Contig11	ALN	gene	2032664	2034026	591	+	.	ID=gene00003;Name=Ppa_Contig11_2033
Ppa_Contig11	ALN	mRNA	2032664	2034026	591	+	.	ID=mRNA00003;Parent=gene00003;Name=Ppa_Contig11_2033
Ppa_Contig11	ALN	cds	2032664	2032729	190	+	0	ID=cds00053;Parent=mRNA00003;Name=Ppa_Contig11_2033;Target=s4759 1 22 +
Ppa_Contig11	ALN	cds	2033287	2033415	262	+	0	ID=cds00054;Parent=mRNA00003;Name=Ppa_Contig11_2033;Target=s4759 23 65 +
Ppa_Contig11	ALN	cds	2033517	2033599	171	+	0	ID=cds00055;Parent=mRNA00003;Name=Ppa_Contig11_2033;Target=s4759 66 93 +
Ppa_Contig11	ALN	cds	2033870	2034026	120	+	1	ID=cds00056;Parent=mRNA00003;Name=Ppa_Contig11_2033;Target=s4759 94 135 +
##sequence-region	Ppa_Contig61 318465 347136
Ppa_Contig61	ALN	gene	326404	330666	2914	+	.	ID=gene00004;Name=Ppa_Contig61_328
Ppa_Contig61	ALN	mRNA	326404	330666	2914	+	.	ID=mRNA00004;Parent=gene00004;Name=Ppa_Contig61_328
Ppa_Contig61	ALN	cds	326404	326490	228	+	0	ID=cds00057;Parent=mRNA00004;Name=Ppa_Contig61_328;Target=PPA07267 1 29 +
Ppa_Contig61	ALN	cds	326536	326629	186	+	0	ID=cds00058;Parent=mRNA00004;Name=Ppa_Contig61_328;Target=PPA07267 30 60 +
Ppa_Contig61	ALN	cds	326684	326723	115	+	2	ID=cds00059;Parent=mRNA00004;Name=Ppa_Contig61_328;Target=PPA07267 61 74 +
Ppa_Contig61	ALN	cds	326852	326970	219	+	1	ID=cds00060;Parent=mRNA00004;Name=Ppa_Contig61_328;Target=PPA07267 75 113 +
Ppa_Contig61	ALN	cds	327036	327118	174	+	2	ID=cds00061;Parent=mRNA00004;Name=Ppa_Contig61_328;Target=PPA07267 114 141 +
Ppa_Contig61	ALN	cds	327317	327429	98	+	0	ID=cds00062;Parent=mRNA00004;Name=Ppa_Contig61_328;Target=PPA07267 142 179 +
Ppa_Contig61	ALN	cds	327493	327640	297	+	1	ID=cds00063;Parent=mRNA00004;Name=Ppa_Contig61_328;Target=PPA07267 180 228 +
Ppa_Contig61	ALN	cds	327719	327780	149	+	0	ID=cds00064;Parent=mRNA00004;Name=Ppa_Contig61_328;Target=PPA07267 229 249 +
Ppa_Contig61	ALN	cds	328044	328139	184	+	1	ID=cds00065;Parent=mRNA00004;Name=Ppa_Contig61_328;Target=PPA07267 250 281 +
Ppa_Contig61	ALN	cds	328403	328462	84	+	1	ID=cds00066;Parent=mRNA00004;Name=Ppa_Contig61_328;Target=PPA07267 282 301 +
Ppa_Contig61	ALN	cds	328598	328658	127	+	1	ID=cds00067;Parent=mRNA00004;Name=Ppa_Contig61_328;Target=PPA07267 302 321 +
Ppa_Contig61	ALN	cds	328810	328897	175	+	0	ID=cds00068;Parent=mRNA00004;Name=Ppa_Contig61_328;Target=PPA07267 322 350 +
Ppa_Contig61	ALN	cds	328955	329064	192	+	2	ID=cds00069;Parent=mRNA00004;Name=Ppa_Contig61_328;Target=PPA07267 351 387 +
Ppa_Contig61	ALN	cds	329146	329184	84	+	0	ID=cds00070;Parent=mRNA00004;Name=Ppa_Contig61_328;Target=PPA07267 388 400 +
Ppa_Contig61	ALN	cds	329601	329691	174	+	0	ID=cds00071;Parent=mRNA00004;Name=Ppa_Contig61_328;Target=PPA07267 401 433 +
Ppa_Contig61	ALN	cds	329795	329949	289	+	2	ID=cds00072;Parent=mRNA00004;Name=Ppa_Contig61_328;Target=PPA07267 434 485 +
Ppa_Contig61	ALN	cds	330024	330156	266	+	0	ID=cds00073;Parent=mRNA00004;Name=Ppa_Contig61_328;Target=PPA07267 486 529 +
Ppa_Contig61	ALN	cds	330200	330342	299	+	2	ID=cds00074;Parent=mRNA00004;Name=Ppa_Contig61_328;Target=PPA07267 530 577 +
Ppa_Contig61	ALN	cds	330514	330666	312	+	0	ID=cds00075;Parent=mRNA00004;Name=Ppa_Contig61_328;Target=PPA07267 578 628 +
##sequence-region	Ppa_Contig37 824321 852992
Ppa_Contig37	ALN	gene	835168	851319	5143	-	.	ID=gene00005;Name=Ppa_Contig37_843
Ppa_Contig37	ALN	mRNA	835168	851319	5143	-	.	ID=mRNA00005;Parent=gene00005;Name=Ppa_Contig37_843
Ppa_Contig37	ALN	cds	851241	851319	197	-	0	ID=cds00076;Parent=mRNA00005;Name=Ppa_Contig37_843;Target=s4746 1 26 +
Ppa_Contig37	ALN	cds	850520	850626	180	-	2	ID=cds00077;Parent=mRNA00005;Name=Ppa_Contig37_843;Target=s4746 27 62 +
Ppa_Contig37	ALN	cds	850171	850360	349	-	0	ID=cds00078;Parent=mRNA00005;Name=Ppa_Contig37_843;Target=s4746 63 125 +
Ppa_Contig37	ALN	cds	849571	849682	213	-	2	ID=cds00079;Parent=mRNA00005;Name=Ppa_Contig37_843;Target=s4746 126 163 +
Ppa_Contig37	ALN	cds	848419	848494	156	-	1	ID=cds00080;Parent=mRNA00005;Name=Ppa_Contig37_843;Target=s4746 164 188 +
Ppa_Contig37	ALN	cds	848246	848320	147	-	0	ID=cds00081;Parent=mRNA00005;Name=Ppa_Contig37_843;Target=s4746 189 213 +
Ppa_Contig37	ALN	cds	848099	848188	204	-	0	ID=cds00082;Parent=mRNA00005;Name=Ppa_Contig37_843;Target=s4746 214 243 +
Ppa_Contig37	ALN	cds	847885	847980	194	-	0	ID=cds00083;Parent=mRNA00005;Name=Ppa_Contig37_843;Target=s4746 244 275 +
Ppa_Contig37	ALN	cds	847707	847802	195	-	0	ID=cds00084;Parent=mRNA00005;Name=Ppa_Contig37_843;Target=s4746 276 307 +
Ppa_Contig37	ALN	cds	847540	847634	195	-	0	ID=cds00085;Parent=mRNA00005;Name=Ppa_Contig37_843;Target=s4746 308 339 +
Ppa_Contig37	ALN	cds	847376	847450	156	-	1	ID=cds00086;Parent=mRNA00005;Name=Ppa_Contig37_843;Target=s4746 340 364 +
Ppa_Contig37	ALN	cds	847028	847178	290	-	1	ID=cds00087;Parent=mRNA00005;Name=Ppa_Contig37_843;Target=s4746 365 414 +
Ppa_Contig37	ALN	cds	846647	846727	188	-	0	ID=cds00088;Parent=mRNA00005;Name=Ppa_Contig37_843;Target=s4746 415 441 +
Ppa_Contig37	ALN	cds	839337	839462	263	-	0	ID=cds00089;Parent=mRNA00005;Name=Ppa_Contig37_843;Target=s4746 442 483 +
Ppa_Contig37	ALN	cds	839127	839201	145	-	0	ID=cds00090;Parent=mRNA00005;Name=Ppa_Contig37_843;Target=s4746 484 508 +
Ppa_Contig37	ALN	cds	838925	839049	262	-	0	ID=cds00091;Parent=mRNA00005;Name=Ppa_Contig37_843;Target=s4746 509 550 +
Ppa_Contig37	ALN	cds	838799	838857	120	-	1	ID=cds00092;Parent=mRNA00005;Name=Ppa_Contig37_843;Target=s4746 551 569 +
Ppa_Contig37	ALN	cds	838633	838736	229	-	2	ID=cds00093;Parent=mRNA00005;Name=Ppa_Contig37_843;Target=s4746 570 604 +
Ppa_Contig37	ALN	cds	838490	838565	183	-	0	ID=cds00094;Parent=mRNA00005;Name=Ppa_Contig37_843;Target=s4746 605 629 +
Ppa_Contig37	ALN	cds	838355	838428	178	-	2	ID=cds00095;Parent=mRNA00005;Name=Ppa_Contig37_843;Target=s4746 630 654 +
Ppa_Contig37	ALN	cds	838214	838270	124	-	0	ID=cds00096;Parent=mRNA00005;Name=Ppa_Contig37_843;Target=s4746 655 673 +
Ppa_Contig37	ALN	cds	838043	838128	186	-	0	ID=cds00097;Parent=mRNA00005;Name=Ppa_Contig37_843;Target=s4746 674 702 +
Ppa_Contig37	ALN	cds	837790	837930	261	-	1	ID=cds00098;Parent=mRNA00005;Name=Ppa_Contig37_843;Target=s4746 703 749 +
Ppa_Contig37	ALN	cds	837599	837722	253	-	1	ID=cds00099;Parent=mRNA00005;Name=Ppa_Contig37_843;Target=s4746 750 790 +
Ppa_Contig37	ALN	cds	837482	837550	133	-	0	ID=cds00100;Parent=mRNA00005;Name=Ppa_Contig37_843;Target=s4746 791 813 +
Ppa_Contig37	ALN	cds	837291	837392	195	-	0	ID=cds00101;Parent=mRNA00005;Name=Ppa_Contig37_843;Target=s4746 814 847 +
Ppa_Contig37	ALN	cds	837050	837181	297	-	0	ID=cds00102;Parent=mRNA00005;Name=Ppa_Contig37_843;Target=s4746 848 891 +
Ppa_Contig37	ALN	cds	836800	836931	265	-	0	ID=cds00103;Parent=mRNA00005;Name=Ppa_Contig37_843;Target=s4746 892 935 +
Ppa_Contig37	ALN	cds	836536	836656	232	-	0	ID=cds00104;Parent=mRNA00005;Name=Ppa_Contig37_843;Target=s4746 936 975 +
Ppa_Contig37	ALN	cds	835168	835499	595	-	2	ID=cds00105;Parent=mRNA00005;Name=Ppa_Contig37_843;Target=s4746 976 1086 +
##sequence-region	Ppa_Contig59 464897 480256
Ppa_Contig59	ALN	gene	469193	476845	3396	-	.	ID=gene00006;Name=Ppa_Contig59_473
Ppa_Contig59	ALN	mRNA	469193	476845	3396	-	.	ID=mRNA00006;Parent=gene00006;Name=Ppa_Contig59_473
Ppa_Contig59	ALN	cds	476762	476845	227	-	0	ID=cds00106;Parent=mRNA00006;Name=Ppa_Contig59_473;Target=s4667 1 28 +
Ppa_Contig59	ALN	cds	476646	476681	92	-	0	ID=cds00107;Parent=mRNA00006;Name=Ppa_Contig59_473;Target=s4667 29 40 +
Ppa_Contig59	ALN	cds	474616	474738	231	-	0	ID=cds00108;Parent=mRNA00006;Name=Ppa_Contig59_473;Target=s4667 41 81 +
Ppa_Contig59	ALN	cds	473463	473585	271	-	0	ID=cds00109;Parent=mRNA00006;Name=Ppa_Contig59_473;Target=s4667 82 122 +
Ppa_Contig59	ALN	cds	473055	473194	298	-	0	ID=cds00110;Parent=mRNA00006;Name=Ppa_Contig59_473;Target=s4667 123 169 +
Ppa_Contig59	ALN	cds	472753	472813	124	-	1	ID=cds00111;Parent=mRNA00006;Name=Ppa_Contig59_473;Target=s4667 170 189 +
Ppa_Contig59	ALN	cds	472618	472695	158	-	0	ID=cds00112;Parent=mRNA00006;Name=Ppa_Contig59_473;Target=s4667 190 215 +
Ppa_Contig59	ALN	cds	472244	472426	331	-	0	ID=cds00113;Parent=mRNA00006;Name=Ppa_Contig59_473;Target=s4667 216 276 +
Ppa_Contig59	ALN	cds	471992	472147	297	-	0	ID=cds00114;Parent=mRNA00006;Name=Ppa_Contig59_473;Target=s4667 277 328 +
Ppa_Contig59	ALN	cds	471775	471925	305	-	0	ID=cds00115;Parent=mRNA00006;Name=Ppa_Contig59_473;Target=s4667 329 378 +
Ppa_Contig59	ALN	cds	471526	471680	313	-	2	ID=cds00116;Parent=mRNA00006;Name=Ppa_Contig59_473;Target=s4667 379 430 +
Ppa_Contig59	ALN	cds	471270	471338	165	-	0	ID=cds00117;Parent=mRNA00006;Name=Ppa_Contig59_473;Target=s4667 431 453 +
Ppa_Contig59	ALN	cds	471058	471201	290	-	0	ID=cds00118;Parent=mRNA00006;Name=Ppa_Contig59_473;Target=s4667 454 501 +
Ppa_Contig59	ALN	cds	470745	470959	426	-	0	ID=cds00119;Parent=mRNA00006;Name=Ppa_Contig59_473;Target=s4667 502 573 +
Ppa_Contig59	ALN	cds	469792	469950	309	-	1	ID=cds00120;Parent=mRNA00006;Name=Ppa_Contig59_473;Target=s4667 574 626 +
Ppa_Contig59	ALN	cds	469193	469358	328	-	1	ID=cds00121;Parent=mRNA00006;Name=Ppa_Contig59_473;Target=s4667 627 681 +
##sequence-region	Ppa_Contig109 118785 147456
Ppa_Contig109	ALN	gene	128917	135347	1583	-	.	ID=gene00007;Name=Ppa_Contig109_132
Ppa_Contig109	ALN	mRNA	128917	135347	1583	-	.	ID=mRNA00007;Parent=gene00007;Name=Ppa_Contig109_132
Ppa_Contig109	ALN	cds	135257	135347	174	-	0	ID=cds00122;Parent=mRNA00007;Name=Ppa_Contig109_132;Target=s4614 1 30 +
Ppa_Contig109	ALN	cds	134969	135035	160	-	2	ID=cds00123;Parent=mRNA00007;Name=Ppa_Contig109_132;Target=s4614 31 53 +
Ppa_Contig109	ALN	cds	134865	134927	145	-	1	ID=cds00124;Parent=mRNA00007;Name=Ppa_Contig109_132;Target=s4614 54 74 +
Ppa_Contig109	ALN	cds	134708	134819	228	-	1	ID=cds00125;Parent=mRNA00007;Name=Ppa_Contig109_132;Target=s4614 75 111 +
Ppa_Contig109	ALN	cds	134270	134554	-166	-	0	ID=cds00126;Parent=mRNA00007;Name=Ppa_Contig109_132;Target=s4614 169 211 +
Ppa_Contig109	ALN	cds	132778	132922	261	-	0	ID=cds00127;Parent=mRNA00007;Name=Ppa_Contig109_132;Target=s4614 212 257 +
Ppa_Contig109	ALN	cds	132580	132676	197	-	2	ID=cds00128;Parent=mRNA00007;Name=Ppa_Contig109_132;Target=s4614 258 289 +
Ppa_Contig109	ALN	cds	132402	132527	284	-	1	ID=cds00129;Parent=mRNA00007;Name=Ppa_Contig109_132;Target=s4614 290 331 +
Ppa_Contig109	ALN	cds	129991	130325	570	-	1	ID=cds00130;Parent=mRNA00007;Name=Ppa_Contig109_132;Target=s4614 332 443 +
Ppa_Contig109	ALN	cds	129085	129095	34	-	2	ID=cds00131;Parent=mRNA00007;Name=Ppa_Contig109_132;Target=s4614 444 446 +
Ppa_Contig109	ALN	cds	128917	129038	218	-	0	ID=cds00132;Parent=mRNA00007;Name=Ppa_Contig109_132;Target=s4614 447 488 +
##sequence-region	Ppa_Contig128 251905 293888
Ppa_Contig128	ALN	gene	264156	286932	1014	+	.	ID=gene00008;Name=Ppa_Contig128_275
Ppa_Contig128	ALN	mRNA	264156	286932	1014	+	.	ID=mRNA00008;Parent=gene00008;Name=Ppa_Contig128_275
Ppa_Contig128	ALN	cds	264156	264252	173	+	0	ID=cds00133;Parent=mRNA00008;Name=Ppa_Contig128_275;Target=s4679 1 32 +
Ppa_Contig128	ALN	cds	264422	264618	360	+	2	ID=cds00134;Parent=mRNA00008;Name=Ppa_Contig128_275;Target=s4679 33 100 +
Ppa_Contig128	ALN	cds	264945	265334	-255	+	0	ID=cds00135;Parent=mRNA00008;Name=Ppa_Contig128_275;Target=s4679 101 141 +
Ppa_Contig128	ALN	cds	266447	266522	102	+	0	ID=cds00136;Parent=mRNA00008;Name=Ppa_Contig128_275;Target=s4679 142 159 +
Ppa_Contig128	ALN	cds	285766	285965	380	+	2	ID=cds00137;Parent=mRNA00008;Name=Ppa_Contig128_275;Target=s4679 160 226 +
Ppa_Contig128	ALN	cds	286555	286678	202	+	0	ID=cds00138;Parent=mRNA00008;Name=Ppa_Contig128_275;Target=s4679 227 267 +
Ppa_Contig128	ALN	cds	286724	286932	398	+	2	ID=cds00139;Parent=mRNA00008;Name=Ppa_Contig128_275;Target=s4679 268 337 +
##sequence-region	Ppa_Contig21 1330177 1358848
Ppa_Contig21	ALN	gene	1348774	1352545	1817	+	.	ID=gene00009;Name=Ppa_Contig21_1350
Ppa_Contig21	ALN	mRNA	1348774	1352545	1817	+	.	ID=mRNA00009;Parent=gene00009;Name=Ppa_Contig21_1350
Ppa_Contig21	ALN	cds	1348774	1348902	180	+	0	ID=cds00140;Parent=mRNA00009;Name=Ppa_Contig21_1350;Target=s4726 1 41 +
Ppa_Contig21	ALN	cds	1349026	1349083	136	+	0	ID=cds00141;Parent=mRNA00009;Name=Ppa_Contig21_1350;Target=s4726 42 60 +
Ppa_Contig21	ALN	cds	1349245	1349337	217	+	2	ID=cds00142;Parent=mRNA00009;Name=Ppa_Contig21_1350;Target=s4726 61 91 +
Ppa_Contig21	ALN	cds	1349525	1349622	211	+	2	ID=cds00143;Parent=mRNA00009;Name=Ppa_Contig21_1350;Target=s4726 92 124 +
Ppa_Contig21	ALN	cds	1350173	1350286	247	+	0	ID=cds00144;Parent=mRNA00009;Name=Ppa_Contig21_1350;Target=s4726 125 162 +
Ppa_Contig21	ALN	cds	1350395	1350441	116	+	0	ID=cds00145;Parent=mRNA00009;Name=Ppa_Contig21_1350;Target=s4726 163 178 +
Ppa_Contig21	ALN	cds	1350517	1350595	186	+	1	ID=cds00146;Parent=mRNA00009;Name=Ppa_Contig21_1350;Target=s4726 179 204 +
Ppa_Contig21	ALN	cds	1350752	1350850	191	+	0	ID=cds00147;Parent=mRNA00009;Name=Ppa_Contig21_1350;Target=s4726 205 237 +
Ppa_Contig21	ALN	cds	1351028	1351147	99	+	0	ID=cds00148;Parent=mRNA00009;Name=Ppa_Contig21_1350;Target=s4726 238 279 +
Ppa_Contig21	ALN	cds	1351377	1351436	126	+	0	ID=cds00149;Parent=mRNA00009;Name=Ppa_Contig21_1350;Target=s4726 280 299 +
Ppa_Contig21	ALN	cds	1351636	1351739	236	+	0	ID=cds00150;Parent=mRNA00009;Name=Ppa_Contig21_1350;Target=s4726 300 334 +
Ppa_Contig21	ALN	cds	1352076	1352142	157	+	1	ID=cds00151;Parent=mRNA00009;Name=Ppa_Contig21_1350;Target=s4726 335 356 +
Ppa_Contig21	ALN	cds	1352230	1352308	164	+	0	ID=cds00152;Parent=mRNA00009;Name=Ppa_Contig21_1350;Target=s4726 357 382 +
Ppa_Contig21	ALN	cds	1352445	1352545	208	+	2	ID=cds00153;Parent=mRNA00009;Name=Ppa_Contig21_1350;Target=s4726 383 416 +
##sequence-region	Ppa_Contig7 1157121 1185792
Ppa_Contig7	ALN	gene	1176422	1183525	1983	+	.	ID=gene00010;Name=Ppa_Contig7_1179
Ppa_Contig7	ALN	mRNA	1176422	1183525	1983	+	.	ID=mRNA00010;Parent=gene00010;Name=Ppa_Contig7_1179
Ppa_Contig7	ALN	cds	1176422	1176550	305	+	0	ID=cds00154;Parent=mRNA00010;Name=Ppa_Contig7_1179;Target=s4768 1 43 +
Ppa_Contig7	ALN	cds	1177416	1177504	186	+	0	ID=cds00155;Parent=mRNA00010;Name=Ppa_Contig7_1179;Target=s4768 44 73 +
Ppa_Contig7	ALN	cds	1178235	1178330	189	+	1	ID=cds00156;Parent=mRNA00010;Name=Ppa_Contig7_1179;Target=s4768 74 105 +
Ppa_Contig7	ALN	cds	1178393	1178452	157	+	1	ID=cds00157;Parent=mRNA00010;Name=Ppa_Contig7_1179;Target=s4768 106 125 +
Ppa_Contig7	ALN	cds	1179138	1179219	156	+	1	ID=cds00158;Parent=mRNA00010;Name=Ppa_Contig7_1179;Target=s4768 126 152 +
Ppa_Contig7	ALN	cds	1180693	1180812	214	+	0	ID=cds00159;Parent=mRNA00010;Name=Ppa_Contig7_1179;Target=s4768 153 192 +
Ppa_Contig7	ALN	cds	1181829	1182026	392	+	0	ID=cds00160;Parent=mRNA00010;Name=Ppa_Contig7_1179;Target=s4768 193 258 +
Ppa_Contig7	ALN	cds	1182670	1182849	332	+	0	ID=cds00161;Parent=mRNA00010;Name=Ppa_Contig7_1179;Target=s4768 259 318 +
Ppa_Contig7	ALN	cds	1183123	1183229	219	+	0	ID=cds00162;Parent=mRNA00010;Name=Ppa_Contig7_1179;Target=s4768 319 354 +
Ppa_Contig7	ALN	cds	1183354	1183525	332	+	1	ID=cds00163;Parent=mRNA00010;Name=Ppa_Contig7_1179;Target=s4768 355 411 +
##sequence-region	Ppa_Contig41 624641 640000
Ppa_Contig41	ALN	gene	627163	630230	1407	-	.	ID=gene00011;Name=Ppa_Contig41_628
Ppa_Contig41	ALN	mRNA	627163	630230	1407	-	.	ID=mRNA00011;Parent=gene00011;Name=Ppa_Contig41_628
Ppa_Contig41	ALN	cds	630188	630230	70	-	0	ID=cds00164;Parent=mRNA00011;Name=Ppa_Contig41_628;Target=s4755 1 14 +
Ppa_Contig41	ALN	cds	629928	630070	271	-	2	ID=cds00165;Parent=mRNA00011;Name=Ppa_Contig41_628;Target=s4755 15 62 +
Ppa_Contig41	ALN	cds	628606	628700	190	-	0	ID=cds00166;Parent=mRNA00011;Name=Ppa_Contig41_628;Target=s4755 63 94 +
Ppa_Contig41	ALN	cds	628475	628559	204	-	1	ID=cds00167;Parent=mRNA00011;Name=Ppa_Contig41_628;Target=s4755 95 122 +
Ppa_Contig41	ALN	cds	628287	628406	219	-	0	ID=cds00168;Parent=mRNA00011;Name=Ppa_Contig41_628;Target=s4755 123 162 +
Ppa_Contig41	ALN	cds	627960	628238	408	-	0	ID=cds00169;Parent=mRNA00011;Name=Ppa_Contig41_628;Target=s4755 163 235 +
Ppa_Contig41	ALN	cds	627604	627917	52	-	0	ID=cds00170;Parent=mRNA00011;Name=Ppa_Contig41_628;Target=s4755 286 317 +
Ppa_Contig41	ALN	cds	627324	627430	169	-	1	ID=cds00171;Parent=mRNA00011;Name=Ppa_Contig41_628;Target=s4755 318 353 +
Ppa_Contig41	ALN	cds	627163	627270	218	-	2	ID=cds00172;Parent=mRNA00011;Name=Ppa_Contig41_628;Target=s4755 354 389 +
##sequence-region	Ppa_Contig13 1063937 1092608
Ppa_Contig13	ALN	gene	1071095	1076310	1620	+	.	ID=gene00012;Name=Ppa_Contig13_1073
Ppa_Contig13	ALN	mRNA	1071095	1076310	1620	+	.	ID=mRNA00012;Parent=gene00012;Name=Ppa_Contig13_1073
Ppa_Contig13	ALN	cds	1071095	1071154	199	+	0	ID=cds00173;Parent=mRNA00012;Name=Ppa_Contig13_1073;Target=PPA15180 1 20 +
Ppa_Contig13	ALN	cds	1071509	1071640	287	+	0	ID=cds00174;Parent=mRNA00012;Name=Ppa_Contig13_1073;Target=PPA15180 21 64 +
Ppa_Contig13	ALN	cds	1071691	1071807	246	+	0	ID=cds00175;Parent=mRNA00012;Name=Ppa_Contig13_1073;Target=PPA15180 65 103 +
Ppa_Contig13	ALN	cds	1071883	1071981	221	+	0	ID=cds00176;Parent=mRNA00012;Name=Ppa_Contig13_1073;Target=PPA15180 104 136 +
Ppa_Contig13	ALN	cds	1072157	1072411	489	+	0	ID=cds00177;Parent=mRNA00012;Name=Ppa_Contig13_1073;Target=PPA15180 137 221 +
Ppa_Contig13	ALN	cds	1072562	1072669	221	+	0	ID=cds00178;Parent=mRNA00012;Name=Ppa_Contig13_1073;Target=PPA15180 222 257 +
Ppa_Contig13	ALN	cds	1072712	1072741	80	+	0	ID=cds00179;Parent=mRNA00012;Name=Ppa_Contig13_1073;Target=PPA15180 258 267 +
Ppa_Contig13	ALN	cds	1073714	1073848	292	+	0	ID=cds00180;Parent=mRNA00012;Name=Ppa_Contig13_1073;Target=PPA15180 268 312 +
Ppa_Contig13	ALN	cds	1074361	1074856	-537	+	0	ID=cds00181;Parent=mRNA00012;Name=Ppa_Contig13_1073;Target=PPA15180 354 390 +
Ppa_Contig13	ALN	cds	1075500	1075610	241	+	2	ID=cds00182;Parent=mRNA00012;Name=Ppa_Contig13_1073;Target=PPA15180 391 427 +
Ppa_Contig13	ALN	cds	1076025	1076102	151	+	2	ID=cds00183;Parent=mRNA00012;Name=Ppa_Contig13_1073;Target=PPA15180 428 453 +
Ppa_Contig13	ALN	cds	1076164	1076310	299	+	2	ID=cds00184;Parent=mRNA00012;Name=Ppa_Contig13_1073;Target=PPA15180 454 502 +
##sequence-region	Ppa_Contig20 811009 826368
Ppa_Contig20	ALN	gene	818571	823527	1832	+	.	ID=gene00013;Name=Ppa_Contig20_821
Ppa_Contig20	ALN	mRNA	818571	823527	1832	+	.	ID=mRNA00013;Parent=gene00013;Name=Ppa_Contig20_821
Ppa_Contig20	ALN	cds	818571	818628	198	+	0	ID=cds00185;Parent=mRNA00013;Name=Ppa_Contig20_821;Target=PPA12512 1 19 +
Ppa_Contig20	ALN	cds	818675	818752	153	+	2	ID=cds00186;Parent=mRNA00013;Name=Ppa_Contig20_821;Target=PPA12512 20 45 +
Ppa_Contig20	ALN	cds	819150	819246	195	+	2	ID=cds00187;Parent=mRNA00013;Name=Ppa_Contig20_821;Target=PPA12512 46 78 +
Ppa_Contig20	ALN	cds	819291	819492	-16	+	1	ID=cds00188;Parent=mRNA00013;Name=Ppa_Contig20_821;Target=PPA12512 79 123 +
Ppa_Contig20	ALN	cds	820498	820563	157	+	0	ID=cds00189;Parent=mRNA00013;Name=Ppa_Contig20_821;Target=PPA12512 124 145 +
Ppa_Contig20	ALN	cds	821009	821125	240	+	0	ID=cds00190;Parent=mRNA00013;Name=Ppa_Contig20_821;Target=PPA12512 146 184 +
Ppa_Contig20	ALN	cds	821311	821414	234	+	0	ID=cds00191;Parent=mRNA00013;Name=Ppa_Contig20_821;Target=PPA12512 185 219 +
Ppa_Contig20	ALN	cds	821813	821870	130	+	1	ID=cds00192;Parent=mRNA00013;Name=Ppa_Contig20_821;Target=PPA12512 220 238 +
Ppa_Contig20	ALN	cds	822032	822106	156	+	0	ID=cds00193;Parent=mRNA00013;Name=Ppa_Contig20_821;Target=PPA12512 239 263 +
Ppa_Contig20	ALN	cds	822380	822498	232	+	0	ID=cds00194;Parent=mRNA00013;Name=Ppa_Contig20_821;Target=PPA12512 264 303 +
Ppa_Contig20	ALN	cds	822605	822734	235	+	1	ID=cds00195;Parent=mRNA00013;Name=Ppa_Contig20_821;Target=PPA12512 304 346 +
Ppa_Contig20	ALN	cds	822809	822846	55	+	0	ID=cds00196;Parent=mRNA00013;Name=Ppa_Contig20_821;Target=PPA12512 347 359 +
Ppa_Contig20	ALN	cds	822952	823045	192	+	1	ID=cds00197;Parent=mRNA00013;Name=Ppa_Contig20_821;Target=PPA12512 360 390 +
Ppa_Contig20	ALN	cds	823172	823232	148	+	0	ID=cds00198;Parent=mRNA00013;Name=Ppa_Contig20_821;Target=PPA12512 391 410 +
Ppa_Contig20	ALN	cds	823403	823527	235	+	2	ID=cds00199;Parent=mRNA00013;Name=Ppa_Contig20_821;Target=PPA12512 411 452 +
##sequence-region	Ppa_Contig108 251905 267264
Ppa_Contig108	ALN	gene	258853	262869	1615	+	.	ID=gene00014;Name=Ppa_Contig108_260
Ppa_Contig108	ALN	mRNA	258853	262869	1615	+	.	ID=mRNA00014;Parent=gene00014;Name=Ppa_Contig108_260
Ppa_Contig108	ALN	cds	258853	258911	136	+	0	ID=cds00200;Parent=mRNA00014;Name=Ppa_Contig108_260;Target=s4637 1 20 +
Ppa_Contig108	ALN	cds	259010	259151	288	+	1	ID=cds00201;Parent=mRNA00014;Name=Ppa_Contig108_260;Target=s4637 21 67 +
Ppa_Contig108	ALN	cds	259330	259464	210	+	0	ID=cds00202;Parent=mRNA00014;Name=Ppa_Contig108_260;Target=s4637 68 113 +
Ppa_Contig108	ALN	cds	259569	259654	230	+	0	ID=cds00203;Parent=mRNA00014;Name=Ppa_Contig108_260;Target=s4637 114 142 +
Ppa_Contig108	ALN	cds	259907	259982	161	+	1	ID=cds00204;Parent=mRNA00014;Name=Ppa_Contig108_260;Target=s4637 143 167 +
Ppa_Contig108	ALN	cds	260785	260871	184	+	0	ID=cds00205;Parent=mRNA00014;Name=Ppa_Contig108_260;Target=s4637 168 196 +
Ppa_Contig108	ALN	cds	261039	261161	247	+	0	ID=cds00206;Parent=mRNA00014;Name=Ppa_Contig108_260;Target=s4637 197 237 +
Ppa_Contig108	ALN	cds	261541	261601	134	+	0	ID=cds00207;Parent=mRNA00014;Name=Ppa_Contig108_260;Target=s4637 238 257 +
Ppa_Contig108	ALN	cds	261694	261799	223	+	2	ID=cds00208;Parent=mRNA00014;Name=Ppa_Contig108_260;Target=s4637 258 293 +
Ppa_Contig108	ALN	cds	262403	262469	155	+	1	ID=cds00209;Parent=mRNA00014;Name=Ppa_Contig108_260;Target=s4637 294 315 +
Ppa_Contig108	ALN	cds	262593	262640	95	+	0	ID=cds00210;Parent=mRNA00014;Name=Ppa_Contig108_260;Target=s4637 316 331 +
Ppa_Contig108	ALN	cds	262795	262869	114	+	0	ID=cds00211;Parent=mRNA00014;Name=Ppa_Contig108_260;Target=s4637 332 356 +
##sequence-region	Ppa_Contig238 12289 17771
Ppa_Contig238	ALN	gene	15424	17138	1650	-	.	ID=gene00015;Name=Ppa_Contig238_16
Ppa_Contig238	ALN	mRNA	15424	17138	1650	-	.	ID=mRNA00015;Parent=gene00015;Name=Ppa_Contig238_16
Ppa_Contig238	ALN	cds	17086	17138	159	-	0	ID=cds00212;Parent=mRNA00015;Name=Ppa_Contig238_16;Target=s4634 1 17 +
Ppa_Contig238	ALN	cds	16894	17035	266	-	1	ID=cds00213;Parent=mRNA00015;Name=Ppa_Contig238_16;Target=s4634 18 64 +
Ppa_Contig238	ALN	cds	16714	16848	250	-	0	ID=cds00214;Parent=mRNA00015;Name=Ppa_Contig238_16;Target=s4634 65 109 +
Ppa_Contig238	ALN	cds	16584	16669	200	-	0	ID=cds00215;Parent=mRNA00015;Name=Ppa_Contig238_16;Target=s4634 110 138 +
Ppa_Contig238	ALN	cds	16461	16536	163	-	1	ID=cds00216;Parent=mRNA00015;Name=Ppa_Contig238_16;Target=s4634 139 163 +
Ppa_Contig238	ALN	cds	16180	16266	173	-	0	ID=cds00217;Parent=mRNA00015;Name=Ppa_Contig238_16;Target=s4634 164 192 +
Ppa_Contig238	ALN	cds	16013	16135	247	-	0	ID=cds00218;Parent=mRNA00015;Name=Ppa_Contig238_16;Target=s4634 193 233 +
Ppa_Contig238	ALN	cds	15905	15965	139	-	0	ID=cds00219;Parent=mRNA00015;Name=Ppa_Contig238_16;Target=s4634 234 253 +
Ppa_Contig238	ALN	cds	15754	15859	243	-	2	ID=cds00220;Parent=mRNA00015;Name=Ppa_Contig238_16;Target=s4634 254 289 +
Ppa_Contig238	ALN	cds	15590	15656	152	-	1	ID=cds00221;Parent=mRNA00015;Name=Ppa_Contig238_16;Target=s4634 290 311 +
Ppa_Contig238	ALN	cds	15424	15513	135	-	0	ID=cds00222;Parent=mRNA00015;Name=Ppa_Contig238_16;Target=s4634 312 332 +
##sequence-region	Ppa_Contig81 291841 320512
Ppa_Contig81	ALN	gene	293791	312434	3788	+	.	ID=gene00016;Name=Ppa_Contig81_303
Ppa_Contig81	ALN	mRNA	293791	312434	3788	+	.	ID=mRNA00016;Parent=gene00016;Name=Ppa_Contig81_303
Ppa_Contig81	ALN	cds	293791	293854	161	+	0	ID=cds00223;Parent=mRNA00016;Name=Ppa_Contig81_303;Target=PPA27475a 1 21 +
Ppa_Contig81	ALN	cds	294885	294961	162	+	2	ID=cds00224;Parent=mRNA00016;Name=Ppa_Contig81_303;Target=PPA27475a 22 47 +
Ppa_Contig81	ALN	cds	303225	303299	176	+	0	ID=cds00225;Parent=mRNA00016;Name=Ppa_Contig81_303;Target=PPA27475a 48 72 +
Ppa_Contig81	ALN	cds	304178	304270	191	+	0	ID=cds00226;Parent=mRNA00016;Name=Ppa_Contig81_303;Target=PPA27475a 73 103 +
Ppa_Contig81	ALN	cds	304444	304566	242	+	0	ID=cds00227;Parent=mRNA00016;Name=Ppa_Contig81_303;Target=PPA27475a 104 144 +
Ppa_Contig81	ALN	cds	304618	304733	233	+	0	ID=cds00228;Parent=mRNA00016;Name=Ppa_Contig81_303;Target=PPA27475a 145 183 +
Ppa_Contig81	ALN	cds	304918	304984	132	+	1	ID=cds00229;Parent=mRNA00016;Name=Ppa_Contig81_303;Target=PPA27475a 184 205 +
Ppa_Contig81	ALN	cds	305113	305212	223	+	0	ID=cds00230;Parent=mRNA00016;Name=Ppa_Contig81_303;Target=PPA27475a 206 238 +
Ppa_Contig81	ALN	cds	305551	305647	189	+	2	ID=cds00231;Parent=mRNA00016;Name=Ppa_Contig81_303;Target=PPA27475a 239 271 +
Ppa_Contig81	ALN	cds	309542	309665	228	+	1	ID=cds00232;Parent=mRNA00016;Name=Ppa_Contig81_303;Target=PPA27475a 272 312 +
Ppa_Contig81	ALN	cds	309856	309963	223	+	0	ID=cds00233;Parent=mRNA00016;Name=Ppa_Contig81_303;Target=PPA27475a 313 348 +
Ppa_Contig81	ALN	cds	310047	310142	207	+	0	ID=cds00234;Parent=mRNA00016;Name=Ppa_Contig81_303;Target=PPA27475a 349 380 +
Ppa_Contig81	ALN	cds	310323	310420	217	+	0	ID=cds00235;Parent=mRNA00016;Name=Ppa_Contig81_303;Target=PPA27475a 381 413 +
Ppa_Contig81	ALN	cds	310528	310642	219	+	1	ID=cds00236;Parent=mRNA00016;Name=Ppa_Contig81_303;Target=PPA27475a 414 451 +
Ppa_Contig81	ALN	cds	310723	310815	183	+	0	ID=cds00237;Parent=mRNA00016;Name=Ppa_Contig81_303;Target=PPA27475a 452 482 +
Ppa_Contig81	ALN	cds	310976	311115	285	+	0	ID=cds00238;Parent=mRNA00016;Name=Ppa_Contig81_303;Target=PPA27475a 483 529 +
Ppa_Contig81	ALN	cds	311196	311287	210	+	1	ID=cds00239;Parent=mRNA00016;Name=Ppa_Contig81_303;Target=PPA27475a 530 559 +
Ppa_Contig81	ALN	cds	311348	311487	312	+	2	ID=cds00240;Parent=mRNA00016;Name=Ppa_Contig81_303;Target=PPA27475a 560 606 +
Ppa_Contig81	ALN	cds	311539	311606	168	+	0	ID=cds00241;Parent=mRNA00016;Name=Ppa_Contig81_303;Target=PPA27475a 607 629 +
Ppa_Contig81	ALN	cds	311684	311792	242	+	1	ID=cds00242;Parent=mRNA00016;Name=Ppa_Contig81_303;Target=PPA27475a 630 665 +
Ppa_Contig81	ALN	cds	311839	311906	160	+	0	ID=cds00243;Parent=mRNA00016;Name=Ppa_Contig81_303;Target=PPA27475a 666 688 +
Ppa_Contig81	ALN	cds	311974	312072	186	+	1	ID=cds00244;Parent=mRNA00016;Name=Ppa_Contig81_303;Target=PPA27475a 689 721 +
Ppa_Contig81	ALN	cds	312159	312234	191	+	1	ID=cds00245;Parent=mRNA00016;Name=Ppa_Contig81_303;Target=PPA27475a 722 746 +
Ppa_Contig81	ALN	cds	312342	312434	222	+	0	ID=cds00246;Parent=mRNA00016;Name=Ppa_Contig81_303;Target=PPA27475a 747 777 +
##sequence-region	Ppa_Contig44 531457 560128
Ppa_Contig44	ALN	gene	544498	546693	1345	-	.	ID=gene00017;Name=Ppa_Contig44_545
Ppa_Contig44	ALN	mRNA	544498	546693	1345	-	.	ID=mRNA00017;Parent=gene00017;Name=Ppa_Contig44_545
Ppa_Contig44	ALN	cds	546576	546693	264	-	0	ID=cds00247;Parent=mRNA00017;Name=Ppa_Contig44_545;Target=PPA27288 1 39 +
Ppa_Contig44	ALN	cds	546178	546252	-55	-	2	ID=cds00248;Parent=mRNA00017;Name=Ppa_Contig44_545;Target=PPA27288 41 63 +
Ppa_Contig44	ALN	cds	545624	545872	496	-	0	ID=cds00249;Parent=mRNA00017;Name=Ppa_Contig44_545;Target=PPA27288 64 146 +
Ppa_Contig44	ALN	cds	545272	545395	261	-	0	ID=cds00250;Parent=mRNA00017;Name=Ppa_Contig44_545;Target=PPA27288 147 187 +
Ppa_Contig44	ALN	cds	544700	545045	336	-	2	ID=cds00251;Parent=mRNA00017;Name=Ppa_Contig44_545;Target=PPA27288 242 292 +
Ppa_Contig44	ALN	cds	544498	544653	301	-	1	ID=cds00252;Parent=mRNA00017;Name=Ppa_Contig44_545;Target=PPA27288 293 344 +
##sequence-region	Ppa_Contig30 717825 746496
Ppa_Contig30	ALN	gene	730852	735274	1754	-	.	ID=gene00018;Name=Ppa_Contig30_733
Ppa_Contig30	ALN	mRNA	730852	735274	1754	-	.	ID=mRNA00018;Parent=gene00018;Name=Ppa_Contig30_733
Ppa_Contig30	ALN	cds	735200	735274	207	-	0	ID=cds00253;Parent=mRNA00018;Name=Ppa_Contig30_733;Target=PPA09867 1 25 +
Ppa_Contig30	ALN	cds	735101	735143	103	-	0	ID=cds00254;Parent=mRNA00018;Name=Ppa_Contig30_733;Target=PPA09867 26 39 +
Ppa_Contig30	ALN	cds	734980	735022	112	-	2	ID=cds00255;Parent=mRNA00018;Name=Ppa_Contig30_733;Target=PPA09867 40 54 +
Ppa_Contig30	ALN	cds	732900	733041	267	-	1	ID=cds00256;Parent=mRNA00018;Name=Ppa_Contig30_733;Target=PPA09867 55 101 +
Ppa_Contig30	ALN	cds	732486	732560	147	-	0	ID=cds00257;Parent=mRNA00018;Name=Ppa_Contig30_733;Target=PPA09867 102 126 +
Ppa_Contig30	ALN	cds	732353	732441	58	-	0	ID=cds00258;Parent=mRNA00018;Name=Ppa_Contig30_733;Target=PPA09867 127 156 +
Ppa_Contig30	ALN	cds	731882	732010	253	-	1	ID=cds00259;Parent=mRNA00018;Name=Ppa_Contig30_733;Target=PPA09867 157 199 +
Ppa_Contig30	ALN	cds	731699	731828	269	-	1	ID=cds00260;Parent=mRNA00018;Name=Ppa_Contig30_733;Target=PPA09867 200 242 +
Ppa_Contig30	ALN	cds	731511	731603	211	-	0	ID=cds00261;Parent=mRNA00018;Name=Ppa_Contig30_733;Target=PPA09867 243 273 +
Ppa_Contig30	ALN	cds	731393	731453	141	-	0	ID=cds00262;Parent=mRNA00018;Name=Ppa_Contig30_733;Target=PPA09867 274 293 +
Ppa_Contig30	ALN	cds	730979	731094	246	-	2	ID=cds00263;Parent=mRNA00018;Name=Ppa_Contig30_733;Target=PPA09867 294 332 +
Ppa_Contig30	ALN	cds	730852	730920	150	-	0	ID=cds00264;Parent=mRNA00018;Name=Ppa_Contig30_733;Target=PPA09867 333 355 +
##sequence-region	Ppa_Contig41 438273 466944
Ppa_Contig41	ALN	gene	453431	454089	437	-	.	ID=gene00019;Name=Ppa_Contig41_453
Ppa_Contig41	ALN	mRNA	453431	454089	437	-	.	ID=mRNA00019;Parent=gene00019;Name=Ppa_Contig41_453
Ppa_Contig41	ALN	cds	454024	454089	127	-	0	ID=cds00265;Parent=mRNA00019;Name=Ppa_Contig41_453;Target=s4665 1 22 +
Ppa_Contig41	ALN	cds	453788	453907	242	-	0	ID=cds00266;Parent=mRNA00019;Name=Ppa_Contig41_453;Target=s4665 23 62 +
Ppa_Contig41	ALN	cds	453431	453502	169	-	0	ID=cds00267;Parent=mRNA00019;Name=Ppa_Contig41_453;Target=s4665 63 86 +
##sequence-region	Ppa_Contig74 225281 253952
Ppa_Contig74	ALN	gene	237937	240239	433	-	.	ID=gene00020;Name=Ppa_Contig74_239
Ppa_Contig74	ALN	mRNA	237937	240239	433	-	.	ID=mRNA00020;Parent=gene00020;Name=Ppa_Contig74_239
Ppa_Contig74	ALN	cds	240174	240239	120	-	0	ID=cds00268;Parent=mRNA00020;Name=Ppa_Contig74_239;Target=s4713 1 22 +
Ppa_Contig74	ALN	cds	239655	239753	207	-	0	ID=cds00269;Parent=mRNA00020;Name=Ppa_Contig74_239;Target=s4713 23 55 +
Ppa_Contig74	ALN	cds	239016	239060	92	-	0	ID=cds00270;Parent=mRNA00020;Name=Ppa_Contig74_239;Target=s4713 56 70 +
Ppa_Contig74	ALN	cds	237937	238005	185	-	0	ID=cds00271;Parent=mRNA00020;Name=Ppa_Contig74_239;Target=s4713 71 93 +
##sequence-region	Ppa_Contig56 52225 67584
Ppa_Contig56	ALN	gene	55613	66500	6840	+	.	ID=gene00021;Name=Ppa_Contig56_61
Ppa_Contig56	ALN	mRNA	55613	66500	6840	+	.	ID=mRNA00021;Parent=gene00021;Name=Ppa_Contig56_61
Ppa_Contig56	ALN	cds	55613	55643	119	+	0	ID=cds00272;Parent=mRNA00021;Name=Ppa_Contig56_61;Target=PPA21826 1 10 +
Ppa_Contig56	ALN	cds	55777	55838	152	+	2	ID=cds00273;Parent=mRNA00021;Name=Ppa_Contig56_61;Target=PPA21826 11 31 +
Ppa_Contig56	ALN	cds	55953	56183	15	+	0	ID=cds00274;Parent=mRNA00021;Name=Ppa_Contig56_61;Target=PPA21826 32 84 +
Ppa_Contig56	ALN	cds	56339	56452	255	+	0	ID=cds00275;Parent=mRNA00021;Name=Ppa_Contig56_61;Target=PPA21826 85 122 +
Ppa_Contig56	ALN	cds	56522	56614	198	+	0	ID=cds00276;Parent=mRNA00021;Name=Ppa_Contig56_61;Target=PPA21826 123 153 +
Ppa_Contig56	ALN	cds	56671	56745	152	+	0	ID=cds00277;Parent=mRNA00021;Name=Ppa_Contig56_61;Target=PPA21826 154 178 +
Ppa_Contig56	ALN	cds	56853	56978	264	+	0	ID=cds00278;Parent=mRNA00021;Name=Ppa_Contig56_61;Target=PPA21826 179 220 +
Ppa_Contig56	ALN	cds	57038	57115	187	+	0	ID=cds00279;Parent=mRNA00021;Name=Ppa_Contig56_61;Target=PPA21826 221 246 +
Ppa_Contig56	ALN	cds	57259	57321	127	+	0	ID=cds00280;Parent=mRNA00021;Name=Ppa_Contig56_61;Target=PPA21826 247 267 +
Ppa_Contig56	ALN	cds	57368	57456	178	+	0	ID=cds00281;Parent=mRNA00021;Name=Ppa_Contig56_61;Target=PPA21826 268 297 +
Ppa_Contig56	ALN	cds	57517	57628	215	+	1	ID=cds00282;Parent=mRNA00021;Name=Ppa_Contig56_61;Target=PPA21826 298 334 +
Ppa_Contig56	ALN	cds	57729	57818	202	+	0	ID=cds00283;Parent=mRNA00021;Name=Ppa_Contig56_61;Target=PPA21826 335 364 +
Ppa_Contig56	ALN	cds	57878	57922	100	+	0	ID=cds00284;Parent=mRNA00021;Name=Ppa_Contig56_61;Target=PPA21826 365 379 +
Ppa_Contig56	ALN	cds	58107	58231	262	+	0	ID=cds00285;Parent=mRNA00021;Name=Ppa_Contig56_61;Target=PPA21826 380 421 +
Ppa_Contig56	ALN	cds	58316	58430	252	+	1	ID=cds00286;Parent=mRNA00021;Name=Ppa_Contig56_61;Target=PPA21826 422 459 +
Ppa_Contig56	ALN	cds	58523	58594	155	+	0	ID=cds00287;Parent=mRNA00021;Name=Ppa_Contig56_61;Target=PPA21826 460 483 +
Ppa_Contig56	ALN	cds	58693	58770	192	+	0	ID=cds00288;Parent=mRNA00021;Name=Ppa_Contig56_61;Target=PPA21826 484 509 +
Ppa_Contig56	ALN	cds	58969	59124	327	+	0	ID=cds00289;Parent=mRNA00021;Name=Ppa_Contig56_61;Target=PPA21826 510 561 +
Ppa_Contig56	ALN	cds	59170	59252	177	+	0	ID=cds00290;Parent=mRNA00021;Name=Ppa_Contig56_61;Target=PPA21826 562 589 +
Ppa_Contig56	ALN	cds	59343	59411	154	+	1	ID=cds00291;Parent=mRNA00021;Name=Ppa_Contig56_61;Target=PPA21826 590 612 +
Ppa_Contig56	ALN	cds	59570	59637	152	+	1	ID=cds00292;Parent=mRNA00021;Name=Ppa_Contig56_61;Target=PPA21826 613 634 +
Ppa_Contig56	ALN	cds	59689	59782	188	+	2	ID=cds00293;Parent=mRNA00021;Name=Ppa_Contig56_61;Target=PPA21826 635 666 +
Ppa_Contig56	ALN	cds	59865	59971	225	+	1	ID=cds00294;Parent=mRNA00021;Name=Ppa_Contig56_61;Target=PPA21826 667 701 +
Ppa_Contig56	ALN	cds	60297	60405	229	+	2	ID=cds00295;Parent=mRNA00021;Name=Ppa_Contig56_61;Target=PPA21826 702 738 +
Ppa_Contig56	ALN	cds	60457	60529	156	+	1	ID=cds00296;Parent=mRNA00021;Name=Ppa_Contig56_61;Target=PPA21826 739 762 +
Ppa_Contig56	ALN	cds	60719	60862	287	+	0	ID=cds00297;Parent=mRNA00021;Name=Ppa_Contig56_61;Target=PPA21826 763 810 +
Ppa_Contig56	ALN	cds	61012	61069	121	+	0	ID=cds00298;Parent=mRNA00021;Name=Ppa_Contig56_61;Target=PPA21826 811 829 +
Ppa_Contig56	ALN	cds	61144	61290	325	+	2	ID=cds00299;Parent=mRNA00021;Name=Ppa_Contig56_61;Target=PPA21826 830 878 +
Ppa_Contig56	ALN	cds	61460	61606	252	+	2	ID=cds00300;Parent=mRNA00021;Name=Ppa_Contig56_61;Target=PPA21826 879 927 +
Ppa_Contig56	ALN	cds	61684	61776	215	+	2	ID=cds00301;Parent=mRNA00021;Name=Ppa_Contig56_61;Target=PPA21826 928 958 +
Ppa_Contig56	ALN	cds	61841	61867	80	+	2	ID=cds00302;Parent=mRNA00021;Name=Ppa_Contig56_61;Target=PPA21826 959 967 +
Ppa_Contig56	ALN	cds	62014	62141	264	+	2	ID=cds00303;Parent=mRNA00021;Name=Ppa_Contig56_61;Target=PPA21826 968 1010 +
Ppa_Contig56	ALN	cds	62281	62370	170	+	0	ID=cds00304;Parent=mRNA00021;Name=Ppa_Contig56_61;Target=PPA21826 1011 1040 +
Ppa_Contig56	ALN	cds	62578	62664	190	+	0	ID=cds00305;Parent=mRNA00021;Name=Ppa_Contig56_61;Target=PPA21826 1041 1069 +
Ppa_Contig56	ALN	cds	62809	62898	183	+	0	ID=cds00306;Parent=mRNA00021;Name=Ppa_Contig56_61;Target=PPA21826 1070 1099 +
Ppa_Contig56	ALN	cds	62990	63117	252	+	0	ID=cds00307;Parent=mRNA00021;Name=Ppa_Contig56_61;Target=PPA21826 1100 1142 +
Ppa_Contig56	ALN	cds	63251	63325	162	+	1	ID=cds00308;Parent=mRNA00021;Name=Ppa_Contig56_61;Target=PPA21826 1143 1167 +
Ppa_Contig56	ALN	cds	63392	63436	121	+	1	ID=cds00309;Parent=mRNA00021;Name=Ppa_Contig56_61;Target=PPA21826 1168 1182 +
Ppa_Contig56	ALN	cds	63615	63712	210	+	1	ID=cds00310;Parent=mRNA00021;Name=Ppa_Contig56_61;Target=PPA21826 1183 1214 +
Ppa_Contig56	ALN	cds	63867	63913	107	+	2	ID=cds00311;Parent=mRNA00021;Name=Ppa_Contig56_61;Target=PPA21826 1215 1230 +
Ppa_Contig56	ALN	cds	63976	64046	172	+	0	ID=cds00312;Parent=mRNA00021;Name=Ppa_Contig56_61;Target=PPA21826 1231 1254 +
Ppa_Contig56	ALN	cds	64095	64184	188	+	1	ID=cds00313;Parent=mRNA00021;Name=Ppa_Contig56_61;Target=PPA21826 1255 1284 +
Ppa_Contig56	ALN	cds	64698	64794	208	+	1	ID=cds00314;Parent=mRNA00021;Name=Ppa_Contig56_61;Target=PPA21826 1285 1316 +
Ppa_Contig56	ALN	cds	64959	65003	130	+	0	ID=cds00315;Parent=mRNA00021;Name=Ppa_Contig56_61;Target=PPA21826 1317 1331 +
Ppa_Contig56	ALN	cds	65109	65184	154	+	0	ID=cds00316;Parent=mRNA00021;Name=Ppa_Contig56_61;Target=PPA21826 1332 1356 +
Ppa_Contig56	ALN	cds	65262	65383	241	+	2	ID=cds00317;Parent=mRNA00021;Name=Ppa_Contig56_61;Target=PPA21826 1357 1397 +
Ppa_Contig56	ALN	cds	65448	65561	241	+	0	ID=cds00318;Parent=mRNA00021;Name=Ppa_Contig56_61;Target=PPA21826 1398 1435 +
Ppa_Contig56	ALN	cds	65634	65708	172	+	0	ID=cds00319;Parent=mRNA00021;Name=Ppa_Contig56_61;Target=PPA21826 1436 1460 +
Ppa_Contig56	ALN	cds	65764	65890	285	+	0	ID=cds00320;Parent=mRNA00021;Name=Ppa_Contig56_61;Target=PPA21826 1461 1502 +
Ppa_Contig56	ALN	cds	65961	66025	149	+	2	ID=cds00321;Parent=mRNA00021;Name=Ppa_Contig56_61;Target=PPA21826 1503 1524 +
Ppa_Contig56	ALN	cds	66182	66500	-270	+	0	ID=cds00322;Parent=mRNA00021;Name=Ppa_Contig56_61;Target=PPA21826 1574 1592 +
##sequence-region	Ppa_Contig50 92161 107520
Ppa_Contig50	ALN	gene	96574	102242	1095	+	.	ID=gene00022;Name=Ppa_Contig50_99
Ppa_Contig50	ALN	mRNA	96574	102242	1095	+	.	ID=mRNA00022;Parent=gene00022;Name=Ppa_Contig50_99
Ppa_Contig50	ALN	cds	96574	96697	256	+	0	ID=cds00323;Parent=mRNA00022;Name=Ppa_Contig50_99;Target=s4717 1 41 +
Ppa_Contig50	ALN	cds	97459	97535	155	+	2	ID=cds00324;Parent=mRNA00022;Name=Ppa_Contig50_99;Target=s4717 42 67 +
Ppa_Contig50	ALN	cds	97624	97989	-686	+	0	ID=cds00325;Parent=mRNA00022;Name=Ppa_Contig50_99;Target=s4717 97 131 +
Ppa_Contig50	ALN	cds	98036	98133	185	+	0	ID=cds00326;Parent=mRNA00022;Name=Ppa_Contig50_99;Target=s4717 132 164 +
Ppa_Contig50	ALN	cds	98696	98867	315	+	1	ID=cds00327;Parent=mRNA00022;Name=Ppa_Contig50_99;Target=s4717 165 221 +
Ppa_Contig50	ALN	cds	99013	99043	8	+	0	ID=cds00328;Parent=mRNA00022;Name=Ppa_Contig50_99;Target=s4717 222 232 +
Ppa_Contig50	ALN	cds	99096	99206	179	+	2	ID=cds00329;Parent=mRNA00022;Name=Ppa_Contig50_99;Target=s4717 233 269 +
Ppa_Contig50	ALN	cds	99469	99646	348	+	2	ID=cds00330;Parent=mRNA00022;Name=Ppa_Contig50_99;Target=s4717 270 328 +
Ppa_Contig50	ALN	cds	100369	100583	395	+	1	ID=cds00331;Parent=mRNA00022;Name=Ppa_Contig50_99;Target=s4717 329 400 +
Ppa_Contig50	ALN	cds	101254	101446	338	+	2	ID=cds00332;Parent=mRNA00022;Name=Ppa_Contig50_99;Target=s4717 401 464 +
Ppa_Contig50	ALN	cds	101620	101926	-72	+	1	ID=cds00333;Parent=mRNA00022;Name=Ppa_Contig50_99;Target=s4717 478 523 +
Ppa_Contig50	ALN	cds	102069	102242	248	+	0	ID=cds00334;Parent=mRNA00022;Name=Ppa_Contig50_99;Target=s4717 524 575 +
##sequence-region	Ppa_Contig66 624641 653312
Ppa_Contig66	ALN	gene	638183	648008	1911	+	.	ID=gene00023;Name=Ppa_Contig66_643
Ppa_Contig66	ALN	mRNA	638183	648008	1911	+	.	ID=mRNA00023;Parent=gene00023;Name=Ppa_Contig66_643
Ppa_Contig66	ALN	cds	638183	638273	239	+	0	ID=cds00335;Parent=mRNA00023;Name=Ppa_Contig66_643;Target=PPA01402 1 30 +
Ppa_Contig66	ALN	cds	638466	638541	175	+	2	ID=cds00336;Parent=mRNA00023;Name=Ppa_Contig66_643;Target=PPA01402 31 56 +
Ppa_Contig66	ALN	cds	639105	639197	190	+	1	ID=cds00337;Parent=mRNA00023;Name=Ppa_Contig66_643;Target=PPA01402 57 87 +
Ppa_Contig66	ALN	cds	639947	640004	155	+	1	ID=cds00338;Parent=mRNA00023;Name=Ppa_Contig66_643;Target=PPA01402 88 106 +
Ppa_Contig66	ALN	cds	640261	640319	134	+	0	ID=cds00339;Parent=mRNA00023;Name=Ppa_Contig66_643;Target=PPA01402 107 126 +
Ppa_Contig66	ALN	cds	641205	641283	158	+	1	ID=cds00340;Parent=mRNA00023;Name=Ppa_Contig66_643;Target=PPA01402 127 152 +
Ppa_Contig66	ALN	cds	641891	641961	163	+	0	ID=cds00341;Parent=mRNA00023;Name=Ppa_Contig66_643;Target=PPA01402 153 176 +
Ppa_Contig66	ALN	cds	642506	642611	206	+	1	ID=cds00342;Parent=mRNA00023;Name=Ppa_Contig66_643;Target=PPA01402 177 211 +
Ppa_Contig66	ALN	cds	642932	643003	161	+	0	ID=cds00343;Parent=mRNA00023;Name=Ppa_Contig66_643;Target=PPA01402 212 235 +
Ppa_Contig66	ALN	cds	643614	643699	195	+	0	ID=cds00344;Parent=mRNA00023;Name=Ppa_Contig66_643;Target=PPA01402 236 264 +
Ppa_Contig66	ALN	cds	645067	645187	294	+	1	ID=cds00345;Parent=mRNA00023;Name=Ppa_Contig66_643;Target=PPA01402 265 304 +
Ppa_Contig66	ALN	cds	646381	646467	216	+	0	ID=cds00346;Parent=mRNA00023;Name=Ppa_Contig66_643;Target=PPA01402 305 333 +
Ppa_Contig66	ALN	cds	646945	647051	252	+	0	ID=cds00347;Parent=mRNA00023;Name=Ppa_Contig66_643;Target=PPA01402 334 369 +
Ppa_Contig66	ALN	cds	647869	647938	136	+	1	ID=cds00348;Parent=mRNA00023;Name=Ppa_Contig66_643;Target=PPA01402 370 392 +
Ppa_Contig66	ALN	cds	648006	648008	14	+	0	ID=cds00349;Parent=mRNA00023;Name=Ppa_Contig66_643;Target=PPA01402 393 393 +
##sequence-region	Ppa_Contig29 1210369 1239040
Ppa_Contig29	ALN	gene	1219365	1227382	1141	+	.	ID=gene00024;Name=Ppa_Contig29_1223
Ppa_Contig29	ALN	mRNA	1219365	1227382	1141	+	.	ID=mRNA00024;Parent=gene00024;Name=Ppa_Contig29_1223
Ppa_Contig29	ALN	cds	1219365	1219436	213	+	0	ID=cds00350;Parent=mRNA00024;Name=Ppa_Contig29_1223;Target=s4712 1 24 +
Ppa_Contig29	ALN	cds	1219768	1219862	179	+	0	ID=cds00351;Parent=mRNA00024;Name=Ppa_Contig29_1223;Target=s4712 25 56 +
Ppa_Contig29	ALN	cds	1220143	1220213	146	+	1	ID=cds00352;Parent=mRNA00024;Name=Ppa_Contig29_1223;Target=s4712 57 79 +
Ppa_Contig29	ALN	cds	1220319	1220422	211	+	2	ID=cds00353;Parent=mRNA00024;Name=Ppa_Contig29_1223;Target=s4712 80 114 +
Ppa_Contig29	ALN	cds	1220500	1220986	-609	+	0	ID=cds00354;Parent=mRNA00024;Name=Ppa_Contig29_1223;Target=s4712 142 179 +
Ppa_Contig29	ALN	cds	1222572	1222664	220	+	2	ID=cds00355;Parent=mRNA00024;Name=Ppa_Contig29_1223;Target=s4712 180 210 +
Ppa_Contig29	ALN	cds	1223062	1223266	-237	+	2	ID=cds00356;Parent=mRNA00024;Name=Ppa_Contig29_1223;Target=s4712 235 254 +
Ppa_Contig29	ALN	cds	1223438	1223497	131	+	1	ID=cds00357;Parent=mRNA00024;Name=Ppa_Contig29_1223;Target=s4712 255 274 +
Ppa_Contig29	ALN	cds	1223552	1223609	135	+	1	ID=cds00358;Parent=mRNA00024;Name=Ppa_Contig29_1223;Target=s4712 275 293 +
Ppa_Contig29	ALN	cds	1223962	1224012	140	+	0	ID=cds00359;Parent=mRNA00024;Name=Ppa_Contig29_1223;Target=s4712 294 310 +
Ppa_Contig29	ALN	cds	1224257	1224310	128	+	0	ID=cds00360;Parent=mRNA00024;Name=Ppa_Contig29_1223;Target=s4712 311 328 +
Ppa_Contig29	ALN	cds	1225180	1225227	127	+	0	ID=cds00361;Parent=mRNA00024;Name=Ppa_Contig29_1223;Target=s4712 329 344 +
Ppa_Contig29	ALN	cds	1225474	1225596	273	+	0	ID=cds00362;Parent=mRNA00024;Name=Ppa_Contig29_1223;Target=s4712 345 385 +
Ppa_Contig29	ALN	cds	1225905	1225976	163	+	0	ID=cds00363;Parent=mRNA00024;Name=Ppa_Contig29_1223;Target=s4712 386 409 +
Ppa_Contig29	ALN	cds	1226370	1226426	158	+	0	ID=cds00364;Parent=mRNA00024;Name=Ppa_Contig29_1223;Target=s4712 410 428 +
Ppa_Contig29	ALN	cds	1226719	1226838	261	+	0	ID=cds00365;Parent=mRNA00024;Name=Ppa_Contig29_1223;Target=s4712 429 468 +
Ppa_Contig29	ALN	cds	1227005	1227118	235	+	0	ID=cds00366;Parent=mRNA00024;Name=Ppa_Contig29_1223;Target=s4712 469 506 +
Ppa_Contig29	ALN	cds	1227290	1227382	155	+	0	ID=cds00367;Parent=mRNA00024;Name=Ppa_Contig29_1223;Target=s4712 507 537 +
##sequence-region	Ppa_Contig0 5044225 5072896
Ppa_Contig0	ALN	gene	5057694	5063735	2654	+	.	ID=gene00025;Name=Ppa_Contig0_5060
Ppa_Contig0	ALN	mRNA	5057694	5063735	2654	+	.	ID=mRNA00025;Parent=gene00025;Name=Ppa_Contig0_5060
Ppa_Contig0	ALN	cds	5057694	5057711	91	+	0	ID=cds00368;Parent=mRNA00025;Name=Ppa_Contig0_5060;Target=PPA26427 1 6 +
Ppa_Contig0	ALN	cds	5058075	5058132	121	+	0	ID=cds00369;Parent=mRNA00025;Name=Ppa_Contig0_5060;Target=PPA26427 7 25 +
Ppa_Contig0	ALN	cds	5058281	5058374	179	+	2	ID=cds00370;Parent=mRNA00025;Name=Ppa_Contig0_5060;Target=PPA26427 26 57 +
Ppa_Contig0	ALN	cds	5059324	5059501	-165	+	1	ID=cds00371;Parent=mRNA00025;Name=Ppa_Contig0_5060;Target=PPA26427 75 94 +
Ppa_Contig0	ALN	cds	5059636	5059728	179	+	0	ID=cds00372;Parent=mRNA00025;Name=Ppa_Contig0_5060;Target=PPA26427 95 125 +
Ppa_Contig0	ALN	cds	5059844	5059950	232	+	0	ID=cds00373;Parent=mRNA00025;Name=Ppa_Contig0_5060;Target=PPA26427 126 161 +
Ppa_Contig0	ALN	cds	5060100	5060171	147	+	1	ID=cds00374;Parent=mRNA00025;Name=Ppa_Contig0_5060;Target=PPA26427 162 185 +
Ppa_Contig0	ALN	cds	5060547	5060639	206	+	1	ID=cds00375;Parent=mRNA00025;Name=Ppa_Contig0_5060;Target=PPA26427 186 216 +
Ppa_Contig0	ALN	cds	5060794	5060904	206	+	1	ID=cds00376;Parent=mRNA00025;Name=Ppa_Contig0_5060;Target=PPA26427 217 253 +
Ppa_Contig0	ALN	cds	5060966	5061058	198	+	1	ID=cds00377;Parent=mRNA00025;Name=Ppa_Contig0_5060;Target=PPA26427 254 284 +
Ppa_Contig0	ALN	cds	5061180	5061290	214	+	1	ID=cds00378;Parent=mRNA00025;Name=Ppa_Contig0_5060;Target=PPA26427 285 321 +
Ppa_Contig0	ALN	cds	5061475	5061554	182	+	1	ID=cds00379;Parent=mRNA00025;Name=Ppa_Contig0_5060;Target=PPA26427 322 348 +
Ppa_Contig0	ALN	cds	5061648	5061726	173	+	2	ID=cds00380;Parent=mRNA00025;Name=Ppa_Contig0_5060;Target=PPA26427 349 374 +
Ppa_Contig0	ALN	cds	5061875	5061937	138	+	1	ID=cds00381;Parent=mRNA00025;Name=Ppa_Contig0_5060;Target=PPA26427 375 395 +
Ppa_Contig0	ALN	cds	5062056	5062127	154	+	1	ID=cds00382;Parent=mRNA00025;Name=Ppa_Contig0_5060;Target=PPA26427 396 419 +
Ppa_Contig0	ALN	cds	5062182	5062244	135	+	1	ID=cds00383;Parent=mRNA00025;Name=Ppa_Contig0_5060;Target=PPA26427 420 440 +
Ppa_Contig0	ALN	cds	5062303	5062359	147	+	1	ID=cds00384;Parent=mRNA00025;Name=Ppa_Contig0_5060;Target=PPA26427 441 459 +
Ppa_Contig0	ALN	cds	5062498	5062566	176	+	1	ID=cds00385;Parent=mRNA00025;Name=Ppa_Contig0_5060;Target=PPA26427 460 482 +
Ppa_Contig0	ALN	cds	5062696	5062754	136	+	1	ID=cds00386;Parent=mRNA00025;Name=Ppa_Contig0_5060;Target=PPA26427 483 502 +
Ppa_Contig0	ALN	cds	5062929	5063019	200	+	2	ID=cds00387;Parent=mRNA00025;Name=Ppa_Contig0_5060;Target=PPA26427 503 532 +
Ppa_Contig0	ALN	cds	5063076	5063174	201	+	1	ID=cds00388;Parent=mRNA00025;Name=Ppa_Contig0_5060;Target=PPA26427 533 565 +
Ppa_Contig0	ALN	cds	5063257	5063400	268	+	1	ID=cds00389;Parent=mRNA00025;Name=Ppa_Contig0_5060;Target=PPA26427 566 613 +
Ppa_Contig0	ALN	cds	5063491	5063557	137	+	1	ID=cds00390;Parent=mRNA00025;Name=Ppa_Contig0_5060;Target=PPA26427 614 635 +
Ppa_Contig0	ALN	cds	5063665	5063735	135	+	0	ID=cds00391;Parent=mRNA00025;Name=Ppa_Contig0_5060;Target=PPA26427 636 657 +
##sequence-region	Ppa_Contig13 1623041 1678336
Ppa_Contig13	ALN	gene	1636149	1651374	5986	-	.	ID=gene00026;Name=Ppa_Contig13_1643
Ppa_Contig13	ALN	mRNA	1636149	1651374	5986	-	.	ID=mRNA00026;Parent=gene00026;Name=Ppa_Contig13_1643
Ppa_Contig13	ALN	cds	1651312	1651374	216	-	0	ID=cds00392;Parent=mRNA00026;Name=Ppa_Contig13_1643;Target=PPA15299 1 21 +
Ppa_Contig13	ALN	cds	1651070	1651177	219	-	0	ID=cds00393;Parent=mRNA00026;Name=Ppa_Contig13_1643;Target=PPA15299 22 57 +
Ppa_Contig13	ALN	cds	1650328	1650468	283	-	0	ID=cds00394;Parent=mRNA00026;Name=Ppa_Contig13_1643;Target=PPA15299 58 104 +
Ppa_Contig13	ALN	cds	1649730	1649810	184	-	0	ID=cds00395;Parent=mRNA00026;Name=Ppa_Contig13_1643;Target=PPA15299 105 131 +
Ppa_Contig13	ALN	cds	1649393	1649502	216	-	0	ID=cds00396;Parent=mRNA00026;Name=Ppa_Contig13_1643;Target=PPA15299 132 168 +
Ppa_Contig13	ALN	cds	1648921	1649021	229	-	1	ID=cds00397;Parent=mRNA00026;Name=Ppa_Contig13_1643;Target=PPA15299 169 201 +
Ppa_Contig13	ALN	cds	1648677	1648723	118	-	2	ID=cds00398;Parent=mRNA00026;Name=Ppa_Contig13_1643;Target=PPA15299 202 217 +
Ppa_Contig13	ALN	cds	1648512	1648580	164	-	0	ID=cds00399;Parent=mRNA00026;Name=Ppa_Contig13_1643;Target=PPA15299 218 240 +
Ppa_Contig13	ALN	cds	1648157	1648258	209	-	0	ID=cds00400;Parent=mRNA00026;Name=Ppa_Contig13_1643;Target=PPA15299 241 274 +
Ppa_Contig13	ALN	cds	1647899	1647967	156	-	0	ID=cds00401;Parent=mRNA00026;Name=Ppa_Contig13_1643;Target=PPA15299 275 297 +
Ppa_Contig13	ALN	cds	1647424	1647508	198	-	0	ID=cds00402;Parent=mRNA00026;Name=Ppa_Contig13_1643;Target=PPA15299 298 325 +
Ppa_Contig13	ALN	cds	1646586	1646671	161	-	2	ID=cds00403;Parent=mRNA00026;Name=Ppa_Contig13_1643;Target=PPA15299 326 352 +
Ppa_Contig13	ALN	cds	1646309	1646363	79	-	0	ID=cds00404;Parent=mRNA00026;Name=Ppa_Contig13_1643;Target=PPA15299 353 370 +
Ppa_Contig13	ALN	cds	1645757	1645853	216	-	2	ID=cds00405;Parent=mRNA00026;Name=Ppa_Contig13_1643;Target=PPA15299 371 403 +
Ppa_Contig13	ALN	cds	1644770	1645485	1419	-	1	ID=cds00406;Parent=mRNA00026;Name=Ppa_Contig13_1643;Target=PPA15299 404 641 +
Ppa_Contig13	ALN	cds	1644499	1644577	173	-	2	ID=cds00407;Parent=mRNA00026;Name=Ppa_Contig13_1643;Target=PPA15299 642 668 +
Ppa_Contig13	ALN	cds	1644280	1644341	136	-	1	ID=cds00408;Parent=mRNA00026;Name=Ppa_Contig13_1643;Target=PPA15299 669 688 +
Ppa_Contig13	ALN	cds	1643701	1643784	185	-	2	ID=cds00409;Parent=mRNA00026;Name=Ppa_Contig13_1643;Target=PPA15299 689 716 +
Ppa_Contig13	ALN	cds	1643270	1643366	195	-	2	ID=cds00410;Parent=mRNA00026;Name=Ppa_Contig13_1643;Target=PPA15299 717 749 +
Ppa_Contig13	ALN	cds	1642285	1642389	202	-	1	ID=cds00411;Parent=mRNA00026;Name=Ppa_Contig13_1643;Target=PPA15299 750 784 +
Ppa_Contig13	ALN	cds	1641529	1641619	209	-	1	ID=cds00412;Parent=mRNA00026;Name=Ppa_Contig13_1643;Target=PPA15299 785 814 +
Ppa_Contig13	ALN	cds	1641062	1641310	438	-	0	ID=cds00413;Parent=mRNA00026;Name=Ppa_Contig13_1643;Target=PPA15299 815 897 +
Ppa_Contig13	ALN	cds	1640489	1640608	239	-	0	ID=cds00414;Parent=mRNA00026;Name=Ppa_Contig13_1643;Target=PPA15299 898 937 +
Ppa_Contig13	ALN	cds	1639760	1639868	223	-	0	ID=cds00415;Parent=mRNA00026;Name=Ppa_Contig13_1643;Target=PPA15299 938 973 +
Ppa_Contig13	ALN	cds	1639059	1639174	253	-	2	ID=cds00416;Parent=mRNA00026;Name=Ppa_Contig13_1643;Target=PPA15299 974 1012 +
Ppa_Contig13	ALN	cds	1638228	1638288	137	-	0	ID=cds00417;Parent=mRNA00026;Name=Ppa_Contig13_1643;Target=PPA15299 1013 1032 +
Ppa_Contig13	ALN	cds	1637897	1637991	207	-	2	ID=cds00418;Parent=mRNA00026;Name=Ppa_Contig13_1643;Target=PPA15299 1033 1064 +
Ppa_Contig13	ALN	cds	1637552	1637660	226	-	0	ID=cds00419;Parent=mRNA00026;Name=Ppa_Contig13_1643;Target=PPA15299 1065 1100 +
Ppa_Contig13	ALN	cds	1637041	1637164	251	-	2	ID=cds00420;Parent=mRNA00026;Name=Ppa_Contig13_1643;Target=PPA15299 1101 1142 +
Ppa_Contig13	ALN	cds	1636780	1636846	139	-	1	ID=cds00421;Parent=mRNA00026;Name=Ppa_Contig13_1643;Target=PPA15299 1143 1164 +
Ppa_Contig13	ALN	cds	1636299	1636397	210	-	0	ID=cds00422;Parent=mRNA00026;Name=Ppa_Contig13_1643;Target=PPA15299 1165 1197 +
Ppa_Contig13	ALN	cds	1636149	1636214	152	-	0	ID=cds00423;Parent=mRNA00026;Name=Ppa_Contig13_1643;Target=PPA15299 1198 1219 +
##sequence-region	Ppa_Contig26 1609729 1663082
Ppa_Contig26	ALN	gene	1616424	1655312	2597	+	.	ID=gene00027;Name=Ppa_Contig26_1635
Ppa_Contig26	ALN	mRNA	1616424	1655312	2597	+	.	ID=mRNA00027;Parent=gene00027;Name=Ppa_Contig26_1635
Ppa_Contig26	ALN	cds	1616424	1616494	119	+	0	ID=cds00424;Parent=mRNA00027;Name=Ppa_Contig26_1635;Target=s4714 1 24 +
Ppa_Contig26	ALN	cds	1616748	1616755	18	+	1	ID=cds00425;Parent=mRNA00027;Name=Ppa_Contig26_1635;Target=s4714 25 25 +
Ppa_Contig26	ALN	cds	1617200	1617387	318	+	2	ID=cds00426;Parent=mRNA00027;Name=Ppa_Contig26_1635;Target=s4714 26 87 +
Ppa_Contig26	ALN	cds	1636091	1636255	303	+	0	ID=cds00427;Parent=mRNA00027;Name=Ppa_Contig26_1635;Target=s4714 88 142 +
Ppa_Contig26	ALN	cds	1636648	1636669	46	+	0	ID=cds00428;Parent=mRNA00027;Name=Ppa_Contig26_1635;Target=s4714 143 147 +
Ppa_Contig26	ALN	cds	1647626	1647699	194	+	2	ID=cds00429;Parent=mRNA00027;Name=Ppa_Contig26_1635;Target=s4714 148 172 +
Ppa_Contig26	ALN	cds	1647776	1647852	173	+	0	ID=cds00430;Parent=mRNA00027;Name=Ppa_Contig26_1635;Target=s4714 173 198 +
Ppa_Contig26	ALN	cds	1650721	1651433	1134	+	1	ID=cds00431;Parent=mRNA00027;Name=Ppa_Contig26_1635;Target=s4714 199 419 +
Ppa_Contig26	ALN	cds	1654481	1654671	327	+	2	ID=cds00432;Parent=mRNA00027;Name=Ppa_Contig26_1635;Target=s4714 420 483 +
Ppa_Contig26	ALN	cds	1655043	1655312	509	+	0	ID=cds00433;Parent=mRNA00027;Name=Ppa_Contig26_1635;Target=s4714 484 573 +
##sequence-region	Ppa_Contig14 2155521 2197504
Ppa_Contig14	ALN	gene	2181017	2187980	4350	+	.	ID=gene00028;Name=Ppa_Contig14_2184
Ppa_Contig14	ALN	mRNA	2181017	2187980	4350	+	.	ID=mRNA00028;Parent=gene00028;Name=Ppa_Contig14_2184
Ppa_Contig14	ALN	cds	2181017	2181136	227	+	0	ID=cds00434;Parent=mRNA00028;Name=Ppa_Contig14_2184;Target=s4696 1 35 +
Ppa_Contig14	ALN	cds	2181181	2181342	337	+	0	ID=cds00435;Parent=mRNA00028;Name=Ppa_Contig14_2184;Target=s4696 36 89 +
Ppa_Contig14	ALN	cds	2181385	2181493	201	+	0	ID=cds00436;Parent=mRNA00028;Name=Ppa_Contig14_2184;Target=s4696 90 125 +
Ppa_Contig14	ALN	cds	2181535	2181620	198	+	2	ID=cds00437;Parent=mRNA00028;Name=Ppa_Contig14_2184;Target=s4696 126 154 +
Ppa_Contig14	ALN	cds	2181760	2181851	169	+	0	ID=cds00438;Parent=mRNA00028;Name=Ppa_Contig14_2184;Target=s4696 155 185 +
Ppa_Contig14	ALN	cds	2181896	2182049	254	+	1	ID=cds00439;Parent=mRNA00028;Name=Ppa_Contig14_2184;Target=s4696 186 236 +
Ppa_Contig14	ALN	cds	2182244	2182475	411	+	0	ID=cds00440;Parent=mRNA00028;Name=Ppa_Contig14_2184;Target=s4696 237 313 +
Ppa_Contig14	ALN	cds	2182522	2182701	336	+	2	ID=cds00441;Parent=mRNA00028;Name=Ppa_Contig14_2184;Target=s4696 314 373 +
Ppa_Contig14	ALN	cds	2182815	2182955	276	+	2	ID=cds00442;Parent=mRNA00028;Name=Ppa_Contig14_2184;Target=s4696 374 420 +
Ppa_Contig14	ALN	cds	2182998	2183066	163	+	2	ID=cds00443;Parent=mRNA00028;Name=Ppa_Contig14_2184;Target=s4696 421 443 +
Ppa_Contig14	ALN	cds	2183107	2183278	343	+	2	ID=cds00444;Parent=mRNA00028;Name=Ppa_Contig14_2184;Target=s4696 444 501 +
Ppa_Contig14	ALN	cds	2183319	2183468	280	+	1	ID=cds00445;Parent=mRNA00028;Name=Ppa_Contig14_2184;Target=s4696 502 551 +
Ppa_Contig14	ALN	cds	2183569	2183725	279	+	1	ID=cds00446;Parent=mRNA00028;Name=Ppa_Contig14_2184;Target=s4696 552 603 +
Ppa_Contig14	ALN	cds	2184027	2184190	306	+	0	ID=cds00447;Parent=mRNA00028;Name=Ppa_Contig14_2184;Target=s4696 604 658 +
Ppa_Contig14	ALN	cds	2184235	2184344	233	+	1	ID=cds00448;Parent=mRNA00028;Name=Ppa_Contig14_2184;Target=s4696 659 694 +
Ppa_Contig14	ALN	cds	2184392	2184502	229	+	2	ID=cds00449;Parent=mRNA00028;Name=Ppa_Contig14_2184;Target=s4696 695 731 +
Ppa_Contig14	ALN	cds	2184615	2184732	237	+	2	ID=cds00450;Parent=mRNA00028;Name=Ppa_Contig14_2184;Target=s4696 732 771 +
Ppa_Contig14	ALN	cds	2187400	2187767	554	+	1	ID=cds00451;Parent=mRNA00028;Name=Ppa_Contig14_2184;Target=s4696 772 893 +
Ppa_Contig14	ALN	cds	2187874	2187980	207	+	2	ID=cds00452;Parent=mRNA00028;Name=Ppa_Contig14_2184;Target=s4696 894 929 +
##sequence-region	Ppa_Contig22 451585 480256
Ppa_Contig22	ALN	gene	463415	473355	3041	-	.	ID=gene00029;Name=Ppa_Contig22_468
Ppa_Contig22	ALN	mRNA	463415	473355	3041	-	.	ID=mRNA00029;Parent=gene00029;Name=Ppa_Contig22_468
Ppa_Contig22	ALN	cds	473278	473355	207	-	0	ID=cds00453;Parent=mRNA00029;Name=Ppa_Contig22_468;Target=s4621 1 26 +
Ppa_Contig22	ALN	cds	472734	472829	199	-	0	ID=cds00454;Parent=mRNA00029;Name=Ppa_Contig22_468;Target=s4621 27 58 +
Ppa_Contig22	ALN	cds	472308	472420	240	-	0	ID=cds00455;Parent=mRNA00029;Name=Ppa_Contig22_468;Target=s4621 59 96 +
Ppa_Contig22	ALN	cds	471866	471956	189	-	1	ID=cds00456;Parent=mRNA00029;Name=Ppa_Contig22_468;Target=s4621 97 126 +
Ppa_Contig22	ALN	cds	471514	471642	252	-	0	ID=cds00457;Parent=mRNA00029;Name=Ppa_Contig22_468;Target=s4621 127 169 +
Ppa_Contig22	ALN	cds	471234	471314	185	-	0	ID=cds00458;Parent=mRNA00029;Name=Ppa_Contig22_468;Target=s4621 170 196 +
Ppa_Contig22	ALN	cds	470875	470946	170	-	0	ID=cds00459;Parent=mRNA00029;Name=Ppa_Contig22_468;Target=s4621 197 220 +
Ppa_Contig22	ALN	cds	470361	470450	188	-	0	ID=cds00460;Parent=mRNA00029;Name=Ppa_Contig22_468;Target=s4621 221 250 +
Ppa_Contig22	ALN	cds	469915	469998	184	-	0	ID=cds00461;Parent=mRNA00029;Name=Ppa_Contig22_468;Target=s4621 251 278 +
Ppa_Contig22	ALN	cds	469481	469545	166	-	0	ID=cds00462;Parent=mRNA00029;Name=Ppa_Contig22_468;Target=s4621 279 300 +
Ppa_Contig22	ALN	cds	468967	469057	183	-	1	ID=cds00463;Parent=mRNA00029;Name=Ppa_Contig22_468;Target=s4621 301 330 +
Ppa_Contig22	ALN	cds	468723	468791	159	-	0	ID=cds00464;Parent=mRNA00029;Name=Ppa_Contig22_468;Target=s4621 331 353 +
Ppa_Contig22	ALN	cds	468481	468538	133	-	0	ID=cds00465;Parent=mRNA00029;Name=Ppa_Contig22_468;Target=s4621 354 372 +
Ppa_Contig22	ALN	cds	468154	468283	267	-	2	ID=cds00466;Parent=mRNA00029;Name=Ppa_Contig22_468;Target=s4621 373 416 +
Ppa_Contig22	ALN	cds	465306	465387	214	-	1	ID=cds00467;Parent=mRNA00029;Name=Ppa_Contig22_468;Target=s4621 417 443 +
Ppa_Contig22	ALN	cds	464998	465049	130	-	0	ID=cds00468;Parent=mRNA00029;Name=Ppa_Contig22_468;Target=s4621 444 460 +
Ppa_Contig22	ALN	cds	464783	464856	142	-	2	ID=cds00469;Parent=mRNA00029;Name=Ppa_Contig22_468;Target=s4621 461 485 +
Ppa_Contig22	ALN	cds	464463	464525	155	-	0	ID=cds00470;Parent=mRNA00029;Name=Ppa_Contig22_468;Target=s4621 486 506 +
Ppa_Contig22	ALN	cds	464070	464220	300	-	0	ID=cds00471;Parent=mRNA00029;Name=Ppa_Contig22_468;Target=s4621 507 556 +
Ppa_Contig22	ALN	cds	463726	463852	246	-	2	ID=cds00472;Parent=mRNA00029;Name=Ppa_Contig22_468;Target=s4621 557 599 +
Ppa_Contig22	ALN	cds	463415	463499	192	-	1	ID=cds00473;Parent=mRNA00029;Name=Ppa_Contig22_468;Target=s4621 600 627 +
##sequence-region	Ppa_Contig22 451585 480256
Ppa_Contig22	ALN	gene	476315	480256	483	-	.	ID=gene00030;Name=Ppa_Contig22_478
Ppa_Contig22	ALN	mRNA	476315	480256	483	-	.	ID=mRNA00030;Parent=gene00030;Name=Ppa_Contig22_478
Ppa_Contig22	ALN	cds	480085	480255	5	-	0	ID=cds00474;Parent=mRNA00030;Name=Ppa_Contig22_478;Target=s4621 194 220 +
Ppa_Contig22	ALN	cds	479943	480032	176	-	0	ID=cds00475;Parent=mRNA00030;Name=Ppa_Contig22_478;Target=s4621 221 250 +
Ppa_Contig22	ALN	cds	479754	479837	137	-	0	ID=cds00476;Parent=mRNA00030;Name=Ppa_Contig22_478;Target=s4621 251 278 +
Ppa_Contig22	ALN	cds	479462	479526	168	-	0	ID=cds00477;Parent=mRNA00030;Name=Ppa_Contig22_478;Target=s4621 279 300 +
Ppa_Contig22	ALN	cds	479298	479388	145	-	1	ID=cds00478;Parent=mRNA00030;Name=Ppa_Contig22_478;Target=s4621 301 330 +
Ppa_Contig22	ALN	cds	479049	479117	148	-	0	ID=cds00479;Parent=mRNA00030;Name=Ppa_Contig22_478;Target=s4621 331 353 +
Ppa_Contig22	ALN	cds	478780	478837	133	-	0	ID=cds00480;Parent=mRNA00030;Name=Ppa_Contig22_478;Target=s4621 354 372 +
Ppa_Contig22	ALN	cds	478483	478612	231	-	2	ID=cds00481;Parent=mRNA00030;Name=Ppa_Contig22_478;Target=s4621 373 416 +
Ppa_Contig22	ALN	cds	478226	478307	192	-	1	ID=cds00482;Parent=mRNA00030;Name=Ppa_Contig22_478;Target=s4621 417 443 +
Ppa_Contig22	ALN	cds	477953	478019	81	-	0	ID=cds00483;Parent=mRNA00030;Name=Ppa_Contig22_478;Target=s4621 444 460 +
Ppa_Contig22	ALN	cds	477798	477874	148	-	2	ID=cds00484;Parent=mRNA00030;Name=Ppa_Contig22_478;Target=s4621 461 486 +
Ppa_Contig22	ALN	cds	477108	477163	1	-	0	ID=cds00485;Parent=mRNA00030;Name=Ppa_Contig22_478;Target=s4621 487 506 +
Ppa_Contig22	ALN	cds	476315	476663	24	-	1	ID=cds00486;Parent=mRNA00030;Name=Ppa_Contig22_478;Target=s4621 507 627 +
##sequence-region	Ppa_Contig22 464897 493568
Ppa_Contig22	ALN	gene	474590	489433	3097	-	.	ID=gene00031;Name=Ppa_Contig22_482
Ppa_Contig22	ALN	mRNA	474590	489433	3097	-	.	ID=mRNA00031;Parent=gene00031;Name=Ppa_Contig22_482
Ppa_Contig22	ALN	cds	489227	489433	449	-	0	ID=cds00487;Parent=mRNA00031;Name=Ppa_Contig22_482;Target=s4622 1 69 +
Ppa_Contig22	ALN	cds	485998	486074	179	-	0	ID=cds00488;Parent=mRNA00031;Name=Ppa_Contig22_482;Target=s4622 70 95 +
Ppa_Contig22	ALN	cds	481968	482124	299	-	1	ID=cds00489;Parent=mRNA00031;Name=Ppa_Contig22_482;Target=s4622 96 147 +
Ppa_Contig22	ALN	cds	481674	481754	187	-	0	ID=cds00490;Parent=mRNA00031;Name=Ppa_Contig22_482;Target=s4622 148 174 +
Ppa_Contig22	ALN	cds	481289	481360	165	-	0	ID=cds00491;Parent=mRNA00031;Name=Ppa_Contig22_482;Target=s4622 175 198 +
Ppa_Contig22	ALN	cds	479943	480032	184	-	0	ID=cds00492;Parent=mRNA00031;Name=Ppa_Contig22_482;Target=s4622 199 228 +
Ppa_Contig22	ALN	cds	479754	479837	171	-	0	ID=cds00493;Parent=mRNA00031;Name=Ppa_Contig22_482;Target=s4622 229 256 +
Ppa_Contig22	ALN	cds	479462	479526	168	-	0	ID=cds00494;Parent=mRNA00031;Name=Ppa_Contig22_482;Target=s4622 257 278 +
Ppa_Contig22	ALN	cds	479298	479388	162	-	1	ID=cds00495;Parent=mRNA00031;Name=Ppa_Contig22_482;Target=s4622 279 308 +
Ppa_Contig22	ALN	cds	479049	479117	161	-	0	ID=cds00496;Parent=mRNA00031;Name=Ppa_Contig22_482;Target=s4622 309 331 +
Ppa_Contig22	ALN	cds	478780	478837	136	-	0	ID=cds00497;Parent=mRNA00031;Name=Ppa_Contig22_482;Target=s4622 332 350 +
Ppa_Contig22	ALN	cds	478483	478612	261	-	2	ID=cds00498;Parent=mRNA00031;Name=Ppa_Contig22_482;Target=s4622 351 394 +
Ppa_Contig22	ALN	cds	478226	478307	192	-	1	ID=cds00499;Parent=mRNA00031;Name=Ppa_Contig22_482;Target=s4622 395 421 +
Ppa_Contig22	ALN	cds	477953	478019	155	-	0	ID=cds00500;Parent=mRNA00031;Name=Ppa_Contig22_482;Target=s4622 422 443 +
Ppa_Contig22	ALN	cds	477798	477874	159	-	2	ID=cds00501;Parent=mRNA00031;Name=Ppa_Contig22_482;Target=s4622 444 469 +
Ppa_Contig22	ALN	cds	477071	477090	66	-	0	ID=cds00502;Parent=mRNA00031;Name=Ppa_Contig22_482;Target=s4622 470 476 +
Ppa_Contig22	ALN	cds	476316	476663	660	-	1	ID=cds00503;Parent=mRNA00031;Name=Ppa_Contig22_482;Target=s4622 477 592 +
Ppa_Contig22	ALN	cds	474590	474725	257	-	1	ID=cds00504;Parent=mRNA00031;Name=Ppa_Contig22_482;Target=s4622 593 637 +
##sequence-region	Ppa_Contig22 464897 493568
Ppa_Contig22	ALN	gene	464898	473355	1364	-	.	ID=gene00032;Name=Ppa_Contig22_469
Ppa_Contig22	ALN	mRNA	464898	473355	1364	-	.	ID=mRNA00032;Parent=gene00032;Name=Ppa_Contig22_469
Ppa_Contig22	ALN	cds	473278	473355	70	-	0	ID=cds00505;Parent=mRNA00032;Name=Ppa_Contig22_469;Target=s4622 1 23 +
Ppa_Contig22	ALN	cds	472734	472829	30	-	0	ID=cds00506;Parent=mRNA00032;Name=Ppa_Contig22_469;Target=s4622 24 55 +
Ppa_Contig22	ALN	cds	471866	472012	49	-	0	ID=cds00507;Parent=mRNA00032;Name=Ppa_Contig22_469;Target=s4622 56 104 +
Ppa_Contig22	ALN	cds	471514	471642	229	-	0	ID=cds00508;Parent=mRNA00032;Name=Ppa_Contig22_469;Target=s4622 105 147 +
Ppa_Contig22	ALN	cds	471234	471314	175	-	0	ID=cds00509;Parent=mRNA00032;Name=Ppa_Contig22_469;Target=s4622 148 174 +
Ppa_Contig22	ALN	cds	470875	470946	157	-	0	ID=cds00510;Parent=mRNA00032;Name=Ppa_Contig22_469;Target=s4622 175 198 +
Ppa_Contig22	ALN	cds	470361	470450	181	-	0	ID=cds00511;Parent=mRNA00032;Name=Ppa_Contig22_469;Target=s4622 199 228 +
Ppa_Contig22	ALN	cds	469915	469998	154	-	0	ID=cds00512;Parent=mRNA00032;Name=Ppa_Contig22_469;Target=s4622 229 256 +
Ppa_Contig22	ALN	cds	469481	469545	166	-	0	ID=cds00513;Parent=mRNA00032;Name=Ppa_Contig22_469;Target=s4622 257 278 +
Ppa_Contig22	ALN	cds	468967	469057	165	-	1	ID=cds00514;Parent=mRNA00032;Name=Ppa_Contig22_469;Target=s4622 279 308 +
Ppa_Contig22	ALN	cds	468723	468791	142	-	0	ID=cds00515;Parent=mRNA00032;Name=Ppa_Contig22_469;Target=s4622 309 331 +
Ppa_Contig22	ALN	cds	468481	468538	132	-	0	ID=cds00516;Parent=mRNA00032;Name=Ppa_Contig22_469;Target=s4622 332 350 +
Ppa_Contig22	ALN	cds	468154	468283	240	-	2	ID=cds00517;Parent=mRNA00032;Name=Ppa_Contig22_469;Target=s4622 351 394 +
Ppa_Contig22	ALN	cds	465306	465387	214	-	1	ID=cds00518;Parent=mRNA00032;Name=Ppa_Contig22_469;Target=s4622 395 421 +
Ppa_Contig22	ALN	cds	464978	465049	72	-	0	ID=cds00519;Parent=mRNA00032;Name=Ppa_Contig22_469;Target=s4622 422 450 +
Ppa_Contig22	ALN	cds	464898	464918	-10	-	0	ID=cds00520;Parent=mRNA00032;Name=Ppa_Contig22_469;Target=s4622 451 457 +
##sequence-region	Ppa_Contig11 558081 573440
Ppa_Contig11	ALN	gene	560218	572188	3331	-	.	ID=gene00033;Name=Ppa_Contig11_566
Ppa_Contig11	ALN	mRNA	560218	572188	3331	-	.	ID=mRNA00033;Parent=gene00033;Name=Ppa_Contig11_566
Ppa_Contig11	ALN	cds	572063	572188	274	-	0	ID=cds00521;Parent=mRNA00033;Name=Ppa_Contig11_566;Target=s4602 1 42 +
Ppa_Contig11	ALN	cds	571505	571609	183	-	0	ID=cds00522;Parent=mRNA00033;Name=Ppa_Contig11_566;Target=s4602 43 77 +
Ppa_Contig11	ALN	cds	571336	571427	206	-	0	ID=cds00523;Parent=mRNA00033;Name=Ppa_Contig11_566;Target=s4602 78 108 +
Ppa_Contig11	ALN	cds	571101	571196	207	-	1	ID=cds00524;Parent=mRNA00033;Name=Ppa_Contig11_566;Target=s4602 109 140 +
Ppa_Contig11	ALN	cds	570933	571006	172	-	1	ID=cds00525;Parent=mRNA00033;Name=Ppa_Contig11_566;Target=s4602 141 164 +
Ppa_Contig11	ALN	cds	570719	570851	277	-	2	ID=cds00526;Parent=mRNA00033;Name=Ppa_Contig11_566;Target=s4602 165 209 +
Ppa_Contig11	ALN	cds	570576	570674	208	-	1	ID=cds00527;Parent=mRNA00033;Name=Ppa_Contig11_566;Target=s4602 210 242 +
Ppa_Contig11	ALN	cds	570451	570492	121	-	1	ID=cds00528;Parent=mRNA00033;Name=Ppa_Contig11_566;Target=s4602 243 256 +
Ppa_Contig11	ALN	cds	570243	570359	239	-	1	ID=cds00529;Parent=mRNA00033;Name=Ppa_Contig11_566;Target=s4602 257 295 +
Ppa_Contig11	ALN	cds	570100	570178	164	-	1	ID=cds00530;Parent=mRNA00033;Name=Ppa_Contig11_566;Target=s4602 296 321 +
Ppa_Contig11	ALN	cds	569884	569968	190	-	0	ID=cds00531;Parent=mRNA00033;Name=Ppa_Contig11_566;Target=s4602 322 349 +
Ppa_Contig11	ALN	cds	569644	569750	224	-	2	ID=cds00532;Parent=mRNA00033;Name=Ppa_Contig11_566;Target=s4602 350 385 +
Ppa_Contig11	ALN	cds	569504	569581	172	-	0	ID=cds00533;Parent=mRNA00033;Name=Ppa_Contig11_566;Target=s4602 386 411 +
Ppa_Contig11	ALN	cds	569340	569417	176	-	0	ID=cds00534;Parent=mRNA00033;Name=Ppa_Contig11_566;Target=s4602 412 437 +
Ppa_Contig11	ALN	cds	569215	569265	125	-	0	ID=cds00535;Parent=mRNA00033;Name=Ppa_Contig11_566;Target=s4602 438 454 +
Ppa_Contig11	ALN	cds	569021	569101	191	-	0	ID=cds00536;Parent=mRNA00033;Name=Ppa_Contig11_566;Target=s4602 455 481 +
Ppa_Contig11	ALN	cds	568871	568961	171	-	0	ID=cds00537;Parent=mRNA00033;Name=Ppa_Contig11_566;Target=s4602 482 511 +
Ppa_Contig11	ALN	cds	568661	568794	263	-	2	ID=cds00538;Parent=mRNA00033;Name=Ppa_Contig11_566;Target=s4602 512 556 +
Ppa_Contig11	ALN	cds	568470	568585	238	-	0	ID=cds00539;Parent=mRNA00033;Name=Ppa_Contig11_566;Target=s4602 557 595 +
Ppa_Contig11	ALN	cds	568307	568400	193	-	1	ID=cds00540;Parent=mRNA00033;Name=Ppa_Contig11_566;Target=s4602 596 626 +
Ppa_Contig11	ALN	cds	560218	560361	304	-	0	ID=cds00541;Parent=mRNA00033;Name=Ppa_Contig11_566;Target=s4602 627 674 +
