# Supplementary material for: Expanding the view on the evolution of the nematode dauer signalling pathways: refinement through gene gain and pathway co-option
Source: BMC Genomics. 2016 Jun 27;17:476. doi: 10.1186/s12864-016-2770-7 (PMC4924289; doi:10.1186/s12864-016-2770-7)
Supplement: Additional file 4: — Gene models in gff format. (TGZ 240 kb) [file 12864_2016_2770_MOESM4_ESM.tgz › p_redivivus-PRJNA186477-WS246-annotations.gff]

##gff-version	3
##Species, BioProject, Release: P. redivivus, PRJNA186477, WS246
##sequence-region	KB455027 15361 25600
KB455027	ALN	gene	20806	22368	2488	-	.	ID=gene00001;Name=KB455027_21
KB455027	ALN	mRNA	20806	22368	2488	-	.	ID=mRNA00001;Parent=gene00001;Name=KB455027_21
KB455027	ALN	cds	22213	22368	352	-	0	ID=cds00001;Parent=mRNA00001;Name=KB455027_21;Target=g2405.t2 1 52 +
KB455027	ALN	cds	21888	22160	552	-	0	ID=cds00002;Parent=mRNA00001;Name=KB455027_21;Target=g2405.t2 53 143 +
KB455027	ALN	cds	21546	21829	567	-	0	ID=cds00003;Parent=mRNA00001;Name=KB455027_21;Target=g2405.t2 144 238 +
KB455027	ALN	cds	21380	21502	219	-	1	ID=cds00004;Parent=mRNA00001;Name=KB455027_21;Target=g2405.t2 239 279 +
KB455027	ALN	cds	20806	21331	979	-	1	ID=cds00005;Parent=mRNA00001;Name=KB455027_21;Target=g2405.t2 280 454 +
##sequence-region	KB455518 171009 189440
KB455518	ALN	gene	176642	181034	6901	+	.	ID=gene00002;Name=KB455518_178
KB455518	ALN	mRNA	176642	181034	6901	+	.	ID=mRNA00002;Parent=gene00002;Name=KB455518_178
KB455518	ALN	cds	176642	177060	827	+	0	ID=cds00006;Parent=mRNA00002;Name=KB455518_178;Target=g19283.t2 1 140 +
KB455518	ALN	cds	177117	177855	1396	+	1	ID=cds00007;Parent=mRNA00002;Name=KB455518_178;Target=g19283.t2 141 386 +
KB455518	ALN	cds	178060	178551	894	+	0	ID=cds00008;Parent=mRNA00002;Name=KB455518_178;Target=g19283.t2 387 550 +
KB455518	ALN	cds	178593	179165	1150	+	0	ID=cds00009;Parent=mRNA00002;Name=KB455518_178;Target=g19283.t2 551 741 +
KB455518	ALN	cds	179372	180202	1629	+	0	ID=cds00010;Parent=mRNA00002;Name=KB455518_178;Target=g19283.t2 742 1018 +
KB455518	ALN	cds	180256	180395	265	+	0	ID=cds00011;Parent=mRNA00002;Name=KB455518_178;Target=g19283.t2 1019 1065 +
KB455518	ALN	cds	180447	180564	237	+	1	ID=cds00012;Parent=mRNA00002;Name=KB455518_178;Target=g19283.t2 1066 1104 +
KB455518	ALN	cds	180618	181034	838	+	0	ID=cds00013;Parent=mRNA00002;Name=KB455518_178;Target=g19283.t2 1105 1243 +
##sequence-region	KB455138 261121 271360
KB455138	ALN	gene	263868	265514	3131	+	.	ID=gene00003;Name=KB455138_264
KB455138	ALN	mRNA	263868	265514	3131	+	.	ID=mRNA00003;Parent=gene00003;Name=KB455138_264
KB455138	ALN	cds	263868	265514	3131	+	0	ID=cds00014;Parent=mRNA00003;Name=KB455138_264;Target=g4978.t1 1 549 +
##sequence-region	KB455138 261121 271360
KB455138	ALN	gene	261338	262850	1375	+	.	ID=gene00004;Name=KB455138_262
KB455138	ALN	mRNA	261338	262850	1375	+	.	ID=mRNA00004;Parent=gene00004;Name=KB455138_262
KB455138	ALN	cds	261338	261689	352	+	0	ID=cds00015;Parent=mRNA00004;Name=KB455138_262;Target=g4978.t1 1 142 +
KB455138	ALN	cds	261745	262850	1069	+	2	ID=cds00016;Parent=mRNA00004;Name=KB455138_262;Target=g4978.t1 143 549 +
##sequence-region	KB455568 203777 222208
KB455568	ALN	gene	212035	220413	3632	+	.	ID=gene00005;Name=KB455568_216
KB455568	ALN	mRNA	212035	220413	3632	+	.	ID=mRNA00005;Parent=gene00005;Name=KB455568_216
KB455568	ALN	cds	212035	212592	1016	+	0	ID=cds00017;Parent=mRNA00005;Name=KB455568_216;Target=g23618.t1 1 186 +
KB455568	ALN	cds	218177	218305	276	+	0	ID=cds00018;Parent=mRNA00005;Name=KB455568_216;Target=g23618.t1 187 229 +
KB455568	ALN	cds	219033	220172	2152	+	0	ID=cds00019;Parent=mRNA00005;Name=KB455568_216;Target=g23618.t1 230 609 +
KB455568	ALN	cds	220228	220413	360	+	0	ID=cds00020;Parent=mRNA00005;Name=KB455568_216;Target=g23618.t1 610 671 +
##sequence-region	KB455138 375809 385517
KB455138	ALN	gene	381009	383624	2152	-	.	ID=gene00006;Name=KB455138_382
KB455138	ALN	mRNA	381009	383624	2152	-	.	ID=mRNA00006;Parent=gene00006;Name=KB455138_382
KB455138	ALN	cds	382158	383624	2071	-	0	ID=cds00021;Parent=mRNA00006;Name=KB455138_382;Target=s4945 130 441 +
KB455138	ALN	cds	381009	381108	140	-	0	ID=cds00022;Parent=mRNA00006;Name=KB455138_382;Target=s4945 442 474 +
##sequence-region	KB455310 7169 17408
KB455310	ALN	gene	9439	11017	2885	+	.	ID=gene00007;Name=KB455310_10
KB455310	ALN	mRNA	9439	11017	2885	+	.	ID=mRNA00007;Parent=gene00007;Name=KB455310_10
KB455310	ALN	cds	9439	9850	828	+	0	ID=cds00023;Parent=mRNA00007;Name=KB455310_10;Target=g9663.t1 1 137 +
KB455310	ALN	cds	9903	11017	2102	+	2	ID=cds00024;Parent=mRNA00007;Name=KB455310_10;Target=g9663.t1 138 509 +
##sequence-region	KB455138 252929 271360
KB455138	ALN	gene	261338	262850	2800	+	.	ID=gene00008;Name=KB455138_262
KB455138	ALN	mRNA	261338	262850	2800	+	.	ID=mRNA00008;Parent=gene00008;Name=KB455138_262
KB455138	ALN	cds	261338	261689	741	+	0	ID=cds00025;Parent=mRNA00008;Name=KB455138_262;Target=g4977.t1 1 117 +
KB455138	ALN	cds	261745	262850	2104	+	2	ID=cds00026;Parent=mRNA00008;Name=KB455138_262;Target=g4977.t1 118 486 +
##sequence-region	KB455138 252929 271360
KB455138	ALN	gene	263868	265514	1461	+	.	ID=gene00009;Name=KB455138_264
KB455138	ALN	mRNA	263868	265514	1461	+	.	ID=mRNA00009;Parent=gene00009;Name=KB455138_264
KB455138	ALN	cds	263868	264234	373	+	0	ID=cds00027;Parent=mRNA00009;Name=KB455138_264;Target=g4977.t1 1 117 +
KB455138	ALN	cds	264400	265514	1138	+	2	ID=cds00028;Parent=mRNA00009;Name=KB455138_264;Target=g4977.t1 118 486 +
##sequence-region	KB455310 1 9216
KB455310	ALN	gene	5929	7516	2891	+	.	ID=gene00010;Name=KB455310_6
KB455310	ALN	mRNA	5929	7516	2891	+	.	ID=mRNA00010;Parent=gene00010;Name=KB455310_6
KB455310	ALN	cds	5929	6343	794	+	0	ID=cds00029;Parent=mRNA00010;Name=KB455310_6;Target=g9662.t1 1 138 +
KB455310	ALN	cds	6396	7516	2143	+	2	ID=cds00030;Parent=mRNA00010;Name=KB455310_6;Target=g9662.t1 139 512 +
##sequence-region	KB455502 7169 17408
KB455502	ALN	gene	10476	11543	1913	+	.	ID=gene00011;Name=KB455502_11
KB455502	ALN	mRNA	10476	11543	1913	+	.	ID=mRNA00011;Parent=gene00011;Name=KB455502_11
KB455502	ALN	cds	10476	11543	1913	+	0	ID=cds00031;Parent=mRNA00011;Name=KB455502_11;Target=s4943 1 346 +
##sequence-region	KB455196 7169 13149
KB455196	ALN	gene	9537	10584	888	+	.	ID=gene00012;Name=KB455196_10
KB455196	ALN	mRNA	9537	10584	888	+	.	ID=mRNA00012;Parent=gene00012;Name=KB455196_10
KB455196	ALN	cds	9537	9701	367	+	0	ID=cds00032;Parent=mRNA00012;Name=KB455196_10;Target=s4993 1 55 +
KB455196	ALN	cds	9756	9838	173	+	0	ID=cds00033;Parent=mRNA00012;Name=KB455196_10;Target=s4993 56 83 +
KB455196	ALN	cds	9892	10141	486	+	1	ID=cds00034;Parent=mRNA00012;Name=KB455196_10;Target=s4993 84 166 +
KB455196	ALN	cds	10561	10584	7	+	0	ID=cds00035;Parent=mRNA00012;Name=KB455196_10;Target=s4993 167 174 +
##sequence-region	KB455126 1 9216
KB455126	ALN	gene	584	2857	3762	-	.	ID=gene00013;Name=KB455126_1
KB455126	ALN	mRNA	584	2857	3762	-	.	ID=mRNA00013;Parent=gene00013;Name=KB455126_1
KB455126	ALN	cds	2725	2857	321	-	0	ID=cds00036;Parent=mRNA00013;Name=KB455126_1;Target=g4386.t1 1 44 +
KB455126	ALN	cds	1760	2674	1706	-	2	ID=cds00037;Parent=mRNA00013;Name=KB455126_1;Target=g4386.t1 45 349 +
KB455126	ALN	cds	1394	1713	585	-	2	ID=cds00038;Parent=mRNA00013;Name=KB455126_1;Target=g4386.t1 350 456 +
KB455126	ALN	cds	1091	1345	524	-	0	ID=cds00039;Parent=mRNA00013;Name=KB455126_1;Target=g4386.t1 457 541 +
KB455126	ALN	cds	584	1036	810	-	0	ID=cds00040;Parent=mRNA00013;Name=KB455126_1;Target=g4386.t1 542 692 +
##sequence-region	KB455029 138241 156672
KB455029	ALN	gene	145680	150393	5570	+	.	ID=gene00014;Name=KB455029_148
KB455029	ALN	mRNA	145680	150393	5570	+	.	ID=mRNA00014;Parent=gene00014;Name=KB455029_148
KB455029	ALN	cds	145680	146014	633	+	0	ID=cds00041;Parent=mRNA00014;Name=KB455029_148;Target=g2546.t1 1 112 +
KB455029	ALN	cds	146316	146440	246	+	1	ID=cds00042;Parent=mRNA00014;Name=KB455029_148;Target=g2546.t1 113 153 +
KB455029	ALN	cds	146486	147039	996	+	2	ID=cds00043;Parent=mRNA00014;Name=KB455029_148;Target=g2546.t1 154 338 +
KB455029	ALN	cds	147094	147171	176	+	0	ID=cds00044;Parent=mRNA00014;Name=KB455029_148;Target=g2546.t1 339 364 +
KB455029	ALN	cds	147570	148364	1428	+	0	ID=cds00045;Parent=mRNA00014;Name=KB455029_148;Target=g2546.t1 365 629 +
KB455029	ALN	cds	148410	148601	374	+	0	ID=cds00046;Parent=mRNA00014;Name=KB455029_148;Target=g2546.t1 630 693 +
KB455029	ALN	cds	148651	149038	731	+	0	ID=cds00047;Parent=mRNA00014;Name=KB455029_148;Target=g2546.t1 694 822 +
KB455029	ALN	cds	149100	149347	466	+	2	ID=cds00048;Parent=mRNA00014;Name=KB455029_148;Target=g2546.t1 823 905 +
KB455029	ALN	cds	149392	149839	337	+	0	ID=cds00049;Parent=mRNA00014;Name=KB455029_148;Target=g2546.t1 939 1037 +
KB455029	ALN	cds	149885	150016	280	+	2	ID=cds00050;Parent=mRNA00014;Name=KB455029_148;Target=g2546.t1 1038 1081 +
KB455029	ALN	cds	150124	150258	257	+	2	ID=cds00051;Parent=mRNA00014;Name=KB455029_148;Target=g2546.t1 1082 1126 +
KB455029	ALN	cds	150310	150393	175	+	2	ID=cds00052;Parent=mRNA00014;Name=KB455029_148;Target=g2546.t1 1127 1154 +
##sequence-region	KB455483 343041 386048
KB455483	ALN	gene	348986	353844	4982	-	.	ID=gene00015;Name=KB455483_351
KB455483	ALN	mRNA	348986	353844	4982	-	.	ID=mRNA00015;Parent=gene00015;Name=KB455483_351
KB455483	ALN	cds	353759	353844	228	-	0	ID=cds00053;Parent=mRNA00015;Name=KB455483_351;Target=g17361.t1 1 29 +
KB455483	ALN	cds	353413	353709	523	-	1	ID=cds00054;Parent=mRNA00015;Name=KB455483_351;Target=g17361.t1 30 128 +
KB455483	ALN	cds	353250	353359	219	-	1	ID=cds00055;Parent=mRNA00015;Name=KB455483_351;Target=g17361.t1 129 164 +
KB455483	ALN	cds	352915	353096	330	-	2	ID=cds00056;Parent=mRNA00015;Name=KB455483_351;Target=g17361.t1 165 225 +
KB455483	ALN	cds	352673	352847	323	-	0	ID=cds00057;Parent=mRNA00015;Name=KB455483_351;Target=g17361.t1 226 283 +
KB455483	ALN	cds	352415	352614	383	-	2	ID=cds00058;Parent=mRNA00015;Name=KB455483_351;Target=g17361.t1 284 350 +
KB455483	ALN	cds	352247	352339	212	-	0	ID=cds00059;Parent=mRNA00015;Name=KB455483_351;Target=g17361.t1 351 381 +
KB455483	ALN	cds	352034	352184	284	-	0	ID=cds00060;Parent=mRNA00015;Name=KB455483_351;Target=g17361.t1 382 431 +
KB455483	ALN	cds	351759	351940	315	-	2	ID=cds00061;Parent=mRNA00015;Name=KB455483_351;Target=g17361.t1 432 492 +
KB455483	ALN	cds	351523	351701	361	-	0	ID=cds00062;Parent=mRNA00015;Name=KB455483_351;Target=g17361.t1 493 552 +
KB455483	ALN	cds	351383	351467	185	-	1	ID=cds00063;Parent=mRNA00015;Name=KB455483_351;Target=g17361.t1 553 580 +
KB455483	ALN	cds	351173	351328	295	-	0	ID=cds00064;Parent=mRNA00015;Name=KB455483_351;Target=g17361.t1 581 632 +
KB455483	ALN	cds	350938	351117	372	-	0	ID=cds00065;Parent=mRNA00015;Name=KB455483_351;Target=g17361.t1 633 692 +
KB455483	ALN	cds	350669	350870	387	-	0	ID=cds00066;Parent=mRNA00015;Name=KB455483_351;Target=g17361.t1 693 759 +
KB455483	ALN	cds	350225	350582	660	-	2	ID=cds00067;Parent=mRNA00015;Name=KB455483_351;Target=g17361.t1 760 879 +
KB455483	ALN	cds	349722	350160	798	-	1	ID=cds00068;Parent=mRNA00015;Name=KB455483_351;Target=g17361.t1 880 1025 +
KB455483	ALN	cds	349125	349591	-318	-	0	ID=cds00069;Parent=mRNA00015;Name=KB455483_351;Target=g17361.t1 1070 1113 +
KB455483	ALN	cds	348986	349075	200	-	1	ID=cds00070;Parent=mRNA00015;Name=KB455483_351;Target=g17361.t1 1114 1143 +
##sequence-region	KB455475 7169 25600
KB455475	ALN	gene	14459	18421	4300	-	.	ID=gene00016;Name=KB455475_16
KB455475	ALN	mRNA	14459	18421	4300	-	.	ID=mRNA00016;Parent=gene00016;Name=KB455475_16
KB455475	ALN	cds	18342	18421	212	-	0	ID=cds00071;Parent=mRNA00016;Name=KB455475_16;Target=g16839.t1 1 27 +
KB455475	ALN	cds	18184	18290	235	-	1	ID=cds00072;Parent=mRNA00016;Name=KB455475_16;Target=g16839.t1 28 62 +
KB455475	ALN	cds	17943	18124	340	-	2	ID=cds00073;Parent=mRNA00016;Name=KB455475_16;Target=g16839.t1 63 123 +
KB455475	ALN	cds	17602	17892	512	-	0	ID=cds00074;Parent=mRNA00016;Name=KB455475_16;Target=g16839.t1 124 220 +
KB455475	ALN	cds	17161	17550	-41	-	0	ID=cds00075;Parent=mRNA00016;Name=KB455475_16;Target=g16839.t1 275 323 +
KB455475	ALN	cds	16955	17115	314	-	0	ID=cds00076;Parent=mRNA00016;Name=KB455475_16;Target=g16839.t1 324 377 +
KB455475	ALN	cds	16731	16909	379	-	1	ID=cds00077;Parent=mRNA00016;Name=KB455475_16;Target=g16839.t1 378 437 +
KB455475	ALN	cds	16595	16670	179	-	2	ID=cds00078;Parent=mRNA00016;Name=KB455475_16;Target=g16839.t1 438 462 +
KB455475	ALN	cds	16245	16538	550	-	1	ID=cds00079;Parent=mRNA00016;Name=KB455475_16;Target=g16839.t1 463 560 +
KB455475	ALN	cds	15865	16198	619	-	1	ID=cds00080;Parent=mRNA00016;Name=KB455475_16;Target=g16839.t1 561 671 +
KB455475	ALN	cds	15654	15812	307	-	0	ID=cds00081;Parent=mRNA00016;Name=KB455475_16;Target=g16839.t1 672 724 +
KB455475	ALN	cds	15412	15607	387	-	0	ID=cds00082;Parent=mRNA00016;Name=KB455475_16;Target=g16839.t1 725 790 +
KB455475	ALN	cds	14925	15366	781	-	2	ID=cds00083;Parent=mRNA00016;Name=KB455475_16;Target=g16839.t1 791 937 +
KB455475	ALN	cds	14571	14880	12	-	1	ID=cds00084;Parent=mRNA00016;Name=KB455475_16;Target=g16839.t1 982 1025 +
KB455475	ALN	cds	14459	14521	163	-	0	ID=cds00085;Parent=mRNA00016;Name=KB455475_16;Target=g16839.t1 1026 1046 +
##sequence-region	KB455465 31745 41984
KB455465	ALN	gene	36439	40407	5118	+	.	ID=gene00017;Name=KB455465_38
KB455465	ALN	mRNA	36439	40407	5118	+	.	ID=mRNA00017;Parent=gene00017;Name=KB455465_38
KB455465	ALN	cds	36439	36504	185	+	0	ID=cds00086;Parent=mRNA00017;Name=KB455465_38;Target=g16267.t1 1 22 +
KB455465	ALN	cds	36555	36661	200	+	0	ID=cds00087;Parent=mRNA00017;Name=KB455465_38;Target=g16267.t1 23 58 +
KB455465	ALN	cds	36708	37357	391	+	1	ID=cds00088;Parent=mRNA00017;Name=KB455465_38;Target=g16267.t1 59 213 +
KB455465	ALN	cds	37403	37620	393	+	2	ID=cds00089;Parent=mRNA00017;Name=KB455465_38;Target=g16267.t1 214 286 +
KB455465	ALN	cds	37667	38211	1003	+	0	ID=cds00090;Parent=mRNA00017;Name=KB455465_38;Target=g16267.t1 287 468 +
KB455465	ALN	cds	38259	38691	756	+	1	ID=cds00091;Parent=mRNA00017;Name=KB455465_38;Target=g16267.t1 469 612 +
KB455465	ALN	cds	38740	39190	830	+	0	ID=cds00092;Parent=mRNA00017;Name=KB455465_38;Target=g16267.t1 613 762 +
KB455465	ALN	cds	39292	40043	1368	+	2	ID=cds00093;Parent=mRNA00017;Name=KB455465_38;Target=g16267.t1 763 1013 +
KB455465	ALN	cds	40210	40407	372	+	0	ID=cds00094;Parent=mRNA00017;Name=KB455465_38;Target=g16267.t1 1014 1079 +
##sequence-region	KB454935 23553 41984
KB454935	ALN	gene	31571	36179	5677	-	.	ID=gene00018;Name=KB454935_33
KB454935	ALN	mRNA	31571	36179	5677	-	.	ID=mRNA00018;Parent=gene00018;Name=KB454935_33
KB454935	ALN	cds	35953	36179	469	-	0	ID=cds00095;Parent=mRNA00018;Name=KB454935_33;Target=g562.t1 1 76 +
KB454935	ALN	cds	35797	35906	233	-	1	ID=cds00096;Parent=mRNA00018;Name=KB454935_33;Target=g562.t1 77 112 +
KB454935	ALN	cds	35389	35745	631	-	2	ID=cds00097;Parent=mRNA00018;Name=KB454935_33;Target=g562.t1 113 231 +
KB454935	ALN	cds	34902	35342	826	-	2	ID=cds00098;Parent=mRNA00018;Name=KB454935_33;Target=g562.t1 232 378 +
KB454935	ALN	cds	34314	34680	706	-	2	ID=cds00099;Parent=mRNA00018;Name=KB454935_33;Target=g562.t1 379 501 +
KB454935	ALN	cds	34026	34266	447	-	1	ID=cds00100;Parent=mRNA00018;Name=KB454935_33;Target=g562.t1 502 581 +
KB454935	ALN	cds	33458	33839	732	-	0	ID=cds00101;Parent=mRNA00018;Name=KB454935_33;Target=g562.t1 582 708 +
KB454935	ALN	cds	33001	33186	376	-	2	ID=cds00102;Parent=mRNA00018;Name=KB454935_33;Target=g562.t1 709 770 +
KB454935	ALN	cds	32661	32706	111	-	2	ID=cds00103;Parent=mRNA00018;Name=KB454935_33;Target=g562.t1 771 786 +
KB454935	ALN	cds	32482	32612	267	-	1	ID=cds00104;Parent=mRNA00018;Name=KB454935_33;Target=g562.t1 787 829 +
KB454935	ALN	cds	31852	32434	1058	-	2	ID=cds00105;Parent=mRNA00018;Name=KB454935_33;Target=g562.t1 830 1024 +
KB454935	ALN	cds	31693	31807	235	-	1	ID=cds00106;Parent=mRNA00018;Name=KB454935_33;Target=g562.t1 1025 1062 +
KB454935	ALN	cds	31571	31645	166	-	0	ID=cds00107;Parent=mRNA00018;Name=KB454935_33;Target=g562.t1 1063 1087 +
##sequence-region	KB454983 146433 181248
KB454983	ALN	gene	155413	173102	4140	+	.	ID=gene00019;Name=KB454983_164
KB454983	ALN	mRNA	155413	173102	4140	+	.	ID=mRNA00019;Parent=gene00019;Name=KB454983_164
KB454983	ALN	cds	155413	155586	360	+	0	ID=cds00108;Parent=mRNA00019;Name=KB454983_164;Target=s4859 1 58 +
KB454983	ALN	cds	170439	170559	252	+	0	ID=cds00109;Parent=mRNA00019;Name=KB454983_164;Target=s4859 59 98 +
KB454983	ALN	cds	170611	170822	424	+	2	ID=cds00110;Parent=mRNA00019;Name=KB454983_164;Target=s4859 99 169 +
KB454983	ALN	cds	170936	171346	770	+	0	ID=cds00111;Parent=mRNA00019;Name=KB454983_164;Target=s4859 170 306 +
KB454983	ALN	cds	171568	172492	1698	+	0	ID=cds00112;Parent=mRNA00019;Name=KB454983_164;Target=s4859 307 614 +
KB454983	ALN	cds	172546	172861	629	+	2	ID=cds00113;Parent=mRNA00019;Name=KB454983_164;Target=s4859 615 720 +
KB454983	ALN	cds	172937	173102	321	+	1	ID=cds00114;Parent=mRNA00019;Name=KB454983_164;Target=s4859 721 775 +
##sequence-region	KB455433 285697 304128
KB455433	ALN	gene	292116	297908	3006	-	.	ID=gene00020;Name=KB455433_295
KB455433	ALN	mRNA	292116	297908	3006	-	.	ID=mRNA00020;Parent=gene00020;Name=KB455433_295
KB455433	ALN	cds	297775	297908	335	-	0	ID=cds00115;Parent=mRNA00020;Name=KB455433_295;Target=s4816 1 45 +
KB455433	ALN	cds	295939	296536	1137	-	1	ID=cds00116;Parent=mRNA00020;Name=KB455433_295;Target=s4816 46 244 +
KB455433	ALN	cds	293258	293740	903	-	0	ID=cds00117;Parent=mRNA00020;Name=KB455433_295;Target=s4816 245 405 +
KB455433	ALN	cds	293124	293205	189	-	0	ID=cds00118;Parent=mRNA00020;Name=KB455433_295;Target=s4816 406 432 +
KB455433	ALN	cds	292525	292723	420	-	2	ID=cds00119;Parent=mRNA00020;Name=KB455433_295;Target=s4816 433 499 +
KB455433	ALN	cds	292116	292260	293	-	1	ID=cds00120;Parent=mRNA00020;Name=KB455433_295;Target=s4816 500 547 +
##sequence-region	KB455460 506881 525312
KB455460	ALN	gene	515442	518870	5488	-	.	ID=gene00021;Name=KB455460_517
KB455460	ALN	mRNA	515442	518870	5488	-	.	ID=mRNA00021;Parent=gene00021;Name=KB455460_517
KB455460	ALN	cds	518782	518870	232	-	0	ID=cds00121;Parent=mRNA00021;Name=KB455460_517;Target=g15383.t1 1 30 +
KB455460	ALN	cds	518466	518737	427	-	1	ID=cds00122;Parent=mRNA00021;Name=KB455460_517;Target=g15383.t1 31 120 +
KB455460	ALN	cds	518316	518420	203	-	2	ID=cds00123;Parent=mRNA00021;Name=KB455460_517;Target=g15383.t1 121 155 +
KB455460	ALN	cds	517422	518263	1611	-	2	ID=cds00124;Parent=mRNA00021;Name=KB455460_517;Target=g15383.t1 156 436 +
KB455460	ALN	cds	515770	517374	2896	-	0	ID=cds00125;Parent=mRNA00021;Name=KB455460_517;Target=g15383.t1 437 971 +
KB455460	ALN	cds	515604	515714	202	-	0	ID=cds00126;Parent=mRNA00021;Name=KB455460_517;Target=g15383.t1 972 1008 +
KB455460	ALN	cds	515442	515543	189	-	0	ID=cds00127;Parent=mRNA00021;Name=KB455460_517;Target=g15383.t1 1009 1042 +
##sequence-region	KB455443 277505 295936
KB455443	ALN	gene	286050	291958	8588	+	.	ID=gene00022;Name=KB455443_289
KB455443	ALN	mRNA	286050	291958	8588	+	.	ID=mRNA00022;Parent=gene00022;Name=KB455443_289
KB455443	ALN	cds	286050	286112	193	+	0	ID=cds00128;Parent=mRNA00022;Name=KB455443_289;Target=g14374.t1 1 21 +
KB455443	ALN	cds	286175	286805	1150	+	0	ID=cds00129;Parent=mRNA00022;Name=KB455443_289;Target=g14374.t1 22 231 +
KB455443	ALN	cds	286861	287193	690	+	2	ID=cds00130;Parent=mRNA00022;Name=KB455443_289;Target=g14374.t1 232 342 +
KB455443	ALN	cds	287248	287458	429	+	2	ID=cds00131;Parent=mRNA00022;Name=KB455443_289;Target=g14374.t1 343 413 +
KB455443	ALN	cds	287511	288343	1523	+	1	ID=cds00132;Parent=mRNA00022;Name=KB455443_289;Target=g14374.t1 414 690 +
KB455443	ALN	cds	288392	288608	412	+	2	ID=cds00133;Parent=mRNA00022;Name=KB455443_289;Target=g14374.t1 691 763 +
KB455443	ALN	cds	289249	289598	615	+	1	ID=cds00134;Parent=mRNA00022;Name=KB455443_289;Target=g14374.t1 764 879 +
KB455443	ALN	cds	289649	289815	332	+	2	ID=cds00135;Parent=mRNA00022;Name=KB455443_289;Target=g14374.t1 880 935 +
KB455443	ALN	cds	289871	291115	2346	+	0	ID=cds00136;Parent=mRNA00022;Name=KB455443_289;Target=g14374.t1 936 1350 +
KB455443	ALN	cds	291169	291714	1014	+	0	ID=cds00137;Parent=mRNA00022;Name=KB455443_289;Target=g14374.t1 1351 1532 +
KB455443	ALN	cds	291773	291958	351	+	0	ID=cds00138;Parent=mRNA00022;Name=KB455443_289;Target=g14374.t1 1533 1594 +
##sequence-region	KB455419 97281 115712
KB455419	ALN	gene	104441	110552	1592	+	.	ID=gene00023;Name=KB455419_107
KB455419	ALN	mRNA	104441	110552	1592	+	.	ID=mRNA00023;Parent=gene00023;Name=KB455419_107
KB455419	ALN	cds	104441	104704	528	+	0	ID=cds00139;Parent=mRNA00023;Name=KB455419_107;Target=s4874 1 88 +
KB455419	ALN	cds	104852	105055	229	+	0	ID=cds00140;Parent=mRNA00023;Name=KB455419_107;Target=s4874 89 157 +
KB455419	ALN	cds	105104	105995	592	+	0	ID=cds00141;Parent=mRNA00023;Name=KB455419_107;Target=s4874 158 375 +
KB455419	ALN	cds	109714	109965	76	+	2	ID=cds00142;Parent=mRNA00023;Name=KB455419_107;Target=s4874 377 452 +
KB455419	ALN	cds	110012	110238	406	+	0	ID=cds00143;Parent=mRNA00023;Name=KB455419_107;Target=s4874 453 526 +
KB455419	ALN	cds	110346	110552	22	+	1	ID=cds00144;Parent=mRNA00023;Name=KB455419_107;Target=s4874 542 579 +
##sequence-region	KB455514 39937 50176
KB455514	ALN	gene	41449	43240	2561	-	.	ID=gene00024;Name=KB455514_42
KB455514	ALN	mRNA	41449	43240	2561	-	.	ID=mRNA00024;Parent=gene00024;Name=KB455514_42
KB455514	ALN	cds	43121	43240	276	-	0	ID=cds00145;Parent=mRNA00024;Name=KB455514_42;Target=g18742.t1 1 40 +
KB455514	ALN	cds	42324	42994	1228	-	0	ID=cds00146;Parent=mRNA00024;Name=KB455514_42;Target=g18742.t1 41 264 +
KB455514	ALN	cds	42028	42273	472	-	1	ID=cds00147;Parent=mRNA00024;Name=KB455514_42;Target=g18742.t1 265 346 +
KB455514	ALN	cds	41795	41975	351	-	1	ID=cds00148;Parent=mRNA00024;Name=KB455514_42;Target=g18742.t1 347 406 +
KB455514	ALN	cds	41449	41709	422	-	0	ID=cds00149;Parent=mRNA00024;Name=KB455514_42;Target=g18742.t1 407 493 +
##sequence-region	KB455468 261121 271360
KB455468	ALN	gene	264599	267785	1803	+	.	ID=gene00025;Name=KB455468_266
KB455468	ALN	mRNA	264599	267785	1803	+	.	ID=mRNA00025;Parent=gene00025;Name=KB455468_266
KB455468	ALN	cds	264599	264701	206	+	0	ID=cds00150;Parent=mRNA00025;Name=KB455468_266;Target=s4985 1 33 +
KB455468	ALN	cds	265536	265642	181	+	2	ID=cds00151;Parent=mRNA00025;Name=KB455468_266;Target=s4985 34 66 +
KB455468	ALN	cds	265854	266033	389	+	0	ID=cds00152;Parent=mRNA00025;Name=KB455468_266;Target=s4985 67 126 +
KB455468	ALN	cds	266543	266752	402	+	0	ID=cds00153;Parent=mRNA00025;Name=KB455468_266;Target=s4985 127 196 +
KB455468	ALN	cds	266804	267051	478	+	0	ID=cds00154;Parent=mRNA00025;Name=KB455468_266;Target=s4985 197 279 +
KB455468	ALN	cds	267551	267785	414	+	1	ID=cds00155;Parent=mRNA00025;Name=KB455468_266;Target=s4985 280 357 +
##sequence-region	KB455127 711681 721920
KB455127	ALN	gene	712981	715113	2106	+	.	ID=gene00026;Name=KB455127_714
KB455127	ALN	mRNA	712981	715113	2106	+	.	ID=mRNA00026;Parent=gene00026;Name=KB455127_714
KB455127	ALN	cds	712981	713178	433	+	0	ID=cds00156;Parent=mRNA00026;Name=KB455127_714;Target=g4664.t1 1 66 +
KB455127	ALN	cds	713390	713547	359	+	0	ID=cds00157;Parent=mRNA00026;Name=KB455127_714;Target=g4664.t1 67 119 +
KB455127	ALN	cds	714167	714305	249	+	1	ID=cds00158;Parent=mRNA00026;Name=KB455127_714;Target=g4664.t1 120 165 +
KB455127	ALN	cds	714350	714508	314	+	0	ID=cds00159;Parent=mRNA00026;Name=KB455127_714;Target=g4664.t1 166 218 +
KB455127	ALN	cds	714558	714754	407	+	0	ID=cds00160;Parent=mRNA00026;Name=KB455127_714;Target=g4664.t1 219 284 +
KB455127	ALN	cds	714807	715113	588	+	1	ID=cds00161;Parent=mRNA00026;Name=KB455127_714;Target=g4664.t1 285 386 +
##sequence-region	KB454933 80897 91136
KB454933	ALN	gene	83117	85657	3877	-	.	ID=gene00027;Name=KB454933_84
KB454933	ALN	mRNA	83117	85657	3877	-	.	ID=mRNA00027;Parent=gene00027;Name=KB454933_84
KB454933	ALN	cds	85583	85657	213	-	0	ID=cds00162;Parent=mRNA00027;Name=KB454933_84;Target=g505.t2 1 25 +
KB454933	ALN	cds	85246	85524	578	-	0	ID=cds00163;Parent=mRNA00027;Name=KB454933_84;Target=g505.t2 26 118 +
KB454933	ALN	cds	84696	85190	945	-	0	ID=cds00164;Parent=mRNA00027;Name=KB454933_84;Target=g505.t2 119 283 +
KB454933	ALN	cds	84283	84641	732	-	0	ID=cds00165;Parent=mRNA00027;Name=KB454933_84;Target=g505.t2 284 403 +
KB454933	ALN	cds	84025	84226	392	-	1	ID=cds00166;Parent=mRNA00027;Name=KB454933_84;Target=g505.t2 404 470 +
KB454933	ALN	cds	83833	83977	293	-	0	ID=cds00167;Parent=mRNA00027;Name=KB454933_84;Target=g505.t2 471 518 +
KB454933	ALN	cds	83645	83784	275	-	2	ID=cds00168;Parent=mRNA00027;Name=KB454933_84;Target=g505.t2 519 565 +
KB454933	ALN	cds	83117	83542	770	-	0	ID=cds00169;Parent=mRNA00027;Name=KB454933_84;Target=g505.t2 566 707 +
##sequence-region	KB455558 293889 304128
KB455558	ALN	gene	299673	302138	2084	-	.	ID=gene00028;Name=KB455558_300
KB455558	ALN	mRNA	299673	302138	2084	-	.	ID=mRNA00028;Parent=gene00028;Name=KB455558_300
KB455558	ALN	cds	302088	302138	174	-	0	ID=cds00170;Parent=mRNA00028;Name=KB455558_300;Target=g22464.t1 1 17 +
KB455558	ALN	cds	300737	301090	680	-	0	ID=cds00171;Parent=mRNA00028;Name=KB455558_300;Target=g22464.t1 18 135 +
KB455558	ALN	cds	300524	300685	320	-	0	ID=cds00172;Parent=mRNA00028;Name=KB455558_300;Target=g22464.t1 136 189 +
KB455558	ALN	cds	300258	300461	401	-	0	ID=cds00173;Parent=mRNA00028;Name=KB455558_300;Target=g22464.t1 190 257 +
KB455558	ALN	cds	299901	300101	418	-	0	ID=cds00174;Parent=mRNA00028;Name=KB455558_300;Target=g22464.t1 258 324 +
KB455558	ALN	cds	299673	299840	335	-	0	ID=cds00175;Parent=mRNA00028;Name=KB455558_300;Target=g22464.t1 325 380 +
##sequence-region	KB455517 359425 377856
KB455517	ALN	gene	367606	369257	2752	+	.	ID=gene00029;Name=KB455517_368
KB455517	ALN	mRNA	367606	369257	2752	+	.	ID=mRNA00029;Parent=gene00029;Name=KB455517_368
KB455517	ALN	cds	367606	367857	505	+	0	ID=cds00176;Parent=mRNA00029;Name=KB455517_368;Target=g19076.t3 1 84 +
KB455517	ALN	cds	367918	368251	659	+	0	ID=cds00177;Parent=mRNA00029;Name=KB455517_368;Target=g19076.t3 85 195 +
KB455517	ALN	cds	368306	368797	932	+	2	ID=cds00178;Parent=mRNA00029;Name=KB455517_368;Target=g19076.t3 196 359 +
KB455517	ALN	cds	368854	369257	791	+	2	ID=cds00179;Parent=mRNA00029;Name=KB455517_368;Target=g19076.t3 360 494 +
##sequence-region	KB455421 56321 82944
KB455421	ALN	gene	62524	76065	3133	-	.	ID=gene00030;Name=KB455421_69
KB455421	ALN	mRNA	62524	76065	3133	-	.	ID=mRNA00030;Parent=gene00030;Name=KB455421_69
KB455421	ALN	cds	75867	76065	422	-	0	ID=cds00180;Parent=mRNA00030;Name=KB455421_69;Target=s4878 1 66 +
KB455421	ALN	cds	64129	64313	351	-	2	ID=cds00181;Parent=mRNA00030;Name=KB455421_69;Target=s4878 67 128 +
KB455421	ALN	cds	63564	64082	1005	-	0	ID=cds00182;Parent=mRNA00030;Name=KB455421_69;Target=s4878 129 301 +
KB455421	ALN	cds	63301	63511	404	-	0	ID=cds00183;Parent=mRNA00030;Name=KB455421_69;Target=s4878 302 371 +
KB455421	ALN	cds	62694	63200	953	-	2	ID=cds00184;Parent=mRNA00030;Name=KB455421_69;Target=s4878 372 540 +
KB455421	ALN	cds	62524	62642	258	-	2	ID=cds00185;Parent=mRNA00030;Name=KB455421_69;Target=s4878 541 580 +
##sequence-region	KB455160 359425 377856
KB455160	ALN	gene	367865	369696	2670	+	.	ID=gene00031;Name=KB455160_368
KB455160	ALN	mRNA	367865	369696	2670	+	.	ID=mRNA00031;Parent=gene00031;Name=KB455160_368
KB455160	ALN	cds	367865	368107	511	+	0	ID=cds00186;Parent=mRNA00031;Name=KB455160_368;Target=g5828.t1 1 81 +
KB455160	ALN	cds	368155	368673	994	+	0	ID=cds00187;Parent=mRNA00031;Name=KB455160_368;Target=g5828.t1 82 254 +
KB455160	ALN	cds	368721	369532	1060	+	0	ID=cds00188;Parent=mRNA00031;Name=KB455160_368;Target=g5828.t1 328 505 +
KB455160	ALN	cds	369578	369696	246	+	1	ID=cds00189;Parent=mRNA00031;Name=KB455160_368;Target=g5828.t1 506 545 +
##sequence-region	KB455548 23553 31737
KB455548	ALN	gene	27560	29934	1757	+	.	ID=gene00032;Name=KB455548_28
KB455548	ALN	mRNA	27560	29934	1757	+	.	ID=mRNA00032;Parent=gene00032;Name=KB455548_28
KB455548	ALN	cds	27560	27646	136	+	0	ID=cds00190;Parent=mRNA00032;Name=KB455548_28;Target=s4824 1 29 +
KB455548	ALN	cds	28155	28349	344	+	0	ID=cds00191;Parent=mRNA00032;Name=KB455548_28;Target=s4824 30 94 +
KB455548	ALN	cds	28449	28708	492	+	0	ID=cds00192;Parent=mRNA00032;Name=KB455548_28;Target=s4824 95 181 +
KB455548	ALN	cds	28759	29163	794	+	1	ID=cds00193;Parent=mRNA00032;Name=KB455548_28;Target=s4824 182 316 +
KB455548	ALN	cds	29814	29934	197	+	1	ID=cds00194;Parent=mRNA00032;Name=KB455548_28;Target=s4824 317 356 +
##sequence-region	KB455279 97281 107520
KB455279	ALN	gene	100758	102054	1902	+	.	ID=gene00033;Name=KB455279_101
KB455279	ALN	mRNA	100758	102054	1902	+	.	ID=mRNA00033;Parent=gene00033;Name=KB455279_101
KB455279	ALN	cds	100758	101087	651	+	0	ID=cds00195;Parent=mRNA00033;Name=KB455279_101;Target=g9139.t1 1 110 +
KB455279	ALN	cds	101135	101256	251	+	0	ID=cds00196;Parent=mRNA00033;Name=KB455279_101;Target=g9139.t1 111 151 +
KB455279	ALN	cds	101376	101686	582	+	1	ID=cds00197;Parent=mRNA00033;Name=KB455279_101;Target=g9139.t1 152 254 +
KB455279	ALN	cds	101738	102054	559	+	2	ID=cds00198;Parent=mRNA00033;Name=KB455279_101;Target=g9139.t1 255 360 +
##sequence-region	KB455460 474113 500736
KB455460	ALN	gene	479079	488562	4149	-	.	ID=gene00034;Name=KB455460_483
KB455460	ALN	mRNA	479079	488562	4149	-	.	ID=mRNA00034;Parent=gene00034;Name=KB455460_483
KB455460	ALN	cds	488467	488562	232	-	0	ID=cds00199;Parent=mRNA00034;Name=KB455460_483;Target=g15374.t1 1 32 +
KB455460	ALN	cds	481202	481486	527	-	0	ID=cds00200;Parent=mRNA00034;Name=KB455460_483;Target=g15374.t1 33 127 +
KB455460	ALN	cds	480754	481142	717	-	0	ID=cds00201;Parent=mRNA00034;Name=KB455460_483;Target=g15374.t1 128 257 +
KB455460	ALN	cds	479515	480700	2206	-	1	ID=cds00202;Parent=mRNA00034;Name=KB455460_483;Target=g15374.t1 258 652 +
KB455460	ALN	cds	479289	479464	360	-	0	ID=cds00203;Parent=mRNA00034;Name=KB455460_483;Target=g15374.t1 653 711 +
KB455460	ALN	cds	479079	479238	359	-	1	ID=cds00204;Parent=mRNA00034;Name=KB455460_483;Target=g15374.t1 712 764 +
##sequence-region	KB454956 64513 74752
KB454956	ALN	gene	67739	70092	2247	-	.	ID=gene00035;Name=KB454956_68
KB454956	ALN	mRNA	67739	70092	2247	-	.	ID=mRNA00035;Parent=gene00035;Name=KB454956_68
KB454956	ALN	cds	69999	70092	233	-	0	ID=cds00205;Parent=mRNA00035;Name=KB454956_68;Target=g1002.t1 1 31 +
KB454956	ALN	cds	69857	69942	169	-	2	ID=cds00206;Parent=mRNA00035;Name=KB454956_68;Target=g1002.t1 32 60 +
KB454956	ALN	cds	69585	69792	365	-	0	ID=cds00207;Parent=mRNA00035;Name=KB454956_68;Target=g1002.t1 61 129 +
KB454956	ALN	cds	69348	69532	365	-	2	ID=cds00208;Parent=mRNA00035;Name=KB454956_68;Target=g1002.t1 130 191 +
KB454956	ALN	cds	68770	68930	320	-	0	ID=cds00209;Parent=mRNA00035;Name=KB454956_68;Target=g1002.t1 192 245 +
KB454956	ALN	cds	68585	68713	259	-	1	ID=cds00210;Parent=mRNA00035;Name=KB454956_68;Target=g1002.t1 246 288 +
KB454956	ALN	cds	68441	68533	208	-	1	ID=cds00211;Parent=mRNA00035;Name=KB454956_68;Target=g1002.t1 289 319 +
KB454956	ALN	cds	68232	68268	105	-	1	ID=cds00212;Parent=mRNA00035;Name=KB454956_68;Target=g1002.t1 320 331 +
KB454956	ALN	cds	68025	68178	299	-	0	ID=cds00213;Parent=mRNA00035;Name=KB454956_68;Target=g1002.t1 332 382 +
KB454956	ALN	cds	67893	67974	41	-	2	ID=cds00214;Parent=mRNA00035;Name=KB454956_68;Target=g1002.t1 383 410 +
KB454956	ALN	cds	67739	67841	207	-	1	ID=cds00215;Parent=mRNA00035;Name=KB454956_68;Target=g1002.t1 411 444 +
##sequence-region	KB455279 48129 66560
KB455279	ALN	gene	57233	58968	1889	-	.	ID=gene00036;Name=KB455279_58
KB455279	ALN	mRNA	57233	58968	1889	-	.	ID=mRNA00036;Parent=gene00036;Name=KB455279_58
KB455279	ALN	cds	58808	58968	346	-	0	ID=cds00216;Parent=mRNA00036;Name=KB455279_58;Target=g9124.t1 1 54 +
KB455279	ALN	cds	57896	58460	1031	-	1	ID=cds00217;Parent=mRNA00036;Name=KB455279_58;Target=g9124.t1 55 242 +
KB455279	ALN	cds	57690	57843	303	-	0	ID=cds00218;Parent=mRNA00036;Name=KB455279_58;Target=g9124.t1 243 293 +
KB455279	ALN	cds	57233	57417	361	-	2	ID=cds00219;Parent=mRNA00036;Name=KB455279_58;Target=g9124.t1 294 355 +
##sequence-region	KB455483 343041 353280
KB455483	ALN	gene	344452	345235	485	-	.	ID=gene00037;Name=KB455483_344
KB455483	ALN	mRNA	344452	345235	485	-	.	ID=mRNA00037;Parent=gene00037;Name=KB455483_344
KB455483	ALN	cds	345109	345235	280	-	0	ID=cds00220;Parent=mRNA00037;Name=KB455483_344;Target=s4855 1 42 +
KB455483	ALN	cds	344895	345013	246	-	2	ID=cds00221;Parent=mRNA00037;Name=KB455483_344;Target=s4855 43 82 +
KB455483	ALN	cds	344452	344490	61	-	0	ID=cds00222;Parent=mRNA00037;Name=KB455483_344;Target=s4855 83 95 +
##sequence-region	KB455470 31745 41984
KB455470	ALN	gene	34581	36042	337	+	.	ID=gene00038;Name=KB455470_35
KB455470	ALN	mRNA	34581	36042	337	+	.	ID=mRNA00038;Parent=gene00038;Name=KB455470_35
KB455470	ALN	cds	34581	34632	75	+	0	ID=cds00223;Parent=mRNA00038;Name=KB455470_35;Target=s4913 1 17 +
KB455470	ALN	cds	34886	34972	181	+	2	ID=cds00224;Parent=mRNA00038;Name=KB455470_35;Target=s4913 18 46 +
KB455470	ALN	cds	35325	35356	12	+	2	ID=cds00225;Parent=mRNA00038;Name=KB455470_35;Target=s4913 47 56 +
KB455470	ALN	cds	35932	36042	231	+	0	ID=cds00226;Parent=mRNA00038;Name=KB455470_35;Target=s4913 57 93 +
##sequence-region	KB455216 130049 140288
KB455216	ALN	gene	133226	136746	5205	+	.	ID=gene00039;Name=KB455216_134
KB455216	ALN	mRNA	133226	136746	5205	+	.	ID=mRNA00039;Parent=gene00039;Name=KB455216_134
KB455216	ALN	cds	133226	133363	327	+	0	ID=cds00227;Parent=mRNA00039;Name=KB455216_134;Target=g7051.t1 1 46 +
KB455216	ALN	cds	133742	134472	1439	+	0	ID=cds00228;Parent=mRNA00039;Name=KB455216_134;Target=g7051.t1 47 290 +
KB455216	ALN	cds	134623	135801	2056	+	1	ID=cds00229;Parent=mRNA00039;Name=KB455216_134;Target=g7051.t1 291 683 +
KB455216	ALN	cds	135858	136746	1528	+	1	ID=cds00230;Parent=mRNA00039;Name=KB455216_134;Target=g7051.t1 684 979 +
##sequence-region	KB455564 64513 82944
KB455564	ALN	gene	73343	78547	7935	+	.	ID=gene00040;Name=KB455564_75
KB455564	ALN	mRNA	73343	78547	7935	+	.	ID=mRNA00040;Parent=gene00040;Name=KB455564_75
KB455564	ALN	cds	73343	73841	922	+	0	ID=cds00231;Parent=mRNA00040;Name=KB455564_75;Target=g22942.t1 1 166 +
KB455564	ALN	cds	73892	74420	1031	+	2	ID=cds00232;Parent=mRNA00040;Name=KB455564_75;Target=g22942.t1 167 343 +
KB455564	ALN	cds	74466	75029	1052	+	1	ID=cds00233;Parent=mRNA00040;Name=KB455564_75;Target=g22942.t1 344 531 +
KB455564	ALN	cds	75078	75207	257	+	1	ID=cds00234;Parent=mRNA00040;Name=KB455564_75;Target=g22942.t1 532 574 +
KB455564	ALN	cds	75265	75411	281	+	0	ID=cds00235;Parent=mRNA00040;Name=KB455564_75;Target=g22942.t1 575 623 +
KB455564	ALN	cds	75619	77423	3387	+	0	ID=cds00236;Parent=mRNA00040;Name=KB455564_75;Target=g22942.t1 624 1225 +
KB455564	ALN	cds	77617	77848	492	+	1	ID=cds00237;Parent=mRNA00040;Name=KB455564_75;Target=g22942.t1 1226 1302 +
KB455564	ALN	cds	77908	78184	540	+	0	ID=cds00238;Parent=mRNA00040;Name=KB455564_75;Target=g22942.t1 1303 1394 +
KB455564	ALN	cds	78369	78547	348	+	2	ID=cds00239;Parent=mRNA00040;Name=KB455564_75;Target=g22942.t1 1395 1454 +
##sequence-region	KB455029 39937 50176
KB455029	ALN	gene	46264	47471	1554	-	.	ID=gene00041;Name=KB455029_46
KB455029	ALN	mRNA	46264	47471	1554	-	.	ID=mRNA00041;Parent=gene00041;Name=KB455029_46
KB455029	ALN	cds	47421	47471	180	-	0	ID=cds00240;Parent=mRNA00041;Name=KB455029_46;Target=g2511.t2 1 17 +
KB455029	ALN	cds	46995	47367	730	-	0	ID=cds00241;Parent=mRNA00041;Name=KB455029_46;Target=g2511.t2 18 141 +
KB455029	ALN	cds	46699	46862	342	-	2	ID=cds00242;Parent=mRNA00041;Name=KB455029_46;Target=g2511.t2 142 196 +
KB455029	ALN	cds	46511	46615	177	-	0	ID=cds00243;Parent=mRNA00041;Name=KB455029_46;Target=g2511.t2 197 231 +
KB455029	ALN	cds	46264	46428	314	-	0	ID=cds00244;Parent=mRNA00041;Name=KB455029_46;Target=g2511.t2 232 286 +
##sequence-region	KB454937 48129 66560
KB454937	ALN	gene	54622	63958	3481	+	.	ID=gene00042;Name=KB454937_59
KB454937	ALN	mRNA	54622	63958	3481	+	.	ID=mRNA00042;Parent=gene00042;Name=KB454937_59
KB454937	ALN	cds	54622	54635	99	+	0	ID=cds00245;Parent=mRNA00042;Name=KB454937_59;Target=s4925 1 5 +
KB454937	ALN	cds	55801	56050	478	+	1	ID=cds00246;Parent=mRNA00042;Name=KB454937_59;Target=s4925 6 88 +
KB454937	ALN	cds	56103	56186	195	+	0	ID=cds00247;Parent=mRNA00042;Name=KB454937_59;Target=s4925 89 116 +
KB454937	ALN	cds	56234	56345	239	+	0	ID=cds00248;Parent=mRNA00042;Name=KB454937_59;Target=s4925 117 153 +
KB454937	ALN	cds	56396	57716	2520	+	2	ID=cds00249;Parent=mRNA00042;Name=KB454937_59;Target=s4925 154 594 +
KB454937	ALN	cds	63835	63958	214	+	1	ID=cds00250;Parent=mRNA00042;Name=KB454937_59;Target=s4925 595 635 +
##sequence-region	KB455459 326657 345088
KB455459	ALN	gene	334405	336089	2471	+	.	ID=gene00043;Name=KB455459_335
KB455459	ALN	mRNA	334405	336089	2471	+	.	ID=mRNA00043;Parent=gene00043;Name=KB455459_335
KB455459	ALN	cds	334405	334850	883	+	0	ID=cds00251;Parent=mRNA00043;Name=KB455459_335;Target=g15137.t1 1 149 +
KB455459	ALN	cds	334899	335015	223	+	1	ID=cds00252;Parent=mRNA00043;Name=KB455459_335;Target=g15137.t1 150 188 +
KB455459	ALN	cds	335066	335295	405	+	1	ID=cds00253;Parent=mRNA00043;Name=KB455459_335;Target=g15137.t1 189 264 +
KB455459	ALN	cds	335414	335736	643	+	2	ID=cds00254;Parent=mRNA00043;Name=KB455459_335;Target=g15137.t1 265 372 +
KB455459	ALN	cds	335832	336089	508	+	0	ID=cds00255;Parent=mRNA00043;Name=KB455459_335;Target=g15137.t1 373 458 +
##sequence-region	KB455568 285697 295936
KB455568	ALN	gene	290094	292157	2937	+	.	ID=gene00044;Name=KB455568_291
KB455568	ALN	mRNA	290094	292157	2937	+	.	ID=mRNA00044;Parent=gene00044;Name=KB455568_291
KB455568	ALN	cds	290094	290304	453	+	0	ID=cds00256;Parent=mRNA00044;Name=KB455568_291;Target=g23644.t2 1 70 +
KB455568	ALN	cds	290372	290496	244	+	2	ID=cds00257;Parent=mRNA00044;Name=KB455568_291;Target=g23644.t2 71 112 +
KB455568	ALN	cds	290547	290741	389	+	0	ID=cds00258;Parent=mRNA00044;Name=KB455568_291;Target=g23644.t2 113 177 +
KB455568	ALN	cds	290804	291087	555	+	0	ID=cds00259;Parent=mRNA00044;Name=KB455568_291;Target=g23644.t2 178 272 +
KB455568	ALN	cds	291144	291707	1094	+	1	ID=cds00260;Parent=mRNA00044;Name=KB455568_291;Target=g23644.t2 273 460 +
KB455568	ALN	cds	291917	292157	430	+	1	ID=cds00261;Parent=mRNA00044;Name=KB455568_291;Target=g23644.t2 461 540 +
##sequence-region	KB455424 195585 205824
KB455424	ALN	gene	200873	203095	3427	-	.	ID=gene00045;Name=KB455424_201
KB455424	ALN	mRNA	200873	203095	3427	-	.	ID=mRNA00045;Parent=gene00045;Name=KB455424_201
KB455424	ALN	cds	203066	203095	133	-	0	ID=cds00262;Parent=mRNA00045;Name=KB455424_201;Target=g13678.t1 1 10 +
KB455424	ALN	cds	202532	202871	612	-	0	ID=cds00263;Parent=mRNA00045;Name=KB455424_201;Target=g13678.t1 11 123 +
KB455424	ALN	cds	201423	202482	2013	-	2	ID=cds00264;Parent=mRNA00045;Name=KB455424_201;Target=g13678.t1 124 477 +
KB455424	ALN	cds	201062	201371	582	-	1	ID=cds00265;Parent=mRNA00045;Name=KB455424_201;Target=g13678.t1 478 580 +
KB455424	ALN	cds	200873	201010	275	-	0	ID=cds00266;Parent=mRNA00045;Name=KB455424_201;Target=g13678.t1 581 626 +
##sequence-region	KB455539 416769 435200
KB455539	ALN	gene	425740	428867	4970	+	.	ID=gene00046;Name=KB455539_427
KB455539	ALN	mRNA	425740	428867	4970	+	.	ID=mRNA00046;Parent=gene00046;Name=KB455539_427
KB455539	ALN	cds	425740	425802	202	+	0	ID=cds00267;Parent=mRNA00046;Name=KB455539_427;Target=g21049.t2 1 21 +
KB455539	ALN	cds	425849	427373	2720	+	0	ID=cds00268;Parent=mRNA00046;Name=KB455539_427;Target=g21049.t2 22 529 +
KB455539	ALN	cds	427425	427758	629	+	2	ID=cds00269;Parent=mRNA00046;Name=KB455539_427;Target=g21049.t2 530 641 +
KB455539	ALN	cds	427808	428077	474	+	1	ID=cds00270;Parent=mRNA00046;Name=KB455539_427;Target=g21049.t2 642 731 +
KB455539	ALN	cds	428130	428485	605	+	1	ID=cds00271;Parent=mRNA00046;Name=KB455539_427;Target=g21049.t2 732 849 +
KB455539	ALN	cds	428536	428867	570	+	2	ID=cds00272;Parent=mRNA00046;Name=KB455539_427;Target=g21049.t2 850 960 +
##sequence-region	AOMH01000323 1 9216
AOMH01000323	ALN	gene	1046	6234	7964	-	.	ID=gene00047;Name=AOMH01000323_3
AOMH01000323	ALN	mRNA	1046	6234	7964	-	.	ID=mRNA00047;Parent=gene00047;Name=AOMH01000323_3
AOMH01000323	ALN	cds	6165	6234	192	-	0	ID=cds00273;Parent=mRNA00047;Name=AOMH01000323_3;Target=g367.t1 1 23 +
AOMH01000323	ALN	cds	5816	6111	553	-	2	ID=cds00274;Parent=mRNA00047;Name=AOMH01000323_3;Target=g367.t1 24 122 +
AOMH01000323	ALN	cds	5429	5768	636	-	0	ID=cds00275;Parent=mRNA00047;Name=AOMH01000323_3;Target=g367.t1 123 235 +
AOMH01000323	ALN	cds	5210	5371	373	-	2	ID=cds00276;Parent=mRNA00047;Name=AOMH01000323_3;Target=g367.t1 236 289 +
AOMH01000323	ALN	cds	4419	5069	1200	-	2	ID=cds00277;Parent=mRNA00047;Name=AOMH01000323_3;Target=g367.t1 290 506 +
AOMH01000323	ALN	cds	4032	4372	617	-	2	ID=cds00278;Parent=mRNA00047;Name=AOMH01000323_3;Target=g367.t1 507 620 +
AOMH01000323	ALN	cds	3083	3887	1456	-	0	ID=cds00279;Parent=mRNA00047;Name=AOMH01000323_3;Target=g367.t1 621 888 +
AOMH01000323	ALN	cds	2962	3036	140	-	2	ID=cds00280;Parent=mRNA00047;Name=AOMH01000323_3;Target=g367.t1 889 913 +
AOMH01000323	ALN	cds	2662	2908	478	-	2	ID=cds00281;Parent=mRNA00047;Name=AOMH01000323_3;Target=g367.t1 914 996 +
AOMH01000323	ALN	cds	1046	2615	2740	-	1	ID=cds00282;Parent=mRNA00047;Name=AOMH01000323_3;Target=g367.t1 997 1519 +
##sequence-region	KB455469 72705 82944
KB455469	ALN	gene	76568	79337	4246	+	.	ID=gene00048;Name=KB455469_77
KB455469	ALN	mRNA	76568	79337	4246	+	.	ID=mRNA00048;Parent=gene00048;Name=KB455469_77
KB455469	ALN	cds	76568	76893	675	+	0	ID=cds00283;Parent=mRNA00048;Name=KB455469_77;Target=g16525.t1 1 109 +
KB455469	ALN	cds	76941	77327	741	+	1	ID=cds00284;Parent=mRNA00048;Name=KB455469_77;Target=g16525.t1 110 238 +
KB455469	ALN	cds	77374	78240	1563	+	1	ID=cds00285;Parent=mRNA00048;Name=KB455469_77;Target=g16525.t1 239 527 +
KB455469	ALN	cds	78360	78585	486	+	1	ID=cds00286;Parent=mRNA00048;Name=KB455469_77;Target=g16525.t1 528 602 +
KB455469	ALN	cds	78819	79337	978	+	0	ID=cds00287;Parent=mRNA00048;Name=KB455469_77;Target=g16525.t1 603 775 +
##sequence-region	KB455162 138241 148480
KB455162	ALN	gene	144717	147390	3893	+	.	ID=gene00049;Name=KB455162_146
KB455162	ALN	mRNA	144717	147390	3893	+	.	ID=mRNA00049;Parent=gene00049;Name=KB455162_146
KB455162	ALN	cds	144717	145079	702	+	0	ID=cds00288;Parent=mRNA00049;Name=KB455162_146;Target=g5990.t1 1 121 +
KB455162	ALN	cds	145123	145233	177	+	0	ID=cds00289;Parent=mRNA00049;Name=KB455162_146;Target=g5990.t1 122 158 +
KB455162	ALN	cds	145281	145538	481	+	0	ID=cds00290;Parent=mRNA00049;Name=KB455162_146;Target=g5990.t1 159 244 +
KB455162	ALN	cds	145588	145711	248	+	0	ID=cds00291;Parent=mRNA00049;Name=KB455162_146;Target=g5990.t1 245 285 +
KB455162	ALN	cds	145756	146125	699	+	2	ID=cds00292;Parent=mRNA00049;Name=KB455162_146;Target=g5990.t1 286 409 +
KB455162	ALN	cds	146174	146600	780	+	1	ID=cds00293;Parent=mRNA00049;Name=KB455162_146;Target=g5990.t1 410 551 +
KB455162	ALN	cds	146658	146874	406	+	0	ID=cds00294;Parent=mRNA00049;Name=KB455162_146;Target=g5990.t1 552 623 +
KB455162	ALN	cds	146919	147168	458	+	2	ID=cds00295;Parent=mRNA00049;Name=KB455162_146;Target=g5990.t1 624 707 +
KB455162	ALN	cds	147216	147390	319	+	1	ID=cds00296;Parent=mRNA00049;Name=KB455162_146;Target=g5990.t1 708 765 +
##sequence-region	KB455265 285697 295936
KB455265	ALN	gene	291268	294344	2398	+	.	ID=gene00050;Name=KB455265_292
KB455265	ALN	mRNA	291268	294344	2398	+	.	ID=mRNA00050;Parent=gene00050;Name=KB455265_292
KB455265	ALN	cds	291268	291498	274	+	0	ID=cds00297;Parent=mRNA00050;Name=KB455265_292;Target=s4781 1 58 +
KB455265	ALN	cds	291543	291672	241	+	0	ID=cds00298;Parent=mRNA00050;Name=KB455265_292;Target=s4781 59 101 +
KB455265	ALN	cds	291730	291940	390	+	2	ID=cds00299;Parent=mRNA00050;Name=KB455265_292;Target=s4781 102 172 +
KB455265	ALN	cds	291987	292145	306	+	1	ID=cds00300;Parent=mRNA00050;Name=KB455265_292;Target=s4781 173 225 +
KB455265	ALN	cds	292199	292469	512	+	1	ID=cds00301;Parent=mRNA00050;Name=KB455265_292;Target=s4781 226 315 +
KB455265	ALN	cds	292571	292726	305	+	0	ID=cds00302;Parent=mRNA00050;Name=KB455265_292;Target=s4781 316 367 +
KB455265	ALN	cds	292778	292828	110	+	0	ID=cds00303;Parent=mRNA00050;Name=KB455265_292;Target=s4781 368 384 +
KB455265	ALN	cds	292877	292957	185	+	0	ID=cds00304;Parent=mRNA00050;Name=KB455265_292;Target=s4781 385 411 +
KB455265	ALN	cds	293010	293094	185	+	0	ID=cds00305;Parent=mRNA00050;Name=KB455265_292;Target=s4781 412 439 +
KB455265	ALN	cds	293183	293316	270	+	2	ID=cds00306;Parent=mRNA00050;Name=KB455265_292;Target=s4781 440 484 +
KB455265	ALN	cds	293382	293664	21	+	0	ID=cds00307;Parent=mRNA00050;Name=KB455265_292;Target=s4781 524 562 +
KB455265	ALN	cds	294255	294344	120	+	2	ID=cds00308;Parent=mRNA00050;Name=KB455265_292;Target=s4781 563 592 +
