# Supplementary material for: Expanding the view on the evolution of the nematode dauer signalling pathways: refinement through gene gain and pathway co-option
Source: BMC Genomics. 2016 Jun 27;17:476. doi: 10.1186/s12864-016-2770-7 (PMC4924289; doi:10.1186/s12864-016-2770-7)
Supplement: Additional file 4: — Gene models in gff format. (TGZ 240 kb) [file 12864_2016_2770_MOESM4_ESM.tgz › r_culicivorax-PRJEB1358-EDI-annotations.gff]

##gff-version	3
##Species, BioProject, Release: R. culicivorax, PRJEB1358, EDI
##sequence-region	nRc.2.0.scaf01402 1 37197
nRc.2.0.scaf01402	ALN	gene	10199	35713	146	+	.	ID=gene00001;Name=nRc.2.0.scaf01402_22
nRc.2.0.scaf01402	ALN	mRNA	10199	35713	146	+	.	ID=mRNA00001;Parent=gene00001;Name=nRc.2.0.scaf01402_22
nRc.2.0.scaf01402	ALN	cds	10199	10295	192	+	0	ID=cds00001;Parent=mRNA00001;Name=nRc.2.0.scaf01402_22;Target=s5116 1 27 +
nRc.2.0.scaf01402	ALN	cds	12959	13196	490	+	2	ID=cds00002;Parent=mRNA00001;Name=nRc.2.0.scaf01402_22;Target=s5116 28 107 +
nRc.2.0.scaf01402	ALN	cds	13366	13504	258	+	1	ID=cds00003;Parent=mRNA00001;Name=nRc.2.0.scaf01402_22;Target=s5116 108 153 +
nRc.2.0.scaf01402	ALN	cds	13635	13766	265	+	0	ID=cds00004;Parent=mRNA00001;Name=nRc.2.0.scaf01402_22;Target=s5116 154 197 +
nRc.2.0.scaf01402	ALN	cds	14415	15813	-1896	+	0	ID=cds00005;Parent=mRNA00001;Name=nRc.2.0.scaf01402_22;Target=s5116 220 288 +
nRc.2.0.scaf01402	ALN	cds	17830	17958	277	+	2	ID=cds00006;Parent=mRNA00001;Name=nRc.2.0.scaf01402_22;Target=s5116 289 331 +
nRc.2.0.scaf01402	ALN	cds	23087	23135	131	+	2	ID=cds00007;Parent=mRNA00001;Name=nRc.2.0.scaf01402_22;Target=s5116 332 347 +
nRc.2.0.scaf01402	ALN	cds	29304	29469	321	+	1	ID=cds00008;Parent=mRNA00001;Name=nRc.2.0.scaf01402_22;Target=s5116 348 403 +
nRc.2.0.scaf01402	ALN	cds	34702	34789	185	+	0	ID=cds00009;Parent=mRNA00001;Name=nRc.2.0.scaf01402_22;Target=s5116 404 432 +
nRc.2.0.scaf01402	ALN	cds	35093	35152	147	+	2	ID=cds00010;Parent=mRNA00001;Name=nRc.2.0.scaf01402_22;Target=s5116 433 452 +
nRc.2.0.scaf01402	ALN	cds	35507	35713	377	+	2	ID=cds00011;Parent=mRNA00001;Name=nRc.2.0.scaf01402_22;Target=s5116 453 521 +
##sequence-region	nRc.2.0.scaf08829 1 9361
nRc.2.0.scaf08829	ALN	gene	611	5081	1286	-	.	ID=gene00002;Name=nRc.2.0.scaf08829_2
nRc.2.0.scaf08829	ALN	mRNA	611	5081	1286	-	.	ID=mRNA00002;Parent=gene00002;Name=nRc.2.0.scaf08829_2
nRc.2.0.scaf08829	ALN	cds	4818	5081	549	-	0	ID=cds00012;Parent=mRNA00002;Name=nRc.2.0.scaf08829_2;Target=nRc.2.0.1.t07512-RA 4 91 +
nRc.2.0.scaf08829	ALN	cds	4555	4707	355	-	0	ID=cds00013;Parent=mRNA00002;Name=nRc.2.0.scaf08829_2;Target=nRc.2.0.1.t07512-RA 92 142 +
nRc.2.0.scaf08829	ALN	cds	3786	3887	200	-	0	ID=cds00014;Parent=mRNA00002;Name=nRc.2.0.scaf08829_2;Target=nRc.2.0.1.t07512-RA 143 176 +
nRc.2.0.scaf08829	ALN	cds	3528	3717	367	-	0	ID=cds00015;Parent=mRNA00002;Name=nRc.2.0.scaf08829_2;Target=nRc.2.0.1.t07512-RA 177 239 +
nRc.2.0.scaf08829	ALN	cds	3419	3474	127	-	2	ID=cds00016;Parent=mRNA00002;Name=nRc.2.0.scaf08829_2;Target=nRc.2.0.1.t07512-RA 240 258 +
nRc.2.0.scaf08829	ALN	cds	3198	3260	157	-	0	ID=cds00017;Parent=mRNA00002;Name=nRc.2.0.scaf08829_2;Target=nRc.2.0.1.t07512-RA 259 279 +
nRc.2.0.scaf08829	ALN	cds	2954	3046	186	-	0	ID=cds00018;Parent=mRNA00002;Name=nRc.2.0.scaf08829_2;Target=nRc.2.0.1.t07512-RA 280 310 +
nRc.2.0.scaf08829	ALN	cds	2224	2385	319	-	0	ID=cds00019;Parent=mRNA00002;Name=nRc.2.0.scaf08829_2;Target=nRc.2.0.1.t07512-RA 311 364 +
nRc.2.0.scaf08829	ALN	cds	611	1278	-562	-	0	ID=cds00020;Parent=mRNA00002;Name=nRc.2.0.scaf08829_2;Target=nRc.2.0.1.t07512-RA 427 470 +
##sequence-region	nRc.2.0.scaf00964 1 19456
nRc.2.0.scaf00964	ALN	gene	5598	16671	3735	+	.	ID=gene00003;Name=nRc.2.0.scaf00964_11
nRc.2.0.scaf00964	ALN	mRNA	5598	16671	3735	+	.	ID=mRNA00003;Parent=gene00003;Name=nRc.2.0.scaf00964_11
nRc.2.0.scaf00964	ALN	cds	5598	5817	454	+	0	ID=cds00021;Parent=mRNA00003;Name=nRc.2.0.scaf00964_11;Target=nRc.2.0.1.t36086-RA 1 73 +
nRc.2.0.scaf00964	ALN	cds	10698	11151	820	+	2	ID=cds00022;Parent=mRNA00003;Name=nRc.2.0.scaf00964_11;Target=nRc.2.0.1.t36086-RA 74 225 +
nRc.2.0.scaf00964	ALN	cds	12447	12571	275	+	1	ID=cds00023;Parent=mRNA00003;Name=nRc.2.0.scaf00964_11;Target=nRc.2.0.1.t36086-RA 226 266 +
nRc.2.0.scaf00964	ALN	cds	12637	12791	283	+	2	ID=cds00024;Parent=mRNA00003;Name=nRc.2.0.scaf00964_11;Target=nRc.2.0.1.t36086-RA 267 318 +
nRc.2.0.scaf00964	ALN	cds	13053	13491	799	+	0	ID=cds00025;Parent=mRNA00003;Name=nRc.2.0.scaf00964_11;Target=nRc.2.0.1.t36086-RA 319 464 +
nRc.2.0.scaf00964	ALN	cds	14014	14422	759	+	2	ID=cds00026;Parent=mRNA00003;Name=nRc.2.0.scaf00964_11;Target=nRc.2.0.1.t36086-RA 465 601 +
nRc.2.0.scaf00964	ALN	cds	16290	16671	687	+	1	ID=cds00027;Parent=mRNA00003;Name=nRc.2.0.scaf00964_11;Target=nRc.2.0.1.t36086-RA 602 728 +
##sequence-region	nRc.2.0.scaf02403 1 28237
nRc.2.0.scaf02403	ALN	gene	16027	26403	2972	+	.	ID=gene00004;Name=nRc.2.0.scaf02403_21
nRc.2.0.scaf02403	ALN	mRNA	16027	26403	2972	+	.	ID=mRNA00004;Parent=gene00004;Name=nRc.2.0.scaf02403_21
nRc.2.0.scaf02403	ALN	cds	16027	16353	660	+	0	ID=cds00028;Parent=mRNA00004;Name=nRc.2.0.scaf02403_21;Target=s5035 1 109 +
nRc.2.0.scaf02403	ALN	cds	18358	18666	561	+	0	ID=cds00029;Parent=mRNA00004;Name=nRc.2.0.scaf02403_21;Target=s5035 110 212 +
nRc.2.0.scaf02403	ALN	cds	21710	21865	303	+	0	ID=cds00030;Parent=mRNA00004;Name=nRc.2.0.scaf02403_21;Target=s5035 213 264 +
nRc.2.0.scaf02403	ALN	cds	22059	22262	382	+	0	ID=cds00031;Parent=mRNA00004;Name=nRc.2.0.scaf02403_21;Target=s5035 265 332 +
nRc.2.0.scaf02403	ALN	cds	22459	22687	405	+	0	ID=cds00032;Parent=mRNA00004;Name=nRc.2.0.scaf02403_21;Target=s5035 333 408 +
nRc.2.0.scaf02403	ALN	cds	25883	26403	960	+	2	ID=cds00033;Parent=mRNA00004;Name=nRc.2.0.scaf02403_21;Target=s5035 409 582 +
##sequence-region	nRc.2.0.scaf00618 1 52560
nRc.2.0.scaf00618	ALN	gene	1961	36874	8152	+	.	ID=gene00005;Name=nRc.2.0.scaf00618_19
nRc.2.0.scaf00618	ALN	mRNA	1961	36874	8152	+	.	ID=mRNA00005;Parent=gene00005;Name=nRc.2.0.scaf00618_19
nRc.2.0.scaf00618	ALN	cds	1961	2034	193	+	0	ID=cds00034;Parent=mRNA00005;Name=nRc.2.0.scaf00618_19;Target=s5048 1 25 +
nRc.2.0.scaf00618	ALN	cds	2159	2325	290	+	1	ID=cds00035;Parent=mRNA00005;Name=nRc.2.0.scaf00618_19;Target=s5048 26 80 +
nRc.2.0.scaf00618	ALN	cds	3147	3205	141	+	2	ID=cds00036;Parent=mRNA00005;Name=nRc.2.0.scaf00618_19;Target=s5048 81 100 +
nRc.2.0.scaf00618	ALN	cds	3512	3608	200	+	0	ID=cds00037;Parent=mRNA00005;Name=nRc.2.0.scaf00618_19;Target=s5048 101 132 +
nRc.2.0.scaf00618	ALN	cds	12999	13212	427	+	2	ID=cds00038;Parent=mRNA00005;Name=nRc.2.0.scaf00618_19;Target=s5048 133 204 +
nRc.2.0.scaf00618	ALN	cds	15839	16086	456	+	1	ID=cds00039;Parent=mRNA00005;Name=nRc.2.0.scaf00618_19;Target=s5048 205 286 +
nRc.2.0.scaf00618	ALN	cds	21557	21664	241	+	2	ID=cds00040;Parent=mRNA00005;Name=nRc.2.0.scaf00618_19;Target=s5048 287 322 +
nRc.2.0.scaf00618	ALN	cds	21788	21966	391	+	2	ID=cds00041;Parent=mRNA00005;Name=nRc.2.0.scaf00618_19;Target=s5048 323 382 +
nRc.2.0.scaf00618	ALN	cds	23345	23546	403	+	0	ID=cds00042;Parent=mRNA00005;Name=nRc.2.0.scaf00618_19;Target=s5048 383 449 +
nRc.2.0.scaf00618	ALN	cds	23610	23720	226	+	2	ID=cds00043;Parent=mRNA00005;Name=nRc.2.0.scaf00618_19;Target=s5048 450 486 +
nRc.2.0.scaf00618	ALN	cds	23886	24090	375	+	2	ID=cds00044;Parent=mRNA00005;Name=nRc.2.0.scaf00618_19;Target=s5048 487 555 +
nRc.2.0.scaf00618	ALN	cds	24159	24379	407	+	1	ID=cds00045;Parent=mRNA00005;Name=nRc.2.0.scaf00618_19;Target=s5048 556 628 +
nRc.2.0.scaf00618	ALN	cds	24520	24703	379	+	2	ID=cds00046;Parent=mRNA00005;Name=nRc.2.0.scaf00618_19;Target=s5048 629 690 +
nRc.2.0.scaf00618	ALN	cds	25146	25306	333	+	1	ID=cds00047;Parent=mRNA00005;Name=nRc.2.0.scaf00618_19;Target=s5048 691 743 +
nRc.2.0.scaf00618	ALN	cds	25915	26362	847	+	2	ID=cds00048;Parent=mRNA00005;Name=nRc.2.0.scaf00618_19;Target=s5048 744 893 +
nRc.2.0.scaf00618	ALN	cds	26502	26525	59	+	1	ID=cds00049;Parent=mRNA00005;Name=nRc.2.0.scaf00618_19;Target=s5048 894 901 +
nRc.2.0.scaf00618	ALN	cds	26646	26748	166	+	1	ID=cds00050;Parent=mRNA00005;Name=nRc.2.0.scaf00618_19;Target=s5048 902 935 +
nRc.2.0.scaf00618	ALN	cds	26900	27075	328	+	0	ID=cds00051;Parent=mRNA00005;Name=nRc.2.0.scaf00618_19;Target=s5048 936 994 +
nRc.2.0.scaf00618	ALN	cds	28546	28786	446	+	1	ID=cds00052;Parent=mRNA00005;Name=nRc.2.0.scaf00618_19;Target=s5048 995 1074 +
nRc.2.0.scaf00618	ALN	cds	29354	29438	175	+	0	ID=cds00053;Parent=mRNA00005;Name=nRc.2.0.scaf00618_19;Target=s5048 1075 1102 +
nRc.2.0.scaf00618	ALN	cds	29504	29679	335	+	2	ID=cds00054;Parent=mRNA00005;Name=nRc.2.0.scaf00618_19;Target=s5048 1103 1161 +
nRc.2.0.scaf00618	ALN	cds	29867	30098	385	+	0	ID=cds00055;Parent=mRNA00005;Name=nRc.2.0.scaf00618_19;Target=s5048 1162 1238 +
nRc.2.0.scaf00618	ALN	cds	34966	35392	803	+	2	ID=cds00056;Parent=mRNA00005;Name=nRc.2.0.scaf00618_19;Target=s5048 1239 1381 +
nRc.2.0.scaf00618	ALN	cds	35604	35733	251	+	1	ID=cds00057;Parent=mRNA00005;Name=nRc.2.0.scaf00618_19;Target=s5048 1382 1424 +
nRc.2.0.scaf00618	ALN	cds	35801	35976	234	+	0	ID=cds00058;Parent=mRNA00005;Name=nRc.2.0.scaf00618_19;Target=s5048 1425 1483 +
nRc.2.0.scaf00618	ALN	cds	36025	36095	128	+	1	ID=cds00059;Parent=mRNA00005;Name=nRc.2.0.scaf00618_19;Target=s5048 1484 1506 +
nRc.2.0.scaf00618	ALN	cds	36167	36318	268	+	2	ID=cds00060;Parent=mRNA00005;Name=nRc.2.0.scaf00618_19;Target=s5048 1507 1557 +
nRc.2.0.scaf00618	ALN	cds	36384	36554	292	+	0	ID=cds00061;Parent=mRNA00005;Name=nRc.2.0.scaf00618_19;Target=s5048 1558 1614 +
nRc.2.0.scaf00618	ALN	cds	36629	36874	442	+	0	ID=cds00062;Parent=mRNA00005;Name=nRc.2.0.scaf00618_19;Target=s5048 1615 1696 +
##sequence-region	nRc.2.0.scaf00536 1 55358
nRc.2.0.scaf00536	ALN	gene	16978	46340	3164	+	.	ID=gene00006;Name=nRc.2.0.scaf00536_31
nRc.2.0.scaf00536	ALN	mRNA	16978	46340	3164	+	.	ID=mRNA00006;Parent=gene00006;Name=nRc.2.0.scaf00536_31
nRc.2.0.scaf00536	ALN	cds	16978	17090	-1	+	0	ID=cds00063;Parent=mRNA00006;Name=nRc.2.0.scaf00536_31;Target=s5050 1 30 +
nRc.2.0.scaf00536	ALN	cds	17239	17428	296	+	1	ID=cds00064;Parent=mRNA00006;Name=nRc.2.0.scaf00536_31;Target=s5050 31 89 +
nRc.2.0.scaf00536	ALN	cds	17906	18782	-1085	+	0	ID=cds00065;Parent=mRNA00006;Name=nRc.2.0.scaf00536_31;Target=s5050 131 205 +
nRc.2.0.scaf00536	ALN	cds	19923	20176	481	+	2	ID=cds00066;Parent=mRNA00006;Name=nRc.2.0.scaf00536_31;Target=s5050 206 290 +
nRc.2.0.scaf00536	ALN	cds	21910	22205	342	+	0	ID=cds00067;Parent=mRNA00006;Name=nRc.2.0.scaf00536_31;Target=s5050 291 383 +
nRc.2.0.scaf00536	ALN	cds	22514	22697	371	+	1	ID=cds00068;Parent=mRNA00006;Name=nRc.2.0.scaf00536_31;Target=s5050 384 445 +
nRc.2.0.scaf00536	ALN	cds	22810	22970	303	+	0	ID=cds00069;Parent=mRNA00006;Name=nRc.2.0.scaf00536_31;Target=s5050 446 498 +
nRc.2.0.scaf00536	ALN	cds	23088	23252	322	+	1	ID=cds00070;Parent=mRNA00006;Name=nRc.2.0.scaf00536_31;Target=s5050 499 553 +
nRc.2.0.scaf00536	ALN	cds	27422	27763	606	+	1	ID=cds00071;Parent=mRNA00006;Name=nRc.2.0.scaf00536_31;Target=s5050 554 667 +
nRc.2.0.scaf00536	ALN	cds	42059	42332	487	+	1	ID=cds00072;Parent=mRNA00006;Name=nRc.2.0.scaf00536_31;Target=s5050 668 759 +
nRc.2.0.scaf00536	ALN	cds	44669	44818	307	+	0	ID=cds00073;Parent=mRNA00006;Name=nRc.2.0.scaf00536_31;Target=s5050 760 809 +
nRc.2.0.scaf00536	ALN	cds	44911	45041	254	+	0	ID=cds00074;Parent=mRNA00006;Name=nRc.2.0.scaf00536_31;Target=s5050 810 852 +
nRc.2.0.scaf00536	ALN	cds	45096	45137	99	+	1	ID=cds00075;Parent=mRNA00006;Name=nRc.2.0.scaf00536_31;Target=s5050 853 866 +
nRc.2.0.scaf00536	ALN	cds	45195	45327	288	+	1	ID=cds00076;Parent=mRNA00006;Name=nRc.2.0.scaf00536_31;Target=s5050 867 911 +
nRc.2.0.scaf00536	ALN	cds	45628	45871	482	+	0	ID=cds00077;Parent=mRNA00006;Name=nRc.2.0.scaf00536_31;Target=s5050 912 992 +
nRc.2.0.scaf00536	ALN	cds	46092	46340	436	+	2	ID=cds00078;Parent=mRNA00006;Name=nRc.2.0.scaf00536_31;Target=s5050 993 1075 +
##sequence-region	nRc.2.0.scaf02015 1 31234
nRc.2.0.scaf02015	ALN	gene	2501	20740	2538	-	.	ID=gene00007;Name=nRc.2.0.scaf02015_11
nRc.2.0.scaf02015	ALN	mRNA	2501	20740	2538	-	.	ID=mRNA00007;Parent=gene00007;Name=nRc.2.0.scaf02015_11
nRc.2.0.scaf02015	ALN	cds	19958	20481	-955	-	0	ID=cds00079;Parent=mRNA00007;Name=nRc.2.0.scaf02015_11;Target=s5049 87 108 +
nRc.2.0.scaf02015	ALN	cds	18790	18980	403	-	1	ID=cds00080;Parent=mRNA00007;Name=nRc.2.0.scaf02015_11;Target=s5049 109 172 +
nRc.2.0.scaf02015	ALN	cds	16039	16336	274	-	2	ID=cds00081;Parent=mRNA00007;Name=nRc.2.0.scaf02015_11;Target=s5049 173 230 +
nRc.2.0.scaf02015	ALN	cds	12430	12718	497	-	1	ID=cds00082;Parent=mRNA00007;Name=nRc.2.0.scaf02015_11;Target=s5049 231 326 +
nRc.2.0.scaf02015	ALN	cds	11365	11634	375	-	0	ID=cds00083;Parent=mRNA00007;Name=nRc.2.0.scaf02015_11;Target=s5049 327 416 +
nRc.2.0.scaf02015	ALN	cds	8905	9088	300	-	0	ID=cds00084;Parent=mRNA00007;Name=nRc.2.0.scaf02015_11;Target=s5049 417 477 +
nRc.2.0.scaf02015	ALN	cds	8481	8810	594	-	2	ID=cds00085;Parent=mRNA00007;Name=nRc.2.0.scaf02015_11;Target=s5049 478 587 +
nRc.2.0.scaf02015	ALN	cds	6805	6965	297	-	2	ID=cds00086;Parent=mRNA00007;Name=nRc.2.0.scaf02015_11;Target=s5049 588 641 +
nRc.2.0.scaf02015	ALN	cds	6403	6555	310	-	0	ID=cds00087;Parent=mRNA00007;Name=nRc.2.0.scaf02015_11;Target=s5049 642 692 +
nRc.2.0.scaf02015	ALN	cds	5779	5853	131	-	0	ID=cds00088;Parent=mRNA00007;Name=nRc.2.0.scaf02015_11;Target=s5049 693 715 +
nRc.2.0.scaf02015	ALN	cds	4576	4664	143	-	0	ID=cds00089;Parent=mRNA00007;Name=nRc.2.0.scaf02015_11;Target=s5049 716 738 +
nRc.2.0.scaf02015	ALN	cds	4474	4515	103	-	1	ID=cds00090;Parent=mRNA00007;Name=nRc.2.0.scaf02015_11;Target=s5049 739 752 +
nRc.2.0.scaf02015	ALN	cds	3787	3919	285	-	1	ID=cds00091;Parent=mRNA00007;Name=nRc.2.0.scaf02015_11;Target=s5049 753 797 +
nRc.2.0.scaf02015	ALN	cds	2501	2780	534	-	0	ID=cds00092;Parent=mRNA00007;Name=nRc.2.0.scaf02015_11;Target=s5049 798 890 +
##sequence-region	nRc.2.0.scaf00951 17409 37888
nRc.2.0.scaf00951	ALN	gene	19175	22707	1903	-	.	ID=gene00008;Name=nRc.2.0.scaf00951_20
nRc.2.0.scaf00951	ALN	mRNA	19175	22707	1903	-	.	ID=mRNA00008;Parent=gene00008;Name=nRc.2.0.scaf00951_20
nRc.2.0.scaf00951	ALN	cds	22679	22707	52	-	0	ID=cds00093;Parent=mRNA00008;Name=nRc.2.0.scaf00951_20;Target=s5160 1 10 +
nRc.2.0.scaf00951	ALN	cds	22626	22635	7	-	1	ID=cds00094;Parent=mRNA00008;Name=nRc.2.0.scaf00951_20;Target=s5160 11 11 +
nRc.2.0.scaf00951	ALN	cds	21707	21937	401	-	0	ID=cds00095;Parent=mRNA00008;Name=nRc.2.0.scaf00951_20;Target=s5160 12 82 +
nRc.2.0.scaf00951	ALN	cds	19175	20200	1611	-	0	ID=cds00096;Parent=mRNA00008;Name=nRc.2.0.scaf00951_20;Target=s5160 83 393 +
##sequence-region	nRc.2.0.scaf00951 17409 37888
nRc.2.0.scaf00951	ALN	gene	26303	32131	513	-	.	ID=gene00009;Name=nRc.2.0.scaf00951_29
nRc.2.0.scaf00951	ALN	mRNA	26303	32131	513	-	.	ID=mRNA00009;Parent=gene00009;Name=nRc.2.0.scaf00951_29
nRc.2.0.scaf00951	ALN	cds	31780	32131	359	-	0	ID=cds00097;Parent=mRNA00009;Name=nRc.2.0.scaf00951_29;Target=s5160 1 105 +
nRc.2.0.scaf00951	ALN	cds	29640	30009	222	-	2	ID=cds00098;Parent=mRNA00009;Name=nRc.2.0.scaf00951_29;Target=s5160 106 212 +
nRc.2.0.scaf00951	ALN	cds	29049	29231	155	-	1	ID=cds00099;Parent=mRNA00009;Name=nRc.2.0.scaf00951_29;Target=s5160 213 282 +
nRc.2.0.scaf00951	ALN	cds	26591	26631	9	-	1	ID=cds00100;Parent=mRNA00009;Name=nRc.2.0.scaf00951_29;Target=s5160 283 301 +
nRc.2.0.scaf00951	ALN	cds	26303	26523	1	-	2	ID=cds00101;Parent=mRNA00009;Name=nRc.2.0.scaf00951_29;Target=s5160 302 393 +
##sequence-region	nRc.2.0.scaf03152 1 19456
nRc.2.0.scaf03152	ALN	gene	7037	11881	1577	-	.	ID=gene00010;Name=nRc.2.0.scaf03152_9
nRc.2.0.scaf03152	ALN	mRNA	7037	11881	1577	-	.	ID=mRNA00010;Parent=gene00010;Name=nRc.2.0.scaf03152_9
nRc.2.0.scaf03152	ALN	cds	11746	11881	297	-	0	ID=cds00102;Parent=mRNA00010;Name=nRc.2.0.scaf03152_9;Target=s5162 1 45 +
nRc.2.0.scaf03152	ALN	cds	10595	10922	561	-	2	ID=cds00103;Parent=mRNA00010;Name=nRc.2.0.scaf03152_9;Target=s5162 46 152 +
nRc.2.0.scaf03152	ALN	cds	9118	9407	380	-	1	ID=cds00104;Parent=mRNA00010;Name=nRc.2.0.scaf03152_9;Target=s5162 153 224 +
nRc.2.0.scaf03152	ALN	cds	8133	8172	54	-	2	ID=cds00105;Parent=mRNA00010;Name=nRc.2.0.scaf03152_9;Target=s5162 225 238 +
nRc.2.0.scaf03152	ALN	cds	7748	7990	438	-	1	ID=cds00106;Parent=mRNA00010;Name=nRc.2.0.scaf03152_9;Target=s5162 239 319 +
nRc.2.0.scaf03152	ALN	cds	7132	7184	95	-	1	ID=cds00107;Parent=mRNA00010;Name=nRc.2.0.scaf03152_9;Target=s5162 320 336 +
nRc.2.0.scaf03152	ALN	cds	7037	7071	76	-	2	ID=cds00108;Parent=mRNA00010;Name=nRc.2.0.scaf03152_9;Target=s5162 337 348 +
##sequence-region	nRc.2.0.scaf00951 17409 37888
nRc.2.0.scaf00951	ALN	gene	28452	32409	1418	-	.	ID=gene00011;Name=nRc.2.0.scaf00951_30
nRc.2.0.scaf00951	ALN	mRNA	28452	32409	1418	-	.	ID=mRNA00011;Parent=gene00011;Name=nRc.2.0.scaf00951_30
nRc.2.0.scaf00951	ALN	cds	32367	32409	117	-	0	ID=cds00109;Parent=mRNA00011;Name=nRc.2.0.scaf00951_30;Target=s5161 1 14 +
nRc.2.0.scaf00951	ALN	cds	31799	32067	502	-	2	ID=cds00110;Parent=mRNA00011;Name=nRc.2.0.scaf00951_30;Target=s5161 15 104 +
nRc.2.0.scaf00951	ALN	cds	29899	30034	262	-	0	ID=cds00111;Parent=mRNA00011;Name=nRc.2.0.scaf00951_30;Target=s5161 105 149 +
nRc.2.0.scaf00951	ALN	cds	29629	29766	241	-	2	ID=cds00112;Parent=mRNA00011;Name=nRc.2.0.scaf00951_30;Target=s5161 150 195 +
nRc.2.0.scaf00951	ALN	cds	29098	29229	172	-	2	ID=cds00113;Parent=mRNA00011;Name=nRc.2.0.scaf00951_30;Target=s5161 196 239 +
nRc.2.0.scaf00951	ALN	cds	28452	28696	398	-	2	ID=cds00114;Parent=mRNA00011;Name=nRc.2.0.scaf00951_30;Target=s5161 240 321 +
##sequence-region	nRc.2.0.scaf00951 17409 37888
nRc.2.0.scaf00951	ALN	gene	19322	21955	498	-	.	ID=gene00012;Name=nRc.2.0.scaf00951_20
nRc.2.0.scaf00951	ALN	mRNA	19322	21955	498	-	.	ID=mRNA00012;Parent=gene00012;Name=nRc.2.0.scaf00951_20
nRc.2.0.scaf00951	ALN	cds	21707	21955	269	-	0	ID=cds00115;Parent=mRNA00012;Name=nRc.2.0.scaf00951_20;Target=s5161 1 87 +
nRc.2.0.scaf00951	ALN	cds	20011	20200	146	-	0	ID=cds00116;Parent=mRNA00012;Name=nRc.2.0.scaf00951_20;Target=s5161 88 150 +
nRc.2.0.scaf00951	ALN	cds	19322	19887	194	-	2	ID=cds00117;Parent=mRNA00012;Name=nRc.2.0.scaf00951_20;Target=s5161 151 321 +
##sequence-region	nRc.2.0.scaf01658 1 19456
nRc.2.0.scaf01658	ALN	gene	2828	11650	1568	+	.	ID=gene00013;Name=nRc.2.0.scaf01658_7
nRc.2.0.scaf01658	ALN	mRNA	2828	11650	1568	+	.	ID=mRNA00013;Parent=gene00013;Name=nRc.2.0.scaf01658_7
nRc.2.0.scaf01658	ALN	cds	2828	2888	51	+	0	ID=cds00118;Parent=mRNA00013;Name=nRc.2.0.scaf01658_7;Target=s5138 1 14 +
nRc.2.0.scaf01658	ALN	cds	3088	3269	316	+	2	ID=cds00119;Parent=mRNA00013;Name=nRc.2.0.scaf01658_7;Target=s5138 15 72 +
nRc.2.0.scaf01658	ALN	cds	5191	5423	421	+	0	ID=cds00120;Parent=mRNA00013;Name=nRc.2.0.scaf01658_7;Target=s5138 73 150 +
nRc.2.0.scaf01658	ALN	cds	6959	7163	356	+	1	ID=cds00121;Parent=mRNA00013;Name=nRc.2.0.scaf01658_7;Target=s5138 151 218 +
nRc.2.0.scaf01658	ALN	cds	11282	11650	669	+	0	ID=cds00122;Parent=mRNA00013;Name=nRc.2.0.scaf01658_7;Target=s5138 219 341 +
##sequence-region	nRc.2.0.scaf01604 1 34928
nRc.2.0.scaf01604	ALN	gene	16968	29932	1925	+	.	ID=gene00014;Name=nRc.2.0.scaf01604_23
nRc.2.0.scaf01604	ALN	mRNA	16968	29932	1925	+	.	ID=mRNA00014;Parent=gene00014;Name=nRc.2.0.scaf01604_23
nRc.2.0.scaf01604	ALN	cds	16968	17374	803	+	0	ID=cds00123;Parent=mRNA00014;Name=nRc.2.0.scaf01604_23;Target=s5137 1 136 +
nRc.2.0.scaf01604	ALN	cds	24262	24592	570	+	1	ID=cds00124;Parent=mRNA00014;Name=nRc.2.0.scaf01604_23;Target=s5137 137 237 +
nRc.2.0.scaf01604	ALN	cds	27087	27172	113	+	0	ID=cds00125;Parent=mRNA00014;Name=nRc.2.0.scaf01604_23;Target=s5137 238 266 +
nRc.2.0.scaf01604	ALN	cds	29584	29932	630	+	1	ID=cds00126;Parent=mRNA00014;Name=nRc.2.0.scaf01604_23;Target=s5137 267 382 +
##sequence-region	nRc.2.0.scaf03037 1 24416
nRc.2.0.scaf03037	ALN	gene	16845	22330	2906	+	.	ID=gene00015;Name=nRc.2.0.scaf03037_19
nRc.2.0.scaf03037	ALN	mRNA	16845	22330	2906	+	.	ID=mRNA00015;Parent=gene00015;Name=nRc.2.0.scaf03037_19
nRc.2.0.scaf03037	ALN	cds	16845	17141	586	+	0	ID=cds00127;Parent=mRNA00015;Name=nRc.2.0.scaf03037_19;Target=nRc.2.0.1.t16125-RA 1 99 +
nRc.2.0.scaf03037	ALN	cds	18936	19143	395	+	0	ID=cds00128;Parent=mRNA00015;Name=nRc.2.0.scaf03037_19;Target=nRc.2.0.1.t16125-RA 100 168 +
nRc.2.0.scaf03037	ALN	cds	19284	19489	387	+	2	ID=cds00129;Parent=mRNA00015;Name=nRc.2.0.scaf03037_19;Target=nRc.2.0.1.t16125-RA 169 237 +
nRc.2.0.scaf03037	ALN	cds	19703	19957	494	+	0	ID=cds00130;Parent=mRNA00015;Name=nRc.2.0.scaf03037_19;Target=nRc.2.0.1.t16125-RA 238 322 +
nRc.2.0.scaf03037	ALN	cds	20218	20593	702	+	0	ID=cds00131;Parent=mRNA00015;Name=nRc.2.0.scaf03037_19;Target=nRc.2.0.1.t16125-RA 323 447 +
nRc.2.0.scaf03037	ALN	cds	20949	21079	265	+	2	ID=cds00132;Parent=mRNA00015;Name=nRc.2.0.scaf03037_19;Target=nRc.2.0.1.t16125-RA 448 491 +
nRc.2.0.scaf03037	ALN	cds	22097	22330	407	+	0	ID=cds00133;Parent=mRNA00015;Name=nRc.2.0.scaf03037_19;Target=nRc.2.0.1.t16125-RA 492 569 +
##sequence-region	nRc.2.0.scaf01322 1 19456
nRc.2.0.scaf01322	ALN	gene	4692	19001	1148	-	.	ID=gene00016;Name=nRc.2.0.scaf01322_11
nRc.2.0.scaf01322	ALN	mRNA	4692	19001	1148	-	.	ID=mRNA00016;Parent=gene00016;Name=nRc.2.0.scaf01322_11
nRc.2.0.scaf01322	ALN	cds	18981	19001	62	-	0	ID=cds00134;Parent=mRNA00016;Name=nRc.2.0.scaf01322_11;Target=s5065 1 2 +
nRc.2.0.scaf01322	ALN	cds	17640	18260	484	-	0	ID=cds00135;Parent=mRNA00016;Name=nRc.2.0.scaf01322_11;Target=s5065 91 157 +
nRc.2.0.scaf01322	ALN	cds	17263	17459	350	-	0	ID=cds00136;Parent=mRNA00016;Name=nRc.2.0.scaf01322_11;Target=s5065 158 223 +
nRc.2.0.scaf01322	ALN	cds	4692	4970	434	-	1	ID=cds00137;Parent=mRNA00016;Name=nRc.2.0.scaf01322_11;Target=s5065 224 313 +
##sequence-region	nRc.2.0.scaf00915 17409 45389
nRc.2.0.scaf00915	ALN	gene	28630	40388	2229	+	.	ID=gene00017;Name=nRc.2.0.scaf00915_34
nRc.2.0.scaf00915	ALN	mRNA	28630	40388	2229	+	.	ID=mRNA00017;Parent=gene00017;Name=nRc.2.0.scaf00915_34
nRc.2.0.scaf00915	ALN	cds	28630	29059	842	+	0	ID=cds00138;Parent=mRNA00017;Name=nRc.2.0.scaf00915_34;Target=nRc.2.0.1.t04959-RA 1 143 +
nRc.2.0.scaf00915	ALN	cds	32108	32298	379	+	2	ID=cds00139;Parent=mRNA00017;Name=nRc.2.0.scaf00915_34;Target=nRc.2.0.1.t04959-RA 144 207 +
nRc.2.0.scaf00915	ALN	cds	33556	33756	408	+	0	ID=cds00140;Parent=mRNA00017;Name=nRc.2.0.scaf00915_34;Target=nRc.2.0.1.t04959-RA 208 274 +
nRc.2.0.scaf00915	ALN	cds	40002	40388	797	+	0	ID=cds00141;Parent=mRNA00017;Name=nRc.2.0.scaf00915_34;Target=nRc.2.0.1.t04959-RA 275 403 +
##sequence-region	nRc.2.0.scaf02029 1 31158
nRc.2.0.scaf02029	ALN	gene	5149	24745	1708	+	.	ID=gene00018;Name=nRc.2.0.scaf02029_14
nRc.2.0.scaf02029	ALN	mRNA	5149	24745	1708	+	.	ID=mRNA00018;Parent=gene00018;Name=nRc.2.0.scaf02029_14
nRc.2.0.scaf02029	ALN	cds	5149	5167	95	+	0	ID=cds00142;Parent=mRNA00018;Name=nRc.2.0.scaf02029_14;Target=s5042 1 6 +
nRc.2.0.scaf02029	ALN	cds	5381	5704	615	+	2	ID=cds00143;Parent=mRNA00018;Name=nRc.2.0.scaf02029_14;Target=s5042 7 114 +
nRc.2.0.scaf02029	ALN	cds	13068	13329	502	+	2	ID=cds00144;Parent=mRNA00018;Name=nRc.2.0.scaf02029_14;Target=s5042 115 202 +
nRc.2.0.scaf02029	ALN	cds	21032	21220	358	+	1	ID=cds00145;Parent=mRNA00018;Name=nRc.2.0.scaf02029_14;Target=s5042 203 265 +
nRc.2.0.scaf02029	ALN	cds	24535	24745	395	+	1	ID=cds00146;Parent=mRNA00018;Name=nRc.2.0.scaf02029_14;Target=s5042 266 335 +
##sequence-region	nRc.2.0.scaf00092 1 56320
nRc.2.0.scaf00092	ALN	gene	13970	43475	2518	+	.	ID=gene00019;Name=nRc.2.0.scaf00092_28
nRc.2.0.scaf00092	ALN	mRNA	13970	43475	2518	+	.	ID=mRNA00019;Parent=gene00019;Name=nRc.2.0.scaf00092_28
nRc.2.0.scaf00092	ALN	cds	13970	14104	92	+	0	ID=cds00147;Parent=mRNA00019;Name=nRc.2.0.scaf00092_28;Target=s5122 1 44 +
nRc.2.0.scaf00092	ALN	cds	15542	15676	254	+	0	ID=cds00148;Parent=mRNA00019;Name=nRc.2.0.scaf00092_28;Target=s5122 45 90 +
nRc.2.0.scaf00092	ALN	cds	23956	24004	88	+	0	ID=cds00149;Parent=mRNA00019;Name=nRc.2.0.scaf00092_28;Target=s5122 91 107 +
nRc.2.0.scaf00092	ALN	cds	24109	24292	339	+	2	ID=cds00150;Parent=mRNA00019;Name=nRc.2.0.scaf00092_28;Target=s5122 108 169 +
nRc.2.0.scaf00092	ALN	cds	24953	25119	333	+	1	ID=cds00151;Parent=mRNA00019;Name=nRc.2.0.scaf00092_28;Target=s5122 170 224 +
nRc.2.0.scaf00092	ALN	cds	29884	29997	237	+	2	ID=cds00152;Parent=mRNA00019;Name=nRc.2.0.scaf00092_28;Target=s5122 225 262 +
nRc.2.0.scaf00092	ALN	cds	30464	30633	324	+	2	ID=cds00153;Parent=mRNA00019;Name=nRc.2.0.scaf00092_28;Target=s5122 263 319 +
nRc.2.0.scaf00092	ALN	cds	30699	30927	79	+	0	ID=cds00154;Parent=mRNA00019;Name=nRc.2.0.scaf00092_28;Target=s5122 346 377 +
nRc.2.0.scaf00092	ALN	cds	31215	31283	138	+	2	ID=cds00155;Parent=mRNA00019;Name=nRc.2.0.scaf00092_28;Target=s5122 378 400 +
nRc.2.0.scaf00092	ALN	cds	31542	31616	168	+	2	ID=cds00156;Parent=mRNA00019;Name=nRc.2.0.scaf00092_28;Target=s5122 401 425 +
nRc.2.0.scaf00092	ALN	cds	32402	32531	263	+	2	ID=cds00157;Parent=mRNA00019;Name=nRc.2.0.scaf00092_28;Target=s5122 426 468 +
nRc.2.0.scaf00092	ALN	cds	39116	39255	289	+	1	ID=cds00158;Parent=mRNA00019;Name=nRc.2.0.scaf00092_28;Target=s5122 469 515 +
nRc.2.0.scaf00092	ALN	cds	39359	39448	220	+	2	ID=cds00159;Parent=mRNA00019;Name=nRc.2.0.scaf00092_28;Target=s5122 516 545 +
nRc.2.0.scaf00092	ALN	cds	40235	40338	223	+	2	ID=cds00160;Parent=mRNA00019;Name=nRc.2.0.scaf00092_28;Target=s5122 546 579 +
nRc.2.0.scaf00092	ALN	cds	41158	41195	104	+	0	ID=cds00161;Parent=mRNA00019;Name=nRc.2.0.scaf00092_28;Target=s5122 580 592 +
nRc.2.0.scaf00092	ALN	cds	41259	41779	-37	+	1	ID=cds00162;Parent=mRNA00019;Name=nRc.2.0.scaf00092_28;Target=s5122 593 710 +
nRc.2.0.scaf00092	ALN	cds	42744	42810	156	+	2	ID=cds00163;Parent=mRNA00019;Name=nRc.2.0.scaf00092_28;Target=s5122 711 732 +
nRc.2.0.scaf00092	ALN	cds	43383	43475	211	+	1	ID=cds00164;Parent=mRNA00019;Name=nRc.2.0.scaf00092_28;Target=s5122 733 763 +
##sequence-region	nRc.2.0.scaf01100 1 19456
nRc.2.0.scaf01100	ALN	gene	2892	6447	1328	+	.	ID=gene00020;Name=nRc.2.0.scaf01100_4
nRc.2.0.scaf01100	ALN	mRNA	2892	6447	1328	+	.	ID=mRNA00020;Parent=gene00020;Name=nRc.2.0.scaf01100_4
nRc.2.0.scaf01100	ALN	cds	2892	3188	589	+	0	ID=cds00165;Parent=mRNA00020;Name=nRc.2.0.scaf01100_4;Target=nRc.2.0.1.t18359-RA 1 99 +
nRc.2.0.scaf01100	ALN	cds	5725	5848	242	+	0	ID=cds00166;Parent=mRNA00020;Name=nRc.2.0.scaf01100_4;Target=nRc.2.0.1.t18359-RA 100 140 +
nRc.2.0.scaf01100	ALN	cds	5954	6117	320	+	2	ID=cds00167;Parent=mRNA00020;Name=nRc.2.0.scaf01100_4;Target=nRc.2.0.1.t18359-RA 141 195 +
nRc.2.0.scaf01100	ALN	cds	6177	6272	206	+	0	ID=cds00168;Parent=mRNA00020;Name=nRc.2.0.scaf01100_4;Target=nRc.2.0.1.t18359-RA 196 227 +
nRc.2.0.scaf01100	ALN	cds	6376	6447	178	+	0	ID=cds00169;Parent=mRNA00020;Name=nRc.2.0.scaf01100_4;Target=nRc.2.0.1.t18359-RA 228 251 +
##sequence-region	nRc.2.0.scaf02597 1 19456
nRc.2.0.scaf02597	ALN	gene	4071	16794	1124	-	.	ID=gene00021;Name=nRc.2.0.scaf02597_10
nRc.2.0.scaf02597	ALN	mRNA	4071	16794	1124	-	.	ID=mRNA00021;Parent=gene00021;Name=nRc.2.0.scaf02597_10
nRc.2.0.scaf02597	ALN	cds	16468	16794	546	-	0	ID=cds00170;Parent=mRNA00021;Name=nRc.2.0.scaf02597_10;Target=s5091 1 99 +
nRc.2.0.scaf02597	ALN	cds	16020	16143	252	-	0	ID=cds00171;Parent=mRNA00021;Name=nRc.2.0.scaf02597_10;Target=s5091 100 140 +
nRc.2.0.scaf02597	ALN	cds	8565	8725	307	-	2	ID=cds00172;Parent=mRNA00021;Name=nRc.2.0.scaf02597_10;Target=s5091 141 194 +
nRc.2.0.scaf02597	ALN	cds	4387	4482	190	-	0	ID=cds00173;Parent=mRNA00021;Name=nRc.2.0.scaf02597_10;Target=s5091 195 226 +
nRc.2.0.scaf02597	ALN	cds	4071	4130	75	-	0	ID=cds00174;Parent=mRNA00021;Name=nRc.2.0.scaf02597_10;Target=s5091 227 240 +
##sequence-region	nRc.2.0.scaf05436 1 15225
nRc.2.0.scaf05436	ALN	gene	256	4419	785	+	.	ID=gene00022;Name=nRc.2.0.scaf05436_2
nRc.2.0.scaf05436	ALN	mRNA	256	4419	785	+	.	ID=mRNA00022;Parent=gene00022;Name=nRc.2.0.scaf05436_2
nRc.2.0.scaf05436	ALN	cds	256	375	229	+	0	ID=cds00175;Parent=mRNA00022;Name=nRc.2.0.scaf05436_2;Target=s5082 1 40 +
nRc.2.0.scaf05436	ALN	cds	429	582	302	+	0	ID=cds00176;Parent=mRNA00022;Name=nRc.2.0.scaf05436_2;Target=s5082 41 91 +
nRc.2.0.scaf05436	ALN	cds	4238	4419	367	+	2	ID=cds00177;Parent=mRNA00022;Name=nRc.2.0.scaf05436_2;Target=s5082 92 152 +
##sequence-region	nRc.2.0.scaf19432 1 3116
nRc.2.0.scaf19432	ALN	gene	641	3043	427	+	.	ID=gene00023;Name=nRc.2.0.scaf19432_1
nRc.2.0.scaf19432	ALN	mRNA	641	3043	427	+	.	ID=mRNA00023;Parent=gene00023;Name=nRc.2.0.scaf19432_1
nRc.2.0.scaf19432	ALN	cds	641	718	200	+	0	ID=cds00178;Parent=mRNA00023;Name=nRc.2.0.scaf19432_1;Target=s5103 1 26 +
nRc.2.0.scaf19432	ALN	cds	1509	1539	89	+	0	ID=cds00179;Parent=mRNA00023;Name=nRc.2.0.scaf19432_1;Target=s5103 27 36 +
nRc.2.0.scaf19432	ALN	cds	2576	2634	118	+	2	ID=cds00180;Parent=mRNA00023;Name=nRc.2.0.scaf19432_1;Target=s5103 37 56 +
nRc.2.0.scaf19432	ALN	cds	2942	3043	190	+	0	ID=cds00181;Parent=mRNA00023;Name=nRc.2.0.scaf19432_1;Target=s5103 57 90 +
##sequence-region	nRc.2.0.scaf00023 35841 74752
nRc.2.0.scaf00023	ALN	gene	50521	56304	401	-	.	ID=gene00024;Name=nRc.2.0.scaf00023_53
nRc.2.0.scaf00023	ALN	mRNA	50521	56304	401	-	.	ID=mRNA00024;Parent=gene00024;Name=nRc.2.0.scaf00023_53
nRc.2.0.scaf00023	ALN	cds	56215	56304	133	-	0	ID=cds00182;Parent=mRNA00024;Name=nRc.2.0.scaf00023_53;Target=s5105 1 30 +
nRc.2.0.scaf00023	ALN	cds	55717	55798	155	-	0	ID=cds00183;Parent=mRNA00024;Name=nRc.2.0.scaf00023_53;Target=s5105 31 57 +
nRc.2.0.scaf00023	ALN	cds	50521	50708	237	-	2	ID=cds00184;Parent=mRNA00024;Name=nRc.2.0.scaf00023_53;Target=s5105 58 103 +
##sequence-region	nRc.2.0.scaf00023 35841 74752
nRc.2.0.scaf00023	ALN	gene	62849	64360	364	-	.	ID=gene00025;Name=nRc.2.0.scaf00023_63
nRc.2.0.scaf00023	ALN	mRNA	62849	64360	364	-	.	ID=mRNA00025;Parent=gene00025;Name=nRc.2.0.scaf00023_63
nRc.2.0.scaf00023	ALN	cds	64162	64360	200	-	0	ID=cds00185;Parent=mRNA00025;Name=nRc.2.0.scaf00023_63;Target=s5105 1 61 +
nRc.2.0.scaf00023	ALN	cds	62849	63006	224	-	2	ID=cds00186;Parent=mRNA00025;Name=nRc.2.0.scaf00023_63;Target=s5105 62 103 +
##sequence-region	nRc.2.0.scaf00023 35841 74752
nRc.2.0.scaf00023	ALN	gene	62849	64418	429	-	.	ID=gene00026;Name=nRc.2.0.scaf00023_63
nRc.2.0.scaf00023	ALN	mRNA	62849	64418	429	-	.	ID=mRNA00026;Parent=gene00026;Name=nRc.2.0.scaf00023_63
nRc.2.0.scaf00023	ALN	cds	64376	64418	74	-	0	ID=cds00187;Parent=mRNA00026;Name=nRc.2.0.scaf00023_63;Target=s5106 1 14 +
nRc.2.0.scaf00023	ALN	cds	64162	64305	266	-	2	ID=cds00188;Parent=mRNA00026;Name=nRc.2.0.scaf00023_63;Target=s5106 15 59 +
nRc.2.0.scaf00023	ALN	cds	62849	63006	195	-	2	ID=cds00189;Parent=mRNA00026;Name=nRc.2.0.scaf00023_63;Target=s5106 60 94 +
##sequence-region	nRc.2.0.scaf00023 35841 74752
nRc.2.0.scaf00023	ALN	gene	50521	55861	311	-	.	ID=gene00027;Name=nRc.2.0.scaf00023_53
nRc.2.0.scaf00023	ALN	mRNA	50521	55861	311	-	.	ID=mRNA00027;Parent=gene00027;Name=nRc.2.0.scaf00023_53
nRc.2.0.scaf00023	ALN	cds	55656	55861	197	-	0	ID=cds00190;Parent=mRNA00027;Name=nRc.2.0.scaf00023_53;Target=s5106 1 61 +
nRc.2.0.scaf00023	ALN	cds	50521	50620	183	-	1	ID=cds00191;Parent=mRNA00027;Name=nRc.2.0.scaf00023_53;Target=s5106 62 94 +
##sequence-region	nRc.2.0.scaf03674 1 19456
nRc.2.0.scaf03674	ALN	gene	1280	16583	257	-	.	ID=gene00028;Name=nRc.2.0.scaf03674_8
nRc.2.0.scaf03674	ALN	mRNA	1280	16583	257	-	.	ID=mRNA00028;Parent=gene00028;Name=nRc.2.0.scaf03674_8
nRc.2.0.scaf03674	ALN	cds	16528	16583	105	-	0	ID=cds00192;Parent=mRNA00028;Name=nRc.2.0.scaf03674_8;Target=s5104 1 16 +
nRc.2.0.scaf03674	ALN	cds	16222	16373	201	-	1	ID=cds00193;Parent=mRNA00028;Name=nRc.2.0.scaf03674_8;Target=s5104 17 57 +
nRc.2.0.scaf03674	ALN	cds	8916	8961	87	-	2	ID=cds00194;Parent=mRNA00028;Name=nRc.2.0.scaf03674_8;Target=s5104 58 73 +
nRc.2.0.scaf03674	ALN	cds	1280	1313	57	-	1	ID=cds00195;Parent=mRNA00028;Name=nRc.2.0.scaf03674_8;Target=s5104 74 84 +
##sequence-region	nRc.2.0.scaf00077 54273 74752
nRc.2.0.scaf00077	ALN	gene	56059	71237	4682	+	.	ID=gene00029;Name=nRc.2.0.scaf00077_63
nRc.2.0.scaf00077	ALN	mRNA	56059	71237	4682	+	.	ID=mRNA00029;Parent=gene00029;Name=nRc.2.0.scaf00077_63
nRc.2.0.scaf00077	ALN	cds	56059	56137	201	+	0	ID=cds00196;Parent=mRNA00029;Name=nRc.2.0.scaf00077_63;Target=s5143 1 26 +
nRc.2.0.scaf00077	ALN	cds	56694	57208	912	+	2	ID=cds00197;Parent=mRNA00029;Name=nRc.2.0.scaf00077_63;Target=s5143 27 198 +
nRc.2.0.scaf00077	ALN	cds	59011	59312	586	+	0	ID=cds00198;Parent=mRNA00029;Name=nRc.2.0.scaf00077_63;Target=s5143 199 299 +
nRc.2.0.scaf00077	ALN	cds	61888	62298	633	+	1	ID=cds00199;Parent=mRNA00029;Name=nRc.2.0.scaf00077_63;Target=s5143 300 417 +
nRc.2.0.scaf00077	ALN	cds	62390	62508	211	+	1	ID=cds00200;Parent=mRNA00029;Name=nRc.2.0.scaf00077_63;Target=s5143 418 456 +
nRc.2.0.scaf00077	ALN	cds	62574	62646	141	+	2	ID=cds00201;Parent=mRNA00029;Name=nRc.2.0.scaf00077_63;Target=s5143 457 481 +
nRc.2.0.scaf00077	ALN	cds	63151	63352	397	+	1	ID=cds00202;Parent=mRNA00029;Name=nRc.2.0.scaf00077_63;Target=s5143 482 548 +
nRc.2.0.scaf00077	ALN	cds	65887	66077	347	+	0	ID=cds00203;Parent=mRNA00029;Name=nRc.2.0.scaf00077_63;Target=s5143 549 612 +
nRc.2.0.scaf00077	ALN	cds	66431	66623	200	+	1	ID=cds00204;Parent=mRNA00029;Name=nRc.2.0.scaf00077_63;Target=s5143 613 673 +
nRc.2.0.scaf00077	ALN	cds	66902	66953	45	+	0	ID=cds00205;Parent=mRNA00029;Name=nRc.2.0.scaf00077_63;Target=s5143 674 690 +
nRc.2.0.scaf00077	ALN	cds	66986	67150	96	+	2	ID=cds00206;Parent=mRNA00029;Name=nRc.2.0.scaf00077_63;Target=s5143 692 742 +
nRc.2.0.scaf00077	ALN	cds	67352	67542	366	+	0	ID=cds00207;Parent=mRNA00029;Name=nRc.2.0.scaf00077_63;Target=s5143 743 806 +
nRc.2.0.scaf00077	ALN	cds	67631	68000	231	+	1	ID=cds00208;Parent=mRNA00029;Name=nRc.2.0.scaf00077_63;Target=s5143 839 894 +
nRc.2.0.scaf00077	ALN	cds	68777	69075	501	+	0	ID=cds00209;Parent=mRNA00029;Name=nRc.2.0.scaf00077_63;Target=s5143 895 993 +
nRc.2.0.scaf00077	ALN	cds	69713	69732	42	+	1	ID=cds00210;Parent=mRNA00029;Name=nRc.2.0.scaf00077_63;Target=s5143 994 1000 +
nRc.2.0.scaf00077	ALN	cds	70511	70707	346	+	2	ID=cds00211;Parent=mRNA00029;Name=nRc.2.0.scaf00077_63;Target=s5143 1001 1061 +
nRc.2.0.scaf00077	ALN	cds	71033	71237	314	+	0	ID=cds00212;Parent=mRNA00029;Name=nRc.2.0.scaf00077_63;Target=s5143 1062 1120 +
##sequence-region	nRc.2.0.scaf08638 1 9615
nRc.2.0.scaf08638	ALN	gene	1280	5879	2607	+	.	ID=gene00030;Name=nRc.2.0.scaf08638_3
nRc.2.0.scaf08638	ALN	mRNA	1280	5879	2607	+	.	ID=mRNA00030;Parent=gene00030;Name=nRc.2.0.scaf08638_3
nRc.2.0.scaf08638	ALN	cds	1280	1514	478	+	0	ID=cds00213;Parent=mRNA00030;Name=nRc.2.0.scaf08638_3;Target=nRc.2.0.1.t31604-RA 1 78 +
nRc.2.0.scaf08638	ALN	cds	1708	1854	281	+	2	ID=cds00214;Parent=mRNA00030;Name=nRc.2.0.scaf08638_3;Target=nRc.2.0.1.t31604-RA 79 127 +
nRc.2.0.scaf08638	ALN	cds	1923	2067	278	+	2	ID=cds00215;Parent=mRNA00030;Name=nRc.2.0.scaf08638_3;Target=nRc.2.0.1.t31604-RA 128 176 +
nRc.2.0.scaf08638	ALN	cds	2337	2431	188	+	1	ID=cds00216;Parent=mRNA00030;Name=nRc.2.0.scaf08638_3;Target=nRc.2.0.1.t31604-RA 177 207 +
nRc.2.0.scaf08638	ALN	cds	3552	3675	223	+	2	ID=cds00217;Parent=mRNA00030;Name=nRc.2.0.scaf08638_3;Target=nRc.2.0.1.t31604-RA 208 249 +
nRc.2.0.scaf08638	ALN	cds	3736	3804	167	+	1	ID=cds00218;Parent=mRNA00030;Name=nRc.2.0.scaf08638_3;Target=nRc.2.0.1.t31604-RA 250 272 +
nRc.2.0.scaf08638	ALN	cds	3867	3963	212	+	1	ID=cds00219;Parent=mRNA00030;Name=nRc.2.0.scaf08638_3;Target=nRc.2.0.1.t31604-RA 273 304 +
nRc.2.0.scaf08638	ALN	cds	4456	4632	322	+	0	ID=cds00220;Parent=mRNA00030;Name=nRc.2.0.scaf08638_3;Target=nRc.2.0.1.t31604-RA 305 363 +
nRc.2.0.scaf08638	ALN	cds	4702	4778	170	+	0	ID=cds00221;Parent=mRNA00030;Name=nRc.2.0.scaf08638_3;Target=nRc.2.0.1.t31604-RA 364 389 +
nRc.2.0.scaf08638	ALN	cds	5225	5372	284	+	1	ID=cds00222;Parent=mRNA00030;Name=nRc.2.0.scaf08638_3;Target=nRc.2.0.1.t31604-RA 390 438 +
nRc.2.0.scaf08638	ALN	cds	5511	5608	210	+	0	ID=cds00223;Parent=mRNA00030;Name=nRc.2.0.scaf08638_3;Target=nRc.2.0.1.t31604-RA 439 471 +
nRc.2.0.scaf08638	ALN	cds	5664	5718	132	+	1	ID=cds00224;Parent=mRNA00030;Name=nRc.2.0.scaf08638_3;Target=nRc.2.0.1.t31604-RA 472 489 +
nRc.2.0.scaf08638	ALN	cds	5772	5879	244	+	0	ID=cds00225;Parent=mRNA00030;Name=nRc.2.0.scaf08638_3;Target=nRc.2.0.1.t31604-RA 490 525 +
##sequence-region	nRc.2.0.scaf02114 1 30452
nRc.2.0.scaf02114	ALN	gene	11862	23580	1106	+	.	ID=gene00031;Name=nRc.2.0.scaf02114_17
nRc.2.0.scaf02114	ALN	mRNA	11862	23580	1106	+	.	ID=mRNA00031;Parent=gene00031;Name=nRc.2.0.scaf02114_17
nRc.2.0.scaf02114	ALN	cds	11862	12484	-278	+	0	ID=cds00226;Parent=mRNA00031;Name=nRc.2.0.scaf02114_17;Target=s5033 77 111 +
nRc.2.0.scaf02114	ALN	cds	13532	13684	298	+	1	ID=cds00227;Parent=mRNA00031;Name=nRc.2.0.scaf02114_17;Target=s5033 112 162 +
nRc.2.0.scaf02114	ALN	cds	19330	19493	273	+	1	ID=cds00228;Parent=mRNA00031;Name=nRc.2.0.scaf02114_17;Target=s5033 163 217 +
nRc.2.0.scaf02114	ALN	cds	19683	19861	354	+	2	ID=cds00229;Parent=mRNA00031;Name=nRc.2.0.scaf02114_17;Target=s5033 218 277 +
nRc.2.0.scaf02114	ALN	cds	21154	21384	427	+	0	ID=cds00230;Parent=mRNA00031;Name=nRc.2.0.scaf02114_17;Target=s5033 278 354 +
nRc.2.0.scaf02114	ALN	cds	22977	23031	87	+	0	ID=cds00231;Parent=mRNA00031;Name=nRc.2.0.scaf02114_17;Target=s5033 355 372 +
nRc.2.0.scaf02114	ALN	cds	23315	23413	149	+	2	ID=cds00232;Parent=mRNA00031;Name=nRc.2.0.scaf02114_17;Target=s5033 373 401 +
nRc.2.0.scaf02114	ALN	cds	23458	23580	203	+	2	ID=cds00233;Parent=mRNA00031;Name=nRc.2.0.scaf02114_17;Target=s5033 402 442 +
##sequence-region	nRc.2.0.scaf06393 1 13139
nRc.2.0.scaf06393	ALN	gene	1480	10703	2358	-	.	ID=gene00032;Name=nRc.2.0.scaf06393_6
nRc.2.0.scaf06393	ALN	mRNA	1480	10703	2358	-	.	ID=mRNA00032;Parent=gene00032;Name=nRc.2.0.scaf06393_6
nRc.2.0.scaf06393	ALN	cds	10484	10703	449	-	0	ID=cds00234;Parent=mRNA00032;Name=nRc.2.0.scaf06393_6;Target=nRc.2.0.1.t44604-RA 1 73 +
nRc.2.0.scaf06393	ALN	cds	3979	4175	385	-	2	ID=cds00235;Parent=mRNA00032;Name=nRc.2.0.scaf06393_6;Target=nRc.2.0.1.t44604-RA 74 139 +
nRc.2.0.scaf06393	ALN	cds	3747	3848	226	-	0	ID=cds00236;Parent=mRNA00032;Name=nRc.2.0.scaf06393_6;Target=nRc.2.0.1.t44604-RA 140 173 +
nRc.2.0.scaf06393	ALN	cds	3544	3636	197	-	0	ID=cds00237;Parent=mRNA00032;Name=nRc.2.0.scaf06393_6;Target=nRc.2.0.1.t44604-RA 174 204 +
nRc.2.0.scaf06393	ALN	cds	3346	3476	269	-	0	ID=cds00238;Parent=mRNA00032;Name=nRc.2.0.scaf06393_6;Target=nRc.2.0.1.t44604-RA 205 248 +
nRc.2.0.scaf06393	ALN	cds	3223	3282	132	-	1	ID=cds00239;Parent=mRNA00032;Name=nRc.2.0.scaf06393_6;Target=nRc.2.0.1.t44604-RA 249 268 +
nRc.2.0.scaf06393	ALN	cds	3042	3150	229	-	1	ID=cds00240;Parent=mRNA00032;Name=nRc.2.0.scaf06393_6;Target=nRc.2.0.1.t44604-RA 269 304 +
nRc.2.0.scaf06393	ALN	cds	2096	2200	232	-	0	ID=cds00241;Parent=mRNA00032;Name=nRc.2.0.scaf06393_6;Target=nRc.2.0.1.t44604-RA 305 339 +
nRc.2.0.scaf06393	ALN	cds	1910	2029	244	-	0	ID=cds00242;Parent=mRNA00032;Name=nRc.2.0.scaf06393_6;Target=nRc.2.0.1.t44604-RA 340 379 +
nRc.2.0.scaf06393	ALN	cds	1480	1710	448	-	0	ID=cds00243;Parent=mRNA00032;Name=nRc.2.0.scaf06393_6;Target=nRc.2.0.1.t44604-RA 380 456 +
##sequence-region	nRc.2.0.scaf04017 1 19456
nRc.2.0.scaf04017	ALN	gene	4718	10428	2351	+	.	ID=gene00033;Name=nRc.2.0.scaf04017_7
nRc.2.0.scaf04017	ALN	mRNA	4718	10428	2351	+	.	ID=mRNA00033;Parent=gene00033;Name=nRc.2.0.scaf04017_7
nRc.2.0.scaf04017	ALN	cds	4718	5078	596	+	0	ID=cds00244;Parent=mRNA00033;Name=nRc.2.0.scaf04017_7;Target=nRc.2.0.1.t18438-RA 1 120 +
nRc.2.0.scaf04017	ALN	cds	6602	6706	241	+	2	ID=cds00245;Parent=mRNA00033;Name=nRc.2.0.scaf04017_7;Target=nRc.2.0.1.t18438-RA 121 155 +
nRc.2.0.scaf04017	ALN	cds	9008	9213	417	+	2	ID=cds00246;Parent=mRNA00033;Name=nRc.2.0.scaf04017_7;Target=nRc.2.0.1.t18438-RA 156 224 +
nRc.2.0.scaf04017	ALN	cds	9389	9481	199	+	0	ID=cds00247;Parent=mRNA00033;Name=nRc.2.0.scaf04017_7;Target=nRc.2.0.1.t18438-RA 225 255 +
nRc.2.0.scaf04017	ALN	cds	9542	9732	358	+	0	ID=cds00248;Parent=mRNA00033;Name=nRc.2.0.scaf04017_7;Target=nRc.2.0.1.t18438-RA 256 319 +
nRc.2.0.scaf04017	ALN	cds	9791	9953	310	+	1	ID=cds00249;Parent=mRNA00033;Name=nRc.2.0.scaf04017_7;Target=nRc.2.0.1.t18438-RA 320 373 +
nRc.2.0.scaf04017	ALN	cds	10013	10063	123	+	0	ID=cds00250;Parent=mRNA00033;Name=nRc.2.0.scaf04017_7;Target=nRc.2.0.1.t18438-RA 374 390 +
nRc.2.0.scaf04017	ALN	cds	10121	10240	240	+	0	ID=cds00251;Parent=mRNA00033;Name=nRc.2.0.scaf04017_7;Target=nRc.2.0.1.t18438-RA 391 430 +
nRc.2.0.scaf04017	ALN	cds	10300	10428	265	+	0	ID=cds00252;Parent=mRNA00033;Name=nRc.2.0.scaf04017_7;Target=nRc.2.0.1.t18438-RA 431 473 +
##sequence-region	nRc.2.0.scaf04834 1 16904
nRc.2.0.scaf04834	ALN	gene	9423	16031	3193	+	.	ID=gene00034;Name=nRc.2.0.scaf04834_12
nRc.2.0.scaf04834	ALN	mRNA	9423	16031	3193	+	.	ID=mRNA00034;Parent=gene00034;Name=nRc.2.0.scaf04834_12
nRc.2.0.scaf04834	ALN	cds	9423	9789	725	+	0	ID=cds00253;Parent=mRNA00034;Name=nRc.2.0.scaf04834_12;Target=nRc.2.0.1.t15616-RA 1 122 +
nRc.2.0.scaf04834	ALN	cds	10016	10246	445	+	2	ID=cds00254;Parent=mRNA00034;Name=nRc.2.0.scaf04834_12;Target=nRc.2.0.1.t15616-RA 123 199 +
nRc.2.0.scaf04834	ALN	cds	10300	10475	316	+	2	ID=cds00255;Parent=mRNA00034;Name=nRc.2.0.scaf04834_12;Target=nRc.2.0.1.t15616-RA 200 258 +
nRc.2.0.scaf04834	ALN	cds	10540	10740	395	+	0	ID=cds00256;Parent=mRNA00034;Name=nRc.2.0.scaf04834_12;Target=nRc.2.0.1.t15616-RA 259 325 +
nRc.2.0.scaf04834	ALN	cds	12423	12733	175	+	0	ID=cds00257;Parent=mRNA00034;Name=nRc.2.0.scaf04834_12;Target=nRc.2.0.1.t15616-RA 326 405 +
nRc.2.0.scaf04834	ALN	cds	12937	13230	522	+	1	ID=cds00258;Parent=mRNA00034;Name=nRc.2.0.scaf04834_12;Target=nRc.2.0.1.t15616-RA 406 503 +
nRc.2.0.scaf04834	ALN	cds	13283	13335	119	+	1	ID=cds00259;Parent=mRNA00034;Name=nRc.2.0.scaf04834_12;Target=nRc.2.0.1.t15616-RA 504 520 +
nRc.2.0.scaf04834	ALN	cds	14473	14625	274	+	2	ID=cds00260;Parent=mRNA00034;Name=nRc.2.0.scaf04834_12;Target=nRc.2.0.1.t15616-RA 521 571 +
nRc.2.0.scaf04834	ALN	cds	15063	15294	445	+	2	ID=cds00261;Parent=mRNA00034;Name=nRc.2.0.scaf04834_12;Target=nRc.2.0.1.t15616-RA 572 649 +
nRc.2.0.scaf04834	ALN	cds	15893	16031	243	+	1	ID=cds00262;Parent=mRNA00034;Name=nRc.2.0.scaf04834_12;Target=nRc.2.0.1.t15616-RA 650 692 +
##sequence-region	nRc.2.0.scaf03957 1 20063
nRc.2.0.scaf03957	ALN	gene	5391	19225	1253	+	.	ID=gene00035;Name=nRc.2.0.scaf03957_12
nRc.2.0.scaf03957	ALN	mRNA	5391	19225	1253	+	.	ID=mRNA00035;Parent=gene00035;Name=nRc.2.0.scaf03957_12
nRc.2.0.scaf03957	ALN	cds	5391	5434	96	+	0	ID=cds00263;Parent=mRNA00035;Name=nRc.2.0.scaf03957_12;Target=s5029 1 15 +
nRc.2.0.scaf03957	ALN	cds	5639	5788	305	+	1	ID=cds00264;Parent=mRNA00035;Name=nRc.2.0.scaf03957_12;Target=s5029 16 65 +
nRc.2.0.scaf03957	ALN	cds	9880	9970	189	+	1	ID=cds00265;Parent=mRNA00035;Name=nRc.2.0.scaf03957_12;Target=s5029 66 95 +
nRc.2.0.scaf03957	ALN	cds	10028	10129	193	+	0	ID=cds00266;Parent=mRNA00035;Name=nRc.2.0.scaf03957_12;Target=s5029 96 129 +
nRc.2.0.scaf03957	ALN	cds	14851	15104	494	+	0	ID=cds00267;Parent=mRNA00035;Name=nRc.2.0.scaf03957_12;Target=s5029 130 214 +
nRc.2.0.scaf03957	ALN	cds	15461	15488	37	+	1	ID=cds00268;Parent=mRNA00035;Name=nRc.2.0.scaf03957_12;Target=s5029 215 221 +
nRc.2.0.scaf03957	ALN	cds	19061	19225	289	+	0	ID=cds00269;Parent=mRNA00035;Name=nRc.2.0.scaf03957_12;Target=s5029 222 270 +
##sequence-region	nRc.2.0.scaf00749 1 19456
nRc.2.0.scaf00749	ALN	gene	672	12011	2957	+	.	ID=gene00036;Name=nRc.2.0.scaf00749_6
nRc.2.0.scaf00749	ALN	mRNA	672	12011	2957	+	.	ID=mRNA00036;Parent=gene00036;Name=nRc.2.0.scaf00749_6
nRc.2.0.scaf00749	ALN	cds	672	689	113	+	0	ID=cds00270;Parent=mRNA00036;Name=nRc.2.0.scaf00749_6;Target=nRc.2.0.1.t13555-RA 1 6 +
nRc.2.0.scaf00749	ALN	cds	747	803	140	+	0	ID=cds00271;Parent=mRNA00036;Name=nRc.2.0.scaf00749_6;Target=nRc.2.0.1.t13555-RA 7 25 +
nRc.2.0.scaf00749	ALN	cds	3468	3598	260	+	0	ID=cds00272;Parent=mRNA00036;Name=nRc.2.0.scaf00749_6;Target=nRc.2.0.1.t13555-RA 26 69 +
nRc.2.0.scaf00749	ALN	cds	3713	3924	439	+	1	ID=cds00273;Parent=mRNA00036;Name=nRc.2.0.scaf00749_6;Target=nRc.2.0.1.t13555-RA 70 139 +
nRc.2.0.scaf00749	ALN	cds	5443	5862	808	+	2	ID=cds00274;Parent=mRNA00036;Name=nRc.2.0.scaf00749_6;Target=nRc.2.0.1.t13555-RA 140 279 +
nRc.2.0.scaf00749	ALN	cds	8015	8247	437	+	2	ID=cds00275;Parent=mRNA00036;Name=nRc.2.0.scaf00749_6;Target=nRc.2.0.1.t13555-RA 280 357 +
nRc.2.0.scaf00749	ALN	cds	9244	9853	500	+	0	ID=cds00276;Parent=mRNA00036;Name=nRc.2.0.scaf00749_6;Target=nRc.2.0.1.t13555-RA 454 518 +
nRc.2.0.scaf00749	ALN	cds	11646	12011	666	+	2	ID=cds00277;Parent=mRNA00036;Name=nRc.2.0.scaf00749_6;Target=nRc.2.0.1.t13555-RA 519 640 +
##sequence-region	nRc.2.0.scaf05787 1 14449
nRc.2.0.scaf05787	ALN	gene	326	10145	2189	-	.	ID=gene00037;Name=nRc.2.0.scaf05787_5
nRc.2.0.scaf05787	ALN	mRNA	326	10145	2189	-	.	ID=mRNA00037;Parent=gene00037;Name=nRc.2.0.scaf05787_5
nRc.2.0.scaf05787	ALN	cds	10102	10145	143	-	0	ID=cds00278;Parent=mRNA00037;Name=nRc.2.0.scaf05787_5;Target=nRc.2.0.1.t44358-RA 1 15 +
nRc.2.0.scaf05787	ALN	cds	9929	9997	141	-	1	ID=cds00279;Parent=mRNA00037;Name=nRc.2.0.scaf05787_5;Target=nRc.2.0.1.t44358-RA 16 38 +
nRc.2.0.scaf05787	ALN	cds	7913	8127	461	-	1	ID=cds00280;Parent=mRNA00037;Name=nRc.2.0.scaf05787_5;Target=nRc.2.0.1.t44358-RA 39 109 +
nRc.2.0.scaf05787	ALN	cds	6768	7208	841	-	2	ID=cds00281;Parent=mRNA00037;Name=nRc.2.0.scaf05787_5;Target=nRc.2.0.1.t44358-RA 110 256 +
nRc.2.0.scaf05787	ALN	cds	5728	6071	660	-	2	ID=cds00282;Parent=mRNA00037;Name=nRc.2.0.scaf05787_5;Target=nRc.2.0.1.t44358-RA 257 371 +
nRc.2.0.scaf05787	ALN	cds	2908	3780	-206	-	0	ID=cds00283;Parent=mRNA00037;Name=nRc.2.0.scaf05787_5;Target=nRc.2.0.1.t44358-RA 458 513 +
nRc.2.0.scaf05787	ALN	cds	326	590	499	-	0	ID=cds00284;Parent=mRNA00037;Name=nRc.2.0.scaf05787_5;Target=nRc.2.0.1.t44358-RA 514 601 +
