# Supplementary material for: Expanding the view on the evolution of the nematode dauer signalling pathways: refinement through gene gain and pathway co-option
Source: BMC Genomics. 2016 Jun 27;17:476. doi: 10.1186/s12864-016-2770-7 (PMC4924289; doi:10.1186/s12864-016-2770-7)
Supplement: Additional file 4: — Gene models in gff format. (TGZ 240 kb) [file 12864_2016_2770_MOESM4_ESM.tgz › s_ratti-PRJEA62033-WS246-annotations.gff]

##gff-version	3
##Species, BioProject, Release: S. ratti, PRJEA62033, WS246
##sequence-region	RATTI_contig_74353 39937 50176
RATTI_contig_74353	ALN	gene	43208	45281	2507	-	.	ID=gene00001;Name=RATTI_contig_74353_44
RATTI_contig_74353	ALN	mRNA	43208	45281	2507	-	.	ID=mRNA00001;Parent=gene00001;Name=RATTI_contig_74353_44
RATTI_contig_74353	ALN	cds	45159	45281	267	-	0	ID=cds00001;Parent=mRNA00001;Name=RATTI_contig_74353_44;Target=s6304 1 41 +
RATTI_contig_74353	ALN	cds	43924	45097	1999	-	0	ID=cds00002;Parent=mRNA00001;Name=RATTI_contig_74353_44;Target=s6304 42 431 +
RATTI_contig_74353	ALN	cds	43208	43497	340	-	2	ID=cds00003;Parent=mRNA00001;Name=RATTI_contig_74353_44;Target=s6304 432 528 +
##sequence-region	RATTI_contig_75431 564225 574464
RATTI_contig_75431	ALN	gene	565451	570039	5474	-	.	ID=gene00002;Name=RATTI_contig_75431_567
RATTI_contig_75431	ALN	mRNA	565451	570039	5474	-	.	ID=mRNA00002;Parent=gene00002;Name=RATTI_contig_75431_567
RATTI_contig_75431	ALN	cds	570032	570039	71	-	0	ID=cds00004;Parent=mRNA00002;Name=RATTI_contig_75431_567;Target=g7172 1 3 +
RATTI_contig_75431	ALN	cds	565451	568595	5465	-	1	ID=cds00005;Parent=mRNA00002;Name=RATTI_contig_75431_567;Target=g7172 4 1051 +
##sequence-region	RATTI_contig_74954 7169 17408
RATTI_contig_74954	ALN	gene	9047	12916	2570	+	.	ID=gene00003;Name=RATTI_contig_74954_10
RATTI_contig_74954	ALN	mRNA	9047	12916	2570	+	.	ID=mRNA00003;Parent=gene00003;Name=RATTI_contig_74954_10
RATTI_contig_74954	ALN	cds	9047	9274	485	+	0	ID=cds00006;Parent=mRNA00003;Name=RATTI_contig_74954_10;Target=s6359 1 76 +
RATTI_contig_74954	ALN	cds	11355	11996	671	+	0	ID=cds00007;Parent=mRNA00003;Name=RATTI_contig_74954_10;Target=s6359 77 227 +
RATTI_contig_74954	ALN	cds	12047	12916	1524	+	0	ID=cds00008;Parent=mRNA00003;Name=RATTI_contig_74954_10;Target=s6359 228 519 +
##sequence-region	RATTI_contig_75312 498689 508928
RATTI_contig_75312	ALN	gene	502521	503186	307	-	.	ID=gene00004;Name=RATTI_contig_75312_502
RATTI_contig_75312	ALN	mRNA	502521	503186	307	-	.	ID=mRNA00004;Parent=gene00004;Name=RATTI_contig_75312_502
RATTI_contig_75312	ALN	cds	502521	503186	307	-	0	ID=cds00009;Parent=mRNA00004;Name=RATTI_contig_75312_502;Target=g5263 1 175 +
##sequence-region	RATTI_contig_74271 97281 115712
RATTI_contig_74271	ALN	gene	105924	107423	2581	+	.	ID=gene00005;Name=RATTI_contig_74271_106
RATTI_contig_74271	ALN	mRNA	105924	107423	2581	+	.	ID=mRNA00005;Parent=gene00005;Name=RATTI_contig_74271_106
RATTI_contig_74271	ALN	cds	105924	107423	2581	+	0	ID=cds00010;Parent=mRNA00005;Name=RATTI_contig_74271_106;Target=s6396 1 500 +
##sequence-region	RATTI_contig_74970 392193 418816
RATTI_contig_74970	ALN	gene	394003	416132	15995	+	.	ID=gene00006;Name=RATTI_contig_74970_405
RATTI_contig_74970	ALN	mRNA	394003	416132	15995	+	.	ID=mRNA00006;Parent=gene00006;Name=RATTI_contig_74970_405
RATTI_contig_74970	ALN	cds	394003	394150	328	+	0	ID=cds00011;Parent=mRNA00006;Name=RATTI_contig_74970_405;Target=g4199 1 49 +
RATTI_contig_74970	ALN	cds	398892	399337	823	+	2	ID=cds00012;Parent=mRNA00006;Name=RATTI_contig_74970_405;Target=g4199 50 198 +
RATTI_contig_74970	ALN	cds	399727	400370	1036	+	0	ID=cds00013;Parent=mRNA00006;Name=RATTI_contig_74970_405;Target=g4199 199 412 +
RATTI_contig_74970	ALN	cds	400415	400450	95	+	1	ID=cds00014;Parent=mRNA00006;Name=RATTI_contig_74970_405;Target=g4199 413 424 +
RATTI_contig_74970	ALN	cds	406869	407568	1180	+	1	ID=cds00015;Parent=mRNA00006;Name=RATTI_contig_74970_405;Target=g4199 425 657 +
RATTI_contig_74970	ALN	cds	407616	408479	1433	+	0	ID=cds00016;Parent=mRNA00006;Name=RATTI_contig_74970_405;Target=g4199 658 939 +
RATTI_contig_74970	ALN	cds	408527	410087	2734	+	0	ID=cds00017;Parent=mRNA00006;Name=RATTI_contig_74970_405;Target=g4199 940 1459 +
RATTI_contig_74970	ALN	cds	410733	416132	8758	+	2	ID=cds00018;Parent=mRNA00006;Name=RATTI_contig_74970_405;Target=g4199 1746 3243 +
##sequence-region	RATTI_contig_75444 629761 640000
RATTI_contig_75444	ALN	gene	635687	637970	3337	+	.	ID=gene00007;Name=RATTI_contig_75444_636
RATTI_contig_75444	ALN	mRNA	635687	637970	3337	+	.	ID=mRNA00007;Parent=gene00007;Name=RATTI_contig_75444_636
RATTI_contig_75444	ALN	cds	635687	636007	602	+	0	ID=cds00019;Parent=mRNA00007;Name=RATTI_contig_75444_636;Target=g7375 1 107 +
RATTI_contig_75444	ALN	cds	636206	637749	2525	+	0	ID=cds00020;Parent=mRNA00007;Name=RATTI_contig_75444_636;Target=g7375 108 622 +
RATTI_contig_75444	ALN	cds	637802	637970	307	+	1	ID=cds00021;Parent=mRNA00007;Name=RATTI_contig_75444_636;Target=g7375 623 678 +
##sequence-region	RATTI_contig_75312 277505 295936
RATTI_contig_75312	ALN	gene	286374	288307	2986	+	.	ID=gene00008;Name=RATTI_contig_75312_287
RATTI_contig_75312	ALN	mRNA	286374	288307	2986	+	.	ID=mRNA00008;Parent=gene00008;Name=RATTI_contig_75312_287
RATTI_contig_75312	ALN	cds	286374	286949	1080	+	0	ID=cds00022;Parent=mRNA00008;Name=RATTI_contig_75312_287;Target=g5230 1 192 +
RATTI_contig_75312	ALN	cds	287134	287483	618	+	0	ID=cds00023;Parent=mRNA00008;Name=RATTI_contig_75312_287;Target=g5230 193 309 +
RATTI_contig_75312	ALN	cds	287536	288307	1385	+	1	ID=cds00024;Parent=mRNA00008;Name=RATTI_contig_75312_287;Target=g5230 310 566 +
##sequence-region	RATTI_contig_75386 80897 99328
RATTI_contig_75386	ALN	gene	84984	94982	4370	-	.	ID=gene00009;Name=RATTI_contig_75386_89
RATTI_contig_75386	ALN	mRNA	84984	94982	4370	-	.	ID=mRNA00009;Parent=gene00009;Name=RATTI_contig_75386_89
RATTI_contig_75386	ALN	cds	94880	94982	254	-	0	ID=cds00025;Parent=mRNA00009;Name=RATTI_contig_75386_89;Target=s6238 1 34 +
RATTI_contig_75386	ALN	cds	93620	94741	2034	-	2	ID=cds00026;Parent=mRNA00009;Name=RATTI_contig_75386_89;Target=s6238 35 408 +
RATTI_contig_75386	ALN	cds	92676	93347	1170	-	2	ID=cds00027;Parent=mRNA00009;Name=RATTI_contig_75386_89;Target=s6238 409 632 +
RATTI_contig_75386	ALN	cds	92193	92455	414	-	2	ID=cds00028;Parent=mRNA00009;Name=RATTI_contig_75386_89;Target=s6238 633 720 +
RATTI_contig_75386	ALN	cds	86815	86892	150	-	0	ID=cds00029;Parent=mRNA00009;Name=RATTI_contig_75386_89;Target=s6238 721 746 +
RATTI_contig_75386	ALN	cds	86655	86658	20	-	0	ID=cds00030;Parent=mRNA00009;Name=RATTI_contig_75386_89;Target=s6238 747 747 +
RATTI_contig_75386	ALN	cds	84984	85360	662	-	2	ID=cds00031;Parent=mRNA00009;Name=RATTI_contig_75386_89;Target=s6238 748 873 +
##sequence-region	RATTI_contig_75451 15361 25600
RATTI_contig_75451	ALN	gene	16617	18541	2742	-	.	ID=gene00010;Name=RATTI_contig_75451_17
RATTI_contig_75451	ALN	mRNA	16617	18541	2742	-	.	ID=mRNA00010;Parent=gene00010;Name=RATTI_contig_75451_17
RATTI_contig_75451	ALN	cds	18439	18541	199	-	0	ID=cds00032;Parent=mRNA00010;Name=RATTI_contig_75451_17;Target=s6240 1 27 +
RATTI_contig_75451	ALN	cds	17330	18331	1753	-	2	ID=cds00033;Parent=mRNA00010;Name=RATTI_contig_75451_17;Target=s6240 28 353 +
RATTI_contig_75451	ALN	cds	16617	17119	890	-	2	ID=cds00034;Parent=mRNA00010;Name=RATTI_contig_75451_17;Target=s6240 354 521 +
##sequence-region	RATTI_contig_74886 203777 214016
RATTI_contig_74886	ALN	gene	207688	212194	7455	-	.	ID=gene00011;Name=RATTI_contig_74886_209
RATTI_contig_74886	ALN	mRNA	207688	212194	7455	-	.	ID=mRNA00011;Parent=gene00011;Name=RATTI_contig_74886_209
RATTI_contig_74886	ALN	cds	209967	212194	3967	-	0	ID=cds00035;Parent=mRNA00011;Name=RATTI_contig_74886_209;Target=g3722 1 743 +
RATTI_contig_74886	ALN	cds	207688	209713	3540	-	1	ID=cds00036;Parent=mRNA00011;Name=RATTI_contig_74886_209;Target=g3722 744 1418 +
##sequence-region	RATTI_contig_74335 146433 156672
RATTI_contig_74335	ALN	gene	148593	149965	1960	+	.	ID=gene00012;Name=RATTI_contig_74335_149
RATTI_contig_74335	ALN	mRNA	148593	149965	1960	+	.	ID=mRNA00012;Parent=gene00012;Name=RATTI_contig_74335_149
RATTI_contig_74335	ALN	cds	148593	148730	191	+	0	ID=cds00037;Parent=mRNA00012;Name=RATTI_contig_74335_149;Target=s6364 1 31 +
RATTI_contig_74335	ALN	cds	148789	149733	1734	+	0	ID=cds00038;Parent=mRNA00012;Name=RATTI_contig_74335_149;Target=s6364 32 346 +
RATTI_contig_74335	ALN	cds	149787	149965	125	+	0	ID=cds00039;Parent=mRNA00012;Name=RATTI_contig_74335_149;Target=s6364 391 405 +
##sequence-region	RATTI_contig_75451 105473 115712
RATTI_contig_75451	ALN	gene	106493	110479	3612	+	.	ID=gene00013;Name=RATTI_contig_75451_108
RATTI_contig_75451	ALN	mRNA	106493	110479	3612	+	.	ID=mRNA00013;Parent=gene00013;Name=RATTI_contig_75451_108
RATTI_contig_75451	ALN	cds	106493	106916	761	+	0	ID=cds00040;Parent=mRNA00013;Name=RATTI_contig_75451_108;Target=s6398 1 141 +
RATTI_contig_75451	ALN	cds	107004	107268	493	+	2	ID=cds00041;Parent=mRNA00013;Name=RATTI_contig_75451_108;Target=s6398 142 230 +
RATTI_contig_75451	ALN	cds	107345	107826	839	+	1	ID=cds00042;Parent=mRNA00013;Name=RATTI_contig_75451_108;Target=s6398 231 390 +
RATTI_contig_75451	ALN	cds	109095	109955	1570	+	2	ID=cds00043;Parent=mRNA00013;Name=RATTI_contig_75451_108;Target=s6398 391 677 +
RATTI_contig_75451	ALN	cds	110394	110479	155	+	2	ID=cds00044;Parent=mRNA00013;Name=RATTI_contig_75451_108;Target=s6398 678 706 +
##sequence-region	RATTI_contig_74168 64513 91136
RATTI_contig_74168	ALN	gene	75308	76890	2095	+	.	ID=gene00014;Name=RATTI_contig_74168_76
RATTI_contig_74168	ALN	mRNA	75308	76890	2095	+	.	ID=mRNA00014;Parent=gene00014;Name=RATTI_contig_74168_76
RATTI_contig_74168	ALN	cds	75308	75445	297	+	0	ID=cds00045;Parent=mRNA00014;Name=RATTI_contig_74168_76;Target=s6385 1 46 +
RATTI_contig_74168	ALN	cds	75508	76068	998	+	0	ID=cds00046;Parent=mRNA00014;Name=RATTI_contig_74168_76;Target=s6385 47 233 +
RATTI_contig_74168	ALN	cds	76252	76363	230	+	0	ID=cds00047;Parent=mRNA00014;Name=RATTI_contig_74168_76;Target=s6385 234 270 +
RATTI_contig_74168	ALN	cds	76484	76890	715	+	2	ID=cds00048;Parent=mRNA00014;Name=RATTI_contig_74168_76;Target=s6385 271 406 +
##sequence-region	RATTI_contig_74910 359425 386048
RATTI_contig_74910	ALN	gene	376192	377486	2041	-	.	ID=gene00015;Name=RATTI_contig_74910_376
RATTI_contig_74910	ALN	mRNA	376192	377486	2041	-	.	ID=mRNA00015;Parent=gene00015;Name=RATTI_contig_74910_376
RATTI_contig_74910	ALN	cds	376313	377486	1983	-	0	ID=cds00049;Parent=mRNA00015;Name=RATTI_contig_74910_376;Target=s6278 1 383 +
RATTI_contig_74910	ALN	cds	376192	376244	104	-	2	ID=cds00050;Parent=mRNA00015;Name=RATTI_contig_74910_376;Target=s6278 384 401 +
##sequence-region	RATTI_contig_74965 15361 33792
RATTI_contig_74965	ALN	gene	23850	25005	1699	-	.	ID=gene00016;Name=RATTI_contig_74965_24
RATTI_contig_74965	ALN	mRNA	23850	25005	1699	-	.	ID=mRNA00016;Parent=gene00016;Name=RATTI_contig_74965_24
RATTI_contig_74965	ALN	cds	23850	25005	1699	-	0	ID=cds00051;Parent=mRNA00016;Name=RATTI_contig_74965_24;Target=g4074 164 369 +
##sequence-region	RATTI_contig_74970 7169 25600
RATTI_contig_74970	ALN	gene	16343	17857	2723	-	.	ID=gene00017;Name=RATTI_contig_74970_17
RATTI_contig_74970	ALN	mRNA	16343	17857	2723	-	.	ID=mRNA00017;Parent=gene00017;Name=RATTI_contig_74970_17
RATTI_contig_74970	ALN	cds	16343	17857	2723	-	0	ID=cds00052;Parent=mRNA00017;Name=RATTI_contig_74970_17;Target=s6300 1 505 +
##sequence-region	RATTI_contig_74970 39937 50176
RATTI_contig_74970	ALN	gene	45775	46949	1899	+	.	ID=gene00018;Name=RATTI_contig_74970_46
RATTI_contig_74970	ALN	mRNA	45775	46949	1899	+	.	ID=mRNA00018;Parent=gene00018;Name=RATTI_contig_74970_46
RATTI_contig_74970	ALN	cds	45775	46128	671	+	0	ID=cds00053;Parent=mRNA00018;Name=RATTI_contig_74970_46;Target=s6267 1 118 +
RATTI_contig_74970	ALN	cds	46178	46610	789	+	0	ID=cds00054;Parent=mRNA00018;Name=RATTI_contig_74970_46;Target=s6267 119 262 +
RATTI_contig_74970	ALN	cds	46663	46949	530	+	2	ID=cds00055;Parent=mRNA00018;Name=RATTI_contig_74970_46;Target=s6267 263 358 +
##sequence-region	RATTI_contig_74883 752641 762880
RATTI_contig_74883	ALN	gene	760296	761313	1427	+	.	ID=gene00019;Name=RATTI_contig_74883_760
RATTI_contig_74883	ALN	mRNA	760296	761313	1427	+	.	ID=mRNA00019;Parent=gene00019;Name=RATTI_contig_74883_760
RATTI_contig_74883	ALN	cds	760296	761059	1383	+	0	ID=cds00056;Parent=mRNA00019;Name=RATTI_contig_74883_760;Target=s6268 1 255 +
RATTI_contig_74883	ALN	cds	761253	761313	95	+	1	ID=cds00057;Parent=mRNA00019;Name=RATTI_contig_74883_760;Target=s6268 256 275 +
##sequence-region	RATTI_contig_74363 343041 361472
RATTI_contig_74363	ALN	gene	345016	359794	3616	+	.	ID=gene00020;Name=RATTI_contig_74363_352
RATTI_contig_74363	ALN	mRNA	345016	359794	3616	+	.	ID=mRNA00020;Parent=gene00020;Name=RATTI_contig_74363_352
RATTI_contig_74363	ALN	cds	345016	345202	422	+	0	ID=cds00058;Parent=mRNA00020;Name=RATTI_contig_74363_352;Target=s6370 1 62 +
RATTI_contig_74363	ALN	cds	357551	357691	251	+	2	ID=cds00059;Parent=mRNA00020;Name=RATTI_contig_74363_352;Target=s6370 63 109 +
RATTI_contig_74363	ALN	cds	358044	359794	3063	+	2	ID=cds00060;Parent=mRNA00020;Name=RATTI_contig_74363_352;Target=s6370 513 789 +
##sequence-region	RATTI_contig_75330 23553 33792
RATTI_contig_75330	ALN	gene	27395	29709	3928	+	.	ID=gene00021;Name=RATTI_contig_75330_28
RATTI_contig_75330	ALN	mRNA	27395	29709	3928	+	.	ID=mRNA00021;Parent=gene00021;Name=RATTI_contig_75330_28
RATTI_contig_75330	ALN	cds	27395	27577	403	+	0	ID=cds00061;Parent=mRNA00021;Name=RATTI_contig_75330_28;Target=g6334 1 61 +
RATTI_contig_75330	ALN	cds	27655	29709	3571	+	0	ID=cds00062;Parent=mRNA00021;Name=RATTI_contig_75330_28;Target=g6334 62 746 +
##sequence-region	RATTI_contig_74363 220161 230400
RATTI_contig_74363	ALN	gene	225624	226856	1293	+	.	ID=gene00022;Name=RATTI_contig_74363_226
RATTI_contig_74363	ALN	mRNA	225624	226856	1293	+	.	ID=mRNA00022;Parent=gene00022;Name=RATTI_contig_74363_226
RATTI_contig_74363	ALN	cds	225624	225674	167	+	0	ID=cds00063;Parent=mRNA00022;Name=RATTI_contig_74363_226;Target=g2852 1 17 +
RATTI_contig_74363	ALN	cds	225722	226094	658	+	0	ID=cds00064;Parent=mRNA00022;Name=RATTI_contig_74363_226;Target=g2852 18 141 +
RATTI_contig_74363	ALN	cds	226455	226618	303	+	2	ID=cds00065;Parent=mRNA00022;Name=RATTI_contig_74363_226;Target=g2852 142 196 +
RATTI_contig_74363	ALN	cds	226695	226856	311	+	0	ID=cds00066;Parent=mRNA00022;Name=RATTI_contig_74363_226;Target=g2852 197 250 +
##sequence-region	RATTI_contig_19690 1 2926
RATTI_contig_19690	ALN	gene	678	2444	1150	-	.	ID=gene00023;Name=RATTI_contig_19690_1
RATTI_contig_19690	ALN	mRNA	678	2444	1150	-	.	ID=mRNA00023;Parent=gene00023;Name=RATTI_contig_19690_1
RATTI_contig_19690	ALN	cds	2424	2444	69	-	0	ID=cds00067;Parent=mRNA00023;Name=RATTI_contig_19690_1;Target=g2852 1 7 +
RATTI_contig_19690	ALN	cds	1441	1813	624	-	0	ID=cds00068;Parent=mRNA00023;Name=RATTI_contig_19690_1;Target=g2852 8 141 +
RATTI_contig_19690	ALN	cds	917	1080	303	-	2	ID=cds00069;Parent=mRNA00023;Name=RATTI_contig_19690_1;Target=g2852 142 196 +
RATTI_contig_19690	ALN	cds	678	839	311	-	0	ID=cds00070;Parent=mRNA00023;Name=RATTI_contig_19690_1;Target=g2852 197 250 +
##sequence-region	RATTI_contig_74363 228353 238592
RATTI_contig_74363	ALN	gene	230051	232872	1492	+	.	ID=gene00024;Name=RATTI_contig_74363_231
RATTI_contig_74363	ALN	mRNA	230051	232872	1492	+	.	ID=mRNA00024;Parent=gene00024;Name=RATTI_contig_74363_231
RATTI_contig_74363	ALN	cds	230051	230139	215	+	0	ID=cds00071;Parent=mRNA00024;Name=RATTI_contig_74363_231;Target=g2853 1 30 +
RATTI_contig_74363	ALN	cds	231959	232046	187	+	1	ID=cds00072;Parent=mRNA00024;Name=RATTI_contig_74363_231;Target=g2853 31 59 +
RATTI_contig_74363	ALN	cds	232137	232509	664	+	0	ID=cds00073;Parent=mRNA00024;Name=RATTI_contig_74363_231;Target=g2853 60 183 +
RATTI_contig_74363	ALN	cds	232562	232872	573	+	2	ID=cds00074;Parent=mRNA00024;Name=RATTI_contig_74363_231;Target=g2853 184 287 +
##sequence-region	RATTI_contig_74363 220161 230400
RATTI_contig_74363	ALN	gene	225722	226856	1172	+	.	ID=gene00025;Name=RATTI_contig_74363_226
RATTI_contig_74363	ALN	mRNA	225722	226856	1172	+	.	ID=mRNA00025;Parent=gene00025;Name=RATTI_contig_74363_226
RATTI_contig_74363	ALN	cds	225722	226094	658	+	0	ID=cds00075;Parent=mRNA00025;Name=RATTI_contig_74363_226;Target=g333 1 124 +
RATTI_contig_74363	ALN	cds	226455	226618	303	+	2	ID=cds00076;Parent=mRNA00025;Name=RATTI_contig_74363_226;Target=g333 125 179 +
RATTI_contig_74363	ALN	cds	226695	226856	311	+	0	ID=cds00077;Parent=mRNA00025;Name=RATTI_contig_74363_226;Target=g333 180 233 +
##sequence-region	RATTI_contig_19690 1 2926
RATTI_contig_19690	ALN	gene	678	1813	1167	-	.	ID=gene00026;Name=RATTI_contig_19690_1
RATTI_contig_19690	ALN	mRNA	678	1813	1167	-	.	ID=mRNA00026;Parent=gene00026;Name=RATTI_contig_19690_1
RATTI_contig_19690	ALN	cds	1441	1813	653	-	0	ID=cds00078;Parent=mRNA00026;Name=RATTI_contig_19690_1;Target=g333 1 124 +
RATTI_contig_19690	ALN	cds	917	1080	303	-	2	ID=cds00079;Parent=mRNA00026;Name=RATTI_contig_19690_1;Target=g333 125 179 +
RATTI_contig_19690	ALN	cds	678	839	311	-	0	ID=cds00080;Parent=mRNA00026;Name=RATTI_contig_19690_1;Target=g333 180 233 +
##sequence-region	RATTI_contig_75435 89089 99328
RATTI_contig_75435	ALN	gene	92402	93676	1656	-	.	ID=gene00027;Name=RATTI_contig_75435_93
RATTI_contig_75435	ALN	mRNA	92402	93676	1656	-	.	ID=mRNA00027;Parent=gene00027;Name=RATTI_contig_75435_93
RATTI_contig_75435	ALN	cds	93559	93676	266	-	0	ID=cds00081;Parent=mRNA00027;Name=RATTI_contig_75435_93;Target=s6306 1 39 +
RATTI_contig_75435	ALN	cds	93464	93506	122	-	2	ID=cds00082;Parent=mRNA00027;Name=RATTI_contig_75435_93;Target=s6306 40 54 +
RATTI_contig_75435	ALN	cds	92987	93421	766	-	1	ID=cds00083;Parent=mRNA00027;Name=RATTI_contig_75435_93;Target=s6306 55 199 +
RATTI_contig_75435	ALN	cds	92817	92952	115	-	1	ID=cds00084;Parent=mRNA00027;Name=RATTI_contig_75435_93;Target=s6306 200 242 +
RATTI_contig_75435	ALN	cds	92627	92780	292	-	0	ID=cds00085;Parent=mRNA00027;Name=RATTI_contig_75435_93;Target=s6306 243 293 +
RATTI_contig_75435	ALN	cds	92402	92586	360	-	2	ID=cds00086;Parent=mRNA00027;Name=RATTI_contig_75435_93;Target=s6306 294 355 +
##sequence-region	RATTI_contig_74363 97281 107520
RATTI_contig_74363	ALN	gene	102771	103942	1105	-	.	ID=gene00028;Name=RATTI_contig_74363_103
RATTI_contig_74363	ALN	mRNA	102771	103942	1105	-	.	ID=mRNA00028;Parent=gene00028;Name=RATTI_contig_74363_103
RATTI_contig_74363	ALN	cds	103825	103942	277	-	0	ID=cds00087;Parent=mRNA00028;Name=RATTI_contig_74363_103;Target=s6307 1 39 +
RATTI_contig_74363	ALN	cds	102771	103785	880	-	2	ID=cds00088;Parent=mRNA00028;Name=RATTI_contig_74363_103;Target=s6307 200 355 +
##sequence-region	RATTI_contig_75401 793601 803840
RATTI_contig_75401	ALN	gene	800220	801429	444	-	.	ID=gene00029;Name=RATTI_contig_75401_800
RATTI_contig_75401	ALN	mRNA	800220	801429	444	-	.	ID=mRNA00029;Parent=gene00029;Name=RATTI_contig_75401_800
RATTI_contig_75401	ALN	cds	801360	801429	121	-	0	ID=cds00089;Parent=mRNA00029;Name=RATTI_contig_75401_800;Target=s6284 1 23 +
RATTI_contig_75401	ALN	cds	800449	800553	159	-	2	ID=cds00090;Parent=mRNA00029;Name=RATTI_contig_75401_800;Target=s6284 24 58 +
RATTI_contig_75401	ALN	cds	800220	800362	269	-	2	ID=cds00091;Parent=mRNA00029;Name=RATTI_contig_75401_800;Target=s6284 59 106 +
##sequence-region	RATTI_contig_74736 187393 205824
RATTI_contig_74736	ALN	gene	196011	197367	351	-	.	ID=gene00030;Name=RATTI_contig_74736_196
RATTI_contig_74736	ALN	mRNA	196011	197367	351	-	.	ID=mRNA00030;Parent=gene00030;Name=RATTI_contig_74736_196
RATTI_contig_74736	ALN	cds	197308	197367	109	-	0	ID=cds00092;Parent=mRNA00030;Name=RATTI_contig_74736_196;Target=s6341 1 20 +
RATTI_contig_74736	ALN	cds	196262	196337	132	-	0	ID=cds00093;Parent=mRNA00030;Name=RATTI_contig_74736_196;Target=s6341 21 45 +
RATTI_contig_74736	ALN	cds	196011	196120	219	-	2	ID=cds00094;Parent=mRNA00030;Name=RATTI_contig_74736_196;Target=s6341 46 82 +
##sequence-region	RATTI_contig_75339 646145 656384
RATTI_contig_75339	ALN	gene	649317	653173	6602	-	.	ID=gene00031;Name=RATTI_contig_75339_651
RATTI_contig_75339	ALN	mRNA	649317	653173	6602	-	.	ID=mRNA00031;Parent=gene00031;Name=RATTI_contig_75339_651
RATTI_contig_75339	ALN	cds	652951	653173	472	-	0	ID=cds00095;Parent=mRNA00031;Name=RATTI_contig_75339_651;Target=g6540 1 74 +
RATTI_contig_75339	ALN	cds	649317	652900	6176	-	2	ID=cds00096;Parent=mRNA00031;Name=RATTI_contig_75339_651;Target=g6540 75 1269 +
##sequence-region	RATTI_contig_74991 138241 156672
RATTI_contig_74991	ALN	gene	145925	149540	2642	+	.	ID=gene00032;Name=RATTI_contig_74991_147
RATTI_contig_74991	ALN	mRNA	145925	149540	2642	+	.	ID=mRNA00032;Parent=gene00032;Name=RATTI_contig_74991_147
RATTI_contig_74991	ALN	cds	145925	146134	421	+	0	ID=cds00097;Parent=mRNA00032;Name=RATTI_contig_74991_147;Target=s6354 1 70 +
RATTI_contig_74991	ALN	cds	146187	147458	2120	+	0	ID=cds00098;Parent=mRNA00032;Name=RATTI_contig_74991_147;Target=s6354 71 479 +
RATTI_contig_74991	ALN	cds	149451	149540	210	+	0	ID=cds00099;Parent=mRNA00032;Name=RATTI_contig_74991_147;Target=s6354 480 509 +
##sequence-region	RATTI_contig_74883 277505 287744
RATTI_contig_74883	ALN	gene	279897	282718	2637	-	.	ID=gene00033;Name=RATTI_contig_74883_281
RATTI_contig_74883	ALN	mRNA	279897	282718	2637	-	.	ID=mRNA00033;Parent=gene00033;Name=RATTI_contig_74883_281
RATTI_contig_74883	ALN	cds	282485	282718	474	-	0	ID=cds00100;Parent=mRNA00033;Name=RATTI_contig_74883_281;Target=g3599 1 78 +
RATTI_contig_74883	ALN	cds	280495	281269	1296	-	0	ID=cds00101;Parent=mRNA00033;Name=RATTI_contig_74883_281;Target=g3599 79 336 +
RATTI_contig_74883	ALN	cds	279897	280453	978	-	2	ID=cds00102;Parent=mRNA00033;Name=RATTI_contig_74883_281;Target=g3599 337 522 +
##sequence-region	RATTI_contig_74996 326657 336896
RATTI_contig_74996	ALN	gene	330050	331708	2692	-	.	ID=gene00034;Name=RATTI_contig_74996_330
RATTI_contig_74996	ALN	mRNA	330050	331708	2692	-	.	ID=mRNA00034;Parent=gene00034;Name=RATTI_contig_74996_330
RATTI_contig_74996	ALN	cds	331468	331708	489	-	0	ID=cds00103;Parent=mRNA00034;Name=RATTI_contig_74996_330;Target=g4700 1 80 +
RATTI_contig_74996	ALN	cds	330241	331387	2021	-	2	ID=cds00104;Parent=mRNA00034;Name=RATTI_contig_74996_330;Target=g4700 81 463 +
RATTI_contig_74996	ALN	cds	330050	330194	275	-	1	ID=cds00105;Parent=mRNA00034;Name=RATTI_contig_74996_330;Target=g4700 464 511 +
##sequence-region	RATTI_contig_75470 228353 238592
RATTI_contig_75470	ALN	gene	229620	231920	4021	+	.	ID=gene00035;Name=RATTI_contig_75470_230
RATTI_contig_75470	ALN	mRNA	229620	231920	4021	+	.	ID=mRNA00035;Parent=gene00035;Name=RATTI_contig_75470_230
RATTI_contig_75470	ALN	cds	229620	231920	4021	+	0	ID=cds00106;Parent=mRNA00035;Name=RATTI_contig_75470_230;Target=g7733 1 767 +
##sequence-region	RATTI_contig_75339 482305 517120
RATTI_contig_75339	ALN	gene	495597	509240	10236	+	.	ID=gene00036;Name=RATTI_contig_75339_502
RATTI_contig_75339	ALN	mRNA	495597	509240	10236	+	.	ID=mRNA00036;Parent=gene00036;Name=RATTI_contig_75339_502
RATTI_contig_75339	ALN	cds	495597	499392	6635	+	0	ID=cds00107;Parent=mRNA00036;Name=RATTI_contig_75339_502;Target=g6524 1 1265 +
RATTI_contig_75339	ALN	cds	502217	503743	2555	+	2	ID=cds00108;Parent=mRNA00036;Name=RATTI_contig_75339_502;Target=g6524 1266 1774 +
RATTI_contig_75339	ALN	cds	507533	507694	289	+	2	ID=cds00109;Parent=mRNA00036;Name=RATTI_contig_75339_502;Target=g6524 1775 1828 +
RATTI_contig_75339	ALN	cds	507754	508283	941	+	2	ID=cds00110;Parent=mRNA00036;Name=RATTI_contig_75339_502;Target=g6524 1829 2005 +
RATTI_contig_75339	ALN	cds	509229	509240	53	+	0	ID=cds00111;Parent=mRNA00036;Name=RATTI_contig_75339_502;Target=g6524 2006 2009 +
##sequence-region	RATTI_contig_74871 318465 345088
RATTI_contig_74871	ALN	gene	322453	336769	3249	-	.	ID=gene00037;Name=RATTI_contig_74871_329
RATTI_contig_74871	ALN	mRNA	322453	336769	3249	-	.	ID=mRNA00037;Parent=gene00037;Name=RATTI_contig_74871_329
RATTI_contig_74871	ALN	cds	336597	336769	328	-	0	ID=cds00112;Parent=mRNA00037;Name=RATTI_contig_74871_329;Target=s6249 1 58 +
RATTI_contig_74871	ALN	cds	327705	327797	209	-	1	ID=cds00113;Parent=mRNA00037;Name=RATTI_contig_74871_329;Target=s6249 59 89 +
RATTI_contig_74871	ALN	cds	326541	327664	1971	-	1	ID=cds00114;Parent=mRNA00037;Name=RATTI_contig_74871_329;Target=s6249 90 463 +
RATTI_contig_74871	ALN	cds	326270	326504	301	-	2	ID=cds00115;Parent=mRNA00037;Name=RATTI_contig_74871_329;Target=s6249 464 542 +
RATTI_contig_74871	ALN	cds	322453	322786	559	-	1	ID=cds00116;Parent=mRNA00037;Name=RATTI_contig_74871_329;Target=s6249 543 653 +
##sequence-region	RATTI_contig_75437 203777 222208
RATTI_contig_75437	ALN	gene	209136	213433	5580	-	.	ID=gene00038;Name=RATTI_contig_75437_211
RATTI_contig_75437	ALN	mRNA	209136	213433	5580	-	.	ID=mRNA00038;Parent=gene00038;Name=RATTI_contig_75437_211
RATTI_contig_75437	ALN	cds	212230	213433	2056	-	0	ID=cds00117;Parent=mRNA00038;Name=RATTI_contig_75437_211;Target=g7225 1 401 +
RATTI_contig_75437	ALN	cds	209136	211258	3583	-	2	ID=cds00118;Parent=mRNA00038;Name=RATTI_contig_75437_211;Target=g7225 402 1109 +
