# Supplementary material for: Expanding the view on the evolution of the nematode dauer signalling pathways: refinement through gene gain and pathway co-option
Source: BMC Genomics. 2016 Jun 27;17:476. doi: 10.1186/s12864-016-2770-7 (PMC4924289; doi:10.1186/s12864-016-2770-7)
Supplement: Additional file 4: — Gene models in gff format. (TGZ 240 kb) [file 12864_2016_2770_MOESM4_ESM.tgz › t_canis-PRJNA24877-GB-annotations.gff]

##gff-version	3
##Species, BioProject, Release: T. canis, PRJNA24877, GB
##sequence-region	JPKZ01022848.1 680961 719872
JPKZ01022848.1	ALN	gene	698507	705904	2094	+	.	ID=gene00001;Name=JPKZ01022848.1_702
JPKZ01022848.1	ALN	mRNA	698507	705904	2094	+	.	ID=mRNA00001;Parent=gene00001;Name=JPKZ01022848.1_702
JPKZ01022848.1	ALN	cds	698507	698644	286	+	0	ID=cds00001;Parent=mRNA00001;Name=JPKZ01022848.1_702;Target=KHN70821.1 1 46 +
JPKZ01022848.1	ALN	cds	699477	699554	151	+	0	ID=cds00002;Parent=mRNA00001;Name=JPKZ01022848.1_702;Target=KHN70821.1 47 72 +
JPKZ01022848.1	ALN	cds	700407	700595	379	+	0	ID=cds00003;Parent=mRNA00001;Name=JPKZ01022848.1_702;Target=KHN70821.1 73 135 +
JPKZ01022848.1	ALN	cds	701433	701638	360	+	0	ID=cds00004;Parent=mRNA00001;Name=JPKZ01022848.1_702;Target=KHN70821.1 136 204 +
JPKZ01022848.1	ALN	cds	702572	702643	165	+	1	ID=cds00005;Parent=mRNA00001;Name=JPKZ01022848.1_702;Target=KHN70821.1 205 228 +
JPKZ01022848.1	ALN	cds	703252	703374	243	+	1	ID=cds00006;Parent=mRNA00001;Name=JPKZ01022848.1_702;Target=KHN70821.1 229 269 +
JPKZ01022848.1	ALN	cds	704227	704407	372	+	1	ID=cds00007;Parent=mRNA00001;Name=JPKZ01022848.1_702;Target=KHN70821.1 270 329 +
JPKZ01022848.1	ALN	cds	705399	705553	282	+	0	ID=cds00008;Parent=mRNA00001;Name=JPKZ01022848.1_702;Target=KHN70821.1 330 381 +
JPKZ01022848.1	ALN	cds	705742	705904	314	+	1	ID=cds00009;Parent=mRNA00001;Name=JPKZ01022848.1_702;Target=KHN70821.1 382 435 +
##sequence-region	JPKZ01000617.1 109569 148480
JPKZ01000617.1	ALN	gene	111052	139980	3500	+	.	ID=gene00002;Name=JPKZ01000617.1_125
JPKZ01000617.1	ALN	mRNA	111052	139980	3500	+	.	ID=mRNA00002;Parent=gene00002;Name=JPKZ01000617.1_125
JPKZ01000617.1	ALN	cds	111052	111155	270	+	0	ID=cds00010;Parent=mRNA00002;Name=JPKZ01000617.1_125;Target=KHN86485.1 1 35 +
JPKZ01000617.1	ALN	cds	112966	113074	240	+	1	ID=cds00011;Parent=mRNA00002;Name=JPKZ01000617.1_125;Target=KHN86485.1 36 71 +
JPKZ01000617.1	ALN	cds	116285	116413	266	+	0	ID=cds00012;Parent=mRNA00002;Name=JPKZ01000617.1_125;Target=KHN86485.1 72 114 +
JPKZ01000617.1	ALN	cds	118049	118255	340	+	0	ID=cds00013;Parent=mRNA00002;Name=JPKZ01000617.1_125;Target=KHN86485.1 115 183 +
JPKZ01000617.1	ALN	cds	119975	120106	277	+	0	ID=cds00014;Parent=mRNA00002;Name=JPKZ01000617.1_125;Target=KHN86485.1 184 227 +
JPKZ01000617.1	ALN	cds	124509	124700	391	+	0	ID=cds00015;Parent=mRNA00002;Name=JPKZ01000617.1_125;Target=KHN86485.1 228 291 +
JPKZ01000617.1	ALN	cds	128200	128406	394	+	0	ID=cds00016;Parent=mRNA00002;Name=JPKZ01000617.1_125;Target=KHN86485.1 292 360 +
JPKZ01000617.1	ALN	cds	131681	131872	391	+	0	ID=cds00017;Parent=mRNA00002;Name=JPKZ01000617.1_125;Target=KHN86485.1 361 424 +
JPKZ01000617.1	ALN	cds	135460	135666	394	+	0	ID=cds00018;Parent=mRNA00002;Name=JPKZ01000617.1_125;Target=KHN86485.1 425 493 +
JPKZ01000617.1	ALN	cds	137287	137415	272	+	0	ID=cds00019;Parent=mRNA00002;Name=JPKZ01000617.1_125;Target=KHN86485.1 494 536 +
JPKZ01000617.1	ALN	cds	137899	138113	416	+	0	ID=cds00020;Parent=mRNA00002;Name=JPKZ01000617.1_125;Target=KHN86485.1 537 608 +
JPKZ01000617.1	ALN	cds	139211	139358	295	+	1	ID=cds00021;Parent=mRNA00002;Name=JPKZ01000617.1_125;Target=KHN86485.1 609 657 +
JPKZ01000617.1	ALN	cds	139819	139980	312	+	0	ID=cds00022;Parent=mRNA00002;Name=JPKZ01000617.1_125;Target=KHN86485.1 658 711 +
##sequence-region	JPKZ01015342.1 1 392
JPKZ01015342.1	ALN	gene	29	390	261	+	.	ID=gene00003;Name=JPKZ01015342.1_0
JPKZ01015342.1	ALN	mRNA	29	390	261	+	.	ID=mRNA00003;Parent=gene00003;Name=JPKZ01015342.1_0
JPKZ01015342.1	ALN	cds	29	44	49	+	0	ID=cds00023;Parent=mRNA00003;Name=JPKZ01015342.1_0;Target=KHN74717.1 1 6 +
JPKZ01015342.1	ALN	cds	108	280	310	+	2	ID=cds00024;Parent=mRNA00003;Name=JPKZ01015342.1_0;Target=KHN74717.1 7 63 +
JPKZ01015342.1	ALN	cds	376	390	-5	+	0	ID=cds00025;Parent=mRNA00003;Name=JPKZ01015342.1_0;Target=KHN74717.1 64 68 +
##sequence-region	JPKZ01003186.1 293889 351232
JPKZ01003186.1	ALN	gene	317361	335520	3758	+	.	ID=gene00004;Name=JPKZ01003186.1_326
JPKZ01003186.1	ALN	mRNA	317361	335520	3758	+	.	ID=mRNA00004;Parent=gene00004;Name=JPKZ01003186.1_326
JPKZ01003186.1	ALN	cds	317361	317635	547	+	0	ID=cds00026;Parent=mRNA00004;Name=JPKZ01003186.1_326;Target=KHN72851.1 1 92 +
JPKZ01003186.1	ALN	cds	318881	318987	237	+	1	ID=cds00027;Parent=mRNA00004;Name=JPKZ01003186.1_326;Target=KHN72851.1 93 127 +
JPKZ01003186.1	ALN	cds	320191	320372	312	+	2	ID=cds00028;Parent=mRNA00004;Name=JPKZ01003186.1_326;Target=KHN72851.1 128 188 +
JPKZ01003186.1	ALN	cds	320935	321109	293	+	0	ID=cds00029;Parent=mRNA00004;Name=JPKZ01003186.1_326;Target=KHN72851.1 189 246 +
JPKZ01003186.1	ALN	cds	321588	321703	238	+	2	ID=cds00030;Parent=mRNA00004;Name=JPKZ01003186.1_326;Target=KHN72851.1 247 285 +
JPKZ01003186.1	ALN	cds	322487	322648	320	+	0	ID=cds00031;Parent=mRNA00004;Name=JPKZ01003186.1_326;Target=KHN72851.1 286 339 +
JPKZ01003186.1	ALN	cds	323459	323606	272	+	0	ID=cds00032;Parent=mRNA00004;Name=JPKZ01003186.1_326;Target=KHN72851.1 340 388 +
JPKZ01003186.1	ALN	cds	323936	324099	313	+	2	ID=cds00033;Parent=mRNA00004;Name=JPKZ01003186.1_326;Target=KHN72851.1 389 443 +
JPKZ01003186.1	ALN	cds	324415	324593	357	+	0	ID=cds00034;Parent=mRNA00004;Name=JPKZ01003186.1_326;Target=KHN72851.1 444 503 +
JPKZ01003186.1	ALN	cds	325110	325185	166	+	1	ID=cds00035;Parent=mRNA00004;Name=JPKZ01003186.1_326;Target=KHN72851.1 504 528 +
JPKZ01003186.1	ALN	cds	325512	325697	314	+	0	ID=cds00036;Parent=mRNA00004;Name=JPKZ01003186.1_326;Target=KHN72851.1 529 590 +
JPKZ01003186.1	ALN	cds	326661	326768	232	+	0	ID=cds00037;Parent=mRNA00004;Name=JPKZ01003186.1_326;Target=KHN72851.1 591 626 +
JPKZ01003186.1	ALN	cds	327238	327309	136	+	0	ID=cds00038;Parent=mRNA00004;Name=JPKZ01003186.1_326;Target=KHN72851.1 627 650 +
JPKZ01003186.1	ALN	cds	328812	329013	361	+	0	ID=cds00039;Parent=mRNA00004;Name=JPKZ01003186.1_326;Target=KHN72851.1 651 717 +
JPKZ01003186.1	ALN	cds	329489	329647	307	+	2	ID=cds00040;Parent=mRNA00004;Name=JPKZ01003186.1_326;Target=KHN72851.1 718 770 +
JPKZ01003186.1	ALN	cds	330021	330537	-929	+	2	ID=cds00041;Parent=mRNA00004;Name=JPKZ01003186.1_326;Target=KHN72851.1 771 835 +
JPKZ01003186.1	ALN	cds	331296	331341	115	+	1	ID=cds00042;Parent=mRNA00004;Name=JPKZ01003186.1_326;Target=KHN72851.1 836 850 +
JPKZ01003186.1	ALN	cds	331445	331542	176	+	0	ID=cds00043;Parent=mRNA00004;Name=JPKZ01003186.1_326;Target=KHN72851.1 851 883 +
JPKZ01003186.1	ALN	cds	332131	332323	370	+	1	ID=cds00044;Parent=mRNA00004;Name=JPKZ01003186.1_326;Target=KHN72851.1 884 947 +
JPKZ01003186.1	ALN	cds	332666	332770	201	+	0	ID=cds00045;Parent=mRNA00004;Name=JPKZ01003186.1_326;Target=KHN72851.1 948 982 +
JPKZ01003186.1	ALN	cds	333065	333247	321	+	0	ID=cds00046;Parent=mRNA00004;Name=JPKZ01003186.1_326;Target=KHN72851.1 983 1043 +
JPKZ01003186.1	ALN	cds	334432	334512	185	+	0	ID=cds00047;Parent=mRNA00004;Name=JPKZ01003186.1_326;Target=KHN72851.1 1044 1070 +
JPKZ01003186.1	ALN	cds	335461	335520	151	+	0	ID=cds00048;Parent=mRNA00004;Name=JPKZ01003186.1_326;Target=KHN72851.1 1071 1090 +
##sequence-region	JPKZ01001678.1 1252353 1309696
JPKZ01001678.1	ALN	gene	1254364	1284692	902	+	.	ID=gene00005;Name=JPKZ01001678.1_1269
JPKZ01001678.1	ALN	mRNA	1254364	1284692	902	+	.	ID=mRNA00005;Parent=gene00005;Name=JPKZ01001678.1_1269
JPKZ01001678.1	ALN	cds	1254364	1254447	235	+	0	ID=cds00049;Parent=mRNA00005;Name=JPKZ01001678.1_1269;Target=KHN80783.1 1 28 +
JPKZ01001678.1	ALN	cds	1254713	1254887	310	+	0	ID=cds00050;Parent=mRNA00005;Name=JPKZ01001678.1_1269;Target=KHN80783.1 29 86 +
JPKZ01001678.1	ALN	cds	1255742	1255941	376	+	2	ID=cds00051;Parent=mRNA00005;Name=JPKZ01001678.1_1269;Target=KHN80783.1 87 153 +
JPKZ01001678.1	ALN	cds	1257094	1257186	186	+	0	ID=cds00052;Parent=mRNA00005;Name=JPKZ01001678.1_1269;Target=KHN80783.1 154 184 +
JPKZ01001678.1	ALN	cds	1257819	1257966	297	+	0	ID=cds00053;Parent=mRNA00005;Name=JPKZ01001678.1_1269;Target=KHN80783.1 185 233 +
JPKZ01001678.1	ALN	cds	1258630	1258707	162	+	2	ID=cds00054;Parent=mRNA00005;Name=JPKZ01001678.1_1269;Target=KHN80783.1 234 259 +
JPKZ01001678.1	ALN	cds	1259141	1259250	219	+	2	ID=cds00055;Parent=mRNA00005;Name=JPKZ01001678.1_1269;Target=KHN80783.1 260 296 +
JPKZ01001678.1	ALN	cds	1260062	1260240	339	+	0	ID=cds00056;Parent=mRNA00005;Name=JPKZ01001678.1_1269;Target=KHN80783.1 297 356 +
JPKZ01001678.1	ALN	cds	1261432	1261516	176	+	1	ID=cds00057;Parent=mRNA00005;Name=JPKZ01001678.1_1269;Target=KHN80783.1 357 384 +
JPKZ01001678.1	ALN	cds	1262682	1262837	295	+	0	ID=cds00058;Parent=mRNA00005;Name=JPKZ01001678.1_1269;Target=KHN80783.1 385 436 +
JPKZ01001678.1	ALN	cds	1264510	1264617	250	+	0	ID=cds00059;Parent=mRNA00005;Name=JPKZ01001678.1_1269;Target=KHN80783.1 437 472 +
JPKZ01001678.1	ALN	cds	1266491	1266646	295	+	0	ID=cds00060;Parent=mRNA00005;Name=JPKZ01001678.1_1269;Target=KHN80783.1 473 524 +
JPKZ01001678.1	ALN	cds	1268319	1268426	250	+	0	ID=cds00061;Parent=mRNA00005;Name=JPKZ01001678.1_1269;Target=KHN80783.1 525 560 +
JPKZ01001678.1	ALN	cds	1270378	1270449	164	+	0	ID=cds00062;Parent=mRNA00005;Name=JPKZ01001678.1_1269;Target=KHN80783.1 561 584 +
JPKZ01001678.1	ALN	cds	1273376	1276022	-2990	+	0	ID=cds00063;Parent=mRNA00005;Name=JPKZ01001678.1_1269;Target=KHN80783.1 585 718 +
JPKZ01001678.1	ALN	cds	1277345	1277516	325	+	2	ID=cds00064;Parent=mRNA00005;Name=JPKZ01001678.1_1269;Target=KHN80783.1 719 776 +
JPKZ01001678.1	ALN	cds	1279833	1279907	133	+	1	ID=cds00065;Parent=mRNA00005;Name=JPKZ01001678.1_1269;Target=KHN80783.1 777 801 +
JPKZ01001678.1	ALN	cds	1280445	1280562	222	+	1	ID=cds00066;Parent=mRNA00005;Name=JPKZ01001678.1_1269;Target=KHN80783.1 802 840 +
JPKZ01001678.1	ALN	cds	1281054	1281158	188	+	0	ID=cds00067;Parent=mRNA00005;Name=JPKZ01001678.1_1269;Target=KHN80783.1 841 875 +
JPKZ01001678.1	ALN	cds	1282924	1283055	271	+	0	ID=cds00068;Parent=mRNA00005;Name=JPKZ01001678.1_1269;Target=KHN80783.1 876 919 +
JPKZ01001678.1	ALN	cds	1283836	1283967	244	+	0	ID=cds00069;Parent=mRNA00005;Name=JPKZ01001678.1_1269;Target=KHN80783.1 920 963 +
JPKZ01001678.1	ALN	cds	1284591	1284692	191	+	0	ID=cds00070;Parent=mRNA00005;Name=JPKZ01001678.1_1269;Target=KHN80783.1 964 997 +
##sequence-region	JPKZ01002568.1 349185 388096
JPKZ01002568.1	ALN	gene	353247	376500	3184	+	.	ID=gene00006;Name=JPKZ01002568.1_364
JPKZ01002568.1	ALN	mRNA	353247	376500	3184	+	.	ID=mRNA00006;Parent=gene00006;Name=JPKZ01002568.1_364
JPKZ01002568.1	ALN	cds	353247	353343	252	+	0	ID=cds00071;Parent=mRNA00006;Name=JPKZ01002568.1_364;Target=KHN76072.1 1 32 +
JPKZ01002568.1	ALN	cds	354054	354235	329	+	2	ID=cds00072;Parent=mRNA00006;Name=JPKZ01002568.1_364;Target=KHN76072.1 33 93 +
JPKZ01002568.1	ALN	cds	354964	355147	312	+	0	ID=cds00073;Parent=mRNA00006;Name=JPKZ01002568.1_364;Target=KHN76072.1 94 154 +
JPKZ01002568.1	ALN	cds	358944	359059	218	+	2	ID=cds00074;Parent=mRNA00006;Name=JPKZ01002568.1_364;Target=KHN76072.1 155 193 +
JPKZ01002568.1	ALN	cds	359520	359597	165	+	0	ID=cds00075;Parent=mRNA00006;Name=JPKZ01002568.1_364;Target=KHN76072.1 194 219 +
JPKZ01002568.1	ALN	cds	359994	360077	189	+	0	ID=cds00076;Parent=mRNA00006;Name=JPKZ01002568.1_364;Target=KHN76072.1 220 247 +
JPKZ01002568.1	ALN	cds	361054	361201	292	+	0	ID=cds00077;Parent=mRNA00006;Name=JPKZ01002568.1_364;Target=KHN76072.1 248 296 +
JPKZ01002568.1	ALN	cds	361497	361651	297	+	2	ID=cds00078;Parent=mRNA00006;Name=JPKZ01002568.1_364;Target=KHN76072.1 297 348 +
JPKZ01002568.1	ALN	cds	362599	363038	-555	+	0	ID=cds00079;Parent=mRNA00006;Name=JPKZ01002568.1_364;Target=KHN76072.1 409 432 +
JPKZ01002568.1	ALN	cds	363399	363587	319	+	1	ID=cds00080;Parent=mRNA00006;Name=JPKZ01002568.1_364;Target=KHN76072.1 433 495 +
JPKZ01002568.1	ALN	cds	364478	364585	223	+	1	ID=cds00081;Parent=mRNA00006;Name=JPKZ01002568.1_364;Target=KHN76072.1 496 531 +
JPKZ01002568.1	ALN	cds	365239	365310	156	+	1	ID=cds00082;Parent=mRNA00006;Name=JPKZ01002568.1_364;Target=KHN76072.1 532 555 +
JPKZ01002568.1	ALN	cds	365708	365818	227	+	1	ID=cds00083;Parent=mRNA00006;Name=JPKZ01002568.1_364;Target=KHN76072.1 556 592 +
JPKZ01002568.1	ALN	cds	366404	366575	320	+	1	ID=cds00084;Parent=mRNA00006;Name=JPKZ01002568.1_364;Target=KHN76072.1 593 649 +
JPKZ01002568.1	ALN	cds	367813	367971	321	+	0	ID=cds00085;Parent=mRNA00006;Name=JPKZ01002568.1_364;Target=KHN76072.1 650 702 +
JPKZ01002568.1	ALN	cds	372034	372217	328	+	0	ID=cds00086;Parent=mRNA00006;Name=JPKZ01002568.1_364;Target=KHN76072.1 703 764 +
JPKZ01002568.1	ALN	cds	372626	372674	107	+	2	ID=cds00087;Parent=mRNA00006;Name=JPKZ01002568.1_364;Target=KHN76072.1 765 780 +
JPKZ01002568.1	ALN	cds	373459	373556	185	+	1	ID=cds00088;Parent=mRNA00006;Name=JPKZ01002568.1_364;Target=KHN76072.1 781 813 +
JPKZ01002568.1	ALN	cds	374228	374420	346	+	2	ID=cds00089;Parent=mRNA00006;Name=JPKZ01002568.1_364;Target=KHN76072.1 814 877 +
JPKZ01002568.1	ALN	cds	376360	376500	251	+	1	ID=cds00090;Parent=mRNA00006;Name=JPKZ01002568.1_364;Target=KHN76072.1 878 924 +
##sequence-region	JPKZ01001742.1 91137 148480
JPKZ01001742.1	ALN	gene	99074	139059	2374	-	.	ID=gene00007;Name=JPKZ01001742.1_119
JPKZ01001742.1	ALN	mRNA	99074	139059	2374	-	.	ID=mRNA00007;Parent=gene00007;Name=JPKZ01001742.1_119
JPKZ01001742.1	ALN	cds	138865	139059	443	-	0	ID=cds00091;Parent=mRNA00007;Name=JPKZ01001742.1_119;Target=KHN80444.1 1 65 +
JPKZ01001742.1	ALN	cds	132539	132716	311	-	0	ID=cds00092;Parent=mRNA00007;Name=JPKZ01001742.1_119;Target=KHN80444.1 66 124 +
JPKZ01001742.1	ALN	cds	124368	124486	241	-	2	ID=cds00093;Parent=mRNA00007;Name=JPKZ01001742.1_119;Target=KHN80444.1 125 164 +
JPKZ01001742.1	ALN	cds	120836	120958	249	-	0	ID=cds00094;Parent=mRNA00007;Name=JPKZ01001742.1_119;Target=KHN80444.1 165 205 +
JPKZ01001742.1	ALN	cds	118848	118937	204	-	0	ID=cds00095;Parent=mRNA00007;Name=JPKZ01001742.1_119;Target=KHN80444.1 206 235 +
JPKZ01001742.1	ALN	cds	117316	117496	309	-	0	ID=cds00096;Parent=mRNA00007;Name=JPKZ01001742.1_119;Target=KHN80444.1 236 295 +
JPKZ01001742.1	ALN	cds	116030	116106	155	-	2	ID=cds00097;Parent=mRNA00007;Name=JPKZ01001742.1_119;Target=KHN80444.1 296 321 +
JPKZ01001742.1	ALN	cds	115371	115490	213	-	0	ID=cds00098;Parent=mRNA00007;Name=JPKZ01001742.1_119;Target=KHN80444.1 322 361 +
JPKZ01001742.1	ALN	cds	113129	113291	308	-	0	ID=cds00099;Parent=mRNA00007;Name=JPKZ01001742.1_119;Target=KHN80444.1 362 415 +
JPKZ01001742.1	ALN	cds	110446	110658	399	-	2	ID=cds00100;Parent=mRNA00007;Name=JPKZ01001742.1_119;Target=KHN80444.1 416 486 +
JPKZ01001742.1	ALN	cds	108864	109030	312	-	2	ID=cds00101;Parent=mRNA00007;Name=JPKZ01001742.1_119;Target=KHN80444.1 487 542 +
JPKZ01001742.1	ALN	cds	108334	108423	164	-	0	ID=cds00102;Parent=mRNA00007;Name=JPKZ01001742.1_119;Target=KHN80444.1 543 572 +
JPKZ01001742.1	ALN	cds	107518	108074	-972	-	0	ID=cds00103;Parent=mRNA00007;Name=JPKZ01001742.1_119;Target=KHN80444.1 598 662 +
JPKZ01001742.1	ALN	cds	106622	106784	349	-	1	ID=cds00104;Parent=mRNA00007;Name=JPKZ01001742.1_119;Target=KHN80444.1 663 717 +
JPKZ01001742.1	ALN	cds	102602	102763	327	-	0	ID=cds00105;Parent=mRNA00007;Name=JPKZ01001742.1_119;Target=KHN80444.1 718 771 +
JPKZ01001742.1	ALN	cds	99074	99242	308	-	0	ID=cds00106;Parent=mRNA00007;Name=JPKZ01001742.1_119;Target=KHN80444.1 772 827 +
##sequence-region	JPKZ01001546.1 146433 185344
JPKZ01001546.1	ALN	gene	150815	168033	1883	+	.	ID=gene00008;Name=JPKZ01001546.1_159
JPKZ01001546.1	ALN	mRNA	150815	168033	1883	+	.	ID=mRNA00008;Parent=gene00008;Name=JPKZ01001546.1_159
JPKZ01001546.1	ALN	cds	150815	150947	269	+	0	ID=cds00107;Parent=mRNA00008;Name=JPKZ01001546.1_159;Target=s6706 1 44 +
JPKZ01001546.1	ALN	cds	151181	151360	317	+	2	ID=cds00108;Parent=mRNA00008;Name=JPKZ01001546.1_159;Target=s6706 45 104 +
JPKZ01001546.1	ALN	cds	151779	151852	176	+	2	ID=cds00109;Parent=mRNA00008;Name=JPKZ01001546.1_159;Target=s6706 105 129 +
JPKZ01001546.1	ALN	cds	161912	162067	296	+	0	ID=cds00110;Parent=mRNA00008;Name=JPKZ01001546.1_159;Target=s6706 130 181 +
JPKZ01001546.1	ALN	cds	163875	164077	344	+	0	ID=cds00111;Parent=mRNA00008;Name=JPKZ01001546.1_159;Target=s6706 182 249 +
JPKZ01001546.1	ALN	cds	165681	165831	271	+	1	ID=cds00112;Parent=mRNA00008;Name=JPKZ01001546.1_159;Target=s6706 250 299 +
JPKZ01001546.1	ALN	cds	167290	167451	297	+	0	ID=cds00113;Parent=mRNA00008;Name=JPKZ01001546.1_159;Target=s6706 300 353 +
JPKZ01001546.1	ALN	cds	167845	168033	330	+	0	ID=cds00114;Parent=mRNA00008;Name=JPKZ01001546.1_159;Target=s6706 354 416 +
##sequence-region	JPKZ01002350.1 1 19456
JPKZ01002350.1	ALN	gene	1905	17567	1489	-	.	ID=gene00009;Name=JPKZ01002350.1_9
JPKZ01002350.1	ALN	mRNA	1905	17567	1489	-	.	ID=mRNA00009;Parent=gene00009;Name=JPKZ01002350.1_9
JPKZ01002350.1	ALN	cds	17500	17567	116	-	0	ID=cds00115;Parent=mRNA00009;Name=JPKZ01002350.1_9;Target=s6686 1 22 +
JPKZ01002350.1	ALN	cds	16414	16590	325	-	1	ID=cds00116;Parent=mRNA00009;Name=JPKZ01002350.1_9;Target=s6686 23 81 +
JPKZ01002350.1	ALN	cds	15436	15547	248	-	1	ID=cds00117;Parent=mRNA00009;Name=JPKZ01002350.1_9;Target=s6686 82 118 +
JPKZ01002350.1	ALN	cds	13870	14040	339	-	0	ID=cds00118;Parent=mRNA00009;Name=JPKZ01002350.1_9;Target=s6686 119 175 +
JPKZ01002350.1	ALN	cds	5838	6055	369	-	0	ID=cds00119;Parent=mRNA00009;Name=JPKZ01002350.1_9;Target=s6686 176 251 +
JPKZ01002350.1	ALN	cds	3953	4025	149	-	1	ID=cds00120;Parent=mRNA00009;Name=JPKZ01002350.1_9;Target=s6686 252 275 +
JPKZ01002350.1	ALN	cds	3002	3025	19	-	0	ID=cds00121;Parent=mRNA00009;Name=JPKZ01002350.1_9;Target=s6686 276 283 +
JPKZ01002350.1	ALN	cds	2748	2862	229	-	0	ID=cds00122;Parent=mRNA00009;Name=JPKZ01002350.1_9;Target=s6686 284 317 +
JPKZ01002350.1	ALN	cds	2308	2321	2	-	2	ID=cds00123;Parent=mRNA00009;Name=JPKZ01002350.1_9;Target=s6686 318 321 +
JPKZ01002350.1	ALN	cds	2065	2204	231	-	0	ID=cds00124;Parent=mRNA00009;Name=JPKZ01002350.1_9;Target=s6686 322 368 +
JPKZ01002350.1	ALN	cds	1905	1944	35	-	1	ID=cds00125;Parent=mRNA00009;Name=JPKZ01002350.1_9;Target=s6686 369 381 +
##sequence-region	JPKZ01001951.1 1 19456
JPKZ01001951.1	ALN	gene	428	16346	3688	+	.	ID=gene00010;Name=JPKZ01001951.1_8
JPKZ01001951.1	ALN	mRNA	428	16346	3688	+	.	ID=mRNA00010;Parent=gene00010;Name=JPKZ01001951.1_8
JPKZ01001951.1	ALN	cds	428	545	238	+	0	ID=cds00126;Parent=mRNA00010;Name=JPKZ01001951.1_8;Target=KHN79027.1 1 39 +
JPKZ01001951.1	ALN	cds	1423	1538	233	+	2	ID=cds00127;Parent=mRNA00010;Name=JPKZ01001951.1_8;Target=KHN79027.1 40 78 +
JPKZ01001951.1	ALN	cds	1892	1986	194	+	0	ID=cds00128;Parent=mRNA00010;Name=JPKZ01001951.1_8;Target=KHN79027.1 79 110 +
JPKZ01001951.1	ALN	cds	3963	4223	454	+	1	ID=cds00129;Parent=mRNA00010;Name=JPKZ01001951.1_8;Target=KHN79027.1 111 197 +
JPKZ01001951.1	ALN	cds	7673	7925	456	+	1	ID=cds00130;Parent=mRNA00010;Name=JPKZ01001951.1_8;Target=KHN79027.1 198 281 +
JPKZ01001951.1	ALN	cds	8753	8840	195	+	0	ID=cds00131;Parent=mRNA00010;Name=JPKZ01001951.1_8;Target=KHN79027.1 282 310 +
JPKZ01001951.1	ALN	cds	9248	9411	286	+	2	ID=cds00132;Parent=mRNA00010;Name=JPKZ01001951.1_8;Target=KHN79027.1 311 365 +
JPKZ01001951.1	ALN	cds	9935	10132	361	+	0	ID=cds00133;Parent=mRNA00010;Name=JPKZ01001951.1_8;Target=KHN79027.1 366 431 +
JPKZ01001951.1	ALN	cds	10859	10951	200	+	0	ID=cds00134;Parent=mRNA00010;Name=JPKZ01001951.1_8;Target=KHN79027.1 432 462 +
JPKZ01001951.1	ALN	cds	12131	12271	287	+	0	ID=cds00135;Parent=mRNA00010;Name=JPKZ01001951.1_8;Target=KHN79027.1 463 509 +
JPKZ01001951.1	ALN	cds	13283	13423	287	+	0	ID=cds00136;Parent=mRNA00010;Name=JPKZ01001951.1_8;Target=KHN79027.1 510 556 +
JPKZ01001951.1	ALN	cds	14282	14503	414	+	0	ID=cds00137;Parent=mRNA00010;Name=JPKZ01001951.1_8;Target=KHN79027.1 557 630 +
JPKZ01001951.1	ALN	cds	15056	15232	357	+	0	ID=cds00138;Parent=mRNA00010;Name=JPKZ01001951.1_8;Target=KHN79027.1 631 689 +
JPKZ01001951.1	ALN	cds	15643	15792	282	+	0	ID=cds00139;Parent=mRNA00010;Name=JPKZ01001951.1_8;Target=KHN79027.1 690 739 +
JPKZ01001951.1	ALN	cds	16215	16346	246	+	0	ID=cds00140;Parent=mRNA00010;Name=JPKZ01001951.1_8;Target=KHN79027.1 740 783 +
##sequence-region	JPKZ01000595.1 367617 406528
JPKZ01000595.1	ALN	gene	389574	395080	1507	+	.	ID=gene00011;Name=JPKZ01000595.1_392
JPKZ01000595.1	ALN	mRNA	389574	395080	1507	+	.	ID=mRNA00011;Parent=gene00011;Name=JPKZ01000595.1_392
JPKZ01000595.1	ALN	cds	389574	389733	-26	+	0	ID=cds00141;Parent=mRNA00011;Name=JPKZ01000595.1_392;Target=s6808 1 76 +
JPKZ01000595.1	ALN	cds	389788	389921	213	+	2	ID=cds00142;Parent=mRNA00011;Name=JPKZ01000595.1_392;Target=s6808 77 127 +
JPKZ01000595.1	ALN	cds	390699	390835	293	+	0	ID=cds00143;Parent=mRNA00011;Name=JPKZ01000595.1_392;Target=s6808 128 173 +
JPKZ01000595.1	ALN	cds	391189	391387	368	+	1	ID=cds00144;Parent=mRNA00011;Name=JPKZ01000595.1_392;Target=s6808 174 239 +
JPKZ01000595.1	ALN	cds	392715	392861	264	+	0	ID=cds00145;Parent=mRNA00011;Name=JPKZ01000595.1_392;Target=s6808 240 288 +
JPKZ01000595.1	ALN	cds	394183	394353	348	+	0	ID=cds00146;Parent=mRNA00011;Name=JPKZ01000595.1_392;Target=s6808 289 345 +
JPKZ01000595.1	ALN	cds	394901	395080	382	+	0	ID=cds00147;Parent=mRNA00011;Name=JPKZ01000595.1_392;Target=s6808 346 405 +
##sequence-region	JPKZ01000595.1 367617 406528
JPKZ01000595.1	ALN	gene	386049	389798	842	+	.	ID=gene00012;Name=JPKZ01000595.1_387
JPKZ01000595.1	ALN	mRNA	386049	389798	842	+	.	ID=mRNA00012;Parent=gene00012;Name=JPKZ01000595.1_387
JPKZ01000595.1	ALN	cds	386049	386168	280	+	0	ID=cds00148;Parent=mRNA00012;Name=JPKZ01000595.1_387;Target=s6808 2 41 +
JPKZ01000595.1	ALN	cds	387223	387373	270	+	0	ID=cds00149;Parent=mRNA00012;Name=JPKZ01000595.1_387;Target=s6808 42 86 +
JPKZ01000595.1	ALN	cds	388099	388232	174	+	2	ID=cds00150;Parent=mRNA00012;Name=JPKZ01000595.1_387;Target=s6808 87 127 +
JPKZ01000595.1	ALN	cds	389010	389146	293	+	0	ID=cds00151;Parent=mRNA00012;Name=JPKZ01000595.1_387;Target=s6808 128 173 +
JPKZ01000595.1	ALN	cds	389500	389574	134	+	1	ID=cds00152;Parent=mRNA00012;Name=JPKZ01000595.1_387;Target=s6808 174 198 +
JPKZ01000595.1	ALN	cds	389723	389733	5	+	1	ID=cds00153;Parent=mRNA00012;Name=JPKZ01000595.1_387;Target=s6808 199 201 +
JPKZ01000595.1	ALN	cds	389788	389798	9	+	2	ID=cds00154;Parent=mRNA00012;Name=JPKZ01000595.1_387;Target=s6808 202 205 +
##sequence-region	JPKZ01002970.1 1 19456
JPKZ01002970.1	ALN	gene	1331	10957	1823	-	.	ID=gene00013;Name=JPKZ01002970.1_6
JPKZ01002970.1	ALN	mRNA	1331	10957	1823	-	.	ID=mRNA00013;Parent=gene00013;Name=JPKZ01002970.1_6
JPKZ01002970.1	ALN	cds	10881	10957	184	-	0	ID=cds00155;Parent=mRNA00013;Name=JPKZ01002970.1_6;Target=s6851 1 26 +
JPKZ01002970.1	ALN	cds	10577	10685	222	-	1	ID=cds00156;Parent=mRNA00013;Name=JPKZ01002970.1_6;Target=s6851 27 62 +
JPKZ01002970.1	ALN	cds	7715	7894	356	-	0	ID=cds00157;Parent=mRNA00013;Name=JPKZ01002970.1_6;Target=s6851 63 122 +
JPKZ01002970.1	ALN	cds	5815	6024	400	-	0	ID=cds00158;Parent=mRNA00013;Name=JPKZ01002970.1_6;Target=s6851 123 192 +
JPKZ01002970.1	ALN	cds	3957	4094	276	-	0	ID=cds00159;Parent=mRNA00013;Name=JPKZ01002970.1_6;Target=s6851 193 238 +
JPKZ01002970.1	ALN	cds	2433	2556	236	-	0	ID=cds00160;Parent=mRNA00013;Name=JPKZ01002970.1_6;Target=s6851 239 279 +
JPKZ01002970.1	ALN	cds	1999	2067	134	-	2	ID=cds00161;Parent=mRNA00013;Name=JPKZ01002970.1_6;Target=s6851 280 302 +
JPKZ01002970.1	ALN	cds	1611	1761	285	-	2	ID=cds00162;Parent=mRNA00013;Name=JPKZ01002970.1_6;Target=s6851 303 353 +
JPKZ01002970.1	ALN	cds	1331	1409	185	-	1	ID=cds00163;Parent=mRNA00013;Name=JPKZ01002970.1_6;Target=s6851 354 379 +
##sequence-region	JPKZ01014295.1 367617 406528
JPKZ01014295.1	ALN	gene	376885	387993	968	-	.	ID=gene00014;Name=JPKZ01014295.1_382
JPKZ01014295.1	ALN	mRNA	376885	387993	968	-	.	ID=mRNA00014;Parent=gene00014;Name=JPKZ01014295.1_382
JPKZ01014295.1	ALN	cds	387965	387993	58	-	0	ID=cds00164;Parent=mRNA00014;Name=JPKZ01014295.1_382;Target=s6784 1 10 +
JPKZ01014295.1	ALN	cds	387819	387913	167	-	1	ID=cds00165;Parent=mRNA00014;Name=JPKZ01014295.1_382;Target=s6784 11 41 +
JPKZ01014295.1	ALN	cds	387449	387780	588	-	2	ID=cds00166;Parent=mRNA00014;Name=JPKZ01014295.1_382;Target=s6784 42 152 +
JPKZ01014295.1	ALN	cds	376885	377055	328	-	0	ID=cds00167;Parent=mRNA00014;Name=JPKZ01014295.1_382;Target=s6784 153 209 +
##sequence-region	JPKZ01001677.1 183297 222208
JPKZ01001677.1	ALN	gene	185016	203896	1257	+	.	ID=gene00015;Name=JPKZ01001677.1_194
JPKZ01001677.1	ALN	mRNA	185016	203896	1257	+	.	ID=mRNA00015;Parent=gene00015;Name=JPKZ01001677.1_194
JPKZ01001677.1	ALN	cds	185016	185055	64	+	0	ID=cds00168;Parent=mRNA00015;Name=JPKZ01001677.1_194;Target=s6821 1 11 +
JPKZ01001677.1	ALN	cds	185749	186002	308	+	2	ID=cds00169;Parent=mRNA00015;Name=JPKZ01001677.1_194;Target=s6821 12 102 +
JPKZ01001677.1	ALN	cds	192257	192331	151	+	0	ID=cds00170;Parent=mRNA00015;Name=JPKZ01001677.1_194;Target=s6821 103 127 +
JPKZ01001677.1	ALN	cds	193611	193771	264	+	0	ID=cds00171;Parent=mRNA00015;Name=JPKZ01001677.1_194;Target=s6821 128 182 +
JPKZ01001677.1	ALN	cds	194297	194463	342	+	1	ID=cds00172;Parent=mRNA00015;Name=JPKZ01001677.1_194;Target=s6821 183 237 +
JPKZ01001677.1	ALN	cds	195168	195264	182	+	2	ID=cds00173;Parent=mRNA00015;Name=JPKZ01001677.1_194;Target=s6821 238 270 +
JPKZ01001677.1	ALN	cds	195452	195575	226	+	1	ID=cds00174;Parent=mRNA00015;Name=JPKZ01001677.1_194;Target=s6821 271 311 +
JPKZ01001677.1	ALN	cds	196759	196866	210	+	0	ID=cds00175;Parent=mRNA00015;Name=JPKZ01001677.1_194;Target=s6821 312 347 +
JPKZ01001677.1	ALN	cds	197309	197443	-51	+	0	ID=cds00176;Parent=mRNA00015;Name=JPKZ01001677.1_194;Target=s6821 348 395 +
JPKZ01001677.1	ALN	cds	197921	198057	267	+	0	ID=cds00177;Parent=mRNA00015;Name=JPKZ01001677.1_194;Target=s6821 396 441 +
JPKZ01001677.1	ALN	cds	198534	199633	-1394	+	1	ID=cds00178;Parent=mRNA00015;Name=JPKZ01001677.1_194;Target=s6821 482 528 +
JPKZ01001677.1	ALN	cds	200296	200527	465	+	2	ID=cds00179;Parent=mRNA00015;Name=JPKZ01001677.1_194;Target=s6821 529 605 +
JPKZ01001677.1	ALN	cds	201233	201409	354	+	1	ID=cds00180;Parent=mRNA00015;Name=JPKZ01001677.1_194;Target=s6821 606 664 +
JPKZ01001677.1	ALN	cds	202926	203101	328	+	1	ID=cds00181;Parent=mRNA00015;Name=JPKZ01001677.1_194;Target=s6821 665 723 +
JPKZ01001677.1	ALN	cds	203737	203896	359	+	2	ID=cds00182;Parent=mRNA00015;Name=JPKZ01001677.1_194;Target=s6821 724 776 +
##sequence-region	JPKZ01000733.1 54273 130048
JPKZ01000733.1	ALN	gene	71946	92687	1886	+	.	ID=gene00016;Name=JPKZ01000733.1_82
JPKZ01000733.1	ALN	mRNA	71946	92687	1886	+	.	ID=mRNA00016;Parent=gene00016;Name=JPKZ01000733.1_82
JPKZ01000733.1	ALN	cds	71946	72063	274	+	0	ID=cds00183;Parent=mRNA00016;Name=JPKZ01000733.1_82;Target=KHN85734.1 1 39 +
JPKZ01000733.1	ALN	cds	73885	74049	301	+	2	ID=cds00184;Parent=mRNA00016;Name=JPKZ01000733.1_82;Target=KHN85734.1 40 94 +
JPKZ01000733.1	ALN	cds	74699	74741	112	+	2	ID=cds00185;Parent=mRNA00016;Name=JPKZ01000733.1_82;Target=KHN85734.1 95 109 +
JPKZ01000733.1	ALN	cds	76735	76879	262	+	1	ID=cds00186;Parent=mRNA00016;Name=JPKZ01000733.1_82;Target=KHN85734.1 110 157 +
JPKZ01000733.1	ALN	cds	77640	77800	168	+	0	ID=cds00187;Parent=mRNA00016;Name=JPKZ01000733.1_82;Target=KHN85734.1 158 211 +
JPKZ01000733.1	ALN	cds	81280	81408	245	+	1	ID=cds00188;Parent=mRNA00016;Name=JPKZ01000733.1_82;Target=KHN85734.1 212 254 +
JPKZ01000733.1	ALN	cds	82836	82965	239	+	1	ID=cds00189;Parent=mRNA00016;Name=JPKZ01000733.1_82;Target=KHN85734.1 255 297 +
JPKZ01000733.1	ALN	cds	84737	84890	299	+	0	ID=cds00190;Parent=mRNA00016;Name=JPKZ01000733.1_82;Target=KHN85734.1 298 348 +
JPKZ01000733.1	ALN	cds	87589	87707	254	+	2	ID=cds00191;Parent=mRNA00016;Name=JPKZ01000733.1_82;Target=KHN85734.1 349 388 +
JPKZ01000733.1	ALN	cds	92619	92687	165	+	0	ID=cds00192;Parent=mRNA00016;Name=JPKZ01000733.1_82;Target=KHN85734.1 389 411 +
##sequence-region	JPKZ01002351.1 238593 259072
JPKZ01002351.1	ALN	gene	242716	245690	474	+	.	ID=gene00017;Name=JPKZ01002351.1_244
JPKZ01002351.1	ALN	mRNA	242716	245690	474	+	.	ID=mRNA00017;Parent=gene00017;Name=JPKZ01002351.1_244
JPKZ01002351.1	ALN	cds	242716	242857	303	+	0	ID=cds00193;Parent=mRNA00017;Name=JPKZ01002351.1_244;Target=KHN77191.1 1 47 +
JPKZ01002351.1	ALN	cds	245578	245690	237	+	2	ID=cds00194;Parent=mRNA00017;Name=JPKZ01002351.1_244;Target=KHN77191.1 48 85 +
##sequence-region	JPKZ01002896.1 422913 498688
JPKZ01002896.1	ALN	gene	426048	446955	44	-	.	ID=gene00018;Name=JPKZ01002896.1_436
JPKZ01002896.1	ALN	mRNA	426048	446955	44	-	.	ID=mRNA00018;Parent=gene00018;Name=JPKZ01002896.1_436
JPKZ01002896.1	ALN	cds	446077	446955	-1736	-	0	ID=cds00195;Parent=mRNA00018;Name=JPKZ01002896.1_436;Target=KHN74588.1 1 83 +
JPKZ01002896.1	ALN	cds	441802	441973	331	-	0	ID=cds00196;Parent=mRNA00018;Name=JPKZ01002896.1_436;Target=KHN74588.1 84 140 +
JPKZ01002896.1	ALN	cds	440150	440385	485	-	2	ID=cds00197;Parent=mRNA00018;Name=JPKZ01002896.1_436;Target=KHN74588.1 141 219 +
JPKZ01002896.1	ALN	cds	438789	438976	382	-	0	ID=cds00198;Parent=mRNA00018;Name=JPKZ01002896.1_436;Target=KHN74588.1 220 282 +
JPKZ01002896.1	ALN	cds	437967	438065	181	-	1	ID=cds00199;Parent=mRNA00018;Name=JPKZ01002896.1_436;Target=KHN74588.1 283 315 +
JPKZ01002896.1	ALN	cds	436761	436856	175	-	1	ID=cds00200;Parent=mRNA00018;Name=JPKZ01002896.1_436;Target=KHN74588.1 316 347 +
JPKZ01002896.1	ALN	cds	434381	435172	-1249	-	1	ID=cds00201;Parent=mRNA00018;Name=JPKZ01002896.1_436;Target=KHN74588.1 348 453 +
JPKZ01002896.1	ALN	cds	433600	433862	445	-	1	ID=cds00202;Parent=mRNA00018;Name=JPKZ01002896.1_436;Target=KHN74588.1 454 540 +
JPKZ01002896.1	ALN	cds	432788	432886	195	-	2	ID=cds00203;Parent=mRNA00018;Name=JPKZ01002896.1_436;Target=KHN74588.1 541 573 +
JPKZ01002896.1	ALN	cds	431707	432182	-767	-	2	ID=cds00204;Parent=mRNA00018;Name=JPKZ01002896.1_436;Target=KHN74588.1 606 637 +
JPKZ01002896.1	ALN	cds	430935	431057	242	-	0	ID=cds00205;Parent=mRNA00018;Name=JPKZ01002896.1_436;Target=KHN74588.1 638 678 +
JPKZ01002896.1	ALN	cds	430266	430450	346	-	0	ID=cds00206;Parent=mRNA00018;Name=JPKZ01002896.1_436;Target=KHN74588.1 679 739 +
JPKZ01002896.1	ALN	cds	429385	429544	291	-	1	ID=cds00207;Parent=mRNA00018;Name=JPKZ01002896.1_436;Target=KHN74588.1 740 793 +
JPKZ01002896.1	ALN	cds	428910	429076	334	-	0	ID=cds00208;Parent=mRNA00018;Name=JPKZ01002896.1_436;Target=KHN74588.1 794 848 +
JPKZ01002896.1	ALN	cds	428089	428326	439	-	1	ID=cds00209;Parent=mRNA00018;Name=JPKZ01002896.1_436;Target=KHN74588.1 849 928 +
JPKZ01002896.1	ALN	cds	427392	427734	635	-	0	ID=cds00210;Parent=mRNA00018;Name=JPKZ01002896.1_436;Target=KHN74588.1 929 1042 +
JPKZ01002896.1	ALN	cds	426048	426182	243	-	2	ID=cds00211;Parent=mRNA00018;Name=JPKZ01002896.1_436;Target=KHN74588.1 1043 1087 +
##sequence-region	JPKZ01001737.1 1 37888
JPKZ01001737.1	ALN	gene	269	28386	2432	-	.	ID=gene00019;Name=JPKZ01001737.1_14
JPKZ01001737.1	ALN	mRNA	269	28386	2432	-	.	ID=mRNA00019;Parent=gene00019;Name=JPKZ01001737.1_14
JPKZ01001737.1	ALN	cds	28167	28386	465	-	0	ID=cds00212;Parent=mRNA00019;Name=JPKZ01001737.1_14;Target=KHN80510.1 1 73 +
JPKZ01001737.1	ALN	cds	21080	21275	383	-	2	ID=cds00213;Parent=mRNA00019;Name=JPKZ01001737.1_14;Target=KHN80510.1 74 139 +
JPKZ01001737.1	ALN	cds	19370	19454	184	-	1	ID=cds00214;Parent=mRNA00019;Name=JPKZ01001737.1_14;Target=KHN80510.1 140 167 +
JPKZ01001737.1	ALN	cds	17422	17718	563	-	0	ID=cds00215;Parent=mRNA00019;Name=JPKZ01001737.1_14;Target=KHN80510.1 168 266 +
JPKZ01001737.1	ALN	cds	16401	16646	461	-	0	ID=cds00216;Parent=mRNA00019;Name=JPKZ01001737.1_14;Target=KHN80510.1 267 348 +
JPKZ01001737.1	ALN	cds	14362	14528	333	-	0	ID=cds00217;Parent=mRNA00019;Name=JPKZ01001737.1_14;Target=KHN80510.1 349 404 +
JPKZ01001737.1	ALN	cds	9632	9761	275	-	1	ID=cds00218;Parent=mRNA00019;Name=JPKZ01001737.1_14;Target=KHN80510.1 405 447 +
JPKZ01001737.1	ALN	cds	9094	9237	275	-	0	ID=cds00219;Parent=mRNA00019;Name=JPKZ01001737.1_14;Target=KHN80510.1 448 495 +
JPKZ01001737.1	ALN	cds	7264	8136	-1626	-	0	ID=cds00220;Parent=mRNA00019;Name=JPKZ01001737.1_14;Target=KHN80510.1 526 591 +
JPKZ01001737.1	ALN	cds	5467	5539	168	-	0	ID=cds00221;Parent=mRNA00019;Name=JPKZ01001737.1_14;Target=KHN80510.1 592 615 +
JPKZ01001737.1	ALN	cds	4957	5055	208	-	2	ID=cds00222;Parent=mRNA00019;Name=JPKZ01001737.1_14;Target=KHN80510.1 616 648 +
JPKZ01001737.1	ALN	cds	4198	4410	387	-	2	ID=cds00223;Parent=mRNA00019;Name=JPKZ01001737.1_14;Target=KHN80510.1 649 719 +
JPKZ01001737.1	ALN	cds	3417	3560	252	-	2	ID=cds00224;Parent=mRNA00019;Name=JPKZ01001737.1_14;Target=KHN80510.1 720 767 +
JPKZ01001737.1	ALN	cds	2797	2895	215	-	2	ID=cds00225;Parent=mRNA00019;Name=JPKZ01001737.1_14;Target=KHN80510.1 768 800 +
JPKZ01001737.1	ALN	cds	1792	1923	263	-	2	ID=cds00226;Parent=mRNA00019;Name=JPKZ01001737.1_14;Target=KHN80510.1 801 844 +
JPKZ01001737.1	ALN	cds	764	853	196	-	2	ID=cds00227;Parent=mRNA00019;Name=JPKZ01001737.1_14;Target=KHN80510.1 845 874 +
JPKZ01001737.1	ALN	cds	269	460	383	-	2	ID=cds00228;Parent=mRNA00019;Name=JPKZ01001737.1_14;Target=KHN80510.1 875 938 +
##sequence-region	JPKZ01000256.1 275457 314368
JPKZ01000256.1	ALN	gene	281867	285759	1538	-	.	ID=gene00020;Name=JPKZ01000256.1_283
JPKZ01000256.1	ALN	mRNA	281867	285759	1538	-	.	ID=mRNA00020;Parent=gene00020;Name=JPKZ01000256.1_283
JPKZ01000256.1	ALN	cds	285709	285759	172	-	0	ID=cds00229;Parent=mRNA00020;Name=JPKZ01000256.1_283;Target=KHN88238.1 1 17 +
JPKZ01000256.1	ALN	cds	285020	285121	197	-	0	ID=cds00230;Parent=mRNA00020;Name=JPKZ01000256.1_283;Target=KHN88238.1 18 51 +
JPKZ01000256.1	ALN	cds	284074	284220	287	-	0	ID=cds00231;Parent=mRNA00020;Name=JPKZ01000256.1_283;Target=KHN88238.1 52 100 +
JPKZ01000256.1	ALN	cds	283633	283756	263	-	0	ID=cds00232;Parent=mRNA00020;Name=JPKZ01000256.1_283;Target=KHN88238.1 101 141 +
JPKZ01000256.1	ALN	cds	282788	282951	336	-	2	ID=cds00233;Parent=mRNA00020;Name=JPKZ01000256.1_283;Target=KHN88238.1 142 196 +
JPKZ01000256.1	ALN	cds	282576	282755	323	-	0	ID=cds00234;Parent=mRNA00020;Name=JPKZ01000256.1_283;Target=KHN88238.1 197 256 +
JPKZ01000256.1	ALN	cds	281867	282031	306	-	0	ID=cds00235;Parent=mRNA00020;Name=JPKZ01000256.1_283;Target=KHN88238.1 257 311 +
##sequence-region	JPKZ01002335.1 164865 203776
JPKZ01002335.1	ALN	gene	182840	186202	1067	+	.	ID=gene00021;Name=JPKZ01002335.1_184
JPKZ01002335.1	ALN	mRNA	182840	186202	1067	+	.	ID=mRNA00021;Parent=gene00021;Name=JPKZ01002335.1_184
JPKZ01002335.1	ALN	cds	182840	182890	150	+	0	ID=cds00236;Parent=mRNA00021;Name=JPKZ01002335.1_184;Target=KHN88238.1 1 17 +
JPKZ01002335.1	ALN	cds	183473	183721	438	+	0	ID=cds00237;Parent=mRNA00021;Name=JPKZ01002335.1_184;Target=KHN88238.1 18 100 +
JPKZ01002335.1	ALN	cds	184210	184333	236	+	0	ID=cds00238;Parent=mRNA00021;Name=JPKZ01002335.1_184;Target=KHN88238.1 101 141 +
JPKZ01002335.1	ALN	cds	184979	185196	222	+	2	ID=cds00239;Parent=mRNA00021;Name=JPKZ01002335.1_184;Target=KHN88238.1 142 244 +
JPKZ01002335.1	ALN	cds	185975	186202	247	+	0	ID=cds00240;Parent=mRNA00021;Name=JPKZ01002335.1_184;Target=KHN88238.1 245 311 +
##sequence-region	JPKZ01001081.1 35841 56320
JPKZ01001081.1	ALN	gene	44164	47439	1249	+	.	ID=gene00022;Name=JPKZ01001081.1_45
JPKZ01001081.1	ALN	mRNA	44164	47439	1249	+	.	ID=mRNA00022;Parent=gene00022;Name=JPKZ01001081.1_45
JPKZ01001081.1	ALN	cds	44164	44218	131	+	0	ID=cds00241;Parent=mRNA00022;Name=JPKZ01001081.1_45;Target=KHN84020.1 1 17 +
JPKZ01001081.1	ALN	cds	44768	45027	455	+	2	ID=cds00242;Parent=mRNA00022;Name=JPKZ01001081.1_45;Target=KHN84020.1 18 101 +
JPKZ01001081.1	ALN	cds	45556	45679	247	+	0	ID=cds00243;Parent=mRNA00022;Name=JPKZ01001081.1_45;Target=KHN84020.1 102 142 +
JPKZ01001081.1	ALN	cds	46275	46438	319	+	2	ID=cds00244;Parent=mRNA00022;Name=JPKZ01001081.1_45;Target=KHN84020.1 143 197 +
JPKZ01001081.1	ALN	cds	47272	47439	322	+	0	ID=cds00245;Parent=mRNA00022;Name=JPKZ01001081.1_45;Target=KHN84020.1 198 253 +
##sequence-region	JPKZ01002335.1 164865 203776
JPKZ01002335.1	ALN	gene	182840	186202	1332	+	.	ID=gene00023;Name=JPKZ01002335.1_184
JPKZ01002335.1	ALN	mRNA	182840	186202	1332	+	.	ID=mRNA00023;Parent=gene00023;Name=JPKZ01002335.1_184
JPKZ01002335.1	ALN	cds	182840	182890	163	+	0	ID=cds00246;Parent=mRNA00023;Name=JPKZ01002335.1_184;Target=KHN77343.1 1 17 +
JPKZ01002335.1	ALN	cds	183473	183721	480	+	0	ID=cds00247;Parent=mRNA00023;Name=JPKZ01002335.1_184;Target=KHN77343.1 18 100 +
JPKZ01002335.1	ALN	cds	184210	184333	257	+	0	ID=cds00248;Parent=mRNA00023;Name=JPKZ01002335.1_184;Target=KHN77343.1 101 141 +
JPKZ01002335.1	ALN	cds	184979	185142	302	+	2	ID=cds00249;Parent=mRNA00023;Name=JPKZ01002335.1_184;Target=KHN77343.1 142 196 +
JPKZ01002335.1	ALN	cds	186014	186202	357	+	0	ID=cds00250;Parent=mRNA00023;Name=JPKZ01002335.1_184;Target=KHN77343.1 197 259 +
##sequence-region	JPKZ01000872.1 109569 166912
JPKZ01000872.1	ALN	gene	117505	164179	2935	+	.	ID=gene00024;Name=JPKZ01000872.1_140
JPKZ01000872.1	ALN	mRNA	117505	164179	2935	+	.	ID=mRNA00024;Parent=gene00024;Name=JPKZ01000872.1_140
JPKZ01000872.1	ALN	cds	117505	117603	258	+	0	ID=cds00251;Parent=mRNA00024;Name=JPKZ01000872.1_140;Target=s6787 1 33 +
JPKZ01000872.1	ALN	cds	120468	120602	271	+	0	ID=cds00252;Parent=mRNA00024;Name=JPKZ01000872.1_140;Target=s6787 34 78 +
JPKZ01000872.1	ALN	cds	122478	122561	166	+	0	ID=cds00253;Parent=mRNA00024;Name=JPKZ01000872.1_140;Target=s6787 79 106 +
JPKZ01000872.1	ALN	cds	123194	123305	216	+	0	ID=cds00254;Parent=mRNA00024;Name=JPKZ01000872.1_140;Target=s6787 107 143 +
JPKZ01000872.1	ALN	cds	124673	124746	179	+	2	ID=cds00255;Parent=mRNA00024;Name=JPKZ01000872.1_140;Target=s6787 144 168 +
JPKZ01000872.1	ALN	cds	125668	125830	313	+	0	ID=cds00256;Parent=mRNA00024;Name=JPKZ01000872.1_140;Target=s6787 169 222 +
JPKZ01000872.1	ALN	cds	128666	128795	233	+	2	ID=cds00257;Parent=mRNA00024;Name=JPKZ01000872.1_140;Target=s6787 223 266 +
JPKZ01000872.1	ALN	cds	130006	130171	340	+	1	ID=cds00258;Parent=mRNA00024;Name=JPKZ01000872.1_140;Target=s6787 267 321 +
JPKZ01000872.1	ALN	cds	131007	131238	442	+	0	ID=cds00259;Parent=mRNA00024;Name=JPKZ01000872.1_140;Target=s6787 322 398 +
JPKZ01000872.1	ALN	cds	131683	131782	194	+	2	ID=cds00260;Parent=mRNA00024;Name=JPKZ01000872.1_140;Target=s6787 399 432 +
JPKZ01000872.1	ALN	cds	132094	132238	269	+	1	ID=cds00261;Parent=mRNA00024;Name=JPKZ01000872.1_140;Target=s6787 433 480 +
JPKZ01000872.1	ALN	cds	133032	133184	330	+	0	ID=cds00262;Parent=mRNA00024;Name=JPKZ01000872.1_140;Target=s6787 481 531 +
JPKZ01000872.1	ALN	cds	134105	134225	212	+	0	ID=cds00263;Parent=mRNA00024;Name=JPKZ01000872.1_140;Target=s6787 532 571 +
JPKZ01000872.1	ALN	cds	164010	164179	302	+	2	ID=cds00264;Parent=mRNA00024;Name=JPKZ01000872.1_140;Target=s6787 572 628 +
##sequence-region	JPKZ01002298.1 109569 130048
JPKZ01002298.1	ALN	gene	110666	115611	1672	+	.	ID=gene00025;Name=JPKZ01002298.1_113
JPKZ01002298.1	ALN	mRNA	110666	115611	1672	+	.	ID=mRNA00025;Parent=gene00025;Name=JPKZ01002298.1_113
JPKZ01002298.1	ALN	cds	110666	110858	364	+	0	ID=cds00265;Parent=mRNA00025;Name=JPKZ01002298.1_113;Target=KHN77411.1 1 64 +
JPKZ01002298.1	ALN	cds	111707	111837	250	+	2	ID=cds00266;Parent=mRNA00025;Name=JPKZ01002298.1_113;Target=KHN77411.1 65 108 +
JPKZ01002298.1	ALN	cds	112380	112487	201	+	0	ID=cds00267;Parent=mRNA00025;Name=JPKZ01002298.1_113;Target=KHN77411.1 109 144 +
JPKZ01002298.1	ALN	cds	113407	113528	230	+	0	ID=cds00268;Parent=mRNA00025;Name=JPKZ01002298.1_113;Target=KHN77411.1 145 185 +
JPKZ01002298.1	ALN	cds	114471	114605	243	+	1	ID=cds00269;Parent=mRNA00025;Name=JPKZ01002298.1_113;Target=KHN77411.1 186 230 +
JPKZ01002298.1	ALN	cds	115242	115611	674	+	1	ID=cds00270;Parent=mRNA00025;Name=JPKZ01002298.1_113;Target=KHN77411.1 231 353 +
##sequence-region	JPKZ01004123.1 72705 111616
JPKZ01004123.1	ALN	gene	89750	95547	2240	-	.	ID=gene00026;Name=JPKZ01004123.1_92
JPKZ01004123.1	ALN	mRNA	89750	95547	2240	-	.	ID=mRNA00026;Parent=gene00026;Name=JPKZ01004123.1_92
JPKZ01004123.1	ALN	cds	95331	95547	428	-	0	ID=cds00271;Parent=mRNA00026;Name=JPKZ01004123.1_92;Target=KHN71939.1 1 72 +
JPKZ01004123.1	ALN	cds	94216	94387	317	-	2	ID=cds00272;Parent=mRNA00026;Name=JPKZ01004123.1_92;Target=KHN71939.1 73 130 +
JPKZ01004123.1	ALN	cds	93525	93677	300	-	1	ID=cds00273;Parent=mRNA00026;Name=JPKZ01004123.1_92;Target=KHN71939.1 131 181 +
JPKZ01004123.1	ALN	cds	91919	92093	324	-	1	ID=cds00274;Parent=mRNA00026;Name=JPKZ01004123.1_92;Target=KHN71939.1 182 239 +
JPKZ01004123.1	ALN	cds	91178	91387	422	-	0	ID=cds00275;Parent=mRNA00026;Name=JPKZ01004123.1_92;Target=KHN71939.1 240 309 +
JPKZ01004123.1	ALN	cds	90642	90809	329	-	0	ID=cds00276;Parent=mRNA00026;Name=JPKZ01004123.1_92;Target=KHN71939.1 310 365 +
JPKZ01004123.1	ALN	cds	89750	89995	463	-	0	ID=cds00277;Parent=mRNA00026;Name=JPKZ01004123.1_92;Target=KHN71939.1 366 447 +
##sequence-region	JPKZ01002141.1 17409 74752
JPKZ01002141.1	ALN	gene	43597	59545	643	+	.	ID=gene00027;Name=JPKZ01002141.1_51
JPKZ01002141.1	ALN	mRNA	43597	59545	643	+	.	ID=mRNA00027;Parent=gene00027;Name=JPKZ01002141.1_51
JPKZ01002141.1	ALN	cds	43597	43733	312	+	0	ID=cds00278;Parent=mRNA00027;Name=JPKZ01002141.1_51;Target=KHN78251.1 1 46 +
JPKZ01002141.1	ALN	cds	46179	46270	173	+	1	ID=cds00279;Parent=mRNA00027;Name=JPKZ01002141.1_51;Target=KHN78251.1 47 76 +
JPKZ01002141.1	ALN	cds	47011	47114	220	+	2	ID=cds00280;Parent=mRNA00027;Name=JPKZ01002141.1_51;Target=KHN78251.1 77 111 +
JPKZ01002141.1	ALN	cds	47513	47707	366	+	0	ID=cds00281;Parent=mRNA00027;Name=JPKZ01002141.1_51;Target=KHN78251.1 112 176 +
JPKZ01002141.1	ALN	cds	48277	48369	206	+	0	ID=cds00282;Parent=mRNA00027;Name=JPKZ01002141.1_51;Target=KHN78251.1 177 207 +
JPKZ01002141.1	ALN	cds	48821	48913	206	+	0	ID=cds00283;Parent=mRNA00027;Name=JPKZ01002141.1_51;Target=KHN78251.1 208 238 +
JPKZ01002141.1	ALN	cds	50528	50658	272	+	0	ID=cds00284;Parent=mRNA00027;Name=JPKZ01002141.1_51;Target=KHN78251.1 239 282 +
JPKZ01002141.1	ALN	cds	53328	53387	129	+	1	ID=cds00285;Parent=mRNA00027;Name=JPKZ01002141.1_51;Target=KHN78251.1 283 302 +
JPKZ01002141.1	ALN	cds	54169	54277	225	+	1	ID=cds00286;Parent=mRNA00027;Name=JPKZ01002141.1_51;Target=KHN78251.1 303 338 +
JPKZ01002141.1	ALN	cds	54747	54851	211	+	0	ID=cds00287;Parent=mRNA00027;Name=JPKZ01002141.1_51;Target=KHN78251.1 339 373 +
JPKZ01002141.1	ALN	cds	55511	56404	-932	+	0	ID=cds00288;Parent=mRNA00027;Name=JPKZ01002141.1_51;Target=KHN78251.1 374 437 +
JPKZ01002141.1	ALN	cds	57328	57991	-135	+	0	ID=cds00289;Parent=mRNA00027;Name=JPKZ01002141.1_51;Target=KHN78251.1 491 553 +
JPKZ01002141.1	ALN	cds	59506	59545	94	+	2	ID=cds00290;Parent=mRNA00027;Name=JPKZ01002141.1_51;Target=KHN78251.1 554 566 +
##sequence-region	JPKZ01002087.1 644097 701440
JPKZ01002087.1	ALN	gene	678481	697173	1566	-	.	ID=gene00028;Name=JPKZ01002087.1_687
JPKZ01002087.1	ALN	mRNA	678481	697173	1566	-	.	ID=mRNA00028;Parent=gene00028;Name=JPKZ01002087.1_687
JPKZ01002087.1	ALN	cds	697129	697173	156	-	0	ID=cds00291;Parent=mRNA00028;Name=JPKZ01002087.1_687;Target=KHN78551.1 1 15 +
JPKZ01002087.1	ALN	cds	696749	696868	271	-	0	ID=cds00292;Parent=mRNA00028;Name=JPKZ01002087.1_687;Target=KHN78551.1 16 55 +
JPKZ01002087.1	ALN	cds	695000	695101	224	-	0	ID=cds00293;Parent=mRNA00028;Name=JPKZ01002087.1_687;Target=KHN78551.1 56 89 +
JPKZ01002087.1	ALN	cds	693913	694090	322	-	0	ID=cds00294;Parent=mRNA00028;Name=JPKZ01002087.1_687;Target=KHN78551.1 90 148 +
JPKZ01002087.1	ALN	cds	692708	692938	407	-	2	ID=cds00295;Parent=mRNA00028;Name=JPKZ01002087.1_687;Target=KHN78551.1 149 225 +
JPKZ01002087.1	ALN	cds	691627	691802	329	-	2	ID=cds00296;Parent=mRNA00028;Name=JPKZ01002087.1_687;Target=KHN78551.1 226 284 +
JPKZ01002087.1	ALN	cds	690618	690818	375	-	0	ID=cds00297;Parent=mRNA00028;Name=JPKZ01002087.1_687;Target=KHN78551.1 285 351 +
JPKZ01002087.1	ALN	cds	689139	689274	247	-	0	ID=cds00298;Parent=mRNA00028;Name=JPKZ01002087.1_687;Target=KHN78551.1 352 396 +
JPKZ01002087.1	ALN	cds	687741	688489	-2249	-	2	ID=cds00299;Parent=mRNA00028;Name=JPKZ01002087.1_687;Target=KHN78551.1 466 557 +
JPKZ01002087.1	ALN	cds	686886	687007	229	-	0	ID=cds00300;Parent=mRNA00028;Name=JPKZ01002087.1_687;Target=KHN78551.1 558 598 +
JPKZ01002087.1	ALN	cds	686561	686617	130	-	1	ID=cds00301;Parent=mRNA00028;Name=JPKZ01002087.1_687;Target=KHN78551.1 599 617 +
JPKZ01002087.1	ALN	cds	685660	685865	374	-	1	ID=cds00302;Parent=mRNA00028;Name=JPKZ01002087.1_687;Target=KHN78551.1 618 686 +
JPKZ01002087.1	ALN	cds	685325	685463	281	-	2	ID=cds00303;Parent=mRNA00028;Name=JPKZ01002087.1_687;Target=KHN78551.1 687 732 +
JPKZ01002087.1	ALN	cds	683778	683884	205	-	1	ID=cds00304;Parent=mRNA00028;Name=JPKZ01002087.1_687;Target=KHN78551.1 733 768 +
JPKZ01002087.1	ALN	cds	682909	682986	144	-	2	ID=cds00305;Parent=mRNA00028;Name=JPKZ01002087.1_687;Target=KHN78551.1 769 794 +
JPKZ01002087.1	ALN	cds	682190	682315	220	-	2	ID=cds00306;Parent=mRNA00028;Name=JPKZ01002087.1_687;Target=KHN78551.1 795 836 +
JPKZ01002087.1	ALN	cds	680605	680777	318	-	2	ID=cds00307;Parent=mRNA00028;Name=JPKZ01002087.1_687;Target=KHN78551.1 837 893 +
JPKZ01002087.1	ALN	cds	679431	679672	445	-	0	ID=cds00308;Parent=mRNA00028;Name=JPKZ01002087.1_687;Target=KHN78551.1 894 974 +
JPKZ01002087.1	ALN	cds	678481	678567	171	-	1	ID=cds00309;Parent=mRNA00028;Name=JPKZ01002087.1_687;Target=KHN78551.1 975 1003 +
##sequence-region	JPKZ01000319.1 478209 517120
JPKZ01000319.1	ALN	gene	495166	506908	3017	-	.	ID=gene00029;Name=JPKZ01000319.1_501
JPKZ01000319.1	ALN	mRNA	495166	506908	3017	-	.	ID=mRNA00029;Parent=gene00029;Name=JPKZ01000319.1_501
JPKZ01000319.1	ALN	cds	506592	506908	609	-	0	ID=cds00310;Parent=mRNA00029;Name=JPKZ01000319.1_501;Target=KHN87904.1 1 106 +
JPKZ01000319.1	ALN	cds	505759	505962	354	-	1	ID=cds00311;Parent=mRNA00029;Name=JPKZ01000319.1_501;Target=KHN87904.1 107 174 +
JPKZ01000319.1	ALN	cds	505147	505222	149	-	1	ID=cds00312;Parent=mRNA00029;Name=JPKZ01000319.1_501;Target=KHN87904.1 175 199 +
JPKZ01000319.1	ALN	cds	504319	504457	229	-	0	ID=cds00313;Parent=mRNA00029;Name=JPKZ01000319.1_501;Target=KHN87904.1 200 245 +
JPKZ01000319.1	ALN	cds	503696	503814	229	-	2	ID=cds00314;Parent=mRNA00029;Name=JPKZ01000319.1_501;Target=KHN87904.1 246 285 +
JPKZ01000319.1	ALN	cds	503241	503387	274	-	0	ID=cds00315;Parent=mRNA00029;Name=JPKZ01000319.1_501;Target=KHN87904.1 286 334 +
JPKZ01000319.1	ALN	cds	501895	502053	301	-	0	ID=cds00316;Parent=mRNA00029;Name=JPKZ01000319.1_501;Target=KHN87904.1 335 387 +
JPKZ01000319.1	ALN	cds	500898	501103	365	-	0	ID=cds00317;Parent=mRNA00029;Name=JPKZ01000319.1_501;Target=KHN87904.1 388 456 +
JPKZ01000319.1	ALN	cds	500228	500295	-34	-	1	ID=cds00318;Parent=mRNA00029;Name=JPKZ01000319.1_501;Target=KHN87904.1 457 474 +
JPKZ01000319.1	ALN	cds	498698	498753	87	-	2	ID=cds00319;Parent=mRNA00029;Name=JPKZ01000319.1_501;Target=KHN87904.1 475 493 +
JPKZ01000319.1	ALN	cds	498183	498290	214	-	0	ID=cds00320;Parent=mRNA00029;Name=JPKZ01000319.1_501;Target=KHN87904.1 494 529 +
JPKZ01000319.1	ALN	cds	496322	496481	300	-	0	ID=cds00321;Parent=mRNA00029;Name=JPKZ01000319.1_501;Target=KHN87904.1 530 582 +
JPKZ01000319.1	ALN	cds	495166	495539	622	-	2	ID=cds00322;Parent=mRNA00029;Name=JPKZ01000319.1_501;Target=KHN87904.1 583 707 +
##sequence-region	JPKZ01000226.1 91137 148480
JPKZ01000226.1	ALN	gene	102995	141800	1080	-	.	ID=gene00030;Name=JPKZ01000226.1_122
JPKZ01000226.1	ALN	mRNA	102995	141800	1080	-	.	ID=mRNA00030;Parent=gene00030;Name=JPKZ01000226.1_122
JPKZ01000226.1	ALN	cds	141713	141800	242	-	0	ID=cds00323;Parent=mRNA00030;Name=JPKZ01000226.1_122;Target=KHN88498.1 1 29 +
JPKZ01000226.1	ALN	cds	140180	140302	267	-	2	ID=cds00324;Parent=mRNA00030;Name=JPKZ01000226.1_122;Target=KHN88498.1 30 70 +
JPKZ01000226.1	ALN	cds	133639	133724	182	-	2	ID=cds00325;Parent=mRNA00030;Name=JPKZ01000226.1_122;Target=KHN88498.1 71 99 +
JPKZ01000226.1	ALN	cds	130160	130344	373	-	0	ID=cds00326;Parent=mRNA00030;Name=JPKZ01000226.1_122;Target=KHN88498.1 100 161 +
JPKZ01000226.1	ALN	cds	123277	123425	297	-	1	ID=cds00327;Parent=mRNA00030;Name=JPKZ01000226.1_122;Target=KHN88498.1 162 210 +
JPKZ01000226.1	ALN	cds	121653	121811	357	-	2	ID=cds00328;Parent=mRNA00030;Name=JPKZ01000226.1_122;Target=KHN88498.1 211 263 +
JPKZ01000226.1	ALN	cds	120461	120688	434	-	2	ID=cds00329;Parent=mRNA00030;Name=JPKZ01000226.1_122;Target=KHN88498.1 264 339 +
JPKZ01000226.1	ALN	cds	118186	118331	299	-	2	ID=cds00330;Parent=mRNA00030;Name=JPKZ01000226.1_122;Target=KHN88498.1 340 388 +
JPKZ01000226.1	ALN	cds	117440	117613	333	-	0	ID=cds00331;Parent=mRNA00030;Name=JPKZ01000226.1_122;Target=KHN88498.1 389 446 +
JPKZ01000226.1	ALN	cds	116624	116726	199	-	0	ID=cds00332;Parent=mRNA00030;Name=JPKZ01000226.1_122;Target=KHN88498.1 447 480 +
JPKZ01000226.1	ALN	cds	115717	115828	238	-	2	ID=cds00333;Parent=mRNA00030;Name=JPKZ01000226.1_122;Target=KHN88498.1 481 518 +
JPKZ01000226.1	ALN	cds	114002	115427	-2599	-	1	ID=cds00334;Parent=mRNA00030;Name=JPKZ01000226.1_122;Target=KHN88498.1 519 602 +
JPKZ01000226.1	ALN	cds	113528	113742	389	-	0	ID=cds00335;Parent=mRNA00030;Name=JPKZ01000226.1_122;Target=KHN88498.1 603 674 +
JPKZ01000226.1	ALN	cds	112403	112517	228	-	1	ID=cds00336;Parent=mRNA00030;Name=JPKZ01000226.1_122;Target=KHN88498.1 675 712 +
JPKZ01000226.1	ALN	cds	111646	112062	-92	-	0	ID=cds00337;Parent=mRNA00030;Name=JPKZ01000226.1_122;Target=KHN88498.1 770 795 +
JPKZ01000226.1	ALN	cds	111019	111180	334	-	0	ID=cds00338;Parent=mRNA00030;Name=JPKZ01000226.1_122;Target=KHN88498.1 796 849 +
JPKZ01000226.1	ALN	cds	109851	110734	-1862	-	0	ID=cds00339;Parent=mRNA00030;Name=JPKZ01000226.1_122;Target=KHN88498.1 889 950 +
JPKZ01000226.1	ALN	cds	109065	109211	279	-	1	ID=cds00340;Parent=mRNA00030;Name=JPKZ01000226.1_122;Target=KHN88498.1 951 999 +
JPKZ01000226.1	ALN	cds	108091	108220	280	-	1	ID=cds00341;Parent=mRNA00030;Name=JPKZ01000226.1_122;Target=KHN88498.1 1000 1042 +
JPKZ01000226.1	ALN	cds	107094	107284	367	-	0	ID=cds00342;Parent=mRNA00030;Name=JPKZ01000226.1_122;Target=KHN88498.1 1043 1106 +
JPKZ01000226.1	ALN	cds	106117	106291	374	-	1	ID=cds00343;Parent=mRNA00030;Name=JPKZ01000226.1_122;Target=KHN88498.1 1107 1164 +
JPKZ01000226.1	ALN	cds	105291	105443	310	-	0	ID=cds00344;Parent=mRNA00030;Name=JPKZ01000226.1_122;Target=KHN88498.1 1165 1215 +
JPKZ01000226.1	ALN	cds	104079	104286	372	-	0	ID=cds00345;Parent=mRNA00030;Name=JPKZ01000226.1_122;Target=KHN88498.1 1216 1284 +
JPKZ01000226.1	ALN	cds	103443	103702	475	-	2	ID=cds00346;Parent=mRNA00030;Name=JPKZ01000226.1_122;Target=KHN88498.1 1285 1371 +
JPKZ01000226.1	ALN	cds	102995	103201	399	-	0	ID=cds00347;Parent=mRNA00030;Name=JPKZ01000226.1_122;Target=KHN88498.1 1372 1440 +
