# Supplementary material for: Expanding the view on the evolution of the nematode dauer signalling pathways: refinement through gene gain and pathway co-option
Source: BMC Genomics. 2016 Jun 27;17:476. doi: 10.1186/s12864-016-2770-7 (PMC4924289; doi:10.1186/s12864-016-2770-7)
Supplement: Additional file 4: — Gene models in gff format. (TGZ 240 kb) [file 12864_2016_2770_MOESM4_ESM.tgz › t_spiralis-PRJNA12603-WS246-annotations.gff]

##gff-version	3
##Species, BioProject, Release: T. spiralis, PRJNA12603, WS246
##sequence-region	GL622787 9829377 9839616
GL622787	ALN	gene	9831556	9835356	3218	+	.	ID=gene00001;Name=GL622787_9833
GL622787	ALN	mRNA	9831556	9835356	3218	+	.	ID=mRNA00001;Parent=gene00001;Name=GL622787_9833
GL622787	ALN	cds	9831556	9831615	185	+	0	ID=cds00001;Parent=mRNA00001;Name=GL622787_9833;Target=EFV56516 1 20 +
GL622787	ALN	cds	9832097	9832162	134	+	0	ID=cds00002;Parent=mRNA00001;Name=GL622787_9833;Target=EFV56516 21 42 +
GL622787	ALN	cds	9832358	9832413	142	+	0	ID=cds00003;Parent=mRNA00001;Name=GL622787_9833;Target=EFV56516 43 61 +
GL622787	ALN	cds	9832586	9832648	124	+	1	ID=cds00004;Parent=mRNA00001;Name=GL622787_9833;Target=EFV56516 62 82 +
GL622787	ALN	cds	9833148	9833197	132	+	1	ID=cds00005;Parent=mRNA00001;Name=GL622787_9833;Target=EFV56516 83 98 +
GL622787	ALN	cds	9833382	9833475	198	+	2	ID=cds00006;Parent=mRNA00001;Name=GL622787_9833;Target=EFV56516 99 130 +
GL622787	ALN	cds	9833591	9834319	1364	+	1	ID=cds00007;Parent=mRNA00001;Name=GL622787_9833;Target=EFV56516 131 373 +
GL622787	ALN	cds	9834645	9835356	1306	+	1	ID=cds00008;Parent=mRNA00001;Name=GL622787_9833;Target=EFV56516 374 610 +
##sequence-region	GL622789 1842177 1852416
GL622789	ALN	gene	1846481	1850191	6648	+	.	ID=gene00002;Name=GL622789_1848
GL622789	ALN	mRNA	1846481	1850191	6648	+	.	ID=mRNA00002;Parent=gene00002;Name=GL622789_1848
GL622789	ALN	cds	1846481	1849479	5642	+	0	ID=cds00009;Parent=mRNA00002;Name=GL622789_1848;Target=s6911 1 990 +
GL622789	ALN	cds	1849633	1850191	1057	+	1	ID=cds00010;Parent=mRNA00002;Name=GL622789_1848;Target=s6911 991 1176 +
##sequence-region	GL622785 171009 189440
GL622785	ALN	gene	177468	183134	2360	-	.	ID=gene00003;Name=GL622785_180
GL622785	ALN	mRNA	177468	183134	2360	-	.	ID=mRNA00003;Parent=gene00003;Name=GL622785_180
GL622785	ALN	cds	183114	183134	94	-	0	ID=cds00011;Parent=mRNA00003;Name=GL622785_180;Target=EFV61554 1 7 +
GL622785	ALN	cds	182906	182947	71	-	0	ID=cds00012;Parent=mRNA00003;Name=GL622785_180;Target=EFV61554 8 21 +
GL622785	ALN	cds	181132	181170	83	-	0	ID=cds00013;Parent=mRNA00003;Name=GL622785_180;Target=EFV61554 22 34 +
GL622785	ALN	cds	180991	181065	151	-	0	ID=cds00014;Parent=mRNA00003;Name=GL622785_180;Target=EFV61554 35 59 +
GL622785	ALN	cds	180787	180810	54	-	0	ID=cds00015;Parent=mRNA00003;Name=GL622785_180;Target=EFV61554 60 67 +
GL622785	ALN	cds	180627	180669	83	-	0	ID=cds00016;Parent=mRNA00003;Name=GL622785_180;Target=EFV61554 68 81 +
GL622785	ALN	cds	180106	180245	250	-	2	ID=cds00017;Parent=mRNA00003;Name=GL622785_180;Target=EFV61554 82 128 +
GL622785	ALN	cds	179371	179770	360	-	0	ID=cds00018;Parent=mRNA00003;Name=GL622785_180;Target=EFV61554 160 255 +
GL622785	ALN	cds	179129	179297	300	-	1	ID=cds00019;Parent=mRNA00003;Name=GL622785_180;Target=EFV61554 256 311 +
GL622785	ALN	cds	178860	178991	257	-	0	ID=cds00020;Parent=mRNA00003;Name=GL622785_180;Target=EFV61554 312 355 +
GL622785	ALN	cds	178425	178755	89	-	0	ID=cds00021;Parent=mRNA00003;Name=GL622785_180;Target=EFV61554 378 438 +
GL622785	ALN	cds	178242	178370	250	-	2	ID=cds00022;Parent=mRNA00003;Name=GL622785_180;Target=EFV61554 439 481 +
GL622785	ALN	cds	177944	178158	456	-	2	ID=cds00023;Parent=mRNA00003;Name=GL622785_180;Target=EFV61554 482 553 +
GL622785	ALN	cds	177801	177888	179	-	0	ID=cds00024;Parent=mRNA00003;Name=GL622785_180;Target=EFV61554 554 582 +
GL622785	ALN	cds	177672	177731	135	-	2	ID=cds00025;Parent=mRNA00003;Name=GL622785_180;Target=EFV61554 583 602 +
GL622785	ALN	cds	177468	177620	285	-	2	ID=cds00026;Parent=mRNA00003;Name=GL622785_180;Target=EFV61554 603 653 +
##sequence-region	GL622787 5839873 5858304
GL622787	ALN	gene	5845577	5848374	1051	-	.	ID=gene00004;Name=GL622787_5846
GL622787	ALN	mRNA	5845577	5848374	1051	-	.	ID=mRNA00004;Parent=gene00004;Name=GL622787_5846
GL622787	ALN	cds	5848210	5848374	333	-	0	ID=cds00027;Parent=mRNA00004;Name=GL622787_5846;Target=EFV57498 1 55 +
GL622787	ALN	cds	5847582	5847731	336	-	0	ID=cds00028;Parent=mRNA00004;Name=GL622787_5846;Target=EFV57498 56 105 +
GL622787	ALN	cds	5847452	5847532	174	-	0	ID=cds00029;Parent=mRNA00004;Name=GL622787_5846;Target=EFV57498 106 132 +
GL622787	ALN	cds	5847033	5847225	351	-	0	ID=cds00030;Parent=mRNA00004;Name=GL622787_5846;Target=EFV57498 133 196 +
GL622787	ALN	cds	5846566	5846621	117	-	2	ID=cds00031;Parent=mRNA00004;Name=GL622787_5846;Target=EFV57498 197 215 +
GL622787	ALN	cds	5846046	5846509	-554	-	0	ID=cds00032;Parent=mRNA00004;Name=GL622787_5846;Target=EFV57498 267 311 +
GL622787	ALN	cds	5845798	5845983	360	-	1	ID=cds00033;Parent=mRNA00004;Name=GL622787_5846;Target=EFV57498 312 373 +
GL622787	ALN	cds	5845577	5845696	280	-	1	ID=cds00034;Parent=mRNA00004;Name=GL622787_5846;Target=EFV57498 374 413 +
##sequence-region	GL622785 4766721 4776960
GL622785	ALN	gene	4769022	4770879	3065	+	.	ID=gene00005;Name=GL622785_4769
GL622785	ALN	mRNA	4769022	4770879	3065	+	.	ID=mRNA00005;Parent=gene00005;Name=GL622785_4769
GL622785	ALN	cds	4769022	4769789	1517	+	0	ID=cds00035;Parent=mRNA00005;Name=GL622785_4769;Target=EFV60480 1 256 +
GL622785	ALN	cds	4770034	4770879	1600	+	0	ID=cds00036;Parent=mRNA00005;Name=GL622785_4769;Target=EFV60480 257 538 +
##sequence-region	GL622792 4094977 4105216
GL622792	ALN	gene	4096835	4099468	2037	+	.	ID=gene00006;Name=GL622792_4098
GL622792	ALN	mRNA	4096835	4099468	2037	+	.	ID=mRNA00006;Parent=gene00006;Name=GL622792_4098
GL622792	ALN	cds	4096835	4097279	841	+	0	ID=cds00037;Parent=mRNA00006;Name=GL622792_4098;Target=EFV52123 1 148 +
GL622792	ALN	cds	4097342	4097509	328	+	2	ID=cds00038;Parent=mRNA00006;Name=GL622792_4098;Target=EFV52123 149 204 +
GL622792	ALN	cds	4097875	4098029	302	+	2	ID=cds00039;Parent=mRNA00006;Name=GL622792_4098;Target=EFV52123 205 256 +
GL622792	ALN	cds	4098102	4098228	273	+	0	ID=cds00040;Parent=mRNA00006;Name=GL622792_4098;Target=EFV52123 257 298 +
GL622792	ALN	cds	4099071	4099201	292	+	2	ID=cds00041;Parent=mRNA00006;Name=GL622792_4098;Target=EFV52123 299 342 +
GL622792	ALN	cds	4099346	4099468	254	+	0	ID=cds00042;Parent=mRNA00006;Name=GL622792_4098;Target=EFV52123 343 383 +
##sequence-region	GL622791 457729 467968
GL622791	ALN	gene	460811	464413	2777	+	.	ID=gene00007;Name=GL622791_462
GL622791	ALN	mRNA	460811	464413	2777	+	.	ID=mRNA00007;Parent=gene00007;Name=GL622791_462
GL622791	ALN	cds	460811	461359	1049	+	0	ID=cds00043;Parent=mRNA00007;Name=GL622791_462;Target=s6890 1 183 +
GL622791	ALN	cds	463121	463718	1071	+	0	ID=cds00044;Parent=mRNA00007;Name=GL622791_462;Target=s6890 184 382 +
GL622791	ALN	cds	464001	464413	772	+	2	ID=cds00045;Parent=mRNA00007;Name=GL622791_462;Target=s6890 383 520 +
##sequence-region	GL622785 8690689 8709120
GL622785	ALN	gene	8699076	8703440	8267	-	.	ID=gene00008;Name=GL622785_8701
GL622785	ALN	mRNA	8699076	8703440	8267	-	.	ID=mRNA00008;Parent=gene00008;Name=GL622785_8701
GL622785	ALN	cds	8699076	8703440	8267	-	0	ID=cds00046;Parent=mRNA00008;Name=GL622785_8701;Target=EFV59569 1 1455 +
##sequence-region	GL622792 2104321 2122752
GL622792	ALN	gene	2107174	2113808	7745	+	.	ID=gene00009;Name=GL622792_2110
GL622792	ALN	mRNA	2107174	2113808	7745	+	.	ID=mRNA00009;Parent=gene00009;Name=GL622792_2110
GL622792	ALN	cds	2107174	2107285	219	+	0	ID=cds00047;Parent=mRNA00009;Name=GL622792_2110;Target=EFV52508 1 37 +
GL622792	ALN	cds	2107595	2107683	129	+	2	ID=cds00048;Parent=mRNA00009;Name=GL622792_2110;Target=EFV52508 38 67 +
GL622792	ALN	cds	2108570	2108595	53	+	0	ID=cds00049;Parent=mRNA00009;Name=GL622792_2110;Target=EFV52508 68 76 +
GL622792	ALN	cds	2108662	2108889	446	+	1	ID=cds00050;Parent=mRNA00009;Name=GL622792_2110;Target=EFV52508 77 152 +
GL622792	ALN	cds	2108953	2109209	481	+	1	ID=cds00051;Parent=mRNA00009;Name=GL622792_2110;Target=EFV52508 153 237 +
GL622792	ALN	cds	2109310	2109420	246	+	2	ID=cds00052;Parent=mRNA00009;Name=GL622792_2110;Target=EFV52508 238 274 +
GL622792	ALN	cds	2109499	2109680	394	+	2	ID=cds00053;Parent=mRNA00009;Name=GL622792_2110;Target=EFV52508 275 335 +
GL622792	ALN	cds	2109777	2109972	391	+	0	ID=cds00054;Parent=mRNA00009;Name=GL622792_2110;Target=EFV52508 336 400 +
GL622792	ALN	cds	2110037	2110129	200	+	2	ID=cds00055;Parent=mRNA00009;Name=GL622792_2110;Target=EFV52508 401 431 +
GL622792	ALN	cds	2110200	2110347	307	+	2	ID=cds00056;Parent=mRNA00009;Name=GL622792_2110;Target=EFV52508 432 481 +
GL622792	ALN	cds	2110444	2110610	316	+	1	ID=cds00057;Parent=mRNA00009;Name=GL622792_2110;Target=EFV52508 482 536 +
GL622792	ALN	cds	2110753	2110936	372	+	2	ID=cds00058;Parent=mRNA00009;Name=GL622792_2110;Target=EFV52508 537 598 +
GL622792	ALN	cds	2111006	2111166	324	+	1	ID=cds00059;Parent=mRNA00009;Name=GL622792_2110;Target=EFV52508 599 651 +
GL622792	ALN	cds	2111225	2113335	3866	+	2	ID=cds00060;Parent=mRNA00009;Name=GL622792_2110;Target=EFV52508 652 1355 +
GL622792	ALN	cds	2113434	2113808	666	+	0	ID=cds00061;Parent=mRNA00009;Name=GL622792_2110;Target=EFV52508 1356 1480 +
##sequence-region	GL622792 3660801 3671040
GL622792	ALN	gene	3664177	3666802	1917	-	.	ID=gene00010;Name=GL622792_3665
GL622792	ALN	mRNA	3664177	3666802	1917	-	.	ID=mRNA00010;Parent=gene00010;Name=GL622792_3665
GL622792	ALN	cds	3665899	3666802	1712	-	0	ID=cds00062;Parent=mRNA00010;Name=GL622792_3665;Target=EFV52212 1 301 +
GL622792	ALN	cds	3664177	3664301	267	-	2	ID=cds00063;Parent=mRNA00010;Name=GL622792_3665;Target=EFV52212 302 343 +
##sequence-region	GL623868 351233 369664
GL623868	ALN	gene	364814	365941	2031	-	.	ID=gene00011;Name=GL623868_365
GL623868	ALN	mRNA	364814	365941	2031	-	.	ID=mRNA00011;Parent=gene00011;Name=GL623868_365
GL623868	ALN	cds	364814	365941	2031	-	0	ID=cds00064;Parent=mRNA00011;Name=GL623868_365;Target=EFV50233 1 376 +
##sequence-region	GL622787 11467777 11478016
GL622787	ALN	gene	11469840	11472731	1731	-	.	ID=gene00012;Name=GL622787_11471
GL622787	ALN	mRNA	11469840	11472731	1731	-	.	ID=mRNA00012;Parent=gene00012;Name=GL622787_11471
GL622787	ALN	cds	11472674	11472731	163	-	0	ID=cds00065;Parent=mRNA00012;Name=GL622787_11471;Target=EFV56138 1 19 +
GL622787	ALN	cds	11472237	11472413	-320	-	2	ID=cds00066;Parent=mRNA00012;Name=GL622787_11471;Target=EFV56138 30 50 +
GL622787	ALN	cds	11471615	11472064	408	-	2	ID=cds00067;Parent=mRNA00012;Name=GL622787_11471;Target=EFV56138 120 182 +
GL622787	ALN	cds	11471099	11471325	388	-	2	ID=cds00068;Parent=mRNA00012;Name=GL622787_11471;Target=EFV56138 183 258 +
GL622787	ALN	cds	11470783	11471043	490	-	0	ID=cds00069;Parent=mRNA00012;Name=GL622787_11471;Target=EFV56138 259 345 +
GL622787	ALN	cds	11470285	11470713	306	-	0	ID=cds00070;Parent=mRNA00012;Name=GL622787_11471;Target=EFV56138 424 469 +
GL622787	ALN	cds	11470082	11470212	268	-	0	ID=cds00071;Parent=mRNA00012;Name=GL622787_11471;Target=EFV56138 470 513 +
GL622787	ALN	cds	11469840	11470022	366	-	1	ID=cds00072;Parent=mRNA00012;Name=GL622787_11471;Target=EFV56138 514 574 +
##sequence-region	GL622787 1 9216
GL622787	ALN	gene	2642	5164	1569	+	.	ID=gene00013;Name=GL622787_3
GL622787	ALN	mRNA	2642	5164	1569	+	.	ID=mRNA00013;Parent=gene00013;Name=GL622787_3
GL622787	ALN	cds	2642	2842	368	+	0	ID=cds00073;Parent=mRNA00013;Name=GL622787_3;Target=EFV58953 1 62 +
GL622787	ALN	cds	2913	3110	380	+	0	ID=cds00074;Parent=mRNA00013;Name=GL622787_3;Target=EFV58953 63 128 +
GL622787	ALN	cds	4422	4526	218	+	0	ID=cds00075;Parent=mRNA00013;Name=GL622787_3;Target=EFV58953 129 163 +
GL622787	ALN	cds	4781	5164	762	+	0	ID=cds00076;Parent=mRNA00013;Name=GL622787_3;Target=EFV58953 164 291 +
##sequence-region	GL622785 334849 345088
GL622785	ALN	gene	337046	342996	3875	+	.	ID=gene00014;Name=GL622785_340
GL622785	ALN	mRNA	337046	342996	3875	+	.	ID=mRNA00014;Parent=gene00014;Name=GL622785_340
GL622785	ALN	cds	337046	337189	301	+	0	ID=cds00077;Parent=mRNA00014;Name=GL622785_340;Target=s6957 1 48 +
GL622785	ALN	cds	337424	337600	327	+	0	ID=cds00078;Parent=mRNA00014;Name=GL622785_340;Target=s6957 49 107 +
GL622785	ALN	cds	339079	339290	383	+	0	ID=cds00079;Parent=mRNA00014;Name=GL622785_340;Target=s6957 108 178 +
GL622785	ALN	cds	339354	339520	335	+	1	ID=cds00080;Parent=mRNA00014;Name=GL622785_340;Target=s6957 179 233 +
GL622785	ALN	cds	339729	339842	237	+	2	ID=cds00081;Parent=mRNA00014;Name=GL622785_340;Target=s6957 234 271 +
GL622785	ALN	cds	339934	340103	320	+	2	ID=cds00082;Parent=mRNA00014;Name=GL622785_340;Target=s6957 272 328 +
GL622785	ALN	cds	340186	340263	178	+	0	ID=cds00083;Parent=mRNA00014;Name=GL622785_340;Target=s6957 329 354 +
GL622785	ALN	cds	340338	340432	203	+	0	ID=cds00084;Parent=mRNA00014;Name=GL622785_340;Target=s6957 355 386 +
GL622785	ALN	cds	340486	340551	125	+	1	ID=cds00085;Parent=mRNA00014;Name=GL622785_340;Target=s6957 387 408 +
GL622785	ALN	cds	340635	340709	171	+	1	ID=cds00086;Parent=mRNA00014;Name=GL622785_340;Target=s6957 409 433 +
GL622785	ALN	cds	340880	341006	259	+	1	ID=cds00087;Parent=mRNA00014;Name=GL622785_340;Target=s6957 434 475 +
GL622785	ALN	cds	341568	341707	288	+	0	ID=cds00088;Parent=mRNA00014;Name=GL622785_340;Target=s6957 476 522 +
GL622785	ALN	cds	341952	342041	192	+	1	ID=cds00089;Parent=mRNA00014;Name=GL622785_340;Target=s6957 523 552 +
GL622785	ALN	cds	342104	342245	285	+	1	ID=cds00090;Parent=mRNA00014;Name=GL622785_340;Target=s6957 553 599 +
GL622785	ALN	cds	342307	342470	346	+	0	ID=cds00091;Parent=mRNA00014;Name=GL622785_340;Target=s6957 600 654 +
GL622785	ALN	cds	342540	342728	364	+	1	ID=cds00092;Parent=mRNA00014;Name=GL622785_340;Target=s6957 655 717 +
GL622785	ALN	cds	342783	342849	169	+	1	ID=cds00093;Parent=mRNA00014;Name=GL622785_340;Target=s6957 718 739 +
GL622785	ALN	cds	342904	342996	215	+	0	ID=cds00094;Parent=mRNA00014;Name=GL622785_340;Target=s6957 740 770 +
##sequence-region	GL622785 637953 648192
GL622785	ALN	gene	640742	642288	912	-	.	ID=gene00015;Name=GL622785_641
GL622785	ALN	mRNA	640742	642288	912	-	.	ID=mRNA00015;Parent=gene00015;Name=GL622785_641
GL622785	ALN	cds	641992	642288	597	-	0	ID=cds00095;Parent=mRNA00015;Name=GL622785_641;Target=EFV61453 1 99 +
GL622785	ALN	cds	641543	641666	263	-	0	ID=cds00096;Parent=mRNA00015;Name=GL622785_641;Target=EFV61453 100 140 +
GL622785	ALN	cds	640872	641268	47	-	2	ID=cds00097;Parent=mRNA00015;Name=GL622785_641;Target=EFV61453 196 227 +
GL622785	ALN	cds	640742	640810	156	-	1	ID=cds00098;Parent=mRNA00015;Name=GL622785_641;Target=EFV61453 228 250 +
##sequence-region	GL622785 3415041 3425280
GL622785	ALN	gene	3416109	3420956	5268	+	.	ID=gene00016;Name=GL622785_3418
GL622785	ALN	mRNA	3416109	3420956	5268	+	.	ID=mRNA00016;Parent=gene00016;Name=GL622785_3418
GL622785	ALN	cds	3416109	3416364	533	+	0	ID=cds00099;Parent=mRNA00016;Name=GL622785_3418;Target=EFV60802 1 85 +
GL622785	ALN	cds	3416429	3416867	838	+	2	ID=cds00100;Parent=mRNA00016;Name=GL622785_3418;Target=EFV60802 86 232 +
GL622785	ALN	cds	3416965	3417091	265	+	1	ID=cds00101;Parent=mRNA00016;Name=GL622785_3418;Target=EFV60802 233 274 +
GL622785	ALN	cds	3417223	3417449	448	+	0	ID=cds00102;Parent=mRNA00016;Name=GL622785_3418;Target=EFV60802 275 350 +
GL622785	ALN	cds	3417503	3417603	223	+	1	ID=cds00103;Parent=mRNA00016;Name=GL622785_3418;Target=EFV60802 351 383 +
GL622785	ALN	cds	3417676	3417775	193	+	2	ID=cds00104;Parent=mRNA00016;Name=GL622785_3418;Target=EFV60802 384 417 +
GL622785	ALN	cds	3417846	3418047	382	+	1	ID=cds00105;Parent=mRNA00016;Name=GL622785_3418;Target=EFV60802 418 484 +
GL622785	ALN	cds	3418129	3418311	320	+	0	ID=cds00106;Parent=mRNA00016;Name=GL622785_3418;Target=EFV60802 485 545 +
GL622785	ALN	cds	3418372	3418486	202	+	0	ID=cds00107;Parent=mRNA00016;Name=GL622785_3418;Target=EFV60802 546 583 +
GL622785	ALN	cds	3418550	3419050	119	+	2	ID=cds00108;Parent=mRNA00016;Name=GL622785_3418;Target=EFV60802 627 700 +
GL622785	ALN	cds	3419148	3419460	625	+	2	ID=cds00109;Parent=mRNA00016;Name=GL622785_3418;Target=EFV60802 701 804 +
GL622785	ALN	cds	3419532	3419664	269	+	1	ID=cds00110;Parent=mRNA00016;Name=GL622785_3418;Target=EFV60802 805 849 +
GL622785	ALN	cds	3419782	3419988	358	+	0	ID=cds00111;Parent=mRNA00016;Name=GL622785_3418;Target=EFV60802 850 918 +
GL622785	ALN	cds	3420051	3420207	290	+	0	ID=cds00112;Parent=mRNA00016;Name=GL622785_3418;Target=EFV60802 919 970 +
GL622785	ALN	cds	3420384	3420711	595	+	2	ID=cds00113;Parent=mRNA00016;Name=GL622785_3418;Target=EFV60802 971 1079 +
GL622785	ALN	cds	3420790	3420956	298	+	1	ID=cds00114;Parent=mRNA00016;Name=GL622785_3418;Target=EFV60802 1080 1135 +
##sequence-region	GL624139 48129 74752
GL624139	ALN	gene	57787	73646	2736	-	.	ID=gene00017;Name=GL624139_65
GL624139	ALN	mRNA	57787	73646	2736	-	.	ID=mRNA00017;Parent=gene00017;Name=GL624139_65
GL624139	ALN	cds	73460	73646	373	-	0	ID=cds00115;Parent=mRNA00017;Name=GL624139_65;Target=s6940 1 62 +
GL624139	ALN	cds	73235	73381	288	-	2	ID=cds00116;Parent=mRNA00017;Name=GL624139_65;Target=s6940 63 111 +
GL624139	ALN	cds	73038	73182	281	-	2	ID=cds00117;Parent=mRNA00017;Name=GL624139_65;Target=s6940 112 160 +
GL624139	ALN	cds	72877	72971	175	-	1	ID=cds00118;Parent=mRNA00017;Name=GL624139_65;Target=s6940 161 191 +
GL624139	ALN	cds	72632	72821	356	-	2	ID=cds00119;Parent=mRNA00017;Name=GL624139_65;Target=s6940 192 255 +
GL624139	ALN	cds	72461	72557	202	-	1	ID=cds00120;Parent=mRNA00017;Name=GL624139_65;Target=s6940 256 287 +
GL624139	ALN	cds	72143	72399	479	-	0	ID=cds00121;Parent=mRNA00017;Name=GL624139_65;Target=s6940 288 373 +
GL624139	ALN	cds	71904	72078	302	-	1	ID=cds00122;Parent=mRNA00017;Name=GL624139_65;Target=s6940 374 431 +
GL624139	ALN	cds	71743	71840	226	-	0	ID=cds00123;Parent=mRNA00017;Name=GL624139_65;Target=s6940 432 464 +
GL624139	ALN	cds	71634	71688	143	-	1	ID=cds00124;Parent=mRNA00017;Name=GL624139_65;Target=s6940 465 482 +
GL624139	ALN	cds	71406	71476	143	-	0	ID=cds00125;Parent=mRNA00017;Name=GL624139_65;Target=s6940 483 506 +
GL624139	ALN	cds	61416	61506	190	-	1	ID=cds00126;Parent=mRNA00017;Name=GL624139_65;Target=s6940 507 536 +
GL624139	ALN	cds	57787	57870	172	-	0	ID=cds00127;Parent=mRNA00017;Name=GL624139_65;Target=s6940 537 564 +
##sequence-region	GL622789 2243585 2253824
GL622789	ALN	gene	2248525	2250571	1898	+	.	ID=gene00018;Name=GL622789_2249
GL622789	ALN	mRNA	2248525	2250571	1898	+	.	ID=mRNA00018;Parent=gene00018;Name=GL622789_2249
GL622789	ALN	cds	2248525	2248630	207	+	0	ID=cds00128;Parent=mRNA00018;Name=GL622789_2249;Target=s6887 1 35 +
GL622789	ALN	cds	2248690	2248933	460	+	2	ID=cds00129;Parent=mRNA00018;Name=GL622789_2249;Target=s6887 36 117 +
GL622789	ALN	cds	2249393	2249770	704	+	1	ID=cds00130;Parent=mRNA00018;Name=GL622789_2249;Target=s6887 118 244 +
GL622789	ALN	cds	2249923	2250571	678	+	1	ID=cds00131;Parent=mRNA00018;Name=GL622789_2249;Target=s6887 245 412 +
##sequence-region	GL622785 1981441 1999872
GL622785	ALN	gene	1990415	1993902	2478	+	.	ID=gene00019;Name=GL622785_1992
GL622785	ALN	mRNA	1990415	1993902	2478	+	.	ID=mRNA00019;Parent=gene00019;Name=GL622785_1992
GL622785	ALN	cds	1990415	1990619	411	+	0	ID=cds00132;Parent=mRNA00019;Name=GL622785_1992;Target=EFV61118 1 68 +
GL622785	ALN	cds	1990730	1990926	394	+	2	ID=cds00133;Parent=mRNA00019;Name=GL622785_1992;Target=EFV61118 69 134 +
GL622785	ALN	cds	1992060	1992161	232	+	0	ID=cds00134;Parent=mRNA00019;Name=GL622785_1992;Target=EFV61118 135 168 +
GL622785	ALN	cds	1992223	1992315	205	+	0	ID=cds00135;Parent=mRNA00019;Name=GL622785_1992;Target=EFV61118 169 199 +
GL622785	ALN	cds	1992390	1992520	271	+	0	ID=cds00136;Parent=mRNA00019;Name=GL622785_1992;Target=EFV61118 200 243 +
GL622785	ALN	cds	1992578	1992637	122	+	1	ID=cds00137;Parent=mRNA00019;Name=GL622785_1992;Target=EFV61118 244 263 +
GL622785	ALN	cds	1992709	1992817	213	+	1	ID=cds00138;Parent=mRNA00019;Name=GL622785_1992;Target=EFV61118 264 299 +
GL622785	ALN	cds	1992896	1993000	212	+	0	ID=cds00139;Parent=mRNA00019;Name=GL622785_1992;Target=EFV61118 300 334 +
GL622785	ALN	cds	1993078	1993197	254	+	0	ID=cds00140;Parent=mRNA00019;Name=GL622785_1992;Target=EFV61118 335 374 +
GL622785	ALN	cds	1993306	1993902	590	+	0	ID=cds00141;Parent=mRNA00019;Name=GL622785_1992;Target=EFV61118 375 540 +
##sequence-region	GL622788 269313 287744
GL622788	ALN	gene	278095	279780	1953	+	.	ID=gene00020;Name=GL622788_278
GL622788	ALN	mRNA	278095	279780	1953	+	.	ID=mRNA00020;Parent=gene00020;Name=GL622788_278
GL622788	ALN	cds	278095	278173	173	+	0	ID=cds00142;Parent=mRNA00020;Name=GL622788_278;Target=EFV56008 1 26 +
GL622788	ALN	cds	278274	278584	577	+	2	ID=cds00143;Parent=mRNA00020;Name=GL622788_278;Target=EFV56008 27 130 +
GL622788	ALN	cds	278675	278767	197	+	0	ID=cds00144;Parent=mRNA00020;Name=GL622788_278;Target=EFV56008 131 161 +
GL622788	ALN	cds	278855	279045	388	+	0	ID=cds00145;Parent=mRNA00020;Name=GL622788_278;Target=EFV56008 162 225 +
GL622788	ALN	cds	279110	279272	325	+	1	ID=cds00146;Parent=mRNA00020;Name=GL622788_278;Target=EFV56008 226 279 +
GL622788	ALN	cds	279341	279391	132	+	0	ID=cds00147;Parent=mRNA00020;Name=GL622788_278;Target=EFV56008 280 296 +
GL622788	ALN	cds	279456	279575	229	+	0	ID=cds00148;Parent=mRNA00020;Name=GL622788_278;Target=EFV56008 297 336 +
GL622788	ALN	cds	279652	279780	252	+	0	ID=cds00149;Parent=mRNA00020;Name=GL622788_278;Target=EFV56008 337 379 +
##sequence-region	GL622792 6642689 6652928
GL622792	ALN	gene	6646096	6649520	2659	-	.	ID=gene00021;Name=GL622792_6647
GL622792	ALN	mRNA	6646096	6649520	2659	-	.	ID=mRNA00021;Parent=gene00021;Name=GL622792_6647
GL622792	ALN	cds	6649456	6649520	156	-	0	ID=cds00150;Parent=mRNA00021;Name=GL622792_6647;Target=EFV51594 1 22 +
GL622792	ALN	cds	6649126	6649259	248	-	1	ID=cds00151;Parent=mRNA00021;Name=GL622792_6647;Target=EFV51594 23 66 +
GL622792	ALN	cds	6648020	6648236	420	-	2	ID=cds00152;Parent=mRNA00021;Name=GL622792_6647;Target=EFV51594 67 139 +
GL622792	ALN	cds	6647714	6647953	68	-	1	ID=cds00153;Parent=mRNA00021;Name=GL622792_6647;Target=EFV51594 185 213 +
GL622792	ALN	cds	6647521	6647646	233	-	0	ID=cds00154;Parent=mRNA00021;Name=GL622792_6647;Target=EFV51594 214 255 +
GL622792	ALN	cds	6646096	6647435	1779	-	0	ID=cds00155;Parent=mRNA00021;Name=GL622792_6647;Target=EFV51594 338 683 +
##sequence-region	GL622785 8363009 8373248
GL622785	ALN	gene	8366140	8369039	3732	-	.	ID=gene00022;Name=GL622785_8367
GL622785	ALN	mRNA	8366140	8369039	3732	-	.	ID=mRNA00022;Parent=gene00022;Name=GL622785_8367
GL622785	ALN	cds	8367969	8369039	2027	-	0	ID=cds00156;Parent=mRNA00022;Name=GL622785_8367;Target=s6875 1 357 +
GL622785	ALN	cds	8367031	8367902	1652	-	0	ID=cds00157;Parent=mRNA00022;Name=GL622785_8367;Target=s6875 358 648 +
GL622785	ALN	cds	8366140	8366335	157	-	1	ID=cds00158;Parent=mRNA00022;Name=GL622785_8367;Target=s6875 649 705 +
##sequence-region	GL622787 7035905 7062528
GL622787	ALN	gene	7058240	7059880	2694	+	.	ID=gene00023;Name=GL622787_7059
GL622787	ALN	mRNA	7058240	7059880	2694	+	.	ID=mRNA00023;Parent=gene00023;Name=GL622787_7059
GL622787	ALN	cds	7058240	7058469	410	+	0	ID=cds00159;Parent=mRNA00023;Name=GL622787_7059;Target=s6874 1 77 +
GL622787	ALN	cds	7058620	7059880	2328	+	1	ID=cds00160;Parent=mRNA00023;Name=GL622787_7059;Target=s6874 78 497 +
