# Supplementary material for: Expanding the view on the evolution of the nematode dauer signalling pathways: refinement through gene gain and pathway co-option
Source: BMC Genomics. 2016 Jun 27;17:476. doi: 10.1186/s12864-016-2770-7 (PMC4924289; doi:10.1186/s12864-016-2770-7)
Supplement: Additional file 4: — Gene models in gff format. (TGZ 240 kb) [file 12864_2016_2770_MOESM4_ESM.tgz › t_suis-PRJNA208416-WS246-annotations.gff]

##gff-version	3
##Species, BioProject, Release: T. suis, PRJNA208416, WS246
##sequence-region	scaffold178 137217 148480
scaffold178	ALN	gene	138954	144081	2421	+	.	ID=gene00001;Name=scaffold178_141
scaffold178	ALN	mRNA	138954	144081	2421	+	.	ID=mRNA00001;Parent=gene00001;Name=scaffold178_141
scaffold178	ALN	cds	138954	139615	1232	+	0	ID=cds00001;Parent=mRNA00001;Name=scaffold178_141;Target=M514_07060 1 221 +
scaffold178	ALN	cds	143379	144081	1257	+	1	ID=cds00002;Parent=mRNA00001;Name=scaffold178_141;Target=M514_07060 222 455 +
##sequence-region	scaffold5 874497 885760
scaffold5	ALN	gene	875612	878878	5971	-	.	ID=gene00002;Name=scaffold5_877
scaffold5	ALN	mRNA	875612	878878	5971	-	.	ID=mRNA00002;Parent=gene00002;Name=scaffold5_877
scaffold5	ALN	cds	875612	878878	5971	-	0	ID=cds00003;Parent=mRNA00002;Name=scaffold5_877;Target=M514_00508 1 1089 +
##sequence-region	scaffold121 8193 19456
scaffold121	ALN	gene	15727	16455	920	-	.	ID=gene00003;Name=scaffold121_16
scaffold121	ALN	mRNA	15727	16455	920	-	.	ID=mRNA00003;Parent=gene00003;Name=scaffold121_16
scaffold121	ALN	cds	16153	16455	403	-	0	ID=cds00004;Parent=mRNA00003;Name=scaffold121_16;Target=s7104 1 83 +
scaffold121	ALN	cds	15911	16102	315	-	0	ID=cds00005;Parent=mRNA00003;Name=scaffold121_16;Target=s7104 84 142 +
scaffold121	ALN	cds	15727	15858	294	-	0	ID=cds00006;Parent=mRNA00003;Name=scaffold121_16;Target=s7104 143 186 +
##sequence-region	scaffold159 266241 277504
scaffold159	ALN	gene	273536	274265	919	-	.	ID=gene00004;Name=scaffold159_273
scaffold159	ALN	mRNA	273536	274265	919	-	.	ID=mRNA00004;Parent=gene00004;Name=scaffold159_273
scaffold159	ALN	cds	273963	274265	403	-	0	ID=cds00007;Parent=mRNA00004;Name=scaffold159_273;Target=s7104 1 83 +
scaffold159	ALN	cds	273720	273911	313	-	0	ID=cds00008;Parent=mRNA00004;Name=scaffold159_273;Target=s7104 84 142 +
scaffold159	ALN	cds	273536	273667	294	-	0	ID=cds00009;Parent=mRNA00004;Name=scaffold159_273;Target=s7104 143 186 +
##sequence-region	scaffold159 128001 139264
scaffold159	ALN	gene	130607	131335	910	-	.	ID=gene00005;Name=scaffold159_130
scaffold159	ALN	mRNA	130607	131335	910	-	.	ID=mRNA00005;Parent=gene00005;Name=scaffold159_130
scaffold159	ALN	cds	131033	131335	395	-	0	ID=cds00010;Parent=mRNA00005;Name=scaffold159_130;Target=s7104 1 83 +
scaffold159	ALN	cds	130791	130982	313	-	0	ID=cds00011;Parent=mRNA00005;Name=scaffold159_130;Target=s7104 84 142 +
scaffold159	ALN	cds	130607	130738	294	-	0	ID=cds00012;Parent=mRNA00005;Name=scaffold159_130;Target=s7104 143 186 +
##sequence-region	scaffold159 128001 139264
scaffold159	ALN	gene	130607	131335	918	-	.	ID=gene00006;Name=scaffold159_130
scaffold159	ALN	mRNA	130607	131335	918	-	.	ID=mRNA00006;Parent=gene00006;Name=scaffold159_130
scaffold159	ALN	cds	131033	131335	402	-	0	ID=cds00013;Parent=mRNA00006;Name=scaffold159_130;Target=s7106 1 83 +
scaffold159	ALN	cds	130791	130982	313	-	0	ID=cds00014;Parent=mRNA00006;Name=scaffold159_130;Target=s7106 84 142 +
scaffold159	ALN	cds	130607	130738	294	-	0	ID=cds00015;Parent=mRNA00006;Name=scaffold159_130;Target=s7106 143 186 +
##sequence-region	scaffold121 8193 19456
scaffold121	ALN	gene	15727	16455	914	-	.	ID=gene00007;Name=scaffold121_16
scaffold121	ALN	mRNA	15727	16455	914	-	.	ID=mRNA00007;Parent=gene00007;Name=scaffold121_16
scaffold121	ALN	cds	16153	16455	397	-	0	ID=cds00016;Parent=mRNA00007;Name=scaffold121_16;Target=s7106 1 83 +
scaffold121	ALN	cds	15911	16102	315	-	0	ID=cds00017;Parent=mRNA00007;Name=scaffold121_16;Target=s7106 84 142 +
scaffold121	ALN	cds	15727	15858	294	-	0	ID=cds00018;Parent=mRNA00007;Name=scaffold121_16;Target=s7106 143 186 +
##sequence-region	scaffold159 266241 277504
scaffold159	ALN	gene	273536	274265	913	-	.	ID=gene00008;Name=scaffold159_273
scaffold159	ALN	mRNA	273536	274265	913	-	.	ID=mRNA00008;Parent=gene00008;Name=scaffold159_273
scaffold159	ALN	cds	273963	274265	397	-	0	ID=cds00019;Parent=mRNA00008;Name=scaffold159_273;Target=s7106 1 83 +
scaffold159	ALN	cds	273720	273911	313	-	0	ID=cds00020;Parent=mRNA00008;Name=scaffold159_273;Target=s7106 84 142 +
scaffold159	ALN	cds	273536	273667	294	-	0	ID=cds00021;Parent=mRNA00008;Name=scaffold159_273;Target=s7106 143 186 +
##sequence-region	scaffold159 229377 277504
scaffold159	ALN	gene	242027	275334	10722	-	.	ID=gene00009;Name=scaffold159_258
scaffold159	ALN	mRNA	242027	275334	10722	-	.	ID=mRNA00009;Parent=gene00009;Name=scaffold159_258
scaffold159	ALN	cds	275080	275334	544	-	0	ID=cds00022;Parent=mRNA00009;Name=scaffold159_258;Target=M514_18685 1 85 +
scaffold159	ALN	cds	274880	275029	323	-	0	ID=cds00023;Parent=mRNA00009;Name=scaffold159_258;Target=M514_18685 86 135 +
scaffold159	ALN	cds	273963	274827	930	-	0	ID=cds00024;Parent=mRNA00009;Name=scaffold159_258;Target=M514_18685 279 406 +
scaffold159	ALN	cds	273720	273905	342	-	2	ID=cds00025;Parent=mRNA00009;Name=scaffold159_258;Target=M514_18685 407 468 +
scaffold159	ALN	cds	273545	273667	284	-	2	ID=cds00026;Parent=mRNA00009;Name=scaffold159_258;Target=M514_18685 469 509 +
scaffold159	ALN	cds	263925	264036	223	-	2	ID=cds00027;Parent=mRNA00009;Name=scaffold159_258;Target=M514_18685 510 546 +
scaffold159	ALN	cds	261274	261413	282	-	1	ID=cds00028;Parent=mRNA00009;Name=scaffold159_258;Target=M514_18685 547 593 +
scaffold159	ALN	cds	261140	261216	183	-	2	ID=cds00029;Parent=mRNA00009;Name=scaffold159_258;Target=M514_18685 594 619 +
scaffold159	ALN	cds	260919	261074	310	-	0	ID=cds00030;Parent=mRNA00009;Name=scaffold159_258;Target=M514_18685 620 671 +
scaffold159	ALN	cds	260752	260870	229	-	0	ID=cds00031;Parent=mRNA00009;Name=scaffold159_258;Target=M514_18685 672 710 +
scaffold159	ALN	cds	260621	260688	152	-	1	ID=cds00032;Parent=mRNA00009;Name=scaffold159_258;Target=M514_18685 711 733 +
scaffold159	ALN	cds	260497	260562	147	-	2	ID=cds00033;Parent=mRNA00009;Name=scaffold159_258;Target=M514_18685 734 755 +
scaffold159	ALN	cds	260372	260443	175	-	2	ID=cds00034;Parent=mRNA00009;Name=scaffold159_258;Target=M514_18685 756 779 +
scaffold159	ALN	cds	259981	260314	599	-	2	ID=cds00035;Parent=mRNA00009;Name=scaffold159_258;Target=M514_18685 780 890 +
scaffold159	ALN	cds	259873	259927	123	-	1	ID=cds00036;Parent=mRNA00009;Name=scaffold159_258;Target=M514_18685 891 909 +
scaffold159	ALN	cds	259692	259809	259	-	0	ID=cds00037;Parent=mRNA00009;Name=scaffold159_258;Target=M514_18685 910 948 +
scaffold159	ALN	cds	259566	259637	173	-	2	ID=cds00038;Parent=mRNA00009;Name=scaffold159_258;Target=M514_18685 949 972 +
scaffold159	ALN	cds	259412	259507	220	-	2	ID=cds00039;Parent=mRNA00009;Name=scaffold159_258;Target=M514_18685 973 1004 +
scaffold159	ALN	cds	259272	259355	178	-	2	ID=cds00040;Parent=mRNA00009;Name=scaffold159_258;Target=M514_18685 1005 1032 +
scaffold159	ALN	cds	259096	259213	267	-	2	ID=cds00041;Parent=mRNA00009;Name=scaffold159_258;Target=M514_18685 1033 1071 +
scaffold159	ALN	cds	258938	259046	238	-	1	ID=cds00042;Parent=mRNA00009;Name=scaffold159_258;Target=M514_18685 1072 1108 +
scaffold159	ALN	cds	258773	258880	262	-	0	ID=cds00043;Parent=mRNA00009;Name=scaffold159_258;Target=M514_18685 1109 1144 +
scaffold159	ALN	cds	258493	258565	138	-	0	ID=cds00044;Parent=mRNA00009;Name=scaffold159_258;Target=M514_18685 1145 1168 +
scaffold159	ALN	cds	258344	258439	193	-	2	ID=cds00045;Parent=mRNA00009;Name=scaffold159_258;Target=M514_18685 1169 1200 +
scaffold159	ALN	cds	258128	258293	332	-	2	ID=cds00046;Parent=mRNA00009;Name=scaffold159_258;Target=M514_18685 1201 1255 +
scaffold159	ALN	cds	257971	258067	212	-	1	ID=cds00047;Parent=mRNA00009;Name=scaffold159_258;Target=M514_18685 1256 1288 +
scaffold159	ALN	cds	256794	257909	1489	-	0	ID=cds00048;Parent=mRNA00009;Name=scaffold159_258;Target=M514_18685 1331 1643 +
scaffold159	ALN	cds	249919	250434	937	-	0	ID=cds00049;Parent=mRNA00009;Name=scaffold159_258;Target=M514_18685 1644 1815 +
scaffold159	ALN	cds	249448	249519	167	-	0	ID=cds00050;Parent=mRNA00009;Name=scaffold159_258;Target=M514_18685 1816 1839 +
scaffold159	ALN	cds	249267	249401	84	-	0	ID=cds00051;Parent=mRNA00009;Name=scaffold159_258;Target=M514_18685 1840 1879 +
scaffold159	ALN	cds	249032	249210	302	-	0	ID=cds00052;Parent=mRNA00009;Name=scaffold159_258;Target=M514_18685 1880 1939 +
scaffold159	ALN	cds	248757	248869	229	-	1	ID=cds00053;Parent=mRNA00009;Name=scaffold159_258;Target=M514_18685 1940 1977 +
scaffold159	ALN	cds	243769	243952	311	-	2	ID=cds00054;Parent=mRNA00009;Name=scaffold159_258;Target=M514_18685 1978 2038 +
scaffold159	ALN	cds	243640	243716	187	-	1	ID=cds00055;Parent=mRNA00009;Name=scaffold159_258;Target=M514_18685 2039 2064 +
scaffold159	ALN	cds	243423	243578	309	-	2	ID=cds00056;Parent=mRNA00009;Name=scaffold159_258;Target=M514_18685 2065 2116 +
scaffold159	ALN	cds	243143	243368	410	-	2	ID=cds00057;Parent=mRNA00009;Name=scaffold159_258;Target=M514_18685 2117 2191 +
scaffold159	ALN	cds	243022	243087	139	-	1	ID=cds00058;Parent=mRNA00009;Name=scaffold159_258;Target=M514_18685 2192 2213 +
scaffold159	ALN	cds	242513	242965	484	-	1	ID=cds00059;Parent=mRNA00009;Name=scaffold159_258;Target=M514_18685 2238 2348 +
scaffold159	ALN	cds	242241	242465	-31	-	1	ID=cds00060;Parent=mRNA00009;Name=scaffold159_258;Target=M514_18685 2367 2407 +
scaffold159	ALN	cds	242027	242176	269	-	1	ID=cds00061;Parent=mRNA00009;Name=scaffold159_258;Target=M514_18685 2408 2451 +
##sequence-region	C368017 1 240
C368017	ALN	gene	1	240	420	-	.	ID=gene00010;Name=C368017_0
C368017	ALN	mRNA	1	240	420	-	.	ID=mRNA00010;Parent=gene00010;Name=C368017_0
C368017	ALN	cds	1	240	420	-	0	ID=cds00062;Parent=mRNA00010;Name=C368017_0;Target=M514_18685 8 87 +
##sequence-region	scaffold154 1 10240
scaffold154	ALN	gene	3874	5283	2443	-	.	ID=gene00011;Name=scaffold154_4
scaffold154	ALN	mRNA	3874	5283	2443	-	.	ID=mRNA00011;Parent=gene00011;Name=scaffold154_4
scaffold154	ALN	cds	4288	5283	1868	-	0	ID=cds00063;Parent=mRNA00011;Name=scaffold154_4;Target=M514_18983 1 332 +
scaffold154	ALN	cds	4053	4238	379	-	0	ID=cds00064;Parent=mRNA00011;Name=scaffold154_4;Target=M514_18983 333 394 +
scaffold154	ALN	cds	3874	3996	287	-	0	ID=cds00065;Parent=mRNA00011;Name=scaffold154_4;Target=M514_18983 395 435 +
##sequence-region	scaffold57 432129 452608
scaffold57	ALN	gene	442543	444274	1952	-	.	ID=gene00012;Name=scaffold57_443
scaffold57	ALN	mRNA	442543	444274	1952	-	.	ID=mRNA00012;Parent=gene00012;Name=scaffold57_443
scaffold57	ALN	cds	443488	444274	1452	-	0	ID=cds00066;Parent=mRNA00012;Name=scaffold57_443;Target=s7117 1 262 +
scaffold57	ALN	cds	443287	443432	-192	-	2	ID=cds00067;Parent=mRNA00012;Name=scaffold57_443;Target=s7117 277 301 +
scaffold57	ALN	cds	443190	443245	92	-	2	ID=cds00068;Parent=mRNA00012;Name=scaffold57_443;Target=s7117 302 320 +
scaffold57	ALN	cds	442836	443145	338	-	0	ID=cds00069;Parent=mRNA00012;Name=scaffold57_443;Target=s7117 321 408 +
scaffold57	ALN	cds	442543	442799	463	-	2	ID=cds00070;Parent=mRNA00012;Name=scaffold57_443;Target=s7117 409 494 +
##sequence-region	scaffold104 478209 498688
scaffold104	ALN	gene	487596	490006	223	+	.	ID=gene00013;Name=scaffold104_488
scaffold104	ALN	mRNA	487596	490006	223	+	.	ID=mRNA00013;Parent=gene00013;Name=scaffold104_488
scaffold104	ALN	cds	487596	488486	-1169	+	0	ID=cds00071;Parent=mRNA00013;Name=scaffold104_488;Target=s7118 64 140 +
scaffold104	ALN	cds	488541	488708	337	+	0	ID=cds00072;Parent=mRNA00013;Name=scaffold104_488;Target=s7118 141 196 +
scaffold104	ALN	cds	488966	489120	289	+	0	ID=cds00073;Parent=mRNA00013;Name=scaffold104_488;Target=s7118 197 248 +
scaffold104	ALN	cds	489175	489301	258	+	1	ID=cds00074;Parent=mRNA00013;Name=scaffold104_488;Target=s7118 249 290 +
scaffold104	ALN	cds	489352	489482	299	+	0	ID=cds00075;Parent=mRNA00013;Name=scaffold104_488;Target=s7118 291 334 +
scaffold104	ALN	cds	489603	489720	220	+	1	ID=cds00076;Parent=mRNA00013;Name=scaffold104_488;Target=s7118 335 373 +
scaffold104	ALN	cds	489852	490006	276	+	0	ID=cds00077;Parent=mRNA00013;Name=scaffold104_488;Target=s7118 374 425 +
##sequence-region	scaffold19 45057 56320
scaffold19	ALN	gene	47892	50366	2965	-	.	ID=gene00014;Name=scaffold19_49
scaffold19	ALN	mRNA	47892	50366	2965	-	.	ID=mRNA00014;Parent=gene00014;Name=scaffold19_49
scaffold19	ALN	cds	50193	50366	374	-	0	ID=cds00078;Parent=mRNA00014;Name=scaffold19_49;Target=s7017 1 58 +
scaffold19	ALN	cds	49552	50061	940	-	0	ID=cds00079;Parent=mRNA00014;Name=scaffold19_49;Target=s7017 59 228 +
scaffold19	ALN	cds	48417	49181	1388	-	0	ID=cds00080;Parent=mRNA00014;Name=scaffold19_49;Target=s7017 229 483 +
scaffold19	ALN	cds	47892	48098	419	-	0	ID=cds00081;Parent=mRNA00014;Name=scaffold19_49;Target=s7017 484 552 +
##sequence-region	scaffold129 118785 139264
scaffold129	ALN	gene	126163	132511	2413	+	.	ID=gene00015;Name=scaffold129_129
scaffold129	ALN	mRNA	126163	132511	2413	+	.	ID=mRNA00015;Parent=gene00015;Name=scaffold129_129
scaffold129	ALN	cds	126163	126241	220	+	0	ID=cds00082;Parent=mRNA00015;Name=scaffold129_129;Target=M514_09105 1 26 +
scaffold129	ALN	cds	126473	126557	190	+	2	ID=cds00083;Parent=mRNA00015;Name=scaffold129_129;Target=M514_09105 27 55 +
scaffold129	ALN	cds	127014	127188	369	+	1	ID=cds00084;Parent=mRNA00015;Name=scaffold129_129;Target=M514_09105 56 113 +
scaffold129	ALN	cds	127240	127543	330	+	0	ID=cds00085;Parent=mRNA00015;Name=scaffold129_129;Target=M514_09105 114 196 +
scaffold129	ALN	cds	127700	127866	354	+	2	ID=cds00086;Parent=mRNA00015;Name=scaffold129_129;Target=M514_09105 197 252 +
scaffold129	ALN	cds	127924	128057	264	+	0	ID=cds00087;Parent=mRNA00015;Name=scaffold129_129;Target=M514_09105 253 297 +
scaffold129	ALN	cds	128115	128259	296	+	1	ID=cds00088;Parent=mRNA00015;Name=scaffold129_129;Target=M514_09105 298 345 +
scaffold129	ALN	cds	132101	132511	746	+	0	ID=cds00089;Parent=mRNA00015;Name=scaffold129_129;Target=M514_09105 346 482 +
##sequence-region	scaffold216 183297 212992
scaffold216	ALN	gene	191583	207460	7442	+	.	ID=gene00016;Name=scaffold216_199
scaffold216	ALN	mRNA	191583	207460	7442	+	.	ID=mRNA00016;Parent=gene00016;Name=scaffold216_199
scaffold216	ALN	cds	191583	191667	220	+	0	ID=cds00090;Parent=mRNA00016;Name=scaffold216_199;Target=M514_07346 1 28 +
scaffold216	ALN	cds	198185	198398	424	+	2	ID=cds00091;Parent=mRNA00016;Name=scaffold216_199;Target=M514_07346 29 100 +
scaffold216	ALN	cds	198462	198718	492	+	1	ID=cds00092;Parent=mRNA00016;Name=scaffold216_199;Target=M514_07346 101 185 +
scaffold216	ALN	cds	198781	199485	1138	+	2	ID=cds00093;Parent=mRNA00016;Name=scaffold216_199;Target=M514_07346 186 401 +
scaffold216	ALN	cds	199537	199684	307	+	2	ID=cds00094;Parent=mRNA00016;Name=scaffold216_199;Target=M514_07346 402 451 +
scaffold216	ALN	cds	202025	202242	423	+	1	ID=cds00095;Parent=mRNA00016;Name=scaffold216_199;Target=M514_07346 452 523 +
scaffold216	ALN	cds	202301	202484	392	+	2	ID=cds00096;Parent=mRNA00016;Name=scaffold216_199;Target=M514_07346 524 585 +
scaffold216	ALN	cds	202545	203171	1145	+	1	ID=cds00097;Parent=mRNA00016;Name=scaffold216_199;Target=M514_07346 586 794 +
scaffold216	ALN	cds	204158	204374	374	+	1	ID=cds00098;Parent=mRNA00016;Name=scaffold216_199;Target=M514_07346 795 866 +
scaffold216	ALN	cds	204442	204681	466	+	0	ID=cds00099;Parent=mRNA00016;Name=scaffold216_199;Target=M514_07346 867 946 +
scaffold216	ALN	cds	204744	205411	1255	+	0	ID=cds00100;Parent=mRNA00016;Name=scaffold216_199;Target=M514_07346 947 1169 +
scaffold216	ALN	cds	206066	206680	820	+	1	ID=cds00101;Parent=mRNA00016;Name=scaffold216_199;Target=M514_07346 1228 1353 +
scaffold216	ALN	cds	206737	206901	325	+	1	ID=cds00102;Parent=mRNA00016;Name=scaffold216_199;Target=M514_07346 1354 1408 +
scaffold216	ALN	cds	207293	207460	322	+	1	ID=cds00103;Parent=mRNA00016;Name=scaffold216_199;Target=M514_07346 1409 1464 +
##sequence-region	scaffold6 63489 74752
scaffold6	ALN	gene	65460	70198	2357	+	.	ID=gene00017;Name=scaffold6_67
scaffold6	ALN	mRNA	65460	70198	2357	+	.	ID=mRNA00017;Parent=gene00017;Name=scaffold6_67
scaffold6	ALN	cds	65460	66372	1718	+	0	ID=cds00104;Parent=mRNA00017;Name=scaffold6_67;Target=M514_05391 1 304 +
scaffold6	ALN	cds	69807	70198	706	+	2	ID=cds00105;Parent=mRNA00017;Name=scaffold6_67;Target=M514_05391 305 435 +
##sequence-region	scaffold168 330753 342016
scaffold168	ALN	gene	333752	336303	2289	-	.	ID=gene00018;Name=scaffold168_335
scaffold168	ALN	mRNA	333752	336303	2289	-	.	ID=mRNA00018;Parent=gene00018;Name=scaffold168_335
scaffold168	ALN	cds	335914	336303	784	-	0	ID=cds00106;Parent=mRNA00018;Name=scaffold168_335;Target=s7033 1 130 +
scaffold168	ALN	cds	335143	335397	511	-	0	ID=cds00107;Parent=mRNA00018;Name=scaffold168_335;Target=s7033 131 215 +
scaffold168	ALN	cds	334720	335095	472	-	0	ID=cds00108;Parent=mRNA00018;Name=scaffold168_335;Target=s7033 216 309 +
scaffold168	ALN	cds	334514	334659	206	-	2	ID=cds00109;Parent=mRNA00018;Name=scaffold168_335;Target=s7033 310 353 +
scaffold168	ALN	cds	334304	334462	225	-	0	ID=cds00110;Parent=mRNA00018;Name=scaffold168_335;Target=s7033 354 399 +
scaffold168	ALN	cds	333752	333943	338	-	0	ID=cds00111;Parent=mRNA00018;Name=scaffold168_335;Target=s7033 400 462 +
##sequence-region	scaffold43 468993 489472
scaffold43	ALN	gene	478689	480284	1468	+	.	ID=gene00019;Name=scaffold43_479
scaffold43	ALN	mRNA	478689	480284	1468	+	.	ID=mRNA00019;Parent=gene00019;Name=scaffold43_479
scaffold43	ALN	cds	478689	478916	362	+	0	ID=cds00112;Parent=mRNA00019;Name=scaffold43_479;Target=M514_08282 1 62 +
scaffold43	ALN	cds	478976	479173	411	+	0	ID=cds00113;Parent=mRNA00019;Name=scaffold43_479;Target=M514_08282 63 128 +
scaffold43	ALN	cds	479901	480284	796	+	0	ID=cds00114;Parent=mRNA00019;Name=scaffold43_479;Target=M514_08282 129 256 +
##sequence-region	scaffold63 284673 305152
scaffold63	ALN	gene	294751	304064	3835	-	.	ID=gene00020;Name=scaffold63_299
scaffold63	ALN	mRNA	294751	304064	3835	-	.	ID=mRNA00020;Parent=gene00020;Name=scaffold63_299
scaffold63	ALN	cds	303612	304064	843	-	0	ID=cds00115;Parent=mRNA00020;Name=scaffold63_299;Target=M514_08533 1 151 +
scaffold63	ALN	cds	300019	300233	396	-	0	ID=cds00116;Parent=mRNA00020;Name=scaffold63_299;Target=M514_08533 152 223 +
scaffold63	ALN	cds	299798	299964	342	-	1	ID=cds00117;Parent=mRNA00020;Name=scaffold63_299;Target=M514_08533 224 278 +
scaffold63	ALN	cds	299490	299603	223	-	2	ID=cds00118;Parent=mRNA00020;Name=scaffold63_299;Target=M514_08533 279 316 +
scaffold63	ALN	cds	299263	299432	326	-	2	ID=cds00119;Parent=mRNA00020;Name=scaffold63_299;Target=M514_08533 317 373 +
scaffold63	ALN	cds	299139	299216	193	-	0	ID=cds00120;Parent=mRNA00020;Name=scaffold63_299;Target=M514_08533 374 399 +
scaffold63	ALN	cds	298986	299080	199	-	0	ID=cds00121;Parent=mRNA00020;Name=scaffold63_299;Target=M514_08533 400 431 +
scaffold63	ALN	cds	298867	298932	138	-	1	ID=cds00122;Parent=mRNA00020;Name=scaffold63_299;Target=M514_08533 432 453 +
scaffold63	ALN	cds	298742	298816	165	-	1	ID=cds00123;Parent=mRNA00020;Name=scaffold63_299;Target=M514_08533 454 478 +
scaffold63	ALN	cds	298484	298686	-188	-	1	ID=cds00124;Parent=mRNA00020;Name=scaffold63_299;Target=M514_08533 490 528 +
scaffold63	ALN	cds	298283	298422	299	-	2	ID=cds00125;Parent=mRNA00020;Name=scaffold63_299;Target=M514_08533 529 575 +
scaffold63	ALN	cds	295656	295745	223	-	0	ID=cds00126;Parent=mRNA00020;Name=scaffold63_299;Target=M514_08533 576 605 +
scaffold63	ALN	cds	295294	295599	604	-	0	ID=cds00127;Parent=mRNA00020;Name=scaffold63_299;Target=M514_08533 606 707 +
scaffold63	ALN	cds	295039	295227	383	-	0	ID=cds00128;Parent=mRNA00020;Name=scaffold63_299;Target=M514_08533 708 770 +
scaffold63	ALN	cds	294905	294971	186	-	0	ID=cds00129;Parent=mRNA00020;Name=scaffold63_299;Target=M514_08533 771 792 +
scaffold63	ALN	cds	294751	294843	231	-	2	ID=cds00130;Parent=mRNA00020;Name=scaffold63_299;Target=M514_08533 793 823 +
##sequence-region	scaffold32 8193 28672
scaffold32	ALN	gene	11141	25405	6877	-	.	ID=gene00021;Name=scaffold32_18
scaffold32	ALN	mRNA	11141	25405	6877	-	.	ID=mRNA00021;Parent=gene00021;Name=scaffold32_18
scaffold32	ALN	cds	25361	25405	151	-	0	ID=cds00131;Parent=mRNA00021;Name=scaffold32_18;Target=M514_26048 1 15 +
scaffold32	ALN	cds	20946	21061	222	-	0	ID=cds00132;Parent=mRNA00021;Name=scaffold32_18;Target=M514_26048 16 54 +
scaffold32	ALN	cds	18997	19208	431	-	1	ID=cds00133;Parent=mRNA00021;Name=scaffold32_18;Target=M514_26048 55 124 +
scaffold32	ALN	cds	18621	18941	621	-	2	ID=cds00134;Parent=mRNA00021;Name=scaffold32_18;Target=M514_26048 125 231 +
scaffold32	ALN	cds	15886	16146	501	-	2	ID=cds00135;Parent=mRNA00021;Name=scaffold32_18;Target=M514_26048 232 318 +
scaffold32	ALN	cds	15388	15838	849	-	2	ID=cds00136;Parent=mRNA00021;Name=scaffold32_18;Target=M514_26048 319 469 +
scaffold32	ALN	cds	14923	15324	511	-	1	ID=cds00137;Parent=mRNA00021;Name=scaffold32_18;Target=M514_26048 470 587 +
scaffold32	ALN	cds	14767	14867	217	-	1	ID=cds00138;Parent=mRNA00021;Name=scaffold32_18;Target=M514_26048 588 620 +
scaffold32	ALN	cds	14237	14336	183	-	2	ID=cds00139;Parent=mRNA00021;Name=scaffold32_18;Target=M514_26048 621 654 +
scaffold32	ALN	cds	13980	14181	401	-	1	ID=cds00140;Parent=mRNA00021;Name=scaffold32_18;Target=M514_26048 655 721 +
scaffold32	ALN	cds	13751	13933	299	-	0	ID=cds00141;Parent=mRNA00021;Name=scaffold32_18;Target=M514_26048 722 782 +
scaffold32	ALN	cds	13583	13697	229	-	0	ID=cds00142;Parent=mRNA00021;Name=scaffold32_18;Target=M514_26048 783 820 +
scaffold32	ALN	cds	13174	13301	249	-	2	ID=cds00143;Parent=mRNA00021;Name=scaffold32_18;Target=M514_26048 821 863 +
scaffold32	ALN	cds	12982	13113	285	-	0	ID=cds00144;Parent=mRNA00021;Name=scaffold32_18;Target=M514_26048 864 907 +
scaffold32	ALN	cds	12642	12922	556	-	0	ID=cds00145;Parent=mRNA00021;Name=scaffold32_18;Target=M514_26048 908 1001 +
scaffold32	ALN	cds	12466	12587	277	-	1	ID=cds00146;Parent=mRNA00021;Name=scaffold32_18;Target=M514_26048 1002 1041 +
scaffold32	ALN	cds	12292	12415	259	-	2	ID=cds00147;Parent=mRNA00021;Name=scaffold32_18;Target=M514_26048 1042 1083 +
scaffold32	ALN	cds	12022	12225	357	-	1	ID=cds00148;Parent=mRNA00021;Name=scaffold32_18;Target=M514_26048 1084 1151 +
scaffold32	ALN	cds	11734	11965	438	-	1	ID=cds00149;Parent=mRNA00021;Name=scaffold32_18;Target=M514_26048 1152 1228 +
scaffold32	ALN	cds	11565	11678	220	-	0	ID=cds00150;Parent=mRNA00021;Name=scaffold32_18;Target=M514_26048 1229 1266 +
scaffold32	ALN	cds	11345	11507	331	-	0	ID=cds00151;Parent=mRNA00021;Name=scaffold32_18;Target=M514_26048 1267 1320 +
scaffold32	ALN	cds	11141	11289	315	-	2	ID=cds00152;Parent=mRNA00021;Name=scaffold32_18;Target=M514_26048 1321 1370 +
##sequence-region	scaffold54 192513 203776
scaffold54	ALN	gene	197133	198229	1354	+	.	ID=gene00022;Name=scaffold54_197
scaffold54	ALN	mRNA	197133	198229	1354	+	.	ID=mRNA00022;Parent=gene00022;Name=scaffold54_197
scaffold54	ALN	cds	197133	197429	603	+	0	ID=cds00153;Parent=mRNA00022;Name=scaffold54_197;Target=M514_22610 1 99 +
scaffold54	ALN	cds	197627	197750	255	+	0	ID=cds00154;Parent=mRNA00022;Name=scaffold54_197;Target=M514_22610 100 140 +
scaffold54	ALN	cds	197798	198057	481	+	2	ID=cds00155;Parent=mRNA00022;Name=scaffold54_197;Target=M514_22610 141 227 +
scaffold54	ALN	cds	198161	198229	162	+	0	ID=cds00156;Parent=mRNA00022;Name=scaffold54_197;Target=M514_22610 228 250 +
##sequence-region	scaffold51 303105 323584
scaffold51	ALN	gene	318358	320372	1168	-	.	ID=gene00023;Name=scaffold51_319
scaffold51	ALN	mRNA	318358	320372	1168	-	.	ID=mRNA00023;Parent=gene00023;Name=scaffold51_319
scaffold51	ALN	cds	320275	320372	185	-	0	ID=cds00157;Parent=mRNA00023;Name=scaffold51_319;Target=s7066 1 33 +
scaffold51	ALN	cds	319943	320110	311	-	1	ID=cds00158;Parent=mRNA00023;Name=scaffold51_319;Target=s7066 34 89 +
scaffold51	ALN	cds	319794	319888	193	-	1	ID=cds00159;Parent=mRNA00023;Name=scaffold51_319;Target=s7066 90 120 +
scaffold51	ALN	cds	319561	319744	356	-	2	ID=cds00160;Parent=mRNA00023;Name=scaffold51_319;Target=s7066 121 182 +
scaffold51	ALN	cds	319155	319500	346	-	1	ID=cds00161;Parent=mRNA00023;Name=scaffold51_319;Target=s7066 183 274 +
scaffold51	ALN	cds	318832	319121	-70	-	0	ID=cds00162;Parent=mRNA00023;Name=scaffold51_319;Target=s7066 297 354 +
scaffold51	ALN	cds	318358	318774	142	-	1	ID=cds00163;Parent=mRNA00023;Name=scaffold51_319;Target=s7066 355 437 +
##sequence-region	scaffold51 303105 323584
scaffold51	ALN	gene	308596	310610	1168	-	.	ID=gene00024;Name=scaffold51_309
scaffold51	ALN	mRNA	308596	310610	1168	-	.	ID=mRNA00024;Parent=gene00024;Name=scaffold51_309
scaffold51	ALN	cds	310513	310610	185	-	0	ID=cds00164;Parent=mRNA00024;Name=scaffold51_309;Target=s7066 1 33 +
scaffold51	ALN	cds	310181	310348	311	-	1	ID=cds00165;Parent=mRNA00024;Name=scaffold51_309;Target=s7066 34 89 +
scaffold51	ALN	cds	310032	310126	193	-	1	ID=cds00166;Parent=mRNA00024;Name=scaffold51_309;Target=s7066 90 120 +
scaffold51	ALN	cds	309799	309982	356	-	2	ID=cds00167;Parent=mRNA00024;Name=scaffold51_309;Target=s7066 121 182 +
scaffold51	ALN	cds	309393	309738	346	-	1	ID=cds00168;Parent=mRNA00024;Name=scaffold51_309;Target=s7066 183 274 +
scaffold51	ALN	cds	309070	309359	-70	-	0	ID=cds00169;Parent=mRNA00024;Name=scaffold51_309;Target=s7066 297 354 +
scaffold51	ALN	cds	308596	309012	142	-	1	ID=cds00170;Parent=mRNA00024;Name=scaffold51_309;Target=s7066 355 437 +
##sequence-region	scaffold5 183297 194560
scaffold5	ALN	gene	191142	193464	2168	-	.	ID=gene00025;Name=scaffold5_192
scaffold5	ALN	mRNA	191142	193464	2168	-	.	ID=mRNA00025;Parent=gene00025;Name=scaffold5_192
scaffold5	ALN	cds	193073	193464	774	-	0	ID=cds00171;Parent=mRNA00025;Name=scaffold5_192;Target=s7015 1 131 +
scaffold5	ALN	cds	191925	192308	707	-	1	ID=cds00172;Parent=mRNA00025;Name=scaffold5_192;Target=s7015 132 259 +
scaffold5	ALN	cds	191419	191680	470	-	1	ID=cds00173;Parent=mRNA00025;Name=scaffold5_192;Target=s7015 260 346 +
scaffold5	ALN	cds	191142	191354	371	-	0	ID=cds00174;Parent=mRNA00025;Name=scaffold5_192;Target=s7015 347 417 +
##sequence-region	scaffold107 570369 590848
scaffold107	ALN	gene	577776	580234	2665	-	.	ID=gene00026;Name=scaffold107_579
scaffold107	ALN	mRNA	577776	580234	2665	-	.	ID=mRNA00026;Parent=gene00026;Name=scaffold107_579
scaffold107	ALN	cds	580018	580234	429	-	0	ID=cds00175;Parent=mRNA00026;Name=scaffold107_579;Target=M514_00078 1 72 +
scaffold107	ALN	cds	579771	579967	378	-	2	ID=cds00176;Parent=mRNA00026;Name=scaffold107_579;Target=M514_00078 73 138 +
scaffold107	ALN	cds	579179	579271	195	-	0	ID=cds00177;Parent=mRNA00026;Name=scaffold107_579;Target=M514_00078 139 169 +
scaffold107	ALN	cds	578991	579121	253	-	0	ID=cds00178;Parent=mRNA00026;Name=scaffold107_579;Target=M514_00078 170 213 +
scaffold107	ALN	cds	578875	578934	125	-	1	ID=cds00179;Parent=mRNA00026;Name=scaffold107_579;Target=M514_00078 214 233 +
scaffold107	ALN	cds	578605	578791	342	-	1	ID=cds00180;Parent=mRNA00026;Name=scaffold107_579;Target=M514_00078 234 295 +
scaffold107	ALN	cds	578091	578494	787	-	0	ID=cds00181;Parent=mRNA00026;Name=scaffold107_579;Target=M514_00078 296 430 +
scaffold107	ALN	cds	577776	578031	483	-	1	ID=cds00182;Parent=mRNA00026;Name=scaffold107_579;Target=M514_00078 431 515 +
##sequence-region	scaffold188 8193 19456
scaffold188	ALN	gene	11747	14164	2179	+	.	ID=gene00027;Name=scaffold188_12
scaffold188	ALN	mRNA	11747	14164	2179	+	.	ID=mRNA00027;Parent=gene00027;Name=scaffold188_12
scaffold188	ALN	cds	11747	11831	228	+	0	ID=cds00183;Parent=mRNA00027;Name=scaffold188_12;Target=M514_12666 1 28 +
scaffold188	ALN	cds	12728	13038	607	+	2	ID=cds00184;Parent=mRNA00027;Name=scaffold188_12;Target=M514_12666 29 132 +
scaffold188	ALN	cds	13094	13186	208	+	0	ID=cds00185;Parent=mRNA00027;Name=scaffold188_12;Target=M514_12666 133 163 +
scaffold188	ALN	cds	13255	13445	389	+	0	ID=cds00186;Parent=mRNA00027;Name=scaffold188_12;Target=M514_12666 164 227 +
scaffold188	ALN	cds	13505	13718	401	+	1	ID=cds00187;Parent=mRNA00027;Name=scaffold188_12;Target=M514_12666 228 298 +
scaffold188	ALN	cds	13786	13905	252	+	0	ID=cds00188;Parent=mRNA00027;Name=scaffold188_12;Target=M514_12666 299 338 +
scaffold188	ALN	cds	13961	14164	373	+	0	ID=cds00189;Parent=mRNA00027;Name=scaffold188_12;Target=M514_12666 339 406 +
##sequence-region	scaffold19 708609 729088
scaffold19	ALN	gene	716126	727217	3431	+	.	ID=gene00028;Name=scaffold19_721
scaffold19	ALN	mRNA	716126	727217	3431	+	.	ID=mRNA00028;Parent=gene00028;Name=scaffold19_721
scaffold19	ALN	cds	716126	716331	462	+	0	ID=cds00190;Parent=mRNA00028;Name=scaffold19_721;Target=s7009 1 69 +
scaffold19	ALN	cds	716431	716514	186	+	1	ID=cds00191;Parent=mRNA00028;Name=scaffold19_721;Target=s7009 70 97 +
scaffold19	ALN	cds	716571	716646	154	+	1	ID=cds00192;Parent=mRNA00028;Name=scaffold19_721;Target=s7009 98 122 +
scaffold19	ALN	cds	716703	716828	257	+	0	ID=cds00193;Parent=mRNA00028;Name=scaffold19_721;Target=s7009 123 164 +
scaffold19	ALN	cds	716892	717100	410	+	0	ID=cds00194;Parent=mRNA00028;Name=scaffold19_721;Target=s7009 165 234 +
scaffold19	ALN	cds	717164	717338	323	+	1	ID=cds00195;Parent=mRNA00028;Name=scaffold19_721;Target=s7009 235 292 +
scaffold19	ALN	cds	717471	718287	1439	+	0	ID=cds00196;Parent=mRNA00028;Name=scaffold19_721;Target=s7009 293 564 +
scaffold19	ALN	cds	726679	726717	113	+	2	ID=cds00197;Parent=mRNA00028;Name=scaffold19_721;Target=s7009 565 577 +
scaffold19	ALN	cds	726769	726938	359	+	2	ID=cds00198;Parent=mRNA00028;Name=scaffold19_721;Target=s7009 578 634 +
scaffold19	ALN	cds	727051	727084	89	+	0	ID=cds00199;Parent=mRNA00028;Name=scaffold19_721;Target=s7009 635 645 +
scaffold19	ALN	cds	727177	727217	130	+	2	ID=cds00200;Parent=mRNA00028;Name=scaffold19_721;Target=s7009 646 659 +
##sequence-region	scaffold284 1 19456
scaffold284	ALN	gene	1752	10064	3475	-	.	ID=gene00029;Name=scaffold284_5
scaffold284	ALN	mRNA	1752	10064	3475	-	.	ID=mRNA00029;Parent=gene00029;Name=scaffold284_5
scaffold284	ALN	cds	9978	10064	197	-	0	ID=cds00201;Parent=mRNA00029;Name=scaffold284_5;Target=s6996 1 29 +
scaffold284	ALN	cds	8771	8877	215	-	0	ID=cds00202;Parent=mRNA00029;Name=scaffold284_5;Target=s6996 30 65 +
scaffold284	ALN	cds	8050	8110	123	-	1	ID=cds00203;Parent=mRNA00029;Name=scaffold284_5;Target=s6996 66 85 +
scaffold284	ALN	cds	7343	7589	493	-	0	ID=cds00204;Parent=mRNA00029;Name=scaffold284_5;Target=s6996 86 167 +
scaffold284	ALN	cds	5504	6818	2339	-	2	ID=cds00205;Parent=mRNA00029;Name=scaffold284_5;Target=s6996 168 606 +
scaffold284	ALN	cds	1752	1980	397	-	1	ID=cds00206;Parent=mRNA00029;Name=scaffold284_5;Target=s6996 607 682 +
