# Supplementary material for: Expanding the view on the evolution of the nematode dauer signalling pathways: refinement through gene gain and pathway co-option
Source: BMC Genomics. 2016 Jun 27;17:476. doi: 10.1186/s12864-016-2770-7 (PMC4924289; doi:10.1186/s12864-016-2770-7)
Supplement: Additional file 5: — Gene models in fasta format. (TGZ 545 kb) [file 12864_2016_2770_MOESM5_ESM.tgz]

Archive with 24 entries (24 files):
- a_suum-PRJNA62057-WS246-sequences.fa
- a_suum-PRJNA80881-WS246-sequences.fa
- b_malayi-PRJNA10729-WS246-sequences.fa
- b_xylophilus-PRJEA64437-WS246-sequences.fa
- c_angaria-PRJNA51225-WS246-sequences.fa
- c_brenneri-PRJNA20035-WS246-sequences.fa
- c_briggsae-PRJNA10731-WS246-sequences.fa
- c_remanei-PRJNA53967-WS246-sequences.fa
- c_sp5-PRJNA194557-WS246-sequences.fa
- h_bacteriophora-PRJNA13977-WS246-sequences.fa
- h_contortus-PRJEB506-WS246-sequences.fa
- h_contortus-PRJNA205202-WS246-sequences.fa
- l_loa-PRJNA60051-WS246-sequences.fa
- m_hapla-PRJNA29083-WS246-sequences.fa
- n_americanus-PRJNA72135-WS246-sequences.fa
- p_exspectatus-PRJEB6009-WS246-sequences.fa
- p_pacificus-PRJNA12644-WS246-sequences.fa
- p_redivivus-PRJNA186477-WS246-sequences.fa
- r_culicivorax-PRJEB1358-EDI-sequences.fa
- s_carpocapsae-PRJNA202318-WS246-sequences.fa
- s_ratti-PRJEA62033-WS246-sequences.fa
- t_canis-PRJNA24877-GB-sequences.fa
- t_spiralis-PRJNA12603-WS246-sequences.fa
- t_suis-PRJNA208416-WS246-sequences.fa
