# Supplementary material for: Expanding the view on the evolution of the nematode dauer signalling pathways: refinement through gene gain and pathway co-option
Source: BMC Genomics. 2016 Jun 27;17:476. doi: 10.1186/s12864-016-2770-7 (PMC4924289; doi:10.1186/s12864-016-2770-7)
Supplement: Additional file 5: — Gene models in fasta format. (TGZ 545 kb) [file 12864_2016_2770_MOESM5_ESM.tgz › a_suum-PRJNA62057-WS246-sequences.fa]

>ASU_09303 AG00371 + [1:31414]  ( 191191 - 196857 ) ASU_09303 + 1:395  ( 1 - 395 ) N   1923.47
ATGGAACAGGATTGCTCACATCACTTCTACATACACGAACATCAACCAGAGGGATGTTCA
CGTGTAATGACTCGACAGTGCGGCGATGAGGGATGCTCGCGAGGTCTCGCCAATCAAACC
TGGTACTGGGGGGACTCTTCGAAAGACCTCATTGCCTCAGCAATGAGCGGTTGTGAGAAT
GGTACGTTCTGTGTTCGAGATGCGTCGACGAAAGGTGACTATACGTTGACACTTCGATTT
GGCGAGAGCAACAAACTTATAAAAATAATCGTCTCAAAGGGTCGTTGCGGCTTTGCACCC
GAAGAGCTTAAATTCGACTCTGTGGTGCAATTGATTGATTATTACAAAAGAAATTCGCTA
AAAGAATATAATCGTCAACTTGAGGTCGGACTTATTTATCCACTTCGAAGACCAAATATT
GATAAAACGATGTGGGAAATAGATGGTGTGCATAGCGTGGAACATTTATTGTGTCAACTA
CGGGGATTGCATGCTGCACATACTCGTATTTTGCGATTCGATGATCAGATCTCGGCCGAG
CTAGATTCATTACGTGAAGAATTGCAAAGGAAGCGTCAAGCTCGTGCGGCTTTCAATGCC
GCTCATGCACTTTTTCTCAAGCAAATGGAGCTTATCACTAAGAACAAGGACATGTTAACC
AGCGAATCCGAATTAGCGCAGATCAACATTAATATCGAATTGCAACAGCGGCGTCTCGAC
AGTATACGAAATCAACAAGAGCAAATGACTGAGCAAATGGCCGCCATCGAAGCGCGCATA
AAGGAAAGCGAAAAGTCGCACAGCGAACTCACCCCTAAATTATCCGCATTGCACACAGAG
CTTAATCGATGCCAATTCCGGTTATGTCAGTTGAATGTACCGCAAGCAGTTGTCGATAAA
GAGATTCAAGAGGTTTCATTTCTCACCGACGCTGAGCCGGAGCCTCTTTCGCGCATTTTG
ATGCAATTCCACATTCGATGGCAACCTGACCGTTTCCTTTCTGTCGATTGCACTAAGGAA
AACGGTATGAAAATAGTTCGCGCACTGATGGATTGCAATCCGAACAACTCGGACGGTATC
TTCGTTATTCGGCCGAGCAGTTCACAGGCCAATCATTACGCCCTCACTATATCCAACGAC
AACCACATCTATAATTGTCTTATTGAGCATAGGTTCACGTTCCTT
>ASU_12806 AG00794 + [1:51200]  ( 43559 - 64330 ) ASU_12806 + 1:1112  ( 1 - 1112 ) N   3758.78
ATGACTGTCAATTGTGGACTGACAGTATCCGGATGCGGTTATCAGTTGCGAACTGACGAC
GGGAGGAGGCCTTTTCGGGAATTAGGCGATACCGGTTGCTTATTAGAGGTATCGCCGATG
GCAAGCGGTGGTACAGCGGTATGTTCGGAGGATTCACCAGATGTATGGTCATTAGTCGAA
TGCGGGCAACTTGAAAAGGGTGAGCACACAGATTTGGATCTGTTAATGCCGAACGGGTTT
CTGATCAGTGTACGATGTCACTCGGACAGTACTCTGGCAATGTTGAAGCAAGAGGTCTTC
AATGAGGCGAAAAGGATGCCTCTCTTCGATTTGTTGTTAACGTCATCTGACTATATTTTC
TTTACTGTCGGTACGAATGGTGAGCGAGAAGAATTCTATGATGAGACGAAGTCGATCTTC
TCGTTGCGTCTCTTCGTACCTTTATTGGGTCTCGTCGAGCCGGAAGGTAATCGCGAGGAG
AAGGAACTTGCACACAATATTGGTTTAGCGATAGCTCATCCGCTGTCGGAAATCGAGTCG
AAGCTTTCCAATGAGAATATCTCTTACCGGCTTGACTTATTTCGGGTTATGGAGGAATCG
GTGGCTACGAGAGGTGTTCACGATTACGACCATTATGCATTTCCTGAAGAGTTGTCAAGT
GAATATGATGCCGATATTCCTCCACAGCTGAAGGCAAAGATTAAAGTGGCGGATTTGTAT
GTGGAAGTGTGGTATCGAAGTGAGGAAGATGAAATTGCGGGTATCGATTCGAATTGTGTT
TGTGTCAAAATTCGCAAAGTGGTTCGGGTAAGGGCACGTGATCTGATCGCTGATGCTATC
AAGGAGCTCACAACCCAACATAAATTTACGATTCGCGAATCGCCATCCGATTTTTTGCTG
CAGATCGCAGGACGAAAATGCTTTCTCACAAAGGATATTAAATTGACGAGTTTTGAGTAC
GTAAGGTCATCATTTGAAAACTATCGTATTCCCAAGTTTTTATTACGGAGGAAAGAGATC
GTTTTGAAGGAATTTCCGATTCCCGGACCGATTCTAAAGCCGAGTTGGGTTCGCGCTTAT
GAGAGTCGACTCTCGGCTGCCAACGACTGTTCGCTCAAGCGTTGCTCCTTATGGGAACTG
GACGACAACCTGAAGATGCGCGTGCATAGCGCCTCCCATATAACGGTGTCTGATATCGAT
CGGATCTATGTTAAGGCAGCTGTCTATCATGGGACCAATCTGATCGTCAATAAGGAATCC
GAGTGGGTATCTCCGTCCAATCCAAGGTGGACCAATGGTTGGATCGATTTCAATGTTTAT
TTAAAGGATCTAGCGCCGGCTAGTCAAGTTTGTCTATCGCTGATTGCTGTAAAACAAAAG
AAAAAAGATGTCTTCGAGCACGACGGTATCGGATGGGTGAATATCCGTCTATTCGACTGG
AATAATGAACTGCTACAAGGCAAGCTCACTCTTTACCTGTGGCCGTTCTCGAAGCATTGC
AGTGAACTTCTCTATCCTCTTGGACAGACAGGATCAAACGACAATCGTGATACGGCACGC
ATTGAAGTCGAATTTTATGAGCATGGTAGCATTGTGGAGTTCCCATCTTTCGAGCACATC
TATGCCTATGTCAATAAATTGAATGCTAGGGGTTGCGGCACTGTCCCTTCTGCTGCCTCA
TTCACGCCGGATGGTGCAGAAGTGGGGCAGCTGATAGGTATCGCGCGTCATCTGGATGGC
GAAAAGCTAACTGATCCACAACAGCATCATCTTTGGAAAATGAGGTAATCTTCACCTTTT
AAAGTGGACCTTGTGGAGTAAAACGATGAAAATGTCATGCGCGGTTAAACAGGTATTCGC
GTGAATGTGAGGAGAGTTGCTTCTACTCAAATGAGATCGCCTTATGACGATTCGATGGAT
CCATAGGCTGGAAATTTTGAAATGTATGTGACTATGAAAATTTGTAATCGTTTGTCCAAT
ATCGTTTTCGGGAAGTATGGCACAGATCGTTTCGCATCACGGGTCGTAGTAACACCCAGT
ATTCTGTCGTGGCAATTCTCTTTTCAATGTATTTAAGTTTTTTTTGATTGATACATCTAA
ACTATTTTTTTTTAAATATTGCGCACTGTTTTCTTGTGTGTTAACTCCACTTTATGATTT
ATTTGCAAGCTAAACGTAGTTTTTGAAATCGTTCTGATATTACCTGAGTCTATGTGAACA
TGCATACTTGAAGAATATGTGGCAGAATGTATGCCTGACCTTCTACCCTTATTGGCCGAA
TGCGCGTTCATTTGGAATACACGTGAGACGTTCACGAGATTATATGAGTTGCTGACTCGA
TGGGGACCCATTCAACCAGAAACTGCTCTCGAACTGCTCGACTTCAAATATCCCGACAGG
GAAATACGCGAATTTGCTGTCAGATGTCTGGACGAGGCGCTAGACAACGACCGATTACAG
TTGTACGTAATGCCCCTTGTGCAGGCTCTCAAGTATGAATCATGGGGAAGATGTTCTTTG
GCAAGGATGCTTCTTAAGAGAGCTCTATGCAGCTATCGTATTGGACATATTCTCTTCTGG
TTGCTTCGTGCAGAATTGGGCCAAATTGGCGAAGGATGTCAAGAGCTACCAAATATGTAC
AAAAGGTTTGCATTATTGATTGAAGCGTACTGTCGAGGCAACTTTACGCATCTGGATTCA
ATGTTACGGCAAGTGGACATGGTGGCGAGACTGACCAACCTCAGCAAATTGGTGAAGTTG
CTCAAAGACAAGGAATCTGCCACCAAAAGGTTACAAAAGGAGTTAATGGCACACGTGGAG
GTGATGCAACATATGAGCTCTCCACTTGATCCTCTCGATAGTCTCGGGACGTTAAGAATA
GAAGCGTGTAAAGTGATTGGAAGTGCGAAGTTGCCATTGCGGTTAACGTGGACGAATCCA
GAGCCATTGGCTCGACTATATATGGAAACACATCAAATCATCTTTAAAAATGGCGATGAT
CTTCGGCAGGACATGCTAACACTACAGGTGATGCGTATAATGGACGCACTGTGGAAAAGT
CGCGATCTCGATTTTTGCTTGAGCATTTACGAAGTGCTGCCAATGGGAAAAAATGTGGGT
ATGATCCACGTCGTGCAGAATTGTAGCACTTTATTCGAGATTCAATGCGCTGCTAAACAA
CTCGGCTCCACGTTCAATATGGAGAGTTCGCTCATCAACAAATGGATTAGAAATCACTCC
GATGATTCCAAAACATACCTGGAGGCGGTGGATCGTTTCACGGCATCATGTGCGGGCTAC
TGTGTTGCCACCTACGTGTTGGGTATCAAGGACCGTCATCAGGACAACATCATGCTGGCA
AAGGATGGAAGGTTATTCCACATCGACTTTGGTCACTTTCTCGGTCATTATAAGAAGAAA
TTGGGCATCAATCGTGATCGAGTGCCGTTCGTACTTACCGACCATTTCCTATGCGTTATT
GCGAAAGGAAAACCGAATTTCCGTGATAGCCACGAACACAAAAAGTTCAAGCAGTTGTGT
ACAGATGCGTATCTGATGCTGCATGAACGGGCACGGCTGTTCATCTCGCTTTTCACGATG
ATGCTGTGCATGGGTCTACCTGAGCTACAGAAGATGGAGGATGTGGATTTTGTGAAGAGG
ACGCTGTGTGCGGAGTTGGATCCTCAACAGGCGAGTGCTTCCTTCCAGAAGATATTCGAG
GAGGCGTTCAGTGGTGCATGGTCGACCAAGACGAATTGGTTCTTCCAGTCAGTGAAGCAC
TTA
>ASU_08373 AG00303 + [1:18432]  ( 231524 - 234612 ) ASU_08373 + 1:184  ( 1 - 184 ) N   1061.87
ATGATGAACGAGGTGAAGGATGTAGTACACAAAGATACCGGACATCATCAACCGGTCGAA
GAGGGTATGCTTGTAGTGGAAGGTGAAGGTGAGATGCACGATGAGCATTGGGTACTTGAT
GATCGTATGAAGCGCATGATCATGGATCTTCAACGGCATTGGTTAACCGATTATCAGCAG
AGTCGAGAGAAGTTGCTAGTCGAAATGACTGAAAGGCTGCATCAAGAATTCCTCTCTGAT
CAACAGAAGATTCGAACGGAACTTCTCACACAGTTTAAGGATGAGCTCGACACAACTAGG
GCCGAGCTCGAGCAGAAGTACCGCGAATCTTTGAAGGCCGAACTGGCAAAACTATCGGAG
AAACACAGGAAGGAGATATCGAACTGTAAGAAGAAGCAATGGTGCTGGCAGTGCGAAGCG
GAAGCAATTTATCATTGTTGTTGGAATACAGCCTACTGTAGCGTGGAATGTCAACAGAGT
CACTGGGCCACACATCGCAAATATTGCCGAAGAAAGAAGCAGAACAATACCGCTGGTCAA
GCAAACCAACAG
>ASU_13056 AG00841 - [1:33792]  ( 23342 - 14133 ) ASU_13056 + 1:552  ( 1 - 552 ) N   1005.61
ATGCCACATTATGTGCACAATTCGTGTCGTATTTGTGTAGTACTATTGATTGCGTTAATA
TTCGCCACAAATGCTTTAAACGATACGGATGATCCTGGCACGGCGATTCTACAATTTATG
CGTCGTTTTGAAGCTAATTTGAAATATCCTGTTAATTTGGCCACTGATATAATGTGCAAT
TGCACGCATGCCGGTTGCGATGCGGAAGTGACAAGATTTTTGGGCAATAATTTTACGCAT
ATTTGCCGATCGACTGGTGGTGCATGCTATAAACGAATCATCCACGATGGCACAATCATT
CACGCTTGTCTGAGTTTGGAAGCGCTACCGGATTTGTTCTGTTCAACGAAGCAGCCGATG
CCTGATGGTAGCGTGATGGCATGTTGCAATAATCGTTCATTTTGCAATGGTGCTCTCAAT
TTGCAACTTCCTGTCCAGGTATCTTTGCTTACCTGTCTTTTTGGCTGAAACTTCGAAATA
TTAGGCGGTGTTTTTCTCATAGATAATTTCAAGCTAACAATTTTTTTGTTTGTGAAGGTG
AGCGTTTATAGTCAGAATAGGTTGGTGGAGTTAAAATCATCGTTGGCTTCATTTGGCCAT
TCATTTTGAAGTTTGGAATTTTCAGATTATAAGAGACCTCTCGTCCTCCCCTGAAACCGA
ATTCAACAGCTTGATTGCCTGAGATTACCTGGGGAAGGGGTTACCTGAGGAAAAAGATAC
AAGGGAGAGGAGGTTACCTGGGAATATGTTTCGCTTAAATGGATGAGCCAAGAGTAACAG
GATGGTTTGCTCTTGCATGATTGTTTGGCAAATTGAAATCTTATATTGATAATGCGGTGA
TTACGGCGTGAATAGCAGCGCTCTTAACTTGGTGTTTCTTGAAGTGTTGATGTTATTGTA
CAGTTTTTCCAGGATTTCCCGTTGAAGGAGGATTGGATGCAATTTTTTTTTTTGTTTTTT
GAAATGAGGGAAATGATATTGTTTTTATCAATTCAAAGAAAGGGGTATTTCCGGTTGCCT
TTTTTACTTTCGTTCGCTGACAGTTTTATATTGGATGCTAAAATTGGGTTTTTTATTTTA
CGAAATGGAAAATTTTTGAAGGCGGAAACAAATTCGACACGATGGCGAGTTGTGGTGATC
GTAGTGATAGTGGTGGTCGCAGTGGCGCTTGTTTCTGGAATATTGCTAGCGCTCGCCGTT
GTGAATAAGCCTCTCAAGCAGTGCATCTTCTATTGGCTATTCAGAAGACCACATGCTGCT
AGCACTCAAGGCGCAGGAACAGAAGAAATGCTTTTGGGTTCACCATCTGATGATCTAGCA
CATTTGAGTGATCTGTTGGGTAATCTCGACGATAGCGGTACTACTGGTTCTGGATCAGGT
CTACCACTCCTAGTGCAACGAACGATCGCAAGGCAGATCGAACTGCATACCGAAATTGGC
AAAGGACGCTTTGGAGAGGTATGGCTTGGCTCATGGAAGGGTGATCCGGTTGCGGTAAAG
ATCTTCAGTTCGCGGGATGAACGCTCATGGAATCGTGAAGTTGAAGTGTTCCAAACAAAT
ATGCTTAGACATTCGAATATTCTTCGTTTCATCGCTTCCGACAATAAAGACACGGGAACA
AGTATGCAACTGTGGTTGGTGACGGAGTATCACGCTCATGGATCGTTATTCGATTATCTA
TCCGAGAATACGATTAGTGGACCCGTAATGCTTCAGATGCTTAGAAGTATCGCTAATGGA
CTTGCTTTCCTTCACGCTGAAGTACCCGGCATGCATAGTAAGCCGGCAATAGCGCATCGT
GATCTGAAGACGAAGAATATTTTGGTAAAGTCGAATTTGACATGTGTGATCGCAGATTTG
GGATTGGCAGTGCGCTATATCAATGGCGAACTTAATCTACCCGACAATAATAAATGTGGA
ACTATTCGATATTTGTCACCGGAAGTTCTATCGGATTCATATCCGGCCACTCAATTTGAT
GCGTATAAGATGTCGGATATGTATGCTGTTGGTCTTATTATATGGGAGGTAGCGACGCGA
TGTAACGCAAACGGGGACGTCCAGCCGTATGAGCCGCCATATTCGAAGTGGGTGACGCGT
GATCCATCGATCGAAGAGATGCGCGAATGCGTTTGCGTGCAGAAGCATCGGCCGACTCTG
CGCGATTCATGGAAATCTGATAAGGTGATGAGTGATATAGAGCGGATGATGATGGAATGT
TGGGCTGAATCACCGTCGAATCGTCTAACGGCGATGAACGTACGGATCGCCGTTGATCGA
CTAGCAAATACTCTCGATTGGAAATTGCAAACGTCGTCA
>s164 AG00235 + [1:34816]  ( 247280 - 275793 ) s164 + 1:753  ( 1 - 753 ) N   3382.41
ATGAGTGATTCAATTATTAGCACAATTCTTATAATTGCCGCTGTGATGGTCGTTATTCTA
GTGATCATAGCCGGAATTGTAATTTTCCGACGACTGAAGAGTGGCGAAACGGCACAGATG
CCGTGGGCAATTCCGCAGAGAATGATAAAATTTGTCGATTTGGAAGCATCCACTTCGTTG
ATGTCGATTCATAGTCTACAACAGCATATGGAATCGAAAGCAAAACTTCGAGATCTTCTT
CGTTATCGACAGTTGGCAACAATCGAACAAGGATACGTGATTGTTGAGTCGTTCGTTTTG
AAAGAGCGACTTGTTTTTGATAAAGCTGATATGTTACTTCTTTATCAGATGAAACAAGCC
GTTCACGATAACATAAATCCCTTCATCGGCATTAGCTTCGACAAGATGCCACAATTCTAT
GCGGTTTGGAAACATTGTTTTCGAGGCACACTAGCAGATCTCATTTTCGGTGGTGTGCAA
GGTGGTGACCCGAATCACAAACTCGACTCTGGAGATGGTCCTGCTTTCGACCAAAATTTC
AAAAGCGCATTCGTCCATGACATTGTACGAGGATTGGACTTTCTCCATTCATCGCAAATA
GGCTATCATGGTGCATTGACACCATCTCAATGTCTTATCGATAGTCATTGGATACTAAAA
ATATCTGGTTTCGGATTGGCAAGGATGATATACAAATGGCGAATTAATGGTGCAATTACC
ACTCGTGACGAATCAACGTTCATACCAAATTCCGAGTTGCATTATTACGCACCAGAAGTT
CGGAGACGGCTTAAATCACTCACAAAGCATACGGCAATAATGTCACAGAAACAAGGTCAA
GCGGCTGATATGTATGCTTTTGGAATGATTTTATACGAAATCGTCTTTAGACGGAAATCG
GTTTATATCGACGACACTGGTAGAGAAACGTCAATGAGCGAGGATGAGCCAGCATTGTTT
TCTGAGGCGGCTGAGGCACTTATTCCCATCTATCCGTCTATGCCTAATAGCGATGATGTA
CATCCGGATTTGGTGGGACTTATGCATAAATGTTGGAATGGAATGGCTGAGCAACGTCCT
GATGCGACTCTAGCGAGAAAAATCACTGACGCAACGCTAAAAATGACGGGTAGCCTTGTC
GATCAAATGCTCAAAAACATGGAACAGTACACAAACAATTTGGAGAATCTTGTGAAGGAA
AGAACAAGTCAATTGGAAGAGGCACAACAACATGCTGAACGACTTTTACTCGAATTATTA
CCTAAATCGGTTGCGGATGAATTGAAAGTTGGCAGACGAGTGGATGCAAAAAATTTCAAA
TCAGCGACAATCTTATATTCGGATATTGTTGGTTTCACCTCATTATGCAGTGAGAGTGAA
CCTATGGAAGTGGTTACATTACTGAGTGGTGTGTTCAAGAAATTCGACATGATAATCTCC
ATGCATAAATGCTATAAGGTAGAGACGATAGGCGACGCATACATGGTCACATCTGGAGTT
CCAATTCCTAGCCGTCACAATCACGTACGTGATATTGCTTCAGTGGCAATTATGATGCGA
GATTTTTTGTTCGAATATGAGATTCCACATCGTCCACATCAAAAATTACATTGTCGATGG
GGTTTCAATACCGGTCCTGTATTTGCTGGTGTTGTCGGTCTCTCAGCACCAAGATATTGC
GTTTTTGGAGCGACAGTCACATTGGCATCAAAAATGGAGAATTCGGGTGTTCCTGATCGG
ATTCAAATGACATTAAAAAGCTATCAACTACTCTCGGCACGATTTCCTGAATATCGTTGC
TCGCCGAGGGGCGGCGTCAGAATAGAGGGTATCGGTACATTATTGACGTACTGGTTGGAT
GGATGTGAAGAGCTTCTGAAGAGCGATCGATCTGTAAGGAAACTGAAGTCAAGAAAAGAA
AAGCGATCTGAGGATCATGGAGGTGTTCAGCCTCCCGCTAAATCATTTGCAAAGCGTCAG
CAATTGATGCAACATAAACAAATGATATGGGCGAAACAAATTGGCGTCCGAGAATGCTGG
ACCCGTTATCAGTTTACTTCAAGGCCCTTGCGTCCAGCAAACTGCAGTTCTCTACGCGCA
AGCTTAATACAGCAGGTTTCCACCATGGCTCCCATCGAGCTCACGTTCCGGTGCTCCGCA
CTTGGAAGTGAGAATTCGGAAGCGTTGGAAGATAAAACGATAGTAACCTTGTCTATGAAT
CATTCCACCATGCATTATTCGTGCCACCAAACAACGTCCATCTTCAGTCACCTG
>ASU_07898 AG00271 - [1:38853]  ( 282577 - 257410 ) ASU_07898 + 1:731  ( 1 - 731 ) N   3423.74
ATGAGCACACCAGACGATCCGGTCATTCATAGTCCGCCATCGTTGCGTGGTGCACCTCCG
TCGGCATTGTTGGCTGGTTCGCCGGGCGTTGGTCTAGGATCGTTGACTGGCAGACAGCAA
AACGGTGTCGGTGTGCCATCCATCGCAGGCGCGCTTCAGGCTACTGCTGGTGCATTACCG
CCCGGCGGGATGAATATGATGGACGAGCTGGGCTTGGGTGGTAGCGGTGTGCGACCTGGC
GTTTCAGCTAGTGGATGCGATTCTCCAAATAGCGATGCAGCCGCAGAAGAGGCTCGTCGA
CGTCAGAAAACATGTCGCGTTTGTGGTGATCATGCAACCGGTTATAATTTCAACGTGATA
ACATGTGAATCGTGTAAAGCGTTTTTCAGACGAAATGCTCTCAGACCAAAGGAATTCAAG
TGTCCATACTCCGATGATTGCGATATCAATTCCGTCAGTCGTCGATTCTGTCAAAAATGC
CGTCTTCGGAAATGCTTCACGGTTGGCATGAAAAAAGAATGGATACTAAACGAAGAACAA
CTAAGAAGGCGGAAGAATTCACGTTTGAATCATATGCAAACTCAAAATGTCGCAAGCAGT
GGTTCATCTGCGACAAAAACATCCTCTGCAATGAGCGTTGCTACCTCAAATCATTTGGGC
AATAGTGCTTCTGCTACACCTTCTGCTATGGGAGCTGCTCAATTACTGAATCGACGTTCA
ACGGATCAATCGATGGTGAGCCCACCGAGTTTGAACTCGATGCTAAGCCCTTCGGGATCG
ACGGTCTCACCATCGGTGCTTTCCTCTTCCTCTCCCGATTCACCCACCCGCGGCGCTATT
CTTGGTCTACCTCATATTGACAATAACACTGATGCGTATGAGTCGAATATGATGCGTCTG
CAACGGCAGCAGGCGGCTGCCGCAAATGCAGCCTATGCAAATATGCGGCGGAACAGCTGC
GGTCCAGGACTTCCATCAGGTGCAGCGACGGCGGTCTCTCCACTAACACGACCAGCTGAT
CAGTTCATGATCAAAGGCGAGCCACACGTGACGATGTCGGTTGAAGAGTATCAGGCGCTG
CTGAAGGCGGCCAAGGCGGGCGGTGCGGTCCTTCCCAATGGTAATACCACTCTCGCGCCT
TCGTTGACCACCACATTCGACGACGTGAAGCGTAATGTCTATTCACCAACCGAGCACGAA
TCCCTTATGAGCATCGGCAACAGTCACGGAATAATTCGTCCCACACTAATACAAGGAGCT
CCAATCGCCGACTATACGGAACTGAGTGTTGCGGCAGCGAATGTTCCTCGAGCAGCTTTC
AAGCTGACGCCTGATATGGAGAAGAAAGTGAAATATATGCATGATACGATTCATGATGAA
CTTAACCTCGAGTCTCCTAAGGCCACCTCGGAACCAGAAGCACTTAAGGCAGCGATCTAT
CGTGAAGGAGAATCGAAGCTCAATTATCAGTTGAACTCAGCTGAGCTACGCGCTCTTGAT
ATTGTGCGCGATGCATTTGCTTGTATGAATGAGCCAATAGAAGACCCACGTAAAGCGGCT
TGTCTGAAAAAGTCGGATCATAATCCGACGGATATACTCAACATTATGGATATCACCATG
CGACGGCTCGTCAAAATGGCAAAGAAATTACCTTCATTCAACGACCTCTCACAGGATGGG
AAATTCGCCCTTCTTAAAGGTGGCATGGTAGAGATGTTAACGATGCGTGGTGTAACTCGT
TTCGATATGGATCAGAAGTGCTGGAGAACGCCGGTCGTTCCAGAGCATTGTCACGTATCG
TTGGGAATGTTTGATCAATTGAAAGAGGGTCTACGAGATCAACAAAAAGACGGCTTTCTC
AAATTCTGTCAATCGCTGCATCCAGATGTGCGGAACAATGAATTGGCGATCGACCTCATA
GTGCTAATCGTATTGTTCGATTCGAATCGTGAGGCACTTATCGATCCAGCCGATAAGACC
ACCGTTGCTCGCCATTGTCAAGAATATCAAGCGCTTTTGCATCGATACATGGAGTCGATG
TATGGCTACGAAGCTCGAGCACGCTATGAGACTTTACCGGAGTCGTTGCGAATCCTACGA
GTAGTTAGTCAGAACGCCGTGACGTTATTCTTGGGGCGTGTTGATCCTAACGAATCGGAA
GCGCTACCGAAGGAATTCTTCAAAACCACCGAA
>s33 AG00151 + [1:67584]  ( 98284 - 122222 ) s33 + 1:532  ( 1 - 532 ) N   2484.39
ATGTGTCAGTCTCAGCGAGCAGTTACGCTTCGTTATAGTCGATGTAGGAGTTATCACATG
AAAGTCGACGAGACAAGCGTTGCGCAACAGTCAACATCTGGAGTGAGCCTTCTGGCAGGT
GGCGCACGCTATCGTATGCCGAATGCTGCTTCGCCAATTCAAGAGAACGGCACCATGGAA
AGCGACGACCTGGGACCTGTATCGCGTGATCGCTGCAATACGTGGCCATTGCGGCGACCA
CAGCTCGACATAAATGCACAAACTAGCCCGTTAATCCACGAGCAAATACCTGAAGAAGAA
AACGACCTTTATGACAGTGCCGAAAACATTAGCAACGGACACTTGGGTGCGAATTCAACA
GCGGGTCTGATGGGTTCACCAGAGAGTGGCGCTTTCTCTCCCGGGATGTCATCTCCCGTC
CCATGCGGTGCTGCTTCAGGACAAGTACCACCGTCGAGTGCCGGTTCAGATACTTCTGAT
CCGGGCAGTGGTGCACCTGGCTCGAACAAAAAATCGACCACACGGCGCAACGCATGGGGC
AATATGTCTTACGCAGATCTCATCACACAAGCGATCGTGAGTTCACCCGAGAAAAGACTC
ACTCTTTCGCAGGTTTACGAATGGATGGTGCAAAATGTGCCCTACTTCAGAGACAAAGGT
GATTCGAACAGCTCGGCTGGATGGAAAAACTCAATCCGTCACAATCTTTCACTACACAGT
CGTTTTATGCGGATTCAAAATGAAGGCGCCGGTAAGAGCTCGTGGTGGGTGATCAACCCA
GATGCAAAACCGGGCAGGAATCCACGCAGGCAGCGATCCGCCACATTGGAGACGAGCACG
AAGGCTGCTATGGAAAAGAAGCGTCGTGGTGCTCGAAAGAAGGCGATGGAGATGCGCGCT
GCAGGTACACTTCACAGTGCGAGCAGCTCAGTGGTTGGATCCCAGGCATCAATAATTAGC
CATGAACTATATGGTGATAACGACGACTCATTGGGCAATTTTGAGCCGATATTTCGACCG
CGCACGCAGTCGAACCTTTCAATAGCAGGGTCATCGTCTCGCGTTTCTCCCTCAATGGCT
ACTGACCACTTCGACGACTTCGACTTCCCACCATTCGTTGAGGCTGGAGCAATGCCGCAC
GATATTTTGGATCGCACCAACGAGGTTCATATCAAGCCCGAGCCGCCCTCAAACGGCATT
AAGGGTGAGATGAATGGCGTGCAACCGCCACCTTCATACCATGAGCTGAACGCTGTTCGA
GGCGTATCACATCTACAGAACCCGCTGCTGCGGACACACCTCATTCATAACAGGCTCCCG
CCACAGTCCGGGCTGCCTTACAACGGGCTATATCCGGCGGGAGGTGGTGCGTCTCTGCCT
AACTGGATAAACGCAGGCGGTGCGCAGCTTATACCCGGCATTCATTCACAGATCAGCTGC
TCGGCGCAACAAACGCTCGGTCCTACAGCTCTGCCAATGGACTTGGAAAACTTGACGCTG
CCTGATCAACCTCTAATGGAGTTTGACAATATGGAGGCTGTTCTCCGACATGAGCTATCG
CAGTCGGCTAGTAACCAGCTTAGCTTCGACAACATT
>ASU_04611 AG00114 + [1:18432]  ( 89999 - 96810 ) ASU_04611 + 1:416  ( 1 - 416 ) N    922.07
ATGTCATACCATATAGGCGTTGCATTGATTTTCTTGTTGTATATAATTTATCGTTGGTTG
GCTCGGCCCTTAAATCGAATTCGACGCTTGGGCGATGTTGGCATTTATTTCGGCGATCCA
AAGTTGAAAGGCAGACACAGAGATATGCAAATCGAACGTGCAAGACGTCTTCGAGCGATC
GGTGATATTCCACCCGTTTACCCAAATGGATGGTTTTGTATCGCCGAATCTGATCAGATA
CAACCGAAGGAGGTTCGAGGAATAGTTGTATTCGGTGAACAGTTGACATTATTGCGTTCG
GAAAGTGGCAAAGTCTTTCTAATTGACTCATACTGTCCCCATTTGGGTGCAAGCTTTAGT
GTCGGTGGACGAGTCGTTGATGACAACTGCGTTCAGTGTCCATTTCATGGATGGATATTC
AGTGGTGAGAGTGGAAAATGTACGCGTATACCCTATAATACACAAACGATACCCGAGCAG
GCGAAAGTGTCTGTGTGGCCTGTTGTTGAACGCAATCGGCATATCTATGTGTGGTGTGTT
ATAGATCATTTCTGTAACATTTGTTTACTGCTTTGTGCAAGTTGAAAGCATCGCATGTGT
TAAGCCTAACAAAGAAATGTGCTATAATAACAGATTTTTTGTTAGGTGAATCACTTGCTT
TTATTTGATAAGTAAACGAGACCACTGCAAAAAGCAGCGGTTTTCTTTTTTTTTTTGCTG
CAGATGACTATTCTATTGGAAATGAGAATGCGGATTCACCGCAGAATTCAACACTTGGTA
GAGAAGGAAGATTTCGCAATGCCGGCTGGATTTATTGATAATATACTCTTATCGACTGTA
TATCTCCAATCGAGTAAGCAGCATGTCCATATATGGGTGTTGAAGTACCACTGCGATGGT
AAAGAGCCCGACTGGGAGGTGCCGGAAATTGAGGAAGTTACCAGTGGAGAGTGGACTTAC
AAAGGAAGAACCGAGCATGAGATCCAATGTCACGTTCAAGATTTACCTGAAAATGGTTCA
GATCTCGCGCACTTGAACTACCTGCATTTGGCTGGAGTTAATAAAGGCAACGATATAACG
AAAATAGAAATGGAGATCGCTGAGCCATTCATCAGGCACGTTTGGGATGGACGCTGGGAG
CCGCAACCTGAACCAAACCAACATATTTCTATTATGTATCTCGATCAAGTAATGACGGTG
ATGAAAATGCGCATACCACTTACTAGTAGCTCTCTTCGTGCAAAGCAGATTGGACCTGGA
ATAGTGCATATGATGTTCGATTTTGGTTGGCTCGGGAAAGGTGTCGTTATGCATCACGTA
ACACCAGAGGAACCGATGTTCCAACGAGCCCGTTTCGTTATGTATGCAACTCTTCCAAAA
TTGTTTGCAAAATTCTTCCTCATAAGTGAGGCAACCCATTTTGAAAGAGATATTTTTGTA
TGGAATAATAAGCGTTACGTTCGACCACCAGTACTCGTCAAAAATGATGGTCCAATTGGA
AAGCATCGACGTTGGTATAATCAGTTCTATTCGGAGAACAGCCCCAAGTTGAACAAGGAT
GGCACTCTCACAAATCAACCGAAATCAATACTCGATTGG
>s183 AG00250 - [1:34816]  ( 125522 - 106149 ) s183 + 1:523  ( 1 - 523 ) N   2248.01
CTAAACTTGATTGGAAACCTCAACGAGACGCAAGAAGAAGAAATTTTTTGTGGACTTGAA
CCACACGATTACCTCGAGGTGAAATTTTTCCTCACAAGTGTTACCGGAAGTTTGATTGGT
CTATTCGGTATATTCGGCAATGTCAGCACTGTACTTATTTTAACCAGGCCATCGATGCGC
AACCCCAACAATTTATTCCTGACAGCCTTAGCAATTTTTGATTCGTGCCTTCTGGTGACA
GCTTTCTTTATTTACGGAATGGAATATATTATCGAATATACGCAAGCATTCGACTTGTAT
GTTGCATGGCTTACATATCTCAGATTTGCATTCGCTCTTTCACATATAAGCCAAATGGGT
AGTGTTTATACGACGGTGAGTGTTACAGTAGAACGCTATATGGCTATATCAAGGAATTCA
ATATGTGGTGATGGTACCGATTGGCAATCATTCTTACTTCTACCAAGTCGTCTAGCTCAA
AATCCTCTCTATGGACAAATCTATGCACTTTGGTTAACGAATCTTGTGATGGTGTTTTTC
CCATTTCTTACACTATTGGTACTCAATAGTATTATTGCATATACGATACGAAAAAGTCTT
CAAAAGGTCAAATATAATCAACATTTTCATCATAAAAACTACTCATTAGTCTCAAGGGGG
AAGTATTACTGCCATTCGCGAACACTTTATCAACTACATTGTACTTTATCATCTCCGAAA
AATTTCATAGGAGGGAACAGTCATTCAGTATTAAAGGAAAAATCAAGAGAGGCGACGATT
GTATTAGTCGTAATCGTTTGTATTTTTCTTCTATGTAATGTTTGGGGTTTCGTATTGACA
CTTCTTGAACAAATTCTCGATCGTCGTTGGCTTGAAGTGGAGCATCATTTATTCTATACG
TTCTCGAGAGAGGCGATCAATCTTCTTGCTATTATTAATTCATCGATTAATTTTGTTATT
TACCTCATTTTTGGGAAAGATTTCCGTAAAGAATTGGTGGTGATATATGGTTGCGGTATG
CGGGGTGTGATGTTACACTTGCCAACACACGATAAATTTCTTATTTGGCGACATCTTTCA
AGACGTCGACGTACGCCATTATCGAAGCGGAAAGCACCTTCTCGAAGTGGTCTTCATGCG
GAAGGAACATCCCTTGGCACAGACGTATTATCGTTGAATTATGGTTCAATACATATGTCG
GATAAAGTAAGAAAAGGAAGTAGCCGAATAACACAATGCAAATCGCCGATTTGTGCTTGT
GATATTGCCAATCAAGCTGGTACTTCAAGAGCGTCATCGATCGAAAAAATCAATCAATCG
AATAATTGTATACGATCATTGGATCATCTAACAAACTCATCAATAAGAATAACAATTAAT
AGTAGCGGAATTATAGACGATAATCATGATGAAGATGATGATGAAATTATTATTTTTGAT
GCAATTGAGGGAAATATTTTTAAACAGAAATTCATCAATTATTCAAATGATTCAACACAA
ATGTCTCCTTCAAGCGCCTATGTACTAAAGTGCCTTAAAACAAATTCGAATATTTATGAA
AAATTTATT
>ASU_14275 AG01169 + [1:33792]  ( 14107 - 20589 ) ASU_14275 + 1:403  ( 1 - 403 ) N   1915.64
ATGGATGACCAACCGCCGGAGCCAATTGCAAGCGATTACGTCGAGCTAGGCACCCTACTA
ATCCTCTTCATCATTGGCGGTCCCATAAACCTGGCTGCTTATACTCAGATAGCAGAACGT
CCATCAGCAACACGTCTCGATATTTTGAAGCGTCATCTGAACTACTCGGATTTGCTTGTG
TTGTTTGTCTATGTGCCATCGCGTGCGTGTTGGTTGTTGACTTATGATTGGAGAGGCGGC
AATTTCTTGTGCAAGCTGGTGAAATTTCTGCACACTTTCGCCTTTCAGATATCGTCAAAC
GTGATCGTTTGCATTGCACTCGATCGGCTGCTGTCAGTGATTTCACCAACTCATCGTTCG
CCTGAAAAGGCTCAACGACGAACGAAAGGAATGCTGATAACGGCATGGTTTGCTGCACTC
CTTATAAGTACACCACAATTTGCCGTTTGGAAGACTTTCCTCGCTTTTGAAGAACTCAAT
TGGAGTCAGTGTATGCAGATCTGGGAAATTATTCGAGTCGAACAAGCGCTGCTCAATACG
AGCGTCATAGTTCCTCGTCAGCTTATGGATCAGGAGAATGTTTACGTTATTGTTCATATG
ATGCTTATCTTTTGGGTTCCGGCAACAATCGTTATGATTTGCTATATTATTGTTTCCTGT
TGGGTATACTTGAATTCACGACCGTCCGTTCTTGGTGCCACAATGGCTTCGAGAAGTGTC
CGACACGAAATGACCACCTGTCATACTGCAATCGAAACAGAATGGAGGCCTCTGAAGTCG
ATTTTGAAGGGTGCAAACGGGTGTGTTGCCGATGATGAAATATCACCAATGAAACCACAG
ATTCTCATTAACGATAAAGCGATGAGGCCAACACTGAACAGAGGATCGCTTTCATCGGCT
AATAACAGAAGTTCAGCGACCGGTTATGGCCCAAGTTCCTATATGGGCAACAGCCAATCA
TACAACACAAAAATAACGAGAAGCCGTGCTTTACGAGTGAGTTTCCTGCTTGTGGCTGCA
TATATAATCTGCTGGTTGCCGTACAATGGGCTCAGTCTCTATCAGTTCGTTGATCCGGCC
GGATTTGTTGAAGCACACGCTAATAAAGTCTATTGCCTGCACAGTATTATGGTATTCAAC
TCGGTCATTAATCCTTATCTGTACGGATTATTTGGGAGCCTAATGGTACGGAGAAGAAAC
GACTTCGGA
>s68 AG01311 - [1:17408]  ( 13058 - 5440 ) s68 + 1:389  ( 1 - 389 ) N   1795.67
AGAATTTTTTTGCTTTCCATCTTGGAAAAAGAAGTATTTTCAATATCATATTTCATCACC
ATCATCACTTTAGGCACTTTAGAATCGTTTCGCCTCATTGTCTATTTAGGTGATACACTT
GCGGGTCGTCCAATGTCATATCTCTATGGGATTTTTACGCATCATCAACCCGATGGTGAT
GGTATTATCCTCAGTCAAAATGAGAAATGGATACATCAACGAAGATTTGCGTTACGAATT
TTTCGTGATTTTGGAATGGGTAAGAAATTGATGGAAACAAAAATCGATTATCACACTGAT
AAACTTATCGAATATATTCGACAACAAATACATCGAAATGCGATCGACGTTATCAATATT
CATTTACCAATCGCGTTCTGTGTCGGAAATATTATTCAAGATCTTGTACTCGGAATAAAC
TATGAATTTGGCGATAAAAATTTCCTTCGCTTCAAGAAACTCATTGATTCTACTCTTGCC
GACGTGGCAAGTTTTCAAATGCTTATGGTGGACAATTATCCTTGGATGCGATTTTTCCTT
CCAACATATTATCGTTACTACAGAAATGGTTTCGCTCTTCAAAGTAAAATATCACTTGCA
TTAAACGCTGGTGATCTTTGGACGGGTGGTATGGAGACGACGGTAACGACACTTCGTTGG
GCGATCATCTATCTAATTCATCGACCGGATGTGCAAGAACGACTTTTCAAAGAAATCGAA
ACTGTAATTTATTACATAAAAATAATATATTTAGAAATATATCGAACAACAATGCATTAT
ACAATGGCGGTAATCAATGAAGTACAACGCATCATAAACATCCTTCCTTGGCATATCCCA
CACGCAACAATAGCTGATACAATTCTTCGTGGATATAATATTGCTAAGGGTACTACGATA
ATGCCACAAATGGGCGCAGCGATTCATTACAACAGTGAGTTGTTTCCGGATGGCGAGAAG
TTCGATCCGGAAAGGTTTCTAAGTGAAGATGGAACATTCCGAACCTATGAGCAATTCAAT
CCGTTTGGTTTCGGTAAAAGATCATGTCTCGGTGAAGGACTCGCTCGTATGGAACTGTTC
ATTATTCTTTCGACACTAATGCAGAACTTCAAATTCTCTCCGGCTTACGGTGTATTACCT
TCGTTGGATCGATCGCCAGGTATGGCCTCTGTACCGAAAGAATATTTCTGTCACGTAAAA
GAACGAAAT
>ASU_07692 AG00259 + [1:50176]  ( 9866 - 45208 ) ASU_07692 + 1:397  ( 1 - 397 ) N   1786.62
ATGAGCAACTCGGCGGCCGCGAGGCCCTCATCGGGTGGCACTGGCATTCGAAGTTTCTTC
TCCAAGTTGCGAAAGCCCTCCGACTTGCAGATGTCTGCCACTCAGGTGCAAGTGGGGACA
CGAACATATGATGCAAATGAAATTCAGAAACTCATTCCACAGCTGGAGGAGACGATCGAG
AAGAAGGAACGTCAATTAAGACAACAACAGTGCACAGTCGAATCACAACTCAAAAGGATA
TCCGAACTTGAGCATGAGGTCAAAATCTTACAGAGTGAATGCGATAAATTGCGCTCAGTA
TTGGATCAGAAAGCGCACTCGGCTGCATCGCCTAATGCTGCACAAAAGATATCAAAGACG
ACCGATGAATTACGTACCGAATTACAGCAGAAAGCGGTATTGCCTGCTGTCGAAGAGGGT
ATCCGCGCTAAGAAACTGGCCGTCTCTGCCGAACCGGCAACACTCGATCGTCATAAGGCT
ACTCTACAGCATCATCCGAAATCTGCCGGCTCAAAGCAGCTTATTCGAGATGCGGTACAA
AAGAACGACTTCCTGCGTCAATTAGCCAAAGAGCAGGTCATTGAACTTGTCGAATGTATG
TACGAGATGCGTGCACGTGCTGGCCAATGGATTATCCAAGAGGGCGAACCTGGCGATCGA
CTATTCGTTGTAGCTGAGGGTGAATTGCAAGTGTCAAGGGAAGGCAGTGCATTAGGTACG
ATAGGACCAGCGGTAGTGGTAGGCGAACTTGCCATCCTCTATAATTGCGTCAGGACAGCA
TCAGTCCAAGCGTTGACGGATGTACAATTATGGGTTCTTGATCGTTCGGTCTTTCAAATG
ATAACTATGCGACTTGGAATGGAGAGGCATGCTCAACTTATGGCATTCCTCAGCAAGGTG
TCGATATTCGAAAATCTATCAGAAGATCGCATTTCAAAGATTGCTGATGTGCTCGATCAG
GATTATTACTCAGGTGGAAATTATATTATACGCGAAGGTGAAAAGGGAGATACATTTTTC
ATATTGAACAGTGGTCAAGTACGCGTAACGCAGCTAATCGAAGGTGAGCCTGAGCCACGT
GAAATTCGCATCCTTAAACAAGGCGATTTCTTCGGCGAAAAAGCACTTTTGGGTGAGGAG
GTTAGTAGTTCTATTTTACTTCTCTTTTTAATCAAATCGACGTTATCTCTG
>ASU_14234 AG01157 + [1:17408]  ( 55 - 6099 ) ASU_14234 + 1:374  ( 1 - 374 ) N   1895.57
ATGAATCCTGGCGTAGAAGTGCTTACATTGGATCGTGAATCGTTTACAAAACTCATTGGA
GATTTGGATGCGTTGAAGAGAGATTATGGCGACTCACAACGCAGAGCTACAGTTGTTTTG
CCGGAACCACCATCACCTTCGAAAGCTGCTATCGAGAAGGAGTTTGCCGTCCTTCAGTTG
AAACAGTTGAAAAGGCTCGCTACGCTTGGCGTTGGAGGCTTTGGTCGCGTCGAATTGGTT
TGTGTAAATGGCGATAAATCGCGGACATTCGCATTGAAAGCTTTGAAGAAGAAGCATATC
GTTGACACAAGGCAACAAGAGCATATTTTCGCCGAACGAAATATTATGATGGAAGCTCGC
TCGGATTGGATTGTTAAACTGTTTACAACGTTCCGCGATGCCAAATATGTTTACATGTTG
CTGGAGGTTTGCCTTGGTGGTGAATTATGGACAACTCTACGTGATAGAGGCCATTTCGAC
GATTATACGGCTCGATTTTATGTGGCATGTGTACTTGAAGGATTGGAGTATTTACATCGC
AAGAATATCGTCTATCGTGATCTGAAACCTGAGAATTGTCTTCTCACCAATACCGGTTAC
CTCAAACTTGTAGACTTCGGATTTGCGAAGAAACTGGCTAGTGGTCGTAAGACGTGGACG
TTCTGTGGCACACCGGAGTATGTATCTCCAGAAATAATCCTGAATAAAGGTCATGATCAA
GCAGCCGATTATTGGGCTCTCGGTATCTATATTTGTGAGTTGATGCTTGGCAGACCGCCT
TTCCAGGCAGCTGATCCGATGAAGACCTATACGTTGATCTTGAAAGGAGTTGACGCATTG
GAGATTCCAAATAGAAGGATCGGAAAGACGGCGACTGCACTTGTAAAGAAGCTCTGCAAA
GATAATCCTGGAGAGCGGCTTGGTTCAGGCAGTGGGGGTGTCGGTGATATACGCAAACAT
CGATGGTTTATGGGATTCGATTGGGAGGGATTGCGGTCACGGACACTCAAAGCCCCTATA
ATGCCGAAGGTATCGAGCCCGGCCGATGTCAGCAATTTTGACAATTACCCACCTGACCAG
GATATTCCACCCGATGAGTTCTCCGGCTGGGACGAAGGATTC
>s83 AG00054 - [1:18432]  ( 517933 - 511566 ) s83 + 1:250  ( 1 - 250 ) N   1279.62
ATGGTGTTGAACAAGGAGGAGCTCGTGCAACGCGCGAAGCTCGCCGAGCAGACAGAGCGC
TATGATGATATGGCCCAGTCGATGAAGAAGGTGACGGAGATTGGCGATGAGCTGTCGAAC
GAAGAGCGCAATTTACTGTCGGTGGCCTACAAGAACATCGTCGGTGCGCGTCGCTCGTCG
TGGCGAGTGATTACATCGATCGAGCAAAAGGCGGAAGGCTCCGAAATGAAATATCAGATG
GCGAAGGAGTATCGTGAGCTGATCGAGAAGGAGCTTAATGGCATCTGTTATGATATCCTG
GATCTGCTTGACAAGTTCCTCGTTCCGAAGGCCAACTCTGCTGAATCGAGGGTGTTCTAT
ATGAAAATGAAGGGCGATTACTTCAGATACCTAGCTGAAATCGCTGGTGGCGACAACAGA
AACGCGGTCATTGAGAAGTCGCAGCAGTCTTATCAGGAAGCACTCGATATCGCAAAAGAC
AAAATGCAGCCGACACATCCCATTCGACTGGGCTTGGCGCTTAACTTCTCGGTTTTCTAC
TACGAGATCTTGAACGCTCCCGATAAGGCATGCGAACTCGCCAAACAGGCTTTTGACGAT
GCGATTGCGGAGCTGGATACGCTGAACGAGGACTCCTACAAGGACAGCACGCTGATAATG
CAGCTGCTGCGCGACAACCTCACGCTGTGGGTATCTGATGCAGGTGTCGGCGAACATGAA
GGTGGAGAGCCAGATGAGTCGAGCGGCAAC
>s83 AG00136 - [1:18432]  ( 300878 - 295510 ) s83 + 1:250  ( 1 - 250 ) N   1040.43
ATGCCTGAGAGCAGGGAAAGTCTCGTCCAGCTGGCGAAGCTTGCCGAACAGGCAGAGCGC
TATGATGATATGGCGCAGTCGATGAAGAAGGTTACGGAGAGTGGCGCTGAACTCTCGAAT
GAGGAGCGCAACTTGCTCTCTGTTGCCTATAAGAATGTGGTCGGCTCTCGCCGCTCGTCA
TGGAGAGTGCTCTCATCGGCCGAGCAGAAGATCGACGAGGCCGAGAAGAAGCAAATGGCA
AAACAGTATCGTGAAAGGATCGAAAAAGAACTCAAAGATATTTGTCAAAATGTGCTTGAT
CTCCTCGACAAGCACCTCATCCCGAAAGCCAGCACACCTGAGGCGAAGGTCTTCTTCCTC
AAAATGAAGGGCGACTATTATCGTTATTTAGCTGAAGTGGCCAGTGGAGACGCAAAAAAC
CCGGTGATCGAGAAGTCGCAGCAAGCGTATCAAGGGGCCTTCGACGTAGCCAAGGATAAG
ATGCAGCCTACTCATCCCATTCGACTTGGGCTTGCTCTCAATTTCTCGGTGTTTTATTAC
GAGATCCTGAACGCACCCGATAAGGCGTGCCAGCTCGCTAAGCAAGCATTCGATGATGCG
ATCGCTGAGCTGGATACGCTGAACGAGGACTCATACAAGGACAGTACGTTGATCATGCAG
CTCCTGCGTGACAATCTCACGCTGTGGACGTCGGATGCTGGTACGGATGAGCAGGAGGGC
GGTGAGCAGCAGGGTGAACAAGGTGGCAAT
>ASU_13099 AG00852 + [1:46776]  ( 44628 - 53338 ) ASU_13099 + 1:355  ( 1 - 355 ) N   1716.50
ATGGGTATTTGCCAAAGTCAAGAAGAAAAAACATTGGCACAAAAGAGTAAAGCGATCGAT
AAAGAGATGATGCAAGGACATATTGCACAGCAAAAAGTCGTCAAACTTTTATTATTAGGT
GCTGGTGAATGTGGCAAAAGCACCGTCCTAAAACAAATGAGAATTTTGCATACACATGGC
TTTACTGAAGAAGAGATGCTTCAACAAAAAGCGGTAATTTATAATAATACCGTTCAAGCG
ATGGCATCATTATTAAGGGGTATGAAAACCTTGAATATTCCACTTGAAAATCCACAACGA
GAATCGGATGCACGTGTTGTTCTTGATGTAATCAAAGCCGGCGATGAATCGGAACCTTTT
AGTCCTGAACTTACAAAAGCACTTAAAAGTCTATGGTCGGATAAGGGTGTCAATAGGGAT
GCGTATAATCGTGGCAATGAATTTCAACTCCCTGAATCGGCTAATTATTTTCTGAATTCA
CTTGATCGAATTGCGATGCCTGACTATAAACCGACCGAGCAGGATATCCTCTTGAGTCGA
ATCAAAACAACAGGTATTGTGGAGGTGAAATTTCAAATGAAGAACGTCGATTTTCGAGTT
TTCGATGTTGGTGGTCAACGATCAGAGCGTAAAAAATGGATTCATTGCTTTGAAGATGTT
AATGCAATTATTTTCATAGCAGCAATAAGTGAATATGATCAAGTGCTATTCGAGGATGAA
ACTACCAATCGTATGATTGAAAGTATGCGATTATTCGAGTCGATCTGCAATAGTCGATGG
TTTATTAATACCTCGATGATTCTCTTCCTCAATAAAAAAGATTTATTCTTGGAGAAAATA
CAAAAAACTTCGATAAAAATTGCATTCCCCGAATATAAAGGTCCACAAACTTATGAAGAT
TCGGTTCGTTTCATTGAGGAGAAATTCGAAGGTCTTAATGCGAATCCAGAAAAAACAATT
TATATGCATCAAACATGTGCAACGGATACAAATCAAGTACAGATGATATTGGATAGTGTT
ATCGATATGATCATTCAAGCTAATTTACAAGGATGTGGATTGTAT
>ASU_08636 AG00320 - [1:34816]  ( 236615 - 225933 ) ASU_08636 + 1:373  ( 1 - 373 ) N   1779.50
ATGGGCTCATGTCAGAGCCAAGAGGCTCAAGAGCAAATGGCTCGTAATAAGGCAATCGAA
AAGCAACTCAATCAAGACAAACGTGCCGGCTCTTCGATTGTGAAATTGCTCTTACTTGGT
GCTGGTGAATGTGGCAAATCGACAGTGTTAAAACAAATGCAAATATTGCATAGCAACGGC
TTCACTGAGGACGAAATAAATGAACGCAAAGCGGTCGTTTATAATAATACAGTCACATCG
ATAGTTGCAATCCTTAGAGCGATGGACAATGTTCTGCATATCCAACTTGAGGATCCTGAA
AAAGAGATAATCATATCAGCAGGTGTGATATCATTGACACTCAGCGATTTGATTAAGGCA
GAGAAGGCATTGGTGTATCGGGTGGTCGAAGTGGGCGATGAATCAGAACCGTTTACTGAT
GAGGTGGCGAATGCAATTGTTTCGTTATGGAACGATAAAGGCGTCAGGAAGGCATACGAT
ATGCGTAGCGAATATCAACTCAACGATTCCGCCAAATATTTTCTGGATTCAGTGATGCGA
ATTCATGAGCCTGGTTATCGGCCTACTGAACAAGATATTCTTTATAGTCGAGTTGCTACA
ACCGGCGTTGTCGAGGTGAAATTCAAAATTAAGGAGCTTGACTTCAGAGTATTCGACGTT
GGTGGACAACGATCAGAACGACGTAAATGGATTCATTGCTTTGATAATGTTGAGTCAATT
ATTTTCATAACAGCTATTAGTGAATATGATCAAGTGCTTTTCGAAGATGAGACGACTAAT
CGTATGATCGAATCAATGCAATTATTTTCATCGATATGCAACAGCACATGGTTCCTTTCG
ACGGCGATGATTTTATTCTTAAATAAGAAAGATCTTTTCATGGAAAAAATACAAAGAGTT
AATATTACAACAGCGTTCCCGGATTATGAAGGCGGACAGAATTATGAGGAGGCAGTGAAT
TATATAAAACTTAAATTCAGTGAACTGAATTTAAATCCCGATAAGAAAACAATTTATATG
CATGAAACATGTGCAACCGATACGAACCAGGTTCAACTTGTCATTACGAGCGTTATCGAT
ACGATCATTCAGAAGAACTTGCAAAAAGCGGGAATGATG
>ASU_07160 AG00229 + [1:34816]  ( 97738 - 100032 ) ASU_07160 + 1:109  ( 1 - 109 ) N    637.14
ATGCATAAAATAACGTGCTGCGCAGAGATATGCTTAACAATTTTCACGTTTACATTATTG
GTGTGTGCAACAGAGGCAATGCATGTACCGGTTGCCGGTGTTTTGAAGATGTGTCCACCA
GGTGGAGAGACATTCGCTACCGCTTGGCAATTAACCTGTGGCATGAGGAAGAAGCGTGAA
ACATCAGAAAATGATGAGCATCGTTCAAAGAGAAATAATGACTATCGACCACTATCACTC
ACCGAGATGATGCACTATTGCTGTCAATTCGGATGCACTTTTCGAGATCTTCTTCCATAT
TGTGATCCGTTCGGTGGATGGGATTCA
>s110 AG00210 - [1:33792]  ( 17220 - 13511 ) s110 + 1:83  ( 1 - 83 ) N    119.74
AATTTAGATGACAGGTTCGGTTCATTAATACTCTGTCCGCCTGGTGGACAAGCGTTTGCA
ACCGCATATATGATGGCTTGCGAGATGCGTCGACGAAAGAGGGACGTCATTTCAAAATTA
AAAGCCACTGAAAAATACGAAAAAGAAGCGCTATCGATCGTGCTATCAACACTCACTGAA
ATGCAAAATATTTGCTGTGCAGTCGGCTGTGAGCTGAGGGATCTGTTCAGCTACTGCGAT
CCATTTGGAGGATTCAACAGC
>ASU_07007 AG00220 - [1:51200]  ( 263385 - 231796 ) ASU_07007 + 1:1299  ( 1 - 1299 ) N   2786.48
ATGACGATTCGTTCGAGTGTCGTCCTCTTATTGCTTCTGACAATTGCTGCTCGTCGCGGT
GTGGCTGATCGACGGCGATGTGCGATGCGTGGTGTTTGTGGCCAACGTGGTCATATGCAT
CAGAACTGCCCCTATAATGGGCCACCGAAACCGCTTGATGATCCTCACGATGGCGATTTG
CTGCGTCAGCTGTGCCCGCATCTCTACCAAGATGGTAACAAAGAGTTTTGCTGTGACGGT
GCACAGCTCGAGCATCTGGCAGCCCAGATGACGTTACCTCGACAGCTTCTATCGCGTTGT
CCTAGTTGCTTCACGAACTTTGTACAACTTTGGTGCGACTTCACATGCTCACCAAGGCAG
GGTGATTTTTTGAGGATAACTGCTGTATCTGACGATCAGTTTCTGATTGAAAACGAGACA
CAGTATGTAACAGAAGTTGAATATTACGTCCGTGATGATTATGCGAATGGCCTTTTAGAG
TCATGCAAAGGGGTGAGGGCAGTGGGCGCAGATTATGCGTTGAGCTTGATGTGCGGTGTA
AGCGTTGCGGAATGCAGTATTTCTCAATGGTTCAATTTTATGGGCACGTACAACGAGAAT
ATCGGTGTACCGTTTACGATCGACTTTATTGTTGGCCAGAACAGGTCAAGCTCGGGTGCA
CCGATTAGTCCACCATCTACGCATATTGTACCATGCTCTCAAGCACCTTTTCCTGGATCT
TCAGCATGTTCATGTCAAGATTGTGCTGCCACATGCAGACCTGAAGCTCCATTCCCTATC
ATCACTCAGGGTAAATGCCGTATTGCATCAATAGACTGCATGTTGATACTGTCGTTAGTC
TCGTTCGGCGGGCTATGCTTCGCAGTCGTTTTTTTTGCCGCAGTTCAATACGGTCTTCGA
CGAGGTAACGAGACCGATCTTGCTGATTTCAAACCGGCCGCCGGAACACTTGATGATGCT
GACCTGGGCACAATTGAAAGTCTTGGTTCATGGATCGAGTCGCAGCTGGAAGCAATGTGC
GCTCATTATGGACAGCTATGTACACGTCGGCCGTTGACAGTGTTTGGTTTCGGAATGCTG
GTAGCGTTGCTGTGTTCGACTGGAATGTTCTTCGTGAGGTTCACCACCGATCCAGTAGAA
CTGTGGTCATGTCGTGGGAGTCGAGCTAGAACCGAAAAGAATTTCTTCGACTCTAACTTT
GGACCATTCTATCGAACCGAGCAGCTGATTGTCTATCCACGGGATCAGTCGTTCTTTTTG
CATGATAATCAGTCGAATGTTTTCGAACAAGGCTATTATGGACCCGCCTTCCGCAAACCA
TTTCTTAAAAACGTTCGTTTTCAATTTTCTCATTCTCTCCTCCTTTGAAAGCACTGATTT
ATTTACTTATCCTTAGTAGAACTGGTCAATCGCCCTTTCTATACATTCTGTATCGTTGGC
GACCATTGTACCCCTACTCTCCACATGGTTGGCTAACCACCGCATTCGTCTACCTGTTGC
AGCTGCGCATAATACCCTATAACAAGTTCGATAGTCAGTGAAAGAAGTTCGACAGTCGAC
AGCTGTCAATTCTTCTGACGTATCACACACTCTTGATGTGAAAGCAAAAAGTGGAGCCAC
CTTGTTTAAGAAGACGCTGTTCTGAACCATTCTAAAACTACTTTGAACGTGGAAGAAGTG
CAGGAGCAGTTTAATTTATAATTTTCCACCTGTTTTTATTTCTTTTGAATTTAAGCTTCA
TTGCTGAGAAAAGAATCACAAATGTGCCGAGTTTTCATCATCGGTTTGCATCGCGATAAA
ATTACTCAAAAGTCCCTCATTTTCGTTCATTTCGACAATGGTTGTTTTTGGTTTCTCTCT
TTTGCACAGTTTATTTCTTTCAGCTTAATAATTATTAACTTAATGTTGGATGCTTTTTAA
GTTTTTGAGCTGCAAAATGCAGTCACGGGTCTCACAGCAGAAATGGGCGATGGTACTCAG
ATAACACTTCGTGATGTCTGCTTCAAACCGATGGCTCCCGATAATCGCAATTGCACAATT
ATGAGTATTCTTAACTATTTTCAGAACGACGTGCGTTTATTAGACGAAGTAAGTGCCGAT
GATTGGACAGGTGCTGAATTTGATTACCTCGATCATATCCTCACCTGCGCACACAATCCA
TATACGGTGGCTTCACGTCTTGGCGTCTCTTGTATTTCGGCATTCGGCGTACCACTGCAG
CCCTATGTGATACTAGGCGATTTCAATACCACCAATCAATTTGATAGTGCACGCGGTGTC
GTTATAACGATTTTACTTGACAATCACCTTGCTCATGAAGGCAATGAACGTGCAGTTGCA
TGGGAAAAAGAGTTTGTGCGCTACCTTCGTAACATTTCGCACGCGAACTATACGATTTCG
TTTATGGCGGAACGTTCGATTCAGGATGAGATCGATCGCGAAAGTCAGTCGGATGCCTTC
ACGATACTTATTAGCTATATGTTTATGTTCGGCTACGTTGCATTCGCACTTGGTCAATAT
CAGGTGACAGGGAACAATTTGTGCACATTGCTTATCCACTCGAAGATAATGCTCGGCGTT
GCGGGTGTTCTCATCGTTGCGTTATCGGTGACTTCATCGATCGGTCTCTATGCATTCTAT
GGCATACCGGCGACGATGATCATCCTCGAAGTGCAGCCGTTCCTTGTGCTTGCTGTTGGA
GTGGACAATATTTTCATATTTGTACAATCTTATCAGCGTGCAGATGCGTCAGTATCGGAG
CCGTTATGTATGCGTATGGCACGCATTAGTGGTGAGGTTATTCCGTCGATGTTGCTCACA
TCGCTGTCGGAGTGCCTCTGCTTCTTCCTTGGAGCACTTTCATCGATGCCCGCTGTTAAG
GTGTTCTCATTATATGCTGCGTTGGCAATATTTTTCAACTTTTTCCTACAAATAACTTGC
TTCCTCTCCGTTTTTATTCTTGATGTGAGGCGGCAGGAGGTAATTTTTTCGAAATGTTTT
CACTAACACTAGTCGTTTGTTGTTTTACCGGTACTAGACTGTTATTGTTTTTGCCAAAAT
TATTATTATTTTGTTAAGGTTTGGATAATTAATCGTGGCACTGTTTTTCACGAAATGACT
CAAATTTTTGGTTAACCTTGTTATTACTATTAGGGGACAGTTATTCCTCTCACCTGTGTA
TTATGTGCTTTAATTTTTGAACGGTAATGTTGTAACGGTGGTGTAATCACCATTTGCGAT
TAAATGTTATGGTCAAAGGACGAAAAACGGTGATTTAGTTAAATTTGCATGTTTTCATAA
GCCGTTTGATTAGTTTAAAATTGTCCGTTATGCTGATTCGCTTCGATAAAAAATATTCAG
TTTCACAGAACTCACAAAATTTTGTTGAAGAGCGGTCGACCGGAGTTGTGTTGTTGTAAA
CAGTTCACCACTGAGCCGGCCAACAATGATGGATATATGTTGCATTTATTTAGTAACTAT
TATGCTCCGTTTATTTTATCAAAGTATATTCGAATTGCAGTCATACTAGCATTCTTTGCT
TGGTTATGCAGCTCGTTAGCAATTCTTGGTGGCGTTCAGCTTGGTCTTGATCAGAAGATG
GCCGTACCAGAGGATTCTTACGTTCTGTCACATTTCAAGTCGATGGATCGTTTTCTCTCT
GTAGGGCCGCCTGTATATTTCGTAGTTAAAGGCGACGTGGACTTCAGTGATCGTTACGAA
CAAGATAAAATCTGCTCAGGTGCGGGCTGTGGTTATAATTCACTCGGTGCACAAATCGCA
AGAGCTGCGAGGTGGTCGAACAGGTCTTATATCGCTCATCCGGCAATGAACTGGTTGGAC
GACTACATTGACTGGATGCAGCCACATGGTGATCCACCATGTTGTCGAGTGTTTTCCAAT
GGATCATTCTGTGCAGCTAGTGTGATGTCAACCGATTGTTCGGCGTGCAGTATGGAATTC
AAAAGGGGCAGACCACGTGAAGATCTCTTCTACGATCATTTAACATACTTCCTTTCAGAC
AATCCGTCTGCAAACTGTGCCAAAGGAGGCCACGCAGCATTCGGTTCGGCAATTCACCGT
TCACGTCGCGGTCGGGTTGCATCCTCGCATTTTATGACCTATCATACGGTCCTCAAAACT
TCCTCCGATTTTATAAATGCTATGGCTAGTGCAAGGCGGATTGCTGATAACATCTCGGCA
GTGCTCAACGAGGACCGAGATGGACGGTGTCCCATCGAAGTGTTTCCATATAGCGTATTC
TACGTGTTCTACGAGCAATACGTGACAATTGTGACGGACGCATGCGTTCAGTTGGTGCTT
TCACTGATCGCAATTTTTGCGGTTGCTACGGTTCTGCTTGGACTGGATCCTTGGTCTGCG
TTCATAATCGATCTCACAATTGGATGCATTCTCTTTAACCTGATTGGTCTTATGTACTGG
TGGGGAATCGAGTTCAACGCTATATCCGTTGTCAACCTTGTCATGTCAGTTGGTATTTCG
GTGGAATTCTGCTCGCATATAGTACGCGCTTTTGCGTTAAGTGTTCATCGTAATCGGTTG
GAAAGGGCTCGGCATTCATTGTCCAGTATGGGATCATCGGTACTTTCGGGTATAACGCTA
ACGAAATTTGGCGGTATTCTTGTCCTCGCGTTCGCGCATTCGCAGATTTTCAAAGTTTTC
TACTTCCGAATGTTTCTCGGCATCGTACTGATTGGAGCCGCACATGGGCTTATATTTTTA
CCCGTATTATTAAGTTTCATCGGTCCACCAGTGAACAAAAGGAAATTATTATTGAAAATG
CGCGGAGAGAACTGTTGTGTGGGTGAGTGTGCAAATACGAATGCGAAATGTACATCTGGC
GAATGCACAGTTAGTCGACTCGTTAATCATGTCTTC
>ASU_05212 AG00136 - [1:18432]  ( 300878 - 295510 ) ASU_05212 + 1:250  ( 1 - 250 ) N   1284.63
ATGCCTGAGAGCAGGGAAAGTCTCGTCCAGCTGGCGAAGCTTGCCGAACAGGCAGAGCGC
TATGATGATATGGCGCAGTCGATGAAGAAGGTTACGGAGAGTGGCGCTGAACTCTCGAAT
GAGGAGCGCAACTTGCTCTCTGTTGCCTATAAGAATGTGGTCGGCTCTCGCCGCTCGTCA
TGGAGAGTGCTCTCATCGGCCGAGCAGAAGATCGACGAGGCCGAGAAGAAGCAAATGGCA
AAACAGTATCGTGAAAGGATCGAAAAAGAACTCAAAGATATTTGTCAAAATGTGCTTGAT
CTCCTCGACAAGCACCTCATCCCGAAAGCCAGCACACCTGAGGCGAAGGTCTTCTTCCTC
AAAATGAAGGGCGACTATTATCGTTATTTAGCTGAAGTGGCCAGTGGAGACGCAAAAAAC
CCGGTGATCGAGAAGTCGCAGCAAGCGTATCAAGGGGCCTTCGACGTAGCCAAGGATAAG
ATGCAGCCTACTCATCCCATTCGACTTGGGCTTGCTCTCAATTTCTCGGTGTTTTATTAC
GAGATCCTGAACGCACCCGATAAGGCGTGCCAGCTCGCTAAGCAAGCATTCGATGATGCG
ATCGCTGAGCTGGATACGCTGAACGAGGACTCATACAAGGACAGTACGTTGATCATGCAG
CTCCTGCGTGACAATCTCACGCTGTGGACGTCGGATGCTGGTACGGATGAGCAGGAGGGC
GGTGAGCAGCAGGGTGAACAAGGTGGCAAT
>ASU_05212 AG00128 + [1:83968]  ( 179330 - 183550 ) ASU_05212 + 1:250  ( 1 - 250 ) N    986.11
ATGTCGAACAACAAAGATGAGCTCGTTCAACGTGCTAAACTTGCCGAACAGGCGGAGCGC
TATGACGACATGGCTCAGTCGATGAAAAAGGTTACCGAATTGGGTGCCGAACTCTCGAAT
GAGGAGCGCAACCTGCTTTCGGTTGCCTATAAGAATGTCGTTGGCGCACGTCGCTCATCG
TGGCGTGTGATCTCGTCGATCGAACAAAAGACCGAGGGGTCCGAGAAGAAGCAGCAGATG
GCGAAGGAATATCGTGAGAAGGTCGAGAAGGAGCTCCGAGATATTTGTCAGGATGTCTTG
AACCTCCTTGACAAGTATCTGATCCCGAAGGCGGGCAACCCCGAGTCAAAGGTCTTCTAT
TTGAAGATGAAGGGTGACTACTATCGCTATTTGGCCGAAGTTGCAAGTGGCGATGACAGA
AATGTGGTAGTGGAGAAGTCGCAGCAGTCGTATCAGGAGGCGTTTGAGATAGCCAAAGCG
CAACTTGCGACCACCCATCCCGTACGCCTGGGGCTCGCACTTAACTATAGTGTGTTCTTC
TACGAGATTTCGTCGAGCCCAGATCGTGCGTGCCAGCTCGCCAAGCAGGCGTTCGATGAT
GCGATCGCTGAGCTTGACACTTTGAACGAGGATTCGTATAAGGACAGCACCCTGATCATG
CAGTTGCTGCGAGACAACCTCACCCTGTGGACGTCGGACGCGGCCGCCGATGACCAGGAG
GGTGCAGAGCAGACCGGTGAGACTGGCGGCAAT
>ASU_04999 AG00128 + [1:34816]  ( 179321 - 183550 ) ASU_04999 + 1:314  ( 1 - 314 ) N   1431.76
ATGTCGGATATGTCGAACAACAAAGATGAGCTCGTTCAACGTGCTAAACTTGCCGAACAG
GCGGAGCGCTATGACGACATGGCTCAGTCGATGAAAAAGGTTACCGAATTGGGTGCCGAA
CTCTCGAATGAGGAGCGCAACCTGCTTTCGGTTGCCTATAAGAATGTCGTTGGCGCACGT
CGCTCATCGTGGCGTGTGATCTCGTCGATCGAACAAAAGACCGAGGGGTCCGAGAAGAAG
CAGCAGATGGCGAAGGAATATCGTGAGAAGGTCGAGAAGGAGCTCCGAGATATTTGTCAG
GATGTCTTGAACCTCCTTGACAAGTATCTGATCCCGAAGGCGGGCAACCCCGAGTCAAAG
GTCTTCTATTTGAAGATGAAGGGTGACTACTATCGCTATTTGGCCGAAGTTGCAAGTGGC
GATGACAGAAATGTGGTAGTGGAGAAGTCGCAGCAGTCGTATCAGGAGGCATTCGACATT
GCGAAGGATAAGATGCAGCCAACGCACCCGATCCGGCTCGGGTTGGCGCTGAATTTCTCG
GTGTTCTACTACGAGATTCTCAACGCTCCCGACAAGGCATGCCAGCTCGCCAAGCAGGTG
TGTGTTTGGTTGTTCACGAGATGTTAGAGGCTGGCTATTTCAGCGGTCGCCACGCAAGGG
CAAAACGCGTATTCCGAGGCGTTTGAGATAGCCAAAGCGCAACTTGCGACCACCCATCCC
GTACGCCTGGGGCTCGCACTTAACTATAGTGTGTTCTTCTACGAGATTTCGTCGAGCCCA
GATCGTGCGTGCCAGCTCGCCAAGCAGGCGTTCGATGATGCGATCGCTGAGCTTGACACT
TTGAACGAGGATTCGTATAAGGACAGCACCCTGATCATGCAGTTGCTGCGAGACAACCTC
ACCCTGTGGACGTCGGACGCGGCCGCCGATGACCAGGAGGGTGCAGAGCAGACCGGTGAG
ACTGGCGGCAAT
>ASU_04999 AG00054 - [1:51200]  ( 517933 - 511566 ) ASU_04999 + 1:314  ( 4 - 314 ) N   1016.56
ATGGTGTTGAACAAGGAGGAGCTCGTGCAACGCGCGAAGCTCGCCGAGCAGACAGAGCGC
TATGATGATATGGCCCAGTCGATGAAGAAGGTGACGGAGATTGGCGATGAGCTGTCGAAC
GAAGAGCGCAATTTACTGTCGGTGGCCTACAAGAACATCGTCGGTGCGCGTCGCTCGTCG
TGGCGAGTGATTACATCGATCGAGCAAAAGGCGGAAGGCTCCGAAATGAAATATCAGATG
GCGAAGGAGTATCGTGAGCTGATCGAGAAGGAGCTTAATGGCATCTGTTATGATATCCTG
GATCTGCTTGACAAGTTCCTCGTTCCGAAGGCCAACTCTGCTGAATCGAGGGTGTTCTAT
ATGAAAATGAAGGGCGATTACTTCAGATACCTAGCTGAAATCGCTGGTGGCGACAACAGA
AACGCGGTCATTGAGAAGTCGCAGCAGTCTTATCAGGAAGCACTCGATATCGCAAAAGAC
AAAATGCAGCCGACACATCCCATTCGACTGGGCTTGGCGCTTAACTTCTCGGTTTTCTAC
TACGAGATCTTGAACGCTCCCGATAAGGCATGCGAACTCGCCAAACAGGTGGGCTTTGAA
ATCTTAAATGCAGCATTCCCCGTGCAGTACTGGTTTTGTGACGAAAAGAACTTGTGGGAA
GAGGGCACCCCATGTTCGTCCATAATTGAAGACTCGAGTGGCATCAAGAAAAATTTCCTG
CGAAATATAGTGCATGAACCTAAGGATATGTCGCCACGATGCTCTAAGGCTTTTGACGAT
GCGATTGCGGAGCTGGATACGCTGAACGAGGACTCCTACAAGGACAGCACGCTGATAATG
CAGCTGCTGCGCGACAACCTCACGCTGTGGGTATCTGATGCAGGTGTCGGCGAACATGAA
GGTGGAGAGCCAGATGAGTCGAGCGGCAAC
>ASU_08926 AG00342 + [1:51200]  ( 26395 - 37780 ) ASU_08926 + 1:535  ( 1 - 535 ) N   2604.81
ATGGCGGTGGTGCATTCGGGGGCGTCGCTTCCATCTGCCTCCCTGCCATTACCCACCCTC
TCCGAAGAGGACAGTATCGGCTCATCATCCATCACCGAAAACCGCACCGCTGCGACTTCA
TCCCCTTACGTGGAAGGTGGCGCTGAAAAGAGCTCAGCAGGATGCATTCGGAATGATGCG
GTCTACTGGGGTACACTTCGGTCTGATACAACAGAACCACACACCGTGGAGGTGAGGAAG
AAACGTTCGATCTCACAAGTTGCTATGACGCAAATGATGAAGTGTGGGCGGCAGCCGGCA
CAAAGAACAGCCGAAGATTTTTTTTTCATGCGAACACTTGGCGAAGGCTCCTTTTCAACG
GTGTACCTTGCGCAAGAGGTGTCATCTGGAAAGGAATATGCAATAAAAGTGGTTAACAAG
GATCTCATTCGTCGACATGACAAGGTGACATTGTTCTATTCGGCAGAAATCGTATGCGCG
TTGGATTTTCTGCATCGCTGTGGAATTATACATCGTGATCTGAAACCGGAAAATATTTTG
TTAAACGATAACCGTCATATTATGCTTTCGGATTTTGGGACTGCAAAATTCCTGAATCCG
GAAGACAATTTTGGTGCGCGCGATAGGGATGTGTTGCCACGTGGTGAAGAAAGTCACCAC
AGGAGTCGGTCAACATTCGTTGGTACTGCGCAATACGTCTCTCCTGAAGTGCTCGTCGAC
GGTGACGTGGGTCCATCGTGTGATTACTGGGCACTTGGCGCCATAATATTTCAAATGGTT
TCCGGAATGCCGCCTTTCCGTTCGGTCAATGACTACCATACATTTCAAAAAATCCAGAAG
CTGGACTACTCGTTCCCAGAAGGTTTCCCCGAACTACCGAAAGACCTTGTCCAGAAGTTT
TTGATCACCGATCCAAGAAAGCGACTCGGATCAGTGGAGATGGGTGGTGTGGACATGGTT
CGTTCGCATCCGTACTTTGCTACCATCGACTGGGACAATTTGTCATTGAAGACACCACCC
GAGCTGAAGCCCTATTTGCCGGCTAGTAGCGGTGAACCGGCGTTCCACAGTGACTATCAG
ATACCACTCATCGAACCTGGTCTCGATGACGCGGCACTCACTCGCCTTATGGGCCTCAGT
CTCAAGGATTTCGTGCCTATGAGTGCGCACATGTCCTCAGTGGATTCGAACAGGACAGGC
GAAGATGAACGTAACAGGAAACTTAGTATCCAGCGTCAGGCCCACAAGTACCATCGATTC
GTTGATGATCACCTCATTCTTAAATCGGGTCTTCTTGATAAAAAGAAGGGCTTATTTGCG
AGACGAAGAATGTTTCTGTTAACCGAAGGACCGCACATATACTATGTAGATCCTGTAAAC
ATGGAGCTGAAAGGAAAGATTCCATTCAGCCGTCGGCTTCGGACTGAGGCCAAAAACTTC
CGGACGTTCTTCGTGCATACGCCAAATCGCACCTATTACCTCTTCGATCCGGAGCGCAAT
GCGCTGGATTGGTGTAACGCAATCGAGGCATTGCGTGAACGTTATCTCGATGAATTGCCA
GATGAACCCGAATCACCGTGCACTAAAAGCGGAAAGCAGAAGCGT
>ASU_02492 AG00048 + [1:18432]  ( 508194 - 515159 ) ASU_02492 + 1:528  ( 1 - 528 ) N   1281.82
ATGCACGTACGATTGGATCCGGCAATCCTTCCATTAGTGACGCAGCTGCAGTCTTACCAA
CGATCGAATAGTTCTTTTTGGCAACGAATACGGGTTCAGTTCAATCCTGGTCTCAGTCGC
AAGGGTCCGATGGCTCTTCACCGCGCTTTACCACCACCTGCTAGCGATCAGACATTGAGG
AGTGATCCAATTTCCAATATTGCCACGCTCCATCCAAGTGCTCTAAGAGGGGAACAGATG
ATGCTGAAGTTGAGGAACGGTTTCCTACGTGAAGTTCGACGTGGCGTGCGTGCGTCAAGA
GCTACCGCAGATGCACAGTTACGTGCAGCCGAGCGTGCATGTGTACTCTCGGATGGGGCT
GTTGCACGTGTCGACGTCGCGCAGTTGCCGGCGAATCGTCCCATTGAGGATTTTTATGCG
TCTGCTAAGTGTATTTCCTCGAACGCCTTTCTTTTCGGCGTATTCGATGGACATGGTGGT
CCGTCGTGCAGTCGGCATGTTTCATCACGGCTATTCGATTATATCTGTGCGTCAGTGCTG
CCGAAACATATAGTTGTGAATGTGCCGCTGCACGAGCGAATTCAGTGGCTCTTCTCAAGT
GCTGATCCCCAGCTCTCTGCTGATTTCCAGGAGGAACACATGAAGAATGTGGAGGAATTC
CATCGGAGGGCAAAGAATGATTCAGAGACGTCGACTGTTCGGAAGGCGCTACAGGCGGCG
TTCACTGCCTTAGATGATGACATTGCCAAAGGGGCGCTGCCCGATGCTCAGGGACGTGTT
TCTAGGTCATTAGCCAGTGTGGCAGCGTCGGGTTCGTGTGCAGTGGTCGCCCACCTCAGA
GAGGATCATATTCACGTTGCGAACGTTGGTGATAGTGCCGCCGTGCTTGGCGTTTGCAAT
CATGGTATCGTCTCTGCGCGACTTCTGTCGAGACCGCATTGCATCGACAATACCGACGAG
GTAATGTTCATTCTGTGATTACTCTCTCTGTCCTTTTCTGGTCATGAAAAAGAATACTCA
ACAGAAGAACGCATTTACCTCTACAATCCATCCTTCTATTATGGAAACGGAACTTCCGTC
AGGAGCAAGGTGACCGGGTCATTGCTTAACGCCATTGCGCTGAAACGGTCAAATTCCTAA
TTGACTGCGAACAAACTGGCTTGAATCGATATTGACATTTCACCTTCCGATTCGCAAGAC
ATGTGATTTTCGTTCATCTAAGAAAGTTGTCAGTTAAGTGCCAATGTCACCAGGATCTTT
ATTTGTGCTTTTCGCATTGTGTTGTACTTTCCGTTTACCTTACTTTCATAATGAGTAAAA
CGACTTCGAAGTGCTCATCCAATAGCTGAATCTACAACAATCCTTCGTGCTGGTCGCCTA
CTTGGAGAGCTTTATCCCCTGAGGGCTTTCGGTGATGTGCGCTACAAATGGCCCGCCGAA
CTTCAGAAGACCGTACTCGAGCCACTCGGTGATACTGCGCCACAGGGACTTTTAACACCG
CCTTACTTGACTGCCTTACCTGAGGTACTTTATCATCGGCTCACTCCCAACGACCGTTTT
TTGGTGTTAGCATCGGATGGCTTATGGGAATGGCTTGAACCTGATATTGTCGTTCGTCTT
ATTTCGGACCACGCCGTCGGTGCACAAACCCTCACCGCATATCAGCCGCAGCCTGGTATC
ACCCTCGCCCAGGTGCGAGATGAACTTAGGCAGCGTTTTGCGGGCGAAAGCAAGAAGCCA
CTAGACGAGAACAGCGCAACGCATGTCTTGCGGCACGCGTTAGGCGGTTGTTCAGGAGGT
ACCGAAACACAGTACCGCCGCCTCACCGACATGCTGCAGCTACCGGCAGGCATGGCGAGA
AATTACCGCGATGACATAACCATTATTGTTGTCCATTTCAACCAAAGCTACATCGAGTCG
CTCGCATACAGTGAGAGT
>ASU_10825 AG00513 - [1:34816]  ( 42737 - 32140 ) ASU_10825 + 1:536  ( 1 - 536 ) N    539.90
ATGATGGCTGATAAAGGTGGAATAAACGTACCTCAACATCATATTCCTCCACCAAAAACA
CAAGGGGCTGCTACAGGTGGGCAACAACTATCGGCTACTGCTGGACAATTCATCGATAAA
ATTGATCCATTTTCAAAAAGAGGAACGAGTAAAAGACGTCGTAGGTTGGTGAACAGTAGC
AGGTATCATCCAGAGAATGAGCCGGAATTGATACAGTTGCCTCTAATCAAAGATACACCT
TTCGCAGATCAACCAGCCCTTGTAATCCAAAAGTTGCAACAATGCCAAAAAATTTTCGAC
TTCTACGATCCAGTTGCTCAACTCAAAAGCAAAGAGGTTCGTTCATTATGAAAGAAATAT
GTCATTTTATAAGATGATGGTTGAGATCGGTTTGCAAATGCATTGAGGTAGCACTTTTGG
CACTCTTCGAGAAATCAACATTTCATCTCATTTCAATTTGTTTTTGATGAATGAAGAGGG
CTAAATTGCCTCAGATTGTAACAGTTCCTTGAGGAGGGGTTGGGGGGGGGGGAAGGTTGC
AGTCCGATTTCAGAACATATTCGCAAACGGATCCAAAGAACTGTCTGAACAGAAAGACTA
GGAACAGAAAAAGAAAACTGCAGGAAATGGGAGAGTACACATTAGTTCCAGTGAAAAGGT
GGATTTCTGTGCCAAATTACAATTTAAAGTTGAGGTCGCATTGCGATTTCCGCTGAAATC
GGGGACCTTCTGTTGTTGCAGTGGTCATAAGATTTTTTCGACCTTATACCGTGTGAAAGG
GAGAAGGAGGGGGAGGTCGCTAGAGGATTCGGCCTCTCCTTCTATGGTTACGGTATTGAT
GGGAAATGCGCATATAGCGCTTTTTTAATCAAACGTGCAGCGCTGAACGAGCTAATCGAC
CATATAACGACCGTGAAAGGCGCTATAACGGAGCCTGTTTATCCGGAAGTTATAAAGATG
GTGTCGAAGAATATATTTCGCGTTCTACCGCCGTCTGACAACTCCGAGTTCGATCCAGAA
GAAGATGAGCCCACGTTGGAGGTGTCATGGCCCCATCTACAGCTTGTTTATGAGCTGTTT
CTTCGCTTTTTGGAATCTCCCGACTTCCAAGCGGCTACAGGAAAAAAATATATTGATCAA
CGTTTCGTCCTTAACTTGCTTGATCTATTCGATTCGGAAGATCCACGAGAGCGAGATTTC
CTCAAAACGGTTCTACATAGAATCTATGGCAAATTTCTTGGTCTAAGAGCTTTTATCAGG
AAGCAGATCAACAATATGTTTTTATCCTTTGTATTCGAAACGGATTCGTTCAATGGGGTC
GGCGAATTACTGGAAATTCTTGGAAGTATAATAAATGGCTTCGCTTTGCCGTTAAAACAA
GAACACAAAGTTTTCCTAGTGAAGGTACTGCTACCGCTTCATAAGCCTCGATGCCTTAGC
CTCTACCATGCTCAGTTGGCATATTGCGTGGTGCAGTTTATTGAAAAGGATTCAACGTTA
ACACCACAAGTGTTCGATGCGTTACTCAAATTTTGGCCGAAGACTTGCAGCTCGAAGGAG
GTGATGTTTTTGGGGGAAGTGGAGGAAATCCTCGATATAATCGAACCGGAACAATTTAAG
AAGGTGATCGATCCGTTGTTTAAACAGCTCGCCAAATGCGTCTCAAGTCCACATTTCCAG
GTGGCTGAACGGGCGCTTTATTTTTGGAACAACGAGTATATTCTTTCGTTGATTGAGGAG
ACGAGTGCTCAGGTGATGCCAATAATGTTTCCTGCATTATATCGGATAAGCAAAGAACAC
TGGAATCAGACAATCGTCGCATTGGTTTATAACGTCTTAAAAACGTTTATGGAAATGAAT
GGGAAATTGTTCGATGAGCTTACCGCTAACTATAAAATGGAAAGGCAGAAGGAGAAGAAG
CGTGAAAAAGATCGAGAAGACTTATGGAAACGATTGGCAGCAGTGGAGCTTGATCCGCCG
AAAGAGAAGGATCCACAGATACTGAGCAAGACACCACTCACTAGTTTCATAGTGAAGCGA
GAAAATCCTGGTATTGGTATTGTGCCAGGTGGCGAAAAATCGCCGAATTCTGCGAAAAGG
TTGGGTTCAAGTTCGGGTGGTTCGACGTCAAAGAAGCCC
>ASU_08104 AG00285 + [1:34816]  ( 206302 - 224961 ) ASU_08104 + 1:979  ( 1 - 979 ) N   3173.31
ATGGTGCAGTTTCCGGTGTTACCGTCAGGAAATTCCTATCCAAGGCGTTGGAATTTTGTG
AGCTACTCGCATCAGATGGCCCCTGCGGGCCAGGGCGCATTGTGGTCGGAAGTTCTTTGC
TGTCCCGTATGCTCACAGTTGTTCGGTGCTGAGAAGCCGCCAGTGAATCTTCCGTGCGGT
CATTCGGTATGCCGAGTCTGCCTTTTTGGACTGCTTTCTCGCTGTTGTCCCATCGATCAG
ACGCCAATAACACTCCGTTATGCCGATTTGCCGGTGAATTGGGCACTGTTATCGATACTG
GATGTTAATAGACCGGTGGATACGTGTCGGATGAGTGATTTCGATGAGGGTTTCTTGCGA
GCAGAGGCGATTCTCATCAGAATGTCCTCGTATTTGCGTAAGGCCGACAGCGAAAGAGGT
TCGTTACTGCTTTCATTTTATGAAGCATTTAAATCAATTTCGAGTGGGGGAAATAATTTC
TTGAGGGAATTTTGCTCCGAAAGGGATGGAGAAGGTAATCGACCGCTGCCTGGGAATGTC
TACTGGAAAACTCGCTAATATGACTTTTGCGAACAGTCGCAACAGCTTGAAATTTTGATC
CTATCGATTGATTATATATGAATGAATTTAGTGATCCCTTTAGGCGGGAGTGTATGGAGC
GAAGAACTGAGCCGTCCAGTACAGCGCAAATTGTTGACGTTGTTGTGTTTCCAATTGCTG
GAAGAGGAAGGCCGCCAGAGGGCAGTTAAGACGGCGCGGGCGCTCGCTGAGAGGATCCTC
TCTGAGCTGGTTATTGCTCACCAAAACACCTCTCACATCTCTTCTAACCTCTGGTCGGCG
GTGCGAGCACGCGGTTGTCAATTCCTTGGACCTGCGATGCAAGAAGAAGTGCTTCGCTTG
ATACTGTTGACGCTTTCGGAAGGGGCGTTGATCGCGCGCAAAACATTGGTGATGTATATC
GTGCAAACACTCGCCGAGGATTACCCTCAGGTGTCGAAGACGTGTGTTGGACACGTCGTT
CAACTCCTCTACAGAGCGAGCTGCTTCAATGTGATGAAACGTGATGGGGAATCGTCACTG
ATGCAGCTAAAGACCGAGTTTCGAGACTACGATTCGTTGCGCCGTGAGCATGACGCACAG
ATCGTGCAAGTGGCTCTTGAGGCGGGTCTTCGTATCTCACCCGATCAGTGGTCTTCTCTT
CTCTATGGCGATCAGTCACATCGATCTCACATGCAAAGTATTATTGACAAGTTGCAATCA
CCGCAGGCATTTGGACAGTTGGTACAGGAATTGTTAGCTGCACTACAGCGGAACAACGAC
CCGGACACCTTGCTACCGGTTATCGCACATCTCGAGCGTATCGCCAGCTTCGACGCTCTC
CTTGCTGAATCACCGAGTTGGTCGGACACGGTTGCCATATTTGAATCATTGGGACATATT
GTCGACGCTTACGTTCGTTTCATACGTAGAAGGAATGAGCAACGTTCCACAAGTGCTTGC
TTGGTTAATTCGCGACGATTTGCGAATGGTGAATATATCATCAATGGGGAGCGTTGTAAC
GATCGACGATATAAAACACGACTTTGCAGGTTTTATATTCATTTGTTTGCATGCATTGAG
GATCACATCTTCCACTGTTTGCCATTCGTAAGTTTTGTGTTGCTATCAGCTGATATAAAA
TGCACTTGCAAGCGTGGAGATCGATTACTTAACTCTTGTCTTTAGTTTCGAGACGTTGCT
TCGACGCCCACTGCATTAGCAGCTTTAATAAGAGTCTTATTTTTTCTGGATAAAATGGAA
CAAATTGCGCTAATCTGGTGTCATATATTTGTTGTTGGGGGTCGGGGGTTGACATTGAGA
TCGATGTTATCGCATTTTTGCATCGAAGCTTTATGTTTTTCTACATGATGGAGTTTGAAA
ATACGAAGAGCGAAAAGATTAACTGTAGTCATTCCACTCTATCTGATGTTTTAATTCTGT
AGGGAGGTTGCGATTTTTTTCTTTATTAAGGATACAGAGGCAGGGCGTGCATGTCCTCGA
GGTGTGCGCTGTACTTACGCCCATTCTCATGACGAACTTCGGCAGACCGTAACTCAGAAG
GCAGGTAGCAGCGTTTCGCGACTGAATGGCAGCAACATCGGATCGGGTAGTAGTATCTCT
TGTCTGCTGAATGTCCCGCCACCAAATCCGCAGCCAATGCCTAATCCCACGGTGTCAATC
ATTTCTATGCGAGTACCGCCTCCACCGAACCCAAATACTCTTGTGATTGACCCGAGGCAC
CCATTGCCGAATGAGAATGGAGCATTCATGCCGCTATCGGTGCCCGTTGTCCCAGTAGTC
ATTCCAGGTGGTCAATCTATAGATCCCAATATTCCTAACGCCACCGTTCCTCTTCCTCCC
AATCAGATTCCAAGTGCAAGGATCGAGCATATGGCAGAACCGATAGCGCCTGCTGGCACT
GTTGTTATGATGGCTCGTGGAGGTGGCTTGCCGACTGCAGCTCACCCAGTCATGATGTCG
GCAGTTTGGCCAACTGCAGTGAGTCACGCTCAGACAGCACCGGCTGCATTGTTGCCTCCC
TCAAACGTACAACCAATGATTCCTATACCGATACCTCGTCCGCCGCCTTCGCAAATATCC
GTCACTCCAAATGGTGCTGGGTGGATGCACACTGGGACCGGCCAACTATTAAACGACGCA
AGCATGCAGTACAGTGTGCCTTATGAGTGTGTTGATCCTCATTGGAGAGTTCTAGACGAT
TCACGCTGCGCTATTCCGTTTCCACCTGCGACGGCTGTTGATGCGAAGCGACACATGAAA
GGTTTGGACTCAGAAGACGAGGAGCAGCTCATGATGCGCAGAAGAGAAATCATATCGCGG
TTGGCAGATCTACATCAAAGGGGTCATGGAACAACTGCCGGCGAAGAAACGTTAGACGAG
GACGATTTGCAGAGTCATGTATCATATACGGTGGCCAGCTCGGTGCTCTATGACGAGAAA
GAGACGACGTCGTCGAACGCTTTGCAGTTGCCACCGCTGCCGCTTCGATTCAACAACACA
CCGGCGATCGATGATACATTAAACCATTTGAATGAGGCGACAGCTATGTCCACCACTGTG
CTAACGGTATGTCCACCATGTATATGGACCAGTGGCGCGACTCCCGCAACCGTACAAGCG
CCGTGCACCATTATGCAAGTTAAGGATACGATTAATCAGCCACTACCTACACCTGCTATA
CAGCGACCTCACATGCCGCCGTTGTCGGCATATGAAGTACAGGATCCGTCTTGCATTGCT
GAGCACTTACCACCGGTGATTCGACCGCTGCCAGCAACGCCTCGTGATCCGCAGAATGTG
GTGAGTGCGACTTTGGATCGCATTGTGGACGTGCGTGAACGCATGAACGATGTGGAAAAG
AATGGTGGTATGGGATGCTCAGTCGAAAAGCAGCAGCTCAAGGTCGAACTCAATATTGTC
AGTCGACAGATTCAGTCGCTCGACCAGCAAACGAAGCAGTCATGTCTTCTGCGAGAGTTG
GAGGCCGTCGATAAGAAGATCGAGCATCTCAACATACACTGC
>ASU_10871 AG00518 + [1:18432]  ( 17142 - 28003 ) ASU_10871 + 1:702  ( 1 - 702 ) N   3019.77
ATGGATGCTGCAAATCAGAGTGCGGCTGTCACGAACGGTTTGAATGATGTTCTAAGTGCC
ACTAATATGCACGTGGGTTTATCTGCAGCAACACTAACTACAGCACTAAGTGCACAATTG
CCAGCCGTGCTTACGTCAACCTCTTCTGCTGGGCAAAGCACATCAATCCCATATTTACCA
TGGCCTCCACAACAGCCTACAATTAATGTTCCATTTTTTGATGCCAACCTTTATAAGACG
GTGAATCTCGACGTACAACCCTCTTGCCTTCCCAATGGAATGGACTTGCCTCTTAACGAT
ATTACAACGCTCAGATTCTTTTTCAATATGGGTGTAAATCATTCAAGAGCCGTTCTATTG
AATCATCATGTGCAACAAGCTCTTACAAGTTTGCAATCACAACAATCGAATGCAGCACAT
ATGCAATCATTTGTTTCTAATGCTTCGATTAATTCACAAAATCCAATCGGTATATCGACA
AATGTACTACAAAATGATCAGCAATTGCAATTGCTCAATCAATTTCGTGCTCAACAACTT
CTTGTCTCTCAGAAGATGAACACAAGCGAGAAAATTCGAGAAGCGCAACAACATGCAACG
AAGACACATCCATCGTTGTCCTCAAAGAGTCATCCGAATGCTGCAGCAGCTTCATTAATT
GGTAATGCTGCGTCGTTAAGTGCACCACTTGAATCTCTCCTTCTTCAGAATGTTCTACTC
ACCAATGCTAATGGTATCGACCTTACTCATTTACGATATCAACCTGCATTAAGCACATCA
ACTCCAGGATTACTCGCCGTTTCTTCAACGAATGGATCGATGCAAACTCAAGCACACGAG
TTGATAAAACCTATTGCGATGAGCGCAAATGATGTAGCAACAAATCCACAACCAAATGGC
ACTATTTCACCACGTCCACCAATACCTGTCGATCCGGCACCACAATCTGAATCTCTTATT
GAGCGAACAATTCGTCTTGTCGAACAGAATTCGTTAACTGCACAACAACTCAATGAACTT
CAACAGCAAGCACTACTATCATTGCGACAGTCGGTTGATAGCTCTTCTGCTCTACAAGCT
GCACAAATCTCTACCGCCGCCACTGCTGGACAACAATCGCATGACGGTTTACACACACAA
CAGTTGACTAATCTACTTACAACGGCTGCAACACGTCAATCAACCTCACCGGCGATTCAT
CCTTTTACACCATCACCAATTCGACCAACTCCAACACATCCACCAACCACCACACGTGAC
GATATACCACCAAGTCATTCGCTGCTGGCGGCTACCGAAATGCATTACAATGAAACGTTT
AAAAAAACACAAGGACTCCTTCATGATAGTAACGATGCTCGAAGTGTACCGACTATTTCA
TCGCACGATCATTCCTCATCAAAAATATCTACCGTTGAATCGAAGAGTGGTGATCAAGAT
GAACAAAGAAGTACAACGTTGCATCCACAAGTGATGATCAACTTATTGAATGGAGTTCTC
TCGAAGGTCAAAAACGAGCTTCACCATCAAGGTGTTGGCGTACATCTGGATGCAACAGGC
CGACCGATCGATTTTTCGGCACGACCTGTTGATCCGATATTTCGTCGAGCACGTGAACAA
CTCGAAAGCAGTCGCGAATATCGGGATGCCACCTCTCCATCGAATCATCATATAAATGTC
GATAGGACACCTCGACGGCCATCGTTCTCGCTCAAGGAAGCCGAAGTTGTTCGGTTAGCA
TCTGAGCGCATCCAGAATACGACAGCACATCCGAAAGCAAATATCACTTCCACGGAGACA
CTCACTTCATCAAACGGTAAAGTAATCAACGTTGGAAAATCGAGTCCACCGCAAATGTCC
ACCACTTCTAGCGATTCAAACACGTTCAACAAACAGGAGAGTCGTACATCGATGAGTCCA
CCAAAGTCTATAGCATCGCCATCTACGATCGCAACAAATACAGTGGTATGCGCGGATTCA
GAAGAGTGCAGATCAAAAGAGGAAAAAACTACAGAGAGGAGCAACGAGAAAACAGTTCTG
GATGACTATAGTAGGGATTATTCACCCGATGAGAAAAGGTTACGGATCGCATTAATTGAA
GAAGAA
>ASU_02237 AG00042 - [1:51200]  ( 513139 - 497514 ) ASU_02237 + 1:696  ( 1 - 696 ) N   1537.56
ATGAATGAGGAGCAACGTCATTCCCAACTCAGAAATCGTGCAAGGAATCTCGCTGGATCG
AATGAGTCACAACAACGCAATAACGGCCTTTTAAACGGTGAAGTGAAACGAGCGGACGAA
GCAAGACCGGGCAGACTGCAACCGCTGAACGCCGAACACTTAAAGAAAAAAGCGAGTGAT
GATGCTTCAAAGGAGGAAAAAAATGAGGGTGCCAACGAAAATACAACTGCGAACACATCG
ACCGCTCCTGGACCACCCAATACATCTGCAGCGACACCATCGCAGAGCGCAACGAAAGAA
GCATCGGATTTTTTGAACAAGTTTGGTCTTGGCAATAACAAGAATCCACCGAATGCTGAG
AATCCGAACGGTGAGCCAGAATTCAACGGGAGCAAATTCGAGTATCTGCGCACGAAATAT
GTTCTCGATACAAAAGACGAGTTCTATTATTATTGGCTGGGAATCGTCTCTTGTGCCTTC
GCCTATAATCTTATTGTCGTTATTGCACGGAGTGTTTTCCATGATCTAGCTTCTGGTCTA
TTGTGGATTGTCTGGGCATTTTGCGATGTTTTAATGGATCTTATCTATCTGATCGATATG
TTTATTCAGTCAAGGACAGGTTTTCTGGAACAGGGTCTTCTAGTTCGAGATATACCAAGA
ATTAGGAAGTTGTACATGACTTCAATGCAGTTCAAACTCGATTTAATAAGCATACTGCCT
TTGGATTTAATTGCTTCGATTGCTTTTTTACGTCCTCTTCCCTACCTTCGATTCAATCGG
ATGATCCGCTATCCACGAATGTCAGATTTTGTTGAACGAACTGAAACAAGGAGTTCGATG
CCAAATGCATTTCGTGTGCTATGTGTTGTTATCAACATTGTTGTCATAATACATTGGAAT
GCGTGTATATATTTTCTTATAAGCGAATTAATAGGTCTCGGTTCTGATGGATGGGTATAT
GGTCCTCTCAATAAACAGAGTCTACCCGATGGCATAGAAGATACACTAGCACGACGTTAT
ATCTACAGCTTTTATTGGTCAACGCTGACGTTAACAACAATTGGTGAGGTGCCGGGTCCG
GTGAGGAACATTGAATTCATTTTTGTTACGATGGACCTCATGTGCGGTGTGTTGATTTTC
GCCACAATCGTCGGTAATGTGGGCAGCATGATTTCAAATATGAGTGCTGCAAGAACCGAG
TTTCAAAACCGAATGGATGGAATTAAACAATACATGGAATTAAGAAGGCTGGAAATGAGA
GTGATCAAATGGTTCGACTATCTTTGGGCAAACAAACAATCGCTTAGCGATCAACAGGTG
CTGAAAGTGTTGCCTGATAAATTGCAAGCGGAAATTGCAATGCAAGTTCATTTCGAAACA
TTGCGCAAAGTCAGAATCTTTCAGGATTGTGAAGCTGGCCTTCTTGCCGAACTTGTTCTG
AAATTGCAGCAACAGGTAATGTTTCCGCAACTACCTGTACTGGCCTTTAGCTAATCCATC
TCTTATGTTGGAAAAATATTGCGTTATTTTGCAATATGAAATACTCGTCGATCGGTTTTT
TGTTCGAATATCACTGTTTATTTTATCCACTCCAAAACAAAGTTTGAAAAGAAGTTATAA
ACTGAAAGCTACTCGGATCGCTATTGGAAATGTCAATATTGAGTATTCTCGCCAGGCGAT
TACATATGCAGGAAAGGTGACATCGGTCGGGAGATGTACATCGTGAAGAGGGGAAAGCTG
CAAGTGGTCGCTGATGACGGTATCAAAGTGTTCGTCACTTTACAGGAGGGTGCTGTATTC
GGAGAACTCAGCATTTTGAATATTGCTGTAAAAGTTTGCTCAAAGTTTTCGAAAACATCA
GGCAGCAAAAATGGAAATCGTCGAACGGCGAACGTTCGCTCAGTTGGATATACGGATCTC
TTTGTGTTAAACAAGAACGACTTGTGGACCGCACTGAAAGAATATCCCGACGCCAGGAAA
CTTCTTATTGCGAAGGTGGACAATTGTTCATCAGAAACCTTTTCTGACTTCATTATTATC
ACATATCTATCATATTTGATGTCTCCACACCGGAAAATTTTTCCTCTTATAGTACTTGTT
GATGTGTTGAATATTCCAATTTTTATATGTTTGATGGTCTCTGTTTGACAGTCCCGTAAT
ATACAAAAAACTTCATTACCCAAATAAGTAAGTAAATAAACAAATAAGTACTGTATACGT
TAGAATTTTTGCTGTTTGTTTGCCGGAATAATAGTTAAATTTCAATGTCGTGCTAAAGGA
ATGTCGATTCCTCACGGCTTCACCGGTTACTTTTCAGGTCGAGAGATTCTGCGAAAAGAC
AATCTCCTGGATGAGAATGCACCCGAAGAACAAATGACTCCAGAAGAGTTGGCCGAGAAT
CTACAAAATTCGCTAAAAAACGTTCAGATACGGTATGTCTTCTCTCTCATACATACATTC
GTGCTCATTGAACAGAATGAGATGGCTCGATTTGTGGCCGAATTCACGAGTACAAAATCG
AAACTCTTGAAGAGAATCGAATTTCTTGAATCGCAACTGAGCCGATATCAAGTTTCATCC
GTTGATTTGCCTACCACGTCGGATACGCAACCTAGT
