# Supplementary material for: Expanding the view on the evolution of the nematode dauer signalling pathways: refinement through gene gain and pathway co-option
Source: BMC Genomics. 2016 Jun 27;17:476. doi: 10.1186/s12864-016-2770-7 (PMC4924289; doi:10.1186/s12864-016-2770-7)
Supplement: Additional file 5: — Gene models in fasta format. (TGZ 545 kb) [file 12864_2016_2770_MOESM5_ESM.tgz › a_suum-PRJNA80881-WS246-sequences.fa]

>GS_11030 Scaffold478 - [1:36864]  ( 850935 - 843067 ) GS_11030 + 1:445  ( 1 - 445 ) N   2215.31
ATGGAACGGGATTGCTCACATCACTTCTACATACACGAACATCAACCAGAGGGATGTTCA
CGTGTAATGACTCGACAGTGCGGCGATGAGGGATGCTCGCGAGGTCTCGCCAATCAAACC
TGGTACTGGGGGGACTCTTCGAAAGACCTCATTGCCTCAGCAATGAGCGGTTGTGAGAAT
GGTACGTTCTGTGTTCGAGATGCGTCGACGAAAGGTGACTATACGTTGACACTTCGATTT
GGCGAGAGCAACAAACTTATAAAAATAATCGTCTCAAAGGGTCGTTGCGGCTTTGCACCC
GAAGAGCTTAAATTCGACTCTGTGGTGCAATTGATTGATTATTACAAAAGAAATTCGCTA
AAAGAATATAATCGTCAACTTGAGGTCGGACTTATTTATCCACTTCGAAGACCAAATATT
GATAAAACGATGTGGGAAATAGATGGTGTGCATAGCGTGGAACATTTATTGTGTCAACTA
CGAGGATTGCATGCTGCACATACTCGTATTTTGCGATTCGATGATCAGATCTCGGCCGAG
CTAGATTCATTACGTGAAGAATTGCAAAGGAAGCGTCAAGCTCGTGCGGCTTTCAATGCC
GCTCATGCACTTTTTCTCAAGCAAATGGAGCTTATCACTAAGAACAAGGACATGTTAACA
AGCGAATCCGAATTAGCGCAGATCAACATTAATATCGAGTTGCAACAGCGGCGTCTCGAC
AGTATACGAAATCAACAAGAGCAAATGACTGAGCAAATGGCCGCCATCGAAGCGCGCATA
AAGGAAAGCGAAAAGTCGCACAGCGAACTCACCCCTAAATTATCCGCATTGCACACAGAG
CTTAATCGATGCCAATTCCGGTTATGTCAGTTGAATGTACCGCAAGCAGTTGTCGATAAA
GAGATTCAAGAGGTTTCATTTCTCACCGACGCTGAGCCGGAGCCTCTTTCGCGCATTTTG
ATGCAATTCCACATTCGATGGCAACCTGACCGCTTCCTTTCTGTCGATTGCACTAAGGAA
AACGGTATGAAAATAGTTCGCGCACTGATGGATTGCAATCCGAACAACTCGGACGGTATC
TTCGTTATTCGGCCGAGCAGTTCACAGGCCAATCATTACGCCCTCACTATATCCAACGAC
AACCACATCTATAATTGTCTTATTGAGCATAGGGACGTGAAACATCCAGAATCTTGTGGA
TACGCTTTTCGTAATACAAAGCTTTTCTTTCCGACGTTGGTGGATTTTGTACGCTACTAC
AGTCATTGCTCTATGAAAGAACATAATTCGCAGCTTGATACAAGACTTAAAATGCCCGCT
TTTAAAGGTACACTT
>s238 Scaffold629 - [1:40873]  ( 351664 - 338890 ) s238 + 1:760  ( 1 - 760 ) N   1531.70
ATGAAATGTTGTTTGCAGCGTTGCTCCTTATGGGAACTGGACGACAACCTGAAGATGCGC
GTGCATAGCGCCTCCCATATAACGGTGTCTGATATCGATCGGATCTATGTTAAGGCAGCT
GTCTATCATGGGACCAATCTGATCGTCAATAAGGAATCCGAGTGGGTATCTCCGTCCAAT
CCAAGGTGGACCAATGGTTGGATCGATTTCAATGTTTATTTAAAGGATCTAGCGCCGGCT
AGTCAAGTTTGTCTATCGCTGATTGCTGTAAAACAAAAGAAAAAAGATGAGCACGACGGT
ATCGGATGGGTGAATATCCGTCTATTCGACTGGAATAATGAACTGCTACAAGGCAAGCTC
ACTCTTTACCTGTGGCCGTTCTCGAAGCATTGCAGTGAACTTCTCTATCCTCTTGGACAG
GTAAATCCGTCTTTATCTTCATATTTTTGGCTGTTGGTTTCTTTGCGGTATCTTGTGCTA
TTTTTTGTCGAAGATTTTGAAGGGGTGGCTAGATAAGAATTAGACTCCAGTATGCGTTAC
TCTCTTATTTGTTTATTTTTGTCAACGTGGGCGACAAGCTGTTTTAGTTGGAGTTCAGGA
GCAGATTCATTGTTGCCGGATGGTGCAGAAGTGGGGCAGCTGATAGGTATCGCGCGTCAT
CTGGATGGCGAAAAGCTAACTGATCCACAACAGCATCATCTTTGGAAAATGAGGTAATCT
TCACCTTTTAAAGTGGACCTTGTGGAGTAAAATGATGAAAATGTCATGCGCGGTTATACA
GGTATTCGCGTGAATGTGAGGAGAGTTGCTTCTACTCAAATGAGATCGCCTTATGACGAT
TCGATGGATCCATAGGCTGGAAATTTTGAAATGTATGTGACTATGAAAATTTGTAATCGT
TTGTCCAATATCGTTTTCGGGAAGTATGGCACAGATCGTTTCGCATCACGGGTCGTAGTA
ACACCCAGTATTCTGTCGTGGCAATTCTCTTTTCAATGTATTTAAGTTTTTTTTGATTGA
TACATCTAAACTATTTTTTAAAAAAATATTGCGCACTGTTTTCTTGTGTGTTAACTCCAC
TTTATGATTTATTTGCAAGCTAAACGTAGTTTTTGAAATCGTTCTGATATTACCTGAGTC
TTAGATACCTCTATGTGAACATGCATACTTGAAGAATATGTGGCAGAATGTATGCCTGAC
CTTCTACCCTTATTGGCCGAATGCGCGTTCATTTGGAATACACGTGAGACGTTCACGAGA
TTATATGAGTTACTGACTCGATGGGGACCCATTCAACCAGAAACTGCTCTCGAACTGCTC
GACTTCAAATATCCCGACAGGGAAATACGCGAATTTGCTGTCAGATGTCTGGACGAGGCG
CTAGACAACGACCGATTACAGTTGTACGTAATGCCCCTTGTGCAGGCTCTCAAGTATGAA
CCATGGGGAAGATGTTCTTTGGCAAGGATGCTTCTTAAGAGAGCTCTATGCAGCTATCGT
ATTGGACATATTCTCTTCTGGTTGCTTCGTGCAGAATTGGGCCAAATTGGCGAAGGATGT
CAAGAGCTACCAAATATGTACAAAAGGTTTGCATTATTGATTGAAGCGTACTGTCGAGGC
AACTTTACGCATCTGGATTCAATGTTACGGCAAGTGGACATGGTGGCGAGACTGACCAAC
CTCAGCAAATTGGTGAAGTTGCTCAAAGACAAGGAATCTGCCACCAAAAGGTTACAAAAG
GAGTTAATGGCACACGTGGAGGTGATGCAACATATGAGCTCTCCACTTGATCCTCTCGAT
AGTCTCGGGACGTTAAGAATAGAAGCGTGTAAAGTGATTGGAAGTGCGAAGTTGCCATTG
CGGTTAACGTGGACGAATCCAGAGCCATTGGCTCGACTATATATGGAAACACATCAAATC
ATCTTTAAAAATGGCGATGATCTTCGGCAGGACATGCTAACACTACAGGTGATGCGTATA
ATGGACGCACTGTGGAAAAGTCGCGATCTCGATTTTTGCTTGAGCATTTACGAAGTGCTG
CCAATGGGAAAAAATGTGGGTATGATCCACGTCGTGCAGAATTGTAGCACTTTATTCGAG
ATTCAATGCGCTGCTAAACAACTCGGCTCCACGTTCAATATGGAGAGTTCGCTCATCAAC
AAATGGATTAGAAATCACTCCGATGATTCCAAAACGTAAATTTCATTCTCTTTTTTTCTT
TCGGGTGTCAACATTTTTTTGGTTCACGTTGTGTTCAGATACCTGGAGGCGGTGGATCGT
TTCACGGCATCATGTGCGGGCTACTGTGTTGCCACCTACGTGTTGGGTATCAAGGACCGT
CATCAGGACAACATCATGCTGGCAAAGGATGGAAGGTTATTCCACATCGACTTTGGTCAC
TTTCTCGGTCATTATAAGAAGAAATTGGGCATCAATCGTGATCGAGTGCCGTTCGTACTT
ACCGACCATTTCCTATGCGTTATTGCGAAAGGAAAACCGAATTTCCGTGATAGCCACGAA
CACAAAAAGTTCAAGCAGTTGTGTACAGATGCGTATCTGATGCTGCATGAACGGGCACGG
CTGTTCATCTCGCTTTTCACGATGATGCTGTGCATGGGTCTACCTGAGCTACAGAAGATG
GAGGATGTGGATTTTGTGAAGAGGACGCTGTGTGCGGAGTTGGATCCTCAACAGGCGAGT
GCTTCCTTCCAGAAGATATTCGAGGAGGCGTTCAGTGGTGCATGGTCGACCAAGACGAAT
TGGTTCTTCCATTCAGTGAAGCACTTA
>GS_13351 Scaffold639 - [1:36864]  ( 89867 - 69777 ) GS_13351 + 1:538  ( 1 - 538 ) N   2657.63
ATGTCGGTGGGAAATATCAGTATAAAGTCACGCAAACCAGAGGACGCAGTCCACGAAGGA
TGGTTATTGAAGAGAGGCGAACATATCAAGAATTGGCGACCTAGGTATTTCGTTCTTTTC
CGCGATGGTGCTCTGTTCGGTTTCAAAGCAAAACCGGATCCAAATCAGCCTTATCCAGAA
CCGCTTAATGATTTCACCGTCAAAGATGTTCAGTTGATGAAAGTCGATCGACCAAAGCCG
AATACATTCCTGGTGCGTGGCCTTCAGTGGACCACAATTATCGAGCGAATGTTCAACGCT
GATTCTGCTGAATCAAGAGAAGCTTGGATTAACGCAATTAAGAGTGTGTCGGACTCTATA
AAAGAGACCGAATCTCAAATGGACACCGAAATGACCGATGTGGGTGATGGTGTGTTGCCA
GGCGGTGCAAACGCACTGAGTGTTTCTCATGCTCATGGATACGGTATGCATGCTACAGGG
ATGAATCTTGGCGGAAACGATGAAATGATGAGTATGGCTGATGCAGCCGAAGCGGCGAGA
CGCGACAAAATTACATTGGACGATTTTGAATTCCTGAAAGTACTCGGGAAAGGGACATTC
GGTAAAGTGATTCTATGCAAAGAGAAACGAACGCGCAAACTCTACGCCATCAAAATACTC
AAAAAAGAAGTTATCATTCAAAAGGATGAAGTTGCACATACATTAACCGAAAATCGTGTT
CTACAAAGATGTAAGCATCCATTCCTAACGGGACTTCGGTATTCGTTCCAAACATCAGAT
CGACTATGTTTCGTAATGGAGTTCGCGATCGGCGGTGACCTCTACTACCACCTAAACAAA
GAGGTGCAGCTCATGAAGGAAGGTTTCAGCGAATCGAGAACACGATTCTATGGCGCTGAA
ATCGTATCTGCGCTCGGATATCTTCACGAAAATAATATTGTTTATCGTGATCTCAAGTTG
GAAAATCTTCTTCTGGATAAAGACGGTCACATCAAGATTGCCGATTTTGGCTTATGCAAA
GAGGACATCTCCTTCGGTGATCGAACACGAACATTCTGCGGCACACCCGAATATCTTGCC
CCGGAGGTTCTGGAAGACAACGATTACGGCCGTTCGGTGGACTGGTGGGGCGTCGGGGTG
GTCATGTATGAAATGATGTGCGGTAGGCTGCCATTCTATTCAAAGGATCATGAAAAGTTG
TTCGAACTTATCCTCACGGGCAATATTCGCTTCCCATCTAAGCTCAGCTCAGAAGCGCGA
TCTTTACTTAGCGGTCTTCTCGTTAAAGATCCAACTCAAAGGTTGGGAGGAGGTCCAGAA
GATGCGAAAGAGATAATGGAACAAGAGTTCTTCCGTCCAATCGACTGGGAGAAGCTCTAT
CGCAAAGAGATCACTCCACCATTTAAACCTCATGTGCAGTCTGATACCGACACTTGTTAC
TTCGACAAGGAGTTCACAAATGCACCTGTGCAACTGACACCGCCTCCCGCCCGAAGTGGA
CCTTTGGATACAGTTGATGAGATGGATGAGATGCAAAACAATTTTGTGCAGTTCTCATTC
CATAACGAAGCCTCTTCTTCTTTACGAGATGCCTCCGAAATGATGATGGACGCG
>GS_21368 Scaffold373 + [1:19456]  ( 466395 - 469504 ) GS_21368 + 1:183  ( 1 - 183 ) N   1055.03
ATGAACGAGGTGAAGGATGTAGTACACAAAGATACCGGACATCATCAACCGGTCGAAGAG
GGTATGCTTGTAGTGGAAGGTGAAGGTGAGATGCACGATGAGCATTGGGTACTTGATGAT
CGTATGAAGCGCATGATCATGGATCTTCAACGGCATTGGTTAACCGATTATCAGCAGAGT
CGAGAGAAGTTGCTAGTCGAAATGACTGAAAGGCTGCATCAAGAATTCCTCTCTGATCAA
CAGAAGATTCGAACGGAACTTCTCACACAGTTTAAGGATGAGCTCGACACAACTAGGGCC
GAGCTCGAGCAGAAGTACCGCGAATCTTTGAAGGCCGAACTGGCAAAACTATCGGAGAAA
CACAGGAAGGAGATATCGAACTGTAAGAAGAAGCAATGGTGCTGGCAGTGCGAAGCGGAA
GCAATTTATCATTGTTGTTGGAATACAGCCTACTGTAGCGTGGAATGTCAACAGAGTCAC
TGGGCCACACATCGCAAATATTGCCGAAGAAAGAAGCAGAACAATACCGCTGGTCAAGCA
AACCAACAG
>GS_22165 Scaffold359 + [1:35840]  ( 11022 - 19166 ) GS_22165 + 1:552  ( 1 - 552 ) N    900.44
ATGCCACATTATGTGCACAATTCGTGTCGTATTTGTGTAGTACTATTGATTGCGTTAATA
TTCGCCACAAATGCTTTAAACGATACGGATGATCCTGGTACGGCGATTCTACAATTTATG
CGTCGTTTTGAAGCTAATTTGAAATATCCTGTTAATTTGGCCACTGATATAATGTGCAAT
TGCACGCATGCCGGTTGCGATGCGGAAGTGACAAGATTTTTGGGCAATAATTTTACGCAT
ATTTGCCGATCGACTGGTGGTGCATGCTATAAACGAATCATCCACGATGGCACAATCATT
CACGCTTGTCTGAGTTTGGAAGCGCTACCGGATTTGTTCTGTTCAACGAAGCAGCCGATG
CCTGATGGTAGCGTGATGGCATGTTGCAATAATCGTTCATTTTGCAATGGTGCTCTCAAT
TTGCAACTTCCTGTCCAGGTATTTTTGCTTACCTGTCTTTTTGGCTGAAACTTCGAAATA
TTAGGCGGTGTTTTTCTCATAGATAATTTCAAGCTAACAATTTTTTTGTTTGTGAAGGTG
AGCGTTTATAGTCAGAATAGGTTGGTGGAGTTAAAATCATCGTTGGCTTCATTTGGCCAT
TCATTTTGAAGTTTGGAATTTTCAGATTATAAGAGACCTCTCGTCCTCCCCTGAAATTGA
ACTCAACAGCTTGATTGCCTGAGATTACCTGGGGAAGGGGTTACCTGAGGAAAAAGATAC
AAGGGAGAGGAGGTTACCTGGGAATATGTTTCGCTTAAATGGATGAGCCAAGAGTAACAG
GATGGTTTGCTCTTGCATGATTGTTTGGCAAATTGAAATCTTATATTGATAATGCGGTGA
TTACGGCGTGAATAGCAGCGCTCTTAACTTGGTGTTTCTTGAAGTGTTGATGTTATTGTA
CAGTTTTTCCAGGATTTCCTGTTGAAGGAGGATTGGATGCAATTTTTTTTTTTGTTTTTT
GAAATGAGGGAAATGATATTGTTTTTATCAATTCAAAGAAAGGGGTATTTCCGGTTGCCT
TTTTTACTTTCGTTCGCTGACAATTTTATATTGGATGCTAAAACTGGGTTTCTTATTTTC
CGAAATGGAAAATTTTTGAAGGCGGAAACAAATTCGACACGATGGCGAGTTGTGGTGATC
GTAGTGATAGTTGTGGTCGCAGTGGCGCTTGTTTCTGGAATATTGCTAGCGCTCGCCGTT
GTGAATAAGCCTCTCAAGCAGTGCATCTTCTATTGGCTATTCAGAAGACCACATGCTGCT
AGCACTCAAGGCGCAGGAACAGAAGAAATGCTTTTGGGTTCACCATCTGATGATCTAGCA
CATTTGAGTGATCTGTTGGGTAATCTCGACGATAGCGGTACTACTGGTTCTGGATCAGGT
CTACCACTCCTAGTGCAACGAACGATCGCAAGGCAGATCGAACTGCATACCGAAATTGGC
AAAGGACGCTTTGGAGAGGTATGGCTTGGCTCATGGAAGGGTGATCCGGTTGCGGTAAAG
ATCTTCAGTTCGCGGGATGAACGCTCATGGAATCGTGAAGTTGAAGTGTTCCAAACAAAT
ATGCTTAGACATTCGAATATTCTTCGTTTCATCGCTTCCGACAATAAAGACACGGGAACA
AGTATGCAACTGTGGTTGGTGACGGAGTATCACGCTCATGGATCGTTATTCGATTATCTA
TCCGAGAATACGATTAGTGGACCCGTAATGCTTCAGATGCTTAGAAGTATCGCTAATGGA
CTTGCTTTCCTTCACGCTGAAGTACCCGGCATGCATAGTAAGCCGGCAATAGCGCATCGT
GATCTGAAGACGAAGAATATTTTGGTAAAGTCGAATTTGACATGTGTGATCGCAGATTTG
GGATTGGCAGTGCGCTATATCAATGGCGAACTTAATCTACCCGACAATAATAAATGTGGA
ACTATTCGATATTTGTCACCGGAAGTTCTATCGGATTCATATCCGGCCACTCAATTTGAT
GCGTATAAGATGTCGGATATGTATGCTGTTGGTCTTATTATATGGGAGGTAGCGACGCGA
TGTAACGCAAACGGGGACGTTCAGCCGTATGAGCCGCCATATTCGAAGTGGGTGACGCGT
GATCCATCGATCGAAGAGATGCGCGAATGCGTTTGCGTGCAGAAGCATCGACCGACTCTG
CGCGATTCATGGAAATCTGATAAGGTGATGAGTGATATAGAGCGGATGATGATGGAATGT
TGGGCTGAATCACCGTCGAATCGTCTAACGGCGATGAACGTACGGATCGCCGTTGATCGA
CTAGCAAATACTCTCGATTGGAAATTGCAAACGTCGTCA
>GS_12046 Scaffold95 + [1:36864]  ( 71076 - 86142 ) GS_12046 + 1:688  ( 1 - 688 ) N   3194.63
ATGAGCTATCTTGAAGCAAAATCAGTCCATGAAATAATCAAAGTGTTAAGTGTATTTTCT
CTATCAAACTTTTCACTTCAGCGAGGAGCGCTACTAAATGATGATAATCAATTCACCGCA
GAAGCACTTTCCGATGTACCATCTTGTGGTTTCAATGGAGAACTCTGCGATCAAACAAGC
ACAATTCTTATAATTGCCGCTGTGATGGTCGTTATTCTAGTGATCATAGCCGGAATTGTA
ATTTTCCGACGACTGAAGAGTGGCGAAACGGCACAGATGCCGTGGGCAATTCCGCAGAGA
ATGATAAAATTTGTCGATTTGGAAGCATCTACTTCGTTGATGTCGATTCATAGCCTTCAA
CAGCATATGGAATCGAAAGCAAAACTTCGAGATCTTCTTCGTTATCGACAGTTGGCAACA
ATCGAACAAGGATACGTGATTGTTGAGTCGTTCGTTTTGAAAGAGCGACTTGTTTTTGAT
AAAGCTGATATGTTACTTCTTTATCAGATGAAAGAAGCCGTTCACGATAACATAAATCCC
TTCATCGGCATTAGCTTCGACAAGATGCCACAATTCTATGCGGTTTGGAAACATTGTTTT
CGAGGCACACTAGCAGATCTCATTTTCGGTGGTGTGCAAGGTGGTGACCCGAATCACAAA
CTCGACTCTGGAGATGGTCCTGCTTTCGACCAAAATTTCAAAAGCGCATTCGTCCATGAC
ATTGTACGAGGATTGGACTTTCTCCATTCATCGCAAATAGGCTATCATGGTGCATTGACA
CCATCTCAATGTCTTATCGATAGTCATTGGATACTAAAAATATCTGGTTTCGGATTGGCA
AGGATGATATACAAATGGCGAATTAATGGTGCAATTACCACTCGTGACGAATCAACGTTC
ATACCAAATTCCGAGTTGCATTATTACGCACCAGAAGTTCGGAGACGGCTTAAATCACTC
ACAAAGCATACGGCAATAATGTCACAGAAACAAGGTCAAGCGGCTGATATGTATGCTTTT
GGAATGATTTTATACGAAATCGTCTTTAGACGGAAATCGGTTTATATTGACGACACTGGT
AGAGAAACGTCAATGAGCGAGGATGAGCCAGCATTGTTTTCTGAGGCGGCTGAGGCACTT
ATTCCCATCTATCCGTCTATGCCTAATAGCGATGATGTACATCCGGATTTGGTGGGACTT
ATGCATAAATGTTGGAATGGAATGGCTGAGCAACGTCCTGATGCGACTCTAGCGAGAAAA
ATCACTGACGCAACGCTAAAAATGACGGGTAGCCTTGTCGATCAAATGCTCAAAAACATG
GAACAGTACACAAACAATTTGGAGAATCTTGTGAAGGAAAGAACAAGTCAATTGGAAGAG
GCACAACAACATGCTGAACGACTTTTACTCGAATTATTACCTAAATCGGTTGCGGATGAA
TTGAAAGTTGGCAGACGAGTGGATGCAAAAAATTTCAAATCAGCGACAATCTTATATTCG
GATATTGTTGGTTTCACCTCATTATGCAGTGAGAGTGAACCTATGGAAGTGGTTACATTA
CTGAGTGGTGTGTTCAAGAAATTCGACATGATAATCTCCATGCATAAATGCTATAAGGTA
GAGACGATAGGCGACGCATACATGGTCACATCTGGAGTTCCAATTCCTAGCCGTCACAAT
CACGTACGTGATATTGCTTCAGTGGCAATTATGATGCGAGATTTTTTGTTCGAATATGAG
ATTCCACATCGTCCACATCAAAAATTACATTGTCGATGGGGTTTCAATACCGGTCCTGTA
TTTGCTGGTGTTGTCGGTCTCTCAGCACCAAGATATTGCGTTTTTGGAGCGACGGTCACA
TTGGCATCAAAAATGGAGAATTCGGGTGTTCCTGATCGGATTCAAATGACATTAAAAAGC
TATCAACTACTCTCGGCACGATTTCCTGAATATCGTTGCTCGCCGAGGGGCGGCGTCAGA
ATAGAGGGTATCGGTACATTATTGACGTACTGGTTGGATGGATGTGAAGAGCTTCTGAAG
AGCGATCGATCTGTAGGATCGGACGACAATGATGCAAACTGTGAACAATCATAC
>s242 Scaffold741 + [1:53248]  ( 1796 - 48831 ) s242 + 1:756  ( 1 - 756 ) N   3492.72
ATGTTTAAGCTGCCCACAACTCAAAATAAACAAAACAAAGGGGGAAATTGCATATTTTTT
GAAGCGGCAGAAACTGCGAAAAGCATACAGTCAACATTAGAAGAAAGAATTCTGAGAATG
CGCATTGTTCCCTTGAAAAAATATGATCAATGCGGTTCAAAAAATTGCTGCTTCCGTCAA
TTCATTAAAGAAAACCAGCAGATGAGCACACCAGACGATCCGGTCATTCATAGTCCGCCA
TCGTTGCGTGGTGCATTACCGCCCGGCGGGATGAATATGATGGACGAGCTGGGCTTGGGT
GGTAGCGGTGTGCGACCTGGCGTTTCAGCTAGTGGATGCGATTCTCCAAATAGCGATGCA
GCCGCAGAAGAGGCTCGTCGACGTCAGAAAACATGTCGCGTTTGTGGTGATCATGCAACC
GGTTATAATTTCAACGTGATAACATGTGAATCGTGTAAAGCGTTTTTCAGACGAAATGCT
CTCAGACCAAAGGAATTCAAGTGTCCATACTCCGATGATTGCGATATCAATTCCGTCAGT
CGTCGATTCTGTCAAAAATGCCGTCTTCGGAAATGCTTCACGGTTGGCATGAAAAAAGAA
TGGATACTAAACGAAGAACAACTAAGAAGGCGGAAGAATTCACGTTTGAATCATATGCAA
ACTCAAAATGTCGCAAGCAGTGGTTCATCTGCGACAAAAACATCCTCTGCAATGAGTGTT
GCTACCTCAAATCATTTGGGCAATAGTGCTTCTGCTACACCTTCTGCTATGGGAGCTGCT
CAATTACTGAATCGACGTTCAACGGATCAATCGATGGTGAGCCCACCGAATTTGAACTCG
ATGCTAAGCCCTTCGGGATCGACGGTCTCACCATCGGTGCTTTCCTCTTCCTCTCCCGAT
TCACCCACCCGCGGCGCTATTCTTGGTCTACCTCATATTGACAATAACACTGATGCGTAT
GAGTCGAATATGATGCGTCTGCAACGGCAGCAGGCGGCTGCCGCAAATGCAGCCTATGCA
AATATGCGGCGGAACAGCTGCGGTCCAGGACTTCCATCAGGCGAGCCACACGTGACGATG
TCGGTTGAAGAGTATCAGGCGCTGCTGAAGGCGGCCAAGGCGGGCGGTGCGGTCCTTCCC
AATGGTAATACCACTCTCGCGCCTTCGTTGACCACCACATTCGACGACGTGAAGCGTAAT
GTCTATTCACCAACCGAGCACGAATCCCTTATGAGCATCGGCAACAGTCACGGAATAATT
CGTCCCACACTAATACAAGGAGCTCCAATCGCCGACTATACGGAACTGAGTGTTGCGGCA
GCGAATGTTCCTCGAGCAGCTTTCAAGCTGACGCCTGATATGGAGAAGAAAGTGAAATAT
ATGCATGATACGATTCATGATGAACTTAACCTCGAGTCTCCTAAGGCCACCTCGGAACCA
GAAGCGCTTAAGGTGAATGCTTCCTCTGTTGGTGTGAATATCTGCAATGGGCTATGCTTT
CAGGCAGCGATCTATCGTGAAGGAGAATCGAAGCTCAATTATCAGTTGAACTCAGCTGAG
CTACGCGCTCTTGATATTGTGCGCGATGCATTTGCTTGTATGAATGAGCCAATAGAAGAC
CCACGTAAAGCGGCTTGTCTGAAAAAGTCGGATCATAATCCGACGGATATACTCAACATT
ATGGATATCACCATGCGACGGCTCGTCAAAATGGCAAAGAAATTACCTTCATTCAACGAC
CTCTCACAGGATGGGAAATTCGCCCTTCTTAAAGGTGGCATGGTAGAGATGTTAACGATG
CGTGGTGTAACTCGTTTCGATATGGATCAGAAGTGCTGGAGAACGCCGGTCGTTCCAGAG
CATTGTCACGTATCGTTGGGAATGTTTGATCAATTGAAAGAGGGTCTACGAGATCAACAA
AAAGACGGCTTTCTCAAATTCTGTCAATCGCTGCATCCAGATGTGCGGAACAATGAATTG
GCGATCGACCTCATAGTGCTAATCGTATTGTTCGATTCGAATCGTGAGGCACTTATCGAT
CCAGCCGATAAGACCACCGTTGCTCGCCATTGTCAAGAATATCAAGCGCTTTTGCATCGA
TACATGGAGTCGATGTATGGCTACGAAGCTCGAGCACGCTATGAGACTTTACCGGAGTCG
TTGCGAATCCTACGAGTAGTTAGTCAGAACGCCGTGACGTTATTCTTGGGGCGTGTTGAT
CCTAACGAATCGGAAGCGCTACCGAAGGAATTCTTCAAAACCACCGAA
>s220 Scaffold339 + [1:71680]  ( 104389 - 124536 ) s220 + 1:432  ( 1 - 432 ) N   1812.31
TATTCACATAACAGAACTAGAACAAGTGCTTTCAACAATTTTGGAGTAACATTCGATGCC
GCTTTCTTTTGCAGCCTTTATGACAGTGCCGAAAACATTAGCAACGGACACTTGGGTGCG
AATTCAACAGCGGGTCTGATGGGTTCACCAGAGAGTGGCGCTTTCTCTCCCGGTGCCGGT
TCAGATACTTCTGATCCGGGCAGTGGTGCACCTGGCTCGAACAAAAAATCGACCACACGG
CGCAACGCATGGGGCAATATGTCTTACGCAGATCTCATCACACAAGCGATCGTGAGTTCA
CCCGAGAAAAGACTCACTCTTTCGCAGGTTTACGAATGGATGGTGCAAAATGTGCCCTAC
TTCAGAGACAAAGGTGATTCGAACAGCTCGGCTGGATGGAAAAACTCAATCCGTCACAAT
CTTTCACTACACAGTCGTTTTATGCGGATTCAAAATGAAGGCGCCGGTAAGAGCTCGTGG
TGGGTGATCAACCCAGATGCAAAACCGGGCAGGAATCCACGCAGGCAGCGATCCGCCACA
TTGGAAACGAGCACGAAGGCTGCTATGGAAAAGAAGCGTCGTGGTGCTCGAAAGAAGGCG
ATGGAGATGCGCGCTGCAGGTACACTTCACAGTGCGACTTCATTATTAATTTTTTCACTG
CAGGCATCAATAATTAGCCATGAACTATATGGTGATAACGACGACTCATTGGGCAATTTT
GAGCCGATATTTCGACCGCGCACGCAGTCGAACCTTTCAATAGCAGGGTCATCGTCTCGC
GTTTCTCCCTCAATGGCTACTGACCACTTCGACGACTTCGACTTCCCACCATTCGTTGAG
GCTGGAGCAATGCCGCACGATATTTTGGATCGCACCAACGAGCAGCAGCGAAGTGCTTCC
TCTCTCTTCGGTGAGATGAATGGCGTGCAACCGCCACCTTCATACCATGAGCTGAACGCT
GTTCGAGGCGTATCACATCTACAGAACCCGCTGCTGCGGACACACCTCATTCATAACAGG
CTCCCGCCACAGTCCGGGCTGCCTTACAACGGGCTATATCCGGCGGGAGGTGGTGCGTCT
CTGCCTAACTGGATAAACGCAGGCGGTGCGCAGCTTATACCCGGCATTCATTCACAGATC
AGCTGCTCGGCGCAACAAACGCTCGGTCCTACAGCTCTGCCAATGGACTTGGAAAACTTG
ACGCTGCCTGATCAACCTCTAATGGAGTTTGACAATATGGAGGCTGTTCTCCGACATGAG
CTATCGCAGTCGGCTAGTAACCAGCTTAGTTTCGACAACATT
>s314 Scaffold288 + [1:19456]  ( 71021 - 77836 ) s314 + 1:415  ( 1 - 415 ) N    914.89
ATGTCTTATCATATAGGGGTTGCATTGATTTTCTTGTTGTATATAATTTATCGTTGGTTG
GCTCGGCCCTTAAATCGAATTCGACGCTTGGGCGATGTTGGCATTTATTTCGGCGATCCA
AAGTTGAAAGGCAGACACAGAGATATGCAAATCGAACGTGCAAGACGTCTTCGAGCGATC
GGTGATATTCCACCCGTTTACCCAAATGGATGGTTTTGTATCGCCGAATCTGATCAGATA
CAACCGAAGGAGGTTCGAGGAATAGTTGTATTCGGTGAACAGTTGACATTATTGCGTTCG
GAAAGTGGCAAAGTCTTTCTAATTGACTCATACTGTCCCCATTTGGGTGCAAGCTTTAGT
GTCGGTGGACGAGTCGTTGATGACAACTGCGTTCAGTGTCCATTTCATGGATGGATATTC
AGTGGTGAGAGTGGAAAATGTACGCGTATACCCTATAATACACAAACGATACCCGAGCAG
GCGAAAGTGTCTGTGTGGCCTGTTGTTGAACGCAATCGGCATATCTATGTGTGGTGTGTT
ATAGATCATTTCTGTAACATTTGTTTACTGCTTTGTGCAAGTTGAAAGCATCGCATGTGT
TAAGCCTAACAAAGAAATGTGCTATAATAACAGATTTTTTGTTAGGCGAATCACTTGTTT
TTATTTGATAAGTAAACGAGACCACTGCAAAAAGCAGCGGTTTTCTTTTTTTTGCTGCAG
ATGACTATTCTATTGGAAATGAGAATGCGGATTCACCGCAGAATTCAACACTTGGTAGAG
AAGGAAGATTTCGCAATGCCGGCTGGATTTATTGATAATATACTCTTATCGACTGTATAT
CTCCAATCGAGTAAGCAGCATCTCCATATATGGGTGTTGAAGTACCACTGCGATGGTAAA
GAGCCCGACTGGGAGGTGCCGGAAATTGAGGAAGTTACCAGTGGAGAGTGGACTTACAAA
GGAAGAACCGAGCATGAGATCCAATGTCACGTTCAAGATTTACCTGAAAATGGTTCAGAT
CTCGCGCACTTGAACTACCTGCATTTGGCTGGAGTTAATAAAGGCAACGATATAACGAAA
ATAGAAATGGAGATCGCTGAGCCATTCATCAGGCACGTTTGGGATGGACGCTGGGAGCCG
CAACCTGAACCAAACCAACATATTTCTATTATGTATCTCGATCAAGTAATGACGGTGATG
AAAATGCGCATACCACTTACTAGTAGCTCTCTTCGTGCAAAGCAGATTGGACCTGGAATA
GTGCATATGATGTTCGATTTTGGTTGGCTCGGGAAAGGTGTCGTTATGCATCACGTAACA
CCAGAGGAACCGATGTTCCAACGAGCCCGTTTCGTTATGTATGCAACTCTTCCAAAATTG
TTTGCAAAATTCTTCCTCATAAGTGAGGCAACCCATTTTGAAAGAGATATTTTTGTATGG
AATAATAAGCGTTACGTTCGACCACCAGTACTCGTCAAAAATGATGGTCCAATTGGAAAG
CATCGACGTTGGTATAATCAGTTCTATTCGGAGAACAGCCCCAAGTTGAACAAGGATGGC
ACTCTCACAAATCAACCGAAATCAATACTCGATTGG
>s363 Scaffold817 - [1:36864]  ( 40296 - 19782 ) s363 + 1:531  ( 1 - 531 ) N   2169.98
CTAAACTTGATTGGAAACCTCAACGAGACGCAAGAAGAAGAAATTTTTTGTGGACTTGAA
CCACACGATTACCTCGAGGTGAAATTTTTCCTCACAAGTGTTACCGGAAGTTTGATTGGT
CTATTCGGTATATTCGGCAATGTCAGCACTGTACTTATTTTAACCAGGCCATCGATGCGC
AACCCCAACAATTTATTCCTGACAGCCTTAGCAATTTTTGATTCGTGCCTTCTGGTGACA
GCTTTCTTTATTTACGGAATGGAATATATTATCGAATATACGCAAGCATTCGACTTGTAT
GTTGCATGGCTTACATATCTCAGATTTGCATTCGCTCTTTCACATATAAGCCAAATGGGT
AGTGTTTATACGACGGTGAGTGTTACAGTAGAACGCTATATGGCTATATCAAGGAATTCA
ATATGTGGTGATGGTACCGATTGGCAATCATTTTTACTTCTACCAAGTCGTCTAGCTCAA
AATCCTCTCTATGGACAAATCTATGCACTTTGGTTAACGAATCTTGTGATGGTGTTTTTC
CCATTTCTTACACTATTGGTACTCAATAGTATTATTGCATATACGATACGAAAAAGTCTT
CAAAAGGTCAAATATAATCAACGTTTTCATCATAAAAACTACTCATTAGTCTCAAGGGGG
AATCATTCAGTATTAAAGGAGAAATCAAGAGAGGCGACGATTGTATTAGTCGTAATCGTT
TGTATTTTTCTTCTATGTAATGTTTGGGGTTTCGTATTGACACTTCTTGAACAAATTCTC
GATCGTCGTTGGCTTGAAGTGGAGCATCATTTATTCTATACGTTCTCGAGAGAGGCGATC
AATCTTCTTGCTATTATTAATTCATCGATTAATTTTGTTATTTACCTCATTTTTGGGAAA
GATTTCCGTAAAGAATTGGTGGTGATATATGGTTGCGGTATGCGGGGTGTGATGTTACAC
TTGCCAACACACGATAAATTTCTTATTTGGCGACATCTTTCAAGACGTCGACGTACGCCA
TTATCGAAGCGGAAAGCACCTTCTCGAAGTGGTCTTCATGCGGAAGGAACATCCCTTGGC
ACAGACGTATTATCGTTGAATTATGGTTCAATACATATGTCGGATAAAGTAAGAAAAGGA
AGTAGCCGAATAACACAATGCAAATCGCCGATTTGTGCTTGTGATATTGCCAATCAAGCT
GGTACTTCAAGAGCGTCATCGATCGAAAAAATCAATCAATCGAATAATTGTATACGATCA
TTGGATCATCTAACAAACTCTTCAGCAAAAATAACAATTAATAATAGCGGAATTATAGAC
GATAATCATGATGAAGATGATGATGAAATTATTATTTTTGATGCAATTGAGGGAAATATT
TTTAAACAGAAATTCATCAATTATTCAAATGATTCAACACAAATGTCTCCTTCAACTTGT
CGTTATATTTGCAAGGGTACTGTATCATGGCATTCTTTTATTCTTAAAGCGTATATTTCG
ATTATGGATAGAAATCATTGGATTGCAAGCCGCTATTGCTGGATTGTTCAATGTTATTTT
ATTCCATGCCATTATCAAAAAATA
>s350 Scaffold488 + [1:36864]  ( 1561289 - 1567765 ) s350 + 1:403  ( 1 - 403 ) N   1903.56
ATGGATGACCAACCGCCGGAGCCAATTGCAAGCGATTACGTCGAGCTAGGCACCCTACTA
ATCCTCTTCATCATTGGCGGTCCCATAAACCTGGCTGCTTATACTCAGATAGCAGAACGT
CCATCAGCAACACGTCTCGATATTTTGAAGCGTCATCTGAACTACTCGGATTTGCTTGTG
TTGTTTGTCTATGTGCCATCGCGTGCGTGTTGGTTGTTGACTTATGATTGGAGAGGCGGC
AATTTCTTGTGCAAGCTGGTGAAATTTCTGCACACTTTCGCCTTTCAGATATCGTCAAAC
GTGATCGTTTGCATTGCACTCGATCGGCTGCTGTCGGTGATTTCACCAACTCATCGTTCG
CCTGAAAAGGCTCAACGACGAACGAAAGGAATGCTGATAACGGCATGGTTTGCTGCACTC
CTTATAAGTACACCACAATTTGCCGTTTGGAAGACTTTCCTCGCTTTTGAAGAACTCAAT
TGGAGTCAGTGTATGCAGATTTGGGAAATTATTCGAGTCGAACAAGCGCTGCTCAATACG
AGCGTCATAGTTCCTCGTCAGCTTATGGATCAGGAGAATGTTTACGTTATTGTTCATATG
ATGCTTATCTTTTGGGTTCCGGCAACAATCGTTATGATTTGCTATATTATTGTTTCCTGT
TGGGTATACTTGAATTCACGACCGTCCGTTCTTGGTGCCACAATGGCTTCGAGAAGTGTC
CGACACGAAATGACCACCTGTCATACTGCAATCGAAACAGAATGGAGGCCTCTGAAGTCG
ATTTTGAAGGGTGCAAACGGATGTGTTGCCGATGATGAAATATCACCAATGAAACCACAG
ATTCTCATTAACGATAAAGCGATGAGGCCAACACTGAACAGAGGATCGCTTTCATCGGCT
AATAACAAAAGTTCAGCGACCGGTTATGGCCCAAGTTCCTATATGGGCAACAGCCAATCA
TACAACACAAAAATAACGAGAAGCCGTGCTTTACGAGTGAGTTTTCTGCTTGTGGCTGCA
TATATAATCTGCTGGTTGCCGTACAATGGGCTCAGTCTCTATCAGTTCGTTGATCCGGCC
GGATTTGTTGAAGCACACGCTAATAAAGTCTATTGCCTGCACAGTATTATGGTATTCAAC
TCGGTCATTAATCCTTATCTGTACGGATTATTTGGGAGCCTAATGGTACGGAGAAGAAAC
GACTTCGGA
>s253 Scaffold516 - [1:35840]  ( 21012 - 10553 ) s253 + 1:506  ( 1 - 506 ) N   2206.27
ATTCTCATGAGCGGGAAAAGCGTATCTATGATGCTTTTCTCTTCCTCGTCAATCCGTCGC
CTTCCTAGTAATGTGCCAATCACTGATTGCAACTCTATTGAAAATATTTCATGCTCCCTG
AAGATGCTTTCTTGGGGAGTGATATTTTTGGTGATCGCTGCACTCATTGGTTACTATATT
ATTCAACAAATGTTTCTAAGACGGCGTGGCTATCCACCTGGCCCAAGACCGTTGCCTCTT
ATTGGAAACTTCCATCAGGTATATAATAATATAGATTTGGCTTATCCACATCGCACAATG
TTACAATGGAAGCGGAAATACGGTGGTATCTTCACTGTGTGGCTGCCAAAACCGATAATT
GTCCTCGCTGAATTCGACGCATTCAAAGAGGCGTTAATCAAACAAGGTGATACATTTGCG
GGTCGTCCAATGTCATATCTCTATGGGATTTTTACGCATCATCAACCCGATGGTGATGGT
ATTATCCTCAGTCAAAATGAGAAATGGATACATCAGCGAAGATTTGCGTTACGAATTTTT
CGTGATTTTGGAATGGGTAAGAAATTGATGGAAACAAAAATCGATTATCACACTGATAAA
CTTATCGAATATATTCGACAACAAATACATCGAAATGCGATCGACGTTATGAATATTCAT
TTACCAATCGCGTTCTGTGTCGGAAATATAATTCAAGATCTTGTACTCGGAATAAACTAT
GAATTTGGCGATAAAAATTTCCTTCGCTTCAAGAAACTCATTGATTCTACTCTTGCCGAC
GTGGCAAGTTTTCAAATGCTTATGGTGGACAATTATCCTTGGATGCGATTTTTCCTTCCA
ACATATTATCGTTATTACAGAAATGGTTTCGCTCTTCAAAGTAAAATATCACTTGCATTA
AACGCTGGTGATCTTTGGACGGGTGGTATGGAGACGACGGTAACGACACTTCGTTGGGCG
ATCATCTACCTAATTCACCGACCGGATGTGCAAGAACGACTTTTCAAAGAAATCGAAACT
GTAATTTATTACATAAAAATAATAAATTTAAAAATATTGATGAAAAATGCGACAACACCT
ATGATACCAGCTACTATCGATTTAAAAAATGGTTTCGATAATCGAACAACAATGCATTAT
ACAATGGCGGTAATCAATGAAGTACAACGTATCATTAATATCCTTCCTTGGCATATTCCA
CACGCAACAATAACTGATACAATTCTTCGTGGATATAGTATTGCTAAGGGTACTACGATA
ATGCCACAAATGGGTGCAGCGATTCATTACAACAGTGAGTTGTTTCCGGATGGAGAGAAG
TTCGATCCGGAAAGATTTCTAAGTGAAGATGGAACATTCCGAACCTATGAGCAATTCAAT
CCGTTTGGTTTCGGTAAAAGATCATGTCTCGGTGAAGGACTCGCTCGTATGGAACTGTTC
ATTATTCTTTCGACACTAATGCAGAACTTCAAATTCTCTCCGGCTTACGGTGTATTACCT
TCGTTGGATCGATCGCCAGGTATGGCCTCTGTACCGAAAGAATATTTCTGTCACGTAAAA
GAACGAAAC
>s324 Scaffold262 - [1:54272]  ( 392089 - 349449 ) s324 + 1:777  ( 12 - 777 ) N   3582.57
ATGAGCAACTCGGCGGCCGCGAGGCCCTCATCGGGTGGCACTGGCATTCGAAGTTTCTTC
TCCAAGTTGCGAAAGCCCTCCGACTTGCAGATGTCTGCCACTCAGGTGCAAGTGGGGACA
CGAACATATGATGCAAATGAAATTCAGAAACTCATTCCACAGCTGGAGGAGACGATCGAG
AAGAAGGAACGTCAATTAAGACAACAACAATGCACAGTCGAATCACAACTCAAAAGGATA
TCCGAACTTGAGCATGAGGTCAAAATCTTACAGAGTGAATGCGATAAATTGCGCTCAGTA
TTGGATCAGAAAGCGCACTCGGCTGCATCGCCTAATGCTGCACAAAAGATATCAAAGACG
ACCGATGAATTACGTACCGAATTACAGCAGAAAGCGGTATTGCCTGCTGTCGAAGAGGGT
ATCCGCGCTAAGAAACTGGCCGTCTCTGCCGAACCGGCAACACTCGATCGTCATAAGGCT
ACTCTACAGCATCATCCGAAATCTGCCGGCTCAAAGCAGCTTATTCGAGATGCGGTACAA
AAGAACGACTTCCTGCGTCAATTAGCCAAAGAGCAGGTCATTGAACTTGTCGAATGTATG
TACGAGATGCGTGCACGTGCTGGCCAATGGATTATCCAAGAGGGCGAACCTGGCGATCGA
CTATTCGTTGTAGCTGAGGGTGAATTGCAAGTGTCAAGGGAAGGCAGTGCATTAGGTACG
ATAGGACCAGCGGTAGTGGTAGGCGAACTTGCCATCCTCTATAATTGCGTCAGGACAGCA
TCAGTCCAAGCGTTGACGGATGTACAATTATGGGTTCTTGATCGTTCGGTCTTTCAAATG
ATAACTATGCGACTTGGAATGGAGAGGCATGCTCAACTTATGGCATTCCTCAGCAAGGTG
TCGATATTCGAAAATCTATCAGAAGATCGCATTTCAAAGATTGCTGATGTGCTCGATCAG
GATTATTACTCAGGTGGAAATTATATTATACGCGAAGGTGAAAAGGTATGTTTGCAGGGA
GATACATTTTTCATATTGAACAGTGGTCAAGTACGCGTAACGCAGCTAATCGAAGGTGAG
CCTGAGCCACGTGAAATTCGCATCCTTAAACAAGGCGATTTCTTCGGCGAAAAAGCACTT
TTGGGTGAGGAGGTGCGAACGGCAAGTGTAATAGCGATGAATCCTGGCGTAGAAGTGCTT
ACATTGGATCGTGAATCGTTTACAAAACTCATTGGAGATTTGGATGCGTTGAAGAGAGAT
TATGGCGACTCACAACGCAGAGCTACAGTTGTTTTGCCGGAACCACCATCACCTTCGAAA
GCTGCTATCGAGAAGGAGTTTGCCGTCCTTCAGTTGAAACAGTTGAAAAGGCTCGCTACG
CTTGGCGTTGGAGGCTTTGGTCGCGTCGAATTGGTTTGTGTAAATGGCGATAAATCGCGG
ACATTCGCATTGAAAGCTTTGAAGAAGAAGCATATCGTTGACACAAGGCAACAAGAGCAT
ATTTTCGCCGAACGAAATATTATGATGGAAGCTCGCTCGGACTGGATTGTTAAACTGTTT
ACAACGTTCCGCGATGCCAAATATGTTTACATGTTGCTGGAGGTTTGCCTTGGTGGTGAA
TTATGGACAACTCTACGTGATAGAGGCCATTTCGACGATTATACGGCTCGATTTTATGTG
GCATGTGTACTTGAAGGATTGGAGTATTTACATCGCAAGAATATCGTCTATCGTGATCTG
AAACCTGAGAATTGTCTTCTCACCAATACCGGTTACCTCAAACTTGTAGACTTCGGATTT
GCGAAGAAACTGGCTAGTGGTCGTAAGACGTGGACGTTCTGTGGCACACCGGAGTATGTA
TCTCCAGAAATAATCCTGAATAAAGGTCATGATCAAGCAGCCGATTATTGGGCTCTCGGT
ATCTATATTTGTGAGTTGATGCTTGGCAGACCGCCTTTCCAGGCAGCTGATCCGATGAAG
ACCTATACGTTGATCTTGAAAGGAGTTGACGCATTGGAGATTCCAAATAGAAGGATCGGA
AAGACGGCGACTGCACTTGTAAAGAAGCTCTGCAAAGATAATCCTGGAGAGCGGCTTGGT
TCAGGCAGTGGGGGTGTCGGTGATATACGCAAACATCGATGGTTTATGGGATTCGATTGG
GAGGGATTGCGGTCACGGACACTCAAAGCCCCTATAATGCCGAAGGTATCGAGCCCGGCC
GATGTCAGCAATTTTGACAATTACCCACCTGACCAGGATATTCCACCCGATGAGTTCTCC
GGCTGGGACGAAGGATTC
>GS_01317 Scaffold69 + [1:19456]  ( 1053252 - 1059619 ) GS_01317 + 1:250  ( 1 - 250 ) N   1278.90
ATGGTGTTGAACAAGGAGGAGCTCGTGCAACGCGCAAAGCTCGCCGAGCAGACAGAGCGC
TATGATGATATGGCCCAGTCGATGAAGAAGGTGACGGAGATTGGCGATGAGCTGTCGAAC
GAAGAGCGCAATTTACTGTCGGTGGCCTACAAGAACATCGTCGGTGCGCGTCGCTCGTCG
TGGCGAGTGATTACATCGATCGAGCAGAAGGCGGAAGGCTCTGAAATGAAATATCAGATG
GCGAAGGAGTATCGTGAGCTGATCGAGAAGGAGCTTAATGGCATCTGTTATGATATCCTG
GATCTGCTTGACAAGTTCCTCGTTCCGAAGGCCAACTCTGCTGAATCGAGGGTGTTCTAT
ATGAAAATGAAGGGCGATTACTTCAGATACCTAGCTGAAATCGCTGGTGGCGACAACAGA
AACGCGGTCATTGAGAAGTCGCAGCAGTCTTATCAGGAAGCACTCGATATCGCAAAAGAC
AAAATGCAGCCGACACATCCCATTCGATTGGGCTTGGCGCTTAACTTCTCGGTTTTCTAC
TACGAGATCTTGAACGCTCCCGATAAGGCATGCGAACTCGCCAAACAGGCTTTTGACGAT
GCGATTGCGGAGCTGGATACGCTGAACGAGGACTCCTACAAGGACAGCACGCTGATAATG
CAGCTGCTGCGCGACAACCTCACGCTGTGGGTATCTGATGCAGGTGTCGGCGAACATGAA
GGTGGAGAGCCAGATGAGTCGAGCGGCAAC
>s289 Scaffold569 + [1:30112]  ( 67985 - 70282 ) s289 + 1:96  ( 1 - 96 ) N    536.71
ATGCATAAACTTACGTGCTGCGCAGAGATATGCCTAACAATTTTCACGATTACATTATTG
ATGTGTGCAACAGAGGCAATGCATGTACCGGTTGCCGGTGTTTTGAAGATGTGTCCACCA
GGTGGAGAGACATTCGCTACCGCTTGGCAATTAACCTGTGGCATGAGGAAGAAGCGTGAA
ACATCAGAAAATGATGAGCATCGTTCAAAGAGAAATAATGACTATCGACCACTATCACTC
ACCGAGATGATGCACTATTGCTGTCAATTCGGATGCACTTTTCGAGATCTTCTTCCATAT
TGTGATCCGTTCGGTGGATGGGATTCA
>GS_03593 Scaffold22 - [1:71680]  ( 3199168 - 3166798 ) GS_03593 + 1:1265  ( 1 - 1265 ) N   2483.52
ATGACGATTCGTTCGAGTGTCGTCCTCTTATTGCTTCTGACAATTGCTGCTCGTCGCGGT
GTGGCTGATCGACGGCGATGTGCGATGCGTGGTGTTTGTGGCCAACGTGGTCATATGCAT
CAGAACTGCCCCTATAATGGGCCACCGAAACCGCTTGATGATCCTCACGATGGCGATTTG
CTGCGTCAGCTGTGCCCGCATCTCTACCAAGATGGTAACAAAGAGTTTTGCTGTGACGGT
GCGCAGCTCGAGCATCTGGCAGCCCAGATGACGTTACCTCGACAGCTTTTATCGCGTTGT
CCTAGTTGCTTCACGAACTTTGTACAACTTTGGTGCGACTTCACATGCTCACCAAGGCAG
GGTGATTTTTTGAGGATAACTGCTGTATCTGACGATCAGTTTCTGATTGAAAACGAGACA
CAGTATGTAACAGAAGTTGAATATTACGTCCGTGATGATTATGCGAATGGCCTTTTAGAG
TCATGCAAAGGGGTGAGGGCAGTGGGCGCAGATTATGCGTTGAGCTTGATGTGCGGTGTA
AGCGTTGCGGAATGCAGTATTTCTCAATGGTTCAATTTTATGGGCACGTACAACGAGAAT
ATCGGTGTACCGTTTACGATCGACTTTATTGTTGGCCAGAACAGGTCAAGCTCGGGTGCA
CCGATTAGTCCACCATCTACGCATATTGTACCATGCTCTCAAGCACCTTTTCCTGGATCT
TCAGCATGTTCATGTCAAGATTGTGCTGCCACATGCAGACCTGAAGCTCCATTCCCTATC
ATCACTCAGGGTAAATGCCGTATTGCATCAATAGACTGCATGTTGATACTGTCGTTAGTC
TCGTTCGGCGGGCTATGCTTCGCAGTCGTTTTTTTTGCCGCAGTTCAATACGGTCTTCGA
CGAGGTAACGAGACCGATCTTGCTGATTTCAAACCGGCCGCCGGAACACTTGATGATGCT
GACCTGGGCACAATTGAAAGTCTTGGTTCATGGATCGAGTCGCAACTGGAAGCAATGTGC
GCTCATTATGGACAGCTATGTACACGTCGGCCGTTGACAGTGTTTGGTTTCGGAATGCTG
GTAGCGTTGCTGTGTTCGACTGGAATGTTCTTCGTGAGGTTCACCACCGATCCAGTAGAA
CTGTGGTCATGTCGTGGGAGTCGAGCTAGAACCGAAAAGAATTTCTTCGACTCTAACTTT
GGACCATTCTATCGAACCGAGCAGCTGATTGTCTATCCACGGGATCAGTCGTTCTTTTTG
CATGATAATCAGTCGAATGTTTTCGAACAAGGCTATTATGGACCTGCCTTCCGCAAACCA
TTTCTTAAAAACGTTCGTTTTCAATTTTCTCATTCTCTCCTCCTTTGAAAGCACTGATTT
ATTTACTTATCCTTAGTAGAACTGGTCAATCGCCCTTTCTATACATTCTGTATCGTTGGC
GACCATTGTACCCCTACTCTCCACATGGTTGGCTAACCACCGCATTCGTCTACCTGTTGC
AGCTGCGCATAATACCCTATAACAAGTTCGATAGTCAGTGAAAGAAGTTCGACAGTCGAC
AGCTGTCAATTCTTCTGACGTATCACACACTCTTGATGTGAAAGCAAAAAGTGGAGCCAC
CTTGTTTAAGAAGACGCTGTTCTGAACCATTCTAAAACTACTTTAAACGTGGAAGAAGTG
CAGGAGCAGTTTAATTTATAATTTTCCACTTGTTTTTATTTCTTTTGAATTTAAGCTTCA
TTGCTGAGAAAAGAATCACAAATGTGCCGAGTTTTCATCATCGGTTTGCATCGCGATAAA
ATTACTCAAAAGTCCCTCATTTTCATTCATTCCGACAATGGTTGTTTTTGGTTTCTCTCT
GGTGCACAGTTTATTTCTTTCAGCTTAATAATTATTAACTTAATGTTGGATGCTTTTTAA
GTTTTTGAGCTGCAAAATGCAGTCACGGGTCTCACAGCAGAAATGGGCGATGGTACTCAG
ATAACACTTCGTGATGTCTGCTTCAAACCGATGGCTCCCGATAATCGCAATTGCACAATT
ATGAGTATTCTAAACTATTTTCAGAACGACGTGCGTTTATTAGACGAAGTAAGTGCCGAT
GATTGGACAGGTGCTGAATTTGATTACCTCGATCATATCCTCACCTGCGCACATCCATAT
ACGGTGGCTTCACGTCTTGGCGTCTCTTGTATTTCGGCATTCGGCGTACCACTGCAGCCC
TATGTGATACTAGGCGATTTCAATACCACCAATCAATTTGATAGTGCACGCGGTGTCGTT
ATAACGATTTTACTTGACAATCACCTTGCTCATGAAGGCAATGAACGTGCAGTTGCATGG
GAAAAAGAGTTTGTGCGCTACCTTCGTAACATTTCGCACGCGAACTATACGATTTCGTTT
ATGGCGGAACGTTCGATTCAGGATGAGATCGATCGCGAAAGTCAGTCGGATGCCTTCACG
ATACTTATTAGCTATATGTTTATGTTCGGCTACGTTGCATTCGCACTTGGTCAATATCAG
GTGACAGGGAACAATTTGTGCACATTGCTTATCCACTCGAAGATAATGCTCGGCGTTGCG
GGTGTTCTCATCGTTGCGTTATCGGTGACTTCATCGATCGGTCTCTATGCATTCTATGGC
ATACCGGCGACGATGATCATCCTCGAAGTGCAGCCGTTCCTTGTGCTTGCTGTTGGAGTG
GACAATATTTTCATATTTGTACAATCTTATCAGCGTGCAGATGCGTCAGTATCGGAGCCG
TTATGTATGCGTATGGCACGCATTAGTGGTGAGGTTATTCCGTCGATGTTGCTCACATCG
CTGTCGGAATGCCTCTGCTTCTTCCTTGGAGCACTTTCATCGATGCCCGCTGTTAAGGTG
TTCTCATTATATGCTGCGTTGGCAATATTTTTCAACTTTTTCCTACAAATAACTTGCTTC
CTCTCCGTTTTTATTCTTGATGTGAGGCGGCAGGAGGTAATTTTTTCGAAATGTTTTCAC
TAACACTAGTATTTGTTGTTTTACCGGTACTAGACTGTTATTGTTTTTGCCAAAATTATT
ATTATTTTGTTAAGGTTTGGATAATTAATCGTGGCACTGTTTTTCACGAAATGACTCAAA
TTTTTGGTTAACCTTGTTATGACTATTGGGGGACAGTTATTCCTCTCACCTGTGTATTAT
GTGCTTTAATTTTTGAACGGTAATGTTGTAACGGTGGTGTAATCACCATTTGCGATTAAA
TGTTATGGTCAAAGGAAGAAAAACGGTGATTTAGTTAAATTTGCATGTTTTCATAAGGCG
TTGGATTAGTTTAAAATTGTCCGTTATGCTGATTCGCTTCGATAAAAAATATTCAGTTTC
ACAGAACTCACAAAATTTTGTTGAAGCGGTCGACCGGAGTTGTGTTGTTGTAAACAGTTC
ACCACTGAGCCGGCCAACAATGATGGATATATGTTGCATTTATTTAGTAACTATTATGCT
CCGTTTATTTTATCAAAGTATATTCGAATTGCAGTCATACTAGCATTCTTTGCTTGGTTA
TGCAGCTCGTTAGCAATTCTTGGTGGCGTTCAGCTTGGTCTTGATCAGAAGATGGCCGTA
CCAGAGGATTCTTACGTTCTGTCACATTTCAAGTCGATGGATCGTTTTCTCTCTGTAGGG
CCGCCTGTATATTTCGTAGTTAAAGGCGACGTGGACTTCAGTGATCGTTACGAACAAGAT
AAAATCTGCTCAGGTGCGGGCTGTGGTTATAATTCACTCGGTGCACAAATCGCAAGAGCT
GCGAGGTGGTCGAACAGGTCTTATATCGCTCATCCGGCAATGAACTGGTTGGACGACTAC
ATTGACTGGATGCAGCCACATGGTGATCCACCATGCTGTCGAGTGTTTTCCAATGGATCA
TTCTGTGCAGCTAGTGTGATGTCAACTGATTGTTCGGCGTGCAGTATGGAATTCAAAAGG
GGCAGACCACGTGAAGATCTCTTCTACGATCATTTAACATACTTCCTTTCAGACAATCCG
TCTGCAAACTGTGCCAAAGGAGGCCACGCAGCATTCGGTTCGGCAATTCACCGTTCACGT
CGCGGTCGGGTTGCATCCTCGCATTTTATGACCTATCATACGGTCCTCAAAACTTCCTCC
GATTTTATAAATGCTATGGCTAGTGCAAGGCGGATTGCTGATAACATCTCGGCAGTGCTC
AACGAGGACCGAGATGGACGGTGTCCCATCGAAGTGTTTCCATATAGCGTATTCTACGTG
TTCTACGAGCAATACGTGACAATCGTGACGGACGCATGCGTTCAGTTGGTGCTTTCACTG
ATCGCAATTTTTGCGGTTGCTACGGTTCTGCTTGGACTGGATCCTTGGTCTGCGTTCATA
ATCGATCTCACAATTGGATGCATTCTCTTTAACCTGATTGGTCTTATGTACTGGTGGGGA
ATCGAGTTCAACGCTATATCCGTTGTCAACCTTGTCATGGTACTTTCGGGTATAACGCTA
ACGAAATTTGGCGGTATTCTTGTCCTCGCGTTCGCCCATTCGCAGATTTTCAAAGTTTTC
TACTTCCGAATGTTTCTCGGCATCGTACTGATTGGAGCCGCACATGGGCTTATATTTTTA
CCCGTATTATTAAGTTTCATCGGTCCACCAGTGAACAAAAGGAAATTATTATTGAAAATG
CGCGGAGAGAACTGTTGTGTGGGTGAGTGTGCAAATACGAATGCGAAATGTACATCTGGC
GAATGCACACAAATTTCCGGTGAAGAGTGCATAATAGAGGATGGATCA
>GS_21894 Scaffold95 + [1:54272]  ( 1005558 - 1010958 ) GS_21894 + 1:250  ( 1 - 250 ) N   1284.66
ATGCCTGAGAGCAGGGAAAGTCTCGTCCAGCTGGCGAAGCTTGCCGAACAGGCAGAGCGC
TATGATGATATGGCGCAGTCGATGAAGAAGGTTACGGAGAGTGGCGCTGAACTCTCGAAT
GAGGAGCGCAACTTGCTCTCTGTTGCCTATAAGAATGTGGTCGGCTCTCGCCGCTCGTCA
TGGAGAGTGCTCTCATCGGCCGAGCAGAAGATCGACGAGGCCGAGAAGAAGCAAATGGCA
AAACAGTATCGTGAAAGGATCGAAAAAGAACTCAAAGATATTTGCCAAAATGTGCTTGAT
CTCCTCGACAAGCACCTCATCCCGAAAGCCAGCACACCTGAGGCGAAGGTCTTCTTCCTC
AAAATGAAGGGCGACTATTATCGTTATTTAGCTGAAGTGGCCAGTGGAGACGCAAAAAAC
CCGGTGATCGAGAAGTCGCAGCAAGCGTATCAAGGGGCCTTCGACGTAGCCAAGGATAAG
ATGCAGCCTACTCATCCCATTCGACTTGGGCTTGCTCTCAATTTCTCGGTGTTTTATTAC
GAGATCCTGAACGCACCCGATAAGGCGTGCCAGCTCGCTAAGCAAGCATTCGATGATGCG
ATCGCTGAGCTGGATACGCTGAACGAGGACTCATACAAGGACAGTACGTTGATCATGCAG
CTCCTGCGTGACAATCTCACGCTGTGGACGTCGGATGCTGGTACGGATGAGCAGGAGGGC
GGTGAGCAGCAGGGTGAACAAGGTGGCAAT
>GS_21894 Scaffold663 - [1:71680]  ( 211318 - 207110 ) GS_21894 + 1:250  ( 1 - 250 ) N    988.04
ATGTCGAACAACAAAGATGAGCTCGTTCAACGTGCTAAACTTGCCGAACAGGCGGAGCGC
TATGACGACATGGCTCAGTCGATGAAAAAGGTTACCGAATTGGGTGCCGAACTCTCGAAT
GAGGAGCGCAACCTGCTTTCGGTTGCCTATAAGAATGTCGTTGGCGCACGTCGCTCATCG
TGGCGTGTGATCTCGTCGATCGAACAAAAGACCGAGGGGTCCGAGAAGAAGCAGCAGATG
GCGAAGGAATATCGTGAGAAGGTCGAGAAGGAGCTCCGAGATATTTGTCAGGATGTCTTG
AACCTCCTTGACAAGTATCTGATCCCGAAGGCGGGCAACCCCGAGTCAAAGGTCTTCTAT
TTGAAGATGAAGGGTGACTACTACCGCTATTTGGCCGAAGTTGCAAGTGGCGATGACAGA
AATGTGGTAGTGGAGAAGTCGCAGCAGTCGTATCAGGAGGCGTTTGAGATAGCCAAAGCG
CAACTTGCGACCACCCATCCCGTACGCCTGGGGCTCGCACTTAACTATAGTGTGTTCTTC
TACGAGATTTCGTCGAGCCCAGATCGTGCGTGCCAGCTCGCCAAGCAGGCGTTCGATGAT
GCGATCGCTGAGCTTGACACTTTGAACGAGGATTCGTATAAGGACAGCACCCTGATCATG
CAGTTGCTGCGAGACAACCTCACCCTGTGGACGTCGGACGCGGCCGCCGATGACCAAGAG
GGTGCAGAGCAGACCGGTGAGACTGGCGGCAAT
>GS_05590 Scaffold69 + [1:19456]  ( 1053252 - 1059619 ) GS_05590 + 1:303  ( 4 - 303 ) N   1042.80
ATGGTGTTGAACAAGGAGGAGCTCGTGCAACGCGCAAAGCTCGCCGAGCAGACAGAGCGC
TATGATGATATGGCCCAGTCGATGAAGAAGGTGACGGAGATTGGCGATGAGCTGTCGAAC
GAAGAGCGCAATTTACTGTCGGTGGCCTACAAGAACATCGTCGGTGCGCGTCGCTCGTCG
TGGCGAGTGATTACATCGATCGAGCAGAAGGCGGAAGGCTCTGAAATGAAATATCAGATG
GCGAAGGAGTATCGTGAGCTGATCGAGAAGGAGCTTAATGGCATCTGTTATGATATCCTG
GATCTGCTTGACAAGTTCCTCGTTCCGAAGGCCAACTCTGCTGAATCGAGGGTGTTCTAT
ATGAAAATGAAGGGCGATTACTTCAGATACCTAGCTGAAATCGCTGGTGGCGACAACAGA
AACGTGTTCGAGTGGTCTGAGCGGCATTTTTTACGTGTTGGGATGAAGGCACTTTGTTTA
GCGGTCATTGAGAAGTCGCAGCAGTCTTATCAGGAAGCACTCGATATCGCAAAAGACAAA
ATGCAGCCGACACATCCCATTCGATTGGGCTTGGCGCTTAACTTCTCGGTTTTCTACTAC
GAGATCTTGAACGCTCCCGATAAGGCATGCGAACTCGCCAAACAGGCTTTTGACGATGCG
ATTGCGGAGCTGGATACGCTGAACGAGGACTCCTACAAGGACAGCACGCTGATAATGCAG
CTGCTGCGCGACAACCTCACGCTGTGGGTATCTGATGCAGGTGTCGGCGAACATGAAGGT
GGAGAGCCAGATGAGTCGAGCGGCAAC
>GS_21245 Scaffold20 + [1:36864]  ( 1697456 - 1708411 ) GS_21245 + 1:563  ( 1 - 563 ) N   2743.80
ATGAACAAAAAAGAGCGGGAACTCCGTGAAATCAACTGCAAAGAGCGATTCGGACGCCAG
TATTTTCCCTATCCACCTGAAAACCGCACCGCTGCGACTTCATCCCCTTACGTGGAAGGT
GGCGCTGAAAAGAGCTCAGCAGGATGCATTCGGAATGATGCGGTCTACTGGGGTACACTT
CGGTCTGATACAACAGAACCACACACCGTGTACCTTGCGCAAGAGGTGTCATCTGGAAAG
GAATATGCAATAAAAGTGGTTAACAAGGATCTCATTCGTCGACATGACAAGGTGAAGAGC
GTTATGCGTGAGAAGGACGTGATGACCTCAATAACGCATCTTCATGGAGGCCATCCATTT
TTTGTGTCCCTTTACTGCACTTTCCAGGATCCAACTCGACTTTATTTTGCGATGACATAT
GCGAGGAACGGAGATCTACTGCAGTGTTTGCAGAGACTGGGATCGTTTGATGACGAGGCA
GGCGTGACATTGTTCTATTCGGCAGAAATCGTATGCGCGTTGGATTTTCTGCATCGCTGT
GGAATTATACATCGTGATCTGAAACCGGAAAATATTTTGTTAAACGATAACCGTCATATT
ATGCTTTCGGATTTTGGGACTGCAAAATTCCTGAATCCGGAAGACAATTTTGGTGCGCGC
GATAGGGATGTGTTGCCACGTGGTGAAGAAAGTCACCACAGGAGTCGGTCAACATTCGTT
GGTACTGCGCAATACGTCTCTCCTGAAGTGCTCGTCGACGGTGACGTGGGTCCATCGTGT
GATTACTGGGCACTTGGCGCCATAATATTTCAAATGGTTTCCGGAATGCCGCCTTTCCGT
TCGGTCAATGACTACCATACATTTCAAAAAATCCAGAAGCTGGACTACTCGTTCCCAGAA
GGTTTCCCCGAACTACCGAAAGACCTTGTCCAGAAGTTTTTGATCACCGATCCAAGAAAG
CGACTCGGATCAGTGGAGATGGGTGGTGTGGACATGGTTCGTTCGCATCCGTACTTTGCT
ACCATCGACTGGGACAATTTGTCATTGAAGACACCACCCGAGCTGAAGCCCTATTTGCCG
GCTAGTAGCGGTGAACCGGCGTTCCACAGTGACTATCAGATACCACTCATCGAACCTGGT
CTCGATGACGCGGCACTCACTCGCCTTATGGGCCTCAGTCTCAAGGATTTCGTGCCTATG
AGTATCGCTGAAATTATAATTTTTTTTATTGGGATGTTGAGTTTTAGTGCGCACATGTCC
TCAGTGGATTCGAACAGGACAGGCGAAGATGAACGTAACAGGAAACTTAGTATCCAGCGT
CAGGCCCACAAGTACCATCGATTCGTTGATGATCACCTCATTCTTAAATCGGGTCTTCTT
GATAAAAAGAAGGGCTTATTTGCGAGACGAAGAATGTTTCTGTTAACCGAAGGACCGCAC
ATATACTATGTAGATCCTGTAAACATGGAGCTGAAAGGAAAGATTCCATTCAGCCGTCGG
CTTCGGACTGAGGCCAAAAACTTCCGGACGTTCTTCGTGCATACGCCAAATCGCACCTAT
TACCTCTTCGATCCGGAGCGCAATGCGCTGGATTGGTGTAACGCAATCGAGGCATTGCGT
GAACGTTATCTCGATGAATTGCCAGATGAACCCGAATCACCGTGCACTAAAAGCGGAAAG
CAGAAGCGT
>GS_16638 Scaffold434 - [1:54272]  ( 944307 - 938999 ) GS_16638 + 1:449  ( 1 - 449 ) N    970.92
ATGATGCTGAAGTTGAGGAACGGTTTCCTACGTGAAGTTCGACGTGGCGTGCGTGCGTCA
AGAGCTACCGCAGATGCACAGTTACGTGCAGCCGAGCGTGCATGTGTACTCTCGGATGGG
GCTGTTGCACGTGTCGACGTCGCGCAGTTGCCGGCGAATCGTCCCATTGAGGATTTTTAT
GCGTCTGCTAAGTGTATTTCCTCGAACGCCTTTCTTTTCGGCGTATTCGATGGACATGGT
GGTCCGTCGTGCAGTCGGCATGTTTCATCACGGCTATTCGATTATATCTGTGCGTCAGTG
CTGCCGAAACATATAGTTGTGAATGTGCCGCTGCACGAGCGAATTCAGTGGCTCTTCTCA
AGTGCTGATCCCCAGCTCTCTGCTGATTTCCAGGAGGAACACATGAAGAATGTGGAGGAA
TTCCATCGGAGGGCAAAGAATGATTCAGAGACGTCGACTGTTCGGAAGGCGCTACAGGCG
GCGTTCACTGCCTTAGATGATGACATTGCCAAAGGGGCGCTGCCCGATGCTCAGGGACGT
GTTTCTAGGTCATTAGCCAGTGTGGCAGCGTCGGGTTCGTGTGCAGTGGTCGCCCACCTC
AGAGAGGATCATATTCACGTTGCGAACGTTGGTGATAGTGCAGCCGTGCTTGGCGTTTGC
AATCATGGTATCGTCTCTGCGCGACTTCTGTCGAGACCGCATTGCATCGACAATACCGAC
GAGGTAATGTTCATTCTGTGATTACTCTCTGTGTCCTTTTCTGGTCATGAAAAAGAATAC
TCAACAGAAGAACGCATTTACCTCTATAATCCATCCTTCTATTATGGAAACGGAACTTTC
GTCAGGAGCAAGGTGACCGGGTCATTGCTTAACGCCATTGCGCTGAAACGGTCAAATTCC
TAATTGACTGCGAACAAACTGGCTTGAATCGATATTGACATTTCACCCTCCGATTCGCAA
GACATGTGATTTTCGTTCATCTAAGAAAGTTGTCAGTTAAGTGCCAATGTCACCAGGATC
TTTATTTGTGCTTTTCGCATTGTGTTGTACTTTCCGTTTACCTTACTTTCATAATGAGTA
AAACGACTTCGAAGTGCTCATCCAATAGCTGAATCTACAACAATCCTTCGTGCTGGTCGC
CTACTTGGAGAGCTTTATCCCCTGAGGGCTTTCGGTGATGTGCGCTACAAATGGCCCGCC
GAACTTCAGAAGACCGTACTCGAGCCACTCGGTGATACTGCGCCACAGGGACTTTTAACA
CCGCCTTACTTGACTGCCTTACCTGAGGTACTTTATCATCGGCTCACTCCCAACGACCGT
TTTTTGGTGTTAGCATCGGATGGCTTATGGGAATGGCTTGAACCTGATATTGTCGTTCGT
CTTATTTCGGACCACGCCGTCGGTGCACAAACCCTCACCGCATATCAGCCGCAGCCTGGT
ATCACCCTCGCCCAGGTGCGAGATGAACTTAGGCAGCGTTTTGCGGGCGAAAGCAAGAAG
CCACTAGACGGGAACAGCGCAACACATGTCTTGCGGCACGCGTTAGGCGGTTGTTCAGGA
GGTACCGAAACACAGTACCGCCGCCTCACCGACATGCTGCAGCTACCGGCAGGCATGGCG
AGAAATTACCGTGATGACATAACCATTATTGTTATCCATTTCAACCAAAGCTACATCGAG
TCGCTCGCATACAGTGAGAGT
>GS_10352 Scaffold883 - [1:36864]  ( 70754 - 56544 ) GS_10352 + 1:566  ( 1 - 566 ) N    918.63
ATGATGGCTGATAAAGGTGGAATAAACGTACCTCAACATCATATTCCTCCACCAAAAACA
CAAGGGGCTGCTACAGGTGGGCAACAACTATCGGCTACTGCTGGACAATTCATCGATAAA
ATTGATCCATTTTCAAAAAGAGGAACGAGTAAAAGACGTCGTAGGTTGGTGAACAGTAGC
AGGTATCATCCAGAGAATGAGCCGGAATTGATACAGTTGCCTCTAATCAAAGATACACCT
TTCGCAGATCAACCAGCCCTTGTAATCCAAAAGTTGCAACAATGCCAAAAAATTTTCGAC
TTCTACGATCCAGTTGCTCAACTCAAAAGCAAAGAGGTTCGTTCATTATGAAAAAAATAT
GTCATTTTATAAGATGATGGTTGAGATCGGTTTGCAAATGCATTGAGGTAGCACTTCTGG
CACTCTTCGAGAAATCAACATTTCACCTTATTTCAATTTGTTTTTGATGAATGAGGAGGG
CTAAATTGCCTCAGATTGTAACAGTTCCTTGAGGAGGGGTTGGGGGGGGGGGAAGGTTGC
AGTCCGATTTCAGAACATATTCGCAAACGGATCCAAAGAACTGTCTGAACAGAAAGACTA
GGAACAGAAAAAGAAAACTGCAGGAAATGGGAGAGTACACATTAGTTCCAGTGAAAAGGT
GGATTTTCCAGTGAAAAGGTGGATTTCTGTGCCAAATTACAATTTAAAGTTGAGGTCGCA
TTGCGATTTCCGCTGAAAGTCGGAGACCTTCTGTTGTTGCAGTGGTCATAAGATTTTTTC
GACCTTATACCGTGTGAAAGGGAGAATGAGGGGGAGGTCGCTAGAGGATTCGGCCTCTCC
TTCTATGGTTACGGTATTGATGGGAAATGCGCATATAGCGCTTTTTTAATCAAACGTGCA
GCGCTGAACGAGCTAATCGACCATATAACGACCGTGAAAGGCGCTATAACGGAGCCTGTT
TATCCGGAAGTTATAAAGATGGTATCGAAGAATATATTTCGCGTCCTACCGCCGTCTGAC
AACTCCGAGTTCGATCCAGAAGAAGATGAGCCCACGTTGGAGGTGTCATGGCCCCATCTA
CAGCTTGTTTATGAGCTGTTTCTTCGCTTTTTGGAATCTCCCGACTTCCAAGCGGCTACA
GGAAAAAAATATATTGATCAACGTTTCGTCCTTAACTTGCTTGATCTATTCGATTCGGAA
GATCCACGAGAGCGAGATTTCCTCAAAACGGTTCTACATAGAATCTATGGCAAATTTCTT
GGTCTGAGAGCTTTTATCAGGAAGCAGATCAACAATATGTTTTTATCCTTTGTATTCGAA
ACGGATTCGTTCAATGGGGTCGGCGAATTACTGGAAATTCTTGGAAGTATAATAAATGGC
TTCGCTTTGCCGTTAAAACAAGAACACAAAGTTTTCCTAGTGAAGGTACTGCTACCGCTT
CATAAGCCTCGATGCCTTAGCCTCTACCATGCTCAGTTGGCATATTGCGTGGTGCAGTTT
ATTGAAAAGGATTCAACGTTAACACCACAAGTGTTCGATGCGTTACTCAAATTTTGGCCG
AAGACTTGCAGCTCGAAGGAGGTGATGTTTTTGGGGGAAGTGGAGGAAATCCTCGATATA
ATCGAACCGGAACAATTTAAGAAGGTGATCGATCCGTTGTTTAAACAGCTCGCCAAATGC
GTCTCAAGTCCACATTTCCAGGTGGCTGAACGGGCGCTTTATTTTTGGAACAACGAGTAT
ATTCTTTCGTTGATTGAGGAGACGAGTGCTCAGGTGATGCCAATAATGTTTCCTGCATTA
TATCGGATAAGCAAAGAACACTGGAATCAGACAATCGTCGCATTGGTTTATAACGTCTTA
AAAACGTTTATGGAAATGAATGGGAAATTGTTCGATGAGCTTACCGCTAACTATAAAATG
GAAAGGCAAAAGGAGAAGAAGCGTGAAAAAGATCGAGAAGACTTATGGAAACGATTGGCA
GCAGTGGAGCTTGATCCGCCGAAAGAGAAGGATCCACAGATACTGAGCAAGACACCACTC
ACTAGTTTCATAGTGAAGCGAGAAAATCCTGGTATTGGTATTGTGCCAGGTGGCGAAAAA
TCGCCGAATTCTGCGAAAAGACCTGGTAATGATGGAAATCGCTTGCTGAAACTAATTCAT
GGTGAATTGTCACAAACGTTAAATACTGCCAGCCACTACCAGCTGATCATCACCTTGAAG
TCGACGCCAGGTGAACAATTGAACAACGTT
>GS_09780 Scaffold485 + [1:54272]  ( 208767 - 227387 ) GS_09780 + 1:980  ( 1 - 980 ) N   2921.24
ATGGTGCAGTTTCCGGTGTTACCGTCAGGAAATTCCTATCCAAGGCGTTGGAATTTTGTG
AGCTACTCGCATCAGATGGCCCCTGCGGGCCAGGGCGCATTGTGGTCGGAAGTTCTTTGC
TGTCCCGTATGCTCACAGTTGTTCGGTGCTGAGAAGCCGCCAGTGAATCTTCCGTGCGGT
CATTCGGTATGCCGAGTCTGCCTTTTTGGACTGCTTTCTCGCTGTTGTCCCATCGATCAG
ACGCCAATAACACTCCGTTATGCCGATTTGCCGGTGAATTGGGCACTGTTATCGATACTG
GATGTTAATAGACCGGTGGATACGTGTCGGATGAGTGATTTCGATGAGGGTTTCTTGCGA
GCAGAGGCGATTCTCATCAGAATGTCCTCGTATTTGCGTAAGGCCGACAGCGAAAGAGGT
TCGTTACTGCTTTCATTTTATGAAGCATTTAAATCAATTTCGAGTGGGGGAAATAATTTC
TTGAGGGAATTTTGCTCCGAAAGGGATGGAGAAGGTAATCGACCGCTGCCTGGGAATGTC
TACTGGAAAACTCGCTAATATGACTTTTGCGAAAGTCGCAACAGCTTGAAGTTTTGATCC
TGTCGATTGATTGTATATGAATGAATTTAGTGATCCCTTTAAGGCGGGAGTGTATGGAGC
GAAGAACTGAGCCGTCCAGTACAGCGCAAATTGTTGACGTTGTTGTGTTTCCAATTGCTG
GAAGAGGAAGGCCGCCAGAGGGCAGTTAAGACGGCGCGGGCGCTCGCTGAGAGGATCCTC
TCTGAGCTGGTTATTGCTCACCAAAACACCTCTCACATCTCTTCTAACCTCTGGTCGGCG
GTGCGAGCACGCGGTTGTCAATTCCTTGGACCTGCGATGCAAGAAGAAGTGCTTCGTTTG
ATACTGTTGACGCTTTCGGAAGGGGCGTTGATCGCGCGCAAAACACTGGTGATGTATATC
GTGCAAACACTCGCCGAGGATTACCCTCAGGTGTCGAAGACGTGTGTTGGACACGTCGTT
CAACTCCTCTACAGAGCGAGCTGCTTCAATGTGATGAAACGTGATGGGGAATCGTCACTG
ATGCAGCTAAAGACCGAGTTTCGAGACTACGATTCGTTGCGCCGTGAGCATGACGCACAG
ATCGTGCAAGTGGCTCTTGAGGCGGGTCTTCGTATCTCACCCGATCAGTGGTCTTCTCTT
CTCTATGGCGATCAGTCACATCGATCTCACATGCAAAGTATTATTGACAAGTTGCAATCA
CCGCAGGCATTTGGACAGTTGGTACAGGAATTGTTAGCTGCACTACAGCGGAACAACGAC
CCGGACACCTTGCTACCGGTTATCGCACATCTCGAGCGTATCGCCAGCTTCGACGCTCTC
CTTGCTGAATCACCGAGTTGGTCGGACACGGTTGCCATATTTGAATCATTGGGACATATT
GTCGACGCTTACGTTCGTTTCATACGTAGAAGGAATGAGCAACGTTCCACAAGTGCTTGC
TTGGTTAATTCGCGACGATTTGCGAATGGTGAATATATCATCAATGGGGAGCGTTGTAAC
GATCGACGATATAAAACACGACTTTGCAGGTTTTATATTCATTTGTTTGCATGCATTGAG
GATCACATCTTCCACTGTTTGCCATTCGTAAGTTTTGTGTTGCTATCAGCTGATATAAAA
TGCACTTGCAAGCGTGGAGATCGATTACTTAACTCTTGTCTTTAGTTTCGAGACGTTGCT
TCGACGCCAAGTGCATTAACAGCTTTAATAAGAGTGTTATTTTTTCCGGATAAAATGGAA
CAAATTGCGCTAATCTGGTGTCATACATTTGTTGTTGGGGGTCGGAGGTTGACATTGAGA
TCGATGTTATCGCATTTTTGCATCGAAGCTTTATGTTTTTCTACATGATGGAGTTTGAAA
ATACGAAGAGCGAAAAGGTTAACTGTAGTCATTCCACTCTATCTGATGTTTTAATTCTGT
AGGGAGGTTGCGATTTTTTTCTTTATTAAGGATACAGAGGCAGGGCGTGCATGTCCTCGA
GGTGTGCGCTGTACTTACGCCCATTCTCATGACGAACTTCGGCAGACCGTAACTCAGAAG
GCAGGTAGCAGCGTTTCGCGACTGAATGGCAGCAACATCGGATCGGGTAGTAGTATCTCT
TGTCTGCTGAATGTCCCGCCACCAAATCCGCAGCCAATGCCTAATCCCACGGTGTCAATC
ATTTCTATGCGAGTACCGCCTCCACCGAACCCAAATACTCTTGTGATTGACCCGAGGCAC
CCATTGCCGAATGAGAATGGAGCATTCATGCCGCTATCGGTGCCCGTTGTCCCAGTAGTC
ATTCCAGGTGGTCAATCTATAGATCCCAATATTCCTAACGCCACCGTTCCTCTTCCTCCC
AATCAGATTCCAAGTGCAAGGATCGAGCATATGGCAGAACCGATAGCGCCTGCTGGCACT
GTTGTTATGATGGCTCGTGGAGGTGGCTTGCCGACTGCAGCTCACCCAGTCATGATGTCG
GCAGTTTGGCCAACTGCAGTGAGTCACGCTCAGACAGCGCCGGCTGCATTGTTGCCTCCC
TCAAACGTACAACCAATGATTCCTATACCGATACCTCGTCCGCCGCCTTCGCAAATATCC
GTCACTCCAAATGGTGCTGGGTGGATGCACATGTGTGGGACCGGCCAACTATTAAACGAC
GCAAGCATGCAGTACAGTGTGCCTTATGAGTGTGTTGATTCTCATTGGAGAGTTCTAGAC
GATTCACGCTGCGCTATTCCGTTTCCACCTGCGACGGCTGTTGATGCGAAGCGACACATG
AAAGGTTTGGACTCAGAAGACGAGGAGCAGCTCATGATGCGCAGAAGAGAAATCATATCG
CGGTTGGCAGATCTACATCAAAGGGGTCATGGAACAACTGCCGTCGAAGAAACGTTAGAC
GAGGACGATTTGCAGAGTCATGTATCATATACGGTGGCCAGCTCGGTGCTCTATGACGAG
AAAGAGACGACGTCGTCGAACGCTTTGCAGTTGCCACCGCTGCCGCTTCGATTCAACAAC
ACACCGGCGATCGATGATACATTAAACCATTTGAATGAGGCGACAGCTTTGTCCACCACT
GTGCTAACGGTATGTCCACCATGTATATGGACCAGTGGCGCGACTCCCGCAACCGTACAA
GCGCCGTGCACCATTATGCAAGTTAAGGATACGATTAATCAGCCACTACCTACACCTGCT
ATACAGCGACCTCACATGCCGCCGTTGTCGGCATATGAAGTGCAGGATCCGTCTTGCATT
GCTGAGCACTTACCACCGGTGATTCGACCGCTGCCAGCAACGCCTCGTGATCCGCAGAAT
GTGGTGAGTGCGACTTTGGATCGCATTGTGGACGTGCGTGAACGCATGAACGATGTGGAA
AAGAATGGTGGTATGGGATGCTCAGTCGAAAAGCAGCAGCTCAAGGTCGAACTCAATATT
GTCAGTCGACAGATTCAGTCGCTCGACCAGCAAACGAAGCAGTCATGTCTTCTGCGAGAG
TTGGAGGCCGTCGATAAGAAGATCGAGCATCTCAACATACACTGC
>GS_21488 Scaffold421 - [1:19456]  ( 464043 - 452588 ) GS_21488 + 1:702  ( 1 - 702 ) N   3006.62
ATGGATGCTGCAAATCAGAGTGCGGCTGTCACGAACGGTTTGAATGATGTTCTAAGTGCC
ACTAATATGCACGTGGGTTTATCTGCAGCAACACTAACTACAGCACTAAGTGCACAATTG
CCAGCCGTGCTTACGTCAACCTCTTCTGCTGGGCAAAGCACATCAATCCCATATTTACCA
TGGCCTCCACAACAGCCTACAATTAATGTTCCATTTTTTGATGCCAACCTTTATAAGACG
GTGAATCTCGACGTACAACCCTCTTGCCTTCCCAATGGAATGGACTTGCCTCTTAACGAT
ATTACAACGCTCAGATTCTTTTTCAATATGGGTGTAAATCATTCAAGAGCCGTTCTATTG
AATCATCATGTGCAACAAGCTCTTACAAGTTTGCAATCACAACAATCGAATGCAGCACAT
ATGCAATCATTTGTTTCTAATGCTTCGATTAATTCACAAAATCCAATCGGTATATCGACA
AATGTACTACAAAATGATCAGCAATTGCAATTGCTCAATCAATTTCGTGCTCAACAACTT
CTCGTCTCTCAGAAGATGAACACAAGCGAGAAAATTCGAGAAGCGCAACAACATGCAACG
AAGACACATCCATCGTTGTCCTCAAAGAGTCATCCGAATGCTGCAGCAGCTTCATTAATT
GGTAATGCTGCGTCGTTAAGTGCACCACTTGAATCTCTCCTTCTTCAGAATGTTCTACTC
ACCAATGCTAATGGTATCGACCTTACTCATTTACGATATCAACCTGCATTAAGCACATCA
ACTCCAGGATTACTCGCCGTTTCTTCAACGAATGGATCGATGCAAACTCAAGCACACGAG
TTGATAAAACCTATTGCGATGAGCGCAAATGATGTAGCAACAAATCCACAACCAAATGGC
ACTATTTCACCACGTCCACCAATACCTGTCGATCCGGCACCACAATCTGAATCTCTTATT
GAGCGAACAATTCGTCTCGTCGAACAGAATTCGTTAACTGCACAACAACTCAATGAACTT
CAACAACAAGCACTACTATCATTGCGACAGTCGGTTGATAGCTCTTCTGCTCTACAAGCT
GCACAAATCTCTGCCGCCGCCACTGCTGGACAACAATCGCATGACGGTTTACACACACAA
CAGTTGACTAATCTACTTACAACGGCTGCAACACGTCAATCAACCTCACCGGCGATTCAT
CCTTTTACACCATCACCAATTCGACCAACTCCAACACATCCACCAACCACCACACGTGAC
GATATACCACCAAGTCATTCGCTGCTGGCGGCTACCGAAATGCATTACAATGAAACGTTT
AAAAAAACACAAGGACTCCTTCATGATAGTAACGATGCTCGAAGTGTACCGACTATTTCA
TCGCACGATCATTCCTCATCAAAAATATCTACCGTTGAATCGAAGAGTGGTGATCAAGAT
GAACAAAGAAGTACAACGTTGCATCCACAAGTGATGATCAACTTATTGAATGGAGTTCTC
TCGAAGGTCAAAAACGAGCTTCACCATCAAGGTGTTGGCGTACATCTGGATGCAACAGGC
CGACCGATCGATTTTTCGGCACGACCTGTTGATCCGATATTTCGTCGAGCACGTGAACAA
CTCGAAAGCAGTCGCGAATATCGGGATGCCACCTCTCCATCGAGTCATCATATAAATGTC
GATAGGACACCTCGACGGCCATCGTTCTCACTCAAGGAAGCCGAAGTTGTTCGGTTAGCA
TCTGAGCGCATCCAGAATACGACAGCACATCCGAAAGCAAATGTCACTTCCACGGAGACA
CTCACTTCTTCAAACGGTAAAGTAATCAACGTTGGAAAATCGAGTCCACCGCAAACGTCC
ACCACTTCTAGCGATTCAAACACGTTCAACAAACAGGAGAGTCGTACATCGATGAGTCCA
CCAAAGTCTATAGCATCGCCATCTACGATCGCAACAAATACAGTGGTATGCGCGGATTCA
GAAGACAGCAGATCAAAAGAGGAAAAAACTACAGAGAGGAGCAACGAGAAAACAGTTCTG
GATGACTATAGTAGTGATTATTCACCCGATGAGAAAAGGTTACGGATCGCATTAATTGAA
GAAGAA
>GS_13536 Scaffold25 + [1:19456]  ( 783928 - 795137 ) GS_13536 + 1:549  ( 1 - 549 ) N    942.92
ATGTTTCGCAAAAATAAAGTGGGTGACGAAAATACAGAAGCATCGGATTTTTTGAACAAG
TTTGGTCTTGGCAATAACAAGAATCCACCGAATGCTGAGAATCCGAACGGTGAGCCAGAA
TTCAACGGGAGCAAATTCGAGTATCTGCGCACCAAATATGTTCTCGATACAAAAGACGAG
TTCTATTATTATTGGCTGGGAATCGTCTCTTGTGCCTTCGCCTATAATCTTATTGTCGTT
ATTGCACGGAGTGTTTTCCATGATCTAGCTTCTGGTCTATTGTGGATTGTCTGGGCATTT
TGCGATGTTTTAATGGATCTTATCTATCTGATCGATATGTTTATTCAGTCAAGGACAGGT
TTTCTGGAACAGGGTCTTCTAGTTCGAGATATACCAAGAATTAGGAAGTTGTACATGACT
TCAATGCAGTTCAAACTCGATTTAATAAGCATACTGCCTTTGGATTTAATTGCTTCGATT
GCTTTTTTACGTCCTCTTCCCTACCTTCGATTCAATCGGATGATCCGCTATCCACGAATG
TCAGATTTTGTTGAACGAACTGAAACAAGGAGTTCGATGCCAAATGCATTTCGTGTGCTA
TGTGTTGTTATCAACATTGTTGTCATAATACATTGGAATGCGTGTATATATTTTCTTATA
AGCGAATTAATAGGTCTCGGTTCTGATGGATGGGTATATGGTCCTCTCAATAAACAGAGT
CTACCCGATGGCATAGAAGATACACTAGCACGACGTTATATCTACAGCTTTTATTGGTCA
ACGCTGACGTTAACAACAATTGGTGAAGTGCCGGGTCCGGTGAGGAACATTGAATTCATT
TTTGTTACGATGGACCTCATGTGCGGTGTGTTGATTTTCGCCACAATCGTCGGTAATCTG
GAAATGAGAGTGATCAAATGGTTCGACTATCTTTGGGCAAACAAACAATCGCTTAGCGAT
CAACAGGTGCTGAAAGTGTTGCCTGATAAATTGCAAGCGGAAATTGCAATGCAAGTTCAT
TTCGAAACATTGCGCAAAGTCAGAATCTTCCAGGATTGTGAAGCTGGCCTTCTTGCCGAA
CTTGTTCTGAAATTGCAGCAACAGGTAATGTTTCCGCAACTACCTGTACTGGCCTTTAGC
TAATCCATCTCTTATGTTGGAAAAATATTGCATTATTTTGCAATATGAAATACTCGTCGA
TCGGTTTTTTGTTCGAATATCATTGTTTATTTTATCCACTCCAAAACAAAGTTTGAAAAG
AAGTTATAAACTGAAAGCTACTCGGATCGCTATTGGAAATGTCAATATTGAGTATTCTCG
CCAGGCGATTACATATGCAGGAAAGGTGACATCGGTCGGGAGATGTACATCGTGAAGAGG
GGAAAGCTGCAAGTGGTCGCTGATGACGGTATCAAAGTGTTCGTCACTTTACAGGAGGGT
GCTGTATTCGGAGAACTCAGCATTTTGAATATTGCTGGTGAGGGAGAGTATGCATCACTT
CGTACTCAGCTATTAAATCAGATTGCATGCAGCAGCAAAAATGGAAATCGTCGAACGGCG
AACGTTCGCTCAGTTGGATATACGGATCTCTTTGTGTTAAACAAGAACGACTTGTGGACC
GCACTGAAAGAATATCCCGACGCCAGGAAACTTCTTATTGCGAAGGTGGACAATTGTTCA
TCGGAAACCTTCTCTGACTTTCATTATTATCACATATCTATCATATTTGATGTCTCCACA
CCGGAAAAATTTTCCTCTTATAGTAGTATTTGTTGATGTGTTGAATATTCCAATTTTTAT
ATGTTTGATGGTCTCTGTTTGGCAGTCCCGTAATATACAAAAAACTTCATTACCCAAATA
AGTAAGTAAATAAACAAATAAGTACTGTATACGTTAGAATTTTTGCTGTTTGTTTGCCGG
AATAATAGTTAAATTTCAATGTCTTGCTAAAGGAATGTCGATTCCTCACGGCTTCACCGG
TTACTTTTCAAGGGTCGAGAGATTCTGCGAAAAGACAATCTCCTGGATGAGAATGCACCC
GAAGAACAAATGACTCCAGAAGAGTTGGCCGAGAATCTACAAAATTCGCTAAAAAACGTC
CAGATACGCCAAGTGCACAACTGCATGCACTTTTCAAAGATTGTCAACCCGATCGATCCA
AGCCTAAGTACTGATCTCAAGAAA
