# Supplementary material for: Expanding the view on the evolution of the nematode dauer signalling pathways: refinement through gene gain and pathway co-option
Source: BMC Genomics. 2016 Jun 27;17:476. doi: 10.1186/s12864-016-2770-7 (PMC4924289; doi:10.1186/s12864-016-2770-7)
Supplement: Additional file 5: — Gene models in fasta format. (TGZ 545 kb) [file 12864_2016_2770_MOESM5_ESM.tgz › b_malayi-PRJNA10729-WS246-sequences.fa]

>Bm7280 Bmal_v3_scaffold25 + [1:12288]  ( 492919 - 497024 ) Bm7280 + 1:449  ( 1 - 449 ) N   2171.48
ATGCAAGCAATTAAAAATCTCTTCAAATCAGAAGATATAGCTTGCATGTTGAGAAGTGTT
GTGTGGAAGTTGGTATTTTGCAGCGTGATGGAAAAAAAGGAAGAGGACTGCACTCATGGC
CTGCAACAGCAAGAATGGTATTGGGCGAATGCTTCCAAAGAGGAAATTGCTTCAGCTATA
TGTGATTGTCCAAATGGTACATTTTGTGTGCGCGATGCTTCAACTAAAGGAAACTATACT
CTTACGCTTAGATATGGTGAGAGGAATCGTTTAATAAGGATTATCGTTGCTGGCGAACAC
TGTGGTTTTACGGAAGATATGTTAAAATTTGAGTCAGTTGTGTCATTAATTGATTACTAT
CGAAGGAATTCCTTGTTGGAATACAACCGACAGCTTTCTACTGAACTTCTTTATCCTCTT
CGTAAACCAAATTTCCAACAGACTTCGTGGATTATCGATGGTTTACGCAGTGTGGAACAT
TTGCTCTGTCAGTTACGTGGTTTACACGCTGCTCATTTGCGCGTTATCCGGCACGATGAT
AAGATTACGGCAGAGCTTGATTCTTTAAAAGAAGAATTAAAAAGGAAGCGACTAGCACAT
GCTGCATTTACTGCTGCATACGCACTTTTCTTGAAACAAGTAGAATTGCTTGAAAGCAAT
AAGCAGTTTTTATTCGATGAATCCGAAATTGCACAAGCAAACAAAAATAAGGAGGCTCAA
CAGAGAAGACTGGAAAGTATACGTTATCAACAGCAGCAAATGATTGAGCAAATTGAAGCG
ATCGAAAAAAGAATTGGGGAAAACGAAACTCTGCATTGTGGTTTAACTCCAAGGCTTTGG
AAATTCCATAAAGAATTGGATACATGTCAGTTCCGTCTCTCGCAGCTTAACGTTTCGCAG
GCAGCAATAGATAAAGTGTTACAAGAAGTGTCGCTTTTGGCTGACCTGGAACAAGAACCA
CTGACAAGAATACTGCTTCAGTTAACACTGCGATGGCAACCTGATAGATATCTTTCGCTT
GATTGTACAAAGGATAGTGCTTTTAAAATTATACGATCGTTGATGGACTGTAATCCTGAT
AATTCAAATGGAATATTTTTGATTCGCCCTAGTCAGTCCCAAGCAGGTCACTATGCACTG
ACTATATCAAATGAAAATCATATATTTAATTGTCTAATTGAATACAGGGATTTAAAACAT
CCAGAATCGTCGGGATATGCATTTCTAAACACGAAATTATTTTTTACTTCTTTGGTCGAC
TTTGTGCGATATTACAGCCATTGTTCAATGAAGGAACACAATGCTCAGTTAGATACCAAA
CTCAGAATACCAGCCTTCAAGGGCACGTTG
>s424 Bmal_v3_scaffold13 - [1:22528]  ( 598090 - 587952 ) s424 + 1:1138  ( 1 - 1138 ) N   5496.16
ATGAGCATGCCTTCCACCAGCCTGAAAAACAAAAAAGAGCCCTTAAAAATTTCCTTAAAA
ATTAGTAGAAAACAGAAAAAAATCCACAACAGTGTAGAAAATATACTTTTTCTTGACTCA
CCTGATGTGTGGTCAGTTATAGAATGTGGACAATTGGAGGTGGAGGGTAGCACGAGTCTC
GATTTACTACTGCCAAATGGTTTCTTCGTCAATGTACGATGCTCTGTGGATTTCACCCTT
GCTATGCTTAAACAAGAATTGTTTATACAAGCGAAAAAATTACCGTTGTTCAGTCTTTTG
TTGACACCATCGGATTACATATTTTTTACGATTAGAACAGACGGTGAACGTGAAGAATTA
TACGATGAATCTCGTTCCATATTCTCGTTACGGCTTTTTGTACCTTTACTTTGTTTGGTT
GAGCCTGAAGGTAATCGGGAGGAAAAAGAACTGACACATGATATCGGTCTCGCTATTGGA
CGTCCCTTGACAGAAATTGAAGTAAACTTATCCTCTGATGAAATGTCATATCGTATGGAT
TTGTATAAAGTGTCAGAACAAGCAGTTTCTAGTCGTGGGGTTGTCGGCTATTCTCATTAT
GCATTCCCTGAAGATGTTTCAAGCGAGTTAGACACTGATATTCCGCCACAAGTCAAATCA
AAAATCCAGATGGCAGATTTGTACATTGAGTTATGGTATCGCAGTAGAGAGGATGAGCTG
GCAAATATCGACACGAACTGTGTTTGTGTCAAAATTCGTAAAGTTATTGGTGTGCATGCT
TCAGATGCTATAGCAAATGCAATAAAGGAGCTTATGCAACAACATAAATTATTTATCAAG
GAAGCTGCGTCTAGTTTCTTGTTACAAATAGCGGGGCGGCGTTGTTTTTTAACCAAGGAC
ATCAGGTTAACCAGTTTTGAGTATGTCAGATCATCCTTCGAGAATTATCGCATACCAAAA
TTCATATTGCGAAGAAAAGATATTGTGATGAAAGACTTTACAGAACCTCCACCGATAACC
AAACCGGGTTGGGTACGAGCGTATGAGAGTCGACTCGATCGAACTGATGGAGTCGCCGTG
AAGGAATGTTCTTTGTGGAAAGTGGATGATAATTTGAAATTACGAATACACAGCGCATCT
CATTTAAGCATATTAGATTTTGACAAGATATATGTAAAAGCATCTTTATATCACGGAATA
GATCTTATTGCAAATAGAGAATCAGCCTGTGTTTCTCCTTCAAATCCGCGTTGGAGTGAT
GGCTGGATCGATTTCGATGTACATTTAAAAGATTTGGCTCCGTCTGTACAATTGTGCCTT
TCTCTAGTTGCCGTAAAACAAAAAAAGAAAGAGGAATATAGTGGAATTGGTTGGGTGAAT
ATACGCCTTTTCGATTGTGACGAGAAGCTCATTCAGGGAAAATTTATGCTTTATTTGTGG
CCTTTTCCGAAGTATTGCACCGAGCTACTTTATCCATCTGGACAAGTAGGATCAAATGAC
AATCATGATACAGTTCGTATAGAAGTAGAATTTGAAGATTATGGATGTGTAGAATTCCCA
GATATAGATTCAATGTGCGAATATGTCGAAAAACTGGATGCTTACGGTGGAAAATTGCGT
TTACAAGCTTTATCATCACCAGCCAATTCAATGAAGGAATTTCTTGACTCCTTACGTTTT
GTGGATGCTGAATATTTGACCGATAAGCAAATGGAACATTTATGGGAAGCAAGAGAGTTA
GTTGCACAGTATAAACCTGATTTATTGCCACTAATTGCGCATTGTCCCTTGATTTGGACG
AGAAGAGACGAATTTTCACGACTATACGAATTACTAAAACGGTGGGGTAAAATTCAACCA
GAGACAGCTCTGATGCTTTTGGATTGTAAATATCCTGATATCAGAATCCGAGAATTTGCA
GTAGATTCGCTTGATAATGTTTTGGATAATGATAGATTACAGCTTTATATCTTGCCTCTC
ATTCAGGTTTTGAAGTTTGAGCCGTATGGGTCATGTGCTTTAAGCAGGATGCTTCTGAAA
AGAGCTCTGTGTAACAATCGCATTGGTCATATACTGTTTTGGTTACTACGAGCTGAACTT
GGACAACTAAGTGAAGTAGGTCAAGATTTAACAAAGATTTACAAACGTTTCGCTTTAATG
ATTGAAGCCTATTGTCGAGCTAACTATACTCATCTTAATTCTATGTTACGACAAGTGGAT
ATGGTAGTAAGGTTGACAAATCTTAGTAAAATTATCAAAACCATGAAGGATAATGAATGC
GCTACCAAGCATTTGCAAAAGGAATTGGCATCATGCGTGGAAATAATGCAGAATATGATC
TCACCTTTAGATGTTTCCAATAGTTTAGGCGCATTAAACATTGAACTGTGTAAAGTGATA
GGGAGTGCGAAGCAACCACTCCGACTGGCCTGGACTAATCCAGAACCTCTTGCTCGGTTG
CACAATGAGACGCATCAGATTATCTTCAAGAACGGTGATGATCTGCGACAAGATATGCTA
ACTCTACAGGTTATGCGTATTATGGATGCACTGTGGAAAAGTCAAGATTATGATCTCTGT
TTAAGCATTTATGAAGTACTGCCAATGGGAAGAAATGTTGGAATGATTTATGTTGTTCAA
AACTGCAGTACACTTTTCGAAATTCAGTGTGCTGCAAAGCAGCTTGGCTCAACGTTCAGT
ATGGAAAGTGGTCTTATTAACAAATATATACGAAATTATTCGGAAAATTCGAAAGTGTAC
GTTCACAGCTCCGAGAAAAAAACTGTAACACAAAACTTTCACAAGATATCGAATTTTTTT
CTAATCCCAAAAATAATCCTCCCAATTCATTCTACAATGAAGCAATATCTGGAAGGAGTT
GATCGTTTTACTGCTTCGTGTGCTGGATACTGTGTTGCAACATATGTGTTGGGAATCAAG
GACAGACATCAAGATAATATCATGCTAGCCAAAGATGGGAGGCTGTTTCATATCGATTTT
GGACATTTTTTGGGGCACTATAAAAAGAAATTAGGTATTAATCGTGATCGAGTGCCATTT
GTTTTGACCGATCATTTTCTGTGCGTTATAGCCAAGGGCAAAAGCAATTTCCGTGATAGC
CACGAATATAAAAAAATGAAATTAAAATTTTTAAGGTTCAAGAAGCTATGTACAGATGCA
TATATTATATTGCATCAACGATCCAAGTTATTTATTTCGCTCTTTTCGATGCTGCTGTGT
ATGGGGCTTCCTGAGCTGCAAACGAGAGAAGATATTGATTTCTTGAAAGGAACATTATGC
TCTGATATGGATTCCGCCCTTGCAACTACATCGTTTTACAAAATTTTTGAAGAAGCCTTT
AGCGGCGCATGGTCAACTAAAACTAATTGGTTCTTCCATTCTGTTAAACATTTA
>Bm2161e Bmal_v3_scaffold2 + [1:22528]  ( 1483613 - 1489583 ) Bm2161e + 1:613  ( 1 - 613 ) N   2372.95
ATGGCCATAGCCACGACGGAGAAAGATATTCATCAAGAAAAAAGTGGTATGTCTACTGAA
AACATAAGTATTAAGTCTCAAAAACTTGGTGAAGCAGTACATGAAGGATGGCTGATGAAG
AGAGGCGAGCACATCAAGAATTGGAGGCCAAGATATTTCGTTCTTTTCAAGGATGGTGCT
TTGTTAGGGTTCAGAGCGAAACCTGATCCAGACCAGCCACTTCCCGATCCATTGAATGAT
TTTACAGTTAAAAATGTTCAGTTGATGAAAGTAGAAAGGCCAAAACCAAACACATTCCTA
GTTCGTGGCCTGCAGTGGACAACCGTCATTGAAAGAATGTTTAATGCTGAGAGTGCCGAA
ATACGTGAGGGATGGATTAATGCAATAAAGGTTGTTTCGGACTCGCTTAAGGAGTCGGAA
TCTGAAATGGATACAGAAATAATGGAAGAATCTAGTATTCTGTCCGAAGTAAATCGTCAG
ATAACAACTACGCATGAGCAACTCAAAATGTCAGTGAACAGTGGAGGACGAGATATGATG
AGTATGGCTGATGCTGCAGAAGCTGCACGAAGAGATAAGATCTCTTTAGAAGATTTCGAA
TTCCTGAAAGTACTAGGTAAAGGTACTTTTGGTAAAGTAATCTTGTGTAAAGAACAACGA
ACAAGGAAACTTTATGCAATCAAAATATTGAAGAAAGAAGTCATTATTCAAAAGGATGAA
GTGGCGCATACTTTAACAGAGAATCGTGTGTTACAAAGATGCAAACATCCGTTTCTAACT
GAACTACGATATTCATTTCAAACCAGTGATCGACTATGCTTTGTTATGGAATTTGCAATT
GGCGGTGATCTTTATTATCACCTTAATAAGGAAGTACAGTTGAAAAGAGCAGGATTCAGT
GAATCACGTACTTGCTTCTACGGTGCTGAAATCGTCTCCGCAGTTGGCTATTTGCACGCA
AACAATATTATTTATCGAGATCTGAAGAAATTCATATATTTGAACTCTACGTTTTGGTGT
ACTTTTTCCTCAGTTTCTTTGTTCGCATGGGAACGGGAAGTGTTTTGGGTGAATTGGAAT
TCAGCAGTAAAAATACCGATAAGTTACTTAAAAATTGTTTCGGTTTTAAGCGTTGTTTTA
TGCTGCAAATTAGAAAATTTGCTTCTGGACAAAGATGGCCATATAAAGATAGCCGATTTT
GGTTTGTGTAAGGAAGACATATCCTTCGGTGATCGAACAAGGACTTTTTGTGGTACACCA
GAATATTTAGCTCCCGAGGTACTCGAAGATAATGACTATGGTCGTGCAGTGGATTGGTGG
GGTGTCGGTGTTGTGATGTATGAAATGATGTGTGGCCGTTTACCGTTTTATTCAAAGGAT
CATGAAAAATTGTTTGAGCTAATTCTTACTGGTGCTATACGTTTTCCATCAAAATTAACA
GCACCAGCTAGAGCTTTGCTCACTGGATTGCTGGTTAAAGATCCGAATCAAAGACTTGGT
GGAGGACCGGAAGACGCGCAAGAAATTATGCAGCACGAATTTTTTAATAATATCGACTGG
GAAAAGTTGTATCGGAAAGAAATCACTCCTCCATTCAGGCCGAACGTTCAATCGGATACT
GATACATGTTACTTCGACAAGGAATTTACTCAGGCTCCAGTACAACTTACTCCACCATCA
GTTCGTTCAGGACCTTTGGATACAGTTGATGAAATGGATGAAATGCAAAATAATTTTGTA
CAATTTTCTTTTCACAATGCAGTGTCGTCTCCTTTGCGTAATGTTAATGATACAATGGAC
GCACTCGAA
>Bm3688d Bmal_v3_scaffold4 - [1:12288]  ( 2219442 - 2215066 ) Bm3688d + 1:541  ( 1 - 541 ) N   2047.20
ATGCAGACATTATCATCCTTCGTTTTCTTTCTTTTTGTAATTGTTACAAGAGCTATTAAG
GATAACAGTGATCCTGGATATGTTATCCTGAAGTTTATGGAACGATTTCAAGCAAATCTG
AAGGAACCGATAAATTTATCTGAGGAATTGATTTGCAATTGCTCATATTCTGGTTGCGGT
GAAGAAATTACTCGTTTCTTGGGAAATAATTACACAGGACTTTGTCGGTCCACTAGTGGA
ATATGCCACAAGCGTTTACTACCCGATCGATCGGTTATCTTAAGTTGTCTAAGCAAAGAT
GCTAGTCCTGATTTGCACTGCCGAGCTAAACAACCGATGAACGATGGAAGTATAATGCAG
TGTTGCCAGAACTACTCGTTCTGCAATGGAGCTTTGAATTTGAATCCAGTGAATGACTAC
ATTTTGTTTCAGGACAACAATATATCATTCATTCACTCTGTGGTTATCTTTTTAATAGGA
ATTGCCGTTTTTGTGTTTTCTATATTCTTAGTTTTTGCTTGGATCAACAAGCCATTAAAG
CGGTGGTTATTTTACTGGACACATCATAGGTCTGGCGAGGAGCACTCTGAAGTGTAAGCA
ATCATCTTTGGTTATATGTTTTCAAATTCAAGCTTATTAATCAAGGGAAACACTGGTTCT
TCTCATTTTCTTGTCTTCTTCAATTAAAGGAAATCATAACACTAGTTACTAATCACTTCT
TTCCAATGCATCAATGAAATTAGTATAGCACAGCATCGATTGCGGAAAGGAAACTGTTTT
ATTATTTTCACTTCGTCCGATAATAGTATTGTTTCAAGTACTGGTGAAGAAAAACTACTA
ATGAACTCAACGGATGCTTTAGGACACTTGAGCGATTTACTGTATAATTTAGATGATTCT
GCCACTACGGGTTCTGGTTCAGGATTTCCATTACTTGCTCAACGTACTATCGCTCGTCAG
ATTGAATTACAGAAAGAAATTGGACAAGGACGCTTTGGAGAAGTCTGGTTGGGTTATTGG
AAAGGTGACGAGGTTGCTGTGAAGATATTTAGTTCACGTGACGAAAGGTCATGGAATCGA
GAAGTCGAAATTTTCCAAACAAATCTTCTTCGACACCCGAATTTGCTTCGCTTTATCGCA
TCTGACAATAAAGATACTGGAACGAGTACCCAGCTGTGGTTGATAACTGAATATCACGAA
CATGGTTCTCTTTATGACTATCTGTCTGCGAATCCTGTCAGTGAATCAGTGATGCTGCAA
ATGATTCGCAGTATTGCAGTTGGCTTGTCTTTTTTGCACAACGAAATTCCTGGGAAGCCA
GCAATTGCTCATCGTGATTTGAAGTCGAAAAACATCTTGGTAAAGTCAGATTTAACTTGT
GTGATTGCTGACCTTGGTTTGGCAGTGAGATACATGAATGGTGAGATAAATGTTCCTGAT
AATAGCAAGTGTGGCACTGTCCGTTATCTGGCACCAGAGATACTAGAAGACAATTTCTCT
ATAAATCATTTTGAAACCTATAAAACTGCTGATATGTATGCGATGGGTCTTATGATTTGG
GAAATCATGTGGAGATGCGGAAGCCAGGAAGAATCAAGATCGTTTGAACTACCGTACTTT
GACTGTGTAGGTCGAGATCCAACAATGGAGGAGATGAAATTGTGTGTTTGTATACAGAAG
CGACGACCTACTGTTCAAGAGCATTGGATAGATGATAAGGTGATGAGAGGTGTATTACAA
ATAATGCAAGAGTGCTGGACGGAGTCGCCAGTGTGTCGACTTACAGCAATGAATGTTCGG
AAAGCAGTGGATCGTCACGCTGCCAGTTTAGGCTGGAAAGTTCGAAGT
>Bm7579 Bmal_v3_scaffold10 + [1:12288]  ( 964553 - 972437 ) Bm7579 + 1:1022  ( 1 - 1022 ) N   4078.68
ATGGTGCAGATATTGGAAACAGCGAAAGAACGAATAAAGCTAAAATTGGGGCATATTGGT
GCTGCGGGAGCTCTATTACATGAAGATAAAATGTTAAATATATCACTGGAAGATCTCTAT
GAGAATGGAATAATTGATGAAAGAATTGACATCGAAATTTCATCCCGACCGGGATGTGGT
TATTCTTTTGAAGGTGCAACAGTTGCAGCTGAAATGTATTATAAACAAGAGATCCGTGCA
TTCATTGGTCCTTATTGTTCTTCAGAACTAGATGTAGTTGCAAAAATGGCCGCTTTCTGG
AATATACCCGTCATATCGTATACAGCAACCAATGGCTTGATTGATAAGACGATTTATCGA
ACTTTGGCTAGAGTTTCGTTTACAAATATAAATTCAATTGCTGAAGCTGTAGCTGCTGTT
TTAACTCATTACAAATGGTTCAAGGTAGCAATAGTAACAAATACTGGAGTTGATGATCGA
GTGTTAACTTTGGAACAAGTGCTAGGAAGACGAGGAATAACTGTACTGAACAAAGTGATA
TTCGAGATGAATTCTACTTCAGAAGAAATGATTGCAAGTGGCCTGATCAATCAACTTCGT
AGCAGCGCTAGAATTATCATTTGCTCCTTCTCATCAATGCTTCAAATGAGTAGAGAATTC
ATGGCCGCAACTTATAATGTCGGCATGCATTCAAACGACTTTGTCTATATATTACCATGG
ATTCGGGAAGGAAAGAAGGATACTTTACCCTGGCTTGGTACCGCTGGTGAAACTATGCAG
AAAGTGAGAGAGCAGTATGAAAATGCTATTATGGATAATATCTATTCCTACTTGCATATA
TACGACGCATTGCTCCTGTATGCATATGCCATACGAGCACTTTTGAACGAGACGAATGAT
CCTTCTCTATTCAATAATGGAAAACTTATTTGGAATAAGATGAGACGTTTGAAGTTTGAA
GGAGGTACGACAGGTTCAATTATGATGGATGATTTAGCAGATCGCGTGCCAAATTTGGCA
GCTTTCTATGTGCCAGCAAATGGAAACAAAATCTCTAAGATTGTTAACATGAGTTCAAAA
TTGAGACCAAACTGTGACGGGATACTTAACAAGTTTGGATGCTATGATTTGTTGGTGACG
GATGTAATAACGGGATTTTGGCCTAGTCATGACGGTCTGTTGCCATTAGATGAACCTATT
TGTGGTTTTCATAATGAAAAGTGTTCTTACTTGATCGAAATTATTTTTGGCAGTATACTA
ATTTCACTTATTACGCTTCTCTTGCTATTTTATTACATTTTTCGATGCTACGAATCACAC
ACGCTCCGCAAAATGCCTTGGCGCATATACAAAGATGATATAAAAATACTGGACGAGGAA
CAATTAAAATCAATGAAATCAGTGGGAAGTTCGATTACGAAAATGAGTGAATCAAGTATT
GGGCAAAAAAAGCATGCACTTGTTGGCGTTAATACTCATGTCACTTATCATTTATATCCA
CAGCGACGTCCAATAAAATTTGGTCGAGAAGATTTAAAGCTTCTCTCGCAAATGAAGGCA
GCAGTACACGATAATTTAAACACATTTATTGGGATAGTATTTAACCAAGGAGAAAATATG
TTTTTAATCTGGAAATTTTGTTCGAGAGGAACCATACAAGATATCATATACAATCAAAAT
ATGATTCTAGATGAAAAATTCCACGCAGCGTTTATCCGTGATATTACACAGGGTTTGGAA
TATTTGCACACATCGCCAATTGGCTACCATGGATCGTTGTCACCATGGGCATGTCTGATC
GATCGTAATTGGATGGTAAAGTTAACCGATTTCGGGATTGCAAATTCAATCGAACGTTGG
GAAAAAAGAGGGTGGATTTCAGTAAACGCACTTATTTCGGATGATGACAAAAGTGGACCT
ACACAAAGGACATTTATACTTTATTGTTCTCCTGAAATGTTAAAAAATCGAGAACTGAAT
CGGCGATCTGTAAAGGACCATGATTGGAAAAAGCAATCAAAAGTTCTTCGGCAAGCTGGC
GATATTTATTCGTTAGGGATGGTTATGTATGAAATCCTTTTTCGTTCGCTACCTTACCCA
GAAAATATGGATATCAACGAACTGGTGGATACTATATCAGATGGAAGCAGAACATTTCCA
CCTCGCATAATGCATTCCCGGAATGTGCATCCTGATCTATGTGCACTTTTGGAGGACTGT
TGGTCTGAAAATTTGGAAGTCCGACCGACGATACGACGTGTTCATTTGAACACAAAGAGG
ATTCTAAAAGTGTCCGTTTTTTTTTCTTTTTCAGCAAAAAGATTATTTAGCAAATGTTTG
CTTATGATGTACTGCTTATTATACCATTTCGAGATCTGTTTGATTTTAATTATTGTCAAA
TGTAAGAAAGACAGTTTGGTTGACCAAATGATGTCAGTAATGGAGCAGTATGCTACAAAT
CTGGAGAAGTTAGTTGCTGATCGAACTGCAATGCTTGAAGAAGCAAACACACGAGCCGAT
AAATTATTGTCACAATTACTTCCGCCGTAAAGTTTTCTGTTATAAATACTCATAGATTCT
AATTAGAGTCTCCGTTTTCGTGTAAATCGTTCAAGTTTTCGAAAGATGACTACTTGAAGA
TATGTTGCAAATGAATTGAAACTTGGTCGCTCTGTTCCACCTAAATTATTTGAAATGGCA
ACTGTGTTATTTTCGGATATTGTCGGTTTCACAAATATTTGTTCTTCTTCTACACCTTTG
GAAGTTGTCACGATGCTAAATGGTTTATATAGTGGCTTTGATGAGTGCATTTGTCGTAGC
GGAGCCTATAAGGTGGAAACAATTGGTGATGCATACATGGTGGTTTCGGGAATACCTGAA
GAAAATGGTGCCAAACACATTCAGTGCATTGCTGATGTTGCATTGGATATGAGAAAATAT
CTCAATAGCTATCAAGTACCACATCGCTCAGATAAACTACAATGTCGCTGGGGTTTTCAC
ACTGGTCCTGCAGCTGCCGGGGTCGTAGGACTCACATCACCTCGCTATTGCCTTTTTGGT
GACACGGTGAATGAAGCATCTCGAATGGAAAGCACAAGTTTTCCCGGTAAAATACAGATG
AGTTCAGATGCGCGAGACTTTCTTATGATTCACTATCCGTTCTATGCATGTCAAGAAAGA
GGGAAAGTGGAAATAAAGGGCAAAGGAGTCTTATTAACTTACTGGTTGGAAAAAAAGTTG
GATGATGGATCAACGTCTAGTGATGCAGCAGTG
>Bm2089n Bmal_v3_scaffold24 + [1:22528]  ( 453451 - 463148 ) Bm2089n + 1:1125  ( 1 - 1125 ) N   4393.37
ATGCACATAGCAGATCAGGTTTTTTTGGCTACAATTCTGTTTATGACGAATTATTTATTG
AATTGGGGCATAACGGCCGGAAACAACCTTGCAGAATCTCGGCTCCACGTTTTCCAACAA
ATAATTCCTAATTTATTATTGTATTGTCTGCGAACGTTATGTCTTTTAGTACTCCCGATT
AATGCCTCATCTGTAATCAATATTGGTCTAATTTATGCAAACACAACAATTCCAAAGGCA
CCCGAATTTTTGAAAGCCGGTCTATATGATGTAACTGGTGCACAACCTTTCCATGATCAT
CGATTTAGGTTACTACCAATAACATCGATGGGTTGTTTCAAGAATAAGTACAAAAGCAAT
GATGCTGCTATTATCGCAGAAATGTATTACAAAAATAATCTTCAAATGCTTTTTGGACCA
GCTTGTGACAGTGACTTAAATATTGTTGGAAGGCTAACAAAAGAGTGGAATATTTTACAG
TTCAGTTTTGGCAATGAACATTTCGACAATGATCACAGTTCCGTTGTGCAGACATCAACT
ATTTCAACATTGAATGCCGCATTCAATTTGGTTGCATTTTTTAAAATAATGAGTTGGGAT
AAGGTAGTATTAATTTGGTCAGTGATAGCATTTGATGACGAATATACCACCAAACTGAAA
ATTGCAAATATTCGGACGGTGTTCAAATTAAACGGTATTTCTCTACTAAACGATATTCAT
GTAAATACATCGGATACAACTCGATCACTAGTGGATGTTTTAATGGAAATCAAAAACACT
TCCAGAATTTGGATTCCTATATTTGGATATTATCTTCATGACTATATAGAATTTTTGGCA
GCTGTAAAACAACTTAGCCTTGATCCAACTGTTTATGTTACTGTGCTTTTGGATTTCGTC
GTTCTTGGAGAGTTCAAGCCACCATGGATACTTCCCAACAACAGCATAAATGAGACTATG
AAGTTCTATTTCGATGAAACCATTATTCTTGTCAACAATTATTATTCATCACACAATTTA
TCAATTATAAGGCGCAACATTCCAGCTGATGCCAATGATCTAACAATTATATTATACACT
CAGCTCTATGAATCAGGATGGTTATATTCCACAATCCTTCGGAATACTTTACAAACATCG
CAAAATTTCAGTCAATTTAAAGGATTAGAATCACTAATTGACACCGTTAAAAGCAGTCAT
TTCTTGGGACCATTTGGCACAATATGGTTAAACCAATATACAGTTCGGCTGACTCCATTT
CAAGTTAAATATGTTGAGGTATTTCAAGAAGAACCAGTTGGCATCGCCGATTTATTTCTG
ACACAGGAATGTGACCAGGACAAGATTAGAAAAAAAGGAGCTAGTCGACGCTGTATTACC
TTGACTGGTAAAATAACCAATTATAATACAACTATAACAAAGCATTTTCCAGTGGATATG
CCTCTATGCGGTTTTGAAGGAGAGATGTGCGATTATACGGGATCTATGTTGAAAATCTCT
CTAATGATAACGGCATTTTTTTTGTTATCTTGCGCCTTTTTCGTTTATCGGAAATCAAAA
AGTGGTGAAACATCACAAATGCCATGGGCGATCCCTTATCAGCTCCTCAAATTTGTTAAT
ATCGAGGCATCTTCGGTAAATATTATTGTTGTCATGAAATAACAGTTTCTCATCTTCTCC
GATCTGACATCTTAAACTCTTAAACTTTTTAAATACCTGGAGAAAAGGGGATCATATTAG
AAATTCCTTTTGACAAATGATTGTATCTTAAGAAACTGTATTTCACAAGTTTAAATGATG
TCCGTGCAAAGTCTACAGCAGCAAATGGAGTCAAAGATAAAATTGAAAGATTTGTTGCGT
TCACGAGAGTTTGCTATGACCGAATTTGGAGCAGTGATTGTAGAGCCGTATGCACTCAAA
GCGGGGCTTTTTTTCGATAATTCCGATGTAGCACTTCTTCATCAGATGAAACAACTGGTA
CATGATAATATCAATCAATTTGTTGGGATATGCTTAGACAAACGGACTGAATTTTATGCA
ATTTGGAATCACTGTTTTCGTGGAACATTAGCTGACTTGATGTTTTTTAATGCTACTACT
AGTGCAAAAAATAAGTTAAGCAGTGATAACGAGATTGGTCCAGCATTTCAAGAAAATTTT
AAGCGAGCATTTGTTCGTGATATTATTCGGGGTCTGGAATTTTTGCATTCCTCGACAATT
GGTTATCATGGTTCACTAACTCCGTCACAATGCCTCATCGACAGTCGCTGGATCCTGAAA
CTCTCTGGATTTGGTCTGTCGAAATTACTGTATAAATGGAGAATAAAGGGCTCTATAAGT
GCTAAAAACGGAATGTGGTTAATTTCAAATTCAGATTTACACTATTATTCGCCAGAAATG
CGTCGCTTCCTCAAAAATATGAGTAAGGGTTCGATAACATTCAACGCTAAGCAAGCACGG
GCTGCTGATATATATGCATTTGGAATTATATTATATGAAATTGTCTTTCACAGGAAGTTG
ATCATACTCGATGATAATCATTATGATATCGAAACAGTGAATGAAGATACTTTAAGCATT
TTTTGTGAGTCAGTTGAAGCGCTTATTCCGCCTTATCCATCTATCCCGGGAAACATTGAA
GTACATCCGGACCTGCTTGGGCTAATGCACAAATGCTGGTCTGGAATTATTGATCAGCGT
CCTGAAGCCACACTAGCACGCAAAATTACTGATGCTACATTAAAAATATCGGGCAGTTTA
GTCGATCAGATGATCAAAAATCTCGAGCAGTATACGAACAATTTGGAGAAATTGGTGAAG
GAACGGACGCAGCAATTAGAAGAAGCGCAAGAGCACGCGGAACGTTTGCTTCTTGAACTA
TTACCTAAATCAGTGGCTGATGAGCTGAAAGTAAGTCGTCGGGTCGATCCGAAGAATTAC
AAGTCAGCAACAGTGATGTATTCAGATGTTGTCGGTTTCACATCGCTTTGCAGTGATAGT
TTACCGATGGAAGTGGTGACACTGTTGAGCGGTGTTTTTCAAAAGTTTGATATAATTATA
TCGCAGCACCAATGCTATAAGGTGGAAACAATTGGAGATGCATATATGGTGACATCTGGA
GTACCAATTACTAGTCGACATAACCACGTTCGAGATATTGCTTCTGTTGCAATTATAATG
AGAGATTTCCTATCCGAATATGAAATACCGCATAGACCAGGACAAAAGCTGCATTGTCGC
TGGGGTTTCAACACAGGGCCTGTGTTCGCTGGAGTTGTTGGTTTAAATGCACCGAGATAC
TGTGTTTTTGGCCAGACGGTGACATTGGCAGCAAAAATGGAAAATAGTGGTTTGCCGGAT
AAAATCCAGATCAGTTTGAAAAGTTATCAACTTCTGACAGCTCGATATCCGGAATTTAAA
TGCTCACCGCGAGGAGGAGTTCGAATTGATGGAATCGGCACATTGCTCACTTATTGGTTG
GACGATTGTGAAGAACTGCTGGCATCGAGTCGCTCAGTGATTGGAAGTGACCGT
>Bm3290 Bmal_v3_scaffold1449 - [1:3699]  ( 2758 - 339 ) Bm3290 + 1:222  ( 1 - 222 ) N   1152.62
ATGAATGAACCAATTGAAGATTCTCGAAAAGCGGCATATCTAAAGAAAGTTACTCATGAT
CCAACCGATATTCTTAATATTATTGATATTACAATGCGAAGATTGGTTAAAATGGCAAAA
AAACTACCAGCATTTAATGATTTATCACAAGATGGAAAATTTGCTTTATTAAAAGGTGGA
ATGGTTGAAATGTTAACGATGCGTGGTGTGACACGTTTTGATATGGATCGAAAATGTTGG
CGGACACCGGTTGTTTCGGATGATAGTAAAATATCATTGGAAATGTTTGATCAATTAAAA
GAGGGACTTCGTGATCGACAAAAAGAAGGATTTTTAAAATTTTGTGAATCATTACATCCA
GATCTTCGAAATAATGAGCTTGCAATTGATTTAATTGTTCTTATTTTGTTGTTTGATCCA
AATCGTGATGCACTTCTGGATCCGGCTGATCGAATTACCGTTGTCCGGCATTGCCAGGAG
TATCAAGCTCTTTTGCATCGTTATATGGAATCAATGTATGGTCATGAGGCACGTTCACGT
TACGAACGTTTACCGGAATCATTAAGGATTTTGAGAACAATTAGCCAGAATGCTATAACA
CTATTCCTGGGACGTGTTGATCCGAATCAATCGGAAGCACTTCCAAAAGAATTCTTCAAA
ACTACT
>s406 Bmal_v3_scaffold1 + [1:22528]  ( 4218811 - 4228137 ) s406 + 1:562  ( 1 - 562 ) N   2582.12
ATGGTGTTGGTCGAAGATAACGGTAAAGTATCGAGGGAAATAGGGACGGAACGGTGGAGG
AAGAAGGATCGGACAATGCCAGATGTTGTATCGTTTCATGAGTCACAAAAAAGTTTCCCG
CTGTGCTACATTGTACGCTTTATTACCGTTAGTTTTTTCATTAAGCCACATATGTTGGTT
AAGGATAAGAAGTATTCGAATAAAAAAGTGTTTTCAGGCAATAAGTTCTCTTTTCCAATT
TGTTTTTCAGATATGCTTTCAATTACAAATTTGAAAATTTGCAGCTTGTGTGATAGCGTA
GAGAAATTGAGCAATGGTCGGTTGGGTTCAACAGCTGCGCTAATGGTGCCATGTGGAGCA
AACTCAGCTGGTCCTATCGGAGCATCCGGCACTCCATCCGATGCATCCGACTCGAGTGTT
GCTACATCTAATAAGAAATCGACGACACGCCGAAATGCCTGGGGTAATATGTCGTATGCC
GATCTCATCACACAGGCTATCGTTAGTTCACCTGAAAAGCGGCTAACTCTTTCTCAAGTG
TATGAATGGATGGTGCAGAATGTTCCGTACTTCAGAGATAAAGGCGATTCCAATAGTTCT
GCCGGTTGGAAGAATTCAATTCGGCATAACCTTTCATTACATAGTCGGTTTATGCGGATA
CAAAATGAAGGTGCTGGAAAGAGTTCTTGGTGGGTGATCAATCCAGATGCGAAACCAGGT
AGGAACCCGCGAAGGCAGCGATCTGCAACATTGGAGACAACTACAAAAGTATGCTTTATA
GTTTTCACTTTTATTAAGCTAATTTTTTTTTTTTCTTTTCTTTTGGTTAAGGTAGCGATG
GACAAGAAACGACGAGGTGCACGTAAGAAGGTGATGGAAATGCGCGCAGGTGCTGGAGGT
GGTACTTTACATAGCGCTGGTAGTTCGATTGTTGGTTCGCAGACGTCGGTACTGAGCCGT
GAGTTATATACTGGTGAAGAAGATTCATCGAATTTTGAACCTTTCCGTTCTCGTACTCAG
TCGAATCTTTCATTGTCCGGTTCATCATCACGAGTATCGCCATCGATGATAGAGAATTAC
GAGAATTTCGATAGTTTTGATTTTCCGCCTTTTGTGGAGGCTGCTAGTGCCATGCCTCAC
GATATCCTGGACCGCACTAATGAAATGAATTTAAATCAGAGCGATAGTCCCGCATTTCAC
AGGCCTATGGCTAATCCAATGCTGAATGGTACCAGTGCACCAACTTCCTCCAACCTAATC
GCACACATTAAAACTGAGCCGTCATCCAGCAGGACCGAAAATAGTGTTCAACCACCACCA
TCTTACCATGAACTGGATGTTGTACGGGGTGTTCAAAACATCCAGAATCCGTTGTTGCGA
ACACATCTTATACAAAATAGGATACCGAATCAACAAGGGGTACCATACAACGGTAGCTAC
TCGTCCGGAAGCGGTAGTGTCGCCTCATCAAATTGGATGCACTCAAATGTGGTCCCTGTC
AGTGTTCATCCTTCAATAAGCTGTGCTGCACAGCAGTCATTCAGTGGTAACACAGCAGCT
TTACCCATGGATTTGGAAAACCTGGCACTTCCTGATCAACCGCTGATGGAAGTGGAAAAC
ATGGAAGCAGTCATTCGTCATGAATTGTCTCAATCTGCTGGTAGTCAGCTTAGTTTCGAC
AATATT
>Bm5630 Bmal_v3_scaffold9 - [1:12288]  ( 908546 - 903303 ) Bm5630 + 1:731  ( 1 - 731 ) N   3328.21
ATGGCAGCGGCGATAACGGAACCCATGGCTATCGCATCGACCTCTGCAGGTTCTGCTGCT
TTTTTAACGATGCCGGAAACGGGAACGCCACCATTAGCATCTTCTCTTTCTAACGTTCTT
TGTGTAACATCCAAAACGTCCGATGTGATTTGCAATCCGTGGAGGAATTTGGTCAGTCAA
AACAGGAGGCGTTACAAAAAGGATAACTTCGATCTAGATCTTACATACATCACTGACCGG
ATCATTGCAATGGGCTTTCCAGCTATAGATCAAGAAAAAATTTACCGGAATAGCATGGAA
GCAACAGTTGCGTTTTTAGAACGTTATCATGCTGATCACTACATGGTTTTCAATCTCCGT
GGGCGACATGCATACGACCCGAGTTATTTCCACAATCGCGTCATGACCTTTGAGATGGAT
GACCATCATCCACCAAGGCTGGAATTGATGGCACCTTTTTGTCGTGCTGTGCATGACTAT
TTGGCTGCTGATGAGCAGAATGTTGTTGCTGTACACTGCAAAGCGGGTAAAGGACGTACG
GGTGTAATGATTTGTGCTTATCTCGTGTATATAAATTTTTATTATTCACCAAGACAAAAT
ATGGATTACTATAGTATTGTAAGGACTGTTAATAATAAAGGTGTAACCATACCATCTCAG
CGACGTTACGTTTATTATTTTTCACATTTAAGGAAACGCAATCTCAATTATATGCCGCTT
CGTTGTGAACTTATTGGTGTATACTTTGAACGTCCTCCCAGATTGAATGGTATCTTACTT
GATGGAGCATATCGGTTGCGAGTTGCTAATGGCGATATAGATGTGTTTATTCCTGGACCC
CTTCGATTAAGTGGTCGGGATTTTGATGAAGAGGAGGCACTGTGGGGGCGGTATCCATGC
TCTGTAGGGGAAGATCAGTTCAATCCTTATGACCCACAACCGGGCAAAGACTGCATTTCA
AGGCGATGTTATGGATGGAGTGTTCCAGCGACGCAAAGAGTATTCATGGAAGGTGACGTT
CGAATTGATTTTTATGCGAAGAAGTGGTTTAAAGGTCTGGGATGGACTTTGAAAGATCGA
GAGAAGCTAGGGCATGTTTGGTTCAATACAATGTTTACTTGTCCTGGATATTGTGGTGGG
GTCTATGTACATGGTGACGAGGCGTATCCTTATCCAAAAGGTACAAGTAAGCAGTTTGAA
ATTTTGCCTCTATTTTTCTTTTTCAAACTTTTTGTATTTTTTAAATGAAACATATTTATA
GGTCTCAATATATCTGAGTTCAAGCAACTTCTTCTAATTAACTGGGATTTAGCTAAAATT
GAAAAATCGATGAGCACTCATTCTAACCGAATATGAAGAGCCCGTATTGCTTATTGTGCA
GTATTTAATAAAACTTGCATTGAAGCAACGATATCCAGTCCATGGCCGCCTATCGATTCT
CGATCTTGCGAAACAGCAAATGGCATTCTTAAAAATACTTGGTTTTCTGATGGTAGTCGT
AGTAATAGAAGGAAACGGTATGAGAAAAAATCCCATATGAAAAACGAAGGATCAGTATCG
CATGAGTGCAATATTGATTCTCCTCCGGGACTTGAAAAACATTGCCCTTATCGATGTTTG
CCTCTAATATATCCTGAACAGCTTGGACGGCAGCCTCCACGAAAAGAAATCATGGCAATG
TTACGAGATGCACACACAAAGCATTTGGCCGGCGGTAAGTATAAGAAGCATCTTCAATCA
GTTCCATCCGGCACTGCTATCCCTCGAAGTCCTGAAGTCAGGCTAGACTGTGGAGGTCCC
ATGTGTTTGATGCGTCGACCCTACGAACATGTCCTAACATTCAGCGTTCTGGAAGTAGAC
CGAGCTTTCAAGCATGATAAAGTAAATAAGGGCTTGAAAATATATGTGGTGGTGAGGTGC
ATTGATGTTGATAACAAGGACGATGTCGAACTAGCAAAGAAATGTATCGAAAATATGTAT
GCAGCACAAGCAAAAATTGATGCATCTAGAACGGAGGAGATGCGGAAAAAAAGTGGACAA
TCCAGATTTGAAAGCCTTTCTGACAGCACATCATCACATTCATCAAGTTCTTATTCAGCA
GATGCTATATCTGACCAACCTTGGCGATGTGACCCACGCTTACAGAATGCTAATTTGCGT
AAATACTTCTTCAGACAGCGAGCAGATTCTAAATCAGTTCATCCTCCGGCGAATTATAGG
TGTATGCCCAGAAAAGCTGATTCTCCATCTTCGGGTTTATGGGAGACTGGTCTAATAAAT
CACGCTGATAATGATTCTTTGGATGAAGAAGCTACGATGAAAAAACAGATTCAAAATGAA
GATACTAAGTATGCAGAAGAAGATTTTATAGCAACACAAGATCGAGAATGGCTGGAAGAG
TCATCCGAGAGTGAAGAT
>Bm6845d Bmal_v3_scaffold105 + [1:21504]  ( 2468 - 14190 ) Bm6845d + 1:1507  ( 1 - 1507 ) N   4482.81
ATGGATTTTAAACGAAAAGCTATCTCATTTATTGACAGTGGCCGTATAATATATTATCCC
CCAACAAATGACGTGATCATTATCCATTGTATTCGACAGTTTCGAAACAAATTTGCTGCT
AATTGCAGCTTTAGGTTATGGAGTTTGTATTCTATGTGGAGCATTTGGATATTTAGTCTA
CTTACAGTTTCTTTATCAGCTCACGATGATGTATACTGCCGTTCGCTTGACATTCGGAAC
AGTCCGAATATGGCATTTCAAGACAAGGAAACGAATGAAAAATGGTCAACTTTGGCTAAT
TGTACGGTAATGGAGGGTGATTTCTCGGTTTCAATGATTACAAGCTCAAATTTTACCCAT
GAAAATTTTCCAGTCTTTAAGCGCTTACGCGTCATTACAGGACATCTGTTGATATTCCAA
GTGAGTGCTCTTCGATCGTTAAAACGACTATTTCCTAATTTACGTATTATTGGTGGACAA
GAATTAATCATGAATTATGCATTGGTGATATATCAGAATACACATTTAGTTGAAATTGGC
TTACCAAAGCTAACAACAATTATTAATGGTGGTGTGCGAATTATGGATAACACACAACTC
TGTTACAGTCGATATATTGATTGGAGTCAAATACTCATCGGACCAGCTAATGATATTTTG
ACTGATCAAAACAAAGGATCCGACTCTGATCTGTGTAGCGATGATTGCGTTCCACAGAAT
GAACATCGTTGTCATAAACGTGACCATATGTTGTCCTGTTGGGATGCTGAAACATGCCAG
CTTGAATGCAAATACGCATGGAATGATGACAAAACGGTCGGACCAGGTTGTGACGATGAT
GGCGAAAGATGTCATGATCAGTGTTTGGGTGGATGCTCAGCACCTGATGATCCCAGTGCT
TGTCATTTTTGCAAAAATGTCGTTTACCAAGGTATATGTATGGATAAATGTCCAATTGGT
TTGTATGAAATACATCACATCTATCTTGTAAGGAGATGTGTAACGATTGAAGAATGTCGA
AATATATCAGCACCAGTAACAATGGAGAGTACCAAGAAACGAATGCTAATCGTTGAAAAT
ATGTGTCGTGTTGATTGTCCATTTGGGCAGGAAATTGACCCGACCACTTCATCAGGTTGT
ATTAAATGTGAAGGCTATTGTCCAGTGAAATGCAAAGGTGGTACCATTGATTCTTTCGCA
CGCATCAACGATTATTTGTTCAAAAAGTGCAATGTTATCGAAGGTTATCTGGAAATCGAA
TTAAGGAAAGGTTTGGATGCAGCTGGGATGGAAAAAATTGGTGAAGCATTGGGTTATATT
GAAGTTATCGAAGGCTATCTGTTGATTGATTTCAGCATATCATTTATCTCCTTACACATG
TTTAAACGATTACGATTAATTAAAGGGAGCATACTTTACAGAGATCGATATGCGCTTGCA
ATTTTTGAAAATGCCAATTTACGGCAAATATTTGATATCGAAAAACAGCCTTTGGTCATC
GGGAATGGTACAGTGTTGTTCCAAAATAATCGAATGTTATGCTATAATCGTATAAAAGCA
CTAATCGATCATACAGGCCTTACTGATGTGAAAGAGAATGATGTATCATATTATAGCAAT
GGTGATCGGGCAGTATGTGACGAAACAACTTTTGAGGTTCAAACTGAAGATGTTCATAGT
TTTGGTTTTATGATCTCATGGGTTGCTTTTAATACAACCGATATGGATCATCGAAAATTT
TTAGGCTATCAGGTATTACGCTTGTAAAATTTTTGCAGTATTGATAGCAGTAGCATGCTT
ATTCTATTTTAATTGTGGAACTACAATAGAATTTAATTCTATCTTGGTAGTTTTAATCAA
TGACATCGACTAACTTTGGTGATAAGTTGCTAACCTTACTTTCATTTTAACACATTATGT
CTATAATTATAAACCACTGAATTTTTGTACCACTTCATTAAGTAGGGCAAATGGGCAACG
TTTGGATGTATTTGCAACTAATAAAATATGCAAAAGAAAAACTTTACTAAGATTTAAAAA
TTAGGTTTGTAGTGGAAAAAATCGCTGGGTTTTCAATCTGTTTTTTTTTATTGGTTTATA
ATACATTTAAATTTTAGAATAACAAGTTTTGCTTCAAAATCAAGTAACCTTCGATTTTTA
TTTTGCATTTTCAAGGTATTTTATAAAAAAGTGGATGGTCCAGATCCATCATTGAGCATT
GATGACGATCGCTCAGCTTGTAGTGATTCATGGCAAATGCATTTCGAACCAGAAAAAGGA
AACGGTAATGAGGGTTTGAATCGAGGAGCTGGTATTTTTGCTGTTGAATCTAATACATGG
TACGCATATTATGTTCAAACGAAACTTATTAACCATCCTGGTGCACGAAATGCAATCTCT
AAGATTCATTTTTTAAAGACACTCTTCTCTACTCCAGATCCACCAAAGGATGTCGTTGGC
AAATCCCTCATTATGAAGCCTGACCAAATTGATTTGGCTTGGGAACCACCAGAACGTCCA
AATGGTGATATTACGCATTACATTGTCAAATGGCAAGTATTAGGTGATGACCCATCGACG
GTATCAGGAAACGTTTGTGATGATAAAACTGGTAAGTTCTGAAAATGTAAACATCGAAGC
ATCTTTTAAAATTGTAAACAATGATTCAAAGAAATCTGATATAATAATGTAAATAATGCG
GAAAAAAAGAAATGAGATAGAACAATCGACATGTATGCAAAAATAGATGTTTTGCTTTTG
GAGCTTTTTTGATTAATGCTGAAATTTACTATATCTACACAATGTGCATAATTGCTTATT
TTCCTGTATATTTATTCAGGTGCAGGATTAAGACATCATAAGGATATAAATGATCGATTC
ACACATGCACCTGCACAACAATCTTGCTCAAAAGCAGGATGTTGCGACTGTCGATTGCTA
AAGCAGCGACAACAATCAAAACCAAATAATATATATCTGGAAGATGAAAGAGCTAACGAA
GCTGATTTTGAAAATGCCGTTCAAAATCTAGTTTTTGTGCAACAAGATTCGAAAAGAAGT
ATGATTGAGAAATCGCAAATCCGTCGTAGTCGTCGATCAATCCTGAAAGATTACAACGAA
CCAAATGAGAAGCAGTATGGTGATGAAAGGTTTATATTTATAACACAAAATGAAGTAAAT
GAAACTACGAGTTTATATCGATCGGAATTGGATATTGGGACGCACAAAATTAATGTCACC
ACACGTCGCCTATCAATTGTTGGGTTGCGTCACTATACACAATACCAGATATGGATCCAT
GCATGTCAAAATATATCGGCTCCAGGAGGTGCATATTGCTCACAGCGACCCGGCTGGATG
GTCGTACGCACAGCACCAATTGCATCAAATGATTTGGTTGACAATAGAACTATCAAAGTG
ATTAACTCAACTTCCTTCAAACAAGACCCTCGCAGTCGTAAAATAACTTGGCAAGAACCG
TCAAATCCAAATGGCATCATACTTGCATACAGGGTTACTGTTGTGGCCGAAAATCTTGCC
CAAACACCGATAAGCCAATGCGTGAAGGCAAGTAATTTTCGGGAACGAGAAGGTGTGGTG
TTCAATGGATTAGCAGAGGGTGAATATCTGGTACAAGTGGAAACAATATCTATGGCTTCG
CTTTCGTTTCATGCCATTAAGGAAATAGCCGTGGCACATAAATTGTTCAAAATTGTGAAG
CCGACGTTCTTTACAACAACAGTAGTTTCATTTATCGCTGTAATTGTGCTCCTTGTATTA
TCTATCGGTTCCTTGGCTGCATATTATATATCCAGGAAAATATTGGGAGAAAAGGTTCGT
GAATACGTGCGACAACAAATTTCGGCAAATCCTGAATATTTGAGCCAAATGGATGTTTAT
AAACCAGATGAATGGGAATTGAAACGGAGTGCAATTCATTTAGAAGATGAAATCGGAAGA
GGGACTTTCGGCAAGGTATATCGGGGATATGGTGACAACTGCAAGTCATACTTAGGTGTT
ACCTTCGGTGAATGTGCAATTAAAACGGTATCCGAAACAGCAAATAGCGCGGAGCGTCTT
CATTTTCTTATCGAAGCAAGCGTTATGAAACAATTCAATACACCTTTTATCGTTAAACTT
TATGGCGTGGTCTCTGATGGTCAACCTGTTCTAGTTGTAATGGAAATGATGAAGAAGGGT
AATCTACGTGACTACCTGCGGTCTAGACGACCAAATGCTGAAGAAAACGTTAACGGTTTG
CCAGTACCAGGTGCAATCGATTTCTTCCGTTGGGCGTCACAAGTTGCTGACGGAATGGCA
TATCTGGAATCGTTGAAATTTTGTCATCGTGATTTAGCTGCTAGAAATTGCATGGTGAAT
GAATTCGATACAGTGAAGATTGGTGATTTTGGTATGGCAAGAGATATCTATTACCATGAA
TATTATAAACCAGCAGGAAAACGGTTAATGCCAGTGAGATGGATGGCACCTGAATCATTG
ATGGATGGTAAATTTACCATGAAGTCAGATGTCTGGTCTTATGGTATAACACTTTACGAA
ATGCTTACTTTGGCTCAGCAACCATATTTGGGTTTAGCCAATGAAAGTGTTTTCGATTAT
ATTGGTGTGAAGAAGAAAATATTAACCAGACCGACTGGTTGTCCGGATTTTTGGTATGAA
TTGATGAAGCGTTGCTGGAAATACGATCCTCGTGAACGTCCCACTTTTGCTCAAATTGTT
GGAATTCTACTGAGACATGCTGAGGGTGGGATACTTAATTTTCCTGATGATGAATTTCGT
GAGATGTCATTCGTGATGTCCAATCAAATGAATACGGATGACTATCTAGATGAAGAACTA
TTCCCAATTACTGATAGTAGTAGACTTGTACGAACTGCTAGTGCAGGACATGTTGATCAG
AGCGAGACTTCATTCATCAACAGACCGGAAAAGCAACAATTAAATCACTCCAGTAGTAGT
GGCAATATTCGTTATTTATCAAATAATAATGAAGCAAATATTCAGCCAAAGCCAATATGT
TTCTCAAATCGACGCAGTGGTATCTCATCATGGCGACGGAGTGTTGGCGGTTCTGATCAT
CTGCAGAGCGGCAGACGTAAATCAGAAACTGACATCAGTTTAACACGGTTTGATAGAAAC
GAGGATGAATTT
>Bm7226 Bmal_v3_scaffold5 + [1:32768]  ( 2053264 - 2058111 ) Bm7226 + 1:404  ( 1 - 404 ) N   1957.00
ATGATTGACAATGACCGGCCACCTGAACCCATTGCAAGTGATTACGTTGAACTAGGAACG
CTGCTCATTTTGTTTATTATTGGTGGACCGTTAAATCTTGCGGCACATACTCAGATCACA
GAGCGACCATCGGCTACACGTCTTGATATCTTAAAACGACATTTGAATTATTCTGATTTA
TTAGTACTGTTCATATATGTACCATCACGAGTCTGTTGGCTACTGACGTATGACTGGCGA
GGTGGAAATTCTTTATGTAAAATTATCAAATTCCTTCATACATTTTCTTTTCAGGTATCA
TCAAATGTGATTGTTTGTATAGCAATTGATCGACTATTATCAGTAATGTCATCACAACAT
CATTCATCCGAAAAAGCCCAGCGAAGGACTCGAGCCATGCTTATGGTAGCATGGATTGCT
GCTGCTATTATTAGCACACCACAGTTTGTTGTATGGAAAACATTTCTTGCATTTGAGGAG
CTTAACTGGAGTCAGTGTATGCAGATCTGGGAAATAATTCGCGTTGAACAAACTATGCAA
AATCGTAGTGTCGGGATATCGCGTCAACTGATGGAACAAGAAAACATTTATGTTGTTGTT
CATATGATGCTGATTTTTTGGGTTCCAGCAACTACTGTTCTGTTGTGTTATCTAATTGTA
TCCTGTTGGGTTTACCTAAATTCACGGCCCAAAACAAAGACCGTGATGTACTCGCGTAAT
GCTATCGGTTACAAAGGCAGCAGACGGTGCATAAGGAGCCAACAGAAATCTTCTGGTTGG
AAAGCTATAAAACCGACGCCAAAGAACGGAAAGAATGAAAACACATCGTTGCCATTAAGA
CCGAATCTGCGCATCGTTATTAGTGAAAATGGTCAGGCAGCCAGGAGGCAACCGATAACG
AAACAAGAGAAAACCAATAGTGCCGAATGCGGCTCAGATGGTTACGTTATCAACTATCGG
TCGTACAACACTAAAATTATACGGAGTCGAGCGATTCGAGTAAGTTTTCAACTGGTGGCT
GCTTATATAATATGTTGGTTACCCTACAATGGGCTTAGTTTGTATCATTTTATGGACCCT
CAAGGATTTTTTGAGGCGCATGCTAATAAGGTCTATTGTTTGCATAGCATTATGGTTTTC
AATGCAGTAATCAATCCATATCTTTATGGACCATTTGGGAATTTCTTATCACCGAGACGG
ACTGATACAAAC
>Bm10177a Bmal_v3_scaffold151 + [1:12288]  ( 32059 - 37390 ) Bm10177a + 1:662  ( 1 - 662 ) N   3216.63
ATGGCAATAAAAAACGAAAATGATGGTAAAATGATGTTTACTGTCATATTTATTGCTTCC
TCCTTACTGATTTCCACCCATTGTTTTACTGCGCTGAAACATAATTCTCTTGGTGATATT
CTTAATGATGATACAATCAATTTGAAAGATTCATCTGGTGGAGCAGGAATAAAACTTCCA
GCGAAACCGGTTTTTCTGAAGAAGCATGGCATTGAAGGCCTTAATTATAATCTAGACAAT
AAATCTCGCCCATTCATTTACTGTGATTTTTATGATGTTAGTTCGTGTGATCCAATGGAA
CGGAGTTGTCCGACTGTGAAAATGTGTTATGCTTCTGTAAACGATCATCGCTTAGGTTGC
ATGGCTGCTTTGGTAAATAACTCGTTAACACGGCAGGTAACTTTGAAAGGGTGTTGGATG
CATGATGGTAATTTGGGTAACTGCGACAATAGCCAATGTATTGCTGACGAACGACCGACT
GGACATGGTAACGCTGCATTGTTCTGTTGTTGCAGCACTCACTATTGTAATCGACGTGTG
CAATTTCCTCCACAACGCGTAGCCACTTCACCACCAACTACTGTAGAGCCAATGGAAATA
GAAGATCCAGCATTCTTTGGTGCAGGAAGCAGAATGTTTGCTATTATCATTCTTGGCTTT
TTTTCTATTTGTGCGCTGGCTTTATTTTGCTACTACAGTTATCGAGAATACAGAAACAGT
CGACATTATAAAGAGAAGGCTGCCGATGCATTTTCAATGCCCATCGTTGGTGATGCGAAA
CTGCCTTTGATTGGAGCCAGAAAAGATGATAACCTAAAAAATATTACTAATCTTGAGTTG
GTGGCTCGCGGTCGATTTGGTCAAGTATTTCGTGGTGTGCTAGAGAATGAAACTGTTGCA
GTAAAAGTTTTTCCATCTGTTGATGTGAATAGTTGGATCGTTGAACAGGAAATTTACGCT
ATATCTTCTCTTCGAAGACATAAAAATATATTGCGGTATTTGGGTGCGGAGGTTCATGGA
AATGATTTCTGGCTGATTACAGAATTCCACGATAACGGTTCACTGTTCGACTTTCTTCAT
TTTCGCATTTTGACCCTACAAGAATCGTTGAAAGTAATAGCTTCAATGTTGAGAGGGTTG
TCTTTCCTACATGAAGAAAAAATGATCGATGGCGAGCTAAAACCTTGTGTTGTGCACCGA
GATTTTAAATCGCGAAATGTACTTTTGAAGTTTGACTTAACTTCGGTAATCGCTGATTTT
GGTCTAGCGTTAAAGTGTGAAAACGGTCAAATGCCATCAGATGAGAATCATGGACAAGTA
GGAACGCGACGTTACATGTCACCGGAAGTATTAGAAGGTGCTACCGAATTTACAGCGTTT
GCTTTTCGTCAGATCGATGTGTATGCTGCTGCTCTCGTTTTATGGGAAATTTTATCGCGA
ACATCAATGGATAAAGATGACATAGTTGGAGAATATGAACGACCGTATGAAGCAGAAGCT
GGAGTGCAGCCAACATTGCATGATATGAGACGAGTTGTTGCTGTGGAGAAAAAACGACCA
AGTATTCGTGCTGCAGTCATGGAACATAACATTGGTGGTGTTTTATGGAAGACTGCTGAA
GATATGTGGGATATGGAACCGGATGGTCGTATCACTTCTGGCTGTGCATACGAACGTGCC
AATACATTATTCATGTCTTATGCCACTAATCTAAAATTTGAGAGTTCCCTACAACCAAAA
AATTTGCAAAATGTTCCAGTACCCGCATATACACAAGATTGTGGAGTAGCACCTGCAGCA
CTACTTATCAAAGATGGTTCATTGGGTTCTAATGGCTTCCATGCTTCAATGGACGAATAT
GCACAAGCTTGTTCTGCACCTCCAAATGTTCGATACCTTCCAACTCTCGATACAGAAAAA
GTAATTCAAGATAATATAACTCCCTTATCAAATCAAGCTCCTACGCATAGCACTTTACCG
CTATCA
>s488 Bmal_v3_scaffold1 + [1:12288]  ( 4909645 - 4910862 ) s488 + 1:198  ( 1 - 198 ) N    901.85
ACTTCTTTTAAACTTGTGTCTCACTTCACTCCTCTGGCAGAGCGCAAACGTCACGTTGAT
CTTAGCAAGGATGGTTACATACAAATCCCAATACGTGTTGACGACGTACAGCGGTGGTGG
AGTGGTAATGATTTCATGGGTTTATACGTGGAAGCATTTTACAAAGGCGAGAATTTGGCT
ATTCATCCACAACAGGATTCCAAAAATATGATGTATCTCGAGTTGACAACTGTAGAGGAG
TGGGGTCGCCGCAAACGTAGCTATCAGGAAGTGTGTACGAAAGAGATGAACGAACCGTCC
TGTTGCCTGTACAGTTTAGTTGTGGATTTCGAAGCTGCCGGCTGGGACTTTGTTATTGCT
CCCAAACTGTACGATGCGCACATGTGCAGCGGGGAATGTCGTCTTCACCATGTTGGTTGT
CTCATTTTGCTACTAGTTAAATCATTCCGCGCTGCCAAAATCACTTCATCGACAAAAAAA
AACGCTGTGAGTGGCTGTTGTCATCCGACAGAGTACGACCCGATAACGTTGGTCTACATG
ACGCAAGAGAAGGAGCTGAAGATCCGCGAAGTGCCAGGCATGATTGCCCGGCGGTGTGCC
TGTGCT
>s443 Bmal_v3_scaffold8 - [1:22528]  ( 279565 - 276177 ) s443 + 1:461  ( 1 - 461 ) N   1409.69
AAGAAAAATTCCCTCCATTATTACATTTTGGTTCTAGAAAATTCATTAAAAAAAATTTTT
TTTCAAAGCAATTTGAAATTGGTACCATTCTTCATGACTGCAATTTTTGCTATTATAATA
TTTATATTCCACGCTTTTATCTATTATGTATACAGCGAATACATCGTTCTGCGACATAAA
TATCCACCAGGACCAATCCCATTACCCTTCTTTGGAAATTTCTTACAGAAATTTGGTCCA
ATGTTCACCATATGGCTTCCTGGGCCAGTCATCGTACTTGCAGATTATAAACTTCTTCGT
GAAGCACTAGTTAATCAAGGAAACATTTTTGCTGGTCGGCCAATGTCATTCGTTTACGGA
ATCTTTAGTAATCATCATCCAGATGGTGATGGGATTATCTTATCTCAGAATGAGAAGTGG
AATCATCAGAGACGTTTCGCTTTAAGAGTTTTCCGAAATTTTGGAGTGGGTAAGAATATG
ATGGAGCAAAAGATCCGATATTATGCGGATACACTCATTCAACACCTAAAGAAGGAAATA
GCCAAAACTGCAGTAATTGACCTCCATTTACCAATTACATTCTGCGTCGGTAATATTATC
CATGATCTAGTTCTCGGAAAAAATTATGAATATGGTGATAAGGAGTTTTTGCGGTTCAAG
AAACTAATCGACTCTACTCTCAAAGATTTCGTCAGTATTCCAATGTTACTTGTGGACCGT
TATCCAATTATCCGGTTTCTGTTGCCAACATATTATCGTTACTGCAAAAATGGTTTTGCA
CTACAGCGGTTTTTTTTAAAACATATTGATGAACACGAAAAGGCGATTATCACTTCTACT
GACAAAGATGACGAACCGAATGATTTCATTGACGCTTACTTGAAAAATATGATTAAGTAT
ACTGAGCAAAGAGTATATAAGTAAGGGTAATGAGGTTTTGTTTTTACTAATAATGAACTA
TTAACTTCTGAAGAGGTGAAAATCAACTTATCTTCACCATTCGCCATCAAATCCGCAATA
GCAATAGGACTGCAATTCGAAACCGCTCAGATTTACTTTGATGTGTCGTTATTTATAACA
GAATATTGTAAAATACTTCAAACATTCTTTTATGAAAGGCATATCTTCAGCAAAATAACA
TTGGCTCTTAATTCTGGAGATTTATGGACAGGTGGAATGGAAACAACGGTAACAACACTT
CGCTGGGCGATCATCTATCTTATTCACAATCCGGTTGTTCAGAAACTTGTCCATGATGAA
ATAGATAAAGTATTTTTTTTTGATGAATATCGAACCAACATGCACTATACAATGGCAGTG
ATTTGTGAGGTGCAACGTATCATAAATATATTACCATGGCATATACCACATGCTACTACT
TCCAACACAACTTTGTATGGCTATAAAATTCAGAAGGGTACAATGATAATGCCACAAATT
GGTGCCATTAATTTCGATGAAAATCTTTACCCAAATCCGGAAGCTTTTCAACCATCACGA
TTCCTTAATAGTGAAGGTACTCTTCGCAACTCTGAGCATTTGATACCGTTTGGTATTGGG
AAGCGATCGTGTTTAGGAGAAGCACTTGCTAGAACAGAACTTTTTATCATCTTGACAACT
TTGCTGCAGAATTTCGAATTCACTGCTGCATATGGGAAACCACCAAGCTTAAAACGACAT
CCTGGAATGGTATCAGTACCCCAAGAGTACGTATGCCAGATACGCACTCGTAACGAAATG
GCT
>Bm2135 Bmal_v3_scaffold103 - [1:11264]  ( 5678 - 1322 ) Bm2135 + 1:362  ( 1 - 362 ) N   1802.36
ATGTTACTACAAGTATTATTACTTATCGCAGCACTTATCTTTCTTTATTATGGCATACGA
AATTACTTGGAAACAATTCAAATAGCTAATCTTAATTCTAAGGCAGTTTTCATTAGTGGA
TGTGATTCTGGCTTTGGCTACTTATTGGCTATTAAATGTGCAAAAAATGGCCTACCAACA
TTTGCTGGATGTTTAACTGAAGAGGGAATGCAAACAATCAGAGAAGAAGCTAAAAAAACT
ATCGGAATGTTAATTCCGGTACAAATTGATGTCACCAAAGAAGATTCGGTTCAAAATGCT
GTCCGTTTTGTGCAAGAGAATTTGGATTCTAAATTAAAATTATGGGCATTAGTAAATAAT
GCTGGATCATTTGGAATTTATGGATATGATGACTGGTGTAAGATTGAGGAATATGAAAAA
GATTTGAGTGTGAATACACTTGGCGTTATTCGAGTTACACATGCATTTTTGTCTTTGCTA
AAGCAATCTCGTGGTCGAGTAATAACAATAACCAGTATTTGTGGTCGTTTAGCATTACCT
GGAATTGGCCCATATACTGTCTCAAAATTTGCCACCGAGGCTTATATCAATGTTTTGCGT
CAAGAAATGCGAGAATTTGGTGTTCAATGTATAATTTTGGAGCCTGGGCGCTTTCGGACC
GGTCTTATGGATAAAAAAGCAATGATAGATCGTATCAGTCGTGTGTGGAATCGTTTGGAT
AATGCTAAAAAAGCTGAATATGGTGGTGAAGCATTTAAAGAATTATATTGTGAACGTTCG
TGTGAATTTTTCAACGATGGTGCATCAACATCATTAAATTTAGTAATTGATTCATACTAT
CATGCGATCACAGGCAATTTTCCACGATGTCATTATTGTCCCGGATTGGATTCGATATAT
TTGTTACTTCTATTACTTCCAACCAACATACGAGATTTTCTGATATGTGACTTATACTCT
TTCATAACTGGTTGGCCACCAAAAGTAATTCCATCAACATTTAATCTTATTAATGGTTAC
TTCCTGTTAAAACACACTATAGCTGATTGGTTTATGAAGAAAATTAAAGGGAATGAAATA
ATTTCA
>Bm4396f Bmal_v3_scaffold5 - [1:22528]  ( 1698514 - 1687046 ) Bm4396f + 1:840  ( 1 - 840 ) N   3291.81
ATGAGTAATTCCGCGGCCACGAGGCCCACATCCGGTGGCACTGGGATACGAAGTTTTTTT
TCGAAGTTGCGTAAGCCATCTGACTTGCAAATACCTCCAGCTCAGTCATATTGCAGAAAC
GCTGCTGTTACTGTTGGTGATTGTTTGTGCGCGTTCAAGCTCGTTTGGACGTATGATGTG
GTGGTGGGTTGGTTGCAGCATTTGGCACTAGTAGTGGATCCGAAGTGGAGTGGCGTAGAT
CTGAGTTCCGTATTGAGTCTGAACCGAACTGATCTATTGCCAACTGATCGCCTCTTTACT
GTTGGAACTATGCTGCATCATTCGACCCCATTTATTCAGGTACAAATAGGCACACGCACT
TATGATGCCAGCGAAATCCAGAAGCTTATTCCTCAACTGGAGGAAACTATTGAAAAAAGG
GAACGTCAAATCCGGCAGCAGCAAAGTACCGTCGAAACGCAGCTGAAAAGGATTAACGAA
TTAGAAAAGGAAGTGAGGACATTGCAGTCAGAATGTGACAAACTTCGTTCTGTACTTGAT
CAAAAAGCACAGTCCGTTACGGCAATAAGCGTTACTCAAAAGGCTTCGTGGGGTACTGAA
GAGTTACGAACTGAACTTCAGCAAAAGGCGGTGTTGCCAACAGCGGATGACGGTGTTCGT
TCCAAGAAAATGGCAGTATCTGCAGAACCATCCAACCTAGATACGCAAAAAGCTGTCTTA
CAACATCATCCGAAATCTGCTGGTTCGAAACAACTTATTCGGGATGCAGTTCAGAAGAAT
GACTTTTTGCGACAGCTTGCTAAAGAACAAGTTATAGAACTGGTAGAATGCATGTATGAA
ATGCGTGCTCGTGCAGGCCAATGGGTTATACAGGAGGGTGAACCTGGAGATCGACTGTTT
GTTGTTGCTGAGGGACAGCTTCAGGTATCACGCGAAGGTATTGTGTTGGGAAAATTGTCT
GCAGGAGTTGTTATGGGAGAACTTGCAATTCTTTATAACTGTGTTAGAACAGCATCTGTG
CAAGCATTATCAGATGTTCAGTTGTGGGTGCTGGATCGTTCTGTCTTTCAAATGATTACA
ATGCGTTTGGGTATGGAAAGACATGCACAGTTAATGGCATTTCTTAGCAAAGTATCATTA
TTTGAAAACTTGTCAGAAGATCGAATATCAAAAATTGCTGATGTTTTGGACCAAGATTAT
TATTCCGGTGGTAATTACATTATTCGAGAAGGAGAAAAAGTTTTTTTTTTTTTTTTCTTT
TTTTGTTCTTTTGTGGAATCACTCTAAAGAACTTGATGATTTCGATTTGTAAATTTAAAA
GTATGCTTTACCTTTTATAAAAGTTTTGTTTAAGGTGACACGTTCTTTATCCTTACGAAT
GGTCAAGTTCGCGTTACACAGCAGATTGAAGGCGAACTGGAGCCTCGAGAAATACGTATT
CTAAAGCAGGGCGACTTCTTCGGTGAAAAAGCCCTTCTTGGTGAAGAGGTAAGGACAGCA
AGTATTATCGCAATTAATCCAGGTGTAGAAGTTCTAACACTTGACAGAGAATCATTCACA
AAACTGATTGGAGATCTTGAAGCCTTAAATCGAGACTATGGGGATTCACAAAGGAGAGCC
ACTGTTGTTGTACCTGAGCCACCATCGCCAAAAAAGACTGCTCAAGAGAAAGAATTTGCT
GATTTGCAGTTAAGAAATTTGAAAAGGATTGTTACACTTGGTGTTGGTGGTTTTGGTCGT
GTTGAATTGGTTTGCATCAGTGGTGACAAAATGCGGACATTTGCGCTGAAAGCTTTGAAA
AAAAAGCATATTGTAGATACAAGGCAACAAGAGCATATTTTTGCGGAAAGAAATATTATG
ATGGAAACTCATTCAGACTGGATTGTTAGGTTATACACAACGTTTCGTGATGCCAAATAC
GTTTATATGCTGATGGAAGTTTGTTTGGGTGGTGAGTTATGGACTACGCTTCGAGATAGA
GGGCACTTCGATGACTACACTGCTCGATTTTATGTCGCTTGCGTTTTAGAGGCGCTTGAA
TATTTACACAGAAAAAGCATTGTTTACCGTGATTTAAAGCCAGAAAACTGCTTACTTACC
CAGACAGGATATCTGAAACTTGTTGACTTCGGTTTCGCAAAAAAGTTAGCAAGTGGGCGA
AAAACATGGACTTTCTGTGGTACACCGGAATATGTTTCACCCGAAATTATCCTTAACAAG
GGACATGACCAAGCAGCTGATTACTGGGCGTTAGGAATTTATATATGTGAATTGATGCTC
GGTCGTCCACCATTTCAGGCCGCAGATCCCATGAAAACTTATACATTAATATTGAAAGGC
GTGGATGCCTTAGAAATTCCAAATCGACGAATTGGAAAAACGGCAACGGCTCTTGTTAAG
AAACTCTGCAAAGACAATCCCGGCGAACGTCTTGGCTGTGGCAGTGGAGGCGTTGGTGAT
ATTCGTAAACATAGGTGGTTTATGGGTTTCGACTGGGAAGGCTTAAGGTCAAGGACTTTG
AAAGCACCAATTGTACCAAAGGTAGCGAGTCCATCAGATGTAACGAATTTTGACAGCTAC
CCACCGGAACAAGACGTACCACCTGATGAGTTTTCTGGTTGGGATGAAGGATTC
>Bm4259i Bmal_v3_scaffold74 + [1:12288]  ( 103545 - 107676 ) Bm4259i + 1:331  ( 1 - 331 ) N   1689.16
ATGGCTGAAAATAAAGATGAACTCGTTCAACGCGCTAAACTCGCCGAACAGGCTGAACGA
TACGATGACATGGCTCAGTCGATGAAGCGAGTCACCGAATTGGGTGCGGAACTTACTAAT
GAGGAGCGTAATTTGCTCTCCGTCGCCTACAAAAATGTAGTTGGAGCACGACGTTCGTCA
TGGCGGGTGATATCATCAATTGAACAGAAGACCGAAGGTTTGGAGAAACAACAGATGGTA
AAAGAATATCGTGAAAAAGTTGAGAAGGAATTGCGAGATATTTGTCAGGATGTTTTGAAT
CTGCTGGACAAATACCTCATCCCGAAAGCAGGTAACCCAGAGTCGAAAGTGTTCTACTTG
AAAATGAAGGGTGACTACTACCGATATCTGGCCGAAGTTGCAAGTGGAGATGATCGCGAA
ATGGTAGTGGCGAGGTCAGAGCAGTCCTACCGCGAAGCATTCGATATCGCAAATGACACA
ATGCATCCCACACATCCGATCCGGCTTGGGCTTGCACTCAATTTTTCGGTATTCTACTAC
GAGATACTGAATGCGTCAGAAAAGGCTTGTCGACTTGCTAAACAGGTGCGTGAAGACGGG
TTCATTTTATATTATTGCCACTCGAATGGTTGGTTTATGTTTGTTTCAGCGGTGGCGGAT
GCGGGTCAGAGAGCCTACTCGGAGGCACTTGAGATTGCCAAGGCACAACTTTCGACTACC
CATCCAGTTCGTTTGGGCCTCGCTCTAAATTATAGTGTCTTCTTCTACGAGATTTCATCG
AGCCCCGATCGTGCATGTCAACTCGCCAAACAGGCATTTGACGATGCAATTGCTGAATTG
GACACCCTAAACGAGGATTCCTACAAGGACAGTACATTAATCATGCAGCTCCTTCGTGAC
AACCTTACACTATGGACATCGGATGCTGGCGTGGACGATCAAGAAGGTAACGAGCAAACG
GTAGTTGTGAAGGAAGAACAAAAACCGAATGAA
>Bm4259i Bmal_v3_scaffold7 + [1:12288]  ( 1951497 - 1955495 ) Bm4259i + 1:331  ( 1 - 331 ) N   1646.36
ATGGCTGAAAATAAGGATGAACTTGTTCAACGCGCTAAACTCGCCGAGCAGGCTGAACGA
TACGACGACATGGCTCAGTCAATGAAGCGAGTCACCGAATTGGGTACAGAACTTACTAAT
GAGGAGCGTAATTTGCTCTCCGTCGCCTACAAAAATGTAGTCGGAGCACGACGCTCGTCA
TGGCGGGTGATATCATCGATTGAGCAGAAGACCGAAGGTTTGGAGAAACAACAGATGGTA
AAAGAATATCGCGAAAAAGTTGAGAAGGAATTGCGAGATATTTGTCAGGATGTTCTGAAT
CTCCTGGATAAATACCTCATCCCGAAAGCAGGTAACCCTGAGTCGAAGGTGTTCTACTTG
AAAATGAAAGGTGACTACTACCGATATCTGGCCGAAATTGCAAGTGGAGATGATCGCGAA
ATGGTAGTGGCGAGGTCAGAGCAGTCCTACCGCGAAGCATTCGATATCGCAAATGACACA
ATGCATCCCACACATCCGATCCGACTTGGGCTTGCACTCAATTTTTCGGTATTCTACCAC
GAGATACTGAATGCATCAGAAATGGCTTGTCGATTTGCTAAACAGGTGCGTGAAGAAGGG
TTCATTTTATATTATTACCACTCGAATGGTTGGTTTATGTTTGTTTCAGCGGTGGCGGAT
GCGGGTCAGAAAGCCTACTCGGAGGCACTTGAGATTGCCAAGGCACAACTTTCGACTACC
CATCCAGTTCGTTTGGGCCTCGCTCTAAATTATAGTGTCTTCTTCTACGAGATTTCATCG
AGCCCCGATCGTGCATGTCAACTCGCAAAACAGGCATTTGATGATGCAATTGCTGAATTA
GACACCCTAAACGAGGATTCCTACAAGGACAGTACATTAATCATGCAGCTCCTTCGTGAC
AACCTTACACTGTGGACATCGGATGCTGGCGCGGGCGATCAAGAAGGTAATGAACAAACG
GTAGTTGTGAAGGAAGAACAAAAACCAAATGAA
>Bm9583a Bmal_v3_scaffold7 + [1:12288]  ( 1951497 - 1955495 ) Bm9583a + 1:331  ( 1 - 331 ) N   1686.57
ATGGCTGAAAATAAGGATGAACTTGTTCAACGCGCTAAACTCGCCGAGCAGGCTGAACGA
TACGACGACATGGCTCAGTCAATGAAGCGAGTCACCGAATTGGGTACAGAACTTACTAAT
GAGGAGCGTAATTTGCTCTCCGTCGCCTACAAAAATGTAGTCGGAGCACGACGCTCGTCA
TGGCGGGTGATATCATCGATTGAGCAGAAGACCGAAGGTTTGGAGAAACAACAGATGGTA
AAAGAATATCGCGAAAAAGTTGAGAAGGAATTGCGAGATATTTGTCAGGATGTTCTGAAT
CTCCTGGATAAATACCTCATCCCGAAAGCAGGTAACCCTGAGTCGAAGGTGTTCTACTTG
AAAATGAAAGGTGACTACTACCGATATCTGGCCGAAATTGCAAGTGGAGATGATCGCGAA
ATGGTAGTGGCGAGGTCAGAGCAGTCCTACCGCGAAGCATTCGATATCGCAAATGACACA
ATGCATCCCACACATCCGATCCGACTTGGGCTTGCACTCAATTTTTCGGTATTCTACCAC
GAGATACTGAATGCATCAGAAATGGCTTGTCGATTTGCTAAACAGGTGCGTGAAGAAGGG
TTCATTTTATATTATTACCACTCGAATGGTTGGTTTATGTTTGTTTCAGCGGTGGCGGAT
GCGGGTCAGAAAGCCTACTCGGAGGCACTTGAGATTGCCAAGGCACAACTTTCGACTACC
CATCCAGTTCGTTTGGGCCTCGCTCTAAATTATAGTGTCTTCTTCTACGAGATTTCATCG
AGCCCCGATCGTGCATGTCAACTCGCAAAACAGGCATTTGATGATGCAATTGCTGAATTA
GACACCCTAAACGAGGATTCCTACAAGGACAGTACATTAATCATGCAGCTCCTTCGTGAC
AACCTTACACTGTGGACATCGGATGCTGGCGCGGGCGATCAAGAAGGTAATGAACAAACG
GTAGTTGTGAAGGAAGAACAAAAACCAAATGAA
>Bm9583a Bmal_v3_scaffold74 + [1:12288]  ( 103545 - 107676 ) Bm9583a + 1:331  ( 1 - 331 ) N   1650.24
ATGGCTGAAAATAAAGATGAACTCGTTCAACGCGCTAAACTCGCCGAACAGGCTGAACGA
TACGATGACATGGCTCAGTCGATGAAGCGAGTCACCGAATTGGGTGCGGAACTTACTAAT
GAGGAGCGTAATTTGCTCTCCGTCGCCTACAAAAATGTAGTTGGAGCACGACGTTCGTCA
TGGCGGGTGATATCATCAATTGAACAGAAGACCGAAGGTTTGGAGAAACAACAGATGGTA
AAAGAATATCGTGAAAAAGTTGAGAAGGAATTGCGAGATATTTGTCAGGATGTTTTGAAT
CTGCTGGACAAATACCTCATCCCGAAAGCAGGTAACCCAGAGTCGAAAGTGTTCTACTTG
AAAATGAAGGGTGACTACTACCGATATCTGGCCGAAGTTGCAAGTGGAGATGATCGCGAA
ATGGTAGTGGCGAGGTCAGAGCAGTCCTACCGCGAAGCATTCGATATCGCAAATGACACA
ATGCATCCCACACATCCGATCCGGCTTGGGCTTGCACTCAATTTTTCGGTATTCTACTAC
GAGATACTGAATGCGTCAGAAAAGGCTTGTCGACTTGCTAAACAGGTGCGTGAAGACGGG
TTCATTTTATATTATTGCCACTCGAATGGTTGGTTTATGTTTGTTTCAGCGGTGGCGGAT
GCGGGTCAGAGAGCCTACTCGGAGGCACTTGAGATTGCCAAGGCACAACTTTCGACTACC
CATCCAGTTCGTTTGGGCCTCGCTCTAAATTATAGTGTCTTCTTCTACGAGATTTCATCG
AGCCCCGATCGTGCATGTCAACTCGCCAAACAGGCATTTGACGATGCAATTGCTGAATTG
GACACCCTAAACGAGGATTCCTACAAGGACAGTACATTAATCATGCAGCTCCTTCGTGAC
AACCTTACACTATGGACATCGGATGCTGGCGTGGACGATCAAGAAGGTAACGAGCAAACG
GTAGTTGTGAAGGAAGAACAAAAACCGAATGAA
>Bm3092 Bmal_v3_scaffold6 - [1:12288]  ( 2073554 - 2068976 ) Bm3092 + 1:355  ( 1 - 355 ) N   1706.74
ATGGGAATATGTCAAAGTCAAGAAGAAAAAACGATGGTCGCAAAGAGCAGAGCAATTGAT
CGAGAAATGATTCAAGGTCGTACTGCACAGCAGAATACTGTAAAATTACTGCTTTTAGGA
CCTGGTGAATGCGGCAAGAGTACAGTTCTTAAACAAATGAGATTATTACACGCTCATGGA
TTCACTGATGAGGAAATTAATCAGCAGAAAACAGTGATTTACAACAATATAGTACAAGGA
ATGGCTTCTATTTTAAGAGGCATGAAAAAGCTAAATATTCCATTTGAGAATTCTGAACGA
GATGCTGATGCTCGCATTGTAATGGACGTCGTTAAATCAGGTAGCGAATCAGAACCTTTG
ACACCTGCGTTAATTGCGGCGCTGAAAAATTTATGGGCTGATAAAGGAGTTTGTAAGGAT
GCATACGAACGTGGAAATGAATTTCAGATGGCAGAATCTACCGCTTATTTTCTGGATTCT
GTGGATCGAGTTTCATTTCCGGGCTACAAACCCACCGAACAAGATATTTTACTTAGTCGA
ATTAAGACAACAGGCATTGTGGAAGTGAAATTCAAAATGAAAAATGTTGATTTTCGAATT
TTTGACGTTGGCGGACAGCGCTCGGAGCGTAAGAAATGGATTCATTGCTTTGAAGATGTC
AATGCAATTATATTCATTGCAGCAATTAGTCAGTATGATCAAGTGCTTTTTGAGGACGAA
ACTACGAATCGCATGGTCGAAAGTTTACGATTATTTGAATCGATATGTAATAGTCGGTGG
TTTATCAATACATCAATAATTCTGTTCCTGAACAAAAAAGATTTATTTGCTGAGAAGATT
AAACGGGTTTCGATCAAAATTGCTTTTCCCGAGTATAACGGTCCGCAAACCTATGATGAC
TCGGTACGATTTATCGAAGAGAAGTTCGAGGCTCTAAATGCAAATCCAGAAAAAACGATT
TACACACATCAAACATGTGCGACAGATACGAATCAAGTGCAAATGATTTTGGACAGTGTT
ATCGATATGGTCATTCAGGCCAATTTGCGAGGATGTGGACTGTAC
>s447 Bmal_v3_scaffold6 - [1:12288]  ( 2073554 - 2068976 ) s447 + 1:355  ( 1 - 355 ) N   1706.74
ATGGGAATATGTCAAAGTCAAGAAGAAAAAACGATGGTCGCAAAGAGCAGAGCAATTGAT
CGAGAAATGATTCAAGGTCGTACTGCACAGCAGAATACTGTAAAATTACTGCTTTTAGGA
CCTGGTGAATGCGGCAAGAGTACAGTTCTTAAACAAATGAGATTATTACACGCTCATGGA
TTCACTGATGAGGAAATTAATCAGCAGAAAACAGTGATTTACAACAATATAGTACAAGGA
ATGGCTTCTATTTTAAGAGGCATGAAAAAGCTAAATATTCCATTTGAGAATTCTGAACGA
GATGCTGATGCTCGCATTGTAATGGACGTCGTTAAATCAGGTAGCGAATCAGAACCTTTG
ACACCTGCGTTAATTGCGGCGCTGAAAAATTTATGGGCTGATAAAGGAGTTTGTAAGGAT
GCATACGAACGTGGAAATGAATTTCAGATGGCAGAATCTACCGCTTATTTTCTGGATTCT
GTGGATCGAGTTTCATTTCCGGGCTACAAACCCACCGAACAAGATATTTTACTTAGTCGA
ATTAAGACAACAGGCATTGTGGAAGTGAAATTCAAAATGAAAAATGTTGATTTTCGAATT
TTTGACGTTGGCGGACAGCGCTCGGAGCGTAAGAAATGGATTCATTGCTTTGAAGATGTC
AATGCAATTATATTCATTGCAGCAATTAGTCAGTATGATCAAGTGCTTTTTGAGGACGAA
ACTACGAATCGCATGGTCGAAAGTTTACGATTATTTGAATCGATATGTAATAGTCGGTGG
TTTATCAATACATCAATAATTCTGTTCCTGAACAAAAAAGATTTATTTGCTGAGAAGATT
AAACGGGTTTCGATCAAAATTGCTTTTCCCGAGTATAACGGTCCGCAAACCTATGATGAC
TCGGTACGATTTATCGAAGAGAAGTTCGAGGCTCTAAATGCAAATCCAGAAAAAACGATT
TACACACATCAAACATGTGCGACAGATACGAATCAAGTGCAAATGATTTTGGACAGTGTT
ATCGATATGGTCATTCAGGCCAATTTGCGAGGATGTGGACTGTAC
>s484 Bmal_v3_scaffold2 - [1:12288]  ( 1269006 - 1268567 ) s484 + 1:101  ( 1 - 101 ) N    575.46
ATGAAAAAAAAGTACTTAATCCTTCATTACTTGTCAGTATGTATAACATGCAATTTAATC
GCTCAAAGAAGAAGTAAAAGGGATGGAATCATGAAATTATGTCCGTCTGGTGGTAAATCG
TTTATCACTGCTTGGCATCTATCCTGCATCATTAAGAAAAAACGATCATCATCTTCACAA
GAGAAACAAAATTGGAAAAAAGATGCTTATCGACCATTATCAATGATTGAAATGATGCAT
TATTGCTGTAATGTCGGTTGCAAAATTAAGGATTTACTGCCATACTGTGATCCATTTGAT
AAT
>Bm1168 Bmal_v3_scaffold317 - [1:12288]  ( 15560 - 13283 ) Bm1168 + 1:97  ( 1 - 97 ) N    550.63
ATGCGATTATCACAACGAATTTATCTGTGGTATTATTTATGCTCCATTCTTGGTTTATCA
ATAACAGCACAGCATTTTGGATCATTGGTACTTTGTCCACCAGGTGGTCAATCATTTGCA
ACAGCTTACATGATGGCATGTGAAATGAAGAAACGACGTCGCAGAAAGAGAGATTTTGGA
AGTTTGATGCGACCAGCAACACTGAAAGAAGTTCAAAATATATGTTGTGAAGTTGGCTGT
GAACTACGAGATCTATTGAATTACTGCGATCCATTTGGCTGGCTTGATAGC
>Bm2926 Bmal_v3_scaffold360 - [1:22528]  ( 22285 - 12851 ) Bm2926 + 1:970  ( 1 - 970 ) N   4541.63
ATGGACAAAAAACGAACCTCAAGTTCAGTGGAAGAAGAAACAGGTGTGTTGAAATCGGGC
TACGTTACAGCTGCATTTTCGCCCGTCAAAACAAAAAGGATGTATTACGCAGTATTGGGT
CATCGAGCACTTGAATTGCATGAAAATGAAAAGAAATCTCAAAGGAAGAACAGACATCCG
CGACATCTGATTGATCTCTCCACGTGTTTCAACATCAATCGGCATTTTGATGGTCGATTG
AAATATTGTATAGCAATTATGACACCTGATGAAACACTCGTTTTGCGAGCAGAAACAGAT
GTGTTGAGTGATGAATGGTACGATATGTTAATGTCTGCATTGATACCTGCACGAGCTTTA
CATCTTGGACGGCCCGTTCTCGCTAACGAATTTTTTGAATGTGCTTGGGATGTAACGATG
GTTGAACATCCAAAGTTCCGAAAATCAGTTAAATCTTCGGAGAAATTGATTAATTTATGT
ACAAAAGACCCGTCATTACTCGGGCCACATCGATTATGTTTCTATCATCATACGATAATT
TTATGTCGACGAGGTATTGAGCCAGCACCTTCAGATGCTTTATCACAGTCAGGCATTCCA
CCGTTCAAAGTAACCGACTTTGTGGAATTTCCTCGACAGTACATGGCTAGTTTTGGTTGC
CAGGAGAGATATTTTTTTATGGTAATGGGCCGCTCATCACCATCTGGTTCCGGTGAATTA
TGGGCATTGTGTGATTGTGAAGAAGTAGCTGCAGATGTACACAACAAATTAAATAAAATT
ATTGAAGAGGAATGTGAGAAAAAGAAAAAAATGCCGAATGGACCGTTACTGCATTTGACT
TCTACGTATCATTCTCATCGTGACCGACTTCATACACACAGTGGACTTCGAAGAACAGGA
ACCACAATGTCAAAAAAATTGACTCCTGATGAAATGTCACTGAAAGAACGGCGAGCCCAA
ATACGTGGTTACAAATGGGCTGCAGATTCAATTCAGGAAAGAGCACAGGAAGACACACTC
TCGCCCAATGTTCCTTCCTTTCTGTGGTTTGATTCGACTACCACTGCTAGAGGGAACTGT
TTGAAGAATTCACGATCTGGGCAGAATTCGTTAGTTAGGAAAATTGATCGGACGCGAAGT
TTTGAAACGAAAGTATCACTCTCCTCATCATCAGCAGTTCCTCGAGCAGGAAATGAGAAT
AACTGCAAAACAATGAATGAGAAGAATAGTAAGGGATATTTCCCAGCAGAACTGTCATTA
GAAAGTTTGGAGTGGTCGAATCTTTTTCGAAATCATCCCTCGTTTGCGTCATCGTCAGCT
ACGGAAGAAACTGAAGACAGTGGTGGCACATTACGGACCGATTTGGAAGAAACAAATCCT
TCTAAAACATCCGTTGAGCGACAGATTAAAGCAACCATCGAACGAACGCATCCGTCCATA
TTAAAGCAGCAGTTCCTGCCTCATTCGGAATCTCGAAAAGTTATTTCGACAACCAGTGGA
TATCCCGAATGTGATGAACGAGCCGATGGAACATCATGTTCAGTTGCCGGAAGTACAAGT
ACCAATGATGATTTCTTGCAGACAACACCTGGCGAAATGTCAGAGGATGCATCTGGAGAT
AATTTGGAGTATGCTCCAATGGAAATGAATTCATGGTCATCGGGAAGTGCATCACATCTT
GGTTTGTCAATAGGAGAGCCACAATTCAATTTTGAGGAAGTGCGATCATATGTATCGGAT
AGTAGTGATAGTTGCTATTCTTCAATGGTAGCAAACGGTGCACCGCGAGCATATTCTTTT
GGTACGTCACATATTGTGCATCAGCAACCGCGGCGTTCAGGAAGAAAACTGATGCATCCT
GAACATGGTTCACCGGCACCGGATTCCTTGCGCAATAGTGGTACCTTACCGCAAAATGAA
GATGTGCATCATTCGAATAAGCCATCACCGTCGACTTCTGCATCGCAAGAAGATGCTCGA
AAGAGGGCTTTTTCTTTAGGCAGTAGCAAATCGTGGTTTCAGAAACCATTTCGAAAGCTA
TCTCGAGATTTTATATCACGTGCACATCGTTTATCGAATACATCGCAAACATCATCAACA
AGTTCAACCGGTTTATCACTCGTTCATTCGCCGAATTCTTCCTTTTTACCCTCAACACCT
CAAGCGTTCATAGCTCCTGATCCATATCCAACTTCTCGTGTTCGATCTGGAAGCATAGGG
TCAGGACTTTCAACCCCATATTCGAAACGGCATCTGAGTAACGATCCTACAGGCGATCAT
GTTCCAGTGGATTTTGGTGGCGGTGGCTTATCACTTGGGAAATCAGCAAGTGGTTCACTG
CATAGTGTTGATAGTCCGTCAAGATCAAGAACTTCATCGTTTGGTTGTGGACAACGATGT
TATGGATTACGCGATACAAGCGATGTCGTTATGCATGCAACGGATACAGAAAGCGAGTGT
GCTTCAGCACTTTCATCACGATGTACATATGAACGACGTAGGGAGCAACTCAATAGCTCA
GTATGCATACCAAATGAATTTGATGAAACAGACGACTATGTCATAAGAGATCCAGCAAAT
GCGTCGGATATTCATATTAGTTCATCACGAGTTAGTCATGAAGGACAATTGTGTGCTAAT
AGTTATCCAGATTCTCGTAGTTCACAAATTTTTGAAACGATACAAGAAAGTTTATCAGGA
CGATCATCTCCTACAAAAGATACTGATTCGATTGGGAGTTACGAAGAGCAGGAAGCCAGC
GATAAAACGGATAGGAAGTCTGATAACAGTAAATCCATCGAAAAGAAAATTTGTAAGGAA
GATAGTAATGATGGTGAAAGTGAGCAAGAACAGAAAAAAACATTGTGTTCTGGTCGTGAT
TTAGAATTTGTTCCTGTGGATCCATCTCAG
>Bm3151 Bmal_v3_scaffold14 - [1:32768]  ( 646047 - 634018 ) Bm3151 + 1:1324  ( 1 - 1324 ) N   6355.22
ATGCATATGCGACAACTGCTTGCTGTTGAGTTTGCTTTTGTAGCTTATTTTCAAGTTTCA
CGTGGTGACGTGAGTCATGCTAGCAATGATGTGTTATCATCTACCGCGAAAGTGGTGCGG
GAATGCTCCATGCGTGGAGTATGCGGACGCCGTGGCGCCATGCATCAAACGTGTCCTTAT
CATGGACCACCTTTGCGAATATCCGTGGAAAAACATCGGCAAACATTGGCATCACTATGC
CCTCATCTGTTTCAAGGAAGCAATGAAGAATTCTGCTGTGATGAAAAGCAGGTGGCATTG
TTGGATGCGCAGATGACATTACCACGGCAGTTTCTGTCGAGATGTCCAAGTTGCTTAACG
AATTTTGTACAGTTGTGGTGTGATTTCACGTGCTCACCAAACCAGGCGAATTTTGTGCGG
GTCATTGCATCTACCGATGATTTGCATCTCGTGGAAAACAAAACGCAGTATGTGACAGAA
GTTGCCTATTATGTACGAGATAGTTATGCAGATGGATTATTTCAGTCATGCAAAGATGTT
CGAGCAATTGGAACAGACTATGCACTTAGTTTCATGTGCGGTGTGAGCATTACCGAGTGT
GATATATCCCGGTGGTTCACTTTTTTGGGTACCTACAACGAAGACATCGGCGTACCCTTT
CATATCACTTTCATTCCTACTCCTTTCTTACCCGAAGACCAATTAAACGTTCTAAATGCC
ACAGTGCTCGACATCAGGCCACCTACAACTCGGGTTCTTCTATGTTCAGAAGCGGCTCAC
CCTAATAGCTCTCCATGTTCGTGCCAGGACTGTTCTCAGTCCTGCGTCGCCGAATCACCC
TTCCCATTTATCGTACAGGAAGAATGTCAGATCGCATCCTTTGACTGCATGCTAATTTTA
TCACTTTTTGGATTTGGTGGACTATGTTTTGCAGTGATGTTTTTCGCAATGATGCACCAT
AGCCTGAAAAGAAATCAAGATGGCGGCGATTTGAGTGATTTTAAACCAGCAGGTGGAACT
TTAGATGATACTGACTTGGGCGCAATTGATACGTTAGGATCATGGATCGAGTCACAGCTT
GAATTGGTTTGCGCTCATTACGGACAGCTATGTGTTAAGCACCCACTAGCAGTGTTTGCG
TTTGGCACGCTTATTGCGGTACTTTGCTCAAGCGGTATGCTTTTCGTTCGTTTCACCACC
GATCCAGTGGAGCTTTGGTCATCTAGGACTAGCAGAGCACGTGGCGAGAAATACTTTTTC
GATAGCGAATTCGGAAAAAGTTGCAGGCCATTTTATCGCATGGAACAGTTAATCATGTAC
CCACGAGATCAGTCATTCTGGTTACATGAAAATCAGTCGGACTTGTTCGAACTTGGATTC
TATGGTCCAGCACTACGAAAAGCGTTTCTTCAAGATGTAGCAGAGCTACAGGAAGCGGTG
ACAAACTTGATAGCAGTGACAGATGACGGCACACAGGTGACACTCACTGATGTGTGTTAT
AAACCGATGACACCTGATAATGAGAATTGTGCTATCATGACTGTACTTAATTATTTTCAG
AACAACGTGTCACTTCTGAATCGGACGAGCGTGGATGACTGGAGTGGTTCGCAGTTCGAC
TATTTGGACCATATTATGACGTGTGCCCAAAACCCGTACCAGACGATCACTCGGCTCGGC
ATCCCGTGCTTGTCAGCGTTTGGTGTACCTATCCAACCGTACGTGGTACTGGGTGAATTC
AACAGTAGTAGCAAGTGGGACAGTGCAAGGGGTATTGTTATCACTATTCTGCTTAACAAT
CATATTACTGCTCTGGAAAATAAGTACGCTGCTGCATGGGAAAAAATTTTTTTCTTAAGA
TTTGTCCTTTATCTTCGGAATATTTCACATCAAAACTATGCGATATCATTCATGGCCGAG
CGCTCCATCCAGGATGAAATAGACAGAGAAAGCCAGTCGGATGTATTCACTATACTTATT
AGCTACATCTTCATGTTCGCCTATGTTGCATTCGCGTTGGGACAGTACCAGGTGACTGGA
AATAATTTGGCCACGTTGCTTGTCCACTCAAAGATAATGCTCGGTGCTGCGGGTGTTTTG
ATTGTTGCCTTATCAGTGACGTCGTCCATCGGTTTGTATGCGTTCTATGGCATCCCCGCA
ACGACAATTGTATTGGAAGTACAGCCATTTCTAGTGCTCGCTGTGGGCGTCGACAACATT
TTCATCTTTGTGCAGGCATATCAGCGAACCGAGGACCCTTTATCGGAGCCATTGCATCTG
CGAATTTCACATATAAGTGGCGAAGTGATACCATCCATGCTTCTGTCCTCGCTATCCGAA
TGCTTATGCTTCTTCGTTGGGGCACTGTCCTCCATGCCTGCCGTCAAGGTCTTTTCGCTA
TATGCAGCTTTGGCAATATTTTTCAATTTTTTCCTACAAATAACCTGTTTTCTCGCTATA
TTCATTGTTGACGTACGACGCGAAGAGAGTGGCAGGCCAGAAGTGTGTTGCTGTCGTCGG
ATAACAACCGTAGAAAGCGTTAACAGTGACGGATATATGTTATATTTATTCAATAATTAC
TATGCACCATTTTTATTGTCGAAGTACGTTCGAATTATTGTGATATTTTTATTTGCTGGC
TGGCTCAGTAGCTCGTTTGCAGTGATGGGCAACATCCCTCTTGGCTTTGATCAGAAGATG
GCTGTTCCCGAGGACTCTTATGTTTTTTCCTATTTCAAATCGATGGATCGATTCCTCTCA
GTCGGTCCACCAGTTTATTTTGTCATCAAAGGTGATGTGGAATTCAGTGACTCTTATGAA
CATAATAAAATTTGCTCCGGTGCCGGTTGTGCCACTGATTCATTGGGTGCTCAAATTGCC
CATGCTGCACGATGGTCAAATAGGTCGTACATAGCTTATCCGGCAATGAACTGGCTCGAT
GATTACTTTGATTGGTTACAACCGTTCGGTAATCCACCATGTTGTCGGATGTTCCCCAAT
GGAACATTTTGCTCTTCCACCGAGAATTCAGAAAGCTGCATTCCTTGCAATGTGGAATTT
TTTGATGGCAGGCCTCGTTCAGATCTGTTTTACGACCATCTTACACATTTCTTTTCGAAT
AATCCAAGTACCAAATGTGCTAAAGGAGGTCATGCAGCATATGGTTCGGCCGTTAAGTTG
TCTAGGCGTGGCCGAATCTTATCATCGCATTTCATGACCTATCATACGGTTTTGAAAACT
TCATCAGACTTCATAAATGCCATGAATAGTGCTCGTCGTATTGCTGCCAATATAACAGCT
ATGCTGAACAAAGACAGAGATGGTCGATGTTCGATAGAAGTATTTCCGTACAGCGTATTT
TATGTTTTCTATGAACAGTATATGACGATAGTGATGGATGCGTGTATCCAGCTGATACTC
TCTCTAGTAGCCATATTTGCGGTCACAACAGTGCTTCTCGGCCTTGATCCATGGTCAGCA
TTCATCATTGATCTTACTATAAGTTGTGTTCTGTTCAATTTAATTGGTCTCATGTATTGG
TGGAATATTGATTTCAATGCTATTTCTGTTGTCAACCTTGTCATGACGGTGGGAATATCG
GTGGAATTCTGTTCACATATTGTTCGATCATTTGCGCTAAGCGTTCATCGAGATCGCTTG
ATGCGTGCACGACATTCTCTCGCAAGCATGGGATCATCAGTTCTTTCCGGCATAACACTC
ACAAAATTTGGTGGGATATTGGTACTCGCATTTGCACATTCCCAAATTTTCAAAGTATTT
TATTTCCGTATGTTTCTTGGCATTGTACTTATTGGAGCGGCACACGGTCTCATATTTTTA
CCCGTTTTACTCAGTTATATCGGACCACCGATGAATAAGCGCAAGCTGATCATGAAGACG
CGGTCGGAGAGCTGCTGTATAAATGACTGCGGCAGTGCAGTAACGAAAACGTGTCTCACG
AAACACTGTGATCCTTCACCACTTACGGATGTTTTT
>Bm10299c Bmal_v3_scaffold24 - [1:22528]  ( 168171 - 163380 ) Bm10299c + 1:948  ( 1 - 948 ) N   4756.35
ATGAAAGAAAATGAAAGAGCAGTTGCAATGAATGAAGGAGCGCAGGTTGTCGATCGCTAC
AACTTAATGCTGCGCATAAGGATCGCCAATGCGCTTTCGCTGTTTGATGATGCGAGACAG
AATTTTCAAATACTGATTGGAAATTATGGTAAAGAACTGACTAAGGAGGAAAGAAATTTT
TTTGCAGTCTTCTACAAGAGTTTATTGGACAAATTTCGCAAAGAATATAACATGTACATG
GATCTTCAAAGAGAAATACCACGAAGAGAAATTCTTAAGCACCGCATTTTACGTGACAAT
ATGTACCGAGCACGTTATGAAGTGGTCACCATTTGTAAAGAAGTGATTGATATGATCGAT
CATGGTATACTAGACACGAAAAATATTGAACTGAAAATTTACTTTATAAAACTTCGTGCT
GATTATTTTCGGTACTGGTCAGGTGTCGTAAGTGAAGAACAATTTTTTGGTGTACGTAAA
CGTGCCGAGGATTCTTATCAGCTGGCACTTGAGCTAGCAGACAAGAAGCTCAAAAAATAC
CATCCTATACGTTTAGCTCTGATGCTCAACATGTCTATACATTATTATGCTGTACCGTGT
GAACGTATCAAAGCTTTGCAATTATCTATGCAAGCAGTTACTGAAGGCAAAGATCATACT
AAAAATGACGCAGACATTCGTGAGGTGGTAGATTTACTGCGAGATAATTTAGACGCTTGG
ATGGCAGATCTTGGTCCTAAGGAAGTGCATGAATTGGAGATTCTGGAAGGAGCAAGAAAG
TGGCATGGGAAGGGAGCAGCAGTACCGTCCGCACATTTAAGACGTCGTTTATCCGGAGAA
GAAAGTCCGAAATATAACACTCCAGTGCTAACACGTCAACGATATTTCACTATTCCACAA
CCGTATGTACGATATAATAAGTTCGATGACATTTATGTTTGCAATTATGTCCCTCTAAAG
CGAAATCCTTCCGTTTTTTATGAACCACTGTTCGAACCTGAAACGATATATCCTGCTTCG
CACAAAAAAAAAGTTCCTTTAACTGTGACCGAAAGCGTTATTACTAAATCAAAGAGTACC
GCAGCTGAACTGAAAAAGACTCAAACGAAATTACAAGTCACTACATCCGTAGCAACCACC
TCATCCACTATTTTAGCAGCAATTGGATTATTACCTTCGACCGCAGCTGACCAGGAAACA
AACTATACAGAAGTACCAGAAAATATACATCTTTCCACATCTCATATAAAGCCTGTAGAG
TCTACAGTTTTGCTTGAGGATGCATCACACGAAAAGCACGTATCGCTGCCAGACCCTTTT
GAAGGAATACTTCAACCGATCCTTAGTTTCTCGTCCACACAGTCCTCATCCACCACATCT
TCGTCCACCACAACATCACAGTCATCGCTGGATGAACATAATGAAGACGACAACGGTAAC
CCTGAACAGAGAGAAAACCGCCCATCGATATGGACTAGTGCACCGCGTGATATTCCACAA
CATAGACTAACTCCAACAACAATAGATCCTATAAGCAGGCTGACAAAACGACTTCGAAGT
TTCGAATCTAGAATGCTATCTATAAAGAGAAGCCAACTTAGACTGGAACAACTATCAGCG
GAACAAGGTCAACAATCAAACGAAGAAAATGATTCACCTCTGGAACTACGCTGGACAGCA
GGAGTAGCTAATGAAGAACCGCAAACAACTTCGAATATTATAACTGCAGCCACAACGTCA
CCGTTTCACGTTCCTCAGCAGGACGTGACAAGTGAGATTTCAGTTCCTTCTTATACTCAG
ATAACAAATGAATTTATTACTGTTGAGAATTTACAACCGAAACTTCAAAATATACCCACT
GACAATCGCGATGCTGAATTGCAACAACGGTCTACTATTTCCTCAAATCAACCTGATATG
CTTACTTTCCTTCCGAAAATTAAGTCCTTTGCTTCACATCAACAACGCCAAAATATCACA
GAGACCGAGCCAAAAGATTCTTCTACGTCTTCTGGAAGCTTTGTGTTTCCAGAATCTGCA
CCACCAACTCCACCACCACAAGTTATTTTCACACCATTCGGTCCGAAAATCGTTGGAAAC
TTTTCGCCAACTTCGTCGCTTGAAGGAGCTGTTGCAGCGGTATCACCTCCTTTGTTAGAG
AATAAAAAAAGATCGAGAGTTGTAACCTTTAGTGAAAAGTGTACTTACTGGCCTTTGCAA
TCAGCAGTAGAAACAGGAAATTGGAACAGACGATTTTCAAGGCAAAGAACAAGAAGACAG
AGATCATCAATTCGTCCACCTCCTCTAAGATCACCAACACCAGAAATAGAAGAACAGGTA
CCTTGTCTGCCCCGAAGTAGCCAAGAAATCGCAGTGGTTCCTCAGCAAAACCTAAGTCCT
CACCAAACCTCATTTAATCGACAACAATTTCACAGAAAAGGCCAGGCATTAAAAGGTCGT
AGTCGACGCAAGTTATCACAACGGAAACTACTTCGGCGTTCTTTTTCAGCTCCTCGAGAG
GGTGCTACATGGCCAATTTCTTCCCTAACACGAGAACCGCCTTATTTCATCTATATGGTT
CTACGACGAGCTTCTGCTGCAAGTGGACAAGCCTTTGGCAGGCGATTTCTCTCGGCACAT
TCAAGTGCTGAGGATTTGTATGACGAAGCTGCTGAAAAGGCCTTTCCTGATCCATGGGCT
CCGAGAGGAGCACGGACGATGCATAATACCTTTCCTATTACACCGTGGTATCCAAATGAG
AAACCTCGTGTTCCATGGATCCGACATCAATGGCCTTACAGAGGAGCAGGAAATGAAGAA
AATGTTTCAAGTGGAATGCAAGAC
>Bm4698e Bmal_v3_scaffold14 + [1:22528]  ( 568929 - 572509 ) Bm4698e + 1:590  ( 1 - 590 ) N   2880.81
ATGGTTGTGTATTCCGGTAATCTGATGGTAGTCGCTGCACTCAATTACTTACCTGCTGGT
GATTCTCCATCCACCAGTGTGACGGCAAATGTGTTTGTTCATTTTGCGAATGAAAACAAT
AAAGTGATGTGCAGCAAAGATATGCCTGTGGGCAGACAGATTAAAAAGTCTTCGATTTCG
CAAATGGTAATGATACAAATGTTAAAAAATGGTATGCAGCCTGTGCAGAAAAGTGCCGTT
GACTTCTTCTTTTTACAAATACTGGGCGAAGGTTGTTTTTCTACGGTGTATCGTGCTCGT
GAGGTATCCAGTGGAAAGGAATTTGCTCTAAAAGTGCTCAACAAAGACTTAATTCGACGA
CATGATAAGGTTGTGTCGGTTATGCGTGAGAAAGACGTAATGACTTCGTTGACTTATTTG
CATGGCGGACATCCATATTTCGTATCCTTGTATTGTACTTTCCAGGATCCCACTCGTCTT
TACTTTGCTATGACCTATGCAAAAAATGGTGATTTGTTGACATATTTGCACCGCCTTGGT
TCCTTTGATGAAGATGTGACTTTGTTTTATTCGGCTGAACTTGTATGCGCGATCGACATA
CTCCATAAATGTGGCATTATTCACAGGGATTTGAAACCAGAAAATATTTTGCTTGGAGAA
AATTGGCACATAATGTTATCTGATTTTGGCACGGCGAAATTTGTTGATTCAGAAAAAGAT
GAAACAGATACGAAAAGTGCTCTTCAGGAAGAACACTATCGTAGTCGATCAACGTTCGTT
GGCACTGCTCAGTATCTTTCACCAGAAGTGCTGGTGGATGGAGAAGTTGGCCCATCATGT
GACTACTGGGCTTTGGGTGCAATAATTTTTCAAATGGTTTCTGGATTACCACCATTTCGT
GCTATTAATGATTACCATACTTTTCAAAAGATTCAGAAGCTGGATTACAATTTCCCTGAA
GGGTTCCCTGACCTTTCCAAAGATCTCGTTCGAAAATTCTTGGTGTCCGATCCTAATAAA
CGTCTTGGTTCTGAAGAGACAGGTGGTAGTGAAGCTGTTCGTTCGCATCCATATTTTGCC
ACAGTTGATTGGGACAATTTGATCACAAAAACGCCACCGCCTTTTAAGCCATATTTGCCC
GCCAGTTGTGGAGAACCAGCTTTTCATAGCGATTACCATTTTCCAGATGATATAGAACCC
GGTCTTGATGATGCAGCAGTAACTCGCTTGCTAGGACTTTCTCTAAAAGACTTCTGTTCC
CCCAGTCAAAATAAAGGTAATTTGGAAACAGAAGAACCCGAGTTAGCTGGATTGCGTGAA
AAAAAACTCAACATTCAGCGAAAAGAACATAAATACCATCGTTTTGTGGAAGGCAATTTG
ATCATTAAAAGTGGTTTATTGGATAAAAAAAAGGTTGGTTTTAACTGTACTGAAGTAATT
GCGTTATCTTTGTCTTCTGGTAGGGGGAAAAGTGGGGGATTGTTTGCTAGAAGAAGAATG
TTTTTACTGACTGAAGGACCACACATATTTTATGTGGATCCCATAAGTATGGAACTAAAA
GGCAAAATACCGTTCTGCCGGAAGTTGCGAGTTGAAGCAAAGAATTTTCGAACTTTCTTC
GTGCATACACCAAGTCGTACTTATTATTTATTTGATCCGGAGCGAAATGCACTGGAATGG
TGTAAAGCAATAGAAGCTTTGCGTGAACAATATCTAAATGAATTACCAGAAGAATCGGAT
TGCTTAGATACGAAAAACACTAAGCGACGA
>Bm7599 Bmal_v3_scaffold1 - [1:12288]  ( 725345 - 722539 ) Bm7599 + 1:459  ( 1 - 459 ) N   2276.36
ATGATTCAAAAAGTTCAAAGCAACGTATGGCGAGAAGTACGCCGTCATTTGCGAGCGTCA
CGAGCTTATACTGATGCACAGCTTCGGTCTAGCGAACAATCCTGTACCGTTGCAGATGGA
GCAGTCGCTCGAATCGACATCGCACATTTACCTGCTAATCATCCTACAGAAGATTATTAT
GCAGCTGCAAAATGTCTTTCATCTGAGGCCTTCCTTTTTGGTGTATTTGATGGACATGGT
GGTAATTCTTGCAGCCGTTATATTTCAACACGGTTATTTGATTACATATCTGCTTCTATA
TTGAAACAACATATTGTCACTGATTTACCCATCAGAGACAGATTACACTGGTTTTTTACG
AATGGTGACTTACTAGATGAAATGTACAGAGAAAACCATTTGAAAAACATCGAAAATTTT
TACAACGAAGCAGTGAGCGACTCGACGATGACAACAGTGAGGAAGGCACTAGAACTCTCG
TTTTGTGCATGTGACAGTGATTTGTCTACTAATGCACTGGACGAAAGGCACAGTGAATTG
TCAAAGCAGTATACTGGAATGGTGATGGCAGGCTCCTGTGCAGTTGTAGCTCACATTCGT
GGTGTAAATTTGCATGTGGCAAATGTTGGTGACAGTGCGGCAGTGCTAGGATTATATAGC
CAAGGTGTTATCTCAGCTATGCCTCTTTCGAAGCCACATTGTGTTGATAATGCTGATGAG
GTACAGCGAATTAGAGACGCTCACCCACATAGCGAAACGAACAATTTGATAGTCGGCGGT
CGGCTTTTTGGTGAATTGTTTCCTTTCAGGGCATTTGGTGATGTTAGATACAAATGGTCA
GCTGAGCTACAAAAGGATATACTTGGTGCCAAGAGTCATTCCCTGCCTTATGGAATGGAC
TCACCGCCCTACCTTAGCTCTTTACCAGAAGTTTTGTACCATAAATTGACTCCTAATGAT
CATTTTATGGTACTTGCTACGGATGGTCTTTGGGATTTCCTTGACCCTGACACAGTGGTG
CGGCTAGTATTCGATCATACACTGGGCATGCAAACCCTCACTTCGTATGCACCTTTTACA
GGAACTATATTGTCACAGGTTCACGAAGACTTGAAGCAACGGTTGCACAGAACAAGTAAG
AAACCACTGGATGAAAACAGTGCTACTCATCTACTTCGACATGCTTTAGGTGGTCCTGGA
GAGGTTTCGGCTCAGTATCTACGACTGATTGAAATGCTACAGTTACCGCCTGATGTAACA
CGTAGGTACAGAGATGACATCACTATTATTGTTATACATTTCAACCAAAAATATCTTCAT
CATCCAGGAATGCCTCAAGGCTCAAAAATCGATGTTTCTAATAACTTCTATTTAGAA
>Bm6242 Bmal_v3_scaffold2 + [1:22528]  ( 1626807 - 1632624 ) Bm6242 + 1:539  ( 1 - 539 ) N   2479.20
ATGACAGATAAAGGTGGCATTGGTGCCCAGCAATATCAAATACCACCACCGAAAACGCAA
GGTGCTGCTACCGGAGGACAGCAACTTTCCGCAACTGCCACGCAGTTTGTGGACAAAATT
GATCCATTTTCTAAAAGAGGAACAAGCAAACGTCGAAGAAGATTGGTCAATAGCAGTAGA
TATCACCCGGACAGTGAACCTGAACTCACTCAGCTACAGCTAATTAAAGATGCTCCAGCA
ACAGAACAGTCAGGACTTGTTATTCAGAAATTACAACAATGTCAGAAAATATTTGATTTT
TATGATCCGGTAGCTCAACTTAAAAGTAAAGAGATAAAACGTGCAGCTCTGAATGAGTTG
ATAGATCATATCACAACTGTAAAAGGTGCTATAACAGAATTGATATATCCAGAAGTGATT
AAAATGGTTTCTAAAAATATATTTCGCGTATTACCACCGTCAGATAATTCGGAATTTGAT
CCCGAGGAGGACGAACCAACGTTGGAGGTTTCCTGGCCTCATTTACAGCTAGTTTATGAA
CTTTTTTTACGATTTCTTGAGTCGCCGGATTTTCAAGCTACTGTCGGTAAAAAGTATATT
GACCAACGTTTTGTACTCAATCTGTTAGATCTGTTTGACTCGGAAGATCCACGGGAAAGG
GATTTCTTAAAGACAGTTTTACATCGTATTTATGGGAAGTTTCTTGGTTTGCGCGCTTTC
ATAAGGAAGCAAATCAACAATATGTTCTTGTCTTTTGTCTTCGAAACCGATTCATTCAAC
GGTGTTGGTGAATTACTAGAAATTCTAGGAAGCATTATAAATGGTTTTGCTCTGCCATTA
AAACAAGAACATAAGGTATTTCTGGTGAAAGTGCTTCTCCCTCTCCACAAACCACGCTGT
TTGAGTCTCTATCATGCTCAGCTTGCTTATTGCGTCGTACAATTCATTGAAAAAGATTCA
ACATTGACACCACAGGTTTTTGATGCTCTGCTCAAGTTTTGGCCAAGAACATGTAGCGCA
AAGGAAGTGATGTTTTTGGGTGAAGTCGAAGAAATTCTCGATATTATTGAGCCAGAACAG
TTCAAAAAAATTATCGAACCGTTGTTTAAACAACTTGCGAAATGTGTTTCTAGCCCTCAT
TTCCAAGTAGCGGAAAGAGCACTGTATTTCTGGAATAATGAGTATATTCTGTCTCTTATC
GAAGAAAATAGCAGTCAGGTTATGCCCATAATGTTTCCTGCATTATACCGGATAAGTAAG
GAACATTGGAACCAAACAATTGTGGCGCTTGTTTATAATGTTCTCAAAACATTTATGGAA
ATGAATGGAAAACTTTTTGATGAACTGACCGCAAATTATAAACTCGAAAGGCAAAAAGAA
AAGAGAAAAGAAAAGGAGCGTGAAGATTTATGGAAACGCTTAGCAGCAGTTGAGCTTAAT
CCTCCCAATGATAGAGATCCACATATACTGAGCAAAACACCGTTAACAAATTTCACGGTT
AAACGAGAATTACCTGCTGTGTATGGACTGATTGCCCCAGCAAACTCTGTTGGAGATAAG
TCTTCAAATTTCGTTAAAAGGTCAGGTACTGGGACGAACAGCATCGCTGTCAAAAAG
>Bm2179a Bmal_v3_scaffold32 - [1:12288]  ( 81324 - 76573 ) Bm2179a + 1:624  ( 1 - 624 ) N   2928.07
ATGGGTTGCAGAAAGGGTAATAGTGAAATTGGAATTTTGGTTTGCTGTGATCGTTTTCTT
CCGGCGAATGAGCATTTTAGATTCACTCCTCTTATCATTGGGTATAAATTCAAACTGTTT
GCCGGAGCTACTTCTACTTTTCGCGAGAGCCGTCTGCTCGCCAATAGCATGCTCAAGTCC
CGCAAAAAGGACAAAGACGGCAAAAACGATAAAGAAGAGAAAAAGCAAGAAAAAATACGA
AAAGAGAATAAGGACGAGATTAACAAGAAAGAAGAGAAGCAAACAGGCGCTAACAATCAT
ATGAATGGGATGACAACAGCAACAGCAGCATCGATTCCCCAAATCAAGGCGGAAGATGTT
TCTGATGAAACAATTCCAGCTGATGCTCCACCTCCAACGTCTCTAAAAAAGCAAGCACTT
GCGGGTGGACCAGCACTAACCAGACGTGATCGAAGACAAAGCAGTTCTTTATTTTTAGTA
TCCACCAATCGAGAACTTGTGAAATTGCCGAATATAAAAGATGCCGAATCTAACGCACGA
GAGGAACTGTTTATCCAGAAGCTACGCCAGTGTTCAGTTGTTTTTGATTTTGCTGTTGAT
CCTTTGTCAGACTTGAAATATAAAGAAGTAAAGCGAACAACGTTGAACGAACTGACAGAT
TACATTCTTAGTTGTCAGAATGTTGTTACGGAAGCTATATATCCAGAAGTTATTAGCATG
CTCGGTTCTAATCTTTTCCGCGTCTTATCTCCACCGTCAAATCCAACGGGTGCTGAATTC
GATCCAGATGAAGATGAACCCACATTAGAAGCTGCTTGGCCTCATTTGCAGCTGGTGTAT
GAGTTTTTTTTGCGTTTCCTGGAATCAGCAGACTTTCAACCGAGTATTGCAAAGCGTTAT
ATTGACCAGAAATTTGTCTTAAAGCTTATCGAACTGTCGGATAGTGAAGATCCAAGAGAG
CGTGATTTCTTAAAGACGACACTTCATCGGATCTATGGCAAATTTCTGGGTCTTAGGGCT
TTCATGAGAAAGCATATAAATAATATATTTTATACATTCATTTATGAAACTGAACGACAT
AATGGTATTGCCGAGCTTTTGGAAATACTTGGCAGTATCATCAATGGATTCGCCTTACCG
CTAAAAGAGGAGCATAAAACATTTCTTCTTCGTGTTCTTATTCCTCTCCACAAAGTAAAA
TCTCTCTCTGTATATCACCCACAGTTGGCGTATTGTGTGGTTCAATTCCTGGAGAAAGAT
CCTACTCTCACTGAACCAGTGATCTTATCTCTGCTCAAATTCTGGCCCAAAGTTCATAGC
CCAAAAGAGGTAATGTTTTTAAATGAGTTTGAGGAGATTTTGGATGTCATTGAGCCAGCT
GAATTTCAAAAGGTGATGGTACCGCTTTTCCAGCAGCTAGCAAGATGTGTTTCTTCACCA
CATTTTCAGGTAGCCGAAAGAGCGCTTTATTATTGGAACAATGAATATGTCATGTCATTA
ATCAGTGACAATGCTGTTGTGATCTTACCCATCATGTTTCCTGCGCTCTATCGAAATTCG
AAAAATCACTGGAACAAAACAATTCATGGGCTTATTTATAATGCACTCAAATTATTTATG
GAAATTAATCAGAGGCTTTTCGATGAATGCTCTCAAAATTTTAATCGTGAACGTGAAGAC
GAAAGTACTAAATTGAAGGAAAAAATACTGAAGTGGGAAATGATCGAAAGGAAAGCACGT
CAAAATCCTCAGGCGGTAGACTATGTCCAAGAACGGCCGTTAGTGCGTCGAAAGAGCGAA
CTGCCGCATGATCCAAACACTGATCGAGCGTTGGATGAGCATCGACGACATGATCCTTAT
TTGTCTACTGTACCACATGAA
>Bm5141 Bmal_v3_scaffold11 - [1:22528]  ( 464892 - 459492 ) Bm5141 + 1:508  ( 1 - 508 ) N   1201.34
ATGGCCCCTACAGGTCAGAGCGCTTCATGGTCTGACGTGCTTTGTTGCCGTATCTGTTCA
GAACTTTTTAGCTCCAAAAAACTGCCAATAAATCTTGCTTGTGGTCATACAATATGTCAT
AATTGTCTTAATGAGCTTAACACAAGTACCTGTCCGTTGGATCAGACAGCAATTTCCATT
CCTTTCGAAAAATTACCTCCAAATCTTGCATTGCTCTCAATCCTCTCAGAATTTATCAAT
AGTAAACCGGAAATTAATCAAGAACTGTCCGATGAATATCGACATATTGAGTCGAATCTC
GTCGAACTAGCCTCTTATTTACATCCTGTCGAGTGCTTATTTGGAGGAAGTGTTTGGAGT
GATGAGTTAAGCAGGCCGATGCAGCGCAAATTAATATCACTGTTGTGTTATCAGTTGATG
GAATATAAGGGTCTGCAGCGGGCACTTAAAACAGCACGTGCTTTGGCAGAACGTGCTCTT
TCAGAATTGGTCATTTATCATCAAAATAATTCTAATATATCAACAATTTTGTGGTCTAGT
ATACGTTCTAGAGGATGCCAGTTCTTAGGTCCAGCTATGCAAGAAGAAATTCTGAAGCTT
ATTTTATTGATACTTTCGGACGGTGCATTGATATCTCGTAAAACTTTGGTGTTATATATT
GTGCAGACACTGCGGGTTGATTATCCGCAAGCTTCGAAAACGTGTGTTGGTCATGTTGTA
CAGTTGCTTTATCGAGCTGGTTGCTTTCATGTATTAAAACGTGAAGGTGAATCGTCATTG
ATGCAATTGAAAACACAGTTTCGTGATTATGACGCACTGCGTCGTGAGCATGATGCACAA
ATCGTACAAGTAGCTTTTCAGCAAGGTTTGCGTATATCTCCAGATCATTGGTCGGCTTTA
CTGTATGGTGATCAGCATCATAGATCTCATATGCAAAGCATTATAGACAAAGCAAGTTAT
TTTAAGTTTCAAAAATATTTAGATTGCGATAGCTGTTCTTTTAATCAATACTAGTGAAAT
TTCTGGTTTCGTATTTAGGAATTTTTCCAATTATTTTATAAAGCATATTGACATTGATAG
CTTTTTTATTTCAACAATGAATTGCGGTGCCAAGAGATTAACCAAATAACTCTCCATCCC
TATCTGAAACTAAAGCTAAATTTATTTTTTTCTTAAGCTAGATTCATTTCGTTGTTTTCA
CTCCACTCAACTCAAGATTTCGAACAACAAGTCAGAGACTTGAAAACAGCAATAGAACAG
TGTTCTGGGCGAGATATGCTTATTCCAGCATTCGAGCATTTCGAACGCTTTGCTAATTTT
GATTATTTAAATGAATTACCAGATTGGACATTGGCAGTACATTTATTCGATTCGTTGTTA
TTTATAATAAAAACATATGTAAAATTCACACGGATGAGAAGCATAGCTAGATTCATTCCT
GCAACTAAATGTCCCATGAATCTAGTTCGAAATTTGGCACCAGTAGCACAGCCTCTTTCA
ACACCAACGACCCCCTTAGTACTGCTGATGATGCAAGCAGTTAATCATTTCCTTTCTCCA
CCTTTATTCCCAGTAGCCACACCGGTACAAGTTGGAGTCCCTGTTTCTATTGATATGACA
CCAGTTTTTTCAGTACCTTCATCATTCTCACAAATATCTCCGATTAGATCTGGTGATATT
GATTCTTGTGTTCAAGATATTTATGTATCAGAAGATAATGGAGTGAATGGAAAGCAGTTA
GTTATTCCAAAATATATGGGAATTGCATCACAG
>Bm5720 Bmal_v3_scaffold2 - [1:22528]  ( 1733908 - 1723259 ) Bm5720 + 1:1428  ( 1 - 1428 ) N   4822.54
ATGGATTTGTCAAAGACTACACTGTCAACCATATTAATTTTACTGTCTGGAATTGGCTAT
GTATTTTCAGGTATATTATGTGATTTCGAGTCGAAATGTGATTGGATATTCGAGAGTCCA
GCACGCAAATATCCACGTGACCCGAGACACAATTTTAAAGTTGTCATTGGTAGTCGTGAT
TCAAAGCCGACTCACTATGCATATTTCAATTTCACTAAAACACGTGAAGAGCCCGCGATG
ATCATTAGCCCATACTATCAACATCTGTCCATTCAGTGTGAGCTCCGGTTCATGTTTCGT
TTATTTGGTGATCCGGATGCAACACTGATAGTAACCAGTCAACACCGTGCTTTAAGTGAA
GCAGCTAGTTACACTGACTTATATGATTATGAAGATGAAACGGAGTGGACAAGACCAACG
CTGCATTCCACTTTCGATTCAGCAAATAATTATATTGATTCGTGGAAGGAAGTTGGTGTG
CATATTGGACACGTCACTCATCCGACCCGAATCAGAATCGAATGTCATTCTAAGGGAAGT
GGTGCCGTTGGAGCATCAAAAGGAAACACTGAATGTTACATTGATAATATTGAAATGGTT
AAATGTGATGAGGAGGTGTGGTACGAGAACGTATGTCAATCAAATAAGACTAAAAAGTAT
CTATGCCATAAATATGATCATCTGAAGTGCATCGATTATGACCAGTTATGCGATATGACA
GTCGACTGTCCAGGAGCTGAGGATGAACAAACTGATTTACACAATTGCACAGTAGTACCA
CTTGGTGCTCGCTGTACATTTGAAGATGATAACGAGGAGAAGACAGGTTGTGTAGGATGG
CGTCTTGAGACTTACTATGTTCATAATAGTCGAAGAGCAGATGAAAATAAACATCTTTTC
ATTCGAGTTAATTCGAGCGGTGCAGCAAAGCAATCATCATTAAAGCATGTCCCTCCTAGA
GATCACACTTTTGAACATACTAATAATAGCGGTCATTTTTTGTATTTTACATCAGAAGAT
GGTCAGGATCGGAATAGCTTCACTGATACAAAGTCAACTTATTTAATATCACCATATTTT
CCTCCAACCGTTAATGTACTTCTCAATCCTGTCGCTCTTCTGTCTAATTCATGCAGGATT
CGATTTTATTACTGTTCATATGGAAGTGCTGTTTCAACTTTGCAACTGACTGTACATCCA
ACCAACGGACAACCTCCTAAAATCATCTGGACACCGCCATCTCTCTCATTTGCTGACCAC
AGTTACTATTGTGAATGGATGAAAGTATCCGTTGATTTACCAGAACAGAAAAGTGAATAT
TATTTAAAAATTGGTGTGAGTAAAATATTTGACTCATCGATAAGTTTCGCTATTGATGAT
TTCTCGATGACACCAGATTGTTTCGCAAATGAAGCATGGCGTACACAGTATGTACCTTAT
GTGTATAATATAACAAGTTGTGGACGACAAGGAGCACAACCACCAACACCCGAAACTTGC
GAAAATTTTTATAATCAGAGCTCAATAAAAATATTGTTGCGGAAGAATACTTCCAATGGA
TTTCAAAAGTGGATCGTACCAAAAACTTCAGAATACAGGTACATCTCTCATTTTTCCGAT
CATTTTAAAGGAAAGCGGTTTTCAATTTTAAATGAATCTCAAGATTTAAGTTTAAGACCT
GATTTGTTTTAAAAGATCGAAGCGTATGGTGCATCTGGAGGACATCTTGCACAGCAGACA
ATCAATAATTATGGTGGACAAGTGATCAGCGTACTTAATTTAACAATGGGTATGGAATTG
AACATTCTGGTAGGACAAATGGGTGAAAGTCCATGTGATCACTTTAACACGTCAGCCGAT
GACATGAAGAGTTACCAGTACGAGGTGTTGAAATATTTATGCAAGAAGAGCAGTAGCATT
TGGAATGATAATTCAGCACTGACTAATGCTGTAATGTTCCCGGGTACTGGTGGCGGCGGT
GCAACAATTGTCAAATATCAAAACATGATCATTTTAGTAGCTGGCGGTGGTGGTGGAATA
TTTCCGGAACAAATTATTTCATTGGAGAAGCCAGGAGTAAACCCGAGAGGTGGTTACTTG
TTCGAGGCTGACAAAAATTCACAATCTAATGATTATTATAATCCAAAGCGAGGGATTCAG
TGGATGGCTGGAGATGGCGCACATCTGATACATGATAATGAAAAAGATAAATGTGAGCAG
TGTATTGTGATGTCTGGACAACTGAATAACGTATCTTCTGCCGGTGGTGTATGCCCGTTG
GTATCGGTGTGGAAAATTTTAGGAGGATATGGAGGTGGCGGTGCATCCTGTGGGCCAGGA
GGTGGTGGTGGAGCTGGTTATCATGGTGGAGAAGGTGGACAAAAATATCATGGTGACGGT
GGAAAAAGTTTCGCACACTACAAGAGTGCTATCGTTAGACCTGGTATGAATAGCGGTAAT
GGTTATGTATTAATTCATCCATGTCGTTTACGCTGTTCTCAAAATGCAACCTGCCGTTTT
CGCTTCGACAACACCGCAGAAATTGGCTCTTATTGTGCCTGCCCGGATGGTCAAGTAGTT
GGCGAGTTACAGGACTGCCTTTTTGGCGAAAATAAAAAGAAGAAGCAAATAAATATTCGT
CGGAAGGAATCCCTGCTGGTGATGCTTGTTTTCGCATTCGTTTTGTGCACTATCATTCTC
CTGAGTGCATTTGGAAGTTTCTGTGTTTACTTTCGAAGACGATTAAAAAAGGCAAAAATA
GAGAAAGTGGAGCTTAATCGTGAAATAGGAATGTGTGCTTTAACGCCAAGTACACCTATG
AGTATTTCCGGAAATCCTATTTATGAACCATTTGGCCCATGCGCTGAACTTCAACCTATA
CCACGTGCTAACGTTGCTCTAATAAGACCACTTGGACAGGGAGCTTTTGGTGAGGTGTAC
GAGGGCACACTGAACTGTGGTAGTCAATCGGTTCAGGTTGCAGTGAAAACGTTACCGAAG
ACCGCATCCAAGCAGGCAGTAAATGATTTTGAAATGGAAGCACTTATTATGAGGTATTCT
TAAAGTTATTTTGACTTTAATCGAAATTTAGGAAAATATCAGCGAAAGGCTCATTATCCA
GAAAAAAATCAAACGAATCACTCGTTGCTTTTATCAAGAATGTCTATGGAAGACGTTGAA
ATATGTGAAAACAGCAAAAACTGAACAAAAACACAAACCTACTTCATTTTTACTTAATAC
TGCTTCACTGTTAATGCTTCACTGCTTAATTTCATTTTCAAGAAATTCCGGCACGAGAAC
ATCTGCGAACTTATGGGAGTGTGTTTTGATGTGACTCCAAGACTCATCATTCTAGAACTA
TTAGCTGGCGGTGACCTGAAATCTTTTCTTCGCGAATGTAGACCTAAAAATGTCAGCAGT
ATTTCTGTTTCATCGCACTTTAAAATTATTTTTCAGTTAGAATTTTTCCATATCTTCCTA
TTCACCGCATTTTTTACTTCTTTTTTATTTCACACATTCTGTTAACTTTTTGTTTTACTA
TTTCTTTTTAACCTTTACATCTTTAATAATAACAAATCTTCATTTAAGACCCAAGACCAA
CGGATTCAAATGATTGATCTGCTGGATATGGCTCAAGATGTTGCCAAAGGATGTAAATTT
CTTGCTGATAATCGTTTTATACATCGAGATATTGCTGCTAGAAATTGTTTACTAACCAAG
AAAGAAGTAGGACGTGTTGTTAAAATTGCTGACTTTGGTATGGCAAGGGATATTTATAGG
TTTGTTGCTTTTCAAAAAGTTGGGAAAGATTGGAAAAGAGTACCTCACATTCAGGGAAAA
CGTATTTGATAATGTCACGGCTATAAGGAAAATAATGCTACGGCTTTTTTTTAAATGAAA
TAAAATTAATTTATGTCAATGCAAGTTAACTGGAAAGATTGTACTTACGTTCTGTTTAAC
CAAACAGATTTAAGGCAAGATTATTATCGTAAGGGTGGTAAAGCAATGTTACCAGTGAAG
TGGATGCCACCTGAAGCCTTTCTTGATGGCGTTTTTACAGTAAAAACTGATGTTTGGTCA
TTCGGCGTACTATTATGGGAGATTTTTTCCCTTGGATATATGCCATATCCGGGGAGAAGT
AATCAAGAAGTTATGTCTCTAATTGTGAATGGGGGGCGATTGGAACCACCGAATGGTATA
CCTGATCAAATTTACAGTTTGATGTTAGCTTGTTGGAGTACCGCCGATACTGATCGACCG
CATTTTGACTACATTATTGAAAATTTGGATTCTATGCTTCAAAATCCAGTTATGCAAAGT
ATGCCTTTGCCCGCGATCATTCATCGACTATCACAATCGCAGTCTGCTCCTAATAATTCA
TCTTTACCGGAGAGTCCTTCTTCGGTTACTGAAACGATGTCGCAAAATAATTATTCTCAA
AGTACCATTAATACGATACTGAATTCGTATACTGAAACAATTCCGTCCAATGACTGTGAT
CCGTTACCTACAAAAGGTGATGGAGTTAACTTCAATGTGTGCACTCCTTATCATCCGCAA
TCATCTGAGCCATTCTGTACCTTGGATAGAACTCAATCTAGGCCATTATCTCTTTGGGCT
AATGGTCAGTTACCAAGTGGAAGTACAGAGACATGTGATAGCGGTGAAGCAGCAAGCAAC
TGCAATGACAATGTTTTATCAACCATGACACTGCATAATGCAGTAGCTGGATCTCGTAAG
CCTGTAGTTGATGTGGATTCCTGTAATAATCGGTCGATTAGTAGCGATTATGCCAATGCG
ATACGTACCGAAGTAGTATCACTACTGGAAAAACGATACCCTCCACCAATGAAGTTAGTA
TTACCATCATCCACATCCGACGATTTCTTATCTCCTAGTGTGACAAACTCTTTAAAGTCA
TCAAACTCATCAAATCATCAGTCATTACTTCAGGATTGCATGAATCAAAGTCAGATTTTA
>s394 Bmal_v3_scaffold81 + [1:21504]  ( 7544 - 18250 ) s394 + 1:668  ( 1 - 668 ) N   2851.19
ATGGAAAGTAAAACAGATATAATATATGATGATGAGGAAGAGGGTGAGGTGGTTAATTGG
AAAGTCACCGATGGTGCTTACGTATCTGCTGATGCTGTTCTTCTCATCTACGATAGTAAA
AGTGGTGAGAAAAAATCGTTAAAAGCTTCTGTATCCGGTGTTGTTAGCATTGATACTACC
ATTAAAAAAGGGAATAAATTAAAAAAAGGTATGACTGTTGCCAGTCTACGAGCCTGTAGT
CATGCAATTGTTATCAAAGATATGTGCGCATCGTGCGGCAAAGATTTAAGAGGTAAGCCA
GGAACATCTGGAGATTTAGCGGAAGCCAGTACTGCAAACGTATCGATGATACATCATGTT
CCTGAACTGATCGTTTCTGATGAGCTGGCTCGAAAGATAGGCAATCGAGATCGTGAACTG
CTCTTAAAAGCACACAAATTGGTGTTGTTGGTTGATTTAGACCAAACACTTATACATACA
ACCAATCATACTTTTAACTTGGAAAACGATACGGATGTTTTGCATTATAAACTAAAAGGG
ACTGATTTTTACACTAAAATTCGTCCACATGCACACGAATTTTTGCGACGTATGGCTAGC
CTCTATGAAATGCATATAATCAGTTACGGCGAAAGACAATACGCACATCGTATCGCGGAA
TTTTTAGATCCTGAGAAGATATATTTTGGCCACATTAGTTTTAAAAAATATTTAAGGATA
TTGTCACGCGATGAATTATTTTCTGCAATGTATAAAACACGAAATATGCAAGCGTTATTT
CCATGTGGTGATCATATGATTGTAATGATTGATGACAGGCCTGATGTTTGGCAATACTCA
GATGCTCTTATTCAGGTTAAACCATATCGATTCTTTAAAGAAATTGGTGACATTAATGCT
CCAAGAAACGAGAAAGGTGAACCAATTCTTTCTGGCAGTTACGCAGAACAAGATATGGAA
TCAGAAGATGATGAAACACTGGAATATATTGCTCTTGTCCTGACCAAAGTACATAGTGCT
TTTTATGAGCTCTTTGACAGTGCAAAAGTAAACCGAATAATATCATATCTTCGAAAACAA
GTGTTACGTGAATGCTCGATAGTACTCAGTGGCATTGTACCCGTTGGTGTTGATATTAAG
AAAACAGAAGTGTATCGTTTATGTGTGCAGTTCGGTGCAGTTGTTACTGACAACGTGAAT
AATTCCACAACTCACGTGATCGCGGCACGATGGGGCACAACGAAAGTTCATGAAGCAGAA
AAACTATCAAATATACACATAGTGAATCCCAAATGGTTATTTACCTGCGTCGAAAGATGG
GAAAAGGCGGATGAAAAAGAATTTGAATTATTGAAAGATGAAGCACGAAGCACGGAAAAA
CTTCAAGGTGGCATTATCGTCGTTGATGAAATCTCAAGATTGCCAACACTTGGTAAAGAA
ACTTTGTCGCTTATGACTGGCGAAGTTGATGAAGCATTATCAGAGGATGTATCCGATAAT
GATGATGAAAATCTAGAAGAAAAATCAATGAAAACTTTATCCTCAAAAGAAGAAAGTTCT
GTGAAACGAAGATCAGAAGAGAACGAGGAGGAAGATAGTGCTTCATCCGCTAAGAAACAA
GCTTTAGAAAATGTGGAAGAGAATGAATCTGAGAAATCATCGTGCTCTGTTGAATCAGAA
TCAGGTGATGACGATATGGCAGCTGATAGGTATGCATCGACAATGAAAGTGCATCGTGAA
CGACTCATGGGTGATTTAATTGGTGTTTTAAATCGTTTACAAGTGGCACAAAGGAATGCA
ATTGCGAAAGAAAAGGAATCAATGAAAGCAGTAGCTGCTCAGGATCAGCAAGTTAGCCAT
CAGGCGATGAGACAGCTTGATCAGGATATCAGTGACGTGACACAGGTAATGAAAGATTTA
GCGAGAATTGTGCATGATCAAGGTGAAATTATGGATAGTATTGAAGCAAATGTGGAACAT
GCATCTATGCAAGTGCAACAGGTA
>Bm7343 Bmal_v3_scaffold51 + [1:22528]  ( 78238 - 83336 ) Bm7343 + 1:661  ( 1 - 661 ) N   2198.82
ATGTTCTCTAAAAGTCATGATGATACTTATGAAAATCATTTGAAAAAAAGGGAAAATTTG
CCAAATGCTTCAGCTATGAAAAATATTTCAAATAATGATTCATTTCAAAAGAGGCATAAA
TCATTACGATCAAATAAAATATGCAATATAAATGAGGAAGAAAATCAAGCTCCATCAACT
GTAACAAATACGCCACAACTGAATTCAATAGATTCGAATAAAAGTTGTGAAAAAGCTAAG
CAATCATTAATTGAGACTTCTGCACCTACTTCACTTACTTCAAAACAACCTGCGACAGAA
GCGCCATCAGCAACAACTCACGAGACAAAATGGCAATATTTACTAAACAAATGGGTTTTA
GATACAAAAGATGAATTTTATTATTATTGGTTAAGTATAGTATCATGCGCATTTACATAT
AATTTAATCGTTGTTATTGGTAAACTTTTTTTTCTCCTTTTTTTTAATGATTTGGCTTAT
GGATATTATTGGATTGCTTGGCTATTAGTCGACTTTATTATGGATATTACTTATGTGCTT
GATATGTTTGTACGTTCTAGAACAGGTAAATTAATAATATTTTAAAATTAATAATATTTT
TTGGTCAAAGTTTTCTTAACTTACAAATCAGTTTAAGAAGTATAAGTAAGTATCGCTTTG
AAATAAAAAGTATATTAAGGTTTCCTGGAACAAGGATTACTTGTTCGAGATATTTCACGC
ATTAGCAAACTTTATTTGAAATCATTACAATTTAAATTGGATATAATTAGTGTTCTTCCA
TTTGATCTTATCTTATCATTTATATTTCAACGATCAATACCCTATTTACGTTTCAATCGT
ATCATTCGTTATCCACGCTTTTCGGATTTTGTTGATCGCACTGAGACAAGGAGTTCGATG
CCAAATGCATTTCGTATATTTTGTGTTATTGTTAATATTATTGTAATAATTCATTGGAAT
GCTTGTATATACTTCTTTATAAGTGAAATGATTGGCCTTGGCTCAGATGGTTGGGTCTAT
GGACCACTTAATAAGCAAAGTTTACCTGATGGTGTAGAAGATACTCTTGTCAGGCGCTAT
ATTTATAGCTTTTATTGGTCAACGCTAATTCTAACAACAATCGGTGAAGTGCCAAGTCCA
AAGAGAAATATTGAATTTCTCTTTGTAATTATGGATTTAATGTGCGGTGTACTCATTTTT
GCTACTATAGTCGGTAATGTTGGCAGTGCAATATCAAATATGAGCTTAGCAAGAACAAAA
TTTCAAAATAAAATGGATGGCATTAAACAGTATATGAAGTTGAGAAAAGTAAACAAAGAG
CTTGAAACGAGAGTTATGAAATGGTTTGATTATTTATGGGAACATAAGCAATCACTAAGT
GATCAACGTGTATTAAAAGTACTTCCGGATAAATTGCAAACAGAAATTGCTATGCAAGTG
CATTATGAAACTCTTAGAAGAGTACGCATTTTTCAGGATTGTGAAGCTGGTCTTTTAGCT
GAATTAGTACTAAAACTTCAGCAACAGATATTTTCACCTGGTGATTACATATGTAAGAAA
GGTGATATTGGACGTGAAATGTACATTGTTAAGCGTGGTAAATTGCAAGTTGTAGCTGAT
GACGGAATTAAAGTCTTTGCAACATTACAGGAAGGAGCTGTTTTTGGTGAACTTAGCATA
CTTAATATTGCTGGAAGTAAAAATGGTAATCGAAGAACAGCAAATGTACGATCGGTTGGT
TACACGGATTTATTTGCATTAAATAAAAATGATCTTTGGACTGCATTAAAAGAATATCCG
GATGCAAGGAAGTTACTGATTGCAAAGGGTCGAGAAATTCTTCGAAAAGATGGTCTACTG
GATGAAGATGCACCAGAAGAACAAATGACTGCTGAGGAGATGGCTAAAAATTTGCAAAAT
ACGTTGAAAATTATGCAAACCAAAATGGCTCGATTTGCAGCAGAATTCAGCAGTGTGAAG
ACGAAATTGCTAGCAAGAATTGAATACTTAGAAACACAATTAGCAAAATATCAAATTAAT
GACAATTCGACCAGTTCCAATGATGATTATCAGATGATATGTGATAGT
