# Supplementary material for: Expanding the view on the evolution of the nematode dauer signalling pathways: refinement through gene gain and pathway co-option
Source: BMC Genomics. 2016 Jun 27;17:476. doi: 10.1186/s12864-016-2770-7 (PMC4924289; doi:10.1186/s12864-016-2770-7)
Supplement: Additional file 5: — Gene models in fasta format. (TGZ 545 kb) [file 12864_2016_2770_MOESM5_ESM.tgz › b_xylophilus-PRJEA64437-WS246-sequences.fa]

>BUX.s00055.227 scaffold00055 - [1:11264]  ( 614400 - 612657 ) BUX.s00055.227 + 1:496  ( 1 - 496 ) N   2693.98
ATGGACCTCGATCCAAGTACCAGCTTCGAATGCCCTGTAAATTACTATTTAAACGAACAA
AGATGGTATTGGGGGTCTGTGGACAAGGAGGAACTCAACAAAGCTATGAGCCATCATCCA
ACAGGAACCTTTGCTGTTCGCGATTCGTCGACTCCTGGGGAATATACTCTGACTGTCCGA
GTTGATGGAACCAATCGACTGGTAAAAATTCTGATATACGACGATAGATGCGGATTTACT
ACCCAAAATCTGGATTTTACAAGTGTAGTTGAGCTCATTGAATACTATCGACATCGGAGT
TTAGAAGATTATAATCCAACATTGAAGACATCCCTGAGATTTCCATTAGAGAAACCAGGT
TCAGAGGATCAAGAAAAGGAAGAAAGTTTCGAAAAGGATGAAGAAGAAGACCCATTGGTA
CCTTACAGAGTCCTTCAGATGTTTGATAAGTACGATTCCGAGCATCAAACTCCAGACTAT
GAATTCTATTCTACTTCATTCGTATTGCAACATTTTATCGAGCAAATGGCTGCAGAAGTT
GAGAGGTCTCGTCTTCGACTGATTACAATTCAGAATTTATTGGAACAAATCGAGGAGAGG
TCCGAGAATTATAATAAAATGAAAAGAGGATTTGATATGGCCGAGAACTTCATCAAAACC
GGCAAGGAGAAGTTCTCGGACTATCTGAGTACTCTGTCCGACAAGGAGAAGTTGAAATTG
TTTGAGAAGATGGACACTTTGGAAGATCGGTATGACGTTGTATGCACATTGAGGAACGAT
ACTATGAGTGGCTTCGAGAAACTGAAAGCAATTAAAGAAGGCTTGAATCACGAAGACGAG
ATTGTTCAAAAGCATTTTGACATCTGGACGAGACGGTTCGACCATTATGTTGCTCTCCTC
GTGAATCATGGGTATGATATGAGTTTTGTTGATAGAACGACGGATTTTGTGAAGCAGGTT
GTTAAAAGGGAGTCGGCAATTATCATTCAGAATCTCCTGAAGGTGGATATGGTCACAAGT
CCGTTCGATTGGCTGACCCACAATAACTGTAAAGAATATGCTGCTGCCATAGTAAACCAA
TGTATAAAAGTTCTTAAGAAACGTGGGACCAAAAATATAAATGGGATCTTCTTAATCCGC
CCCTCGGCTTCCAAACCGGGATGTTATGCGATGGCCATCAGTATGAACGAGAAAGTTTTG
AACTGTCTGATCGATTATCGCCCGCCTTCTGAGACGGAACTGACTCCAGGCTACGGGTTT
TTCAACACAAATCTCTTTTACAGCACTCTCACGGACTTCGTTAGATATTATTCTCAAGTA
ACATTGAAGGAACACAACCCTCACCTCGCAACTACTTTGAGGATTCCTGCATTGAGATTA
GCGGAGCCAAAGAAGCACGGGGGTCATACTGAATTATTCGGAGAAATCGGGGTAAAATGG
CCGATTGATATTGACTTAGCTGATTGTATGTCAGTTAGTGACGGGGAA
>s622 scaffold01078 + [1:20480]  ( 280697 - 287512 ) s622 + 1:670  ( 1 - 670 ) N   3183.00
TTTAATGTTTATATGAAAGATGTTCCCGAATCTGCTCAGATGTGCTTCTTGTTGTATAGT
GCCAACAAGAAAGAGGTGGATGAGGAACCATTGGCATACGTAAATGTCAGGCTATTTGAT
TGGCGGAATGTCTTTTGTCAAGGAAAGAGCACATTTTACTTGAGGAGACCTCCAAAGGGA
TCATCAGTCGCATCTGTCCTACTGTTACCATGTGGTGGAAGTACAAGTCATAATTCTGTC
CGTATAGAAGTTGAGTTCCCCGAGATCCCGGGAAAGGAGTTGGAATTCCCTGATTGGGAA
GAGATTGAAAAATTTAACAAATTTATAAGGCTGCGCCGTGATATTAACGGCGAGAGCGAA
CGCTTGGAGCTGGATCCAATCCTCCTTAATCATGCTTTTTTTAGATTTAAAATCCAAGAG
CTGTTTCCTCAAATGATATTAATTCTGGCCGACTCTCCAATTGTGTATAAAAGTAGGGAA
CGTTTGTGCGAGTTCTACAGTTTGCTCAATTCTTGGCCCCAATTGTATGTGGACACGGCT
ATAGAATTGCTAGATGCTCGTTTCTCGGATCGCTACGTCAGGGCTTTCGCTGTCCGTCAT
CTGGATAAGATCATTGACAACGATCAAATGCAACTCTATTTGTTGCCTTTGGTTCAGGTA
TTTCTATTTTTGTCATGTGTTGATTCTTTAAGTGTTCGGTATGAGCCGTATTCGACGTCT
CCATTGGCAGATATGCTCGTTAGACGTGCTTTGATGGATTACAAAGTCGGCCACACCTTT
TTCTGGTTAATACGATCCGAGTTGTCGCTCTTTCTGTCTGATGATCCCATGAATCTCAAG
TGCAGATTTTCGTTGATGTGTGAAGCCTATTGTAGAGGGAATGCACTTTATCTCGATTCT
ATGGCCAAACAAGTGGTCATGGTGAACAAATTGACTCAGTTAAGCTCCTGGGTAAAGAAT
ATTAACAAAGATGTCGCATCTAAGAAACTAAGAACAGAGCTCGTTAATTGGATGGATGGT
ATGCAAAATATGCCTTCTCCACTGAATCCATGCGAATGCTTGGGAGAGTTGGTATTGGAT
GCATGCAAAGTTCTGGGAAGTGCAAAGATGCCATTGCGGTTACGGTGGAAGAATCCAGAA
CCTTTCTCTTCGCTAACAAATCCCGTTCATGAAATAATTTTTAAGAATGGAGATGACTTG
CGTCAAGACATGCTAACCCTCCAAGTAATGCGGATCATGGATGCCAAGTGGAAGAACTAC
AATATGGATTATTGTTTAACTTTGTATGAGGTTTTGCCAATGGGAGAGAATATCGGGATG
ATTCATGTTGTCCAACATTGTGCTACTTTGTTTCAAATTCAATGTGCATCTACCCAGCTA
GGTTCTACGTTCTCGATGGACCAGCAGCTCATAAATAAGTATATTTATGATTTATGCACT
GAAGAAAAGGTCCTTAACTCAAAACAATACATGGAATGCGTGGATCGGTTCTCGTTTTCT
TTGGCTGGATATTGTGTAGCTACTTACGTTCTCGGTATTAGGGACAGACATCAAGATAAT
TTAATTTACTTTGTCACGGATGGTATCTTTAAGCTTTTCCACATTGATTTTGGTCATATT
TTGGGGCATAACAAAAAGAAACTTGGGATTAACAGAGAAAGAACTGAGTTTATCCTTACT
GATCACTTCCTGCGTGTTGTTTCCCATGGCAAAGACGACTTTAAAGGATCTTACATGTTC
AAGACATTTCGGGAAAGTTGCGCCCAGGGATACCTTGTATTGCATTATCATCGGAGGTTT
TTTCTGGCTCTTTTCAAAATGATGAGATGCATGGGTCTACCGGAGTTGCAACGAGATGAT
GACATTGAGTACCTCTTCACTTCATTGCAGTATGATCAGGTTGAGCGGCAAAACATTCTC
AACAATTTCTTCGAAGTGTTTGATGGGGTTGTGAAACATGATTGGTCTACTACTGTAAAT
TGGTTTTTCCATTCAGTAAAGCATCACAAA
>BUX.s00713.504 scaffold00713 - [1:11264]  ( 1358178 - 1355231 ) BUX.s00713.504 + 1:568  ( 1 - 568 ) N   3123.40
ATGCCCCCTCCCAGTTCGGGAAGTATCTCGAGTTCTGAGAGTAGTCGAATTCAGCCGATG
AGTCATGTCTCGAAACATAAATATCGCCTGAGGTCAGATGTTTGTCTGGCTGGATGGCTG
TTCAAAAGAGGGAATCACATCAAGAATTGGAGGAAAAGATATTTTGTCCTGTTCAGAGAT
GGGACCTTGTTGGGCTACAAGAACGAGGTGACCGACAACTTCGAGGATCCTCTCAACGAT
TTTACTGTCAAAGATGTGCAGGTAATGAGAGCCGAGAAACCCCGACCGAACACTTTCCTG
GTCAGAGGTCTCCAATGGACATCAGTCATCGAACGGATCTTCTCCACCCAGACTTCAGAA
GACCGAGAAATGTGGGTTGAAGGCCTGAGGGCAGTAGCCGCTGCAATTAAGAGTGATCCC
AATGGCCTGGGAATGATGGATGTCACCCAACTACCCATCGATTTCCAACCTCGGATGCAG
ATGGACATGAATTCAGCATCAGCATCGACTTCCGAGACTTCTGGCACGACTGTGGCTGAT
GCCGGAGCAAGACAACAAAAAGAGCAAGAACAACAAGACGCCATGGAGATCGGAGAAGTT
GACATTAGGAACAGGGAGAACGAACACTCTTTGATCACACTGAACGACTTTGAATTTTTG
AAAGTCTTGGGGAAAGGAACCTTCGGGAAAGTTGTTTTGAGTCGAGAATTAAGAACGAAT
CGATTATATGCCATTAAAATTCTGAAAAAAGAGGTTATATTGGCCAAGGACGAACTCCAA
CATACCATGACTGAAAACCGAGTGCTTCAACGATGCAAGCACCCCTTCCTCACCGAGCTA
ACCTACTCCTTCCAGACGGTGGATCGGCTATGTTTTGTAATGGAATTCGCTATTGGAGGC
GATCTCTATTATCATTTGAATCAAGAAGTTCAGATCAAGAAGGAAGGTTTTACGGAGGAC
CGAACCCGCTTCTACGGAGGCGAGATCGTATTGGCCTTAGGTTATCTACACGACAACAAC
ATTGTCTACCGAGATCTCAAGCTGGAAAACTTATTATTGGATCGTTACGGACATATCAAA
ATTGCTGACTTTGGGCTTTGTAAAGAAGATATTGCCTTTGGGGATCGAACACGGACTTTT
TGCGGGACTCCAGAATATCTGGCTCCAGAAGTGCTGGACGATAATGATTATGGGAGATCG
GTGGATTGGTGGGGTCTGGGAGTGGTCATGTACGAGATGATGTGTGGACGATTACCGTTC
TACTCCAAGGAACATGAGAAATTGTTCGAATTAATTTTATCCGGGAATATCCGATATCCA
TCCAAATTGAGTCAAGAAGCGCGACATTTACTCAGCAATCTACTTGTCAAAACTCCTGGT
CAACGTCTCGGCGGAGGTCCGAATGATGCCCGAGATATCCAAGCTCATCCATTCTTCAGG
AATGTTGATTGGGAGATGTTATACCGAAAAGAAATCACACCTCCGTTCATTCCACAGTTG
AGTTCGGATACGGACACTTCTTATTTTGATGCGGAGTTCACTCGAGAGAATGTCCAGCTG
ACGCCTCCATTACATCGAGATGGATCTCTGTCCGTGGTCAGTGAATTGGAAGAAATGCAA
CAAAACTTTGTCCAGTTCTCCTTCCACAATGTGTATCAGAGTCCCGAGGAAGACGAGATG
ATGAGAGCCATTCCCCACATCCCC
>BUX.s00351.340 scaffold00351 + [1:11264]  ( 1521460 - 1522189 ) BUX.s00351.340 + 1:196  ( 1 - 196 ) N   1215.66
ATGGCCGACGACCAAATGCACGACAACATGCATGACCACTTGCAAGGATTGGACATGGAT
TCAGGAAGTATCCCACCGCAGATGCCCCAACAGAACGACGATTGGTATATGGATGAGAGG
ATCAAACGGTTGCTGCTCGATTTACAAAGACATTGGTTGTTAGATTATCAGGCTAGTCGG
GAAAAGGCGTTGATCGAGTTGACTGAGAAGGACAAGGATAACATTCATGAAGATTACTTG
TACATATTAAGTGCCGTCAACCATATATTTTTTCAGCTGCATGCGGAGTTCTTGGCGGAT
CAACAGAAAATCCGGACAGACCTTTTAACGCAATTCAAAGAAGAACTTGACCAGACCAGA
AACGACCTTGAGGCTCGATTCAAAGAGAATTTACAAACCGAAATCAACAAAGTCACCGAG
AGACATCGACGGGAAGTTGCGTCGATCAAGAAAAAGCAGTGGTGTTGGCAATGTGAAGCC
GAAGCCATTTACCACTGCTGCTGGAATACCGCGTACTGCTCCACGGAATGCCAGCAAAGG
CATTGGCCCACTCATCGGCGATTCTGTCGTCGAAGACGGGCGAATAAC
>BUX.s00116.360 scaffold00116 + [1:11264]  ( 935154 - 937236 ) BUX.s00116.360 + 1:559  ( 1 - 559 ) N   2992.99
ATGCTAAAAGATACGATGATCTTTCCTTCCCTGATCTCAATTTCATTATTATTGCTCCTC
TTGCCCGACGCATTCGGCGCCAAACTCAACCTAAACCCCAAACAACTGAACCAGGTTCAC
TCGATATTGTTACATAGTATTCAACAACATGAGCAACACCTTCTCGAACCACTAGTCGAA
AATGAAATTTTTTGTAAATGTAATGTTGAGGAATGCGACACCGAATTGGTCCATATTGCT
GGTCCCACGGCCAGAGGAATGTGTCGAGCACGAGGTGGAGTTTGCAGACAATCGGTGGTC
TACAAGGACGATGGCAGAGCCAAGGCTACCCTAGATTGTCAACCGCCAGAGGCATTAATA
CCCCCCTACAAACCGTTCATCTGTGAGAATATGAATGGAGCCAGTACCAGAGACTTTGTT
TTGTGTTGTAATGAGACGTCCTTCTGCAATGACTATGACGTCCCTGTTCCTAAAATGCCC
CCACAAGTGTCGACCAAGAGTTGGCCATGGCTGATAGTGGTCTTTGTGGTGGCATGTATA
TTCTCGTTTGCGGGTTTGGTGGTCGGAATCTTCTGGTTTAGAAGTCCCCATTCAAAACAG
TGCATGCAGAGTTTCTTGACCTGCTTCCCAGCTGCTCAAAATAGCATGGCTTATTATGCA
GCAAACAGCGGTTTGAATAAACTCCTCGATGACATCGAAGCCCAGACTCGCCATCAAGAT
ACTGACCCAGATTGCGAGAATCAAGTATTAGTCAGGAGAACGATTGCTCGGCAGATCAAA
TTGGTGGAAGCATTGGCCCGTGGAAGGTATGGAGATGTTTGGTTGGGAGATTGGAAGGGA
GAAAAGGTCGCTGTCAAGATATTTGAAGCCCGCGATGAGCATTCATGGCATAGAGAGACC
GAGATCTACTCGACCAATATGCTTCGGCATAACAACCTTCTCAGGTGGATCGCTTCTGAC
AATAAGGATACTGGAACGGCTACTCAGTTATGGCTGATCACTGAATATATGAGGAACGGA
TCCTTGTATGACTTCTTGGAGAAGAACTCAGTCTCTCTAGACGAAGCTGTTCAATTCGTA
CGATCCTTGGCTCACGGACTTTCATATCTCCACACAGAAGTTCCTGGCATTACAAATAAG
CCAGCTATCGCTCATCGGGATATCAAATCAAGGAATATATTGGTAAAGAATGACATGACT
TTAGTGATCGCTGACCTTGGTTTGGCCGTCCGAAATCTTCCAGACGGCATTGATCTGCCT
GACACGAGTAGAGGCGGCACTGTCAGATATATGGCCCCTGAGGTCCTAAATGGCCGAATA
ATGAAGAATTCCTTCAAAGCCTACATGAATGCTGACATGTACTCATTCTCGTTGGTGGTA
TGGGAGATCACACGGAGATCGAGGGTTATCCACAACAACGATCCCCACCCATATCTGGTT
CCATACCAAGAGTTTGTGCCTCGAGAGCCAACAGTCGATGAGATGAGGGACTGTGTCTGC
AGAGAGAGGAATCGACCGACAATACTCACGGAATGGCAGACCAATCCGATCTCGAAAGAA
CTGCAAAGGATAATGGTGGAGACGTGGACAGACCAGTCCAACTCTCGTCTCACTGCTCTC
AACGTTCGAAACAATTTGGATCGATTGTGTGAGAAGGAAAATATAAAAATCATGACA
>BUX.s00579.432 scaffold00579 - [1:11264]  ( 1463022 - 1459162 ) BUX.s00579.432 + 1:1070  ( 1 - 1070 ) N   5246.10
ATGTGGCCAAGGTGTTTGGCTGCCGCATTACCTCTACTATGGCTGATATTCAATGGGATA
CTACTCTATGCGGAGGGTTTCAAGGTGAGAGTTGGGCATATTGGAGCAATTGGAGTGATG
CCCAAGGCCGATGACATCTTGGCCATGTGTAGATCTGAGCTGTGGAGAGAAGGAATTCTG
AATAAAAACTTTGATATCGAAATATTATCTCAAATGGGGTGTGGAGAGTCGTACGAAGGA
GTTGCTGTGGCTGCAGACATGTATCATCAACAAAATGTAAAAGTTTTTGTGGGTCCTTAC
TGTAATGCAGGATACATGGCTTCGAGCACCGCATTCGCCGACAAGACCATCTATAAGACC
ATGGCAAGAGTATCGTTGAGGACAATCAACTCGCTAGCACAGGCTACATATACCGTACTC
AAACACTACGACTGGCACAAGGTAGCAATAGTCACAAATGGAGGAGCGGTTGCCTTTGAG
AGAGTCGCCGCTTTCGAGAATGTCTTCCACAAGAATAATATCAGAGTGCTCAGGAAATTC
ATGCTGGAAGAGAACTCAAACTCGAAACAGATCATTGCGTCTGGAGTTATGGATGATATC
AAGGTTGCAGCTAGAGTAATCATTTGCATCTTCTCGGCGACTCGCGATATGACAAAGGAA
TTCATGCAAGCCGCTAAAGAGAGCGCTCTTAAAACCAACGAATTTGTATTCATTATGCCC
TGGCTTCAGGCCGAAGCAAAGGATTTGTCGCCGTGGATTACACCGGAAGGACAGACGTTA
CAAAATGTGAAAGATACATTCGACAACACCATCATCATTGATGATGTCAATGGATTCGAC
AATGCCTTACTGACTCCGTTCAAGGAACGAATCGAAGCCAACGGACTAAACATTAATGAT
TTGAATTTGCAAAATGTATACGGTTACATTCATCTCTACGACTCGCTTAAACTTTATGCG
CTTGCCGCAACAAAGGCAATAAACGAGACAGAAGATGTGAAAGTTACAACCAACGGTACT
TACATCTGGAATACGATGAGAAGGATGACCTTCCCGGGCCTGGTAAGTGCCGAAGGGATC
TCTTCAGGCACCGTAATCATGGATGATCTGGCCGAAAGAGCTGCTGTCTATGGAGCATTC
TTTGTTAGCGCGAGACAAGAGATCCCGATGAGAATGATCGAGATGAATCCATTGCTTATT
CAAAATTGTGACGGTTTGAAAACGAAAACAGGATGTATGGATCTGAAAGTAAAAGATCTA
GCCACTGGATTCTGGCCTTCTATCGACGGGAAAATGCCCCCAGACGAGCCTGTTTGTGGA
TTCAGAAACGAGAAGTGCGACTATACCCTGACGATAATCATCGGCGCTTTGGCCTTGCTA
CTTATTGTAGCAATGTTCTGCATGTTTATTGTTTTCCGTGTTCTGGAAAACAATTCCTTA
TCCAAGAATTCTTGGCGCATCTTCCGTGATGATATGAGAATCGTATCCACCGAGGAGATG
AAGTCGATGCTTTCCATAGGGAGTTCCAAGACAAAATTGAGCAATATGAATAGATTCGCG
AAGCACCATGCCATCGTCGGGACCAACACCCACGCCTCTTTCCATGTGTACCCACAAAAA
AGACCTATACAATTCTGCAGAGAAGATCTCCAGCTTCTGACTAGTCTAAAGTTGGCTGTT
CATGATAATCTGAATCCATTTCTGGGCATGTCTTTCAATGAGAAGGAGGAGATGCTCATT
CTATGGAAGTTTTGTTCTCGGGGTACCGTACAAGATATAATCTACAATGAGGAAGTCGCC
TTGGATGAGAAGTTCCATGCCGCGTTCGTTAGAGACATCACTCTGGGTCTTGAATATCTT
CATCTCTCAGCCATTGGATACCACGGTTCTCTGACACCCTGGTCCTGCCTAATTGATCGA
AACTGGATGGTAAAGTTAACTGATTACGGGGTTGCCAATCCAATCGAAAGATGGGAAAAA
CAAGGATCAATAACTAAGGAGGAACTTAAGGATGGAGAAGAACGAAGTGGCGCTCTGCAA
GCAACTAGTAAGACCAAATTAAACGAACCTATAATTTCAGACGACCTTTACCGTGCTCCT
GAGATGCTTCAGGTAGCTGAAGTCAACAAGCGAAGAGGAATGGAACAGGCCTGGAAGAAA
CAAACGGCCAATCGGCTACAAGCTGGAGATGTTTATGCCTTCGGAATGGTCATGTACGAG
ATTTTATTCCGATCTCTGCCATTCCCCGAGAACACAAACGTCTCCGAACTATGTGAATAT
GTTAAAGATGGATCCAAAACATTAAAACCATCCATCCAGGACAAGACCAAAGTCCATCCA
GATCTTGCATCATTACTTCAGGATTGTTGGAGTACCAATCCCGAGATCAGACCAAGCATC
AGAAGGGTCCGATTGAACACAGAAAACTACTTGAAAGTAAAAGGAAGTTTGGTGGATCAG
ATGATGAGAATGATGGAACAATATGCAAATAATCTGGAAAAACTGGTGCAAGAGAGGACT
GGAATGCTTGAAGAGGCCAATCAACGTGCCGATAAACTTCTCAGTCAACTACTACCCGGT
TACGTGGCTAATGAGCTAAAGATGGGTCGGGCCGTCCCCCCGAAGACTTTCCGTCAAGCC
AGTGTCTTCTTCAGTGATATTGTTGGTTTCACAACGCTGTGTTCCAACTCGACTCCACTG
GAAGTGGTCACAATGTTGAACAGTGTTTATACTGGATTTGATGATATTATCGCAAAAAAT
AAGGTCTATAAGGTGGAGACAATCGGAGATGCCTACATGGTGGTGAGTGGGATCCCTCAA
GAGAATGGCACAAGACATTTGATGAGTCTAAGTGACGTCTCCTTGGACATAATGCAATAT
CTTCGAGATTTCGTGATTCCCCATCGAAAAGACAAACGAATTGTCATCAGAATTGGGCTT
CATACCGGCCAAGTTGCCGCCGGTGTTGTTGGACTAACGGCTCCGAGATATTGTCTATTT
GGGGATACTGTAAATACAGCATCTCGAATGGAATCTACTGGATCTCCAGGTCGAATTCAA
GTCAGTGACGCCTTCAAAACAGGTCTTGATCAATATTATCCCGAATTTGAGACCATTCAG
CGGGGCGAAGTCGAGATAAAGGGCAAAGGGAAGATGACAACTTATTGGTTGGAGGGGAAG
AGAAACCAAGATACCGTTTCCCAGTACCTCTCCGTCAATCAACAAAAAACCGAATTGGGC
ATC
>BUX.s01144.260 scaffold01144 + [1:11264]  ( 1070819 - 1075997 ) BUX.s01144.260 + 1:1071  ( 1 - 1071 ) N   5617.55
ATGTTTAGGAAAAACATCGTCGAGGAGGAGACCTGCACACAAACCCAGGGCACGGCCCCG
TTGGCCGCTCAGATTTTGAGCGATTTCTACACCTCCGGTAAAAAATATGACGTCATCTTC
GGACCCATGTGTGATACCGAAGCGGATATAATATCGAGGGCGACAAGGGGAATGGACACA
ATCCAGATAAATTTCTGGCACGATGTGAAGGCAACTTCTGAAGATGGGGATGCGATCCAG
GTTTCTACAGACTCGGCGACCAACACTGGACTCAATGTCGTCGCCGTGATGCAGATTTTG
GATTGGTTTAAGATGGGAATAGTCTCATGTTCCTTGTGTTACGGCGCTTATACTCCAAAA
TTTGGACAATACGAAGAGTTGCATCCATTTGTCGCCGAATTTAAGAAGACATTGGTGGAA
TCTTCGGCTGACATTCAATTTGAGCATGATATCACACCAGATCAATTACAGGGGCCAGTA
TTACAAGCAGTTGTCGACCAACTAACTGCGGCTTCAAGGATCATGCTCCCAGCCTTTGGC
AATGAACTGAGCAATTACAAGGAGTTTATGCGGTTATATACTCAAAAAGACATCCCAAAG
GAAGAATACGCCGTAATCATTGTCCTAGAACGCATGCCAACATCCTTTCCATGGATTGAA
GGAGGGAAGATCAACATGAATATATTGGAGTACTTTCAGCAAACCATCATTATTGTAAAT
GACATCAACAATTACTCTGCAGCACAACAATCGTTTATCAGTGAGTCTGGAGTCTCGGGA
AATGATGACGTTATGAACACACATCTGCGACTCTACGAAGCCATTTACAGCTATGTCACC
GTACTCGAAAAGACCTTGAAAGAGAAAGGAAAAGGAGCCCCGTTTACCAATTCAACGGTG
ATGAGGCACACTTTCGAAGACTATAATATCAGCGGCCCATTCAGTCAAATGATCTTCAAC
AAAATGGGGATCCGTATTCAGCCCTTCCGGGTGTTCATGGTCTCCAATGAGACTGACGAT
CCAACCCGGCCAAATATGGCCGAGATTATGAAAATAAATGTGAAACACGAATGTTCTCAA
GACTACGAGTACGAGGACGATTCCAATATTGGAAGGACTATCTACGATCATTCGGACTGT
TACAGATTGGACGTAGACTTAGTCGAAGATCGTCGTTTTCTCCTGAATCTACTGCCTCCA
GACATGCCCTCATGTGGATTTGATGGCAAAGATTGTGACCAGAGGGGTACCATCTTGATT
CTGATCGCGATTATGACTGCAATTTGCTGCGCGTTCATGGGATTTTTGTGTGTGAGAAGG
ATGAAGACAGGAGAAACAGCCAGAATGCCTTGGGCGATCCAATCACCCACGATCAATTTT
TTAGACATTCCTTACACTCGACAGTCAGTTTCGAAATTTGAAGACCTTGAAATCCACAGT
GTCAACTCTCCTCGACTGGACGCCAATCCCTTCGAAGATGAACAAACAATCTATGCAGGA
CGTTATCGGCATGTTGGGACAATTGGTCAGGGATTTGTAATAGTCGAGGCATACAAACTC
AAGGAGAAAATCATGTTCGACAAAAGGGACATGCACATGCTTTTTCAGATGAAGCAGTTA
ATCCATGACAATGTGAACACATTTATTGGACTGAGTATGGATCGGGCGTCCGATTTTTAC
GTCATTTGGAAGCACTGTCTGCGAGGAACTTTGACTGATATCATCGCGAATAGTAACGCT
GGGCATCTGCCTAAATTTGACCGGGATTTCCAGAGTGCTTTTGTTCGAGATATCATCAGA
GGTCTAGATTACATCCACAGTTCAGCCGTTGGCTATCATGGCGGTCTGACGGCCGAACAA
TGTCTAATCGACTCCCATTGGATCCTCAAAATCTCCGGTTTCGGTCTTCCCAGAATGCTC
CATCGATGGCGGAACACGGGAATGCTGGCAGGTCGCGGAGGTGCTCCGATGATCCCCAAT
TCCGAACTCCATTATTACGCGCCAGAAGCGAGAAGGGCAATAAAATTGGCGGTGCAAAAG
AACAAACCGGAAGATTTGGAGTTCCCAATGAAGGAAGGACAGGCCCATGACATGTACGCA
TTCGGATGTATTCTATTCGAGATCTTGTACAATCGAAAAGTTGTGGAGCTGGAAGACGCG
TTGGATACGAATACAGATGCTGATGAGGATTTGGGAATATTCAGTGAAGCGGCCGAAGAG
ATGTTGCCGTTGTATCCAACGTTCCCCGAAGAAGTGGACATGCATCCAGATCTGGTCTCG
CTGATGCATCGGTGCTTCAATGGCAAGCCGGATCAGAGACCAGACGCCAATATGTGCAGG
AAAATCACGGATGCAACCTTGAAAACACCCGGCTCTTTGGTGGATCAGATGATGAAGAAC
ACCGAAAACTACACGAATAACCTCGAAAATTTGGTCAGTGAGAGGACTGGACAGCTTCAG
ATCGAACAGAAAAGATCCGATGAGATCCTTCAAGAGCTGTTGCCTCGATCCGTGATCACC
GAACTCAAACTTGGGAAGACCGTAGCTCCAAAACTCTACAAGTCAGCGACTATAATGTAC
TCGGATATTGTCGGATTTACCTCACTTTGTTCGGAAAGTCAGCCCATGGAAGTTGTCAAT
CTGTTAAATGGAATGTTTACGGCTTTTGATAACGTAATTGGACAACAAAAATGTTATAAA
GTAGAGACGATCGGAGATGCCTATATGGTTGCATCTGGAGTACCGGAGAAGCTGCGGAAC
GAACATGTCAAGGAGATTGCCTACACAGCCCTCAAGCAGAGACAGTTCCTTTTTGGGTAT
GAAATTCCACATCGACCTGGTCAGCGGCTGCATTGTCGTTGGGGCTTCAATTCTGGGAGT
GTTTTCACAGGTGTTGTTGGTGTTACAGCCCCGCGATACTGTGTTTTCGGAGGAACGGTA
ACATTAGCGGCGAAAATGGAGAACTCCGGGCAACCGGATAAGATCCAAATGACGTTGAAG
AGCCAACAGTTGCTGACAGAGCGTTATCCAGAATTTAGGACGACTTCAAGAGGTGGGGTT
AAACTGGAGGGAATCGGGACCCTTCTGACTTACTGGCTTGATGGGATAGATGAAGATCTG
GCTAGTGGTCGCGTTGATGCCGATGCGAGTGCTGCCGAGGACGATGATATGGAAGCAATA
CCAGAAGACGCGAGGGCAACCGACATCGAACAT
>BUX.s01092.135 scaffold01092 - [1:20480]  ( 842877 - 838412 ) BUX.s01092.135 + 1:1115  ( 1 - 1115 ) N   5923.89
ATGAGACGGTACTCTTCCAGTTTTCTCCTGTTTTTACTCGTTTTCTCGAGCTTCAATGAT
GTTGCCAGGGCGTTGAGCGAGGAATTCCCTTCTGCGTATCAAATCAAGGCGCGGGTGAGG
CGGCAAGTCTCCAATGCGACTTCACGAGCGGCTGAAAAGGAGTTCTCCAAGTGGGGGCCT
TCCATGGAAATCAAAGTGGACAACAAGGGAAAAGCGATCGTAAAAATTGGCCACATTGGA
GCTGTTGGCGCGTTGCCGAATGAAGACAAGATTTTGAACATTAGTCGAATGCAGCTGATC
GATGAAGGTGTCTTAGGACCGGATCTGGACTTTGAAATCTCATCCAGAATGGGCTGCGGA
GAAGCTTTTGAGGGAGTCGCCGTTGCGGCGCAAATGTATCATGCTGAAGGGGTACGTTGT
TTCATTGGTCCGTACTGTCACGCCGAGCTGGATGCTGTAGCCAAGATGGGGGCGTTCTGG
AATATCCCGGTCATTGCATATATGCCCACAACATCAGCGACGACTGATCGCCGGATTTAT
AAGACCTTGGCCAGAACTTCGTCCAAGAATGTCAACTCTTTGGCGAGAGCGGTAATTCGG
CTGGTGGAGCATTACAGTTGGCTGAGAGTGGCGATTGTGACCAATGCTGGACAGCTTGCT
TATGATAGAGTTCAAGCGTTTGAGGAGGAGTTCAAGAAGAGCAATATCCAGATGGTGAAG
AAGGTCATGTTCGAGGAGAATGCCAAGGCTGAAGATATGATTCGCGATCAGCAAATGCAG
GACTTGTCGAGTGGAGCAAGAATTATTGTCTGTATCTTCTCCCAAACCCGCGACATGACT
CGCGAGTTTATGCAGGCCACTGTCAAGCTGAATATGAATAATCCCGAATACGTCTATCTG
CTGCCCTGGCTCCAGAATGGTCCGAAAGACGCTTCGCCGTGGATTGGCAAAGCCGGCGAG
ATGTTACAACAGGTGAAAGACCATTATGCGAATGCGATTATCATTGATGACGCAAACGGA
TTCGACGACGCCCTGCTAAACGGCTTTCTGGAACGCGTCGGGAACTTTGGGCTGACCGTG
GATGATCTGGATAGATCGGACATCTTTGGCTATCTCAATCTCTACGACTCCCTGAAACTC
TATGGCCTTGCTGCGCGAAAAGTGTTCTCTCAAAACGGGAACAACGCCACCGCGATTACT
GACGGGCGTCTTATTTGGAATGCAATGCGTCGCATGAGTTTTGAAGGTATTGGTTCTTCT
ATAGGAGCGACCGGATCCGTCCTCATGGACGACTTGGCGGATCGAGCGCCCGTTTTCGCG
GCCTTCTACGTGGCACCAACCAGGGACAAGCCGATGAAAATGGTTACAATGACTTCGTAC
GCGGTTGCCGGCTGTGATGGGCTGGCTAATCGGACGGGATGCTTTGATTTGAAGCTGGCC
GATGTAATGACCGGATTTTGGCCGAGTGAGAATGGTTCTCTTCCCCCTGACGAGCCTTAC
TGCGGATACCGAGGGCAACGATGCTCGTACACCATGGAAATTGCATTTGGCTCCTCCGCA
TTGACATTAATTGTCATCTTCTTGTTCATCTTCCTGTTGTATCGGCATTGCCAAACCAGA
GCGTTGAACCGAATGCCATGGCGAATTATGCATGAGGATTTGCGATTGATTGACGATGAC
CAGGCCAAGAGTTTGCTTTCACTTGGCAGCGCGAACACAAAATTGAGCAACTTGAGCATC
GGCATGAAAAAGCACGCAATCCTTGGAGTGAACACTCACGCCACGTATCACAAATACGTT
CAGCGTCGACCAATCAAGTTCAGGCGTGAGGACTTGGCGCTGCTAACCCAGATGAAACAA
GCCATTCACGACAACTTGAACCCTTTCTTGGGAATGGCCTTCAACGAGCGTGAGGAGATG
CTGGTTGTCTGGAAATTCTGCTCTCGTGGTACGGTGCAAGACCTGATCTACAACAAGAGC
ATGGCGTTGGATGAGAACTTTCACGCCGCTTTTGTTCGTGATATTACTCTTGGACTGGAG
TATCTGCATCTCTCACCAATTGGCTATCATGGATCGCTGACTCCCTGGGCATGCGTCATC
GATAGGAATTGGAGTGTGCGGCTGACCGACTTTGGAATTGCCAGCCCATTGGAGCGCTGG
GAAAAACAGGGGCTGATTTCGATCACCGGCGTTCAAAGCGATGACGACAAGTCGCAGGCG
GCTCAAAGGACTTCCGCATTGTACATGGCCCCAGAGTTGCTGAAGAACCGAGAGAGCAAC
AAACAGCGGGCCGCGGATCAAAAATGGGTCGCGCAGTCCGGATCGCGCCGGCAAAGCGGA
GATATCTACAGTTTCGGAATGGTCATGTACGAGATTCTGTTCCGATCGTTGCCATTTCCC
GAAGGCACGGACATTAATGGTCTGGTTGATGCGGTCGCCGATGGCTCTCGACATATCAAG
CCGGTTGTTCAGGATGAAATGAAGATTCATCCGGATCTAGCGGCTCTTCTGATCGATTGT
TGGTCGAGTAACCCGGAGATCCGACCAAGCATTCGACGGGTCCGGCTGAACACGGAAATG
TGCTTGAAAACCAAAGGAAGCTTAGTTGACCAAATGATGAGAGTGATGGAACAATACGCC
AATAATCTCGAGAAGCTCGTCAAGGAGCGGACTGGGATGTTGGAAGAGGCCAACCTCAAA
GCCGACCGACTTCTCAACCAGCTTCTGCCGCCCTATGTGGCCAACGAGTTGAAAGTCGGG
CGTTCCGTCCCGCCGAAGCTCTTTTCTTCCGCCACTGTCATGTTCAGTGATATTGTTGGG
TTCACGACGCTCTGTTCAAGCTCCACTCCTCTAGAGGTCGTGAATCTTTTGAATGGGGTT
TACAGCGGGTTTGACGAGTGCATCCAGAAGAACGGAGCTTACAAAGTGGAGACCATTGGG
GATGCGTATATGGTGGTGTCCGGTATTCCGGAGGAGAATGGGACTCGGCATGTCATGAAT
ATTGCTGATATTGCGTTGGATATGAGAAAGTTCCTTGAGAGCTTCGAAATCCCTCACCGC
AAGGACAAGCGCATAAAGTGCCGCTGGGGCTTCCACACGGGCCAAGTGGCGACCGGTGTG
GTCGGAATGACGGCTCCACGATATTGCCTATTCGGCGATACGGTAAATACCGCGTCTAGA
ATGGAGAGTACCGGCTTGCCGGATATGATACAAATCAGCCAACAAGCACAGCATCTACTG
ACTACGACCTATCCGATATTCGTCACTTCCAAGCGAGGCGAGGTGGAAATTAAGGGAAAA
GGCCTGTGCATCACGTATTGGCTGGATCGAAGAAGCGACGAACAA
>BUX.s00579.370 scaffold00579 + [1:11264]  ( 1267331 - 1271244 ) BUX.s00579.370 + 1:997  ( 1 - 997 ) N   4352.89
ATGTTGGTTATTGGAAGACTCGTGTCCCGATGGAACGTCCCCATCATTGCTCATTTATCC
GGCGACGATGCACTCTCAGATCGGTCAGTCTTCGACACTCTCGGATCTGTGGCCTTGACA
TCGGCCACAGAAATGGCCAGGGCGACTTTAACGTATCTAAAATTATATGGATGGAAACAA
GTGGGACTGGTTAAGGCCAGCATCAACTTTGACCGATTAAGCTTGCATTCCTTGAAGAAT
CTGCTGAAAGACCACGGAATTGAGATTAATATTGAGATCGATCTGGATCCATTCATGACG
CCGGACGAAATCATCGCTACCGGAAAGCTGAAGCAGTTGAGAAACAAAGCCAGGGTTATC
ATTGTCGAAATGGGTATGGATTTGCATACGAGTAGATCTTTTATGGTTGCTGCTCATCGT
TCGGGAATGAAATCTCCAGAATACGTCTATGTGATTCCTTGGCTGGCTCATTTACACGAT
CACTATCCTTGGGAAGCCAGCAATGTGGATAAAAACGAAGTGAGGACGGCCTTTGAAGAT
GCCATTGTCATCACCGCTCATGGCTATGACAAGAAATTCGTCGAAGAATTCGAAGTCAGA
TTCTCAAAAGTCACCGGGATCATCAGCAGTTACTACGCTACTCTCTCATATGCCGCCTTA
TACGACGCTTTGTTCCTTTACGGCCTAGCTATTCGAGATGCCTATGATGAGACTCAGAAT
GCGTCTATTTACATGAATGGAGCCTACGTTTGGAGGAAGATGTGTGGCCGTCAATTCATC
GGAAGCACTGGCCAAGTCCTCATGAACAACAAAGCAGTCAGAGTACCGAGTTATGCGACG
TATTTTGTGAAGAATGGGACGGTCAGAATCGTAGTAGAACTTACAGCGAGGTTGAGTGAC
AAGGCCAAATGCCAGGCATCTGAGAGCGATTGCTCTGAACATGTTGCTCATGAAGTAATG
CCCCATTATTGGAGTTCATATGATGGCGCGATGCCTGCTGATATGCCCAAATGTGGATTC
GACGGAAGCCTGTGTGATTACACAATTGTGTTCGTAATCTGCGGGTTCTTGGGATTCTTG
GCCATCGCGATCCCACTGGGTTATTTCATTTACAAGAAAGAAAAGGAGAGATTACTGTAT
GATATGACATGGAGAATTCCCAGAGAACAAGTCAGATTACTCGAAGGAAATGCTGGAGGC
CGATCTGAATCATCGATTGGCAAATCAACTTTGGGATCATCGGCTGGCGGGAGTATTGGA
TCGAGGATTAACAGCCGACTCAGCGCCAAACAGGCTATTGCAAACGGAGTGAGATGTGCC
TACAAGAGATATCAACAGACAAGGAACATCAGTTTCCCCAAAAACGATCTATCTAGACTA
AAAGAAGTAAGATAACTTCAGTATTCAATATTGCAAATTCAGCTAAAACTAATTGAAAAC
GACAACCTCAACAAATTCTATGGAATGTGCTTCAACCAGCAGAATGAAGTGATTGTCCTT
TGGATTCTGTGTCAACGTGGAAGTTTGGAGGACGTCCTATTCAACGAAGAACTTAAGATC
AGCAGGAATTTTCAAATCTCATTCGCCAAGGATGTCGTCAAGGGACTTCATTTCCTCCAT
CAATCAGTGGTCAAATATCATGGAATGCTATGTCTTCAAAATTGTTTGGTCGATTCGAAT
TGGACGGTGAAATTGACCAACTTTGTAACGGAGGAAGTAATCGGAGATAAGTTGAGGCAC
AATGAACTCAAATTGATGGTCATGAAAGTGAAGAAACCGAAGAAAAAAGGAGGAAAAGAC
AAGACAAACGGAAAGGATAAAGAGAAAGAATCGGATTCTGGATCTTCTTCCGAAGAAGAC
ACGGAATCCAAGGCATTGCATCAGAAGGCAATGAGCAAAAAGTATATCCAACAAGCTCCA
GAGATCATTCGCGAGATAATAACCACCAAGTTCATTCCTCCAGGAAGTCAGGCTGCTGAT
ATGTATAGCTTGGGGATGGTCATGTATCAAATTTTGTTCAAACTGGAACCATTCCATGAG
AGGAATCAAGGACCATCAAGTAAGAAAAGTTTAATCATGGAGATGATTGCCATGGCCAAC
GACGATGATCGTATAATCCGGCCAACATTTCCGAATCAGCAAAACCTCCCATCAGAAGAA
ACTTACAATCTCCAGTTACTCTCAGCCATTGAAGCTTGCTGGTTGGAGATTCCTGAAATG
AGACCAAATATAAAAAGAATGAAAACTATGGTTAATAGTAACCTCAAATCAACAGCCAGT
GGAACTCTGGTCGACCAAATGATGAAGATGATGGAGGATTACACAACTAACCTGGAGCAG
CTTGTAAAAGACAGAACGGCCATGTTGGAGGATGCACAACAACAAGCTGATAGATTATTG
AAAAATATGCTTCCTCCTTCAATTGCCGAGGATCTCAAAGTGGGTAAACCAGTGATCCCC
CAACTCTACCAAAACGCCACTGTTTTGTTTTCGGATATTAGAGGATTTACGAGGATTTCA
TCGACTTCCACACCTCTCCAGATCGTCACGTTCCTCAATGATATGTTCTCTGGATTCGAT
GCAATCATCGCAAAACATGATGCTTACAAAGTTGAGACTATTGGAGATGCTTATATGATT
GTGTCCGGAGTCCCCAAAGAGAATGGAAATGCCCATGTTATGCACATTTCTGAGATTGCA
CTCAAAATGAGGACGTTTGTATCCAACTTCAAATTGGCCCACAAACCAGATGAATTGATG
ATGGTGAGAATTGGATTTCACAGTGGTCCAGCTGCTGCTGGAGTTGTTGGTTTGGCAGCT
CCAAGGTATTGTTTATTTGGAGATACGGTGAATATGGCCAGCAGAATGGAATCGACTGGT
TTGGCCAACAAAATCCAGGTATTTTTTGAATCCTGGCAGTTCAAGTGTAATATTTTTAAT
ATATTTTTCCTTTTTTTAATCAGCGAAGCTTCCTATAATCTGATCCGCTGCTTCTACCAA
TACTTCATAGTGAACGAGCGCGGGAAGGTAGAAATAAAAGGAAAGGGAGAGTGCACCACC
TACTTCCTCGAGGGCAAAGAGATGCATGGCCGCAAGAAG
>BUX.s00579.370 scaffold00579 + [1:11264]  ( 1262662 - 1266238 ) BUX.s00579.370 + 1:997  ( 1 - 997 ) N   3027.83
ATGTTGGTTATTGCCCGTTTGGCGTCAAGGTGGAACGTGCCGATTGTCGCTCACTTGTCT
GGTGATGACGCGCTTTCCGATCGATCAGTCTTCGATACTCTCGGATCCGTGGCCTTAACG
TCGGCTACAGAAATGGCTCGCGCAACTTTAACTTACCTTCAATTGTATGGGTGGAAACAA
GTGGGTCTGGTCAAGGCTAGTGTGAACTTTGACCGCCTGAGTTTGCATTCCTTGAAGAAC
CTGTTGAAAGACCATGACATCGATGTGAATATTGAAATCGAGCTGGATCCTTTTATGACT
CCGGATGAGATAATCGCTACGGGAAAACTGAAGCAGCTGAGAAATAAGGCTAGGATCATC
ATCGTGGAAATGGGGATGGATCTGCATACAAGTCGCGCTTTCATGGTTGCTGCTCATCGA
TCTGGAATGAAGACAAACGATTTTGTTTATATCATACCTTGGCTTGCTCATATGCACGAT
CATTATCCCTGGGAAGCGAATAACATTGACAAGAATGAGGTCCGTCTGGCTTACGATGAG
ACGATTGTCATCACGGCTCATGGTTATGACAAGAAATTCATTGAAGACTTTGAGCATCGC
TTCTCCCAACTGACAGGAATCATAAGCAGTCATTATGCCACTTTGTCATATCTCTCCTTA
TACGACGCTCTCTTCTTGTACGGATTGGCTGTTCGAGATGCTTATGATGAGACTAAGAAT
GCTTCCATTTTCTTGGATGGAGGTCTGATCTGGAAGAAGATGACGGTAAGGCAGTTTATC
GGAGTGTCGGGCCAAGTACTCATGAACAACAAGGGAGTTCGAGTACCCAGTTATGCCACT
TATTATGTGGTCAACGGAACGATGAGGATTGTGGTCGAGTTGACAGCTCGGTTGATGGAC
AAGGCCAAGTGCGCGATAGCTGAGAATGATTGCTCGGAACACGTCGCCCACGAAGTGATG
CCTCATTATTGGAGTTCTTATGATGGAGTGATGCCCCCGGAGATGCCGAAATGTGGATTC
GATGGAGGACTTTGTGATTACACACCTTTCTTTGCGGGTGCTGGTGCTGTGATTTTCTTG
GCTGTGGCAATTCCATTGGGTTATTTCATCTACATTAAAGAGAAAGAACGGATGTTATAC
GACATGACATGGAGGATTCCCAGAGAACAAGTCCGTCTTCTGGAACATGGAACCAACTCG
AGAAGTGAGAGTTCCATCGGGAAATCGGTGACCAGCGGCTCTGTCAGCGGGTCCATAGGA
TCTAAAGCGAACAGCAGGCTAAGTGCTAAACAGGCTGTTGCCAACGGAGTGAAATGCGCT
TTCAAACGATATCAGCAGACCAGAAACATCACCTTCCCCAAATCTGATTTGTCTCGACTT
AAGGAGGCAAGTTTACTGGATCAGAAAAAAGAAAAAAATCTTCACGGGGAGAGAGCAGAA
ATTTGCGCAATATTACGCAATGGTACGCAATTTGAGACAAGAATTGCGCATTTCTTGTCT
AGAAGCCTAACAGACAAGAAATGGCGGTTTCTGGCCACGAAACCCGATTTGATTTGTNNN
NNNNNNNNNNNNNNNNNNNNNNNNNNNNNNNNNNNNNNNNNNNNNNNNNNNNNNNNNNNN
NNNNNNNNNNNNNNNNNNNNNNNNNNNNNNNNNNNNNNNNNNNNNNNNNNNNNNNNNNNN
NNNNNNNNNNNNNNNNNNNNNNNNNNNNNNNNNNNNNNNNNNNNNNNNNNNNNNNNNNNN
NNNNNNNNNNNNNNNNNNNNNNNNNNNNNNNNNNNNNNNNNNNNNNNNNNNNNNNNNNNN
NNNNNNNNNNNNNNNNNNNNNNNNNNNNNNNNNNNNNNNNNNNNNNNNNNNNNNNNNNNT
CGCGCCTCGGAATCGCCCATCATCGCTTTGCGACTGCAAGCCGCGGCTGGGGATTTGGTG
CGCGACAGCGGCGAGACGAAATTGATGGAAATGATCTCCATGGCCAATGATGATGATCAA
ATTGTCCGTCCATCCTTCCCCAATCAACAGAATATGAATTCTGAAGAGGCTTATAACCTA
CAACTTCTCTCAGCCATTGAAGCCTGCTGGTTGGAGATCCCAGAGATGAGACCAAATATA
AAAAGAATGAAGAGTATGGTGAACAGTAACCTCAAATCAACTGCTTCCGGTACTCTGGTT
GATCAGATGATGAAAATGATGGAGGATTACACAACTAACCTGGAGCAACTTGTAAAAGAC
AGAACGGCCATGTTGGAGGATGCACAACAACAAGCTGATAGATTATTGAAAAATATGCTT
CCTCCTTCAATTGCCGAGGATCTCAAAGTGGGTAAACCAGTGATCCCCCAACTCTACCAA
AACGCCACTGTTTTGTTTTCGGATATTAGAGGATTTACGAGGATTTCATCGACTTCCACA
CCTCTCCAGATCGTCACGTTCCTCAATGATATGTTCTCTGGATTCGATGCAATCATCGCA
AAACATGATGCTTACAAAGTTGAGACTATTGGAGATGCTTATATGATTGTGTCCGGAGTC
CCCAAAGAGAATGGAAATGCCCACGTTTACCATATCTCTGAGATTGCGCTGAAAATGAGA
ACGTTTGTATCCAACTTCAAATTGGCCCACAAGCCAGAGGAAGTGATGATGGTGAGAATC
GGATTCCACAGTGGGTCTGTGGCTGCTGGAGTTGTTGGTTTGGCAGCTCCAAGGTACTGT
TTATTTGGAGATACGGTGAATATGGCCAGCAGAATGGAATCGACTGGTTTGGCCAATAAA
ATTCAGGTAGGTTTCCGATTAATTTGATTTTTAATCAAACGGATTTAGATCAGTGAAGCC
GCCTTCAATCTCCTCCGTTGCTTCTATCAGAACTATCTTCTCGTGGAACGTGGCAAAGTT
GAAGTCAAGGGCAAAGGAGAATGCACAACATGGTTCCTGGAAGGAAAGAAGAAA
>BUX.s00110.65 scaffold00110 - [1:20480]  ( 253589 - 250397 ) BUX.s00110.65 + 1:748  ( 1 - 748 ) N   3932.72
ATGGGTTGTGGCGAATCTTTCGAGGGTGTTGCCGTCGGCGCTGACATGTATCATCAGCAG
AATGTCAAGGCTTTCATTGGCCCCTACTGCAATGCAGAAATGGACGCAGTCAGCAAGATG
GCGGCGTTCTGGAATGTCCCCATCGTTGGCTACATGGCTGCAGGCACCGCATTCTCCGAC
AAGACAATCTACAAAACCACCGCTAGAGTTTCGCTGAGAACCATCAATTTTATGGCTGTA
GCCACTGTCGCTGCGTTGAAGCATTTCAAATGGCAAAAAGTTGCAATTGTAACCCAAAAC
GGAGTCGCAGCGTTGGAACGAGCTCAAGCCTTCGAGGCGGTAATGCACCAATCCGGAGTT
CAAGTCATCAAGAAGGTCATGTTTGATGAAAACAGCCAAACAAAGGACATTCTGGCCTCT
GGATACATGGAACAACTAAAACAAAGTGCAAGGGTCATTGTCTGTATTTTCTCGAACACC
CGCGACATGAACAAGGAGTTTATGAGTGCCGCGACTGCCGCTGATATGAACAACCCAGAA
TTCGTCTATGTTCTTCCGTGGCTGCAAGCCGAAGCCAAAGATCTGCCTCCGTGGATTGGC
CCAGACGGACAAACTATGGCCAATGTGAAATCCCATTTTGGCAACTGTATTATCATTGAC
GACTCCACCGGCTTCGAAAACACCCTATTAACGCCGTTCAAGGAAAAGGTGTCGAGCTTC
GGGCTCAACGTCGAGGATCTGAATCTTGAGAATATCTACGGTTATATCCATCTCTATGAC
GCGCTGAAACTTTACTGTCTGGCTGCTCGGAAAGCGATTAGTGAGACGGGAAAACTAAGC
GTGATTGACGATGGAAAAGCGATCTGGAATCGGATGAGAAGCTTCTCGTTTCCCGGCCTC
GTCTCCGCGGCTGGAGAATCCTCCGGCACGGTGCTGATGGACGATTTGGCCGAGAGAGCG
GGGGTTTTCGCCGCATTTTATATCTCGACTACGAAAGAAGAGACGGTCAAGGTTGTGGAG
ATGACACCCGTGCCGCTCAAGAATTGCGATGGGCTAGTGAACAAGAGTAGCTGCATGGAA
TTGCGACTAAACGACACAATCACTGGATTTTGGCCTTCGTTTGACGGCCGCCTTCCGAAA
GACGAACCAGATTGCGGATTCAGAGGAGAAAGATGCGATTACACCTTGCTCATGGTTGGA
GGTATTCTCGCGATAGCAGCGGTAGTACTGGCGCTTTGCGGCTTCTTGCTGTGTCGAACC
TTGGAGAACAGTGCGTTGGACAAAAATTCGTGGCGCATATTCCGCGAGGACCTAAGGCTC
ATCAACTCGGAGGAATTGAAGTCTATGCTTTCCATTGGATCCACTAGAACAAAGCTAAGT
AACGCAACCAAATTTGCGAAGCATCACGCAATCATTGGAACCAATACGCATGCCTCATAC
CACGCCTATCCCCAACAACGAATGATCAGGTTCGTTAGGGACGACCTTCGCCTCCTGACC
CAAATGAAATTGGTAGTGCATGACAATTTGAACCCTTTCCTTGGGATGTCCTTCAACGAG
AAGGAGGAAATGCTCATTTTGTGGAAATTCTGTTCGCGTGGAACAGTTCAAGACATTATA
TACAATGATGACGTATCTCTGGACACTAATTTCCATGCCGCTTTCGTTAGGGATATTACT
TTGGGTCTGGAATACCTCCATACCTCGCAGATCGGCTATCATGGATCTCTGACACCTTGG
TCTTGCCTAATCGATCGAAACTGGATGATCAAACTGACGGACTACGGAATCGCCAACCCC
ATTGAACGTTGGTCGAAACAAGGTGCTATTGGACAAGAATCCTTAATGGAAGATGACGAG
AAGAGTGGCGCTATTCAAGCGACAAACACGTTGTACTGTGCGCCGGAAATGCTGCAGAAT
CGGGACAACAACAAGAGAAGAGGAATGGATCAGAACTGGCAGAAGCAGGCGCTAAACAGA
CTGCAAGCTGGTGACATCTACGCATTCGGAATGGTCATGCACGAGATTATGACACGGAAA
CTGCCCTTCCCCGAAGATCAGAATATCTCAGATCTCTGTGGCTTCTTGAAAGACGGCACA
AGAACAGTGAGGCCACAGGTCCAGAAGAATGACACCATCTCGGCCGATTTGGTGTCTCTG
CTAGAAGATTGCTGGTCTAGAAACCCAGAATTGCGGCCCAGCATTCGGCGTGTCAGGCTG
AATACCGAGCATTACTTGAAAGTG
>s635 scaffold00579 - [1:11264]  ( 1648718 - 1644180 ) s635 + 1:723  ( 1 - 723 ) N   3800.91
ATGTCTCCCATAGTCTCGTCGAGCGAGATTATGCTTCCTGAACCAGTGCAAGATGTCCCT
CGAAGAATTCGAAGGCGTCGACCGAAGAGCCCAAAGGCGGTCAACAAGCCAAGCCCCAAG
AGGAAGCCCGACGACGATGAGCAGATGAACACGCCGGACGACCCGGTGATCCACTCCCCG
TCTTCATCCCGCGCTATGTTTGGGGCCAACCCCCTTCTGATGTCCTCAGCCATGGGCGGT
AAGTCCTCTCCTGCCCTTGAATCGTCCTCTTCAGACCCTCAGGACAACAGCGAGGAATCA
CGTCGACGACAAAAGACATGTCGAGTTTGCGGCGACCATGCCACCGGCTACAATTTCAAC
GTCATCACTTGTGAGAGCTGCAAGGCCTTCTTCAGACGAAACGCACTTCGGCCCAAGGAG
TTCAAATGTCCTTACTCCGACGACTGCGAGATCAATGCTGTGAGTCGGCGTTTCTGCCAG
AAATGTCGACTTCGAAAATGTTTCGCTGTGGGCATGAAGAAAGAATGGATTCTGAACGAC
GAACAACTCCGCCGTCGCAAGAACTCTCGTCTGAACAGCATGAAAGGGATGGCCAACAGT
CCCAACTACAGTCTGAGCCCTCATCAACTCATGCATTCTCCACAATCCAGCATTATGATG
AATAGAAACCCCGCCGACGTGATGGCCCAGGTCAAGACCGAAGTCTCCGATCAACCTCAC
AGCAGTCTCAACGAATTCCGACTTCCGTTTCAACAGAATTACGACCTGCAGCAATTCCTC
CAATCCGCAAATCCCACGGCCTCTCCGGCCAGTTCTGGTTTCAACTCTCCAAGTCTAATG
CAACGAAGACAATCGGATCTGGCCCTCAGTCCAATTAGTCAAGGCCCCTCCTCAATAAAC
TCTCTTCTTTCTCCTCAAAGTGTGGCTAGTCCCGAATCTCCAGTCACGATTCTGGGCAAT
CAAGTCACTTCTACCGATTTAAACAAGCAGATCCCCCCGTTATCCGATATCCAACATATG
ATGAAACAGGGATTCTCTACATCCGACGACTATTCACGATTTCTACAGTCTGAAAGCAAG
GTCCCTCATCCCACAGCTACCTCCGGCTCTGCTTTTTCAACTCCGTTTAAAGTAGATATG
GTCATGTCTTCCAGCTCTCAGCCTTTGGGTCAGTCTGGTTGCGGAAGTGAGGCCTCTTCA
ACCTACTCGATGAATGGAAATCAGAGCAACGAATATGATCCATACAAGACGTTCTTCTCG
AAGGATGCTGGGAAGTTCTCTCCGTCTTCCCTGTTCCCCTTCCTCGACATGTCTCCGGAT
GGATATCAGAAGATGGCTGACACTATTCATGATGAGCTTCATAATGTTTCGGGAGATATT
CCGTTGAATGGCCCTGCTTCTGTTGACTTTTTATTTCAGTTTAAGACGGTGAATCACAAC
GAGCCCGCCTCTCAATTTCAACTGAATTCATCGGAACTCTTCGAGTTGGACGTGGTCAGA
AATGCTTATTCTTGTATGGACGAACCTCTGGCCGACCACAAATCGAAGGCATATCTGACC
AAGAAGAGTCATAACCCGGCGGATATCATGAACATCATGGACATCTCGATGCGTCGTTTT
GTGAAGATGACCAAGAAGTTGCCTGCGTTCAACACTCTTAACGCCGAGACCAAACTCCAC
TTATTGAAGGCTGCTATGATTTCCCTCCTCACGCTCAGAGGCGCCACCAGATTTGATGTT
CAGAAGCTCTGTTTCACAACACGGATTTCTGGACAGGCCATTGACATCAGTTTAGACATG
TTCGACAAGCTCAATGAAAAAAATCAAAAAATGAAATTTATCAAATTTTGCCTGAATATG
GATGCAAATCTGCGTCACAATGACACAATTATCAATCTGATGGGTCTGGTCGTTCTGTTT
AGGAATACAAATGTCATTACGATTGAGAGTGACAAACAACTCACAAAAAAGTACCACACT
CTCTACAGTAATCTTCTCAGACGGTATGTTGAATCGATTCATGCCCAAGAATGTATGCCC
ATCATCGAATCGATCCCCAAAACTCTGGAATGTCTTCGTGATATCAGCAGTTCGGCCGAG
AATCTGTATGTAGGCAAAGTGAGCTCGGACGAGATAGAGCAACTCCCAACCGAATTCTTC
CGAACCGAG
>s594 scaffold00298 - [1:11264]  ( 486695 - 483338 ) s594 + 1:594  ( 1 - 594 ) N   3048.47
ATGAATCCCTCAAATCAGCTGTCCAACAACTGTCCCCTCAACTTTTCCCCTAATATGAAC
AATAATATGTTCGCCACTCAGCCGTACGGACAACAGAATCTTGGTCTGGCGATGCAATAT
CTCAACGGATCATCGAATAGCTCTTCCAGTTTGAGTGAAACCCCGCCAAATCTCGGACTC
CGCCACAATCTCATACCCGCATCTACAGATTCCAGCACATCCACATTGTCTAACAATTCG
ATGACCGAGCAGGTCCTTCTGATTAATTCAGGCCAAGGAACTGTGTGCACAACCAGCTAC
GTCAATCAGAGTAACGATTACAATACTGCGGCGCAAGAGGCAGAAGAACCTGAGCCAATG
TCGAGAGATCGATGCAATACCTGGCCATTACGACGGCCTAATCTTGAGACTGGAATTCAA
AACAAAACAATGATCCAAGAACGCATTCCGGAGGAAGAGTCACCGTTCGGTAACGATGAG
TTGTTAAGTAGCGAAATTGGTGTGGACAGTGCCCCTGGCAACGATTCTCCACGTGATAAT
TCTCCTCTTCCTTTTGGACGAAGTTCCCCGGGTGATAGCTTACTAGAATCCGACGCAAAT
GGAGGAAAAAAAGTAACCACGAGAAGAAACGCATGGGGTAATATGTCCTACGCCGACTTG
ATAACTCAGGCAATTCTAAGCTCTCCCGAAAAGCGACTAACCTTGTCTCAAGTCTACGAA
TGGATGGTCCAAAACGTTCCGTATTTTCGCGACAAAGGAGACTCCAACAGCTCGGCAGGA
TGGAAGAATTCCATCCGTCACAACCTATCATTACACAGTCGGTTTATGAGAGTGCAGAAT
GAAGGCGCAGGAAAGTCGTCATGGTGGGTTATTAACCCAGATGCAAAACCAGGCAGAAAT
CCTAGAAGACGTGCAGCAACCATGGAATCATCAACCAAAGCTGCGTTGGAAAAGAAGAGG
AGAGGAGCCAGAAAACGAGTTGAGATGGGCATCCGTGGATCTATGCAAAGCATTAATGAA
ACTAGCTCTCAACTTTCAATCAATTCTCATGACACATTCAATGACACTGATGACGGTTTT
GGATCCCAGTTCGAAACATTCCGTGGAAGAACTCAATCAAATGTCTCCATGCCTGGAGGG
CTCTCACCTCAACAAAACTCATTTGAAGACTTTGAATTTCCCCCTTGGGCAGCAAGCAAC
GGACCCATGGATATGGGGCCACCACCCCAAGTGACTCCTCAAAACAATCAAGCAGTCAAC
GAGCTATTGGATCGAACTGATCAGATGAGATTAGATTCAGAGAATGAAGCGGCTAGAAGA
CTGAATAACGGACTTTCATTGTCAGCTCAACATTCTCCTCAGTTCATGCCTCAAATAAAG
GAAGAGCCAAAGCAACAAATGCGTCAGAATATGATGCAACATTGTGCGCCGACCCCCCAT
AACATGATCTCTCAGCATCCAAAGCCAGCTTCAAGTAACGCTAGTCCCTACTACACCAAT
AACGGATACGTGCACTCCAACGTCCCGACCCAGAACCCATCGACCAGTCAATGGACTCCA
TACAGAATGCCTCCCCAACCCATTCAAACTAACTCTTATCAACAACGACCAATGATGATG
GGCATGGGGATGCAGCCCGGGCGGCCAATGAATGATCTTCCAATGGACCTCGAGAACTTG
GCCAACCTGGATTCTAGGATCATGGACTGCGATGTCGAAGCGGTTCTGCGGCATGAGATG
TCGCAAAGTGATAGTCCACAGTTACAATTACATTTTGACATT
>s595 scaffold00298 - [1:20480]  ( 494855 - 488812 ) s595 + 1:526  ( 1 - 526 ) N   2755.90
ATGTGCGCTGAGTTTGAACGAGGGGCCTACATGCCCAATTCATCAGGGGAACAAGTGTCC
ACTTACACAGCTTCAGACTTTGACCTGCCGACTTATCAAAATCTGCCTGTGGTTACTGAT
GATGTTGTTTTTTCCAATCCAAGTTTTATGTCAAATGAGATCGAACAGATGAATTCGAAT
CTGAATGGTCGTCTAAACCTCACGGACGATCCAAATCTGAGTTCGATCATTTTGAATGAT
GGTATGGTTCTTTCCACGAACAACAATTTAGTAACGTCTTCAAAGGATGAATTTGTCAAC
ATCGAGCCTATGGCCAGAGATCGCTGCAATACTTGGCCGATGAGAAGGCCCGCCGAGATG
AACCAAACTCTACCAATGTCTCAAGATAAGATCGACGAGGAAATGCACAGGGTTCGTCGA
CAAAGTCTCTACAGTCAAGGAAGTCCGGAATCAGAAATCGACGATCCTGCTTGCAAGAAG
TCGAACAGTCGTCGAAATGCTTGGGGAAATATGTCATACGCCGATTTGATTACTCAAGCT
ATCTTGAGTTCTCCAGAAAAGAGACTGACCTTGTCCCAGGTTTATGAATGGATGGTTCAG
AATGTCCCATATTTCCGTGATAAGGGCGATTCCAACAGTTCAGCGGGTTGGAAGAACTCG
ATTCGGCACAATCTCTCTCTTCACAGCCGCTTTATGCGAATTCAGAATGAAGGGGCTGGA
AAGTCATCTTGGTGGGTTATCAATCCGGATGCCAAGCCCGGTAGAAATCCGAGAAGGCGA
TCGGCGACAATGGAGACAACAACGAAGACGATTCTGGACAAGAAACGCAGAGGCGTAAGA
AAGCGTATGGACATGGTTAACGAGTCGTCGCTCTCGTCGCTGAATGAATCGGCCCAATCT
CAACGAGACTTTTTGGACCGCGATGAGGGATTGGGTGCTTCTGATTACGAGCCCTTCCGT
TCAAGAACCCAATCAAATGTATCCATGCCAGGCCAGAGAATGACCCCTCCTATGGAGGGG
TTCGAAGATTATAAATTTCCGCCGTGGTCCGGCCAGCAGATCTCCCAACCAGCAAGTGGT
GCCACGATTAATGATCTTTTGGATAGAACTGACCAGATTCGCTTGGATACCGAAGAATTC
AGGCAGATGAGGGCAAGCGGTCAGTTGGTGCATCCCGTAAAGACAGAGCAAAAGAATGAG
CCGCCATCCAATCAGCAACCTTTCTACCAGGAATTGTGCGTTGTGAGGGGCCCGGACAAT
CTACAGAATCCATTATTATGCAATCAATTCTCGATGTCCGCCTCCAGCGCTCCAAAGCCG
GCTTCAATGCAATGGGGATCGATTATTTATGTTATTTTTAGCGCAAGCAATGCGTCGTTC
TATCCTTATGGAGTCCACAACTCTCAGAATCGCCTCTGGAATAGCACTAATCCCGTGAAT
TCTATGGCGCTCAACTCCAACGGTCTGCCAATCGATTTGGAAAATGTAAATACGTTTGAA
TCAAGCAACCTCGACTACGATATGGAAGCGGTTTTACGTCATGAACTCAACTCGGCTAAT
GGCCTCAGTTTTGATTTG
>s595 scaffold00298 - [1:20480]  ( 486695 - 483338 ) s595 + 1:526  ( 1 - 526 ) N    930.48
ATGAATCCCTCAAATCAGCTGTCCAACAACTGTCCCCTCAACTTTTCCCCTAATATGAAC
AATAATATGTTCGCCACTCAGCCGTACGGACAACAGAATCTTGGTCTGGCGATGCAATAT
CTCAACGGATCATCGAATAGCTCTTCCAGTTTGAGTGAAACCCCGCCAAATCTCGGACTC
CGCCACAATCTCATACCCGCATCTACAGATTCCAGCACATCCACATTGTCTAACAATTCG
ATGACCGAGCAGGTCCTTCTGATTAATTCAGGCCAAGGAACTGTGTGCACAACCAGCTAC
GTCAATCAGAGTAACGATTACAATACTGCGGCGCAAGAGGCAGAAGAACCTGAGCCAATG
TCGAGAGATCGATGCAATACCTGGCCATTACGACGGCCTAATCTTGAGACTGGAATTCAA
AACAAAACAATGATCCAAGAACGCATTCCGGAGGAAGAGTCAAGTTCCCCGGGTGATAGC
TTACTAGAATCCGACGCAAATGGAGGAAAAAAAGTAACCACGAGAAGAAACGCATGGGGT
AATATGTCCTACGCCGACTTGATAACTCAGGCAATTCTAAGCTCTCCCGAAAAGCGACTA
ACCTTGTCTCAAGTCTACGAATGGATGGTCCAAAACGTTCCGTATTTTCGCGACAAAGGA
GACTCCAACAGCTCGGCAGGATGGAAGAATTCCATCCGTCACAACCTATCATTACACAGT
CGGTTTATGAGAGTGCAGAATGAAGGCGCAGGAAAGTCGTCATGGTGGGTTATTAACCCA
GATGCAAAACCAGGCAGAAATCCTAGAAGACGTGCAGCAACCATGGAATCATCAACCAAA
GCTGCGTTGGAAAAGAAGAGGAGAGGAGCCAGAAAACGAGTTGAGATGGGCATCCGTGGA
TCTATGCAAAGCATTAATGAAACTAGCTCTCAACTTTCAATCAATTCTCATGACACATTC
AATGACACTGATGACGGTTTTGGATCCCAGTTCGAAACATTCCGTGGAAGAACTCAATCA
AATGTCTCCATGCCTGGAGGGCTCTCACCTCAACAAAACTCATTTGAAGACTTTGAATTT
CCCCCTTGGGCAGCAAGCAACGGACCCATGGATATGGGGCCACCACCCCAAGTGACTCCT
CAAAACAATCAAGCAGTCAACGAGCTATTGGATCGAACTGATCAGATGAGATTAGATTCA
GAGAATGAAGCGGCTAGAAGACTGAATAACGGACTTTCATTGTCAGCTCAACATTCTCCT
CAGTTCATGCCTCAAATAAAGGAAGAGCCAAAGCATCCAAAGCCAGCTTCAAGTAACGCT
AGTCCCTACTACACCAATAACGGATACGTGCACTCCAACGTCCCGACCCAGAACCCATCG
ACCAGTCAATGGACTCCATACAGAATGCCTCCCCAACCCATTCAAACTAACTCTTATCAA
CAACGACCAATGATGATGGGCATGGGGATGCAGCCCGGGCGGCCAATGAATGATCTTCCA
ATGGACCTCGAGAACTTGGCCAACCTGGATTCTAGGATCATGGACTGCGATGTCGAAGCG
GTTCTGCGGCATGAGATGTCGCAAAGTGATAGTCCACAGTTACAATTACATTTTGACATT
>s575 scaffold00532 - [1:20480]  ( 125546 - 118787 ) s575 + 1:935  ( 1 - 935 ) N   5131.21
ATGGAGCTGGACAAAGAGTTTCTCGAATGGTATTGCCGCCCGATCAAGAACGACGTATAC
GAATTGCCGATGTATTTTGTGACGCCGTCTCGTCCCATCCTGCCATTGACCCGCGCCGTC
TCTGGCGGATGTAAAAACGCGTTCATCAGTTTGGCAAATCCCTTCCGAAAGATTGTCTCG
CAACGTCGCCGAAGGTTCGTCAAGTACGGATTCAACTTGGATTTGACTTATATCACGGAC
CGAGTAATTGCTATGGGGTACCCAGCGGACGACGTTGAAGCTTTGTATAGAAACGCCATG
AACTCAACGAAACGGTTTTTGGCCAAGTTTCACAAGGACAAGTTTTGGATCTTCAATCTA
CGCGGCCGATATTCGTACGACCCCGGCCACTTCGGACGGTGTGTGACCTCCTTTGAAATG
GAGGATCATCATCCACCGCGCCTCGAATTCATGGCCCCGTTTTGCCGTCAAACCCAACTC
TGGCTCGAACAAGATCCCCGACACGTGATTGCGGTTCATTGCAAGGCCGGCAAAGGCCGG
ACCGGAGTCATGATCTGCGCCTACCTCGTCCACATCAACTTCTTTCCCAACCCACGCCAG
GTCCTCGATTACTACTCGATTGTGCGAACAATCAACAACCAAGGAGTCACCATTCCCTCC
CAACGCCGCTACATCTACTATTATGAGCATCTGCGCCGAAAGAAGCTGAATTATCTCCCA
TTGCGGTGCGAATTGGTCGGCATCTTCTTGGAGGGCATCCCAGAACACAAGGACCCCTAT
TACATCAAAGTCAGGGTGACCAATGGAGATGTGGTGGTGTTTGAAAGCTTGATTATTGAA
ATCAAAAGAGAACACATCGAGACGCAGAAGAAACACGAGGTTTTGACCTTGAAGTACCCA
TATCATCCGTTGACGAGGGTTCAGCCTGAAAAACAGTTGATTAGCCACATGGCGTTTGGC
TGGACGACCGGAGCAGACGGCTCGTCGGTGTTTTTGGAAGGCGACATTCAAGTGGAACTG
ATCTACTCGAACGCCGAAGACTTTGCAAAACAGCGTGCCCTCAACTCGTCGCCCTCAAAA
AAGAAGAAAACGGATTTGTACCACGACTTTGTCAAAAAGCCCCCTACATTTGGTCATGTT
TGGTTCAACACGATGTTCACGTGTCCCGGATACTGCGAAGGGCATTTTGAACAATCGGAT
GAGTCGAGAGTACCATTGAGGCCGTCGGGCTACTTGCGTCAAACCAGCGAACGGCCAAGA
TGCTCTGTACAACAGATAAAGGAGATTTTGCCGGACGACCAAAGGGAGCTGAAGATTTCG
AAGAGTCAGGACGAGCTTCAAACCATGGCCCATAACATTCCCAGAGTCCGTGTCGCGGTC
AACGAACCCCCTCGATTGGAGGAACATTGTCCGAGGGTAACACTGCCACTTTTATACCCA
AGACGTCCCCCGCCCCGCGAAGAAATCAGCGATATGATGCGGGTCGCCTTCCACAATGGT
CTGGTCGAAAAATTCTACGAACCCAGGACCCTGGCTCCGCCCCCGAAAACCGAACAACAA
ATCCCGCGGAGCACGAAACAGGCCAGAGGCACCGAAGGCCCCATCAACCTCTACGCCCAA
GTGGGCGAGCATTATCAAACCTTTGGCCGCTACGAAATCGACGGCGCCCACAAAACCGCG
AATCCGGAGATTACGGACAAACTCCGCCTGTTTGTGGTCACGAAATGCATCACCAGCGGA
AAAGACATGGCCAAAGCACAGGACTTTGTGAAATTGACCCGAAAACGCCAAGAACGCATC
GATTTCATCGCCGAAACCAAGAGGAAATTGAATCAAATTGACTTGAAAATGCGGCAATGC
AAAGAGATTTGCAAATGGGACAAACCCTCGGATCTGTTCAACTTTCAAACAACCAAAGTT
GTGGCGGCCAAGGATATGCGAAACGAAGACGAGGCAATGACGGCAAAATTCAATAAGAAC
CCCAAAATGGATCCGCGATACGAGTCGAAGTACTATCGGAAGTTCTTTTACAGACAACGG
CAGAACTCCCCGACAAGATATCCGAATTTTCATCATCACTGCCCCATGGACCAAATGGAT
CGACAAATCTGCGCCTACTACCGATGCCCGTTGGAAGAGCTCGAATTTCCGATTGATGAA
CATGGAAACCTGATCCGAGCGGAGCCGGAGTTTGTGGGCAATCAGGAAGACCAGGAGAAA
GAGAACGTCACTCCGTTCCAACCCTTCCAATTTGACGGTGTTAATCGCCTAGATCCGATC
CCACAACCCGACCTAAGCCTGCTAAATGAAAAGGAGTTGAAGAAGTATTTCCCACCATAC
AATGAACGACCCATACCGGCGGAGACACAGCCAGAAGAGTCAGTTTTAGTTGAGAATCTG
CCGGCCGAAGCGCAACCAATTCAGACATCATCAGCTTGCGAAGAAAGCCAGTCGGAACCA
GCGGATCCGCCAAAGAAATGGTTCTGGAGACGGAAGAAGAAGGAAGAGCAAAGCCAAGAA
CATCCCAGAACATCATGGACTCCAATGATGTCTCTGGAGGAGGAGAAGCAACTGCAAAGC
ATTGTGGATGTGATCAAGGACGATCGGACAAGAGTTGAAGAGCTGACGTTGTTGAGAAAT
AAAGGAGTAAAAGAAACCGGCTCCGGAAACGTCACACCCGTCACGCTGACGCCCGAAACC
TCCCAGGCCAGCGGCAAAGAGCCGAGAGATTTTCAAGCTGACATCGAGAGACGTCGACAA
CTCCCGTTCAACGAGAAGAAATTCGAAGCCAACATCGGGAAGACT
>s612 scaffold00333 - [1:29696]  ( 74537 - 64870 ) s612 + 1:1801  ( 1 - 1801 ) N   9447.15
ATGCGGAGTTTCAATTTTGCCGACTTTTTTCTGCATCGTTACATCTCATCTGATCTTGCG
CTTGAATTTCAACTGAAATTCGAGCTAAACTTTAATTTTGAACATTCTACAGTATCTTCA
AGAACAGAATTAGCGTTTCCAGAGGATGTTGATAGAATTTGTAATGATCTCCTTTCAATC
GTCTCTAAATTGGATAATATAATTTCTTCAAAATTGATAAAGAATGGTGATTTCCGAAAA
TACGAGATAATCCAAAAGCACCCATCCAAGAATATCACAACCACTTCTCACACCTTGGTA
AAGGTGACGAATCTAGAGATCACGAGGTACGATGGTAATAACGACTTGACGACGGCCACA
ATGTTCATCTTCCATGGATCCTTGCCTTGGCCATGTATTCTAATACTAGTCTGGGCGATC
GACTTGAGAAATGATCCAAAGGGGCGACAGTACAAGGGCGATGTGAACTGCACCATTGTC
GAAGGAGACTTTATCATTTCTATGATAACACAAGACAATGTTACCGACGATCATTATCCT
GTTTATACAAGACTTAGGGAGATCACCGGCAGTTTGGTCATGTTCCATTCAAAAGCCCTG
ATTAGTCTTGGAAGGATATTCCCGAACCTCCGAGTGATCGGTGGAGATCATCTTGTCATG
AATTACGCTTTAGTTGTCTACCAAAACAGAGATCTGAAGAGTATCGGTCTCTCTAAACTA
ACCCTAATCAAGAATGGAGGAGTTCGAATAGCAGACAATGCGAGAGTTTGCTATACCAGA
TACATCAACTGGAATTCGATGCTCTACGGGAAGATCAAGGATGTGATCATTGATCCAGAT
GATTCTCAATGTCAAGAACAATGTATTGTATCACAAGATCAGCTTTGTGAGAGGACTGAT
GGGAATCTGGCTTGCTGGTCACCGAATACTTGTCAAATAAAATGTGCTCATCATCGCTAT
CCAAATGGAACCTTCGGTCCGGGATGCTCTGAGAAAGGCGAGAAATGCCACCCGCTCTGT
CTTGGCGGATGTTTCGTAGCTCAAGATCCGGGATCATGCTTTACTTGTCGCAATGTTGCA
TTAAATGGAATCTGCATTTCTCACTGCCCTGAGGGCTTCTATGAGTATCGAAACAGGAAA
TGTGTGACCAAACAAGAATGCGAGGAGATGTTACCCTTACATTCAGAAGGGACCTTCAAG
AAGAAAGAAGAGTACAAGGCCTTCAAAGGAATCTGTCATTATCGATGCCCATCTGGATAC
CAGGAAGACCCGACAAACAGCCGGAACTGCATAAAATGTGTAGGCCATTGCCCTAAGAAA
TGCGCGGCGACAACTCAAGTCGACTCGGCTGGAGCCGCCTTGAAATACAAAGGATGTAAC
ATCATAGAAGGGAATCTGGAGATTGAAATCAGAATCGGAAACGAAGCGAACACCGAGAAA
TTCACCGAAGCCTTCGGAGAGGTCGAAGAAATTCAAGGATATTTGATGATCAGATTCTCA
TCTGTTCTTGTTACTCTCCACATGTTCCAAAAACTCCGAATCATTGGCGGAAATGAATTA
TGGCACAATTATTCTCTAGTTATCCTGGATAACCAAAATCTCCGAGAGCTTTTTCCTTTA
CGCTACGACAAATTCACGATCAAACGGGGAAAGATACACATAGTCAACAACAGAATGTTG
TGCTACAAGAAGATCCAAAACTTCCTAGAAATGACCGGAATGAAATATAATGTAACAGAA
GCAGATGTCAGTGCAAGGAGTAACGGAGACAGAGCTATTTGCGATGAAATGCCTCTGGAG
ATTGAGGTAACGGGAGTGGAACCTCATGGATTCACAATTCGATGGGCTCCATTCAATCTG
GTGGACACAGATCACCGCAAATTTATAGGATACCAGATATTTTACAAAAAGGTCGAAAAG
ATTGATCCGAACCTGTCGATCGATGAAGACCGCTCCGCGTGTGCCGATACATGGCGGATG
CAATTTACTGAAGCGACAATTGATGAAAGCGGAGAGCCTGGGAGCGAAGTGGCCGCAAAC
AGTGGAGAACTCATTACAACTGGAGTAGAAGCTAATTCGCTATATGCATTTTATGTGCAA
ACGCGAGTTGTGAACCACCCAGGAGCCCGCAATGCCATCTCTAAGGTTGACTTCGTGAAG
ACCCATTTTGGTGTTCCGGATCCTCCAAGATTACGGTTCTCTGAGACTTTGAGTGATGAT
CAAGTCGAGGTCACATTTGATCCTCCTCCAATTCCTAGAGGTACTATTACTCACTACACT
GTCGAATGGGAAATTCAGACTGATATGGAGTTTCTTGAACATGCAAATGCATGTCTCGAC
GACTGGTCGAAGATAAGAGAGACTACTCAACCTCAGAAACCTCAGGAAGGAGTTTGCATG
AAGGATCAGGGGTGTTGTGAATGTAAAGATGTAGACGAACAAAAGCAAACAGTCTCTCGC
AAACAATACGATGTAAAGGGTATTCCAGTTGAAGAATCGAGATTGGATGAGAGTGGAGCC
TTTGAAAATGCGATTCAGAATTTAATCTTTATTCAAAGACCCCGCAATGCCGGCAATGGA
GGTGCCTCAACGACTGACGAGGATGCCCAACGTGAAACCGGCAGCCCAGAATCATCCGAA
AAGACAAGTACTTTCCTTGTAAAAAAGTTTAGAAGATCTTTAAAAAAGAAGCAGATTAGT
TTGTATTACTCTTATTTTGTGGATGTTACCCTTGGGATTTGCGTTGACTCCGGTCCTCGA
ACCAAGAAAATTGAGAAAACAACGGATAGAGAATCTTTTTTCAAAGTGAAGAGAGCAGTT
GATAAAGCGGCCCCTTCATCTACAGTATCCGTTCAGGATATCTTGAGCAAAAAGAAGTAC
GCCTACAATATCAGCAGACTGGACCTGTCGGATCCCAAGTTCCCAGCTGAATTCAGAAAC
AAAGGACAGATTAATATCACGGGGCAGTCCATTATTCTGGCTGGATTACCTCATTTTACG
GAGTATACAATCTCGATCTATGCTTGCCAAGACATCTCCGAGCCCGATAACTCGTGTTCT
CAGAAACCGGCTTGGGCCAATGTTCGGACTGCTCCAATTCCCGAGTTTGATCGAGTTGAT
GAGAGCACTGTGTTTGTGTGGAACGGCACTGATGGGAAGCCAGACTCAAGGCACGTGACG
TGGTCACCTCCAAAAAACCCGAACGGCCCAATCTTGGCCTATCATGTCAAACTTTTCAAA
GGTGACTCGATCCCAATGCCCTTGTGTATAAATAAAACCGAATACGAGAAGAATGGGGGA
GTCACATTTACGGGCCTAACTGACGGAGATTACACCTTCCACATATCTACAGTAACCCTG
GCGGGAGTCAGTGAACCCACAGTTGTCCCAAGTCTCTTTATCCTCAACAATAAGGGCCCG
AATTACATCCTCTGGATCCTGATTTTCTTGCTAATAATAATGCTATTGGCATTGCTGGGA
GTCTACATTATACCTTTGTTTATCCCCGACAGAATCAAGAAGATGAAGATGGCCAGTTTC
ACGATGAACCCAGAGTATCTGACCGAACTCATGATGTACGAGAAGGATGAATGGGAATTG
GAAAGAGATGTGATCACACTGGAAAGTGAGATTGGAAAGGGAAACTTTGGAAAAGTGTTC
TACGGAAGAGCCAATAATGTGAAATCAATGGCTGGGATCGAGTTCTCGGAATGTGCCGTC
AAGACGTTGAGTACGGAGGTGGGCGGACAAGATCGAGTCCCTTTCCTCGCCGAAGCTCAT
CTCATGAAGAAATACAAGAGTCCCCATGTTGTGATGCTTCTTGGAGTCGTCAGCGACCCT
CCAGTTATGGTCGTCATGGAGTATATGAAACACGGATCCCTCAGAGATTACTTGACCCGG
TTTAACCCTCATGATGAACATTATGAGAACAAGTATTTGACCTACAAAAGAATGGTGTTG
TGGGCGTTGGAGATTGCAGATGGGATGGCTTACCTGGAGAATAAAAAATTTGTTCATCGA
GATCTGGCTGCCAGGAATTGTATGGTCGATAAAAACGAGATTGTCAAGATTGGAGATTTT
GGATTTACCAGGGATATTTACTACAGAGACTACTACAAGCCAACTGGAAATCATCTAATG
CCGGTCAGATGGATGTCCCCTGAGGCGTTGAGAGATGCAAGGTACACCTCCAAGTCAGAT
GTTTGGTCATATGGGATTGTCTTATATGAGATCTTGAGTTTGGGAGCTCAGCCTTATGGT
GGACTGAGTAATGACAGTGTGTTCAGCTATGTGGTCAATGACAAATTCTGTTTGGTTAGA
CCTCATGGATGCCCGATCTTCTGGTATGCGCTGATGCGTTCTTGTTGGCGCTACAATCCT
TTGGACCGTCCTTTCTTCTGGGAAATTGTCCAATATCTCTCCACTTTCCTCGATCGAGGC
GAACCCATATTAGATGTCGCCTTTGCTTTGAATATGGAGAAGGAAGAGATTCAAAAAACA
GAAGCTGATCGAACAGACTTCTATAAGTCAATCATTGGGGACTTTGCTGGACCCAATAAT
GGCGCCATTTACACCTCAGGCAATGATCGAAGGAGACGAAAAAGGAACAGAAGGCATGGA
GGAAGGACGGATATCGACAGAACTCTCAACGGAATGGAATCGGACTCGAAGGAGGATGAG
GAAGCGAGGAATTACAACCTCCATGCAGCCATCAAGTTCATGGTCGATAATGATATGCGG
GTTTTGGATGGTTTTGAGGATGAAGAACATAAAATTTCGATGCATTATTACGACGGAATG
CCCATCGACGCATGGGAAGAGATGGCCGAATTGCACAGAGCAATCGAAATGAGCGAACAA
ATGGTTCAGAATGGGGAAGAGGATGACGAGCGCCTCACTGAGCTCAATGATGATCGCATA
TTGGACTTTGTGGATGGGGATATGGGCGATTCGGATCACCGATATGATGAGGGGGAGGCC
GGAGATGTCGAAGAAAGTGTGACAGAAACGGATGATACGGAGTCCGGAAACTATGAATCC
GAGATCCGTCGCCCAAATATCATCGAACGATTCGCCAAGGACTTCAAGATTTATCCAATG
GATCTGGACAGGGGATCGGACATGACTAAACTTCTTCCTCCCAGGGATAAATTGATCACG
GAGATCAGAAACGAATATGTCCCGGAACTCTCGGCCACCGCTTTGGATTACGCGAGTGAA
TCCGGGCAAACTGATTCAACCGAATCAAAGCAAGACGGGATGGATATCGCAGAACTGGAA
GCCCTGAGGGAATCATGCAAGAAGAATCTCCCCCATCCATCCAAAAGTAACATCCGAAGT
CAGAATTCAGTCCCTTCCCTTCCCTCAATAGCTGAAGTTGACTTGGCCAGATATTCGAAT
AAC
>BUX.s01147.210 scaffold01147 - [1:20480]  ( 1053888 - 1049961 ) BUX.s01147.210 + 1:1001  ( 1 - 1001 ) N   5333.69
ATGATGTCAAACCCAAATTACATCCAAAAACCTCAACTCTACAATATGAGCGCTCCTCCA
GACCCAATGCAGTACACACAAGCTCAAGCCACCTCGAGCCCATCCACCTCAACCAACCCC
TATGCCAACAAATTTGTGATGCCGAAAGCCGCGACGAATAAGGAGTTTGTTGTGAACGCA
AAGAATGAAAAGAAGTTGACGGCAGTTCCGAAAAAGTCCTCGCAATTGCCGGCCAATAAT
TCGGGGCCAATGGGAATTCGTCCGACAAGCGCCGATTCCTGCAATACGATCACTCAATAC
CTGATGAAGTTTAATGTAAGTAAAGAAGAGGACTTTTCGAGGAAAGCCATCGAGAGTTTG
ATCAAGAAGCTCAAAGACAAGCGCGATGAATTGGAAGGATTCATCAACAACATTGCCGGG
ATGGGAGCCAACGTTGGGAGTTGTGTGACGATCCCGCGAACGTTGGATGGCCGACTTCAA
GTGGCGGGTCGGAAGGGCTTCCCGCACGTTGTCTATTGCCGTATCTTCCGCTATCCCGAC
CTCCACAAGAACGAATTGAAGCACGTGGATTGCTGCACGTATGCGTTCGACTTGAAGAGC
GAGCTGGTCTGCGTGAATCCCTATCACTACACTCGGATTGCGAATGCCGCATTGGGGACG
CTCGATCTTTCGGCATTGAACATCAGCAACTTGAACGGGGAGAGCCGGCCGAGACCGGGG
CCGGGCCGTCCGCCCGGCAGCTCGTATGGGCCGGCAACTGCCATGCAACAACGGATGAAA
CAGCCAGCTCAACAGCCACCTGCCACACCGTCGAATCAGTCGAATTACCCCACCAAAAAT
TATAGCCAATATCCGCAAACGCCGAGCTACCAACGAATGCCCATGGATAACAATTATCGT
TCTCCCAATCAGTCGTCGGTCCAATACCCCGCCGGATACATGTCGCAGAGGATGGGAAAC
AGTGGAATGAAGAGCAATGTCAGCCCTAACGCCCCTTCGAGCAGTCTACATACCTCGCCG
AATCAAAAAACAACTCCGTCTGGAGATCCGGGCTACAATTTGACTCAAGTATCGCCCTTA
AAAAGTAATGTGATGCCCTCTCCGACCTTCACCATGACTCAATCAAACTACAACCCTTCC
GCTCAGACCTCATACAACGCCGGGTATCCTCAAGTGAGCTCCAGTCAGATGCCAGGGCAA
TATTCAACCCAAGGCCAGTATTACCCTCATCAATCCTATAATTATCCCTATCCAAGTGAC
TCCAGTTCTGCACAAAGTCAAGGAGTCACTGGAGGTCAATCAATGGCGCAAGGCCAAGGA
TTGACTAGAAATTCTCAATCCGGAGGCCCATCAGGACAATCGGCAGCGCAGAAGCCTCAG
GGGACACCAGTTACAACTCAAGGAATTGCCAGCCAAATCCCAGCAACTGGTCCGTCCATG
ACATCGACGACTCATCCTCGCCAAACTAGTCAACAATCCAACCAATCGTATAGCCAAATG
ACGAGTCAACTGCCTTCCCAGTCCATGCCCAGACCAGTGATGTCCAGTTATCCGATGAAC
CCGGCCGCCGCCACAATGCAATACCAAAGCCAGCAAGTGTCCTCGGCGCCCGGCTATCAG
TCCGGCTACCCGTCGCAGGGCTATGGCCCGAGCCAAATGCAATCCCCCGTCGCCAACCTC
CCACCCACCTATCCGCAGCCCAACTATTATCAGCAGTATTTGCAGAATGCGGATCCTTTG
CTATATCAGGACGCGGCAAATTATACGCAGCAACAGCAAGCCGATGTGGCCTCGCCGTGT
TCGTCGACTGGAGTTCCTCCGGCTCAGTCGAATGAGCCGCCCGAAAAGGAGAAAATGAAA
CATCCAATGGCCACTATCGACGAATTTGACTTGATTTTGCATGCAAAAATTGCGCAATTC
CACGCGGAGGACCGGCGAAAGCTGCACGAAGCGCGGAGAATTCATCGTCAAAGGAAACCC
CTCAGGGCAGTGAACTCGAACAACCCGGACGCCGAACTCTTCTACGAGCTTCCCCATCGC
CGAGACCGCTTCACAGTGACGTTCGACCCTCAGGGCACCCAGTTCCAGAAGTTTAATTAC
ATCAGCGGGAAGACCGCGTTCCTCCAGCCCGAGGCCAAAGAACAGATCTCCAAAAGCTAC
GGCCAGAGCTGGCTGAGTGTCACTTATGTCGAGTTCAACACTCCCTGTGGGGAGGTGTTC
AACGCGCTGAACGAGTATCCGAATGTGATTGTGGATGGGAGTGTGAGGATCAACTCCAAT
GCAAGGTTCTCCCTGGGGTGCACCTCGAATGGAAATCGGACCGATCTGTCGGCGGACTGT
CTTGAGCGAATGCGCCGAGGAGTGAAGATAATGCAGAAGAACGAGGGCGATATTTGGCTG
GCCTGCATGACTGGTCCAGTCTTCATCCAAAGCACATACCTGGACAACCTGACCGAGCGG
CTGGTCGCTGATTGGCCTCACGAATTCGGGGTTGGATGTGTGGTGAAGGTGTTCGATCTG
AACGAATATTACGACCGAATCAATCGATGGGCAGAACAACAAAGAGAAGAGGATGCCAGA
GGCGACAATGAGTACAATGGACCGGGATCCGACTCGGAAGACGACGATTGCATCAAAAGG
AAACAGCGTCCGTTGGATGTGGACACACTTCGCGACTGGTTTACGGTCAAACTCTCGTTC
TTCCATGGATTTGGATTCCCGTTCTTCAAACGGAAGGTCATCCAAGAATGCCCCTGCTGG
ATTGAATTACAGTCGCAAGCGGCCGCTGATCTCTTGGATGGAGTGCTCCGTGAACACGAC
AATTATATGCGTCAACAGGCAGCAATTGACAACCCATATGGTGCCTACCTCTCCGATTCT
CCATCTACGAATTCCCTTTTCTCGGACAACGGCGATGATGATCGACTTCGGCTGAGCGCC
GGCGGAGGTGTCCCCAATCTAGAGATTGGCCGAATGTATGATGGCCACAGTCTGGATCGA
CTG
>s730 scaffold00116 + [1:11264]  ( 387753 - 390714 ) s730 + 1:296  ( 1 - 296 ) N   1316.18
CGGTTACTGGCGTCTTCCCTCCTACTATTAACGCTCAAAAGCGGGTCAGTAGAGGTTCGA
ATGAGTGCATTTCAGATGGACGGGCCGCCCGAGCCCATCGCCAGTGACTATGTCGAATTG
GCCATCTTGGTCATCTTGTTCATCATCGGCGCTCCTCTCAATCTGGCTGCTTACACTCAA
CTGGCGGAACGACCTGTCTGCACTCGACTTGACATCCTCAAACGACATCTTAACTACTCC
GACCTCCTGGTGCTGTTTATCTATGTGCCCTCGAGGGCCTGTTGGCTCCTCACTTATGAT
TGGCGAGGGGGCGACTTCTTATGCAAATTGGTCAAGTTCCTCCATACATTCGCATTCCAG
ATCTCCTCTAATGTGATCGTTGTAATCGCAATCGATCGATTGCTAACAGTAATCTCATCA
TCTCATCATCGACCAGAAAGGGCACACAAGAGAACAAAATTGATGTTGCTAACGGCCTGG
ATAGCAGCATTTGTGATCTCAGCTCCACAGTTCGCGGTCTGGAGAGCATACGAGGCGTTC
AAGGATAAGAAATGGAGCCAGTGCATGCAGATTTGGGAAATCTTCCGGGCCGAAGCCGTT
CTCAACAACAACACCCAGATAAACGCGAATGAGCTGCTGAGGGAAGAGAATGTCTACGTC
GTCTTGCATATGCTAAGTCGCGCGATCCGCGTTAGTTTTCTTCTGGTCGCCGCATATATC
ATCTGCTGGCTACCTTACAATGCACTGAGTTTAATCCAGTTCGTCGATTCAGAAATTTTT
AGCAAACATGCCAATAAAGTAAGTCGTTTGCTCTTTTTGACGATGGCTCAATTTAAGTTA
TATTGCTTACATGGAATGATGGTATTCAACTCGGTGGTCAATCCTTATTTATACGGGCTT
TTCGGCAAAATGTGTCGGCACAAACGAAGACATTCG
>BUX.s00333.171 scaffold00333 + [1:11264]  ( 677406 - 679983 ) BUX.s00333.171 + 1:646  ( 1 - 646 ) N   3518.56
ATGATTTGGCTGCTACTCTTTCTGAGTCTCCCATTCATCATCTGTTTTGAGGAAGAGGAT
GATGACAGCAACATCAAAGCCTTTTTGAATATGAATGGGACGATTCGTCGGGTTCCCCAT
TACGTGGAAGTTCACGGAATCGAAGGTGTAAATTATAATCTAGACGAGCATGGGATGCCC
TACATTTACTGCGATGCGCTGAATACAACTTGCAAAGGGTCAGAAGCAGATTGTACAAAG
CCGAAGAAATGTTACCAAGAGCGACGTTCGCATCGTCTCGGATGTATGGCTGTTTTTGTA
TATAACACCACAGAGATGTCCTCTTCGGCGAATAAAACGATCCCTCAGGAGTCGGCGATG
CTCAAAGGTTGTTGGAGCCAAGACGAATCGGAGCTGAGGGAGTGCGAGGAACACGATGAA
TGTGTTGCCAGTACCAGGAAGACGGGCGCACAAGGACGAGCCGCGAAATTCTGTTGTTGT
AGGACACATAATTGCAACCAGAATCTCACCTTTTATTCGGACGTGTTACCGAAGACCCGT
ATACACAATGACCCAAAACTCATGTTTTTCGACAATGTCCACTGGTTGAGTCGACTTCTT
CTGAGCACTGATTTCTTCGCGGTCTCCGCAATTCTTTTGCTGATCATCCTCTTCCTTTTC
GGCCTTTGCTTTGCTGTTTGGATCTACAGGAAACAGAAGAGGCGGAAGACGACCATTAAA
TTGGAACCATACGCTCCCGAGGACATTCATAGTGAAGGGACCGTGGAGATTACAACTGAG
GGAACTGCCCTTCTTGGACATAAAGCCAATGATCTGAGACAATCAACCCTTCAAAATATG
ACCTCTACTGTTTTGATTTCCTCCGGCCATTTCTCGGAGCTCTACAGAGCTGAGGTTGCG
GACGCTTCGGTAGTGTTGAAGGTTTATCACAATGGAGACAGTGACTGTTGGCTAAATGAA
CAGGAAGTTTATTCCATCAAAGCTGTCCGGAAGCACGAGAATATGGCGACGTTCCTAGCT
TCATTCAAACACAATGCGCAGTACTGGTTTGTCATCCGGTATTATCCGTTGGGAAGTATC
TTTGACTTTTTGGAGAGTAATGTGGCGAATGTGCAAGAAGCTACCAAGATCTTGTCGACG
ATGCTTAATGGACTGTCCTTTCTGCACGAGGAGTTCTTCTTCGAGGGAGAGCTGAAGCCA
ACTGTTGTTCATCGTGATTTCAAATCAAAGAACGTCCTTCTGAAGGCAGATTTGACGGCG
GTTATCGGTGATTTCTCCTTGTCCATCAAGTGTGAAAACGGTCGAATGTCGACGGACGAG
AATCAAAGTCAAGTCGGAACTAGACGTTACATGTCTCCGGAGGTGTTGGAAGGAGCCACC
GAGTTCACTGGATTCGCTTTCCAGCAAATTGACGTGTACGCGGCTGCCTTGGTCATTTGG
GAAGTGGCTTCAAGAACGGTGGTTCCAGAGCATCCTGATGAGCCCCTTCCCGTCTACTTC
TTGCCGTATGAACTGGAGATTGGCAAGACCCCAACTCTGGGCACAATGAGGGATCTGGTG
GTAATGAAGAAATGCCGCCCACAATCCCGCTGTACCCTCTACGAGAACCCGATTACGTCG
AGGATTCTAAAAACAATGCAGGACATGTGGGACAATGAACCTGACGGTCGAATCACCTCG
AGCTGCGCCCGAGATCGAATGGTTCACCTGCACGACGTTGCGCTGGGCCGATGTCCGATC
GATGGCCATATGATCGAAGCCGGCCCCACTCCCTGTGGCTCCGTTCATTCGCTCGATGGG
ACAACGAGAACAGAGTCATCTCTGGGCGTGCCCTCGGGCACGGGGACGACGATCCCTCTC
GAACAACTCATCCGGATGGCGGACACTCCATCCACGTCGACGTCCTCGGTGACTGGCTAC
AACCCGGTCTATAATCCT
>BUX.s00351.40 scaffold00351 - [1:20480]  ( 139063 - 136040 ) BUX.s00351.40 + 1:402  ( 1 - 402 ) N   2168.08
ATGAACAATCTTCCTGTGACGTCGACGACGATGAGTCAAGTAACGAGGAGAACGTCGACC
ATGTGGGCTGCATTTGCATGGACGGCCGTTATGGCTATCACAATAATGCCGGTAATTTCT
GCTGCCTCATCAACCAAGTGCGCGTCCTGTGAGGTGGATAGGTTTGACGAATACAAGCAA
TTCCGTCAGAACCAAATCCTCAATGACCTCCTGAGGAAACTGGAACTGGCGGCAAAACCG
AATGTCACCATTGACTACGATAACCTCCCTCCAATCGGGCGACAAAACCCCCGAATAAGG
GCATTGATCGAGCAAACGATTCGAGAGAAGAAAAGAACCAAAAGATCACTGCCTCGCCTC
CAGGAAGACATGTCGCACCTCTACGAAAGCGATGCCGCTAACATTCCTACCAGCACATTC
TTCATGGCTGAGCCAGCTCCGTGGCCAGTCAGTGAGGCTGTTGACATCTCCGTATTTCGC
TTGAACCGCTCATTACGACGAAAATACATTTACACAGCCACCCTGCATGTGTATATGCGA
CGACCCGTCCTCCTGAGGTTATCCCAGCAAGCGGTTACGTTCAACGTTTACCAACGATAT
ATGAACGGATCGCTTGGAGATAAGCTAGCTACTAAGTACATGACCGAAGACCTTGACGAT
AAACGTCTTCTGGCCCCCGTTTCTATCCGATTGGATGGCCAAGACTTCCAAACATGGCTA
GAGGAACAAGAACGGGAAGGCCGTGAAGCCACTCTTGGGTTATACGCAGAGATCATGTAT
GAAGGGCAGAACTTAGTCCTGCAACCACGCGATGGGATGGCGACTAACCAATACCTGGAA
TTCGAGTTGTTCGATATGCCTGGGCGGAGTCGGCGGAACTCCCCTCACGTCTGCCAAGCA
GGACAAAACGAGACCAAGTGTTGTCTCTACGACCTGATCATCGACTTCGAGAAGGTCGGG
TGGGAGTTTGTCATTGCCCCCAAACGATATAACGCATACATCTGCAATGGTGACTGCAAT
GCTATGAACCAGGGTATGCCGTTGGTCTCGACACATGGCTCAATGACAGCAAAAACTCAA
ACCGACTTTTACCAATGCTGCCATCCCAAAGATTACACCGGTGTAACCATCGTATACGTC
ACTGAAAGCAATCAGATATGGGTCAAAGAAGTTCCCGGTATGGTGGCCCGGAAATGCGGC
TGTGCA
>BUX.s01198.3 scaffold01198 + [1:11264]  ( 21896 - 24183 ) BUX.s01198.3 + 1:541  ( 1 - 541 ) N   2941.18
ATGGAAAACGTCATCGATTCTGTGGCCAACATCTTCGACAGCAATCATGCGGGCATGTTG
AAGAGGTTGCAGATGAAAATGAGGTTCAATACCAACAGGAGTGCCGCCAGAATAAAGGCT
GACGAACGATGTGCCGAGACCGCGTTAAAAGCGATAGTAAAGCGACTGCGGAAAAGCAAA
GAAGCCCTCGAACAACTGGAACGTGCCATCACTTCCGAAGACCCCTCAACTGCGTGTGTT
ATGTACAAAGTATCGAAAGACGAGATCAAGCCCGTCGGAAGTATGATGAAGAACTTCCCG
CACTACACTTACTGTAAATTGTTTCGCTTCCCCGACCTCGTTACCCATCATCAAGTCCGC
AGTCTCCCTCATTGCCTGTATCCTTTCAATAAACACATGAAAATGGAGGATTTCTGTGTC
AATCCCTATCACTATGAGCTCATCGAAAACCCCAAAATCCCCGACGTTATTGTGCCCACT
TCAACGAACCGATTGCATCCCCAGGATAAAGAGCGGCTTATCATTCTGAACGAAAATATT
GATCAGATGTGTCCCCGAGGCGTCCCCAATGTCAGTATATCCAGAAGAACCCTCACCGAT
CCGAATAGTTCGCAATTCCAAGAAGACGAAGGGGATAAGAGGAACGGAGATGACACGGCG
TCGATCTCGTCGCGAAACGACGCCGTCTCCCCGCAAAGTAGCAACGGGTTCTCGCCCCGA
GGCTATATGACGGACGATATGGACACGGACGTGCAGAGTCCCTGTTCCACCAGATCCGGT
GACATCTTCAGTCCGAACCCCATCTTGAATTCCGACCCTCCTCAAGTGAATATGTACCCC
GAGAGTCCGAGTATTAGTGTGACGTCGCCCCAACCTCCCATGAGCAATGATTCCCAATGG
AGTAATCGGCCGAGCAGTGCCCAATCACCCGTCAATATGAGTGCAGAATACCATGGAATC
CCCGATCTGCTGAATACAATGACGATGAGCAATGGGGAAAGAGCTAAATGTGTTTCCGTT
CAATTTACCGAATCCGTGTTCTGGTGCACCGTCGGTTACTACGAGTACACGACCTGTTGT
TCCTCTGAATTCAACGCTTCCAAAGCCTCATTTGTGGTTGATGGGTTCACCTCCAAATCG
GATGATGAACGGTTTTCCTTGGGCAATGTGACCAACTCGAAGAGGACGAATGCGGCCAGA
AAGATCCGATCTTTTATTGGGAAGGGTGCCCGACTGTATTATATTGGAGGAGAGGTGTTC
GTGGAGAATATGAGTGATTATCCCATCTTCGTGCAATCTCCCATCGCTTCTCATCGATAT
GGATGGCATCCGGCGACGGTTTGCAAGGTCCCACCTCAATGCAACTTCAAAGTGTTCAAT
ATGCCCGAATTTGCGAAACTCTTGTCACTGGCCGTGAAGAATGGATTCGAATCGACGTAT
TCCTTGACCCGAATGTGCAGCATAAGGATATCGATGGTGAAGGGTTGGGGGCGAGCGTAT
CGTCGGCATTCCGTCAACCAGACTCCAGCCTGGATCCAAGTCCATCTCACCGCGCCCCTC
CAATGGCTGGACCGGGTTCTCCTCGAGATGGGCGGCCCTCCGGCAAGATGCACCTCATTT
AGC
>BUX.s01198.3 scaffold01198 + [1:11264]  ( 21896 - 24183 ) BUX.s01198.3 + 1:541  ( 1 - 541 ) N   2941.18
ATGGAAAACGTCATCGATTCTGTGGCCAACATCTTCGACAGCAATCATGCGGGCATGTTG
AAGAGGTTGCAGATGAAAATGAGGTTCAATACCAACAGGAGTGCCGCCAGAATAAAGGCT
GACGAACGATGTGCCGAGACCGCGTTAAAAGCGATAGTAAAGCGACTGCGGAAAAGCAAA
GAAGCCCTCGAACAACTGGAACGTGCCATCACTTCCGAAGACCCCTCAACTGCGTGTGTT
ATGTACAAAGTATCGAAAGACGAGATCAAGCCCGTCGGAAGTATGATGAAGAACTTCCCG
CACTACACTTACTGTAAATTGTTTCGCTTCCCCGACCTCGTTACCCATCATCAAGTCCGC
AGTCTCCCTCATTGCCTGTATCCTTTCAATAAACACATGAAAATGGAGGATTTCTGTGTC
AATCCCTATCACTATGAGCTCATCGAAAACCCCAAAATCCCCGACGTTATTGTGCCCACT
TCAACGAACCGATTGCATCCCCAGGATAAAGAGCGGCTTATCATTCTGAACGAAAATATT
GATCAGATGTGTCCCCGAGGCGTCCCCAATGTCAGTATATCCAGAAGAACCCTCACCGAT
CCGAATAGTTCGCAATTCCAAGAAGACGAAGGGGATAAGAGGAACGGAGATGACACGGCG
TCGATCTCGTCGCGAAACGACGCCGTCTCCCCGCAAAGTAGCAACGGGTTCTCGCCCCGA
GGCTATATGACGGACGATATGGACACGGACGTGCAGAGTCCCTGTTCCACCAGATCCGGT
GACATCTTCAGTCCGAACCCCATCTTGAATTCCGACCCTCCTCAAGTGAATATGTACCCC
GAGAGTCCGAGTATTAGTGTGACGTCGCCCCAACCTCCCATGAGCAATGATTCCCAATGG
AGTAATCGGCCGAGCAGTGCCCAATCACCCGTCAATATGAGTGCAGAATACCATGGAATC
CCCGATCTGCTGAATACAATGACGATGAGCAATGGGGAAAGAGCTAAATGTGTTTCCGTT
CAATTTACCGAATCCGTGTTCTGGTGCACCGTCGGTTACTACGAGTACACGACCTGTTGT
TCCTCTGAATTCAACGCTTCCAAAGCCTCATTTGTGGTTGATGGGTTCACCTCCAAATCG
GATGATGAACGGTTTTCCTTGGGCAATGTGACCAACTCGAAGAGGACGAATGCGGCCAGA
AAGATCCGATCTTTTATTGGGAAGGGTGCCCGACTGTATTATATTGGAGGAGAGGTGTTC
GTGGAGAATATGAGTGATTATCCCATCTTCGTGCAATCTCCCATCGCTTCTCATCGATAT
GGATGGCATCCGGCGACGGTTTGCAAGGTCCCACCTCAATGCAACTTCAAAGTGTTCAAT
ATGCCCGAATTTGCGAAACTCTTGTCACTGGCCGTGAAGAATGGATTCGAATCGACGTAT
TCCTTGACCCGAATGTGCAGCATAAGGATATCGATGGTGAAGGGTTGGGGGCGAGCGTAT
CGTCGGCATTCCGTCAACCAGACTCCAGCCTGGATCCAAGTCCATCTCACCGCGCCCCTC
CAATGGCTGGACCGGGTTCTCCTCGAGATGGGCGGCCCTCCGGCAAGATGCACCTCATTT
AGC
>BUX.s01144.302 scaffold01144 + [1:11264]  ( 1218525 - 1220378 ) BUX.s01144.302 + 1:494  ( 1 - 494 ) N   2715.45
ATGATCAAGAGGAATAAATGTGAACTGGATGAGGGCTGTAATGATAAATTGGTTGAGTCT
GAATACCCTCCGGGCCCACCGCCGTTCCCATTGGTCGGGAATTTCCCACAAATCGACCTG
GCCCAACCTCACAAAACGATGAACGAATGGAAAGAGCGATACGGCGAGGTGTTCACGGTC
TACTTGCCGAAGCCAGTGGTTGTTCTAGCTGGTGCGAGAGCTCTGCATGAGGCCTTGGTT
CAAAAAGGTGAGCACTTCACCGGGCGTCCTACTACTTATTTGTACACCTTGTTCACCCGC
CACTCCCCTGATGGCGATGGAATAATTCTGTGCCGCGGCCCAAGATGGCAGGCACAACGA
CGAATTGCCCTCAGGGCATTTAGGGGATTTGGTATGGGGAAGAAGGAAATGGAAGCTAGA
ATCATGCATCATGCGCGCATCATGATCAAAAGGACTTCGGCTCAGATCAAGAAGAATAAC
AACGGCCTGATCACGGACCTCCATTATGCTCTTGCTTATTGTTTCGGGAATATTATTCAT
GACCTGGTGATGGGCACCAGGTTCGAGCATGACGATGGGGACTTCTTTCGGTTCAAACGA
ATGCTCGACCACACTTTGGAAGGGGTAGCAAGTGTGGAGATGTTGTTGGTCAATTCGTTT
CCTTGGATGCGACATATTTTGCCGAGATTTAGACGATATGTTAGTGAAGGTTTCGCACTA
CAGAATTTCTTCAAAAATGAGATTGAAAGACATGCTAAGGCCCTAAAAGAAGGTGAAATT
GCTGATAATTTCATTGATTTCTACTTGAAAGCGATGAAAGAAGAGAAACAGCCTTACTTA
AATGAATGGAGTTGTGCCATAAATTCGGGAGATCTGTGGACAGGCGGATTGGAGACCGTG
GTGACCACAATTCGATGGGCGATCATCTACTTTATCCATTATCCGGCAGTCCAAAAGAAG
ATCCAAGCCGAGTTGGATACGGTAGTCGGGAGACGACCTTTGACTCTGGCCGATCGCCAG
CATACTCCCTATTTCCATGCGGCGATGGATGAGATCCAGAGGATTGTCAATGTCCTTCCA
TGGCATATTCCGCACACTTGTGATAAGGAGGTATCAGTGTGTGGGGTTCTAATTCCCAAG
GATTCGATCATCATGCCCCAACCCGGCGCCGTCTTTTTCGATCCCAAAATCTTCCCCGAT
CCGTATACCCTGAGGCCAGAGAGATTCCTCGACAAAACTGGGAATTACAAGCCCCATCCG
GATCTAAATGCGTTTGGTCTTGGGAAGAGAGCGTGTCCCGGGGAAGCCCTGGCCAGAGTC
GAACTTTATCTGGTTTTGGGATCAATGTTGCAGGATTTGGAGTTCCGCGCCGACCCAAGA
CTAGGGATGCCATCGTTGGAGAGGTGCACTGGGATGACTGCGGTCCCAAATCCGACCTTA
TACATGGTCGTGCAGAGATTTGAAAGGCTTCTTTTTGAAGAA
>BUX.c03841.1 contig03841 - [1:1875]  ( 1599 - 387 ) BUX.c03841.1 + 1:209  ( 1 - 209 ) N   1194.60
ATGAAACGGGACTGTCTACAATTTTGCGGAGCTGTCCAAACTATTCGATTGGACATTACA
AAACAACAATCGGTGGATCAGTGCTTCGCTGTGGTCACGGGGATCTTGAACAGACAGAAA
GCCAAACTCTGGGCTCTGGTCAACAACGCCGGGTTTTGCGCCATCTACGGCCCAAACGAT
TGGGTAACAATGGATGAGTACAAAACCTCGATCGAGATCAACTTGCTGGGCACGATTCGG
ATGACGAAAACGTTCACGCCGCTTTTGAAACGCTCTCGCGGGCGGCTGGTCACAATGGTC
TCGATTTCGGGCCGAATTCACGGCTTCTACACGGCACCCTATGTGACGGCCAAGTACGCG
CTACAAGGTTTTATGGACTCGGTGCGGCTTGAACTCCGGCCTTTCGGAGTTTCGGCGCAC
ATCATTGAGCCGGGGGCGTTCAAAACGACGCTTTTGAATAAGAATGCAATGCTGGAAAGA
GTGAACGTCACTTGGAACAAACTGTCCAAGGATGTTCAGGAGGAATATGGAGAGGAGTTC
AAGGAAAATTGTAAGTCAAAAAAGGAATTTGGAGAGGAAATTCTCAAGATGCGCGTAGAT
TTTGATGAAACTGGGAAATCTAGATCA
>s710 scaffold01653 + [1:20480]  ( 551094 - 560279 ) s710 + 1:775  ( 1 - 775 ) N   3973.33
ATGAGTTCGTCGACAACAATGGAGAACAGCCATCACAAAACCCAGTCAAGCGGCGGTTTC
CGCGGTTTGTTCAACAAGCTCAGGAAGCCCTCCGAACACGCGAGTCAGGTACAGGTCGGG
ACGCGTGTTTATGATGCGAACGAGATACAAAAATTGATCCCTCAATTAGAAGAAACCATC
GAAAAGAAGAACCGACTTCTTCAACATGCCCAGGAACAAATTGAGGATCAGCAGACAAAG
ATTAGCCAACTCGAAGGCGATATCAAGACTTTGCAGAGTGAATGTGATAAACTGCGATCG
GTATTGAGTCAGAAGGCCGAATCCGTGGCTTCGCCACCGACCCCACAGCCAAAGTCCAGT
CAAAGCGATGATCCACATGCAGAAATCAATCAGGAGGCTCTGCAGAAGAAAGTATTACCC
ACTGATATCAAAACCAATGAGCCCCGTGCCAAGAAGTTGGCCGTTTCTGCCGAGCCAGCC
AAACTCGAGAGCAAGGCTACGCTCCAGCATCACCCCAAGAGTGCTGGATCCAAACAGATG
ATCAGAGATGCTGTTCAAAAGAACGACTTCCTAAGACAACTTGCCAAGGAACAGGTCATC
GAATTAGTCGAATGCATGTTCGAGATGAGAGCCAGAGCTGGGCAATGGATTATTCAGGAA
GGAGAGCCCGGGGATCGTCTCTTTGTTGTAGCCGAAGGTCAACTTCAAGTCTCCCGCGAA
GGCCAAGCCCTGGGAGTTATAAATACTGGAGTTGTTATGGGAGAGTTGGCCATTTTATAT
AACTGTACAAGAACGGCGTCTGTTCAAGCTCTTACAGATGTAGTATTATGGGTGCTGGAT
CGATCGGCCTTTCAGATGATTACCATGAGGTTGGGAATGGAACGACATACCCAGCTCATG
AACTTCCTCCACAAGGTCTCCATCTTCGAAAATCTCCCAGAAGACCGAATCTCCAAGATG
GCGGATGTTATGGATCAAGACTATTACGCAGGAGGGCATTACATTCTCAGGGAAGGAGAG
AAGGGCGACACCTTCTTCGTTATCAACTCAGGCCAAGTTCAAGTCACTCAGACCATCGAA
GGAGAAGATGTTCCCAGAGAGATCCGGGTCCTCAAACAAGGCGATTTCTTTGGGGAAAGA
GCTTTGTTGGGAGATGAGGTCAGAACAGCCAATGTAATTGCGATGAATCCCGGGGTGGAA
GTGCTGACTCTTGACAGAGAATCGTTTTTGAAATTGATTGGGGATCTTGAGGCTTTGAAA
CGTGATTATGGAGATCTTCAACGTAGAGCTACCATAACCGCTCGAGCAAAGGAACATCCG
TCCCCCGTCAAGGAAGTCCGCGAGCCAAATGAATATTCCAATCTTCAACTGCGACAACTT
AAACGAATCGCCACTTTAGGTGTTGGTGGATTTGGGCGAGTGGAGCTGGTTTGCATTGGC
GGTGATAAATCCCGAACATTTGCCTTGAAAGCACTGAAGAAGAAGCACATTGTTGACACC
AGACAACAGGAACATATTTTCGCCGAGAGGAATATTATGATGGAAACGCGGAACGACTGG
ATCGTCCGATTGTATACTACATTCCGAGATTCGAAATACGTGTACATGCTGTTGGAAGCC
TGTTTGGGTGGAGAGCTCTGGACCACACTCCGAGATCGCGGTCATTTCGACGACTACACT
GCCAGATTCTACGTCGCTTGTGTGCTGGAGGGACTGGAGTTTCTGCATCACAAGACCATC
GTTTACCGAGATCTGAAGCCCGAAAACTGTCTCTTAACCACCTCGGGGTATTTGAAACTG
GTTGATTTTGGGTTTGCGAAACGATTGGCCAGTGGCCGAAAGACGTGGACCTTCTGTGGC
ACCCCCGAATACGTATCACCTGAGATTATTTTGAACAAGGGTCATGATCAGGCTGCCGAT
TATTGGGCTTTGGGTATCTACATATGCGAGTTGATGCTCGGACGACCTCCATTCCAGGCA
TCCGACCCGATGAAAACTTACACCCTGATTCTGAAGGGAATCGATGCTTTGGAGATTCCA
AATCGACGAATTGGAAAAACGGCTACAGCCTTGGTGAAGAAATTGTGTCGAGACAATCCA
GGAGAACGGCTGGGATCGGGCTCCGGAGGAGTGAATGATATCAGGAAGCACAGATGGTTC
ATGGGATTCGATTGGGAGGGCCTTAGAACTAGGACTCTGAAGCCACCCATCATCCCCAAG
GTGACCAACCCGGCCGATGTCTCAAACTTCGACAACTACCCACCAGATCAGGATGTGCCA
CCAGATGAGTTCTCCGGCTGGGACGAAGGGTTC
>BUX.s01143.158 scaffold01143 - [1:11264]  ( 439601 - 436954 ) BUX.s01143.158 + 1:355  ( 1 - 355 ) N   1926.95
ATGGGGCTTTGTCAGAGTCAGGAGGAGAAGGAGCTCCAAAACAAGACCAAACAAATCGAC
CGCGAACTCATGCAAGGCCATCTGGCCCAACAGAAAGTCGTCAAGCTCCTGCTTCTGGGT
GCTGGCGAATGCGGCAAGAGCACGGTGCTTAAACAAATGAGGATTCTCCACGATCATGGC
TTCTCCGACGAAGAAATGCAGAAACAAAAGGCGGTCGTATACAACAACACGGTTCAAGCC
ATGGCCCAAATTCTGCGGGGAATGCAACAATTGAATATTACCTTTGAGAATCCAGCGCTG
GAAAATGAACAACGGGTTGTGATGGATGTGATAAAGCGAGGGGAAGAGTCGGAGCCATTC
AGCGCCGAGTTAATCCGCGCAATGAAGGCGTTGTGGGCCGACCCCGCGGTATCCAAGGTC
GCTGTGCAACGGGGAAATGAGTATCAGCTGACTGAGTCCGCTGCATACTTCCTGGATTCG
ATAGATCGAGTGGCCGACGACCAATATCGACCAACAGAGCAAGACATTCTGCTCAGCAGG
ATAAAGACTACTGGTATTGTCGAGGTCAAATTTAAGATGAAAAATGTGGATTTCCGAGTA
TTCGACGTGGGAGGTCAACGATCAGAACGTAAAAAATGGATCCACTGCTTTGAAGATGTA
AATGCGATTATTTTCATCGCCGCCATCAGTGAATACGACCAAGTGCTATTTGAAGATGAA
ACGACGAACCGAATGATCGAGAGCATGCGGCTGTTTGAATCGATTTGCAACAGCCGATGG
TTCATCAACACCTCCATGATCCTCTTCTTGAACAAAAAGGATTTGTTCATGGAGAAGATT
AAGAAAACATCCATCAAAATTGCATTCCCTGAGTATAAAGGTCCCAACACATACGATGAC
CAAGTGAAATTTATTGAGGAAAAGTTTGAAGGTCTGAATGCAAACCCAGACAAGACCATC
TACATGCATCAGACATGTGCAACGGACACAAACCAAGTGCAGATGATCCTGGACTCTTGC
ATCGACCTCATCATTCAGGCCAATCTCCAAGGCTGCGGTCTCTAC
>s661 scaffold01143 + [1:20480]  ( 417743 - 419575 ) s661 + 1:355  ( 1 - 355 ) N   1613.75
ATGGGGCTGTGTCACAGCGAAGAGGAAAAACAGGGCTTGGCGGTGAGCAAGCAGATCGAC
AAGAAGCTCAAGGATTCTTTTGCTAAGGAGGAGAGGGTCATCAAGTTGTTGTTGTTGGGT
GCTGGAGAATGCGGAAAATCAACCCTAATGAAGCAGATGAGGATCCTGCACAGTTCCGGG
TTCTCGGCCGACGAAATGAATCAACAGAGGGCTGTGGTCTACAGCAACACAGTGCACGCC
ATGCACGATCTCCTCAAAGCCATGCCTCGATATAAACTTAGCCTCAATGATCCTAATCGA
CAGGATGACGCCCAATTGGTTATGGAAGTAATCAAAGCCGGCGACGAAATGGAACCCTTC
AGTCCACAGTTAGCGCTGGCTTTGAAAAGATTGTGGACGGATCCAATCATCCATGACAAG
GTGTTCTCACAGAGACTCGACTTTCATCTTCATGAATCTGCCAAACATTTCCTCGACAGC
CTGGATCGACTAGCGAACCCCAATTACATCCCCAATGAGCAGGATATTTTGTTGACTAGA
ATCAAGACAACGGGTATTGTGGAGGTGCAGTTCAACATCAAAGGCGTCGAGTTCAGAGTA
TTCGACGTCGGAGGTCAGAGATCCGAAAGGAAAAAGTGGATCCATTGTTTTGAGAATGTA
AATGCAGTGATATTTGTATGCGCGGTCAGTGAATATGATGAAGTTTTGTTTGAAGACGAG
TCCACGGTAAGAATTCTTTGCCAAAGTCATCGTATTTTAGAACGAATAATCGAATCCATG
AGGTTATTTGAGTCGGTTTGCAACTCCAGATGGTTCATAAACACTTCGATGATATTATTT
TTGAACAAAAAGGATTTATTCGCAGAGAAGATTCAAAATATTTCGATACGATCGGCTTTC
CCGGATTACAAAGGGCCCCAAAATTACGATGATTGCATGCTATTCATCAGAGCCAAGTTT
GAAGCCTTGAATTCGAATCCTCGAAAGACAATTTATGTCCACCAAACATGCGCAACAGAC
ACGAATCAAGTACAGCTGATCCTGGACTCGGTTATCTCCATGATCATTCAGTCCAACTTG
CATAAATCTGGCCTTTAT
>BUX.s00731.1 scaffold00731 - [1:5153]  ( 3572 - 78 ) BUX.s00731.1 + 1:300  ( 1 - 300 ) N   1530.40
ATGGTCAAAACGATTCTTCACAACGACGGATTTGGAAAGTATGAACTGGAACAAAAGCGA
TCCGTTGTCTTCAACAATATTGCTTTGGGAATTCTGGAGATTGTCAAAGCAATGCCTGAC
CTCAATTTGATCTCAAATAACCCGACATTCGAGAGCTACGTCGAGATGGTGGAAAGGTAC
GCGCAGAACGACGAACACTTCCTCACTTTCCCCAAGGACATTGCACACGCCGTCAAGTGT
TTGTGGTCCGATGAGACCGTGAAGGAGGCGTTTCAGCACCGGAGCCGGTTCCAATGTTCG
GATTCGGTGGCACATTTCTTGGATAGTATCGATCGAGTGGCCGATCCGGCGTACACACCG
ACCAATCAAGATATTCTCCATGCTCGAGTCGCGACGACTGGAGTCGTGGAGTTCAAGTTT
AAATTTAATGACATTAACTTTGCAATATACGACGTTGGCGGGCAGCGCTCCGAACGCCGA
AAATGGATTCATTTCTTCGACAATGTGAACGGGTTACTATTTGTGGCGGCCATCAGTGAA
TACGATCAGACTTGTCGCGAGGACAACGAAACTAATCGACTGGTCGAAGCGCTCCAAGTC
TTTGAGGAGTCGGTAAACAACAAGTGTTTCCTAAAGACATCAACAATATTATTCTTGAAT
AAAATTGATTTATTCCGAGAAAAAATCAAAAAAGTTCCACTAACAGTCCTTTACAAACAA
TATCCTGGTGGAATGGACTACGAAAATGCCATAAAATTTATCCGATCCCGTTTCGAGAAG
GTCTATAGAAACCCCAACTCCCTCTATGTGCACGAGACTTGCGCCACGGATACGAAACAA
GTCCAGAAATTGTTCGACGCCGTGCTGGATCGAATCGTCACACAGAACTTGAAAGAGACT
GGAATGGTG
>BUX.s00731.1 scaffold00110 - [1:20480]  ( 279338 - 272396 ) BUX.s00731.1 + 1:300  ( 1 - 300 ) N   1184.86
ATGTCCAGGATTCTTCACAACGACGGATTTGGAAAGTATGAACTGGAACAAAAGCGATCC
GTTGTCTTCAACAATATTGCTTTGGGAATTCTGGAGATTGTCAAAGCAATGCCTGACCTC
AATTTGATCTCAAATAACCCGACATTCGAGAGCTACGTCGAGATGGTGGAAAGGTACGCG
CAGAACGACGAACACTTCCTCACTTTCCCCAAGGACATTGCACACGCCGTCAAGTGTTTG
TGGTCCGATGAGACCGTGAAGGAGGCGTTTCAGCACCGGAGCCGGTTCCAATGTTCGGAT
TCGGTGGCACATTTCTTGGATAGTATCGATCGAGTGGCCGATCCGGCGTACACACCGACC
AATCAAGATATTCTCCATGCTCGAGTCGCGACGACTGGAGTCGTGGAGTTCAAGTTTAAA
TTTAATGACATTAACTTTGCAATATACGACGTTGGCGGGCAGCGCTCCGAACGCCGAAAA
TGGATTCATTTCTTCGACAATGTGAACGGGTTACTATTTGTGGCGGCCATCAGTGAATAC
GATCAGACTTGTCGCGAGGACAACGAAACTAATCGACTGGTCGAAGCGCTCCAAGTCTTT
GAGGAGTCGGTAAACAACAAGTGTTTCCTAAAGACATCAACAATATTATTCTTGAATAAA
ATTGATTTATTCCGAGAAAAAATCAAAAAAGTTCCACTAACAGTCCTTTACAAACAATAT
CCTGCGTCGAAGTCGCATGAAATTTGTGTCCGAAAGTTGGGTCGATCTGTGTGGTTAGAA
TCCCGTTCGAAAAGTGTCTGGGCTTATCTCCTCTCATTATCCTTATCTCGCCGCTTTTTG
GTCCTTTTCAACGCGATGCAGCGCCGAGCTCTTAAAGTACAAGGTTCCGCAAACAGGGCG
CCGAATGCGATTGTTTTCGCGGTT
>s630 scaffold00422 + [1:11264]  ( 2159498 - 2161370 ) s630 + 1:110  ( 1 - 110 ) N    379.45
TCCGTCTGGGGAAGACAATTTATGATATTGGCCACAGTCCTCCTCGCACAGTGTCCCGAG
AGCGCGGACGCGTCGGTCAGGTTATGCGGCAACAAACTCACGTCGGCGCTGGAGCTCATC
TGCAAACACAAAATCTGCGGCGGCATCTCGAAACGTAAGCAAAACTATGGAGTTCCGATT
ACCCGGCAGTTCCGCGTAACCCACCAGAATCGTTGTTATTGCTGGGAGTTTAATCGAGTG
CGACGATCGCGAATCGTGACGGAGTGTTGCGCGAAGCGGTGTACGCTCGACTTCCTGAAG
ACCTTTTGTTGCGCCGAAACCGACGACTCCGTGAACCTGGACGGCGTC
>BUX.s01038.83 scaffold01038 + [1:11264]  ( 417712 - 418332 ) BUX.s01038.83 + 1:141  ( 1 - 141 ) N    860.59
ATGACGACGGATATTGCGGCGAGCGCGACACAGAAGTCGGCGAGGATACAGCGAAATTGC
GGCGGCTCGTGGAGGCCGAGCGTCTCGAAGCGAACCCTGATCATTGTTTTGTGCCTTTTG
TTGTCCACACACGGCTTGGCGTCGGCGGAGACAGTCCGAATTTGCGGTGAGAAGCTGATC
AAGAAGGTGCAGGCTCTGTGCACGTTCATCGTGGATGGCGCAACGCATGTGTGCTTCAAA
TCGATGAAAAATCATGTTTCGCGAAGACATATCTTTCTGGAGCATGGTCATCATCGGCTC
AATAAACGCTCCGGAATCGCCGACGACTGCTGCGTGAACCGCTGCACAATCGAGCACATG
AAGCGGGTCTGTTGCGATGACGAGGAGCTGGATAAATACGTCAAGCAACGGTTGGAGCGC
CGG
>s633 scaffold01038 + [1:11264]  ( 503004 - 504808 ) s633 + 1:102  ( 1 - 102 ) N    492.26
AGATATTGGCAAAAATGTAAGAGGCGTATCTCATTTTTTCATTTTTTCGGACGCCGGTCG
TCGAGCACGGCCTCAGCCAGCTTCCGACTTTGCGGCTTCAAACTCACAACGACGCTACAG
CATTTGTGCAAACATAAGACCTGTGGTGGGTATCAGCTACACACGAGAAAACGGTCGATT
GCGTCGTTTTTGGACGAAATTTCGGCCGAAGCGGCGGCCTTGGTGGACGAGCGACCCGCC
GAGGAAGTGGACGAGCATCCGCTGCGGCCGCTGCTGGCCGACCTGCGGATACGGAAGAGG
TCGGGGATTGCGACCGAGTGCTGCGAGAAGCGCTGCAACCTGGCCTACCTTCGGACCTAT
TGTTGTGCCGGCTTCGAGGCC
>BUX.s00116.474 scaffold00116 + [1:11264]  ( 1288115 - 1288848 ) BUX.s00116.474 + 1:109  ( 1 - 109 ) N    687.42
ATGACCACACACATGAAACCCCTGTTCCCCGTTCTAATACTGGTTCAGCTCCTTCTTTTT
CGTTATGCCGACGCCAACTTTCGACTCTGCGGATTCAAGCTGACCACCACGCTGCAACAC
GTCTGCAAACATCAGGTCTGCGGAGGATATCAAGTCCAAACGCAGAAACGAGCGCTGAGC
GATTACAACAACCCTTTCTTCCGGTTTCGAATCATGGGATACAAGCGGAAGAGTCACCAA
AAACGGTCGGGGGTGGCCACTCAATGCTGTCAGAACCGCTGCTCCCTCTCCTACCTTCGG
ACCTATTGTTGTGCGGGCTTCGAACGA
>BUX.s00116.474 scaffold01038 + [1:29696]  ( 503447 - 504808 ) BUX.s00116.474 + 1:109  ( 1 - 109 ) N    320.14
ATGAGCTCTGTTTTGTGGCCCCATGTTACTCATTTAATTGACGTCAAATCGAGCACGGCC
TCAGCCAGCTTCCGACTTTGCGGCTTCAAACTCACAACGACGCTACAGCATTTGTGCAAA
CATAAGACCTGTGGTGGGTATCAGCTACACACGAGAAAACGGTCGATTGCGTCGTTTTTG
GACGAAATTTCGGCCGAAGCGGCGGCCTTGGTGGACGAGCGACCCGCCGAGGAAGTGGAC
GAGCATCCGCTGCGGCCGCTGCTGGCCGACCTGCGGATACGGAAGAGGTCGGGGATTGCG
ACCGAGTGCTGCGAGAAGCGCTGCAACCTGGCCTACCTTCGGACCTATTGTTGTGCCGGC
TTCGAGGCC
>s686 scaffold00713 - [1:11264]  ( 2309343 - 2308359 ) s686 + 1:102  ( 1 - 102 ) N    625.15
ATGCGCGACGGAATCGTAATAGCGGGCGGAGAGATGCGACTTTGGATGTTGTCGCTTTCG
ATCACACTCTCTATGTTCTGCTGGCTGAATCAGTCCAGGGGGGTTGGGTTGTTGAAGATG
TGTCCGCCGGGCGGAGAGGCCTTTACAAATGCTTGGCAAATGACTTGTGGAATGCGACGA
CGGAAGCGAACCAAACGCGACTACCGGCCACTCAGTCTGACGGAGATGATGCAATTTTGC
TGCCAGTTCAGCTGCTCCTTCCGCGATCTGATGCCTTATTGTGATCCATTTGGTCAATGG
GACTCG
>BUX.s00460.460 scaffold00460 + [1:11264]  ( 2224776 - 2228314 ) BUX.s00460.460 + 1:790  ( 1 - 790 ) N   4060.36
ATGATTCCATCGGAACTGAACGAAGATTCAGAACAGTTTAGGAGTTCTTTACAAGCCGCT
TCCATCCAATGCGCAAATCGTTGTTACCAAGGCCAGGTTTACGTGGCCAAGGATACTAAA
ACATTCAAGAAATCTCAATTTGTGGTATGCTCGATACGAACATTGGAGATTCATGGGCCA
AAAAAGAGCTTCAAGAAAACAGAATGGATTAAGCAAATCATTGATCTCCTGAATGTCTAC
AGTTTGACCATCAAAGAACATCCCAAACTGACGACTTGTATTGTTCTCGTTACCCCAGAT
CAGACAGTATTCCTGCGAGCTGCGGACAGAAATGCTACTCTTCTGTGGTACTCGATTATC
TTCAACAGTGTTTACACTTGTCGCTCATTCAATCCCGAGAAATCGATGCCGCGAGATCAT
TACCCAGAGTACACGTGGGATATGAAGGTTTTGGGCAGCTCCAAATACAGCGTCGCCCAT
TACAGTAACAGCAACAACATCACAGATAAGGAGCCTGAATTGGCTGGCAGGAAACGAGTC
TGTCTCTACCGGAATTCCCTCGCCTTTGTCCATTTGAATGAAGAACCCATGGATATCTAC
GACTTTGTTGACTGGAACGTGCAGTACGTCAAGCGACCCCAGTATTACTTAATTTCTAGA
AGTAATATAACTTACTACGGAAATCGGAATAAACATTTCATCTTCTGCATCCGAGAGATG
AACGGCGAGAAAGCCAAGGAAGTTGTTCTTGATGCTGAATCCGAGAGAGAAGCGGAGGAA
ATCAAACTGGCTTTGGAAGAGCTGATCCAACGAGAAACAAAGCTGCTGGGACTCATCAGT
CCCAAGAAATCGCTATACGAATCAGTGAATTCCCCGGAAACGAGTATAAATCACAATGAG
AGAGCATCAACGTCACAGTCCACCAGTTTGCCCAGAGACCAACTTGACGATGAGATGAGG
AACAACCAAAAGGGTAAACAGAGAAAGGCAGACTACCGTTTCAAAGACCTCTTCGGTTCT
TGGAAGAAGAAGTTCGGCAAGAGCAAAGAGAACAACAGTCTCCTGTTCGAGAGTGGGATG
AATCCCGTCACAGAATGGGTCGAGAATCGGGCATCAATAATATCAGGGGAGAATGGAACC
GAGGAAAGTGGAGGCACCCTTAGGGCTGAAGATCATCAAACCACACGACCGAAGGACAAG
ATGAGATATCAGAAGGACGGGGAAGCTCATGAGATGACATCGTTCTTTGACACTATGAAC
TCATCCATCAGTTCGAAAACAAGTTCTGTTGTCAGACCAAGTACAAGTAGTACAAGTGCC
CTCGATTCTTGCATTTCCAATCTGAGCTGTGATCTCTCAACTTTATCATCAAACGCTCAC
ACCACCGACGACAGAAGTCACCGACGAAAATACCATCCTATTCCAGCCTTTGACAATATC
AGAAAGGGAGATGAGCACTCAGAAAATCTACAAATGTCGATAAGCGGCAGCTTCGACAGC
TGCTATTCATCGATTACCAACAAACGGCACAAAAATACCAAGAAGACGGTTGATCTAGAC
CTCTCGGAAGGCCCTCGAATGGCATCTCGACCTCCAGAATTCGTGAAACAATCCAAAAAC
GAATTCGACGTATTCAGATTCCTAACAGGGACTCTTTCGCGATCCATGGATAATGTCAAA
GATTTGTTGCCAGAACACCGTACGTCTGCGTTATACCGAAAGTCATCACTGAACTGTCTG
AATAACGATGATCTAAAACGAATGGAGAAAGAAATGAACAAGTGGCTAGCCATGGCGCCG
AAGCCAAAGAAAAGGAAGACAAAACGAAGGAAAAGGATACAATCACACGACGACAGTTAC
TCCAAGACCTCCCCCGTCCCCTCGTCTCGGCATCTCTCGATCTCATCCCAATCAACTCAG
AGATCAAACGCATCCAGGAAAGGCCTCCATTCGGCCAGATCACACAGTCGACAGTTCATG
GACAACTCGATGGAAGAGAGCGTCCACTCCTTTGAGAGCGACATGCAATCCAGGGCCAAT
AGCATGGATTCTCAACGATCCTTTGTGATCGGTGCTTTCAGAGGATCTAATAAGCACTTG
ATTCCAAAGGCAACAATGGAAGACACGGACGTCCGCAAGTACGATTTTGAGGCCCAACAT
ATCGTCAGAGCAGAGCCCTTGTTCTACGAGGTTCGAGATGATCTACAACGCTTTGCTAAC
AAGCGAGATCGTCGGCACACGAAACCTGACTCTCTTCAAGGAGTCCGGGGATCCATCAGC
TTTCATTCTGGCTGTCAGGTCATTGATGAAGAGATCAACTACACCCTGGCTCAGCCTAAG
CAAACCAACCCAATCACTGGGATTATCGGA
>BUX.s00579.464 scaffold00579 - [1:20480]  ( 1566870 - 1562110 ) BUX.s00579.464 + 1:1262  ( 1 - 1262 ) N   5939.96
ATGGGGGTCTGCAGGAACGAAGCCGGCTTATCCCAGAACTGCCCCTACAGTTCGGCTCCG
ATGCCGTTTGAAAGTGTGGATACAGAGAGCCAATTGCGGCAAATTTGTCCTCGGCTTTTT
GAGAACAATTCGACTGTCTCCTTTTGTTGTGATGAAAAGCAGTTCAAAATCTTCCAGAAG
CGGATGGAGGTACCAAGACAAATGCTTTCTCGTTGCCCTAGCTGTTTGTCAAATTTTATG
AATCTGTGGTGTCAGTTTACATGTTCTCCTTATCAGAGTCACTTTGTTCGATTGTTGGAA
ACTGGAGAGAAAGATAAATTCTCGATAAAAAACAGTGTTTATGTTAAGAAGGTTGAATAT
TATGTGGACGAGGATTACGCTAACGGGGTTTTTGAATCATGCAAAGGCGTTCGAATGTCA
ACGGGGGACTTTGCATTGAAGACAATGTGCGGAACCGACTTTGAGAGTTGTACTGCTGAT
AAATGGTTCAACTTTTTAGGTAGAGCTAATAAAAACCTCGGGATTCCTTTCGACATTCGG
TTCAGTCTGACGAAAGAGAGGTCTCGCCATGGGAACAAGACCTTTGATTACATGCAGTCA
AGAGCGTACCCCTGTAACTCTTCCTCAGATCTCTCCTCTTCTCCTTGCTCTTGTCAAGAG
TGTAATGCTTCTTGTGTGGAAGAACCAATGTATCCCGACCTGGAATCGATTGATTGTAAG
ATCGCGACAATGGATTGTCAAGATGCTTTTCATCTAGCCATATTAGGATTTATTTGCGCT
TGTTTGATGGTGGGCGTTGCTGGGAAATACGTCTGGGATTTAATGACCAGAGATGACAAT
GACAATATAGATGGGGAAATAAAGAAAAGGGTCTTCTCATTGGATAGACTCATTCAGAAG
ATATTTATCAGTTATGCAAAGTTGGTCATGGAAAGGTACACGTTTATATTTTTCATATTC
TTGGTACTTGGATTCGCGTGTTCCTTTGGTTTATTATTTGTCAACTTGACTACTGAAACA
AAATCCCTGTGGACATCTCCAGCCAGTTCTTCGCGACTTCAAGAATCTTTCTTTGAAAAC
AACTTTAAACCGTTTCATCGAATAGAACAGGTCATAATTACACCAAAGGATACCCGTCCT
CTTGAAGTTGATACATTTGAGTCAGAGGACAATGCTGGAGACCCTGATTTCCTCGGACCC
GTGTTTAGAGATACTTTTTTCAAAGAAGCATTCAGTTTGAACAATGCGATCTTGAGACTG
CAGACCTCGAAGAATGTATCCTTGGAAGATGTTTGTTACAAGCCGTTGGAGCCAGATAAC
AAACATTGCGCAGTGATGTCACCGTTTAACTACTTTCAGAATGACCTAGATTCCATTGAT
GGTGAAATTGAGGGCGAATTTGCCATTTTCAATTTCCGAACGCATCTCCAGGAATGCATC
AAAAACCCCTTCAGCATGAAAACTAGCTTCAAGATGAGCTGCTTCGGCCAATTTGGAGGT
CCAATTCATCCTTATTTGGTTTTTGGTGACTTCAATGATGGCTATGAATCAGCCAAAGGC
ATCATGATCACGATTCTTTTGAATAACTCAGTTAAGTCGGAAGAGAACAGAGCGGCTATG
GAATGGGAGGAAACATTGATAAAGTATCTCAAAAGAGTCAAAAGCGACATTTTCCGGATA
TCGTTTATGTCTCAAAGGTCGATTGAGGATGAAATCAGTCGGCAAGCGTCGTCTGATGTC
ATAATTGTTGCATTAAGTTATGTGTTTCTACTGTTTTACGTCTCATTCGCCCTCAGTCAG
TATCAAGTGCCAGTTAGCGATGATCTTTGTACTATTCTGATCAATACCAAACTTACTCTG
GGCTTTGTGGGTATCATAGGAATTGCATTGGCTGTTACCAGTGCCGTTGGGATATGTTCG
TATTGGAATATTGAGACGACCCTGATCGTCTTTGAGATCTTACCTTTTTTGATTGTATCA
GTTGGAGTTGATAACATATTTTTGTTTGTCCAAGCCTACCAGCGAAGAGATAGACACGAT
ATTCCGTTGAATGAGAGGGTTTGTGAGATCGCTGCTGAAGTCATGCCTTCGATGTTGTTG
ACCAGCACTGCTGAGGCTATTTGTTTCTCTTTCGGGGCCATATCTGAGATGCCCGCGGTC
AGAACCTTCTCTTTATTTGCAGCCATCTCCATAATAACCAACTTTATTCTCCAGATTACG
CTCTTTTTTTCGGCATTTGTATGGGATGCGAAGCGACAAGAAGAAGGTCGTCTTGACATG
TTATGTTGTATTAAGCTGAGGCCTGAACGTCCGTATAGGGAGAGTTATATGTATAATGTC
ATAAAGAACTTCATCGCTCCATCTATCATTATTAAGCCGGTTCGGATATTTGTGTTGATC
CTTTTCCTATTCTGGTTTGCCACTTCCTTGCTAATTGTGGACAATATCCAGCTTGGATTG
GATCAGAAGAGATCAGTTCCAGACGACTCCCACGTTTACAGTTACTTCAGGGATCTTGAG
ATTTATGTGAATGTGGGCCCTCCAGTATTCTTCGTGTTGAGAGGCAGCTTTGATTACGGC
GATCCTCAACTCCAGAACTTGATTTGTACCGGAAATGGATGTCACAAAGATTCCCTCGGA
GCTCAGATTAATCGGGCCTCCAGACATCCTGAATTGTCCAATGTCGCCCACCCGGTGATG
AATTGGCTGGATGATTACATCGAATGGTTAAGGCCTTCTGCCAATGGAAGGTGTTGCCGA
AGATATGATTCTAATCACACGTTTTGCCCCTCTTTGGTTCCGGAAAATTTGTGCCATTCC
TGTGGCGTGGACTATGTAGACGGCCGTCCTCGGCCAGATCTTTTTTACACGTACATCAAG
AGTTTCTTAAGTAGTAATCCATCGGTCCATTGTCCAACAAGTGGTCATGCGTTGTACAGC
AATGCCATCAAGTTCGCGAGCAAGTCGGATCGGATCATAGCATCTCATTTTATGACATAT
CACACTCCCTTCAGACATATGGCCGATTACTTTAAGTCGATGGAAAGTGCCAAATTCTTG
GCAAATAATATTACAAAATTCATGAATACTGAACTCGGTTTGATGGGACATCCTCCAATC
GATGTGTTCCCTTACAGGTAATGATACCAGAGATAGATAATGTTTAGCTTCCATTACGTG
TTCTACGAGCAGTATGAGACCATCGTGAAGGCAGCCATCTTCCAGTTGATTTGTTCTGCT
GTTTCAATCTTCATCGTTGCTGCTATCCTTTGTGATATGGATCCTTGGTCAGCGATGATC
ATAACGATTACGGTGGTAATGAGTCTGATCAATCAGCTGGCTATGATGTATTTCCTGAAC
ATTGATTTCAACGCGATCTCAGTGGTCAATCTGATCATGTCTGTAGGAATCTCGCTAGAA
TATTCGGCTCATACTGTACGGGCCTTTGTTTCAATTCACAATCCTTCTCGAATTGAGAGA
GCCAAAGAATCCCTGGCTTTAATTGGGTGTACTATCATAAGCGGTATCACAACGGCTAAA
GGCGGCAGTCTCTTAATTATTTTGTTTTCCCATTCCAAGATCTTTAATGTATACTACTTC
CGAATGTTTGCAAGTATCATCATGGTTTGTTTTACACACGGGTTAATTTTGCTGCCTGTG
CTTTTGTCTTTCATTGGTCCTCCACCTTCGAAGAATCGGCCTGACTATTATGGAGCTCGA
AGAGCCCTTCCTCCTCGGATACCTTCACTGATAGACGAGAAGGATTCTGCTGTTCAACAG
CACCTGGTCGCCGAAGACAAGGAACATCCAGCCGCA
>BUX.s00579.133 scaffold00579 + [1:11264]  ( 488754 - 490306 ) BUX.s00579.133 + 1:251  ( 1 - 251 ) N    839.61
ATGTCTGACGGAAAGGACGAACTCGTGCAACGCGCCAAGTTGGCCGAACAAGCCGAACGT
TACGATGACATGGCCCAGTCCATGAAGAAGGTCACCGAACTCGGCTCCGAGCTTTCCAAC
GAGGAGCGTAACTTGCTCTCGGTCGCCTACAAGAACGTGGTCGGTGCTCGTCGTTCCTCC
TGGAGGGTGATCTCGTCCATCGAACAGAAGACCGAAGGATCCGAGAAGAAGCAACAGATG
GCCAAGGAATACCGCGAGAAGGTCGAACGTGAGCTCCGCGACATTTGCCACGATGTCCTC
GACTTGTTGGACAAGTTCCTCATTCCCAAGGCCGGCAACCCAGAGAGCAAGGTGTTCTAC
TTGAAGATGAAGGGAGATTACTACCGTTATTTGGCCGAGGTCGCCACCGGAGATGACCGC
AACGCCGTTGTTGAGAAGTCGCAGCACTCGTACCAGGAGGCCTTCGACATTGCCAAGGAC
AAGATGCAGCCAACCCACCCGATCCGCCTGGGCTTGGCCCTCAACTTCTCTGTGTTCTAT
TATGAGATTTTGAATGCACCTGACAAGGCGTGCCAGCTTGCCAAGCAGGTGTTGAAGAGG
AGAAGACGGAATGAGTGGGAGACGGACCGAGGCATTAATATTTTATTATACTAGCCTCTG
TCTCGTTGAACCCCGTTTTTCTTTTATTTTTGGTCATTTGATGGCCGTGGGACAACTCCA
GAATATGTTATACTAACTCCTTTGCTTGCAGCCTTCGATGACGCCATTGCTGAGCTCGAC
ACCCTGAACGAGGACTCTTACAAGGACTCGACCTTGATCATGCAACTCCTCAGAGACAAC
CTGACCCTGTGGACGAGTGACACCGCCGGAGAAGAGCAGGAAGGAGGCAACGAGACGGGA
GAGACTGGAGGCAAC
>BUX.s00789.39 scaffold00789 + [1:14114]  ( 174122 - 177265 ) BUX.s00789.39 + 1:765  ( 1 - 765 ) N   4142.19
ATGAGCCCACTTGAAGCATTCCAGCCCGTTGTTGGGAAATTTGTCGCAACAAACGAGAAG
GGCGAAGAGATCTCGATTCCAATGACTGTCCCTAATTACCAATTTGTCGCGGCGCAGCAG
CTCCACCTGTCCGAGGGGGCGGACGCTGCAATAGCCGCCTCCATGCAGGTAAACGCCTTG
TCCTCAACGTTTGCCGGTCTTAAAGCCAATCCGGGGATGCCGATGGGAATGCCACTGACC
CCCATGGATTCACCGTTCTCTACAATGGGTGAACCGTCACACCTTCTGAAGAATGAGCTT
GAACCATCAGTGGGACTCAAGAAGGCGACTTTTAAAGCCGAGAAACAGACCGCGTTTGCG
GAACCAATGCAGGCACATATGCTTCGGGCAGAGCTCAGCGACACTGTCGATCTACAAGAC
ATACAGCCGTCGACCGCGGCCAGTTCTCTAGCACAGTGGAACAAGTACACCTCGTTCTTG
AGTCCGCCCAGTTTGACTGCGCGGAGTGAAGATAAAGCTGACGATTATTACGAAGACTAC
GGACCCCATGCATTTGACAATTTTGATCAAGAAAACGAGTCAAATGCCGAAAAGGTTGTA
CAAAATGGCTATCCGACTTTTGGGCCATTGACAAAAACGGATACGATCCGACTGATGTTC
TCCAGGGTTAGACGACACAACCAGCGACTGAAAGCGCCCACGGAAAAGACGGCTGACTTC
TACTTTGTGCGAACCCTGGGAGACGGCAGTTTTGGGAGTGTTTACCATGTTCAAGATGTC
AAAAGTGGAGAGCAATATGCGATAAAGATAATGAGCAAAAAAGGCATAAAACGTGAACGA
AAGTTGCCGTACGTCGTTCGGGAAAAGGATATTATGACGACATTACATCATGGCTTTGGG
GGGCATCCTTTCATAGCCAAACTTCATAGCTCGTTTCAAGAAAACAATGAAAGAATATGT
TTTGTGATGGAGTACGCGCCGCATGGCGAATTATTGGAGTGGCTTCGTCGTCTCGGTTCC
TTCGACCTAAATGTCTCGAGATTCTTTGCGAGTGAGATCCTGGAAGCCCTTGACTTCATA
CATCGTTGCGGGGTCATTCACCGTGATCTGAAGCCGGAAAATATTCTGATCAAAAAGGAC
TGGCATATCATGGTAACTGACTTTGGTTCTGCAAAGGTTCAAGGTTTTGAAGGAGACGAA
CCATCACAAGTCCGTCGAATTATGAGCCAAAAGAATGGGGAGACTATGCGCAAGGAACGG
GGGTCCTTTGTCGGCACTGCTTTTTATATTTCGCCTGAGGTAGCGCAGTCTCATACCTGT
GGTCCGGAGGCCGATTTTTGGGCGTTGGGATGTATTTTGTATCAGATGATATCAGGACAG
CCGCCGTTCCGGGGAATCAATGAATATCAAGTCACCAAGAAAATTACACAATTGGATTAC
AAGATACCTCAAGGCTTTGATGCAGTCGCCGCCGAACTAATCCAGGAGTTGCTCGTGCTG
GAGCCGACGAAACGGCTAGGTCATAATGGAGCTGAAGCAATTAAGGGGCACAAATTTTTC
GAGAACGTTGACTTCAACAATATTACAAACAGCAGTCCACCGGAGTTGAAACCATTTCTC
CCTGCTTCCGGAAACCAGCCAGCTTTCTACTCAAACTTTAAGGTGCCCGAACATATGGAG
CCGGGACTTACGCGAAAAACCATGGCGCGGCTAATGGGTTTAGATGAGTTGTTTACTCCA
TCGCCTTCTCAGCCTACGAAGACGGCGATGCCAAAGCAGGAGAAGTCCGAGGAAGCCGTT
CGAAAAGGCTTGCTAGATGCACAAAGGAAAGACCACTCCTACCATCGGTTCGTGGAGGAC
AACCTTATTTTACGATCAGGCCTTATTGACAAAAAGAAAGGGATGTTCGCCAGACGACGC
ATGTTTTTGCTGACAGAGGGTCCCAGGTTGTTCTACGTTGATCCTGACATGAAAGAATTG
AGAGGAGAAATCCCCATAACCCCATCGTTAAGGACCGAGGCTAAAAACTTTCACACGTTC
TTCATTCACACGCCGCTACGGACGTACTTCCTTTACGACCCAGATAGTCATGCAAACGAA
TGGTGCGAAGCGATCGAAAAGGCACGAGACAAATACTGCAAACCGGACGCTCCGGAGCTA
GATTTTTATCCCAGAGGAAAAATGTTCACAAATAAGTCCAAACGAGCGAAGAAAGACCGA
CATTTGGAGAATCATGGCAAGCAAAAAGAGAAGAATGCTTCACCGACAAACAATAAGTGG
GGACGGAAATCAAAG
>s592 scaffold01078 - [1:20480]  ( 279289 - 277304 ) s592 + 1:434  ( 1 - 434 ) N   2123.71
ATGTTCGACAAGGCTGTGATCACGAAGGGCCTCTCCGACCTCGTTGCCTCACGCCGATTG
TTTCATCGCTCCAGTTGTTCTGCAACTCGATCCCGAACAAGTACAGATGCCATTCTTCGA
GGAAATGAGCGATCTATCACGCTTGATGACCATGCGGTGGCCAAGGTGGATGTCAGCCAG
TTGGCGGCGAATCGACCAGTTGAAGATTTCTTCGCGGCTTCGAAATGCTTATCGTCCAAT
GCCCATTTATTTGGGGTCTTTGATGGACATGGCGGGGCTTCTTGTGCAAGGCATGTATCT
ACAAGACTTTTCGATTACATTTGCGCTTCTGTTCTTGAGAAACACACCTTAGCACAGATA
CCGCTTAATGAAAGAATACAACACTTATTCTCAAGTGCCGACCCACGACTACCTTCTTTT
ATCAGGGACATTCATGAATTCAACGTTAGAGAGTTTCACGAAAGGAAGGCCTTGCAGTAT
GCATTTACCCGTTTAGATTCGGATATTTGCAACGGCGCGTTACCTGATTCGAGGGGTGTC
AATGTCGCAACATCCGGATCCTGTGCGATAATTACACATATTAGAAGAGGGCATTTACAT
GTAGCGAATTCTGGAGATTGTGCGGCCGTTTTGGGGGTTGTGAATCATGGTCATCTTGTT
GCGCGACAATTATCGAAACCTCATACTATTGACAATATCGACGAAACGAATCGTGTAAGA
TCACAGCACCCAGTGTCTGAAAGAGCCACAGTTCTTAAAGGAGGACGTTTGTTAGGGGAG
CTCTACCCCCTTCGAGCGTTTGGGGATGTCCGTTACAAGTGGCAAATGGAACTGCAGAAA
GTAGTACTGGAACCTCTAGGAATGTCACCACCCAGCGGACTTCAAACTCCTCCCTATCTG
ACAGCACAACCAGAAGTTTTCTACCATAAACTAACTCCAAATGACAAGTTTCTTGTCATA
GCCAGTGATGGATTATGGGAATGGTTAGACCCTGATACTATAGTTCGACTAGTCAGTGAT
CATGCACTAGGAACTCAGACACTCAGCAACTATCAGCCATCTCCAGAAAAAACCCTGGGG
GAAATCGTAGAAGAGATCGATCGACGACGAAAAGGCACCGTAAAGAAACCGTTAGATGAT
AACAGTGCCACGCATATCATACGTAACGCCCTAGGAGGTTGTTCTGGCGGAACTGATCAA
CAGTATTCAAGACTTCAAGATAGTCTCCAGCTACCTCCAGGGATGGCAAGAAATTATCGA
GACGATATTACTGTTATTGTTGTGCATTTCAACGACGCGTATTTACAAGTCAACGCCGAT
GCCGACGAAGGA
>BUX.s01143.217 scaffold01143 + [1:20480]  ( 599422 - 601894 ) BUX.s01143.217 + 1:567  ( 1 - 567 ) N   2973.60
ATGTCGGACAAGGATAAGGGTGGCCTGCCGGGCGCTCAGCATGCAGTCCCGCCACCTAAG
ACTTCTGGTGCTGCAACTGGTGGCCAACAACTCTCGGCCACGGCGAACCAATTCGTGGAT
AAGATCGATCCCTTCAGCAAACGAGGGAATAGTCGGAGACGGAGAAGGCCTGTGAATAGC
AGCAGATATCATGGCGACAATGATCCCGATCTGGTTCAACTCCCTCTTATTAAAGATGCC
CCCTTTAATGAGCAGACCGCACTCGCCATCCAGAAGCTACAACAATGTCAAAAAATCTTC
GACTTTTATGATCCAGTTGCGCAACTCAAAAGTAAAGAGATTAAACGGGCAGCGTTAAAC
GAACTAATTGACTACATAACAGCAACGAAGGGTGCCATTGTGGAACCCATCTACCCTGAG
ATTATTCGGATGGTTTCCAGGAATATATTCAGAGTTCTCCCTCCCTCGGACAACTCCGAA
TTTGATCCTGAAGAGGACGAGCCAACATTAGAAGTTTCTTGGCCTCATTTGCAGCTAGTT
TACGAGTTTTTCCTACGGTTTCTGGAATCCGCCGACTTCCAAGCCACCATTGGCAAGAAA
CACATTGATCAGCGATTCGTATTAAACTTGTTGGAACTGTTCGATTCGGAAGATCCTCGA
GAAAGGGATTTCTTGAAGACTATCCTCCACAGAATCTACGGAAAGTTCCTAGGACTCCGT
GCTTTCATCCGGAAACAGATCAATAACATGTTCTTGTCCTTTGTTTTCGAAACGGATTCT
TTCAACGGAGTCGGTGAACTGTTGGAAATCCTTGGAAGTATTATAAACGGATTCGCACTG
CCATTGAAACAAGAGCATAAGGTCTTCCTAGTGAAGGTCCTTCTTCCTCTCCACAAACCT
CGATGTTTGAGCCTTTATCATGCTCAGCTGGCCTACTGTGTTGTACAATTCATCGAGAAG
GACTCCACTTTAACCCCTCAGGTTTTCGAAGCTCTTCTCAAGTTCTGGCCTCGAACTTGC
AGCTCCAAAGAAGTCATGTTCCTTGGAGAAGTGGAGGAAATACTGGACATAATCGAGCCA
GAGCAGTTCAAGAAAATCATCGATCCCCTCTTCCGACAGCTTGCCAAATGTGTATCGTCC
CCTCATTTCCAAGTGGCGGAACGGGCATTGTATTTCTGGAATAACGAGTATATCCTATCC
CTAATCGAAGAGACGAGTGCACAAGTGATGCCCATTATGTTCCCCGCCCTGTACCGAATC
AGCCGAGAGCATTGGAACCAGACAATCGTCGCCCTCGTCTACAACGTGCTCAAAACTTTT
ATGGAAATGAATGGGAAATTGTTCGACGAACTAACTGCTAACTATAAAATGGAAAAACAG
AAGGAAAGGAGAAAAGAGCGAGAACGAGAAGAACTGTGGAGGCGACTCTCCGTGCTGGAA
CAGCAGGACATCGAAACTCTGGTCAAGAACCCACCTCAGATCCTGTCCAAGACTCCGATG
ACCGCCTTCATCCCCCCGAAACAACCGGGGTCGGGCCCAGCGAACAGCACTGGCCCTGCA
GCACCAACCAGCGGAGGAACGGGTAGCCAAGGAGCGGGCGAGAAGTCGCCGGCAGCAGGC
AAGAAGAGCTCCAGCGCCTCAACTGGCTCTCGGGATGACAAAAACGACAAAACGAACGAA
AAGAGCGGAGAGAACAAGAGC
>BUX.s00713.619 scaffold00713 + [1:20480]  ( 1675011 - 1676880 ) BUX.s00713.619 + 1:456  ( 1 - 456 ) N   2288.54
ATGACCACAACTGAGAATTCCTCGCCATCTACTGCCGAAGCTAACAATAAACTGCCGGAT
GATATAAAGGATACAAGTAATGACAGTACGGAGTACAACTTATCTGACTCTCAGAGTGTG
AACGAATCAATTGAAAATGGGGTTAATGGCTATATGCAAAGTCAGCCATCCATAAGTACA
GAAGAAGACTTCAACGAATGCATCGAACATTGTATGGTCATTTATGACTTTACAACAGAT
CCTCTGTCTGATCTCAGGAAGAAAGAAACAAAAAGAAATGCATTAAATGCCCTTATAGAT
TATGTTACGATGTCACAAAAGCCGTTCTCGGATAATGTCCATAAAAGATCGGTGGGGTTG
TTTTCCCATAATTGTTTTCGAATCCTTGGACCTCCTTCAAACTCAGGAGTTGAGTTTGAT
CCGGAAGAAGATGAGCCTGTTCTTGAAGCGAGTTGGCCTCATTTACAATTAGTGTACGAC
TTCTTCCTACGATTCGTTGAGTCTCAGTCTTTCCAAGTGCCTATCGCTAAAAAGTATATT
GACCAGAAGTTTATAGTTCAGCTTCTCGAATTGTTTGACAGTGAAGATATCAGGGAGCGC
GATTTTTTAAAAACAATTTTACATCGAATTTACGGGAAATTTTTGAACCTCCGGTCATTC
ACGAGACAACAGATAAATAATATTTTCTACACATTTATCTACGAAACAGAAAGACACAAT
GGGATTGCCGAATTGTTGGAAATATTAGGAAGCATAATTAACGGATTCAGTGTCCCGCTA
AAAGAAGAACATGTTACTTTTCTATTACGAGTACTGTTGCCTTTACACAAAGCCAAATCT
CTCATTAATTATCATGCCCAATTGGCTTACTGTGTTGTGCAATTTATCGATAAGGACGTC
GCTCTAACCGAAAGTGTTGTACATTCATTACTCAAATACTGGCCAAAAGTAGCGAGTCCA
AAAGAAGTAATGCTTTTAAATGAATTGGAAGAAGTTCTCGATGTCATGGAACCTCCTGAG
TTTAAGAAAGTTGCGGAAAGAGCGCTTTATTTCTGGAATAATGAATGCATAATGGCTCTG
GTCAGCGAAAACATTGAAACGATATTACCTATCATGTTCCCATGTCTATACCGCAATTCG
AAAACACATTGGAATAAAACAATACATGGCTTCATTTACAATGCGCTGAAAATGTTTATG
GAGGAAGACCAGAAGTTGTTTGATCTTTGTACTCAAAATTACAACAAACAACTACAGGCG
GAAACATCAGTCGAAGAAGAAAGAGAACAAAAATGGAAAAAGTTGGAAGAGAAGGCCAAA
ACTAATCCCCAGTATATTGAATTCAAAATGGAGGCCCTAAATGTACAG
>BUX.s00351.355 scaffold00351 - [1:20480]  ( 1604001 - 1598125 ) BUX.s00351.355 + 1:1012  ( 1 - 1012 ) N   5248.37
ATGAACCATCGGAACAGCTCCAACTCGGCTGATTTCCTGCACTGCCATTGTTGTCATCGG
CCCTACTCTAACGACATTTTGCCTGTAAATTTGCTCAATTCGGTTTGCTGTAAGTCATGC
GTTCGAGATCTGGTAAAACACCCCGATGGCAAGATTAAATGCCCGAGGGATGCGGAGAAA
TACCCAGTGAATACAGCGTTTCTACAGATCTTAGGACTTCCATCGCCCGGGTTTTCTTTA
GCCGACCATCTAAATGACGCCAATGAGAAAGAAGTCGCAAGGAATATTGAGAAGATACTG
CTAACTCTCTCAGATTTCTTCAAGATTACTTTCTCAGATGGCCCCGTCGAAGTTGTGAAT
GATACTTTGTCAAAGTTTGTTCAAAAACGAATTATTGGCATTTTATCTGCGCCTATCTTG
CTGCCTGACGGCCGTCATTATGTGGTAAAATGCTCCAGGAATCTGGTCGAAAGGATTGTA
ACTGAGCTGGTGCTGAGTCGACAGACCTCGGCTCACATCTCGTCCGCACTTTGGTCGGCT
GTAAGAGCAAGAGGATGCCAATTTTTGGGACCGGCAATGCAAGCCGAAGTTCTTCGTCTG
GTTCTTCAAGCTCTATCGGAAGGAGAATTGATCGCAAGAAAAACACTGGTCCTCTTCATA
GTCGAAGCAATGGCCGAAGGTTTTCCTCAGGTCTCAAAAACCTGTGTAGGACACGTTGTT
CAACTCCTCTACAGAGCCAGCTGTTTTAATGTGATCAAAAGGGATGGAGAATCTTCGCTG
ATGCAGTTGAAAGACGAATTCCGGCAGTATGCCGCGTTGAGAAGAGAACATGACTCACAG
ATTGTTCAGATTGCCCTGGAAGCGGGACTCAGAATATCTCCGGACCAATGGTCCCAATTG
TTATATGGCGATGCTAGCCACCGCCAACAGATGGATCTGATTGTTGAGCAGCTGACGGAA
CCGCATTCTCTAACTCAGAACGAGCTCCAAGCTCTGAAACAGATTCTGGAAGAGAATGCT
GACGATGAGAAGGAAACGGATCTTGTTTTAAACGGAATGTCAGATGTTTTGAAGTCCGAG
CTGAAGGAAAGATTTGATTTGTATGATGTCCTGGGTATTCTGAGGAATGTAGAAGCGATT
GTAAACAAATACGCGCAGATCACAAGAGCCAAGAATTTTGATCCGAAGGGTATAAGGAAG
ACCGACTTGAAGGTTGTGGCACCGGTTAATGGACAGAGAATGTATAAGACGCGGTTTTGC
AGAGATGTGATGGTTGGTCGCCCATGCCCTCGAGGCGATAGATGCACCTATGCCCATTCG
TCGACGGAAATCCGCGGTAACTCGGGTCAAGGAATGCCGATGGAAACCCCGTTAATGCCC
CATCAATTCACTTCCGTCGACGTTTTGACCCATCAATTCAATGAGGTCCAGCTCGACGCC
CAACAAAACATTCCTCAGCAACTTGCACCTCAAGACATGATGGATCAAGGCCTTGTCATG
GACGGTGGATTCCATCCGGCGAACCCAAATAACAACGGTCCGCCGGTTGTTGTTCCAGTT
GTTATGCACCATCAGGATATGCAAAGTGGATTGGTACAGCCGAGCTTGACTCATGCATTG
ATGATACCCAACAACGATCCAAACTCTGGTGGCACCCTCCTCTTGCCATCGGACTCATCC
AATCCAGTCCCTCAACAAATGCCCGTCCAGCTGACCCCGATGATGCCAAATGATGTTGGC
ATGGTCCCCCTCCTCTCGAACACGGTCCTGGTCCCAACTCAGCCCATGAACCCACCAATG
GTCACTCAGCCCGTCCCTCAAGGCATGCAAATGGCCGGCGGAACCCCGGTCCCACCAACT
CTTCAGGCCCCATTGGCTGGCCAGATGCCGGTCCAACTCAACGGACCTGTTCCAGTTGGA
GCACAGGTCCCAGTCGGACCGCCGGGCCACCCGATGCCCCAGACTGTGGCCCCCACTGCG
ATGATGTTCAACCAGAACACCTTCTGGTACTCGGAACATTTCTTGCCTCGTTCCGAGCAT
AAATCCTCGTCCGGCCAACAGTTCGGCTCCGGCCATGTGCATCGGCCGGCCGAGTCGGCG
CTCCGCTTCCCCGATTCCATCTGGGAAATGCACGATGATCAGATGTTGTTGGCGAGAAGG
AATGAAATCGTCTCATGTCTAAATAAAATGATGAGAGACGATGTGATGACTACGGAGGAC
GACGACGACTCCAGGAGCCATGTCTCCTACACTGTGGCGAACTCGGTTCTCTTCGACGAA
TTCGATATGATCCCAAATACGAAGCTGGAACTGCCCCCCTTACCCTCTCTGAACACCCTC
CCGATTTCATTCGCCGACGCCGGCATTGTCCCACCCCCGGTGTTCCCCGCCGGCACACCC
CGCGACCTATGTCAGCCCGGCTCCACGGGCTCGGATTCGAAGTCTCGGCTCGATTCCATG
AGCTCGGCCGACTCCCAGTTCAACAACGAGTTTAATTCCCCGAAAAAGATCTCAACCTCC
TCGATCCCGACCAGCCTCTTCGGAACGTCACCTCAGAATGTCCTCAACATGGTCAAGACG
ATGTGCCCGACCACAATGTTCACTCAGAAATCGACGGCCCCGGCAACAGTGCAGGCGGAT
TGCTCCGTCATGAATGTGAAGGATATGTTCGAGAAACCGCTCGTGATTTCGACTATTCAA
CATAGTAATTTATCTCCCCAAGCCTCTTTCGAAATGGTGGACCCAATAAACATGGTGGAC
CACGTACCGCAAGTAATACGACCGTTGTCCCTCAAATCCGACCCCCAACACATTGTGTCG
GCGACGCTGGACCGAATCCTGAACGTGAAGGAGCGCATCTACGACGTGGACAAGATTGGC
GGATCGGGTTCGGCGGTGGAGAAGGCCCAACTCAAACTGGAACTGAACATTGTGAACCGG
CAGATCAACTCGTTGGACACCCCCACCCAACAAAGCTGTCTTCTCAAGGAGCTGGAAGCG
GTGGACAAGCAGATCGAGGACATGAATGTGGTCGCA
>s668 scaffold00713 + [1:20480]  ( 1155827 - 1163199 ) s668 + 1:923  ( 1 - 923 ) N   4671.94
GTGGCAATCGGTCAAATCTTGTATCCCACCAGAATCCGGATTGAATGCCATAGTGCAAAA
CAACAAAAGGATCCGAACATCCAGAATGTGGAATGCAGAGTCGATGACATCCATCTGGAG
AATTGTGACGAAGAAGTTTGGACTCCAGATTCCTGTTCATCCAAGCAATCTAAGAAGTAT
TTGTGCTCAAAGGGGGATCAATCTAAATGCATCGATTATGCTGATGTCTGTGATATGATC
CCCGAATGTGAGGTCCGATTCTTCTTTTGCCACACGGGTGCGTCGACTTTCCAGTTAATG
TTGGAACGGGGAGATAAGAAGGAGGTTCTCTGGACACCACCCAAGACTACAGGTGCATCT
CCATGCACTTGGCAAAAGGCCACTGCCGTGATCCCACACCAATCCGTCAAATATCGCCTT
AAATTGGCATTTGCCAAACTCTACAAGCAACCGTTGAGTGTAGCCATTGATGACTTTACA
ATGACTCCCATGTGTTTCTCAGAAGAAAGCAGTTGGGACACCAAATATCTGCCCGATTCA
TTGCGACTAGATTCCCTCAAAAAAATCAACGATTCCATCAGAGATTCCTGGATCATTAAG
AAGGATGGCGAGTATTATATCGAATTGTATGGAGCAGCAGGGGGAAAATTCAATGTAAAA
GATGACAACAACAACGGTGGAGCTGTCAAGACCACTCTTCAATTGGCTAAAGGACAAGAA
ATCAGATTGATACTGGGGCAACAAGGAGAAAGTCCATGTGGAAAAGGATTGGACGATGTC
GATCTCCTCCGCAAAGATGTCCACAATCTGTTCGGCACTGGCGGTGGAGGCGCGTCGGCT
TTGTTCATCGACTCCAAGCTCAGTATTGTTGCTGGAGGAGGAGGGGGAGTGATTCCTGAT
GTGATCCCTTCCACCGAGGAGATCGATGCCCGAGGCGGTGTTGCAATTAAGGACCAGAAG
TTTAATCACAATTCTACTTGTCTTGACTGTCGCAAAATGAACGGGCGTTCTGAGGGTCCC
CATGTTATTGGCGGCTCATGTCCTCGATCGCGGATCTGGAATATAACCGGTGGACTTGGA
GGCGGAGGCGCAAGCTGCGGGCCCGGCGCTGGTGGTGGCGGAGGAATTATTGGAGGAAAA
TTTGGATACAAGGCCAACGGAAGTGGAGGCAGCAGCGCTGTGCTATTAAAAGATGTAAAA
GCAGACTATGCCATCGGAATTCATAATGGAAACGGGCGTATTGTCATCATGAGATGCTCT
CTGCCTTGTCCGACCAATTCCAGTTGTCGATTTGAGAGCAATGAACTGGGGACACCTCCA
AAACCCTTTTGTCTCTGCATAAACGGAAAAGAGACCGACCAGAATGGAGATTGTAGCTCC
ATGTCTCTGCTTGGTGAGTTAAATGACGTCAGTCATTACATGAATTATTATCGTATGGAG
ATGAGTGATACAATCGACTCCAGAATCCGGATGAGTGATCGGATTACCCCCAATCCCATC
TACGAGAGGCTAACCATGATGGAGCTCCCTCAGATCTCTCGGCACTTCCTCCAGCTCAAG
CAATCCATTGGACACGGGGCTTTTGGAGAAGTGTATGAAGGGTTGTTCATTCTGGATGGT
CGGACAACCAAAGTCGCCGTCAAAACATTGCCCATGGGCTCGAATCCAGAAACAGATATG
GATTTCGAATCGGAGGCCCGGTTACTCAATCATTTCGATCATCCAAACATTGTTAAATTC
TATGGAGTCTCCTTTGAAAAATTGCCAAAATACATTATTCTTGAGTACCTTGAAGGCGGA
GATCTTCGTAACTTCTTGAGAGAACAAAGGCCCAAGCCAGACCAAAAATCCGAGGATGCA
CAGCTCAAGATGGTGGATCTTCTTAACATGGCGCTGGATGTTGCCTACGGTTGTGAATAC
CTGGAACAGAGTAAATTCATCCATCGTGACATTGCTGCTCGCAACTGTCTTCTGACTTCC
AAAGGGCCTGATCGTATGGTGAAAATCGCTGATTTTGGAATGGCCAGGGATATCTTTAGT
CAGGAATATTACCGGAAGGGAGGCCGAGCCTTTTTGGCCGTCAAATGGATGCCTCCGGAG
GCATTTCTAGATGGCATTTTCAACTCCAAAACAGACGTCTGGGCATATGGAGTTCTTTTG
TGGGAGATATTCTCCATGGGCTACATGCCTTACACGATGAAGGCCAATCAAGATGTGATG
CAATTGGTCGTGGCTGGAGGACGATTGGAGCCTCCCGTTGGTTGCCCGCAAGAGATTTAC
AACGAGATGCTTTGTTGCTGGCACACTGAATCCGAAGCCCGTCCCAACTTTACAGAACTG
GTCAGTTTCTTTACAATGCTGGCTTCGGACCCGATGATGGCCAATCTTCCCCTTCCTCCC
ACACTCCATAGACAACGTCAGAATACTCCCAGTGAGACGTCAAGTTCTCTGAATCCAACG
GAAGAAGTTGGGACAAGTCAGGCAACCGCGAGCACTGTGATGTCTGAAAGTACCACCAAT
TCCTCGATTCATTCAATGCCGACAAAAGGAGAAGGGGTCTCCTTTAATGTATTCCCACCC
TACGAATCACGATGTTCAAAGCCACTGATGGAGCTGAGAACAAGACCTCAGTTCTCGAAC
AGAGAGCCGAGCCTGTCATCCCATGATGATTCCACTTTACACGACACTTGTTCGGTCAAA
CAAAGCCCGTACAAGATCGAGAGAGAATTCTTCCCCAAGCTGCCGGATGTTCAGGTAATT
ACAATAAGA
>BUX.s00713.461 scaffold00713 - [1:20480]  ( 1253148 - 1251018 ) BUX.s00713.461 + 1:631  ( 1 - 631 ) N   2809.97
ATGTCAGATTCTGATCCAGGTTCTTCGGAGGAGCAGAAAGAATTATTGTGGGAACTGGAT
GATGGTGAATACTTAGTCGAGTCAATCCGAGCCAGGAACAATATTTTTGTGCCTAAAAAC
ACTCCCATTTTCACTTACAAGAAGGTATCAGATGCCAAATCGAAGAAGAGTTTTAAATCT
CCATCTGCTGGTATCATCAGAATAAACCAAGAAATCTTGAAGAATGGGGCCAAGTTGGAA
AAAGGATCTCTTCTGGGATGGATTGGTGGAGAATGTCCGCATGAAATGGTATTGGCTGGA
AGTTGTGTCACTTGTCATATCTTGGTTAAGAGGTAGGTTCCGTTTATTGAAGTTCTTATC
TTTAGGAAACACGATGAAAGTGAAGGTTATGTATCAATGATTCATAACAAGCCAGGCTTG
ATGGTCAGCAAGAAGAAAGCGACTGAAATTGGTGTGGAGTCTCGACAGAATCTCCTTAAA
GCCAGGAAATTAATTCTGATGGTAGATCTCGATCAAACTGTTATTCATACGACAAATAAA
GCTCCGACTCAAGAAGAAATGATGTCTAATATTCACAGTTATGTTCTACAAGGTTTCCAA
TATCATACCAAAATACGTCCACATGTTGAAGAATTTTTAACCGAAATGAGCAGAAAATTC
GAATTACATGTCTGCACCTACGGAAAACGAGAGTATGCCGAAAAAATCGTTAGCATCCTG
GATTCGGAGAAAAAATACTTCGCGGAGAGAGTGCTTACCCGGGATGAGTTGAGAAGTCAG
CATGATAAAAGATCCAATCTGAGCTCGTTGTTCCCAGCGGGAGAAGAGATGGTCCTCATG
GTGGACGACCGGTGCGATGTTAAACCCTATGTCTTTTTCAATAATATCGGAGATATTAAC
GATCCCAACCTGATCAGAAAAAAGGCGGAATTTGAGAACAAGATGGAGGAAACACAAAAA
CAAGAGGCATCAGAGCTGCTGAATGAAAAAGAGATGGTGGATGAAACAATGGAAGGTAAT
GAGCCAACAGAAAGTCAAAACGAAGAAGAAGAAGAAAATGAGGATATGACAAATGGTAGA
AAAAATGTAGACGAAGTGGAGCATGATGATGCAGAAGAGAAGGAAGATGATGAAGGTATT
TCTCAAGATTCGACCACACCGCCACCTTGTCAAATTCCGGATGGCAGTGACGATCCGACT
CTCAAAAGCATCTCCGAAGTCCTAAGTCGAATCCATTCGAGCTTCTTTCAACATTACGAT
AAGACCGGAAATATTGCACATGTTCGGGACATTGCAAAGTCGATCAGACTCTCGGTTCTG
AAAGATGAAATCATTGTTTTCTCGGGGCTTCCAAAATACGGAGATCTCAGGAAACATCAG
CTCGTTAGTTGTGTGGAGGCATTCGGAGCTGTAGTGGATGAAGATGTAACCGAAAGTACA
ACAGTTCTGGTGGCTTTGAAAGCACGAACATCAAAATACTTCGATGCCCATCGACGGAAA
ATCCCGATTGTGAGTCCAAAATGGATCGAAGAGTCGGCAGCTCATTGGAAGAACATGGAG
AAGAGCGAATTCACTGATCCAGAATCCCTCAAACCGTTGGCACACTGTGGATTGCCTCAA
GAGATTACCGAGAAAGCAGAGATCACCACTTTGGGAAGGAAAGACATTCTGGGAATGGAG
GAAGAAGTAAATCAATTCTTGGAGGATATTGACGATGAATCTGACGGTAATGAAGAGACT
GAAGGAACAGAGGACAGTCTGAGGAAGAGACGGGCGTCCGATTCTGAGTGTGACAATCCA
AACAAAGTGATGAGAATGGAACAAGAAGATGGAAATGAAGAGTCGGTGACGGAAGAGGTG
TTCGGAGAAGAGGATTCTGATTCCGGAGACGGAATGGCCGCTGATCTCGAAAATCTACTA
AACAAC
>s558 scaffold00422 + [1:29696]  ( 622662 - 637338 ) s558 + 1:685  ( 1 - 685 ) N   3515.05
ATGCAAAAGAATCCCGATGAGGATAATGCCGGCTTCATTCGACCACCGATGTTCTCTGGT
GGGAGTGCCTCGTCGTCCACTCGGAGGTTAATTCAGCCGCCCCCACTGAAACGTAGCCAG
CGTTTCCCGTCCCAGTCCGAGTTCCTATGGACAATGGGCCGTTCCAACAAGGTGGCTGAT
GTCACCAACATGAATGGACTCACCGGGGCCATCACGGATCAACCAGAAGAGCCCAAGAGT
TTCATGGAGAAGATCGGATTGGGAGCAATGGTTGGAAAGGGCCCTGAAGTCGGAGAGTAT
ACGAAAGGAAGGCTCAAGTACATCTCCAAGAGCCTTGTTTTTGATGCCAATGAAGGATAT
TATTACTATTGGGTAGCGGTTGTTTCAGTGGCTTATGTTTACAATCTAATTGTAGTGATT
GCCAGATCAGTCTTTGTCGACTTGGATTCCCGTAAGATGCTGCCTTTCTGGTTGACTCTG
GATATTTTTACCGACCTTATTTATTTGATGGATATGTTTTTAAGAACTCACACAGGTACC
TTAAGCTTGTTTTACACGCTTTCTGTAGGGTTTCTGGAGCAAGGGCTTCTGGTTAGAGAT
GTTAAACGAATAAGAACTTTGTACTTCAACAGTCTCCAGTTCAAGATCGACATCTTTAGT
TGTCTTCCATTGGATTACATGACTACGTTTATATTTAAACGATCAACTGTTTTAAGATTC
AATCGACTGCTGAAGAGGGAGAGGTTGGTCAAATTTATGGAACATACTGAGACTAGAAGT
TCATTTCCGAATGCCTTTCGAGTGGGCGCGGTTGTTTGGTATATCGCTGTGATCATTCAT
TGGAATGCGTGCTTTTATTTTTTGATATCAGAAACTATAGGCCTCGGTTCTGATAATTGG
GTCTACGGTGTTCAGAACAAACAGTCACTCCCCGATGGCATTGATGACAGCTTGGCCAGA
AGATACATCTACAGTTTTTACTGGTCTACTCTTATCTTGACCACCATTGGAGAAGTTCCT
GGTCCCGTCCAGAACGTCGAATTTGCGTTTGTCACCCTCGATTTGATGTGCGGTGTCTTG
ATCTTTGCTACAATCGTGGGTAACGTAGGTAGTATGATATCGAATATGAGTGCGGCACGA
ACCAACTTTCAAAATCGAATGGATTCCATCAAACAGTACATGGAATTACGGAGGGTTGGC
AAACAGTTGGAGATCCGAGTAATTAAGTGGTTTGATTATCTTTGGGCCAACAAACAAAGT
CTCAGCGATCAACAAGTCCTGGAAGTTCTTCCGAATAAACTCCAAACCGAAATAGCTATG
CACGTTCATTTCGAGACCCTCCGGAAAGTTCGTATCTTCCAAGATTGCGAAGCTGGTCTT
CTCGCTGAACTGGTACTCAAACTTCAGCTTCAGGTGTTTAGCCCAGGTGATTTTGTTTGC
CGAAAAGGAGACATTGGAAGGGAGATGTACATCGTGAAAAGAGGGATGCTGCAAGTTGTG
GCGGACGATGGCTCCAAGGTCTTTGCTACACTCTCAGAAGGCGCTGTTTTTGGAGAATTA
AGTATTCTAAACATTCAAGGAAGCAAAAATGGAAACCGAAGAACGGCCAATGTCCGATCC
CTGGGATACACAGATTTATTTGTACTCAATAAAACAGATTTGTGGAATGCCTTGCGGGAA
TACCCTGAGGCGAGGAAGATCTTGATCAATAAAGGAAGAGAGCTCCTCAGAAAAGATAAT
CTACTCGACGAAACTGCTCCAGTGGAAAGCAAAACAGCAGAAGAAATGGCTGATGAGTTA
CAAAACTCCGTCAGGATATTACAAACAAGATTAGCCAGGTTAATGGCGGAGCATACAAAT
ACGGAGAGCAAACTGAAGGAACGAGTACACTATCTGGAAAGAAAACTGATGAATGGCGAT
GACTCAGACGATGAAGTCATCACCATTCACACCCCATTTTCAGCTGGGGACAAAAATAAT
ATTACGGAATCTGCTGTCGAAGTGGAACGACGGAAACTTCTCCGTCCAGAGGAAACAGAT
TCCGATTCTGAATAT
>BUX.s00532.17 scaffold00532 + [1:20480]  ( 51435 - 58283 ) BUX.s00532.17 + 1:810  ( 1 - 810 ) N   4234.87
ATGCATGCGGTCTCTAGTGGCAACCGAAAACCTGAGCTAAGTGATAGTCTGGCCCACGGA
AAGGAAGGCGAAGATTCTGAAGCCCAGCCTTTGCTTCGCCCAAGCGATGACATGAGCTCA
AACAAGACGGTCTTGACCACTCGGCCGACCACTTCTGACGAGCTTCGTCGTCGGCGAACA
CAGCTCCAACGCTCAAAGACGGAATATGAGTCAACTGAGATTGAGTTGCCCGGCTCGATG
CCAGATCGCCCATCCACTTCCAAAAGGCCATCTACCAGTAATGGGCGGACGGCGAGAAGA
TTGGGATCGGCGAATAATTGGCAAGAGACGGCGAAACGAGCCTTGGAGTATATTGAAAAA
ATTGACGAAACGGATGAGCAACCAGGGCCATCTAACTTATACGAACAAACTCAACTGCCG
TCGCCGTCTACGGAAGAAGAAAGAAAGAGTGATGACGTTCCGCTGATCAAAGATTCTAAA
GAAGCGTCTGCGGACTCAGAAGTTCCGGTTGCACCGAAAAAGTCGGTGAAATTTGGGAAC
GTCGAGGAACGCGAACATGAACCGCTCGAATTCCCTAGCGAAAGCGCTAACGTGCCATCA
ATTCTGGATAAGGTTAAGCGTCTCGCCCGAGGAAAAGCCGAGCCGTCCACAGCCGCACCG
AAAGGCAGCACCGGGATGAGCCGAGAGCAGCATGCCTTCCTCAACAAGTTCGGGATGCGC
ATGGAGGATGCGGAACAGCAACAAGGACCGCGATTCGAAGGCTCCATCTTCAAGTTCATT
AGAGAGGAGTTCATTGTGGACCCAACACATGACTACACCTATTATTGGAATGGAATTGTA
GCCACGGCGTACTTGTACAATTTGTTTTTCGTCCCTTACCGCTGCGTATTCCTTGTCGGG
GACGTCCCTCAGTTCCTCTTCTACATCTTCATCTTCCTGGACATTGTTACTGACCTCATC
TACGCCGTCGATTTGTTTTTCCGCTCGCGGACCGGCTATCTGGAGCAAGGGCTTTTGGTC
CGCGACAAGATGAAGACTTGGAAGGCGTATAAGAGAAGTTGGCTGTTTGTAGTCGACATT
TTGGGAACGATTCCAATTGATTACGCGTGTGAAATTGTGTTGAGGAATCCGAATCCGTTT
TTGCGATTTAATCGCTTGCTGAAGTTGGATCGAATTCAGGATTACATCAATGCGACAGAG
ACGAGAATCTCCATCCCTAATGTCTTCCGCATCAGCTGTGTGGTCATGTACATCCTCGTT
CTGATCCACTGGAACGCATGTTTTTACTTTTTGGTCTCACTTTGGCTCGGAATCGGCTCC
GACTCTTGGGTCTACGGCGAGACGAACACACAGGCTCTTCCTCCAGGCGTTGAAGACAAC
CTGGGACGCCGTTATATCTACAGCTTTTACTGGTCGACTTTAATGTTGACCACGGTGGGT
GAGGTCCCATGGCCCGTACGAAGCGTGGAGCTGGTCATTGTGATCGTGGATTTGATGTGC
GGAGTGCTCATTTTTGCCACAATCGTCGGTAATGTCGGAACGATGATTTCGAATATGAGC
GCGGCCCGGTCGGACTTCCAAAACCGAGTGGACGGCATCAAGAAGTACATGGAAATGCGG
AACATCTCTCCTGAGCTGGAAGACCGAGTGATCAAATGGTTTGACTATCTGTGGAGCAAC
AAACAAACCGTCAGCGATCAACATGTTCTCCAGGTTTTGCCTACGAAACTACAAGCCGAG
ATTGCAATGCATGTGCATTTTGAGACCTTGCGAAAGGTCAGAATCTTCCAGGATTGCGAA
GCCGGCCTTCTCGCAGAGCTGGTGTTGAAACTGGAGCTGCAGGTGTTCAGTCCGAACGAC
TTTGTCTGCCGCAAAGGAGACATTGGAAGAGAAATGTACATTGTGAAGAAAGGGCGGCTA
CAGGTCGTCAACGACGACGGAACTCAAGTCTTCCATACGCTGCAAGAAGGCGCCGTGTTT
GGAGAGCTTAGTATCTTGAATATTGCCGGGAGCAAGCAGGGGAATCGAAGATCCGCCAGC
ATCCGCTCCGTCGGCTATACGGACTTATTCGTGCTGAAAAAGACCGACCTGTGGGAGGCG
TTGAAGGAGTATCCGGATGCCCGGAAAATTTTGATACAAAAGGGAAAGGAAATCCTTATG
AAGGACAACCTCCTTGATGAGTCGCGAGCTAATCAGCAACGAAATCCCGAAGAACTAGCG
CTGGAATTGCAACGTTATGTGAACGATTTGCAAAACAGGCTGGCCAGACTGACCGCTCAG
CATGTCAGCAATGAAACAAAGTTGAGGCTGCGAATTGAGCAGCTGGAAAGGGAATTGAGG
ATTCAGGATGAAGGATTCTTCGATGAAAACGAAGAAATTGCGTTGGAAAATCAGCCGTCA
TGTTCTGGGCTGCAAGAGAAGAAGGATCAA
