# Supplementary material for: Expanding the view on the evolution of the nematode dauer signalling pathways: refinement through gene gain and pathway co-option
Source: BMC Genomics. 2016 Jun 27;17:476. doi: 10.1186/s12864-016-2770-7 (PMC4924289; doi:10.1186/s12864-016-2770-7)
Supplement: Additional file 5: — Gene models in fasta format. (TGZ 545 kb) [file 12864_2016_2770_MOESM5_ESM.tgz › c_angaria-PRJNA51225-WS246-sequences.fa]

>s909 Cang_2012_03_13_00205 + [1:13312]  ( 14680 - 20517 ) s909 + 1:414  ( 1 - 414 ) N   1264.11
ATGTTGCTCTTTGGGTCCCGAAGCGATCTACAGTACCCATTTTTTTGCAGATATCAAGGC
CAAGTGAAACTAATCAAAATCGTGGTGCGCGGCTCAAAATGCGGTTTTTCACCGGATAAT
TTAACACATGACACTGTCGTTTCGCTGATTGATTTTCACAAGGAAATATCGTTGCAGGTC
TACAACGAAAATCTGGACACTCGCCTTTTATATCCAGTTTGTTCTCGTCGAAATTCTCAA
AATGGTCGAAATTTGGCGAAAAAAGGGCCGATTTTGAATATTCCCGCTTCATCTTNNNNN
NNNNNTCTCAAAATGGTCGAAATTTGGCGAAAAAAGGGCCGATTTTGAATAATCTCAATT
CAATTCCATCATCTTCCGCCCAAATTCTGAATTCTCCAATTTCAACCGAAAAAAATTTGT
ATTTAACGAAACGAAGAAGATTGGATCGAAAGATTGGGATTGGAGAATTTGAGAATAATT
CAGATGAGTTGCGATAGATCGGCCAGACTTTTTGATGTTTCACATTCGGAAGTTGAACGA
GCTGAAAATATCTATAATACATTGGCGAATTCGTGTCGAGATTATGAAATGAAATTGGAA
AAATTGGAAGAATTGTGGGAAATTGAGGGAGATATTAAAATGAAAATGGATCGGAAAACG
AGAGAGGAATGTGATGAGAAGTTTGAGGTGGCGATGGATGGAAATGCTAAGGTGCTCGAT
TCCTCGATGAAACGAATACGAAACGAGCTAAACGCGTCGCTCCTCCAAAAAACAAAAATC
GGACAAGTTTTGGATGAAATGCGGCAGGATATGAATACGGATATGAATACGGCAAAACAG
CGATTGGTCAAATATCATGAGCTGAGAAATAAAGCATATGCTGAATTGCTTAAAAATTCC
CCCATTTTTTTGCAGACTACGGTAGAAGGAACAATGGAAATGATTGTGAATGAACCGATG
CAAGTTAGCCAATTATTAGCTGATTTACCATTGAGATGGGTTCCAGCACAATATTTGGTA
TTCAGTTCATCAAAAGAAGAAGCGGCTCAATCGCTATTAGGAGCTCGTGAAAAAATGATT
GAATTGGACCGGAAAATGGGAATATATCGACCACCGATTGATGGAGTATTTTTGATTAGA
CCAAGTGCTACACAGACCGATAAACTCGTGCTCTCTGTTCTCTACGGTGATCGTATTTCA
CATTGTTTGATCGAACAAACTGAACAAGGTTGGGGATTCGAAAATTCGAATATATATTTG
ACGACAATCGGCGATTTTGTGAGATATTATAGTTATACAAGTCTCGAATCACACAATGAT
CATATTAAAACAGCTTTAACTATGCCAGCTGGAAAATCACACAGTTCTGCTTCAACTTCC
AATTCTACTTCTAATAATACACCAACTTCTGAATTTGCTGCT
>s841 Cang_2012_03_13_00837 + [1:23552]  ( 6424 - 12828 ) s841 + 1:1049  ( 1 - 1049 ) N   5292.23
ATGAGCAGCGGAAGACATTTTAGATCTCGAGTGGGCAGTTATGGAAGTCGAGATTTTGAT
GCGAAATCGGAACGAAGGCCATCGCATTTGGCTGGAGCACATCCGAAATTGCAAGTGCTA
ATTGATGAGTGGCTTGTTAGAGAAAGACCAACCCTTGAATTCGAAGACATCGACTCATTT
CTTCTTCCAAATAATCGAGAACCTGTTGAAATTCTCGACATTGGAGATGATTCGAAAGAT
CGTGAAGTTCTAACTGTCAATTTCCCATGGTTCTCTGCAACTGTTCGAGTTTCTTTCACA
ATTATGTTGGCGGATTTGAAAAAAGAGTTATTTGAAAATTTGGGAAGAATGGCGCATCCT
GATTTTTCAATGACAGCATCTGATTATGTCTTTCGGTATATAAATCATTTTCAAGAAATG
GAATCAGTATTCACTGAAGATATACCATTATCACAATTACATTTATCAGTTCCATTTCCA
ATGATATTTTTGCATGAACCGGATGGATTAAATCATGATAAGGAATTATGCAAAGATATC
AGTCATTGTTTAGGATATCCAATTGATATATTAGAACAAAGATTGGATGATGAATTACGA
CAATATCGAGCATGGTTATTTACAGTTACAAAAGAAGCTTGTGCTATAAGAGGATGTGAA
GGTTTTGATCATTATGCATTTCCGGAAGAAAAAGTATTGTCTGTTGAACAAACTTGTCCA
CATCATTTAATCAGCAAAATTAAGTCTTCAAACCTTCACTACAAATTTTTCTACCTTCGA
TCTGCCCTCGAAAACTATCGAATTCCCCATTTTGTTATTCGAAGAAAAAGTATTGTGATG
CGAGAATATTTGAAGCCTAAAAACCTGCATATTCCAAAATATGTGAAAGCGCAAGAAAGA
AGATTGGCTCTAGATTGTCTAACAATTTCAATTGAAAACACACCAAAACCAACAAGTTCT
AAAAGTCGAAAAGAAGATGAAGATGATAAAGTTATGTCTGATTTTCGACCAGCTGCTATG
CTTCAACATGTTTCATTATGGGATTTGGATGCGAATTTGATGATTCGACCGGTTTCTTTG
AATAATATCTCGTTTACTGATCCGGATTCAGTGATTCACTTCGAATTCACAGTTTATTGC
GGTCGCGCTTTATTAGTTCAGAAAAAGTCCACTCGGCAAAATGTGACAAATCCTCGATGG
TCCGATGAAATGACATCTTTCGATTTATATATGAAAGATTTGCCACCTTCAGCAGTTTTA
GGAATTCGAGTTATTATGTCAAAAGCTGGAAAAAGAAAAATAGAAGAATCAGAAGTTGGA
TGGGTAAATGCAAGTTTGACAGATTGGAGAGATGAATTGAGACAAGGACAAGTTTCATTG
AATTTATGGGCACCGGAAAAAAATGCGAATCGAAGTAGAATTGGTGAAAATACTGCAAAA
ATCGGGTTGAATACAAGGGTAACAATTGAAATTGGAAGTTATGGAGGACGTGTAAAAATG
CCGACAAAAGAACAATACACAAATCTTGTTGAACATCGTGAAACTTGGCCAGAAGAAAAT
ATAATACATCCAGAAGGATATCATGCAGATGATGAAAATTATAAACAATTAATAAAATTA
ATAACATTACATGAAACTGGAACAAAACTCAATGATGAACAAGAGCATTTTGTATGGAAA
TGGCGAAAATTTATATCACAACACATGCCGGATTCAATTATAATGATATCTGAAATGGAT
ATGGTTTGGAGAGGAAGAGAACATTTTAGTGAATTGTATGTGATGTTGGATTCGTGGAAG
AATTTAAGTGTTGGAGCAGCTTTGACATTATTAGGAAAAAGATGTACAGATCGAGTTTTG
AGAAGATTTGCGACTGAACAATTGGATAAAGTTTTAGATGGCAATACTTTCACACTTTTC
ATCTTACCATTGATTCAGGCTCTTAAATACGAACCGCGTGCTCAATCCGATGTTGGATGC
CTTTTGTTGAGAAAAGCATTGTCAGACTATCGAATTGGACATAAACTATTTTGGTTGNNN
NNNNNNNCGAAGATTTGTGAGTTTAAATGGACATTTTTCTCAAAATACTTTTTTTGTGAA
AAAAAAATTACGGAGTCTGATTTACAGATGAATAATTTTGATAACATTCAACAAACAAAA
AATGAGCACTGGGAAATTTTTAATCGAAAAAAAAATTGCAGGCTCTTAAATACGAACCGC
GTTATCGAAAGGTGCAAAGTTCTTGGATCAGCCAAAATGCCGCTAAGATTGGTTTGGCGG
AATTTAAACACATTGAGTGAATTGCATTTACCAATTTGTGAGATTCTTTTCAAAAATGGA
GATGATCTTCGACAAGATATGTTAGTTCTACAAGTTCTTGAAGTAATGGACAATATTTGG
AAATCAAAACAGCTTGATTGTTGTCTTTCACCATATCCAGTTCTTCCAATGGGCACAAAA
ATTGGGATAATTGGAGTTGTTCCAAATTGTGCCACAATTTTCGAGATTCAAAGAGAAAGT
GGAGGACAGAAAAAAATGGGGACAGCTGTAAAATCATTGGAAACTTCGTTTTTGAATAAA
TTCATTCGACAACATGCGGCTGGAGATTCGAAAGAGTATTTGGAATGTGTTGATCGATTT
TTGTGGTCTTGTGTTGGATATTCGGTTGCTACTTATATTATGGGCATTAAAGATCGACAT
AGTGATAATATTATGATGACATTTGATGGTAAACTATTCCATATTGATTTTGGACATATT
TTGGGACACGGAAAAACGAAATTAGGCATTCAGCGTGATCGTCAACCTTTTGTTCTCACT
GAACATTTTCTATGTGTCATTCAAAAGGGACAAACTGTGTCGAAAGAATCGCACGATGTT
CAAAAATTCCGAGATCTATGCACTGATGCTTATATTCTACTTTGGGAACAGCGAAACTTG
TTTGAGAGTTTGTTCACTTTGATGCAGGGAATGGAATTGCCGGAATTGTCGACTTCGCAG
GATTTGGAACATTTGAAAAAGACAATGTGTGTTGGAGTTGATCAGAAAGTGGATGCTGAG
AGATTTTTCCATACAGTTTTCGAAGATGCTTTCAATGGTTCCTGGTCGACAAAAACCAAT
TGGCTCTTCCACGCCGTCAAACATTTG
>Cang_2012_03_13_00010.g769.t1 Cang_2012_03_13_00010 + [1:23552]  ( 10161 - 13526 ) Cang_2012_03_13_00010.g769.t1 + 1:475  ( 1 - 475 ) N   1756.79
ATGTCAATGCAAAGTTTGACATCGAAATCACGACGGGTCGAAGATGTTGTTGTTGAAGGA
TGGTTGCACAAAAAAGGAGAACACATCAAAAATTGGAGACCAAGGTATTTTGTACTTTTC
TACGATGGTGCTCTACTTGGATTCCGAGCAAAACCAAAAGATCCTGGAACATTCCCCGAA
CCACTGAATGATTTTATAATCAAGGATGCACAAACTATTGCTTATGACAAACCACGACCA
AATATGTTTATGATTCGATGTCTTCAATGGACAACAGTTATTGAAAGAACATTTTATGCA
GAAACTTCAGAAGTTCGACAAACGTGGATGAATGCGATTGATGCAATTTCTGCGCGTTAT
AAAAAATCACAGAATGAAGATACTATGGATACGATCTCTCTAAGCCAAGAACCATCGACA
GTTGACGAATCAAGTGAATATTCGGGAGCTGCGCATGCAATAATTGGACAACCATCAAAT
AGTCACGGTGAAGGAGCAGTTGATTTACGTGCTTCAATGATGAGTATTGCCGATACAAGT
GATGCTGCCAGGCGAGATCGAATTGAGCTCAAATATTCGTTCCAAACTGACGATCGATTG
TGCTTTGTAATGGAATTCGCCATCGGCGGTGATTTGTATTATCATTTGAATAAAGAAGTT
CAATTGCATAAAGAGGGATTCAGCGAATCTCGCACAAGATTTTATGCATCTGAAATTGTA
TTGGCTCTTGGCTATTTACATGCTAACAGTATTGTTTATCGAGATCTCAAGGTTTGATTA
GAAAAAAATATATATATGTAGATAGTTGGTTAGATAGGAAAAAAGTCATGTGCTAATTGA
TATTTGAAAAGTGATGTGTTTTATCGATATTTTCCGGTAGAATTTGAATTAAAGAAACAT
AATATTTTACTCGAAAATCTGTTGCTCGACAAAGATGGTCATATTAAAATCGCCGATTTC
GGTCTCTGCAAAGAGCAAATCGATTTCGGCGACAAAACCAGTACATTTTGCGGAACTCCC
GAATATCTTGCACCCGAAGTTTTGGAAGACAACGACTATGGAAGATGTGTTGATTGGTGG
GGTGTTGGAGTTGTGATGTATGAAATGATGTGCGGAAGATTGCCATTCTATTCAAAAGAT
CATAAGAAATTGTTCGAATTGATTATGGCAAGCGATTTGCGTTTCCCGAGCAAATTGAGT
AATGAGGCAAAACAATTGTTGGCTGGGTTATTGGTCAAGGATCCAACACAAAGATTGGGC
GGTGGAAGTGAAGACGCTTTGGAGATTTGTCGAACTGATTTCTTTAAAAATGTTGATTGG
GAAGCGGTTTATCGAAAAGAGGTTACACCACCATATAAACCAAATGTTCAATCGGAAACT
GACACAAGCTATTTCGATGCTGAATTCACATCTCAACCAGTTCATTTGACTCCTCCACCA
GCCTATCATGGTCCACTTGCGACAGTTGAAGAACTCGACGAAATGCAATCAAATTTCACC
CACTTTTCATTCCACAAACAAGACAACAATAGTATTCAAGAAAATAGTGAACCAATGGAA
GCC
>s1051 Cang_2012_03_13_00077 - [1:24576]  ( 66597 - 60316 ) s1051 + 1:702  ( 1 - 702 ) N   3643.78
ATGCGAAATGCTGTGTCGCTCTTATTTCTCTTACTGACACAGACATTTATTAGCGAAGAA
GCCGAAAAACTATTAGAAGAAGATGTGATACCGGCGATACAAGCGCAATATTACAAATAC
CGAAAAAACCCGCGCATCAAGCCGCATTTTAATGTGAGCAATCTGCGAATTTGTCGCTGC
ACACCGTCGTGGAATTGTGGACTAACTGATGGCTGGACTTACCGTATCTTGGAATTAACT
AAGCCGAGAGAGTTCTTGGATCGTTGGCGGGAAACATGCGTGACTGATGGCGACTGTATC
CAGGTGCAAGAGAACCGTGGTTCGCCAGCTTTCGGTTGCCTCGATTTGGGTAATGTAGAC
ACGGATTTGCACGGTCAACTGAATTTGGAACGAGTCATTTGCCGAAATCGCACAAATCCG
CAATTGAAGGAGGAACATTATTGGATTTGTTGCAATGATCGAAGTTATTGCGCGAATGAG
ACGGTTTTTCAAGAGGAAGTAACTACACGGCCGTCAAAACCCTTCAGTGTGAAAAAATAC
ATCAAAGATAATGTCTTCTCGATCATATTAATTATGGGTATACTTTTGGCCATCGCAGGA
GGCGCCGCTTTTTATTATCGCAAAAAATCAAGAGCAACTCACCAACCACTTCCTCCTCTT
GAAATGCAATCATTACGACCCGATTCGCTTGTGCAACAGAGCAATGGAGATGCACTCGCC
AGCGATTCGGATCACAGTCGACAATCAACACTCAATACGACGCCGGGAGAAGTTGCGAAT
GGCTTGCGTGACTATGCGAATACTGGATCGTCTGATGCGTCGCGGCTCGCACCGTCTATG
ATGACGGAAATGACGGGAGTTACCGAATCCACGGATCAAATCAACACACTTCTCAATGAT
CCGAAACTAAAACTATTACGAGATCTGGAATCAACGATGGGCTCATCAGGCGCTGGCCTA
ACATTGCTTCAGCCCAAATCGCTGGCCCACCAAATTCAACGCGAAAAAGCGATTGGCGAA
GGCCGATTTGGCAACGTGTTTTTGGGCCATTTTGATGGTGAAGATGTGGCTGTCAAAATT
TTCAAAGTCGAAGATGAGGCGGCGTATTTGAAGGAAGTCTCTGTTTATCAGCTTTCTGCC
CTGCGACATCCAAATTTGCTTCGATTTATTGGAAACGATCGATGTGACATTGACGGCCGA
ACTGAACTGTGGCTTCTCACCGAATACCACGAACGCGGCTCACTCTACGACTTTTTGCAA
GCGCGCACCGTGGACTTGAATTTGTGCTACGATCTGATCAGATCAATGGCCAACGGTGTC
GCGTTTTTGCATCACGAATTTGTGACTGGCCGCTGTACGACAAAACCGAGTGTGGTTCAT
CGTGACATCAAAACTCGGAATATAATGGTGAAGAATGATTTGACGTGTGCGATTGGGGAT
TTGGGATTGGCGGTAACAATGAACAACGAGACTGGCGAAATGCTCTACAACGATACGGAC
AAATTCGGCACCACTCGCTATTTGGCACCAGAAATCTTGGCGGACATCATGTCACCCAAC
ACTTTTGAAGCCTTGCGGATGGCCGATGTCTACTCATTTGGCTTGTGTTGTTGGGAGGTG
ATGGCGAGATGCACAATGGAAGAGGCTCAGATTTTTGCGGGCTTCAGGCCTGTAAGCCTG
AAATCTATCTCGGGCCCCCAGAAAAACTCACATCCATCGGTTTCCAACTGCAATACGGTA
ATGGTAGACCATCAGGTCCAGTTGGACACGGTGCATCCAAGCCCGGAATTCCCTGATCTC
CTTTTTCACCCGGCATACCGGGCCGGCCATCGATTCCGGGCTCTCCATCATTTCCAGGTG
GACCTGGCAAGCCTGGTGATCCGCGAAGTCCGTCGAGGTTTCCAGAAAATTCGGATGATG
AGCCCTGAAAAAAAGCCTGATTTTGTAGGCCGACCTAGAAAAAACAACTTACGGGTTGTC
CAGGTAGACCGGGAGGTCCGATATCTCCACGCTCTCCTCTGTCGCCTGAATGGCCTGGAA
GGCCTTGCGGGCCTCGTTCTCCAGGAGGCCCAGCTGGTCCGTGATGACCCTGAAAAACAT
AGATTT
>s1051 Cang_2012_03_13_00077 - [1:24576]  ( 68987 - 66598 ) s1051 + 1:702  ( 1 - 605 ) N    347.34
ATGCGAAATGCTGTGTCGCTCTTATTTATCCTACTAACACAGACATTTATTAGCGAAGAA
GCCGAAAAACTATTAGAAGAAGATGTGATACCGGCGATACAAGCGCAATACTATAAATTC
CGGAAGAACCCGCGCATCAAGCCGCATTTTAATGTGAGCAATCTGCGAATTTGTCGCTGC
ACACCGTCGTGGAATTGTGGACTAACTGATGGCTGGACTTACCGTATCTTGGAATTAACT
AAGCCGAGAGAGTTCTTGGATCGTTGGCGGGAAACATGCGTGACTGATGGCGACTGTATC
CAAGTGCAAGAGAACCGTGGTTCGCCAGCTTTCGGCTGCCTCGATTTGGGTAATGTAGAC
ACGGATTTGCACGGTCAACTGAATTTGGAACGAGTCATTTGCCGAAATCGCACAAATCCG
CAATTGAAGGAGGAACATTATTGGATTTGTTGCAATGATCGAAGTTATTGCGCGAATGAG
ACGGTTTTTCAAGAGCGACGTTTATTCGATCGACTAAATATCGACAAAACCTCGCTAAAT
CACTTATGGAAACCTAAAGTTGTCAAAATTTATATCATTCTGTTCGTCTTAGACCATTCT
ATCATATGCGTAACATTACAATTTATATCATTCTTCAGCGGAATTGTGATAAGCGGGTCT
AGAAAACATAGATTTTATCAAACATCTAGAGTGCTGTGTAAACTTAATTTTCAGGAAGTA
ACTACACGGCCGCCAAAACTCTTCAGTTGGGAAAAATGGTTTTCGAATGTGAAGAACAAC
CTTATTCGTGTTATAAAAATTGCTTTTCCACACAGGAACATGGTGAAAATGGACGAAAAC
CAAAATTCGATTTCAAACTTTGGAGCTCCAGAAAAGTGCTCACAGGCATTTGTGACAATT
TTTGACTTCGGAATCGTGATCAGCATGGTCGATTTGATATATTTTGAACGTTTCATCAAA
AGTTCAACACCTAACCCTATGCACTTCCCTTGTCAGCAACAAAACTCTATCGCTCTCTCT
GCGTGTCGAAAACCTTTGCAAGCACCGCACAGTTTTTCTGCAAACCCCGCACACTTTCCA
ACTCATTTGTTTTTTTCAGTG
>s1018 Cang_2012_03_13_00179 - [1:13312]  ( 94932 - 91150 ) s1018 + 1:948  ( 1 - 948 ) N   2659.51
ATTGGCCCAACATGTTTAGCAAATTTGATTCGTTTTGGTAATATAACTGCAGAATTTCAA
AGTCTTGAGATGAATATTCTAACAAGTTATCCTTTTAATCATCCAACCATGATTGATTTA
GTCACGAGATCTCCAAGGAATTTAGCTGAAAACGTAATCGCAATTGCAAAATCATTCGAT
TGGAATCAGGTAGCCATAGCTTTTTGTAAAGAATGTTATTCTGATGATATATTGGCATCT
GAAACATATATGGATGTAATAACAGAATTATTGGATGATAATTCAGTAACCGTCCGAACA
ACAATTGATATTGCAAAGTCAGAAAACCGTGATTCAATTTATAATAAAATTTCAATTCTA
CCAACAGCTGCTAGAGTTGTTCTTTTATTTTTGGGAAATTCTTTGAGTGATCATGTTGAA
TTTATGGCTGCATTACAATCGCGAAATTATACAAGGAAAGAATATTTACCAGTTATAGTT
TTATCAAAATATACTTCAAGTTATCAATATCCATGGGTAACTGATTCATCAAAATTAGAC
ATGTTTGATAAAACTGTTGTGATTTATAACAATTATTATTCTGGAAAAACAAATAATTTT
CTATCAAAGTTAAGTTTTACAAACGACGATGATATGACGGTGTCTTTTCAATTTTACGAA
TCACTGTGGGTATTGGGAAAATATCTAGCTAATGCTGAAGTTAATTCTACTAAATTCAAC
TATGTAAATCCAGAAAAATCATTGGCAAAAGAGGTTATCGAAGGTTTGATATTTTTTACC
TTTGAGAAAAATGATTTTATTTGAAATATTTAAGGACCATTCGGATCAATTCAGTTTACT
GAAGATGGTAAACGATTGAGTGGATACAGTATGCTTTTAGTTACAAAAAATTCAACAACT
GGCAATAATATTCAACAATTGGATAATGTTGCAATGCAATCCACATCGTGTTCATCTTCC
CCTTGTCTAACATTTTTTGCAAATGGAACTGAATACAATGCAATCAAAGATATTCCACTC
TGCGGTTTCAATGGAGAAGTTTGTGATCAATCAACGTAAGTTTTTATTAAAAGAGGAATG
TGAAACTAGTTCTAAATGAGAAATGTAATTCCAAATTAGGATTTGGGATACCATTCAAAA
ATTTGATTTTTAGAAATAGTCACAATAACTATGATNNNNNNNNNNGGACCATTCGGATCA
ATTCAGTTTACTGAAGATGGTAAACGATTAAGTGGATACAGTATGCTTTTAGTTACAAAA
AATGCAACAACTGGAAATAATATTCAACAATTAGATAATGTTGCAATGCAATCCACATCT
TGTTCATCTTCTNNNNNNNNNNTTTATTAAAAAAGAGGAATAGTTATTTATTCAATAGTT
GCAATAATGGCCATAACAATATGTATAGTTGTATTGTATGTGATGTGTCGTAAACTAATT
AGAGGATCAAAAAGAAGAAATATGAGAAATCCTTGGCTGATTCCTGTTGCTGATGTATTA
TTTATCGATTTAACAAATACCGAAGGAAGTCAACATTTATCGATTCAAAGTTTACAAAGA
AAAATGGAAGAAAAACAACAAATTCAGAAATCAATGGTATCGTTGAAAAGTATTGCAACT
GTTGATAATATGTATTGTATTGTTGACAAATTAATGATGAAAGAACGTATTAGATTTGAA
AAAGGAGAAGCAGCTAAACTAATGAAGATGAAAACTGCATTACAACATGATAACTTGAAT
CCTTTTGTTGGATTTTCATTAGATAAAGCAACTTATCTTTATACAATTTGGACACAATGT
TTTCGAGGTAATTTAGCTGATATCGTATTAAAATCAAAAGATGAATTTACTGGAATGGAT
AATAATTTACAAGGAGCATTTGTTCGAGATATTCTAAAGGGTCTTGAATATTTGCATTCA
AACCAAGGACTTGGATATCATGGAGCATTAACTTCTTATAACTGTGTTATTGATTCACAT
TGGATTTTGAAACTCAGCGGATTTGGTGTAAATGATTTTATTGTGAAATGGAGAAAAGCT
GGGCTTGTTTATACATCCGATGGGACACCAGTTATTAGTTCAACACAACTTCATTATTAT
GCACCAGAAATTCGAAGAACATGGAGAGTAAACCCAGACGAATCAACAACACCAGCACCA
ACTACACCAGCAACGACAGCCAAAAATGAAGAACCTAATGGGGGTTTAACATCTGCCGTG
ATGAGACGAGCTGATATGTATTCTTTTGGTGCTGTTCTTTTCGAGATATTATTTAATAAA
AAAATCATTGATTTGGAAGATTCAACAAATGATCCTTATCGATTAATAGACGAAGATCAT
GAAACAATCGTACCTTTATATCCCGAAATTCCAAATGATCAAGATGTTCATCCAGATCTT
ATTAGTTTATTACATCGTTGTTTCAATGGACAACCAACAGAAAGACCAGATACATCATTG
GCAAGGAAAATAACGTCATCAATTCTTAAAATGTCTGGAAGTCTTGTTGATCAAATGATG
AAAAATATGGAAAGTTATACAAGTGGGCTTGAAAAAATGGTTGAATCTCGAACAAGGCAA
TTAGCGGTTGAACAAGAAAGAGCAAATAATCTATTGAGTCAACTTCTACCACAAGCAGTA
GCAGAAGAATTAAAAGCTGGAAAACGAATATCTGCAGCAGACTATGAGAGTACAACAATT
CTTTATTCAGATATTGTTGGTTTTACATCATTATGTTCAGAAAGTGAACCAATGGAAGTT
GTTGAATTATTATCTGGAATGTATGAAGGTTTTGACAGAATTATTACTCAACAAAGTGGA
TATAAAATGGAAACAATTGGAGATGCTTATTGTGTTGCAGCAGGTTTACCAGTTCCAAGT
ATAACAAAACATGTTCGAGCAGTATCACTAATTGCTTTATTACAAAGAGATTTTCTTCGT
CATTTCGAAATTCCACATCGACGAGGTCAATATTTAAAATGTCGATGGGGTTTCAATTCT
GGTAAAGTATTTTCTGGAGTTATCGGAATTCGTGCACCACGTTATGCTTGCTTTGGAGCA
ACAGTTTTAGTTGCAGCTAAAATGGAATCTACTGGAATTCCAGATAATATTCAAATGACA
CTTCGTAGTCAACAATTACTTGAAGAATATTATCCACGTTTTACAGTAAAACCACGTCCA
AATGGTGTAAAAGTTGATGGAGTCGGATATTTTTTAACATATTTTCTGACTGGTTATGAA
GAAGGT
>s862 Cang_2012_03_13_00091 - [1:13312]  ( 30542 - 25894 ) s862 + 1:686  ( 1 - 686 ) N   3242.25
ATGGGCGGGGGTCTGGGGGTAGGGCCCCAAGGGGGAGGGTCCAGGGGAGACCCGGGAAAG
ATTTCAGAAGAGATCGGGGGCCCAAAAACACTCTTGAAATTTTCAATCAATAATTTTTTG
CAGCCGCAAATGAGCACCCCCGATGATCCTGTCATCCATAGTCCACCATCAATTGGAGCC
GCGCCTGGAATGAATGGATATCACGCAGCTGGCCTGAAAGTAGAAGAACCATCAGGCGCT
TGCGGTTCGCCAGACGACGGCAACCTTGACTCATCATCCGATGAATCGCGACGTCGTCAA
AAAACATGCCGTGTTTGCGGCGACCATGCGACCGGCTACAATTTCAACGTCATCACTTGC
GAGTCGTGTAAAGCGTTCTTCCGTCGCAACGCGCTTCGACCAAAAGAGTTCAAATGTCCG
TATTCGGAAGATTGCGAAATCAATTCGGTCAGCCGGCGGTTTTGTCAAAAATGTCGGTTG
CGAAAGTGCTTTTCGGTTGGCATGAAGAAGGAGTGGATTTTGAATGAGGAACAATTGAGA
AGGCGGAAAAATTCGCGATTGAATAACACCACATCGAACAAACGACCGCAACAACCATCG
TCACAACAACATCAACAAAATTCACTTGGACATCCAGCTGTTGCAGTTTATATTCATCAT
ATGACACCATCTCGGCCGAATGTTATGCCACCATCTTTAATAAGTCCGCCAGGAGGGCAA
ACATATCCACTAACTTCACCAGTTGGATCAACGTCTTCAGATTCTCCGCCATCAAGAAAT
CTGACAATGATGCAACATAATGGGGATAAGAATCATGACGGTTACGATCCGAATATCATG
CGAATCACATCATTGCCCAGTGAGGAGAATCTTCTTCTTTCAACATCCACCGTTGTCCTC
TCTGCCGAAGAGTACAAGCAACTTCTTGCCAGAATTCCGGGTAATCAAGTGCATCCGGGT
ATGATGACTGATGATGAACCGATCTCGAAACGAATTGCATATGGTTGTAATAGTCATCCA
ATGCCGCCATCCAACACAACTCCACCATACAACGCACAAATGGCTGAAATGTCTCTAAAC
CGAAACAATTCCGCACAATATCCAACCGGAAATCAACCATATTTCGATATCGCAACATTC
GGAATGGGAATGGCAACAGCAACAGGAGGCGGTGACGCGGCTGAAGAAATGTTCCGCCGT
ATGAACTCCTTCTGTGATACTATCATTCAATCAGCGTTGGATAGCCCGGAAAATAATACA
CCAAATATGGCTGAAGGTGCACAACAACATATGCCGAAAAGCGAGATCTTTGATATTGAA
CAGCAATCGCATTTCCCAAATTCTGACACAAGATTGAATTATCAATTAAATGCGGCTGAA
TTGAAAGCATTGGATGTTGTGAATGAAGCGTTTGGTGGAATGGATGATCAGATGGAGCAG
GGAAGACAACTTCAATCATTCTTGAAACCCAATAAAACACCAGCAGATATTATGAATATT
ATGGATGTTACAATGAGAAGATTCGTAAAAGTTGCGAAGAGCGTCGCTGCTTTCCGCGAA
GTTTCACAAGAAGGAAAATTCTCATTGTTGAAAGGAGGGATGATTGAAATGTTGACAATT
CGTGGTGTCACACGATATGACGCGGAAACCAACTCCTTCAAAACTCCAACCATCAAAGGT
GTTAACGTTTCGGTCAATGTTGATGATATGTTTGCAAAATTGAATGCGAATGCACAAGCG
CAAAAGCAGAAATGTTTGGAATTTTTCCGATTTTTTGATCAGGAAATCAAAAGCAATGAA
ATTGCGGTGCATTTGGTGATGTTGGCTGTATTGTTCTCTGTGAGAAATGATCCGCCAATG
AGTGAAAATGATGTTCGAATTGTCGAAAGGCAACACAATCACTTTATGAGCTTACTGAAT
AGGTATTTGGAGTCGCTGTATGGCGAAGGAGCTCGACGCGTTTGTGAACGGTTACCAAAA
GCTCTTGCAATGTTAAACGACATTGCGAGAAACGCGGGATCACTATTCATGGGTACTGTT
AGATCTGGTGAAGCTGAAGAACTACCAAAAGAGTTTTTCAAAATTGAA
>s806 Cang_2012_03_13_00743 - [1:34816]  ( 27126 - 3969 ) s806 + 1:543  ( 1 - 543 ) N   2725.37
ATGTGGCCATCCGAAACACCAAAATTCAACAATAATAATTCATCAACGGAAAGCTCGCAC
GAAAGTCTGCCATCGATTGATTATTCGAAAAATTTGAACATGTTTTCGGTTAATGCTGAA
ACTTTTCATCTGTTTTTTTCCAATTTTCAAAAAGATGCCAAATATTTTTCAGTTTCAGAA
CAACCAATTGACGACGACGATTTTTTCAACATAAACACATCGGAAAAACGAAGTGCCTCA
TTCGGCGGATCAACACAATATTCACAAATATTTGGATATCATAGTCAACTCCAGAATCAG
ATTCAGAATCAACAATTTGAATTTGGCGGGGCGTATGGTTTTGGAAGCGGAAGTGGCAGT
CTATTTGGAAGTAATGAACACTGTGGTCGCCTCGGTGGCTCCTCGAACGGTTCCAATGCC
TTGCTCCATTCACCAGGAATGTCTTCTCCACTGAATTCGGCACTTTCGCCGTGCGACGAT
TCTCCGGAATCGGCTGCCAAAAAAGCGACGACTCGACGAAATGCGTGGGGAAATATGAGC
TATGCGGATTTGATCACACAGGCAATTATTCAGAGTCCAGATAAGAGGTTGACACTGGCA
CAAGGTTGGTTTTTGGGGGCATCGGATTACAAGGGTGATTCGAACAGTTCTGCTGGATGG
AAGAACTCAATCCGCCACAATCTCTCACTGCACTCCCGTTTCATGCGAATCCAAAACGAG
GGTGCCGGCAAATCATCGTGGTGGGTCATAAATCCAGAAGCCAAACCGGGTCGAAATCCA
CGACGAGCACGCGATCGATCAAACACCATCGACGCCGTCTCGAAAGTGCATTTGGATCGA
AGTCGACGAGGTGCCCGAAAACGTGTGAAGGAACGATTGAACGGCTTACAAGCACCACAC
GATTTATTCGATGATGATTCGATGAACGGCACTTTTGAACCATTGGCCTCGTTCCGTGAC
CGAACTCATTCGAATCTCTCAGTTCCTGGATCATCTGCAAGAGTCTCACCAAATGCTGAT
CATACCTATGAAGATCTCGATTTCCCATCATGGATTGAGGCATCGAATATTCCACCAATA
CCTTCGGATATTGTTGATCGAACAACACAAATGCGAATCGATGCAAATAATCATATCAAT
GGAAATCAGCAACAACAACAGACAATGATTAAACAAGAGCAAAAGCCGATAATTAAAACC
GAGCCAATTAGTTCTTCTCTAAGTTATCATGAATTGAATAGTGTTCGTGGACCGTGCGCC
CAAAATCCGTTGCTGAGGAATCCGATTGTGCCGAGCACCAATTTCAAACCAATGCCTTTG
CCACCAAACAACTATGCGACATCCTTCTCAAATACTTGGGCAATACCATCAACAATGGCC
GGTCCACCGCCGCCACTTCCAAATGTTCAACAATCGTGCGGTGCCACCTATCATCAACAA
CAACAACACCATCACAGCCATCATCATAATCACAATCAATCGAGTTCGGCGTCGAGTTCA
GCACTTCCGATCGATTTGGAAAATCTGACACTTCCTGATCAACCATTGATGGGAATGGAT
ATGGATGTCGAATCATTGTTACGACATGAATTATCGCAGACCAGAGATCATCAGTTGAAT
TTTGATTTG
>s772 Cang_2012_03_13_00473 - [1:24576]  ( 28801 - 21496 ) s772 + 1:595  ( 1 - 595 ) N   2425.51
ATGTCGCCGAATAGTCTGTCAATTCCAATTCTAGAGAATACCCCCCGAAAATTGCATCGA
AAATGTGCGTCATCATCGAGTAGCGAAGAAGAGGATGAAGTTGAGGAGAATGAGCGAGCG
ACGCGGAAACGCGAGCGGAATGAACGCGACGGACCACTGGAAGGGTTGAAGGAGATGGTT
TGTTCCAAGTTTCGTGTGATTGTTTCGCAAAATCGGCGGAGGATTAAGACGGATGGATTT
GATTTGGATTTGACGTACATCACTGATCGAATAATCGCGATGGGTTATCCGGCGAATGCG
ACTGAAGCGCTCTATCGCAACAGCATGAAGCACATCATTCGTTTTCTCGAAAAACGTCAT
CGCGATCATTACAAAGTGTTCAATTTACGTGGACAATACTCGTACGATCCGGCGAATTTC
AAGAATCGCGTCATCTCGTTTGAGATGACTGATCATCATCCGCCAAGATTGGAACTGATG
GCACCGTTTTGTAGAGAGGTCCACGAATGGATAACCGAAGATCCCCGAAACGTTGTCGCC
GTCCACTGCAAAGCTGGAAAAGGCCGAACCGGCGTCATGATCTGTGCCTATCTGTCATAT
TGTCAATTCTATCCATCACCCCGTCAAAACATGGATTATTACAGTGTGGTTCGAACAAGA
AACAACAAAGGCGTCACAATCCCATCGCAACGTAGATATGTCTATTATTACGATCATCTT
CGCAAACATCATCTCAATTATCTTCCACTTCGTGTTCAATTAGTTGGAATTTATATCGAA
AGACCGCCCAGAAGTAAAGGACCACTAATGAAAGATCAATTGAGCCTCAGAATTGCCAAT
GGTGATGTTGATGTGTATTATGGACAACCGATGAATATTAGTGATGAAACATGGGCGGAA
GAGGAATTGGCTTGGAGTGGTAATGTAATTGCGAGCGGAAAAGATTCGTATGATCCCAAT
GATCCGTGTGAAAATGATGTGATATCGCGAAGAGCCTACGGTTGGACGGTGCCTGCTTCG
AAGCCGGTGTTTCTTGAGGGGGATGTACGAGTGGATTTGTATGTGCATCGGAAGTTTATC
AATATTTTTACGTCGACTGGGAGAAATAAGCTGGGTCACATTTGGTTCAATACAATGTTC
ACATGTGCTGGTGGATGTGGTGGAGAACCATATATTCATGGAGATGAAGCTCATCCATAT
CCAGAAGGCGAGACGACAATCGCAGAGAAAAAGCATAAATTTCAAATTGGTGATGATGAA
AATGCTCCCTGCGCCTCGTCATATGTTCCCATTTCAAAAGAAGATCACAATGATGAAGAT
TCAGCTGCGCCGATTCAAAAACCATCGCTGACACAATCGGAAAATGCAGTCGGAACATCG
GCGCCGCTTTCGACAAGAAGTGCACAATCGAAAAGTTCGCCGATTTTGGCGAATGAAAAG
GCGGTGCAGAAGAAGTTGTCGAAAAATGAGACGAGGAAGAGTAAAATGGGAAAAAGAGCT
TGTGTGTCGAGCAGCCGCGCCTATAGGTCTCATCTGTCAAGTAGCCGCGCCTTGAGAACT
TGTATGTCAAGCAGCCGCGCCTATAACTCTTGTATGTCAAGCAGCCGCGCCTTGAGAGCT
TGTATGTCAAGTAGCCGTGCCTATAGAGCTTGTATTCCAAGCAGCCGCGCCTATAGAACT
TTTAAGAGTGATTTGAGAGCGAGGGATGAGCGGTATTGTAGATTTTTCTATAAGCAGAGG
AGGAATTCGATTAGTAGATATCCGATCATTTTTCACCAAAAAAATCGAGTTTTGATGAAA
CATTGCTCATAT
>s773 Cang_2012_03_13_01549 - [1:5731]  ( 5730 - 2 ) s773 + 1:626  ( 1 - 626 ) N   2919.63
TTACACGGTGTATTGAGCCGAAAATATCGACATGCGGAAGCTTTTATGAATGTTACACAT
GAAAAGCAGAAACTACGTGGATTTGGAGCCGAAACTCGCGGATTTGGGGGCGGGGAAGAC
TTGGCCACCCGTGATACAATATGGAAATGTTGGGATGGCGGGGAATGGAGGGGAGGCGGA
GACNNGGAACTGATGGCACCGTTTTGTAGAGAGGTCCACGAATGGATAACCGAAGATCCC
CGAAACGTTGTCGCCGTCCACTGCAAAGCTGGAAAAGGCCGAACCGGCGTCATGATCTGT
GCCTATCTGTCATATTGTCAATTCTATCCATCACCCCGTCAAAACATGGATTATTACAGT
GTGGTTCGAACAAGAAACAACAAAGGTGTCACAATTCCGTCGCAGAGAAGATATGTCTAT
TATTATGATCATCTTCGCAAACATCATCTCAATTATCTTCCACTTCGTGTTCAATTAGTT
GGAATTTATATCGAAAGACCGCCCAGAAGTAAAGGACCACTAATGAAAGATCAATTGAGC
CTCAGAATTGCCAATGGTGATGTTGATGTTTATTATGGACAACCAATGAATATCAGTGAT
GAAACTTGGGCTGAAGAGGAATTGGCTTGGAGTGGAGGAAATGTGATTGCGAGCGGCAAA
GATTCGTATGATCCCAATGATCCGTGTGAAAATGATCTCGGTCACATTTGGTTCAATACA
ATGTTCACATGTGCTGGTGGATGTGGTGGAGAACCATATATTCATGGAGATGAAGCTCAT
CCATATCCAGAAGGCGAGACAACAATCGCCGAGAAGAACGAGCCATCAATCCACGTCATC
GCTGATGGACATCGAACCTCCAATCCCGAATCAATGCCGAATCGCCCCGCACCAATCAAC
TTCAACGAACTCCAAATCTCTCAACCACCTGGTCTCGACTCGCATTGTCCCGACGAATCC
CTTCAACGCATCTACATTGACACAAAACGTCAGCCGCCGCGATATGCGATCAATAAAATG
TTGGCCGAAGCACACGAGAAGGATATTGTGCAGGATAATTATAATGAGCGCAGGAGAAGT
GTGCCGAACGAAGGGGAACCTGTGAAATGTGCTCCGGATGGTAGACCCGATGCCAATGGG
CCTAATAGAATTGTCAGAAATTCTGATGAGCATGTGACTGTGTTCCCGATTATGGAGGTT
GATAGAGCGTGTAAAAATGAATCAATCAATAATGGGTTTAAATTGTATGTGGTTACACGA
TGTATTGAGCCGAAAACCTATCGACATGCGGAAGCTTTTATGAATGTGACGCATGAAAAA
CAGAAAATTGTGAATGATGAGGTTTACGCGAAATCGCAACGTGGAAAAAGCTACGTGGAT
TTGGAGCCGAAGCTGGCGGATTTGGGAGCGGGGAAGACGTGGCCACCGGTGATACAATAT
GGAAATGTTGGAATGGCTGGGAATGGAGGGGAGGCGGAGACGTTGACTGATGAAGTTTAT
AGAAGTGATTTGAGAGCGAGGGATGAGCGGTATTGTCGATTTTTCTATAAGCAGAGGAGG
AATTCGATTAGTAGATATCCCAGTGCGAGTCATTTTCAACTATGCAGAATAATATTTTGT
AATAAAAAAACATATTTTTCCAATGNNNNNNNNNNCGAAAGAGCAACAACGCCAATTGAT
AATTGTGGTGTAAACGCCGAACCAAACAATCTAGAATGCGGCGAAAATGCGGAAGTTGAT
CTCGAATTAGACATTGCTGTCGACATGGATGTGAGAAGTTATCATCCTGATCCGGCGGCT
GCAAAATGGGAACATTCGACGAGTAGTAGATCGAGTAGTTCGAATTTTCATCAAAAATTG
TTCAAGAAATTTTTCTTG
>s773 Cang_2012_03_13_00473 - [1:24576]  ( 27375 - 20006 ) s773 + 1:626  ( 1 - 626 ) N   1172.94
ATGAAGCACATCATTCGTTTTCTCGAAAAACGTCATCGCGATCATTACAAAGTGTTCAAT
TTAACACTGTATCAGTCACATCACATCTTCAGACGTGGACAATACTCGTACGATCCGGCG
AATTTCAAGAATCGCGTCATCTCGTTTGAGATGACTGATCATCATCCGCCAAGATTGGAA
CTGATGGCACCGTTTTGTAGAGAGGTCCACGAATGGATAACCGAAGATCCCCGAAACGTT
GTCGCCGTCCACTGCAAAGCTGGAAAAGGCCGAACCGGCGTCATGATCTGTGCCTATCTG
TCATATTGTCAATTCTATCCATCACCCCGTCAAAACATGGATTATTACAGTGTGGTTCGA
ACAAGAAACAACAAAGGCGTCACAATCCCATCGCAACGTAGATATGTCTATTATTACGAT
CATCTTCGCAAACATCATCTCAATTATCTTCCACTTCGTGTTCAATTAGTTGGAATTTAT
ATCGAAAGACCGCCCAGAAGTAAAGGACCACTAATGAAAGATCAATTGAGCCTCAGAATT
GCCAATGGTGATGTTGATGTGTATTATGGACAACCGATGAATATTAGTGATGAAACATGG
GCGGAAGAGGAATTGGCTTGGAGTGGTAATGTAATTGCGAGCGGAAAAGATTCGTATGAT
CCCAATGATCCGTGTGAAAATGATCTGGGTCACATTTGGTTCAATACAATGTTCACATGT
GCTGGTGGATGTGGTGGAGAACCATATATTCATGGAGATGAAGCTCATCCATATCCAGAA
GGCGAGACGACAATCGCAGAGAAAAAGCATAAATTTCAAATTGGTGATGATGAAAATGCT
CCCTGCGCCTCGTCATATGTTCCCATTTCAAAAGAAGATCACAATGATGAAGATTCAGCT
GCGCCGATTCAAAAACCATCGCTGACACAATCGGAAAATGCAGTCGGAACATCGGCGCCG
CTTTCGACAAGAAGTGCACAATCGAAAAGTTCGCCGATTTTGGCGAATGAAAAGGCGGTG
CAGAAGAAGTTGTCGAAAAATGAGACGAGGAAGAGTAAAATGGGAAAAAGAGCTTGTGTG
TCGAGCAGCCGCGCCTATAGGTCTCATCTGTCAAGTAGCCGCGCCTTGAGAACTTGTATG
TCAAGCAGCCGCGCCTATAACTCTTGTATGTCAAGCAGCCGCGCCTTGAGAGGTTGTATG
GCAAATAGCCGCGCCTATAGAAGTGATTTGAGAGCGAGGGATGAGCGGTATTGTAGATTT
TTCTATAAGCAGAGGAGGAATTCGATTAGTAGATATCCGAGTGCGAGTCATGTTTGCCCA
TTAACTGGACAATGTATGGAAGGATCAATGAGATCGGAAAGATTAAATACCCTAACTTCT
TATGGAGAAACTTCGAAAGGTGAAAGAGCAACAACGCCAATTGATTCTGGTGTAAACGCC
GAAGCAAAAAATCTAGAAGGCGGTGAAAATGCGGAAGTTGATCTCGAATTAGACATTGCT
GTTGACATGGATGTGAGAAGTTATCATCCTGATCCGGCGGCTGCAAAATGGGAACATTCG
ACGAGTAGTAGATCGAGTAGTTCGGTAAGGGATTTTAGGGGATTGCTTAAGAAATTTTTT
ATT
>s773 Cang_2012_03_13_07597 - [1:701]  ( 314 - 3 ) s773 + 1:626  ( 1 - 137 ) N    291.18
CTAGACACCCTAGTTTTCAAGCAGCTGTGCCTAGAGAGCCTGTTACCAACATCTAGAAAT
CCACTGTGGCCTAAGGCCCTCAAAAATCCTTGTTCCCAACATATTTCCTTCCAGGTCCAC
GAATGGATAACCGAAGATCCCCGAAACGTTGTCGCCGTCCACTGCAAAGCTGGAAAAGGC
CGAACCGGCGTCATGATCTGTGCCTATCTGTCATATTGTCAATTCTATCCATCACCCCGT
CAAAACATGGATTATTACAGTGTGGTTCGAACAAGAAACAACAAAGGCGTCACAATCCCA
TCGCAACGTAGA
>s821 Cang_2012_03_13_00979 + [1:21280]  ( 8724 - 21102 ) s821 + 1:1585  ( 1 - 1585 ) N   4654.12
ATGATAATTGCTAGAAAAAGTCGAAAAAGGCGGAGGAATCGGGAAGAAGAAGGTTCCCTC
CATCTTCCAACAACTTCTTCAACACAAAATATCCAATCATCCGATTACGAGGATTATGAA
GAAGCCGAAGAAACTGCTGTAAAAATTAATAATCAAATGTCAAATGAAAATGAAAATGTG
CAAAACAGTACACAGAAAAATAACCAAGTTCGAAAACAATGCTCATCTTTACGATGGTTA
TCGATTCCAGCTTGGCTGTTTTTAATAATCGCAATTCTGATAAAGCCGTCAAATGCAATA
ATCGAAACTCGATGTGGATCAATAGACATTCGAAACACACCAATGGGTTTGAAAAGAAGC
AACGCGGCTCTTGATCTTGGAGATTCGGATTCGATAAAATCGAAAGATTTGGATCTTTCG
AATCAAATCAATTGCACAGTTATTGAGGGATCATTTTTGATTACTATGATATCAACGGTT
GAGGGAAAGAATTATTCAACTGAGGATTTTCCGCGATTTCCGTATTTGCGAGAAATTACC
GGGAGTTTGATGATTTTTGATGCCGGATATTTGAAAACCTTATCATGGATCTTGCCGAAT
TTACGAGTTATTGGTGGACAAGTTCTCATTCAACAATATGCACTGGTTATTTACAAAAAT
AACGATCTTGAAGATATTGGTCTCAATAATTTGAAAGTGATTAGAAATGGCGGAGTTCGC
ATAACTGATAATAAAAGATTGTGTCATACTCGATTAATCGATTGGAAACATATCACAACT
TCTGCTGTAAATGATGTTTTATTGGATGATGCTGCTGAATTGAGTTTTACTGAAACTGGA
AGAANNNNNNNNNNNNNNNNNNNNNTCAATGACAAACACTATCAATCTTGTTGGAGTGAC
ACGAATTGTCAGAGAACGTGCAAGTTTGATCGAATTGGCGAGGAAATTGGGCCGGGATGT
GATCCGGATGGTGAGAAATGTCATGATGAATGTCTGGGTGGATGTGATAAGAAGGATGAT
GCGAGCGCTTGTCATTCGTGTAAAAATTATCATTATCAGGGTCGATGTGTTCCAACTTGT
GGAAACAATCTCTATGTTCTCATAAACCGACGATGTGTTACAAAAGAAAAATGTTTGGCA
TTGAAACCAATCAAATCAAAAAGTTATCTACCAATAAAAGCCATAAATGGTGTATGCTCG
GATAAATGTCCTGAAGGCTATGAAGAAGATCCGAAAGACAATTCGACATGTTTGAAATGC
GCTCCAAATTGTCAAGTGATTTGTCCAACAACAACTGTTGATTCGTATCATAAAGCACTT
CAAATAAAGAATTGTCATGTTATCGATGGCAATTTGTTGGTTGAAGTANNNNNNNNNNGG
AATAGAAATTTACAAATGTGCTCTACCGAAGAATTTTGTGAACTTCGAAAACAGAAAATT
TCACAGATCCAAAAACTCAAATTCTTAGCTCTAAAGTTGCAAATTTGCTCTATTGAGAAT
CTGAATTAACATGAGCAATCTAGTGAATTTCCTCTATTCTATAGAATTCACTAGATTGCT
CATGTTAAACCAGAAAAGCGGTCAAATTCTCCATGGAGTGAATTTTAAACTAATTTTCAA
TGTGAACTTTCCTTGTTCAAATTCAAATTTTTAGCCCAAAAGATGCAAGTTCGCTCCATT
GATAATCTGGATTAACATGAGCAATCTAGTAATTTTACTGTATAGGATTATTAGTAAATT
CACTAGATCGCTCTTGTTAAACCAGAAAAGTCGTCAAATTTTCAACTGTTCATAAAAACT
TGAGAGTTTTCTCGCGATTTCAAATTTTTAACTCAAAAATTGCTAGCCCCTCTATTGAGA
ATTTGAAGAATTTTTGTGGTTCAACATGAGCAACTGCCCGAAAATCATATAATTCCATTT
TATGTTCAGGGTCGATGTGTTCCAACTTGTGGAAACAATCTCTATGTTCTCATAAACCGA
CGATGTGTTACAAAAGAAAAATGTTTGGCATTGAAACCAATCAAATCAAAAAGTTATCTA
CCAATAAAAGCCATAAATGGTGTATGCTCGGATAAATGTCCTGAAGGCTATGAAGAAGAT
CCGAAAGACAATTCGACATGCTTAAAATGCGCTCCAAATTGTCAAGTAATCTGTCCAACA
ACAATTGTTGATTCGTATCATAAAGCACTTCAAATCAAGAATTGTCATGTTATCGATGGC
AATTTGTTGGTTGAAGTTAAAGCGAGAGCTGATTCTGGTTCAGCGATTTCACTTCAAGGA
TTATTCTCGAAGATTCATACGATCACTGGTTATTTGCAAGTTCATCGATCTCCATCATTT
CTCAATCTTTTCATGTTCAAAAATTTGCGGGTTATCGAGGGAAGAGAATTAACAAATGGA
TATGCATTATCGGTTATGGAGAATGCGAATTTGAAGAAATTGTTTGATCCGTCACATGAT
TTGAAGATTCTACGAGGAAAAATCAGATTCCATAATAATCGAATGTTATGTTTTCATTTT
ATTAGTCAGTTTATGGAAAAAATGGGAATGGAATCGATGATGTCGGAATTGGATCAATCT
TTGAGCAGTAATGGAGATAAAGCTGTTTGCTTGGATCAAAGTTTTCAACTGATTCTTGAT
AGCACAACTTCAAATTCGATACAAATCACATGGCCTCAAATGAATACAACTGACACAGAT
CATCGAAAATTCCTCGGTTACGAGTTATTCTACAAAGAAGTTGCTGTAATTGATCCAAAT
ATGTCAATGGATGATGATCGAAGTGCATGTTCTGATTCGTGGCATAGTGCTTTTATTCAA
TCAGAATCGGAAGATTCTGAATCAACAGTTACACATATTCTAACAGAACATTTGAAACCC
AATCAACATTATGCGATTTATGTGACAACGCAAGTTGTGGTTCACAAAGGTGCCAGAAAT
TATGTGTCGAAAATATTGTTTGCGACTACGAAATTCGCTGCTCCCGAACCACCGATTGTT
ACGATTCAAAGAGTTACGAGTGATGAGATTGAATTGTCGTGGGAGCCGCCGATTCGACCC
AATGGAGTTATTACACATTATCAGATTAATTGGAGAGGAATTGAGACGGATGCCGCTTTC
AAGGCGGAAGGGTTTTGCACGAAGCGACAGTATGCGGAGAAGAATCGGGAGGAGATTGGA
GAGACGACGGTTTCGCCACTTTCGACAAAAGCGCCGAGTATGGAAAGTGTTTTTGGTGGG
GGAAATTTGAAAGGAGATGGAACTTGTTCGGCAATGAGTGGATGTTGTGAATGTCCGGTA
AGGATTTATGAGGCTTTTTCGGGTAGAAAACCACTTTGTTCTTGTTTTTTTTCTCACACT
GGCATGTTTTTAATTTCAAATTTTCCCTGTCCGGTCCTGCTAATACTCCTTTTTCCCTCG
AATTCCACTTCCATTCTAACATTTTCCTTATTCAGACGTCGAAGAAGATCGATAAAATCA
GAAGCATCGAATGGAGATGGCAAAAATGATACAAATAAAGATCCAGCGAAGAATCGTCTA
CATATGGAGGATGATGAGAAACAGGTTGCATTCCCATTGTTGACGCAGAATGTGACTGCC
AGCAAAACTGGACCCACTACTTTTATTATTAAGAATTTGAAACATTTTACGGAATATGCG
ATCTCGGTATCTGCGTGTCAAGATGTTAATGTTCCTTTGAATTATTGCTCCCCGAGTTCG
AAGGCGGCGAAAATGAAGAAAACTAGTCCGTTGAGTGAGTTATTAGCGTACTTAAGGCGA
ATAATTGTTGCGGTTTTGATCATTTTGATTTTCCTACTCTTTGCTGGACTTATCACTTAT
AATATTATCAAAAAATATTATGGTAAAAAAGTCAAAGCAATGGCCGATTTCATGTCACAT
AATCCTGAATATGTAATTGAAGAAGTTTATAAGGAAGATGAATGGGAATTGCAAAGAGAA
ACATTGGAGTTATTGGAAGAAATTGGAATGGGAACATTTGGAAAGGTTTATCGTGGATTT
GGCCATGATGTTGTATCGAATAATGGTTGTACCTTTGGTGAATGTGCGATTAAAACAGTT
CAAGATAAGGCAAATGGACAGGAAAGGTTGCATTTCTTGTTGGAAGCGAATGTTATGAAG
GGATTTAATGCGCCATTTATCGTCAAATTATTTGGAGTGGTTTCACGTGACCAGCCAACA
CTTTGTGTTATGGAATTGATGGCACTTGGAAATCTTCGGGATTATTTNNNNNNNNNNGAT
TTAATGCGCCATTTATCGTCAAATTATTTGGTGGTTTCACGGGATCAACCAACACTTTGT
GTTATGGAATTGATGGCCCTTGGAAATCTTCGGGATTATTTGCGGTCTCGCCGGCCGGGA
GCTGAAGAGAACACGGAGAATTTGCCGGTTCCCTCAAAAGAACAATATCATGAATGGGCC
TCGCAAATTGCTGATGGAATGGCTTATTTGGAATCGATTAAGTTTTGTCATCGAGATTTG
GCGGCCAGAAATTGCATGGTGAGAGCGGATGAGACTGTGAAGATTGGGGATTTCGGAATG
GCAAGAGATATTTATTATCATGATTATTATAAACCGACTGGGAAACGATTGATGCCTGTG
AGGTGGATGGCGCCGGAATCATTGAAGGATGCCGAGGCTAGAAAACGTAATTGTCTAGGA
GCCGTATCGAGAGATTCACTCTATGAAGGTGCCACACCTTCAGAGCTTCTATGTCAACTA
GCCAACCCTAGAAATCCTGGTTGGCAAGTAGCCGTAGCTAGAAAGTTCAATCGTCAAGGA
TCATCACCTAGAAGTCTATCGGGATCTCGAAATAATTTTCTGAATTCTCTTAAATTTCGA
ATTACTCACGTGCATAATTCTTCTGGGATCATCAAACCAAGAAATGTCAAATCAGAACCG
AAAACCTATGACGTAAAAAGACTGCGGCGCGACACTAGAAAGAAAATAGATGAAATAAAA
CTTAAGAACACACTACCTTATGAACAGCTTCTTCTGGTTTTTCGAAATGATTTCTCGATT
TTTTCTCATGATTTGGTTTGTTCTTTTGATTTTTGTCTATCTTGTTTGATCTTTGAAATC
AAAAGAATTTTAAAGAAATTGTATGTGACATCACGTAGTCAATGGGTGAGCCTGGGAAAC
AGTAGTCACCAATATTGCTATTGGNNTCGATTGGAAACATATCACAACTTCTGCTTCTGC
AAGAAAGGTGGATGTGTTTCCGATCCGAATCAAGATCTGTGCCATTATATGGAAGTCAAT
GACAAACACTATCAATCTTGTTGGAGTGACACGAATTGTCAAAGAACGTGCAAGTTTGAT
CGAATTGGCGAA
>s891 Cang_2012_03_13_00037 + [1:24576]  ( 170029 - 178094 ) s891 + 1:777  ( 1 - 777 ) N   2721.99
AATCAACATTTTTCAGTTGACGCCAAAACCCTTCACCTCACTGAAAATGAGCTTGAAGTA
ATGAAAACTGGAAAAACAAGATTTCCCGATGATGTACCAGACGCAAATTCGACACCAAAC
AAAATCGTCGAATATCTGATGTCATTTCGAATTCTGAAAGAAAATGAAATCAATCAATTG
AACTCGTATCGAACTCGACGAAATCAATTGTCGTTGAATTTGATTCGACAAAATCCGGAT
CGTGAATTCGATCAGAAGGCTTGCGAATCGTTGGTCAAAAAGTTGAAGGACAAAAAATCG
GATTTGCAAAATTTGATTGATGTTGTTGTGACGAAAGGACAGAAGTTCAGGGATTGTATT
ACGATTCCAAGAACTCTTGATGGACGTTTGCAGGTTCATGGAAAAAAAGGCTTCCCCCAC
GTGGTCTACGGGCGATTATGGCGTTTCGCGGACATGTCTAAAAACGAGACACGCAACATC
GATTCATGCAAACACCCATTCGAATCGAAAACCGATCAGGTTTGTGTCAATCCATTTCAT
TATGAAATTGTGGCCGGTGCTATGATTATTGGACATCGAGAAAATGAGAGGGAGAGGGAG
AAACTGGTTCAAGCCACCCAACACCAACAACAGCAAGTTCTCCCAGCTACTCAAATCCCA
GCAGCTCAAATTCCTCCCCAACAACCACAGCAACCACCTCAACAAATGCATCCGATGGTC
TCACCAAGACACGCGCCACCTCCACCTCAAACTCCACAATTCTCCCCTCAACATCAACAA
TATTCGCCGCATCATCAACAATATCCTCATCCACCTGCACAATATCAGAATCAGAACCAG
TACCCGAATCCGAATCACAATCATCATCAACACTATCCGAATCAACATNNNNNNNNNNCC
CGATTTTTTTTGCTCATGATATCAACTTCTAGAATATCTAATTGTTTTTTTTTCGAATTT
TTCTGATTTTTTGAATTTTGCGGCGTCCAAAAACATCTAGTTCATTGTTCAGAGACTCGT
GAAGCCTTCTGGAGGCTTCTTGAAAACTTCTACGCTAAAACTTCTCTGCACATCCCTCCC
TGGTTTCTCCTAACATCCTCATCACCAGAATCTCCTACAGATACTTCAAATACTTCAAGT
TCCAGAGTTTCGGAAAAACGCTTCTTCGGTCCAAACAGTCGTGCCGAAGTTCAAAAACCA
CCGTATCCCAAAGGAACTTATCAATATTCGCCATTTCTTGGTGTCACTCATGTTAGAAGG
CGACTTACTTCAACTGATGATTTTGAAAAACGAGAGGAGATGCCGAAAAATGGGCCATAT
TCGGATATGAATACGAATATGGCGAAACTTGTGGTGGAATGCNNNNNNNNNNTCAAAAAA
ATTTATGTGAATAATGTGGAGCCGCCTTCAAAAAGAAATCCTGGAAATTGGGCAACAATT
GTATATTACGAATATACGAAAAAATTGAATGACCGTGAAGTTACTTCAAATGATTTATTG
ATTGATGGTGGATTTGAAGCGACTGGTGCAAGATATTGTCTGGGACTTGAACCGAATCCT
GAGAGGACCAAACAATCTTTTAAAGTTCGACGCCTAATCGGAAAAGGCGTTCGCTTCTCA
ATCAAAGAAAACGGCGATGTTTGGATTCAAAATCAAACCGATTTTCCAATCTTCACAACA
TCCGGATATTTGGATGATCAAAGTGGTGGAATGCGAACCGAAAAGGTGCACAAAATCTAT
CCAATGGCTAAAATGAAGGTTTTCGGATTCGCCAATTGTAAAGAGCTGATTCGCGATCAA
TTGTATTCGGCTCAGATGGCATCGATGTATTTGCTTGGACAAAATACACCGATGGATCGA
CAGTATAGGACGAGGACTGAGGAGGAGATTCAGGAAGAAGCAAAAAAGAACACGGACAGT
CTTCAACGCTTCTGCCTAGTCCGCGTCGCATTCGCCAAAGGCTTCGGACTCTCATTCGCC
GGAAAACCCGAAATCAAAAACACGCCATGTTGGCTCGAGCTCAAAATCAATTGTGCATTT
GACTTTATGGATCGAGTTGTGACTGATCTCGCAAACACTTTCGAGCCATTAACTTTAGAA
GATTTNNNNNNNNNNGGA
>s891 Cang_2012_03_13_00037 + [1:24576]  ( 167593 - 170045 ) s891 + 1:777  ( 1 - 252 ) N    673.36
GAGGAGCATACACCTCTACAGTCACCAGCGGTGCCAATGAAGAATTCGCCAAGAAGACGG
AATTACAAGCCGGTGGAGTTGAGTGTGGTTTATGATGCGGAGCATCCTGGTGAAGATCCG
GAACCTGGCAAGATTTATCCCGAGCCACAACTTCTCGACGCCAAAACGCTTCACCTCACT
GAAAATGAGCTCGAAGTAATGAAAACCGGAAAAACACGATTTCCCGATGATGTGCCAGAC
GCCAATTCGACACCAAACAAAATCGTCGAATATCTAATGTCATTTCGAATTCTGAAAGAG
AACGAAATCAATCAATTAAACTCGTATCGAACTCGACGAAATCAATTGTCATTGAATTTG
ATTCGACAAAATCCGGATCGTGAATTCGATCAGAAGGNNNNNNNNNNNNNNNNNNNNNNN
NNNNNNNNNNNNNNNNNNNNNNNNNNNNNNNNNNNNNNNNNNNNNNNNNNNNNNNNNNNN
NNNNNNNNNNNNNNNNNNNNNNNNNNNNNNNNNNNNNNNNNNNNNNNNNNNNNNNNNNNN
NNNNNNNNNNNNNNNNNNNNNNNNNNNNNNNNNNNNNNNNNNNNNNNNNNNNNNNNNNNN
NNNNNNNNNNNGGTCACAAAAGGACAGAAGTTTAGGGATTGTATTACGATTCCAAGAACT
CTTGATGGACGTTTGCAGGTTCACGGAAAAAAGGGCTTTCCCCACGTGGTCTACGGCCGA
CTATGGCGTTTCGCGGACATGTCAAAAAACGAGACACGCAACATCGAATCGTGCAAACAC
CCATTCGAATCGAAAACCGATCAGGTTTGTGTCAATCCATTTCATTATGAAATTGTGGCC
GGTGCGATGATTATTGGACATCGAGAAAATGAGAGGGAGAGGGAGAAGTGAGNNNNNNNN
NNCTGAACACTTCTGAAGGCATTCGGCTGCAAATTGTTTATCTTGAAATTTGAATCAACA
TTTTTCAGT
>s999 Cang_2012_03_13_00359 + [1:13312]  ( 23603 - 25527 ) s999 + 1:423  ( 1 - 423 ) N   2064.35
ATGGGTGTTCTCGAGTATTTTGTAGACAATTATATTGTCATTTTATTGACAATATTTGTT
ATTTTGTTGATTCGATATGCAATGCGACCATTGAATAGGATAAGAAGATTAGGTGATGTT
GGATTGTTCTTTGGAAAACCAGAGCTTTCCGGAGTGTATCGTGAACGTCAAATTGAACGA
CTAAAACTTTATCGAAAAATGGGAGAAATGCCACCAGTATTTCCAAATGGTTGGTATTGT
GTTTGTGAATCAGAAACTCTTGCAAAAAATGAGATCAAAGAAATAACAATTCTTGGGCAG
TTTCTTTCATTAATCCGGTCAGAATCTGGAAAAGTTTATATAACTGAATCATATTGTCCA
CATATTGGTGCAAATTTCAATATTGGTGGAAGAGTNNNNNNNNNNTCACAATGCCCATTT
CATGGCTGGATTTTTAGTGCTGAAACTGGAAAATGTGTTGAGATACCATATGAAGATGGA
AGAATTCCAGATCAAGCAAAGGTTATGACATGGCCAAGTATTGAGATAAACAATAATATT
TATATCTGGTATCATTCTGACGGATTAGATCCACAATGGGAAATTCCAGAAATTCCGGAG
ATCACTGAGGGATTGTGGAAATTTGGTGGAAGAACTGAACACGAACTAATGTGTCATATT
CAGGAAATTCCGGAAAACGGAGCTGATATTGCACATTTGAATTATTTACATAAATCAGCG
CCGCCAGTTACAAAAGGCTCCGATATAGTGAAAACCAATTTGAGTGATATGAATCCAATT
GTTGAACATGTATGGAACGGAAAATGGGAAGTGAAATCAGATGAAGATAAACATTGCGGT
GTTATGCATCTAGATCAATATATGAAAATATTTGGATTCCGAGTTCCTCTAACTAGTAGC
AAACTTGTCGCCGAGCAGCATGGCCCTGGAATAGTTCACATGTTATTCGACTTTGGGTTT
TGGGGAAAAGGCGTTGTTTTCCAAACGGTGACCCCTGAAGAACCTTTGCTACAACGTGTT
CGATTCCGAATTTTTTCAAATATTCCTTGGTTTTTTGTCAAATTTTTCATGACTGTTGAA
GCATTGCAATTTGAAAGAGATGTGTATATTTGGTCGAATAAAAAATATATCAAGAATCCA
CTTTTGGTTAGAAATGATGGACCTATCCAAAAACATAGGAGATGGTTCAGTCAATTTTAT
ACCGAAAACAGTCCAAGAATTGAAAAAGATGGAACATTGTCAACTCAAGCAAAATCAATT
TTCGACTGG
>s1058 Cang_2012_03_13_00603 + [1:35840]  ( 18094 - 25612 ) s1058 + 1:762  ( 1 - 762 ) N   3075.18
ATGAACAATTCGACAACGCCAGAAAATAATTGCGGAATTGAACCGCATGATTATCTGGAA
GTCAAATTTTATCTGATCAGTGTTGTTGGAACATTGATTGGATTGTTTGGACTGTTTGGA
AATGCAACTACAGCGCTGATATTGACCAGGCCATCCATGCGAAATCCTAACAACTTATTT
CTAACCGCATTGGCTGTTTTCGATTCCTGTCTCCTAATCACCGCTTTTTTCATCTATGCA
ATGGAATATATTATCGAATTCACACGAGATTTTGAACTTTATGTTGCCTGGCTAACATAT
CTCCGATTTGCATTTGCACTATCGCATATTTCACAAACTGGAAGTGTTTATATTACTGTA
GCAGTTACAATTGAACGATATTTGGCGGTGACAATCAATCCAGAATGCCCCGATGGAAAT
GATTGGCAAAGCTATATTCTTCTACCTTCTGCTTTGGCAAGTAATCCAATTTATCAACAA
GTTTTTACACTTTGGATAACTAATTTCGTCATGGTCTTCTTCCCATTTTTAACTCTTCTA
CTTTTCAACGCAATTATTGCGTATACAATTCGACAAAGTCTGGAGAAGTACGATTATCAT
AATCAAAAAACTGTTATGGCAGCATTATCAGCAAGTGTAAACCTACCGCGAGACATCGCC
GGGTACTCTCTTTGCCGCGTTGTTTTTGATTTTGATTTCCAAAAAAAAAGAACCTTAGGG
TGTGATGATTGTGCCTTCGTTAATATTTTCGGCAGAATTAATTTGAATGCAATTTCGAAT
CGGAATGAATTGAAGGAAAAAAGTCGAGAAGCAACATTGGTTCTTGTTATTATTGTCTTC
ATTTTCCTCGGTTGCAATTTCTGGGGATTTGTTCTCACATTATTAGAACGTGTTATGGGT
CAGAGTTTGATGTTAGAACATCNNNNNNNNNNNNNNNNNNNNNNNNNNNNNNNNNNNNNN
NNNNNNNNNNNNNNNNNNNNNNNNNNNNNNNNNNNNNNNNNNNNNNNNNNNNNNNNNNNN
NNNNNNNNNNNNNNNNNNNNNNNNNNNNNNNNNNNNNNNNNNNNNNNNNNNNNNNNNNNN
NNNNNNNNNNNNNNNNNNNNNNNNNNNNNNNNNNNNNNNNNNNNNNNNNNNNNNNNNNNN
NNNNNNNNNNNNNNNNNNNNNNNNNNNNNNNNNNNNNNNNNNNNNNNNNNNNNNNNNNNN
NNNNNNNNNNNNNNNNNNNNNNNNNNNNNNNNNNNNNNAAAAACAATAAGAAGATCAATG
AGTATTTCGTCAAGAGCTAGACATAAGATCTCTCTTCCTCAAACCGTCGTTGAACATGCA
AATCTAGAAGGTCTCGAGCAAACCCGATTTCTGGCAAATCATGAAGACGGAATTATTACA
CAAGTTTCTCCAATTCACGCATTGCGAAATGGCAACGCAAAACGCATAATTCGAGTAGAT
CACGTTGAAGAATACAAAGTTCCAAAATACAAAGAAGATGCGGATGAAGAAACCAAACGA
TTATGGGAAGAAGGTTGTGCACCAAAACCGCTGAAAAGAAAAGTTGAAAGCATGGATAGA
CAATTAGAAAGAGTGAAGAAAGCAGAAGAATATCTTCTCAATCTTGGTGACGTGGATGAA
GAACTCATCCGAAAAATCAAAAGTGATAAAAAACGAGCTAAGAAAGAGAAAAAAGAAGAG
AAGAAACGAGCAAAGAAACTCAAGAAATATCTCAGAAAAGCTGAAGAAGATCCAGAAGGC
GACTGGAAAGAGAAAGCCAAATTATATGATAAAGCAGTCAAAGAAGAAGATTTATATGAA
ACAAATACACACTTTGACTTTGGAAAGAAGAAAGAAACTGTGGAACCAACACATAATCTT
CGACCTGATTTCGAAAAGGTTTTTTCATACTCTTCGATTTTTCAATTTCTATATAAGTTT
TTCAGGCTGAATGGCGAGATATCGAAATTTGGAAAGTTATTCGTGAACGCGAAAAAGCTG
AAAAAGCAGCGCGAGGAGAAAAATCAGAAGCTTGGGGACCAGAAGACCATTATGTTTCAA
AAAGGTATCAATAAGTTTCGGGTACATTATTTTCAAAATAAAATTCATCAAGTAATCAGT
TTCACAATTATTATCCTATACACCTTTGACAACAGGCATATGATGGAATCTGCTAGGATG
AGCATGCATTTTGTGCCAACACGTTTCACAATAATATTGAAAGCATTCCAAAGATGGACA
GAAAAATGGAGCATGTTGTCTGTGATATCGGCCACTACATTCTTCACAAGATTGATTGTG
GAAAAAATAGGGCTTGATTTCAACCTGCAAAAAAAAAGATTTGAAAAAAAGATC
>Cang_2012_03_13_00331.g9322.t2 Cang_2012_03_13_00331 - [1:13312]  ( 64997 - 62375 ) Cang_2012_03_13_00331.g9322.t2 + 1:342  ( 1 - 342 ) N   1758.24
ATGTCCTCAAATCAATCAGATGTTTCAATTCCACCCGAACCAATAGCATCAGATTATGTT
GAAATGATAACTCTAGTTATTCATTTCATAGTTGGAGCTCCTATAAATCTCGCAGCTTAT
ACACAACTCAGCGAAAGACCAACTTCAACAAGGCTAGATCTTTTGAAAAGATCTCTGAAT
TATTCAGATCTATTGATTTTATTCATTTTTGTGCCATCAAGAGCATGTTGGTTATTGACG
TATGATTGGAGGGGAGGAGATTCTCTTTGTAAATTTGTGAAGATGATGCACACTTTTGCA
TTCCAGAGTTCCTCAAATGTGATTGTTTGCATTGCGGTGGATCGACTCTTATCAGTTCTG
AGCTCATCCCATCATAGCCCAACTCGAGCACTTCGAAGAACAAAAATGATGTTGATTCTC
AGCTACATCATTGTTCTCTCATGGGTCTGGATCAATTCTCGTCCATCAATCCGCACTTCT
CACGGCTCAATCTCCTTCCACACAGGATGCGATACGGTAGATACAGTACTTTCTCGCGCA
TCTGAATGGAATCCTTTGAAGAATTTCGTGTCGACTCGTCCCAACAACAACAACAATAAA
GAGTTTGGTGGTGGTTACGATGAATCGTCGCCGCGAAAAGTGCAATTCAGTGGTGTCGCT
TCTTCGGCGACACCGCGAATTATTGTGAGCGACGAGACGTCGCAACCATTGACGCAGGTT
CCGCAAAGACCTTCGTTGTCGCCGAGTGAAGCGAGTGCTGTTATGAGGAATGGTGTGCAT
ACAAGTACTTCTTATAATGCTAATTTGAATCGATCACGTGCTCTTCGTGTCAGTCTTCTT
CTCGTAGTCGCTTATATCATCTGCTGGTTTCCCTACAATCTATTCAGCCTGATTCAAATC
CTCGATCCTCAACTTTTCAAAACCCAATTCGCTTATTTCCACTTCGCGCAACAACTCATC
ATCCTAAACTCCGTCGTAAATCCCTATCTATATGGATTTTTCGGTCCAATGCGCCCAAGA
TACTAT
>s839 Cang_2012_03_13_06512 - [1:786]  ( 783 - 92 ) s839 + 1:149  ( 1 - 149 ) N    670.20
GGGAATGAGCACTGTGTGGCTGTCAAGAAGCACGACATCTCCGAACGCCCCAGTTATCTT
GCCGAGAAGAAGATCTTCGATTATTTTGCGAGTTTACCCAAGGGCTACCCATCGATCTTG
AAATATTGGGGATCCGAGGAAGTTGGGCAGGAACTATGGATTGTTACCGAATACCATGAG
AGACTTAGCCTATATGAGTTAATNNGGATTGTTACCGAATACCATGAGAGACTTAGCCTA
TATGAATTTCGGTCTCGCCCNNGGATTGTTACCGAATACCATGAGAGACTTAGCCTATAT
GAGTTAATTAAGCGGAACACCATAAGTCTGGCATCAGCTATCAGAGTTATCCTAAGTATG
GTTGATGGGTTACAATTCCTACATGATGATCGACCATTTTTCTTCGGACATACCAAGCCG
ATTATAATTCATAGGGATATAAAATCCAAGAACATTCTAGTTCGGAAGGACATGACAGCT
CTCATCGCAGATTTCGGGCTCGCC
>Cang_2012_03_13_06512.g20310.t1 Cang_2012_03_13_06512 - [1:786]  ( 238 - 2 ) Cang_2012_03_13_06512.g20310.t1 + 1:79  ( 1 - 79 ) N    493.90
ATGGTTGATGGGTTACAATTCCTACATGATGATCGACCATTTTTCTTCGGACATACCAAG
CCGATTATAATTCATAGGGATATAAAATCCAAGAACATTCTAGTTCGGAAGGACATGACA
GCTCTCATCGCAGATTTCGGGCTCGCCAGGAAGTTCGAGATGCGCAACCCGAAATACAAC
GATCTTCTCGGTCAGGTCGGCACCCGTCGCTATATGTCGCCTGAAGTTCTTGAGGGT
>Cang_2012_03_13_06512.g20310.t1 Cang_2012_03_13_06512 - [1:786]  ( 483 - 292 ) Cang_2012_03_13_06512.g20310.t1 + 1:79  ( 1 - 79 ) N    285.02
ATGGTTGATGGTTTACAATTCCTACATGATGATCGACCATTTTTCTTTGGACATACCAAG
CCGATTATAATCCATAGGGATATAAAATCCAAGAACATCCTAGTTCGGAAGGATATGACA
GCGCTGATCGCAGATTTCGGTCTCGCCCNNGGATTGTTACCGAATACCATGAGAGACTTA
GCCTATATGAGT
>s840 Cang_2012_03_13_00225 + [1:13312]  ( 44431 - 44742 ) s840 + 1:104  ( 1 - 104 ) N    546.17
ATCAGCGATCAGCAAATCATCGCACACGGTCGCTATGGCTTTGTGTTCCGCGCGAAATAC
ACGGATCCAGAGGGGAATGAGCACAATGTGGCTGTCAAGAAGCACGACATTTCAGAACGC
CCCAGTTATCTTGCCGAGAAGAAGATCTTCGATTATTTTGCGAGTCTGCCCAAGGGCTAC
CCATCGATCCTGAAATATTGGGGATCTGAGGAAGTTGGGCAGGAACTATGGATTGTTACC
GAATACCATGAGANNNNNNNNNNAAAAAACCAACCTGAATTATTCAAAATTCTTTCAATT
TCATCAACAAAC
>Cang_2012_03_13_00108.g4542.t1 Cang_2012_03_13_00108 + [1:24576]  ( 126570 - 130471 ) Cang_2012_03_13_00108.g4542.t1 + 1:450  ( 1 - 450 ) N   2412.02
ATGGTCGACTCGGCCGATCCGTTCTTCCGTCTGTTGGAACGGCCGGGCGCAAGCAACATC
AACTTGGCCAACGCTGACACACTTGTGATCAGCGGTCGACGGCACACGAATCATCAGGAG
AATGGTGTATTTATGTGGTTGCAAATGTTCAACCAAAAACTTCCATCAATATGCATCGGC
GGGGAACCATCAATACCTTACGAGATTCTGAAGGAGATCTTCAAGAAGGTTCCGGAATAT
GAGCAGGAATCGTTTAGTGAATTGATAAAAACCAAAAATATCCATGTGCAGATCGCTAGC
ACTACCCAAATCAAAATGCTGCAAGCGCAGTGCGAGGAGTGTCGGAAAATCCAGTCCACT
CAATTCAGTCTGATCCGCAGGTCAGATGTTGAGCGACTCGTCGGAAGTCTAAGATTGGAA
AGTGATCGATGCTCGGGCGAACATGATATCTGGAACCATGCCGAGCGATTTCGTGTGGCA
CATTTCAATTTTTGCGATGCTTATGATGATTTTCTGGAAGACGATGATTTGATCGAAGAC
ATTTCGAAATATGGAGTCTGCGGTTGGCTATATCCATCTCGAGCCCAAATGCGATGTATC
CTCTGTTGTCAATGCCTCAAACCTTTCACTCCCGGCGATTTCGTCCTTCATCATCACGTC
ATCGAAAAAGTCGAAGGAATTGTGCATCACGGGCTCAACTCCAACAGCTGGCCCTATATG
CTACAATTAATGGGACCAGAAACATCCAGGGAAAATGAGATGGCTTGGGAGAAGTTTAGG
AATATGGATGATGCTGAAATGACGCCGACGTTGAAACGACGACACGAATTTGCACCTGCG
GTTAGCAAGGATTTGATGGATTTCGAATTGTTGAATCCGTTTGCGATGCCGGTTAAGAAG
CAGAAAATTATTGATGTTGTTGGTGATATGGAATATGATGATGAGGATGAGGAAGATGAC
AATTTTGATAGGTTTTCATCGAATATTGATCTCAAATCGTTGTTCCCTGCGCCGAAATTG
GATTTGAGCAGTTTTGGGTTGGCAACACTACCTGTGCAAAGCCTGCCGGCACTTCCAGTC
GCGCAGAGCCTGCCAGTGACCACGCAGAGTCTACCGGGAGCTCCTCAAGGACTTGTGGTC
CCACAAGGCTTGCCGGGGACATCTACGCAGGCTGCACAACCCTTCCCACTACCCAACGCC
ATGCCAAACTTATTCAAGTTCGATCCCGGTTGGGAAGCTGTTAAGCGCGAGCAACAGATT
CTCAAATCCCTCCCCGATGAGATGATTCGCCTCCTAGACAACAAAACCATCGATGTCTCG
CTGGTCTTTCAACTTCTACAACATTCCAAA
>Cang_2012_03_13_00108.g4542.t1 Cang_2012_03_13_00005 + [1:13312]  ( 52180 - 57177 ) Cang_2012_03_13_00108.g4542.t1 + 1:450  ( 1 - 450 ) N   1339.02
ATGGTCGACTCGGCCGATCCGTTCTTCCGCCTGTTGGAACGGCCGGGCGCAAGCAACATC
AACTTGGCCAACGCTGACACACTTGTGATCAGCGGTCGACGGCACACGAATCATCAGGAG
AATGGTGTATTTATGTGGTTGCAAATGTTCAATCAAAAACTTCCATCAATATGCATCGGC
GGGGAACCATCAATACCTTACGAGATTCTGAAGGAGATCTTCAAGAAGGTTCCGGAATAT
GAGCAGGAATCGTTTAGTGAATTGATAAAAACCAAAAACATCCATGTGCAGATCGCTAGC
ACTACCCAAATCAAAATGCTGCAAGCGCAGTGCGAAGAGTGTCGGAAAATCCAGTCCACT
CAATTCAGTCTGATCCGCCGGTCAGATGTCGAGCGACTCGTCGGAAGTCTACGATTGGAA
AGTGATCGTTGCTCGGGCGAACATGATATCTGGAACCATGCCGAGCGATTTCGTGTGGCA
CATTTCAATTTTTGCGATGCTTATGATGATTTTCTGGAAGACGATGATTTGATCGAAGAC
ATTTCGAAATATGGAGTCTGCGGTTGGCTATATCCATCTCGAGCCCAAATGCGATGTATC
CTCTGTTGTCAATGCCTCAAACCTTTCACTCCCGGCGATTTCGTCCTTCATCATCACGTC
GTCGAAAAAGTCGAGGGAATTGTGCACCACGGGCTCAACTTCAACAGCTGGCCCTATATG
CTACAATTAATGGGTCCCGAAACATCCAGGGAAAATGAGATGGCTTGGGAGAAGTTTAGG
AATANNCATGTTGAAACGATTGTGAATATGCAACGATGCTCCACACCAACACCATCCACG
TCATCAGCGTCAAGTGATGAGGTAAGTAGGCAAAATCTGATAAGAAACCGGGAACAAACA
AAAAAAAATAAAAAAATCAAGGAACACAGGAAAAATGTGTGTGGTCTCGACGCGCGCAGT
TGTTTTTCAGCATGTGCCTTTGATGGGAGTACGTTTTCAGGGGGAATTTCAATTTTGCAG
ACACGATCTCAACTCAACGCCTTCCCACCCCGTTCGCCCTCCCAAAACATCTCCCCATCA
CCCTCCCGCAAATCCCTGGAATCACCCGAAACCCAACTGCAACCTGCCACGCGTTTCGCG
CTGGCAAATCTGACAACTACGGTGCTACGATTGGATTTTTGGGATGATGATGATGCGACG
GCGATG
>Cang_2012_03_13_00005.g396.t2 Cang_2012_03_13_00005 + [1:24576]  ( 52180 - 65033 ) Cang_2012_03_13_00005.g396.t2 + 1:740  ( 1 - 740 ) N   3587.63
ATGGTCGACTCGGCCGATCCGTTCTTCCGCCTGTTGGAACGGCCGGGCGCAAGCAACATC
AACTTGGCCAACGCTGACACACTTGTGATCAGCGGTCGACGGCACACGAATCATCAGGAG
AATGGTGTATTTATGTGGTTGCAAATGTTCAATCAAAAACTTCCATCAATATGCATCGGC
GGGGAACCATCAATACCTTACGAGATTCTGAAGGAGATCTTCAAGAAGGTTCCGGAATAT
GAGCAGGAATCGTTTAGTGAATTGATAAAAACCAAAAACATCCATGTGCAGATCGCTAGC
ACTACCCAAATCAAAATGCTGCAAGCGCAGTGCGAAGAGTGTCGGAAAATCCAGTCCACT
CAATTCAGTCTGATCCGCCGGTCAGATGTCGAGCGACTCGTCGGAAGTCTACGATTGGAA
AGTGATCGTTGCTCGGGCGAACATGATATCTGGAACCATGCCGAGCGATTTCGTGTGGCA
CATTTCAATTTTTGCGATGCTTATGATGATTTTCTGGAAGACGATGATTTGATCGAAGAC
ATTTCGAAATATGGAGTCTGCGGTTGGCTATATCCATCTCGAGCCCAAATGCGATGTATC
CTCTGTTGTCAATGCCTCAAACCTTTCACTCCCGGCGATTTCGTCCTTCATCATCACGTC
GTCGAAAAAGTCGAGGGAATTGTGCACCACGGGCTCAACTTCAACAGCTGGCCCTATATG
CTACAATTAATGGGTCCCGAAACATCCAGGGAAAATGAGATGGCTTGGGAGAAGTTTAGG
AATANNCATGTTGAAACGATTGTGAATATGCAACGATGCTCCACACCAACACCATCCACG
TCATCAGCGTCAAGTGATGAGACACGATCTCAACTCAACGCCTTCCCACCCCGTTCGCCC
TCCCAAAACATCTCCCCATCACCCTCCCGCAAATCCCTGGAATCACCCGAAACCCAACTG
CAACCTGCCACGCGTTTCGCGCTGGCAAATCTGACAACTACGGTGCTACGATTGGATTTT
TGGGATGATGATGATGCGACGGCGATGAACAAGAAAATCAAACGTGCTCTAATGATAGGC
GCCGCCGGCGGCGTGGGCGGCGTCCTAATTGGGCTCACCGGCGGTCTTGCGGCGCCTTTC
ATCGCCGCGTCAGCCGGAATGTTGATTGGCGGAAGCACGGCGATTGCGGGATTGGCAACG
ACTGCGGGAGCTGCGGTGCTGGGAACTACGATGGGAGTGGCGGGAGCCGGTTTCACTGGG
TATAAGATGAAAAAACGCGTCGGCGCCATCGAAGAATTCACCATCGAAACCCTAACCAAC
ACGGCCTCCTCCCTCAAATGCACTCTAGTTGTAAGCGGTTGGATCGAAAGTGACACAAGT
CCCGAACAAGCTTTCGAACATCAGTGGCGGAATCTACAACACTCCAAAGAGCAGTACAGT
TTGCGATATGAATCTGAATACTTACAAGAACTCGGAAATGCTATTGAGTATCTGATGAGT
TTCGCAGTGAGTGTGGCAATTCAACAAACCCTCCTGGAAACAGCCCTGGCTGGCCTGGTT
TCGGCTGTCGCATGGCCTGTGGCCCTAATCTCGGTCTCATCGGTTTTGGATAATCCGTGG
AATGTTTGTATTTCCCGCGCGGCTGAAGTTGGCGAACATTTGGCCGAAGTTTTGTTGAGC
AGATCGCATGGGAAACGGCCGATTACATTGATTGGGTTCAGCTTGGGAGCCAGGGTTATT
TTTTATTGTTTGTTGACGATGAGCAAACGGGCGGAGAGTGCGGGTATAATTGAAGATACC
CAAAATTTTTTGGTTTTTGGCGCCAAAAGAATTTTTTTTTTTGAAAATCTGNNNNNNNNN
NTTCTCGGCGCCCCAGTCACAGCTTCACCAAAAGAATGGGCAAAAGTGTGTAAAGTGGTG
AGCGGTCGAGTCATAAATGGATATTGTGAGACTGATTGGCTACTCCGATTCTTGTATCGA
ACAATGAGTGTACAATTTCGAATTTCTGGAACTGGACCCGTGGAAAATCAGACGAATAAG
AAGATTTATATTTATAATTTGAGTCATATTTTTTTTGGTCTTGAAGCGGTTTTTGACGCC
AAATTGAACCTTTTTTGGGTCTCGGAGCGATTTTCAANNNNNNNNNNCAATGTTCTGTGT
CTACTTTCAGAGCCCGATTTATCTAGGCCCGTAAATTTGGAAGCCGCCAACGAATGTATT
CTCCAAAAATCGCAATATTTGGCGAAATGCAAAAAACTCGCAGCAAAATTGACAAGC
>Cang_2012_03_13_00005.g396.t2 Cang_2012_03_13_00108 + [1:13312]  ( 126570 - 132326 ) Cang_2012_03_13_00005.g396.t2 + 1:740  ( 1 - 740 ) N   1168.28
ATGGTCGACTCGGCCGATCCGTTCTTCCGTCTGTTGGAACGGCCGGGCGCAAGCAACATC
AACTTGGCCAACGCTGACACACTTGTGATCAGCGGTCGACGGCACACGAATCATCAGGAG
AATGGTGTATTTATGTGGTTGCAAATGTTCAACCAAAAACTTCCATCAATATGCATCGGC
GGGGAACCATCAATACCTTACGAGATTCTGAAGGAGATCTTCAAGAAGGTTCCGGAATAT
GAGCAGGAATCGTTTAGTGAATTGATAAAAACCAAAAATATCCATGTGCAGATCGCTAGC
ACTACCCAAATCAAAATGCTGCAAGCGCAGTGCGAGGAGTGTCGGAAAATCCAGTCCACT
CAATTCAGTCTGATCCGCAGGTCAGATGTTGAGCGACTCGTCGGAAGTCTAAGATTGGAA
AGTGATCGATGCTCGGGCGAACATGATATCTGGAACCATGCCGAGCGATTTCGTGTGGCA
CATTTCAATTTTTGCGATGCTTATGATGATTTTCTGGAAGACGATGATTTGATCGAAGAC
ATTTCGAAATATGGAGTCTGCGGTTGGCTATATCCATCTCGAGCCCAAATGCGATGTATC
CTCTGTTGTCAATGCCTCAAACCTTTCACTCCCGGCGATTTCGTCCTTCATCATCACGTC
ATCGAAAAAGTCGAAGGAATTGTGCATCACGGGCTCAACTCCAACAGCTGGCCCTATATG
CTACAATTAATGGGACCAGAAACATCCAGGGAAAATGAGATGGCTTGGGAGAAGTTTAGG
AATATGGATGATGCTGAAATGACGCCGACGTTGAAACGACGACACGAATTTGCACCTGCG
GTTAGCAAGGATTTGATGGATTTCGAATTGTTGAATCCGTTTGCGATGCCGGTTAAGAAG
CAGAAAATTATTGATGTTGTTGGTGATATGGAATATGATGATGAGGATGAGGAAGATGAC
AATTTTGATAGGGTTAGTAGAAGGCCCCTTGGGTGGGGGGTTCAACTAGATCTCAAAGAC
AAACTTCCTGCCCTCCTATTCCCGCCGCCAATCGTTGCACCAATCAAATTGGTGGACACA
CCAATGGCTCCGCCATCAAAACCTTTCGAGTTTTCATCGAATATTGATCTCAAATCGTTG
TTCCCTGCGCCGAAATTGGATTTGAGCAGTTTTGGGTTGGCAACACTACCTGTGCAAAGC
CTGCCGGCACTTCCAGTCGCGCAGAGCCTGCCAGTGACCACGCAGAGTCTACCGGGAGCT
CCTCAAGGACTTGTGGTCCCACAAGGCTTGCCGGGGACATCTACGCAGGCTGCACAACCC
TTCCCACTACCCAACGCCATGCCAAACTTATTCAAGTTCGATCCCGGTTGGGAAGCTGTT
AAGGTAAATATATTGTGTCCCCAAGCCCAGGCTTTAGACCAATTTCAAATTGAAATTTTT
GCAGCGCGAGCAACAGATTCTCAAATNNNNNNNNNNTGTTCAAATTCGATCCCGGCGCGA
GCAACAGATTCTCAAAANNNNNNNNNNTGTTCAAATTCGATCCCGGGTGGGAAGCTGTTA
AGAGAAAAACCCATCTTTTTTCAAAAATCAAACATCAAATTGATAAGAATCCTCAAAAAT
CACCCGAAAACCCCCATTTTCCCCGCAAAAATCGTGAAATTGGCCATTTTTGGTGTTCGA
TGCAGCAAATGCGCTCCACCGAACAATGTTGATTTTTCTTTTTTGAAAAGTTATTTTTTC
TTTTTCCCTGAAAAATCGATTTTCCAAGTATTTCTGAGGGCTTTCTGGGTCTCACAACAA
TTTTCCAGCTATTTTTCAGAGATTCACAGCAAAATCTTACCAAAACCCGTTTTCCATCGA
TTTTTGAGTAAAACATCCAGTGATACTCCACAAATTCGATGTTTTTCTTTAAAAAATCGC
TTCGAATTCAAC
>s970 Cang_2012_03_13_00166 - [1:24576]  ( 66916 - 64256 ) s970 + 1:362  ( 1 - 362 ) N   1495.65
NNNNNNNNNNNGCGACTTCTTGGTGCACTTATTGGCGCTATTCTGGTGGTGACTGCTCTG
TCCGATGCTTGCCCAAAGGACTCGTTGTGCTATGAACAATTGAAACATCAACGGACCGCG
GAGGTTATGAAAACGATTCTCAATCAACTTGGCATGGACGCGCCACCAAATGTACCAAAA
GAAAAAATGCCATCGGCTGAAATGCGTCGCGAAATGCGTCGATTGGCCGAAGAGAACATG
GATGAATTGGAATTGAAATTGATGGCTGAAGAAGAGACTGTGATGGTTATAGCAAGTGAT
CCGTCGAATGGAGAGGATGAATCTAGTTTGATCTCGTATTTCGATTTTGGGACTCATGAT
TTTGAAGCGGCCCAGGTTAAGGAAGTGAGTTTATTATATACTTATTATATAAACTCAATC
ATTCTGAATTTTCCAGGCTAAACTCTCGTTCTACGCGTACCTTGACATTCCTACTTACAA
TCAAGAAGTCAACATTCAAGTCTACGAAAAATCGACTGATGGAAAACTCGGAGATCTTAT
CGTCACCGCCTTCCACACTATTTCAAATTCGCAACGTTTAACTGTTCAAATCCCGCCAAA
AGATGTTGGAAGATTGATTGAATCCGAGCCAAACACCAAAGGAATCTTCGTATCTGCCAA
ATTCTCTGGAAAGAATATCGCAATCCATCCGCAAGAGACAATGAATGATTATGAGAATAT
GATCNNNNNNNNNNCGAATGGAGAGGATGAATCTAGTTTGATCTCCTATTTCGATTTTGG
TACTCATGATTTTGAAGCGGCACAGGTTAAGGAAGTGAGTTTATTATATACCTATTATTA
TTATGTGAATCATTCTGAATTTTCCAGGCTAAACTCTCGTTCTATGCCTATCTTGACATC
CCGACTTACAATCAAGAAGTCAACATTCAAGTCTACGAAAAATCGACTGATGGAAAACTC
GGAGATCTTATTGTAACCGCCTTCCACACGATTTCAAATTCGCAACGTTTAACCGTTCAA
ATCCCGCCTAAAGACGTGGGAAGATTGATTGAATCCGAGCCAAACACCAAAGGAATCTTC
GTCTCTGCCAAATTCTCTGGAAAGAATATCGCAATTCACCCGCAAGAGACAATGAATGAC
TATGAGAATATGATTTTGCAAATCACAATGGCACCAACGCAAACTTTGTCGTCAAGAAAA
CGTCGTGACACTTCGGCTGCTGTTTGTCACGCGGATTCGAAAGAGAAGACTTGTTGCTTG
TATGATTTGGAGATTGATTTTGAGAAGATCGGATGGGATTGGATTGTTGCACCGGATCGT
TATAATGCGTATGTCTGTCGTGGAACTTGTGATTATGGAGAGAACAAACCGGCATTCTTG
GATTATGGACATCATAAAGTTGTTGCTGCTTTGCAGAAGGGAGGAGAGAAGAATGATATT
TTGAGCAGATCTTCGGTTTGCTGCCATCCAACTCAATCTTCGGTTTGCTGCCATCCAACT
CAATACGACTACATTCGTTTGCTCTACGTCAACCGCGATGGCCGCGTCTCGATTGCCAAT
GTTAATGGCATGGTCGCCCGCAAATGCGCATGCAGT
>s970 Cang_2012_03_13_00166 - [1:24576]  ( 69412 - 66674 ) s970 + 1:362  ( 4 - 362 ) N    724.33
ATGCGACTTCTTGGTGCACTTATTGGCGCTATTCTGGTGGTGACTGCTTTGTCCGATGCT
TGCCCAAAGGAATCGTTGTGCTATGAACAATTGAAACATCAACGGACCGCGGAAGTTATG
AAAACGATTCTCACTCAACTTGGCATGGATGCGCCACCAAATGTACCAAAAGAAAAAATG
CCGTCGGCTGAAATGCGTCGCGAGATGCGTCGATTGGCCGAAGAGAACATGGATGAATTG
GAATTGAAATTGATGGCTGAAGAAGAGACTGTGATGGTTATAGCAAGTGATCCGTCGAAT
GGAGAGGATGAATCTAGTTTGATCTCCTATTTCGATTTTGGGACTCATGATTTTGAAGCG
GCTCAGGTTAAGGAAGCTAAACTCTCGTTCTACNNNNNNNNNNNNNNNNNNNNNNNNNNN
NNNNNNNNNNNNNNNNNNNNNNNNNNNNNNNNNNNNNNNNNNNNNNNNNNNNNNNNNNNN
NNNNNNNNNNNNNNNNNNNNNNNNNNNNAAAAATCGACTGATGGAAAACTCGGAGATCTT
ATCGTCACCGCCTTTCACACCATTTCAAATTCGCAACGTTTAACCGTTCAAATCCCGCCA
AAAGATGTTGGAAGATTGATTGAAGCCGAGCCAAACACCAAGGGAATCTTCGTCTCCGCC
AAATTCTCTGGAAAGAATATCGCAATTCACCCGCAAGAGACAATGAATGACTATGAGAAT
ATGATCTTGCAAATCACAATGGCGCCAACACAATCCATGTCCTCCAGCAGCAGAAAACGT
CGTGACACTTCGGCTGCGNNNNNNNNNNCAACAACAACAATTCGATTGGAGATAATTAAA
GGCGCATCGTTCATTCGTGTGTACTGTATTTTTGCGTTTCGGGACCATTTTTATTTAATT
GTATTCCAAATGTTCTATTTTCCGGTGTATAAACTTTTCCACGACTCGTTGTGCTATGAA
CAATTGAAACATCAACGGACCGCGGAGGTTATGGTAAGTTGTGGGGCGGTTTTTGAAAAT
TCGAAAAATTTCATAAAATTATGGGGCTCCGCAGCTCATCAAATTGTTTTTCCGACAACA
ATTCCAGGAAAAAAAACATTCCGAGGG
>s901 Cang_2012_03_13_01251 - [1:11072]  ( 9330 - 5525 ) s901 + 1:562  ( 1 - 562 ) N   2931.47
ATGGTTCACAAAAATCCAGAATTTCTGAAAACAGTCAATTTTCATCGCTCTTTTTTTCGA
ATGAAGAAATATTTTCAGATGGAACCATCTAGACGTAACTTCATCCTATTCCGTGATTGG
GCTCTCTTCATCTTCTCACATTTGCTAACAATTGCAATCTATGCAGTTGCTTTGAAATGG
CTCAACTCTTTGCTCCCTGGACTTTTCACACCAAGTTGGTGGATTATCCGATTGGTTATA
GCGCACTTCTCCTATCTCATATATTCGCATTTCCAACGATCTTTAACTTTACCACCAGGA
CCTCCACCAATGATTATATTTGGAAATTCACCATGTGTTAGTGTAGTGACACCAGAAGTC
ACATTTTTGGAATATCGAGAATTATACGGACCTGTTTTCACACTTCACCTTGGAAAGCCA
ACAGTTGTACTTGCTAGTCATGAAACAATTCATCAAGGATTAATTACCGAAGGTCCTCAT
ACAGCTGGAAGATCAAGCAACGAATCGTTTACCTTGTTCACTAATGATCGTGAGAACGGA
GACGGTATTATTCTTGCAATGCGCCAGAAGTGGAGAGATATGAGAAGTGAAATAACACGT
TTCATGGGAGGCTTATATGGTGATAGAATTGATGAAATCATTAGATATCACACAAGATTG
TTGGAGACAGAAATGTTGAAAATCTCCGAGCATAAGGGACTCATTGATTTACGTGATCCA
CTAGCTGGCGCTATTGCTAATGTTATTCAACAAATCACGATTGGAAAAACATTCATGTTT
CAAGATCAAGAATTCCAAGATCAACTTCGCGATATAAATGCAGTAGTCAAAGAAATTATG
ACTGGGGAAGTTTTTCTAGTCAACAGATTTCCAGTTTTGAAAATGTTGCCGGAAGGGCTT
CTCAGAAAATGGACAAACTACAAAAAAAGTGGATTCAGACTTCAACAATGGTTCAGAACT
ATTCTTGAAGATCATTTAATAAATCGTCATCAAGGAGATTATATGTCTTATATGGTTGAA
AGAAAGGAATCCGGAAAAGCTATGTTCAAGGATTTATCAATCATCCTAACATGCGGAGAT
ATTTGGACAGGTGGAATGGAAACTACAGTAACCACGCTTCGTTGGGGTATTATATATTTG
TTGAAAAATATGGAAGTTCAAGAAAAATGCCACCGAGAAATTGTTGAAGTTTTTGGAGAA
GAGGAACCAGAAATGAGAAGGATGTTGGAAACTCCATATGTTCGAGCAACAATCTCAGAA
ATTCAAAGACTTGCAAATGTTTTGCCATGGGCTATCCCACATAAAACATTGGCCACTTGT
ACAATTGGAGGATACACAATTCCAGAAAACACCGATCTGATTCCTGGGATTGGCGCAGTT
TTGAATGACCCTGAAATTTTTGAAGATCCCAAAAAATTCGATCCAGAAAGGTTCCTCGAC
AAATCTGGAAACTACGTGACTTTGGAGAAATTCCGACCATTTGGATTGGGACCAAGATCC
TGTTTGGGGGAGAGAATTGCCAGAACTGAATTATATATGATTTTCTGCACACTTGTTCAG
AATTTCAAGTTTTATTTGAATGAGAATGACCCAGTTCCCTCGACGGATCGTGTTATTGGT
GGAATAACTGCGCCGCCTCAACCATTTGCAGTAAGACTTGAATACAGAAATATACGCCCT
GTAAAA
>s813 Cang_2012_03_13_01479 - [1:6408]  ( 5624 - 3211 ) s813 + 1:416  ( 1 - 416 ) N   2155.04
ATGTTAAAATTGATAGGTGTCCGGTCCCCACAGGATGTAATTTACTACCCAAAATCTCTA
GGCTTCAAAATTTTCAAGAAATTTTCTGGTAGATCAAAAAAAATTTTCTCTGAATCTCTC
AATTTTGCGTTGAATTTCGTCGGAATTGACAGTTTGATTTCAAATTGGCGAGTTGGTTCA
AACTCAAAAGGAAAACTTTTTCCAATTCGATTAGATGTGACAAATGAGGAAAGTGTGAAT
TCGGCAAAATTAGAAGTTACCAGGATTTTGAGTGAAAATAACGCTGAACTTTGGGCTTTG
GTAAACAACGCTGGATTTTTCTCAATTTTTGGTCCTGATGATTGGTGTAGTACAAATGAA
TATATGATGTCATTAAATGTGAATACTTTGGGACCAGTTCGAATGTGTCACGCATTTGTT
CCACTTATCAAAAAATCAAAAGGAAGAATTGTAACAATGGCATCATCAGCTGGAAGACTT
CATGGATTATATGTTGGACCATATTGCACAGCAAAATATGCGGTTGAAGGATATATGGAT
TGTTTGAGATTGGAGTTGAGAAAATTCGGAGTATCTGTGCATATTTTGGAACCTGGAGCA
TTTAGAACCNNNNNNNNNNGACTTCATGGATTATATGTTGGACCATATTGCACAGCAAAA
TATGCTGTTGAAGGATATATGGATTGTTTGAGACTGGAGTTGAGAAAATTCGGAGTATCT
GTGCATATTTTGGAACCAGGAGCATTTAGAACAGAGTTGTTGAATCAAGATGCACAAAGA
CAACGAATAACTGGGATTTGGAGTAAATTATCAAATGAAACTAAACATGAATATGGAGAG
GATTTCAGAGAGAATTTTGAAAGAAGTTGGGAAGCTGGTGTGAACTTTGTTGCCAATAAA
AACATTCAATGGGTTGTTGATTGTTATACACACGCACTTTTCTGCTGGTGGCCTCGTCTT
CGATATACACCTGGATGGGATGCAATATTTATGTTCATCCCACTTAGTTTGATGTCAACA
TATATTCAAGATACAGTTTTAACTGTGTTGTATAATTTGAGTCCTGGTCCAGCATTAGTT
CCACAAGTTATCAAAAGAAAAACAAAGATTGGAGATAATTTATTACGATTATTATCATTT
GGCGCACAAGTTGCTTTAATTCCTGTTTTGTACACATTTTGGTTTTTGAAGGATTCGATA
CCTCCAAAAACAACTGTTGTTCCACCAACAAATCATACTGTAGCAGAA
>s1007 Cang_2012_03_13_00171 - [1:47104]  ( 71529 - 53515 ) s1007 + 1:784  ( 1 - 784 ) N   3572.58
ATGAGTTCAGTGAGCCGACCGACAAGTGGTAATAGCACAACCGGAAGCGGTGGCGGCGGA
AATAGTGGTGGTGGAGGAATTCGTGGATTTTTCTCAAAACTTCGAAAACCATCTGATCAA
TTGATTGCATCGCAACAGGTTCAAGTCGGATCGAGAACATTCGAAGCGCATGAATTGCAA
AAGCTAATACCACAATTGGAAGAAGCAATTGGTCGAAAAGATGCTCAATTAAGACAACAA
CAAGTTATTGTTGAGGGACATATTAAACGAATTTCGGAATTGGAACAAGAAGTTACATCA
CTACAGGTACGTTATTTGATATTATTTTTTAAAGAAAAAACATTTGATTTTTGGAAAAGA
GATCAAAATGATTTGCAACAAGATCAACCACAACGTGCCAAGAAAATTGCCGTCTCTGCC
GAACCAACTAATTTCGATGATAAACCAACAACTCTTCAACATTATAATAAAACTATTGGA
GCCAAACAATTGATTCGCGAAGATTTNNNNNNNNNNGATTTCCTCAAAAATTTCTCAAAA
GAACAAATTGTGGAATTGGTGAATTGTATGTATGAAATGAGAGCTCGAGCCGGTCAATGG
GTTATTCAAGAAGGTGATCCAGGAGATCGCCTTTTTGTTTTAGCTGAAGGTGAATGTCAA
GTATCAAGAAATAATGAATTATTGGGAAAAGTGAGAGCTGGAACTGTTATGGGAGAATTG
GCCATTTTGTACAAATGCAATCGAACTGCCTCAATTCAAGCTCTGACTGATGTTCAATTA
TGGGTTCTCGATCGATCAGTTTTCCAAATGATCACTCAAAGATTGGGAATGGAAAGACAT
TCACAATGGATGAGTTTCCTCACAAAGGTCTCGATCTTCGAAAATCTGTCAGAAGATCGA
ATTTCGAAAATGGCTGATGTTATGGATCAAAATTATTATGACGGAGGACATTATATTATT
AGACAAGGAGAAAAAGGAGACACATTCTTCGTTATTAATTCAGGACAAGTTAAAGTAACT
CAATTAATTGAGGGAGAAAAAGAGCCGCGAGAAATTCGAGTTTTGAATCAAGGAGATTTC
TTTGGAGAAAGAGCTCTTTTGGGTGAAGAAGTTAGAACAGCAAATATAATTGCACAAGCA
CCTGGAGTTGAAGTTTTGACATTGGATCGAGAATCATTTTTGATGTTGATAGGTGATTTG
GAAACATTGAAAAGAGATTATGGAGATAAAGAAAGACTTGCACAAGTTGTTCGTGAACCA
CCAAGTCCAGTTAAAGATGATTTCCGTGAAGAATTCTCGCATGTTACATTGAAAAATATC
AAAAGATTGGCGACTTTGGGAGTTGGTGGATTTGGGAGAGTTGAATTGGTTTGTGTAAAT
GCGGATAAATCGAAAACGTATGCATTGAAAGCATTGAAAAAGAAACATATTGTTGATACG
AGACAACAAGAACATATTTTTGCGGAGAGAAATATTATGATGGAAACGAGTACTGATTGG
ATTGTTAAATTGTACAAAACATTCCGCGATCAAAAATATGTGTATATGCTTTTGGAAGTT
TGTCTTGGTGGTGAACTTTGGACAACACTTCGTGATCGTGGACATTTCGATGATTATACA
GCTCGTTTCTATGTTGCCTGTGTTCTTGAAGGACTCGAATATCTTCATCGAAAACATATT
GTATACAGAGATTTGAAACCAGAAAATTGTCTATTAGCCAATACTGGATATTTGAAATTG
GTCGATTTTGGATTTGCGAAAAAATTGGCGTCCGGTCGAAAAACTTGGACATTCTGTGGA
ACACCCGAATATGTTTCGCCCGAAATTATTTTGAATAAAGGACATGATCAAGCAGCTGAT
TATTGGGCATTGGGTATTTATATTTGTGAATTAATGTTGGGAAGACCGCCATTCCAAGCA
AGTGATCCAATGAAAACATATACTTTGATTTTGAAAGGAGTTGATGCGTTGGAAATTCCG
AACAGGNNNNNNNNNNNNNNNNNNNNNNNNNNNNNNNNNNNNNNNNNNNNNNNNNNNNNN
NNNNNNNNNNNNNNNNNNNNNNNNNNNNNNNNNNNNNNNNNNNNNNNNNNNNNNNNNNGT
GGAGGAGTTAATGATATTCGTAAACATCGCTGGTTTATGGGATTCGATTGGGAAGGACTT
AGAAGTCGAACACTCAAACCACCAATTTTGCCAAAGAAAAAATATACGCAAAGAATTGGA
AAAACCGCAACTGCTTTGGTCAAAAAATTGTGCCGCGACAATCCGGGAGAACGTCTTGGA
AGCGGAANNNNNNNNNNTCCACCAGATAATGATGTTCCACCAGATGAGTTTTCTGGATGG
GATGAAGGATTC
>Cang_2012_03_13_00054.g2817.t1 Cang_2012_03_13_00054 - [1:13312]  ( 160263 - 158940 ) Cang_2012_03_13_00054.g2817.t1 + 1:248  ( 1 - 248 ) N    835.77
ATGTCTGACGGAAAGGAAGAGCTCGTTAACCGCGCCAAACTCGCCGAACAGGCTGAACGT
TATGATGACATGGCCGCTTCAATGAAGAAGGTCACCGAACTTGGAGCCGAACTTTCCAAC
GAAGAGAGAAATCTCCTCTCAGTTGCTTACAAGAACGTTGTTGGAGCTCGTCGTTCATCA
TGGAGAGTCATCTCATCCATCGAACAAAAAACCGAAGGATCTGAGAAGAAACAACAAATG
GCCAAGGAATACCGCGAGAAGGTCGAAAAGGAGCTTCGCGACATCTGCCAAGATGTTTTG
AACTTGTTGGACAAATTCCTCATCCCAAAGGCCGGAACTGCTGAATCAAAGGTCTTCTAC
CTTAAGATGAAGGGAGATTACTACCGTTATTTGGCCGAGGTTGCCTCAGGAGACGACAGA
AACTCGGTTGTCGAGAAATCGCAACAAAGCTACCAAGAGGCTTTCGACATTGCCAAGGAT
AAGATGCAACCAACTCACCCAATCCGTTTGGGACTTGCCCTTAACTTCTCTGTCTTCTTC
TACGAGATCTTGAACGCTCCAGACAAGGCTTGCCAACTCGCCAAACAGGCACAATTTTCA
AATCAATCAATAATAATTTTAAAAAATTAAAATAAATAAATAAATATTAATTTCGCTTTC
GATGATGCTATCGCTGAACTCGATACATTGAACGAGGACTCATACAAGGACTCAACTCTC
ATCATGCAATTGCTTCGTGATAACTTGACCCTCTGGACATCTGACGCCGCCACCGATGAT
GTTGACGCCAACGAGCCAGAAGGAGCCAAC
>Cang_2012_03_13_00210.g7087.t1 Cang_2012_03_13_00210 + [1:24576]  ( 86576 - 90505 ) Cang_2012_03_13_00210.g7087.t1 + 1:363  ( 1 - 363 ) N   1915.11
ATGGGGTTGTGTCAGAGTGAGGAGGAAAAGGTCGGGCAGAATAAGAGTCGACAAATTGAT
AAGGAGATCAAACAGTTGCAAAATGCCGAGGAACGCACTGTGAAATTACTGCTATTGGGA
GCTGGGGAATGTGGAAAATCGACAATTTTGAAGCAGATGCGAATTTTGCACAACAACAAA
TATTCGGATGATGAGATTGAGCAGCAGAAGAGGATTGTTTATGATAATACAGTTAGTGCG
ATGCAGGCGTTGTTGAGGGCGATGGCCAAATATAATGTCTCGTTTGAGGATAGTTCAAGA
GAGGTTGGTTTGGGAAGGGAGCTTGCGAGCGACGCAAAAGTAATAGCCGACGTAATGAAA
CAAGCCAAAGAGCACGAGGGAATTCACACCGAATTGAAAAACGCGTTGATCAATTTATGG
AATGATAAAGAAGTGAAAATGTTGTACGAATCGAAACGATTGGAATTGCATTTGCATGAG
AATAGTCAATTCTTCTTTGACAATGTGGAAAGAATTGCGGAAAAAGACTACAAGCCAACA
GACACTGATATTTTGCTGACGAGAATTAAGACGACCGGAATTGTTGAGGTCGCTTTTATT
ATCAAAAAAGTTAACTTCAGAGTTTTCGACGTGGGAGGTCAACGTTCGGAGCGTAAAAAA
TGGATCCACTGTTTCGAAGATGTCAACGCCATCATCTTCATCGCCGCTCTCTCCGAATAC
GACGAGGTTCTTTTCGAAGACGAGAGCACCAATCGAATGATCGAATCAATGCGACTCTTC
GAATCAATCTGCAATTCTCGCTGGTTCAACAACACCTCAATCATCCTCTTCTTGAACAAG
AAAGATCTATTTTTGGAGAAAATCGCGCGTAAAAACATCACAACCGCTTTTCCCGAATAC
CGCGGGCCACAAACCTATGACGATGCGGTGAAGTACATCAAACAGAAATTCGAGAATTTG
TCGACGAATCCCAAGAAGAATATGTTTGTTCATGAGACTTGTGCGACTGATACGGATCAA
GTTCAGAAGATTTTGGATTCGGTGATTTCGATGATTATTCAACAGAATTTACACAAGTCT
GGACTTTAT
>s914 Cang_2012_03_13_00153 + [1:24576]  ( 91897 - 101857 ) s914 + 1:354  ( 1 - 354 ) N   1643.30
ATGGGGACGTGTCAATCGAGCGAGGATAAGGAGACTCAAAAAATCCGCAAATTCAATCTG
AACTTGATTTCAGGAGCCGGAGAATGCGGAAAATCCACGGTGCTCAAGCAAATGCGCATC
CTCCACGATCACGGTTTCTCCACAGAAGAGGCCGATCAGCAAAAATCGGTCGTCTACAAC
AACACAATCCAGGGAATGGCGGTGATATTGCGTGCGATGAGCACTTGCGGAGTGTCGTTT
GAGAATGCGGCACGCGACGCGGACGCGCGCGTCGTTTTGGATGTGGTGAAGGCGGGCAAG
GAGTCGGAACCGTTTTCGCAGGAGTTGACACGGGCGCTGAAGAATTTGTGGGATGATAAA
TCGATTCATGAGGAGATGATTGTGAAGGGTGCGGAATATCAGTTGCCGGAAAGTGCTCCG
CACTTCCTCTCGTCAGTCGACCGAATTGCCTCAAATGATTACAAGCCCACCGAGCAGGAT
ATTCTGCTCTCGCGCATCAAAACAACCGGAATTGTCGAGGTGAAATTCCAGATGAAAAAC
GTGGATTTTCGTGTGTTCGACGTGGGTGGTCAAAGATCGGAGCGTAAAAAATGGATTCAT
TGTTTCGAGGATGTGAATGCGATTATTTTCATCGCCGCCATTTCGGAATATGATCAGGTT
TTGTTCGAGGATGAGACGACTAACAGAATGATTGAATCGATGCGATTATTCGAATCAATC
TGTAATTCCAGATGGTTTATTAACACTTCGATGATTTTGTTTTTGAATAAGAAGGATTTG
TTTGCCGAGAAGATTAAGAGAACTTCTATTAAAGTCGCTTTTCCAGAGTATAAAGGCGCT
CAAACCTACGACGAAGCCACCCATTTCATCGAGGAAAAATTCGATGGTCTCAACGCGAAC
CCGGAAAAAACCATCTATATGCATCAGACCTGCGCGACTGACACAAATCAAGTTCAAATG
ATTCTGGATTCGGTTATTGATATGATTATTCAAGCGAATCTACAAGGCTGTGGATTGTAC
>Cang_2012_03_13_00136.g5319.t1 Cang_2012_03_13_00136 + [1:13312]  ( 39287 - 39900 ) Cang_2012_03_13_00136.g5319.t1 + 1:87  ( 1 - 87 ) N    539.41
ATGCGATTGTGTGGTTCTCGACTGGTTCAAACACTTCAAGCAGTATGTAGAAATCAGATA
TGCAGTGGAATGAGTGCCTTCAAACGTTCACCGTTTTACCGTTCACGAGAAAGTGCTGCA
ACTTGGGCCCCAGCGACACACGAACTATTCCGAATGCATCATGAAAATAAACGAGGTGGT
ATCGCGACAGAATGTTGTGAGAATCGATGTACAATGACATATTTGAAGACATACTGTTGT
CCCGAAGGCGATTTGATGAAT
>s949 Cang_2012_03_13_00322 - [1:13312]  ( 57757 - 56938 ) s949 + 1:91  ( 1 - 91 ) N    509.48
ATGAATAGATTAAAAATATCGAGTGCCGTTTTTCTCGAACAAAAAACGAAAGAATGTTTC
AAGCAACATAATGGAAGAATGAAAATGTGCCCACCAGGTGGTTCAACTTTCACAATTGCT
TGGGGAATGGCTTGTTCAATGAGACGTAGGAAAAGAGAAATATTCCAACTCGAAAAACGT
GCATTGGTTGCTCCATCAGTTCGACAACTTCAAACAATTTGTTGTCAAGTTGGATGTAAT
ATCGAAGATCTTATTGCTTATTGTTCGCCGATC
>Cang_2012_03_13_00086.g3908.t1 Cang_2012_03_13_00086 - [1:24576]  ( 135826 - 128877 ) Cang_2012_03_13_00086.g3908.t1 + 1:1094  ( 1 - 1094 ) N   5298.75
ATGACAAAGGTGAAAACCTGCCGTCACAGAACTGCCCTATTCAAGGCAGTTCATCTAACA
ACAAAGTTGTCGCAATCAACAACGTCGTGTTCGTTACCATCCGTGGCGAATACGACGAAG
GAATCGAAATCAACGGTGACTGGATCAGGAATCAAAAAACAAAATGAAGCCACACCGGAA
TCGTCAGGCACACCTCAATCAGAAAAGGATAAGGAGGCAGTAGATGATAACACATCGCAA
AAAACATCGATGTATTCCGAACAATCAAGTTCGAACGAAGTATCATTGAAAAGAGGTGAA
TTGATATCTGGTTTACGATTCGGAAGTTTTGATTTTGAACCTGGCGCAAGTCCTGTTGTA
TGTATTGGTGATCCTTCAACATCCAAAGATATCGATAAAACTGAATTAAACCCGAAAAAT
TATGTAAAATGCTCGAATGTTCTTGTCGGATTCGCACCTGTGAAAAAGAAGAAGAATTAT
TATGCAGTGTTGTCGAAACGTGCTTTCGAACTTCATGAATCGGAAAAATCTTTTCGAAAA
GGTGTCACTGCTAAACATATCGTGGATTTGGCCACCGCTTTCAATGTGCATAATGATCAT
TTTGATACGAAATTGAAGAAATGCTTGTGTTTGATGGGACCCGATGAGACTTTAGTTATA
AGAACCGAGACGAAGGAACTGACTGCCGAATGGTATGATGCTATTCTCCAATCACTTCTT
CCATCTCGCCAATTAAAACTTGGTCGACCTTGTTATGCCCATGAAATATTCGAAGCTGTT
TATGATATCGAAGTGGTTCGAACACAGAAAAATGTTGAAAAATATAAAAAACAAGTGAAA
GAAGCTGGATACACAAATATTTGTGAGACCACGAGAGGAATGGAAGGTGTTAAACGTCTG
TGTTTCTATTCGCACACTGTAATTCTGGCCAATCGACGTATCGAACCAACTACAGTAGGA
TGTCCAGATTCTGGATGCCCGCCGTTTAGAGCAGATGCAATTGTTGAATTTCCGCGTCAA
TTAATTGCATCTTTCGGATGTCAAGATCGTTATTTCTTTCTCCGTCTTGGTCGTGGAATT
ATTCTAGGTAATTCAGAACTTCTTGTTCAATGCGACAATCATGAAATGGCGACTGCAATT
CATCATAAAATGAGCCATATTATTGATCGTGAAGCTGGTCGTCGAACAAATATGACAATG
CCGGCCACTTTGCAACAACATCATCAAAGACATCGTGATCGATCAAATACTTTGAATGAT
TCTTGTCATAGTTGTGGTGATAGGGTTTATCGAAGTGAACCATTCCCTGGAATGGAATCA
TTATCTGTTCCCTCACCACATCTTCATCATAATAAGTTGTCATTGGATTCAACGCCAATT
TTGAGTGTCAAAGATCGTCGTTTATTACTTCGCGATTGTTTATCATTTGCCAGTTCTGTC
GAAATGGATGATTCAGCACCATCTTCACCATTCGGAAATAATAGTCGCCCTCGATGTTCG
CTTGGCAATTTTCAGCTTGATCATCTAGCCAGGTTGTGCTTCGCTATCCGCTGCTTTTTT
GTTTGTCTAACCCTGATTTTTGTTAAATACAGATTGGAACATCCACGTGGATCAATTCAT
TCTCTTGGTGGATTACTTTCCGATAGACCACGTCGTGCATCAAACACAATTCGATTGGTC
AAAGAAGAGCCAGGACTTCGTGATGCTATGCAAGCAGCGAGAATTCCCAAAAAGTTCTCA
TCACAGTCTGATAGACAAGAGATGAATTTTGATGAAGCTAGCAGGAAATTCTCTTCAGCA
AGAAGTGATATTCAAGATACATTGTCTGAAAGAGGATTGACAAAGAGTTCCAAAGCGAAT
TCAACTAATACACTCACAAAAACCGGTAAAAAACTCGGAAAATCAACATCAATTTATTCA
ACTCTTGTGAGCAGTGATGGATTGCACGAAGGAAGTCTTGTTCATCGAGAAGATAATAAT
CCTAGATCATTGAGAGCCAAAGGATTGTTAGCTCCGCCCTGCAGCATTGATGAAACTTAT
ACGAATATGACACCTTCAGATTGGAATTATGGGCCAAATGCACATTTGATTGTCCCACTT
CCATATCCACCAAAAGAAGAAAAATATAATTTGGAAGAAGTTCGATCATATGTATCAGAT
AGTAGTGATAGTTGTTATTCATCAATGGTAAATAACAGTAATGCACAATTAGGAAGTGTT
GGACAAAAAGGCAATCTTGCCGCGTTGAATGCACCAAGAGCCAATTCATTTGGTGGAAGA
AGTATTAATGGTGAAGAAGTTGTCAAAAAACCAGTGCCTGGACCAAGCAGCAAGAAAAAT
ATGAAACCATCTGAAAAAACAAAGACTGATGAAAAAGATGAGACTAGTTCAAATAGTTTG
AGTATTCCGGCAGAGGATCCGAGAAAACGAGCGTTTTCTTTGGGAAGCAAAAATTTCTTC
AATTTTATTGGATTAAATGAGTTCCGTCGTTTGGTCAAAAAACCGCTTCTTTCTGGTCGC
CCATCTTCACCAAATCATACATCAACTTCTGGAATTTCATTGAATTCCTCTCCAGCATCA
TCATCTACAAATTATTTGACTTCATCAGAAATGCACGATGATCCAAGGATAAGATCTGGA
AGTTTTGGATCAGGCAGAAGTAGTCCATTTGGACGACATACTTATACATTGCCACCAGCT
AATCGTGATAATGAACATCATATGGAAATTGATTTTTCGACAATGTCTTTTGGAAGAGGC
TGTGGATCATCGGGAAGTATTGATAGTCCTAATAGATTGATTCGTCGTGAAGAGCTGATG
TTGGCCACACCAAACTTCAGTTTCGAACATCATCGTGACGATAAAAAGCTTCGTCCCAGC
GAAAAAGTCATTCAACAACATCATCGTCAACAACTTCAAAACGCACAACAAGCTGGATTT
CCCAATAAAGAAACGGGAATCAAGAAGGTTTTGGACGAAAATCGACAAATGCTCGACACG
CAAACTCAAATTTATGAGAGAGAAGTATATGACAGACAACAGAAGCAACTTCTGGAAAAA
CAACAAAAACAATATCAGCAAATGCAACAAATGAAGCAAATGCAAAGCCGTGAAATGGAT
GATTATCACAGCAAAGCATCACTTTGTGAATTGATTGTTGAAGAAAAAGAGGACACTGAT
TCAAATGTTGAATTTGATGAAAGAAGTTCTGATACTCGAACTGGCACACAATCATCTTCA
TCTTATTGTGAACCAAGCACTTCGAGTGCTCATCAATATTAT
>s1041 Cang_2012_03_13_00221 + [1:24576]  ( 62193 - 74048 ) s1041 + 1:1364  ( 1 - 1364 ) N   6971.03
ATGCTCTTAATTCTACAACTTTGTTTGTTGTTATTAGTGTTTGGACATGGATCGACAAAA
TGTGTTACTCAAGGAATGTGCCATACTGATTCTGATTCAGATGTTAGAATACCGTGTGGA
AATGAACGTGGAAGTATTTATAATACCTTGAGATTGAATAGAACATTAGTTGGTTTGAAG
AAATTCAATTATCATTGTCAACATTTGTTTGAAGATGGCAACGAGGATGTTTGTTGCGAT
CAAGAGCAAGCCTCGATTTTGGTAAATCAATTGACAAATGCTGAAGCTGCCTTTGGAAGA
TGTCCATCGTGTATGGATAATTTTGCAAAACTATGGTGTGAATTCACGTGTTCACCAAGA
CAATCTGAATTTGTGAAAATATTGGAAAGCAGCACAGTCAACAATCAATCATATATTGAA
CGCGCTGAATATCGAATTGACAAAAATTTCATTCAAGGAACATTTGATTCTTGTAAAGAT
GTGATTTTCCAAGGTGATTTGGCGATTCGAATGATGTCTGTTAGCACACCCTACAATGTT
GCCAATTGGTTGAAATTCATTGGCACAAAAAATTTCCCTATGAAAATCCCTATTAACACA
AATTTCAAACTTATCGATCCACTCAATGCTACAGAAAATTATATGAATATTTCATTTTCA
AAATGTTCGCAATCAGCAAGACCCGGACTTTTACCATGTGCTGTTATGGAATGTGAAAGA
GAAAAATTGAAGGAAACTATTGTTTTAGATGATGGAAACCTACCAACAGGATTCTGCAAT
GTTCGTGGAACATCGTGTATAGATTTGATGCTTGTCTTCATTCTTGGTTGTATTTGTTTC
ATTCTTCTCTCAACTTTTGTATTTGCCAGAAACACTGAAGCGGTAAATAACTTACTATTT
ATTGATCAACAAATAAATCACCAAATTTTTCAGAGAAATGAAGGTCGTGAAAGTCGTGTG
GCTCGAACTGGAGAATGGATTCAAAGAAACTTGGAATCAAGCGCTCAAAATATTGGTGAA
CTTGCTGCTCGAAATCCCTCAAACTTTTTCTTTGTCGGAACTTTGTTTGTGATTTTCTCA
GTGACTGGAATGGTTTATAATCGAGAAGTTAATGATATTCATGATATGTGGAGTTCACCA
CATTCGAAAGCAAGATTAGAAAGAGAATCATTCTTTGATACTTTTGGAAAAACACAAAGA
TTCAGTCAACTCATGATAAAAAGTAATCGTGAAGGTGAATTTGGAAGATTGACTGGACCA
ATTTGGAGTCAAGATATTATGCGAGAAGCTTTCGAGATTCTTTACACTATTCAAAATTTG
ACCGGTGACAAAAATATAACTTTGGATCACGTGTGTTCTCGTCCAATGGGTCCAAATTCA
GATTGTCTTATTATTTCACCAACAAACTATTTGCAGAATGATATCAATAAAACATACCTT
CTACCTGAACAAAGTTGGTTGACAGGAGATTATTATGATAGTGAAGATGATTTATTGTGG
AATTATCATGTTGCAGAATGTATAGAAAAACCGCTGACTCTTAAAACAATGACTGGACTC
AGTTGTTTCGGAACTTATGGTGGACCAGTTGACCCAAATATAGCACTTGGTAGAAAATCA
ACAAAACAACAATTTAAGGATGCCAATGCGTTTATGATGATTTTCCCATTGACACAAAGT
AACGCTGCAGATTCAGTGAGAGCTGAAATTTGGGAGAAAGAATTTCTGAAATTCTGCAAG
AATTATATTCCAACTTCGAAAAATATCTCAACTTCTTGCCATTCTGATATTAGTATTCGA
GATGAAATTGATCATGATTCAAGTGCTGAAGTTATGACAATTGTTATCGCATTGTTATTC
ATCCTTGGTTATGTATCATTTTCACTTGGAAGATATTTTGTATGCGAGGATAAACTTTGG
TCAATTTTGGTTCATAGTAGAATTTGTATTGGTCTCTGGAGTATTATTGTGAATATTATC
AGTTGTTTCTGTACCTGGGGAGTTTTCTCATTCTTGTCAATTCACCCAATCAAAACTGCT
CTTATTGTTCACTTTTTTGTTGTCACCTTCCTTGGAGTTAATCGAACTTTCATGGTTGTC
AAAACATATGCGCAATATCGAGTATCTGAAAACTACCGTAGTTCCGAACATATCTCTGAA
ATTATTTCAAAAGTGATGGTTCAAACATTATCTCCAATGCTAACCAGTTCATTTGCTTGC
TCATTTGCCTTCCTTGTTGCTAGTTTCAGTGATTTGCCAGCTATCAGAATATTCTGTCTT
TATACGGGTCTCGCAATTATTATTGATGTCTTCTTGCATTGCACATTGTTCTTATCTTGT
TTTGTTTGGGATACAAAACGGGAACTCGATGGAAAACCGGAATTCATATTTTTGTTCAAT
TTCAAACTTGAAGATCTTTATGGAGCATATCTTGTTGGTCGTCAAAATTCAACAGACACA
TATCTCAGCCAACACTTCAAAAAACATATCGCTCCATTTATGGTCAAATTCTACACACGT
GTTGGGATTCTTACTGTTTTTGTGATTTCTTTCATCGTCACATTGGTTCTATCATTTTTC
TGCTCAATTGGATTCGATCAAAGTCATGCTTTAAGTGAATCGAGTTATGTTACACAGCAT
TTCCGGAATGTGGATAACTATATGAATATTGGACCACCAGTTTATTTCACTGCTTATGGA
GAATTAGATTGGCACACTCCAAGAGTTCAAAATATGTTCTGCTCGTTACCAGGCTGTGAT
AAATCGTCATTTGGAACAATTCTTCAATACGCGGTGACAGAACCAGAAGAAACATATCTT
TCTGGCCAAGTATTCAACTGGATTGACAGTTATTTGCAATGGATTAGTCGTGAATCATCT
TGCTGCAAGGTATATGTAGATGATCCGAATACATTCTGCTCATCATCACACAGTGCATCA
AAAGATCCAAAAATTTGCCGATCTTGCATGGATTATGATTTTGTTGCGAATAGCAAGAAA
AAAGGATCAATGGAATATGAAAGACCATCTCAACATATTTTCTACAAACATCTTCGTCAC
TTTTTAGATGATGTTCCGACTAGTGCTTGTGTTCATGGCGGTCGAGCATCTTATAAAGAA
GCTCTATCAATCACACCTCGCGGGCGAATTCAAGCATCTCATTTCATGACTTTCCACAAA
AAACTTATCATCAGCAATTCTACTGATTTCATAGTTGCATTGGAAAGATCTCGCATGATC
TCTAGACGTCTTCAAAAAGCAATCAATAACGAAGCAACTGTTTTTGCATACAGTGAACAT
TATTCATTCTTTGAGCAATATCTCACTATAACTCTTCAAATCAGTACACTTTTACTTATC
ACATTGATTGGTATTATGACTGTTGTTGCAGTTATGTCTGGTATTGATTTTATTGGTGCA
GCCTGGTTAACAGTTTGTCAAGTCTCCAATTATGTTCATATAATGGCATTGATGTATTTA
TTCAACATTCCAATTAATGCATTATCAATCACTATTTTGATTATGTCATTTGGAATATTA
ATTGAGTTTTCCGTAAATATGCTCAAAGCATTTGCTCGATCAACTCAAAAAACAACATGT
GCTCGAGCTGAAGAAGCTGTTGGAATTGTTGGTCCAATTATTCTATCCGGTCCAATCACT
TCAATGACTGGTTCAACTTGTTTCTTGGCTGGCGCTCATCTTCTTGTTATTTATGTGTAT
TTCTTCCAACTTGTTTTTATCTCCATTGTATCGTCAGCTTTACACAGTCTGGTATATTTA
CCGATTCTTCTCACATTACGTGAAAATGTTTCACGCGTCGATTCGCCATCACTTATCAAT
TGCTCGCCAAACAATGGAAGATTGAAAACTGTGTCGATTGAAACTTCAAAATTAACACAA
GAAAATCTTGAAGAACAAGAACTTCTCTTATCTTCGGATGGAACGACTCATCAAATTAAT
GATTTATTTCAGAAAATTGATGATGGAGAAGTCAATGACGTCAAATGGATTTCACAAGAC
ACCTTTGCAACAGGAGGATCTGATAGATGTGTGAAACTATGGAAAACTACCGATGATGAA
CCATTGAAACTG
>s872 Cang_2012_03_13_00565 + [1:13312]  ( 35191 - 39313 ) s872 + 1:942  ( 1 - 942 ) N   4314.72
ATGGTTGGAGAATACACTGAATTTGTGATAAGTCACCCATTTCTATGTGTAATTGTTGGA
GTTTTGATAGCACTCGTCTGCCTTTTGGGAATTGTGCATTTTCGAAAACTCCAATACACA
ACCGATCAATTATCACCAATGGATTCGCAGGCGCGAGCAGAAAAATCGAAATTCGCCCGA
AATTTTCCGGAAAGTATTCATCGCTATCAACAAATCATATTCGAATCCGATAACGGACCG
ATTATTTATAATCGACCATTTTGGTATGAATTGTTTGATTTTATCAATGAGCTAAAACAC
AAGAAATTCGAAAATGTTAGTTTGGCTGATATTTGCTATCGACCATTGGGCGGAGAATGC
GCAATTATATCACCGACGAATTATTTCAAAAATAATAAGGCGAATTTCATGAATATCTCG
ATTGATTATAGTCTTCGAAATCAAGACGACGATGACTATAGCGATTTTCCGGACAAAGAA
GATTTATATATTCTGCACTTGGAAACGTGCCTACCGGAACCGCTCTGGCTGCGAACACAG
GCGAATATGTCGTGTTTTGGTGATTTTGGTGGGCCGATTCAGTCGCATTTAGTGTTTGGA
AATACGGGAGAAGAGGAAAAGGTGGCGAATTGGTACTATCAATCGAAAGCGATGATTGTG
ACGATTCCAACAATTGATAATCAAAAATCAAAAATCTGGGAGAAAGGTTTTATCGAATTG
ATGAAAACGACGAACTTTAATAATGCCAGTTTTTCATTTATGGCAGAATCTTCGATTGAT
AATGAAATTCTGGCGGAAGCTGGTCAAGATAAATGGGTGTCGATTTTTGCGTGCTTCTCA
GTTTTGATCTACATCATCCTAACATTGACAAGATACCATAAACCGGAAGAATCGATTTTA
TCGATTTTTTTGCACACCAAACTATTTATGGTGCTCTTGTCGGTGCTTTTGAATGTGGTT
AGCTCGTGGTGCTCAATCGGTGTTCATTCGTATTGGGGATCGCATGCGACAGACAATGCG
ATTGTTGTATTGTTTTTCATCAATTTCTGCATGGGAATCAATAGATGTTGTATTACAGTC
AGGAATTTTCAAGCGGAATTGGGATATTATGGAAACTCTGAAATGAGCCATGATAAAATT
CGCGAAAATATCATCAAAAGTCTCAACAAAACAGTTCCGATGACAGTTTCAAGCTCAATT
ATTTGCTCATTATGCTTTTTCATTTCTGGTGGTTTCCCAGTCATCGGAGAGAAAATGCCA
ATCATCGAAACATTTGCGAGATATGCGAGTCTGGCGATTTTTATCGATACCATCTTCTAT
CTACTCATCCTAATTCCATATTTTCAATTCGATGCGATTCGCGAAATTCGAGGAAAATGT
GAAATTTATCCGCCTTATCGAATTAGTCAAGAAGTCATGGATGAATTGTATGAGAAAGTG
AAGAAAAAATCGAATAAGGAATCGATAACTAGAAGAATATCGGTGTTTTTGATGAGAAAA
TGGGTCAGATATTTGACTTTGGTGATATTTTTTATATTCTTTGTATTGGCAAGTGTTACA
AGTTCAAGAGCAACTTATGGATTCGATCAAACTGTGGCATTTTCGAAGAGCAGTTATCTA
TCCAAACATTTCGAGAACCTCAATCAATATTTGAATAACGGACCGCCCGTATTTTTTATT
GTTGAAGGGGAAGTTGATTGGAAAGACTATTCGATTTACAAGAAGTTTTGCACAACATCG
GGATGCAATGATGATTCGGTTGGAAATATTTTGAGTGCGTTGACGAATCCCGAAACGGAA
AACACACAATCGTATTTGGCGGGAGATGTTTATAATTGGGTGGATTCGTTTTTGCAATAC
ATTGATTCGAGGGGAAGGTGTTGTCGAATGAATAGCAATGGACAATTTTGTTCCCCGCTA
TCGAATTCACTGGATTGTAAACCATGTGTCAACTCAAATACAACTGATAGTCATGGAAAT
CTACTGGAAGAACCCTTCAACAAGTTTTTCAATCAATTCTTGGATACGAAACCGGGTGTC
GAATGTGCACATGGCAGATTAATTAATTAACTTGTAATATTTTTAGATGCCATGCAATAC
GCTCAAGATATCGCTCGACAACTTCAAATCGTGATCAACATTGGAAGTGTCAAAGTTCGA
GCATATTCCTCATTTTTCATTCATTATGATCAATACTCAACGATTAGTGCGAATTTGATC
ACATTAGCTGTTTTTGTATTTATGATGGTTCTTGGAGCAACTGTTTGGCTCGTTGGATTT
ATTGGAGCTCTTTCCACAACTATTACACTTATTTCATCGTTTTTGTATATGATTTCGTTG
ATGTATTATTTGGGAATTGAGATCAATATGATATCAGCGACTAATTTGACAATGAGCCTC
GGAATAACGACGGAATTTGTGATTCAAGTTCTCTATGCGTTTTATAAATCGGAAAAGGAA
TCGAAATATGAAAGATCTTTGGATACAATTGCGACTAGTGGAGCAACGATATTATTGGGA
ATCATGCCATCCCTTATTCTAACTGCAATCTGCCTTTGCTTCGCGNNNNNNNNNNNNNNN
NNAATCTATTTCGGATATATTTTCTTTGGAATCGCGACGATTAGCACAATTCACGCGGTC
TTGTTTTTACCAGCGATTTTGGTGACTTTTGGCGAGGAGGGATGTTTTGAAAATATGGAA
TTGTCTAATGAAACTGAGGAGGGATCATCGGAAGAGATGCAAAAATTGTCAACAACTAGG
AAAAATGAGGAAGAAGAGATTGAAATGCGAACTGTATCGAGAGTT
>s980 Cang_2012_03_13_00071 + [1:13312]  ( 139756 - 144969 ) s980 + 1:612  ( 1 - 612 ) N   2959.49
ACAACTGTTTCAACAACTACCACCACTGAAAAAACAACAACCACCACTGAAGAAGCTCCT
GTGGAAGAAGAAGAAACTGAAGCTGCTGAAGAGGAAGAAGCTGAAAATGAAGAAGCTGAA
AGTAATAACCAAAAAGTTGAGCGACTCATTGAGCAAACAATTGTCGACGGATGTCCCGAA
AGAACAGCACATGATTTTGTATTTTTGAAATCACTTGGAGATGGCGCATATTCATCGGTT
TATCGTGCTCGAGAAATTGCATCTGGCGCTGAATTTGCGGTAAAAGTTATACAAAAGTCT
CACATTTATCGACATGGAAAAATGGAATGGATTATTCGCGAGAAAAATGTGATGAATTAT
TTAACACAAATGTGCGGAACTCATCCTTTCGTCTCACAATTGTATACAAGTTTTCAAGAT
CGAACAAGGCTTTATTTCGTTCAAATGTTAGCTGAACGTGGTGATATGAGTGAAGCACTC
TCACATTTCGGATGTTTCGATGTTCCAACAACAATATTCTTTTGCTCCGAAATCCTAACC
GGTCTTGATTACCTCCACCGCAACAACATTATACATCGAGATATCAAACCGGAAAATATT
CTGATAAAACAAGACGGCCATATAATGATAACTGACTTTGGAAGTGCACAAGCATATCAG
GATTTGAATTTACCTATGGAACGATTTCACGGTGATTTGAATGATGATGAAGAATTCAGC
TCGTCTGAATCAAGTTCACCGCCACCTCTAACCCGACAAAAAACTGAAAATGAAAAGGAC
TCTGATGAATGGGATTTATTGAGTGGAAGCGCTTCTGGTACTGTAAATGACACTGGAAGA
AGGACAACTTTTGTTGGAACTGCACAATATGTTAGCCCAGAAATGTTGACAGATGGAGAT
GTTGGACCACATTCTGATCATTGGGCGCTCGGATGTATTTTGTTTCAATGTTTGAGTGGA
CAAGCTCCTTTCAGAGGCGATAATCAATATCGAATGATGAAAAAAGTGCAGACTAATGAA
TTTGAGTTTCCAGATGGTTTTCCGGAAATTGCTGCCGACCTGGTGAACAAAATTTTGACC
GTTGATATTGATTATCGAATTGACAGCGAAGACATCAAAGATCATCCATTTTTCCGTGAC
GTTGATTGGGATAATATAACATCTCAAGAAGTTCCAACTCTTCATGCCTATATTCCTGCA
AATAATGGAGAACCAGAATTTCATTCCACAATTGTCGAACCTGGATTAGATGAAAAAGTA
TTGTTTAGATTGATGAACGAAAATATGAATTCAAAAGTTGTTGCTGGATCTTCAAAAAAT
GCTGAAGATTTTGAAGAGCTTTTCAAGCAATTGCTGGATATTCATAATAAAAATATTGAG
ACAAGAATGTCGCCAAGACTTCGAGACGAGAAATTGGAGATTCAAAGAAGTGAGAATCCA
TATCATCTATTTGCTGGAGGTCGACTTATTTTGAAACAAGGATTTTTGGAGAAAAAACGA
GGGCTATTTGCGAGAAAAAGAATGTTTATTTTGACTGAAGGTCCACATCTTCTTTATGTT
GATCATTCGAATATGGTTCTCAAGGGAGAAATTCCATGGTCTCCTTGTATGCAGACAGAA
ATTAAAAATTTTGGAACATTTTTCATTCATACACCGAATCGTGTTTATTATTTGTTTGAT
GAAAATCGTCGAGCTTTAGAATGGTGTCACGCAATTCAACTCATGAAAAATCGCTATGAA
GCTGAAATTCAGAAAACCTATGAGATTGCGATGCGTGATGGAACCTTCAATAGTATTTAT
GGCAAAAAAAAGTCGCGCAAAGAAATGATGCGTGAAGAAAAAGCGGCACGTCGTAAACAA
GAAAAGGCCAGCAAAAAAGCGGCTAGACAATCTAGA
>Cang_2012_03_13_00052.g2718.t1 Cang_2012_03_13_00052 - [1:13312]  ( 140437 - 138691 ) Cang_2012_03_13_00052.g2718.t1 + 1:452  ( 1 - 452 ) N   2352.13
ATGCTGAAAAGGAAATTAATTGAACAAGTTCGTCGAAAAAATACGAGAAATTCAAGATGG
AATGCTGATGCTCATCTCAGAGCTCACGAAAGAACATCGAATATTGAAGCAGATGCGATT
GTTAGAGTGGATACATGTCAATTAGCAGCTAATAATCCTATTGAAGATTTCTATTCAGCT
GCAAAATGTCTGTCTAGTCGCGCATTTCTTTTCGGTGTTTATGATGGACACGGTGGCCAA
CAATGTAGTCGATATATTTCAACCAATCTATTTCCCTATATTTGTGCGTCAGTTCTCAAA
AAACACGAGATCGCTGAATATCCATCGGCGGAAAGGCTTGAATGGCTTTTCAGCAGTTCC
GATGGCCATCTGCCAAATGCATTCAGCGAAAAACACACTGAAAATATAGTGAAATATCAT
AAAAAGTTTCGAGCGAGTCAGGAATTGTATCAAGGAACGGTGAGAGAGGCGTTGAAATTG
GCTTTTGAACAATGCGATGAGGATTTGTCGAGAAATGCGTTGCCAAGTGGAAAAGGGATT
ATTGATCGATTATCGGCAATGATTGCAGCTTCTGGTTCTTGCACAACGTTGGCACATATT
CGAGCAAGACATTTGCATGTTGCAAATCTTGGAGATGCTGCTGCTGTTCTAGGAGTGGTG
AATTCAAATGGAAGTGTAACCGCTCGCCAACTTTCGCGAGCCCATTGTGTCGATAATGCA
GACGAAGTCCATCGAATTCGAACATCTCACCCCGCTTCCGAATCTCAAACAGTTCTTCGC
GGCGGTCGCCTTCTTGGCGAACTCTTTCCACTTCGCGCATTCGGTGATGTTCGTTATAAA
TGGCCGTTGGAATTGCAAAAAGTTGTGTTGGAACCATTCGGACATCCACCGCCCTATCAT
CTACTCACACCACCCTATCTCAGCTCATCTCCCGAAGTTTTCTATCACAAATTGACAGCA
AATGATAAGTTTCTGGTTTTGGCAACGGATGGATTGTGGGAGTGGTTGGATCCGGATACT
GTTGTGAGATTGGTTCATGATCATACACTTGGAACAATTACACAACAACCATATGTTCCG
AAATCTGGAACTACTTTGAATGAGGTTCGCGAACAACTTCGAGACCGTGCTCAAGGTGAA
AAAAAGACGAAAAAACCGATCGACGAGAACTGCGCGACTCACATAATTCGCCACGCTTTG
GGTGGTGTCAGCGGCGGCGCCACCAAACAATACGAACGTCTCATCGACATTCTCCAAGTT
CCACCGGGTCGTGCTCGAAATTATCGCGACGATATCACTGTTATTGTGATACACTTCAAT
GACAGCTATTTGAAAAAGTATGATAATAGTGAGGAA
>Cang_2012_03_13_00052.g2718.t1 Cang_2012_03_13_00052 - [1:10465]  ( 197577 - 195105 ) Cang_2012_03_13_00052.g2718.t1 + 1:452  ( 1 - 452 ) N   1328.85
ATGCTGAAAAGGAAATTAATTGAACAAGTTCGTCGAAAAAATACGAGAAATTCACGATGG
AATGCTGATGCTCATCTCAGAGCTCATGAAAGAACATCGAATATTGAAGCAGATGCGATT
GTTAGAGTGGATACATGTCAATTAGCAGCTAATAATCCTATTGAAGATTTCTATTCAGCT
GCAAAATGTCTGTCTAGTCGCGCATTTCTTTTCGGTGTTTATGATGGACACGGTGGCCAA
CAATGTAGTCGATATATTTCAACCAATCTATTTCCATATATTTGTGCGTCAGTTCTCAAA
AAACACGAGATTGCTGAATATCCGTCAGCCGAACGGCTTGAATGGCTTTTCAGCAGTTCC
GACGGCCATCTGCCAAATGCATTCAGCGAAAAACACACTGAAAATATAGNNNNNNNNNNN
NNNNNNNNNNNNNNNNNNNNNNNNNNNNNNNNNNNNNNNNNNNNNNNNNNNNNNNNNNNN
NNNNNNNNNNNNNNNNNNNNNNNNNNNNNNNNNNNNNNNNNNNNNNNNNNNNNNNNNNNN
NNNNNNNNNNNNNNNNNNNNNNNNNNNNNNNNNNNNNNNNNNNNNNNNNNNNNNNNNNNN
NNNNNNNNNNNNNNNNNNNNNNNNNNNNNNNNNNNNNNNNNNNNNNNNNNNNNNNNNNNN
NNNNNNNNNNNNNNNNNNNNNNNNNNNNNNNNNNNNNNNNNNNNNNNNNNNNNNNNNNNN
NNNNNNNNNNNNNNNNNNNNNNNNNNNNNNNNNNNNNNNNNNNNNNNAAATGGAAGTGTT
ACCGCTCGCCAACTTTCGCGAGCCCATTGTGTCGATAATGCAGACGAAGTGCATCGAATT
CGAACATCTCACCCCGCTTCCGAAGCTCAAACAGTTCTTCGCGGTGGTCGCCTGCTCGGC
GAACTATTTCCACTTCGCGCATTCGGTGATGTTCGTTATAAATGGCCGTTGGAATTGCAA
AAAGTTGTGTTGGAACCATTCGGACATCCACCGCCCTATCATCTACTCACACCACCCTAT
CTCAGCTCATCTCCCGAAGTTTTCTATCACAAATTGACAGCAAATGACAAGTTTTTGGTT
TTGGCAACTGATGGATTATGGGAATGGTTGGATCCGGATACTGTTGTGAGATTGGTTCAT
GATCATACACTTGGAACAATTACACAACAACCATATGTTCCGAAATCTGGAACTACTTTG
AATGAGGTTCGCGAACAACTTCGAGACCGTGCTCAAGGCGAAAAGAAGACGAAAAAACCA
ATCGACGAGAACTGCGCGACCCACATAATTCGCCACGCTTTGGGTGGTGTCAGCGGCGGC
GTTGGCCGGCAAATTGGCCATATTGTTGCGGTGGTCCACGCATTCCTTGTTGTGGTTGTT
GTTGCTGCTGTTGATACATCATTTCTTGATTCGGATATTGATGTGGTGGTTGCATTTGTG
GATGTTGACTTGGACTTGCTGCAAAAAATGGAATTT
>Cang_2012_03_13_00052.g2718.t1 Cang_2012_03_13_32327 - [1:212]  ( 212 - 36 ) Cang_2012_03_13_00052.g2718.t1 + 1:452  ( 394 - 452 ) N    318.12
CACATAATTCGCCACGCTTTGGGTGGTGTCAGCGGCGGCGCCACCAAACAATACGAACGT
CTCATCGACATTCTCCAAGTTCCACCGGGTCGTGCTCGAAATTATCGCGACGATATCACT
GTTATTGTGATACACTTCAATGACAGCTATTTGAAAAAGTATGATAATAGTGAGGAA
>s796 Cang_2012_03_13_00052 - [1:13312]  ( 140437 - 138102 ) s796 + 1:492  ( 1 - 492 ) N   1690.67
ATGCTGAAAAGGAAATTAATTGAACAAGTTCGTCGAAAAAATACGAGAAATTCAAGATGG
AATGCTGATGCTCATCTCAGAGCTCACGAAAGAACATCGAATATTGAAGCAGATGCGATT
GTTAGAGTGGATACATGTCAATTAGCAGCTAATAATCCTATTGAAGATTTCTATTCAGCT
GCAAAATGTCTGTCTAGTCGCGCATTTCTTTTCGGTGTTTATGATGGACACGGTGGCCAA
CAATGTAGTCGATATATTTCAACCAATCTATTTCCCTATATTTGTGCGTCAGTTCTCAAA
AAACACGAGATCGCTGAATATCCATCGGCGGAAAGGCTTGAATGGCTTTTCAGCAGTTCC
GATGGCCATCTGCCAAATGCATTCAGCGAAAAACACACTGAAAATATAGTGAAATATCAT
AAAAAGTTTCGAGCGAGTCAGGAATTGTATCAAGGAACGGTGAGAGAGGCGTTGAAATTG
GCTTTTGAACAATGCGATGAGGATTTGTCGAGAAATGCGTTGCCAAGTGGAAAAGGGATT
ATTGATCGATTATCGGCAATGATTGCAGCTTCTGGTTCTTGCACAACGTTGGCACATATT
CGAGCAAGACATTTGCATGTTGCAAATCTTGGAGATGCTGCTGCTGTTCTAGGAGTGGTG
AATTCAAATGGAAGTGTAACCGCTCGCCAACTTTCGCGAGCCCATTGTGTCGATAATGCA
GACGAAGTCCATCGAATTCGAACATCTCACCCCGCTTCCGAATCTCAAACAGTTCTTCGC
GGCGGTCGCCTTCTTGGCGAACTCTTTCCACTTCGCGCATTCGGTGATGTTCGTTATAAA
TGGCCGTTGGAATTGCAAAAAGTTGTGTTGGAACCATTCGGACATCCACCGCCCTATCAT
CTACTCACACCACCCTATCTCAGCTCATCTCCCGAAGTTTTCTATCACAAATTGACAGCA
AATGATAAGTTTCTGGTTTTGGCAACGGATGGATTGTGGGAGTGGTTGGATCCGGATACT
GTTGTGAGATTGGTTCATGATCATACACTTGGAACAATTACACAACAACCATATGTTCCG
AAATCTGGAACTACTTTGAATGAGGTTCGCGAACAACTTCGAGACCGTGCTCAAGGTGAA
AAAAAGACGAAAAAACCGATCGACGAGAACTGCGCGACTCACATAATTCGCCACGCTTTG
GGTGGTGTCAGCGGCGGCGTTGGCCGGCAAATTGGCCATATTGTTGCGGTGGTCCACGCA
TTCCTTGTTGCTGTGGTTGTTGTTGTTGCTGTTGATACATCATTTCTTGATTCGGATATT
GATGTGGTGGTTGCATTTGTGGATGTTGACTTGGACTTGCTGCAAAAATGGGAAACGATT
TTTTTT
>s796 Cang_2012_03_13_00052 - [1:10465]  ( 197577 - 195105 ) s796 + 1:492  ( 1 - 492 ) N   1668.71
ATGCTGAAAAGGAAATTAATTGAACAAGTTCGTCGAAAAAATACGAGAAATTCACGATGG
AATGCTGATGCTCATCTCAGAGCTCATGAAAGAACATCGAATATTGAAGCAGATGCGATT
GTTAGAGTGGATACATGTCAATTAGCAGCTAATAATCCTATTGAAGATTTCTATTCAGCT
GCAAAATGTCTGTCTAGTCGCGCATTTCTTTTCGGTGTTTATGATGGACACGGTGGCCAA
CAATGTAGTCGATATATTTCAACCAATCTATTTCCATATATTTGTGCGTCAGTTCTCAAA
AAACACGAGATTGCTGAATATCCGTCAGCCGAACGGCTTGAATGGCTTTTCAGCAGTTCC
GACGGCCATCTGCCAAATGCATTCAGCGAAAAACACACTGAAAATATAGNNNNNNNNNNN
NNNNNNNNNNNNNNNNNNNNNNNNNNNNNNNNNNNNNNNNNNNNNNNNNNNNNNNNNNNN
NNNNNNNNNNNNNNNNNNNNNNNNNNNNNNNNNNNNNNNNNNNNNNNNNNNNNNNNNNNN
NNNNNNNNNNNNNNNNNNNNNNNNNNNNNNNNNNNNNNNNNNNNNNNNNNNNNNNNNNNN
NNNNNNNNNNNNNNNNNNNNNNNNNNNNNNNNNNNNNNNNNNNNNNNNNNNNNNNNNNNN
NNNNNNNNNNNNNNNNNNNNNNNNNNNNNNNNNNNNNNNNNNNNNNNNNNNNNNNNNNNN
NNNNNNNNNNNNNNNNNNNNNNNNNNNNNNNNNNNNNNNNNNNNNNNAAATGGAAGTGTT
ACCGCTCGCCAACTTTCGCGAGCCCATTGTGTCGATAATGCAGACGAAGTGCATCGAATT
CGAACATCTCACCCCGCTTCCGAAGCTCAAACAGTTCTTCGCGGTGGTCGCCTGCTCGGC
GAACTATTTCCACTTCGCGCATTCGGTGATGTTCGTTATAAATGGCCGTTGGAATTGCAA
AAAGTTGTGTTGGAACCATTCGGACATCCACCGCCCTATCATCTACTCACACCACCCTAT
CTCAGCTCATCTCCCGAAGTTTTCTATCACAAATTGACAGCAAATGACAAGTTTTTGGTT
TTGGCAACTGATGGATTATGGGAATGGTTGGATCCGGATACTGTTGTGAGATTGGTTCAT
GATCATACACTTGGAACAATTACACAACAACCATATGTTCCGAAATCTGGAACTACTTTG
AATGAGGTTCGCGAACAACTTCGAGACCGTGCTCAAGGCGAAAAGAAGACGAAAAAACCA
ATCGACGAGAACTGCGCGACCCACATAATTCGCCACGCTTTGGGTGGTGTCAGCGGCGGC
GTTGGCCGGCAAATTGGCCATATTGTTGCGGTGGTCCACGCATTCCTTGTTGTGGTTGTT
GTTGCTGCTGTTGATACATCATTTCTTGATTCGGATATTGATGTGGTGGTTGCATTTGTG
GATGTTGACTTGGACTTGCTGCAAAAAATGGAATTT
>Cang_2012_03_13_00032.g1859.t1 Cang_2012_03_13_00032 + [1:24576]  ( 187477 - 194453 ) Cang_2012_03_13_00032.g1859.t1 + 1:538  ( 1 - 538 ) N   2838.89
ATGAGCGGACACAGTGGCGAATGGGAACGACACGAGATTCCGCCGCCGCGCACACAAGGC
GCCGCAACCGGCGGACAACAATTATCCGCGACCGCCAATCAGTTTGTCGACAAAATCGAT
CCGTTTCATAGCAAGAGACCCAGTAGAAGATTACGAATCAGTACAAGTAGTCGATTTATG
AATGAAAGTGGACAGGAATTGCAGCAACTTCCGTTGATTAAAGATACCCCGGCAGCCGAG
CAAACTGCATTGGTTGTTCAGAAATTGACACAATGCCAATATCTTTTCGATTTTTATGAT
CCGGTGGCGGAATTGAAGTGTAAAGAGATCAAAAGATCAGCGCTGAACGAATTGATCGAT
CATATCACAACAACAAAAGGTTCAATTGTCGAATCGATTTATCCGGCCGTAATTCGAATG
GTCTCCCGAAACATCTTCCGCGTTCTCCCGCCATCCGAAAACTTCGAGTTCGATCCAGAA
GAAGACGAGCCAACGCTCGAAGTCTCTTGGCCCCATTTGCAACTCGTCTACGAGCTCTTC
TTGCGATTCCTCGAATCGCCCGATTTTCAAGCGTCGATCGGCAAAAAGTATATCGATCAA
CGATTTGTGCTGAAATTGTTGGATTTGTTCGATTCGGAAGATCCGAGAGAACGCGACTTT
TTGAAGACGGTGTTGCATCGAATTTATGGGAAATTTTTGGGATTGAGAGCTTTTATTCGG
AAACATATTAATAATATGTTTTTGAGATTCGTCTACGAAACCGATTCATTCAACGGAGTT
GGCGAATTGCTCGAAATTCTCGGCTCAATCATCAATGGCTTCGCACTTCCCCTGAAAAAT
GAGCACAAAGTGTTCCTGGTCAAAGTGCTTCTACCACTTCACAAACCCAAATGTTTATCA
TTGTATCATGCACAATTGGCCTATTGTGTTGTGCAATTCATCGAAAAGGATTCCTCATTG
ACACCACAAGTTTTTGAGGCGCTCTTGAAGTTTTGGCCGAGGACGTGTAGTAGTAAGGAA
GTAATGTTCCTTGGAGAAGTTGAAGAAATTCTCGACATAATCGAACCGGAACAATTCAAA
AAAATCATCGATCCACTATTCCGCCAATTGGCCAAATGTGTCAGCTCGTCACATTTCCAA
GTGGCCGAACGTGCGTTGTACTTTTGGAACAATGAATATATATTGTCGCTGATAGAGGAT
ACTAGCTCATTGGTAATGCCAATAATGTTCCCGGCTCTCTACCGAATCTCCAAAGAGCAC
TGGAATCAAACAATTGTCGCGCTGGTTTATAATGTATTGAAGACATTTATGGAAATGAAT
GGAAAATTGTTTGATGAATTGACATCGAATTATAAAAGTGAACGACAAAAGGAAAAGAAG
AAGGAAAAAGATCGCGATGAGTTTTGGAAGAAGATGCAATCGTTGGAAATTAGCCCACCG
CCGAACGGCGCCGAACTTTCGCCATCGTATTTCCCTGAGAATATTCAGGCTTATGTTAAG
GAAGCGGGTATATCGATAAATGCATTCAACACAACAACCGAAAAACTATCACCATCGACA
GTGAAAAAGACATCAACCGGCTCCGATGGCAACACCACAAATGCTGGCAAAAAA
>Cang_2012_03_13_00180.g6349.t1 Cang_2012_03_13_00180 - [1:13312]  ( 54380 - 50994 ) Cang_2012_03_13_00180.g6349.t1 + 1:603  ( 1 - 603 ) N   3142.34
ATGTTGAGATCGAAGAAGAAGGAGAAGGAAAATGGAGGAGCATCAACGAAAACCGACAAA
GAGAAAAAAGATAAGAAACAGACGAAAGATGAGGCCAGTTCGTCATCACCAATGACCAAA
ATGATTCCAACAATTCAAACTGAAGATATTGGAGGCGACATGATTCCACCAGACGCACCA
CCTCCAACAAATATTGGAAAAAANNNNNNNNNNGGCCCGGTGATTCCAAGGCGAGATCGA
CGACAATCGAGTAGCATGTTCAATATTTCGCAAAATCGAGAGCTTATCAGATTGCCAGCA
ATTAAAGAAGCCGATGCAACAACTCGCGAAGATCTTTTCATTCAGAAATTACGGCAATGT
TGCGTGGTTTTCGATTTTGCCTATGATGCGCTTAGCGATTTGAAATTCAAAGAGGTCAAA
AGAGCAGCTTTGAACGAATTAGTGGATTATGTTTCGACAAGCAAAGGAGTGATCAATGAA
TCAGTTTATCCGGAAGCCGTTAATATGTTCGCACAAAATCTGTTTCGTCCACTTTCACCG
CCAACAAATCCAATTGGCGCCGAATTCGATCCAGATGAAGATGAACCAACTCTCGAAGCT
GCTTGGCCACATCTTCAACTTGTCTACGAATTCTTCCTGAGATTCCTCGAATCACCTGAT
TTTCAATCATCGATCGCCAAAAAATACATTGATCAAAATTTTATATTGCGACTTTTGATG
ATAATGGATAGCGAAGATCCGAGAGAACGCGACTTTTTGAAGACAACATTACATCGTATT
TATGGCAAATTTCTAAATCTTCGCGCTTATATTCGAAAACAGATTAATAACATATTCTAT
TCATTCATTTATGAGACAGAAAGACATAACGGAATTGCTGAATTACTTGAAATCCTAGGA
AGTATTATTAATGGTTTTGCATTGCCATTGAAAGAAGAACACAAAACATTTTTGCTCCGA
GTTCTACTACCACTTCATAAAGTCAAATCACTATCAACTTATCATCCTCAACTTGCTTAT
TGTGTTGTTCAATTCATTGAAAAAGATTCAGGACTCACAGAACCGGTGATCAAGGGAATG
TTACGTTTCTGGCCGAAACAGCATAGCCCAAAAGAAGTGATGTTTTTGAATGAATTGGAA
GAAGTGTTAGATGTTATTGAACCTGTGGAATTCCAAAAAGTTATGGTTCCGCTGTTCCAG
CAACTTTCGAGATGTGTGAGCAGCCCGCATTTCCAGGTTGCGGAACGTGCTTTGTATTAT
TGGAACAACGAATATGTGATGTCATTAGTTGCTGATAATGCAGAAGTTATCATTCCGATC
ATGTTTCCAACACTTTTCAAAAACAGCAAATCACATTGGAATAAAACAATTCATGGTTTG
ATTTACAATGCGTTGAAAATGTTTATGGAAATGAATCAGAAATTGTTCGATGAATGTTCG
CAAAATTACAACAAAGAAAGATCGAATGAAAAACAGCAACTTGAGGAAAAAGAGCGATGT
TGGACGAAAATCGAAGATTCCGCCAAAACCAATCCACAGTATTCTGAAGTTAAAGCACTT
TTTGATGAACTTGACGCCGATCAAATAATCCAGGGTGGCAAAATCGATAAGCTGAGCAAT
GATTTGTCTGGGTTAGCACTTCCAAGTAAAGATGAGATCTTGAAGAATACGATTAAACCA
GATGATATCAAGAAAGATTTGGAATTTTCGAAAACTTCGGATTATTTGGCTGACGAAATG
ACATCGAAAACATTGGACGAGTATAAAAGACATGACGCCTATTTGACAAAAGTTACAAGT
TCTGAAGAA
>s883 Cang_2012_03_13_00420 + [1:24576]  ( 31883 - 35338 ) s883 + 1:419  ( 1 - 419 ) N   1754.44
NNNNNNNNNNNNNNNNNNNNNNNNNNNNNNNNNNNGAATTCACAGGAAAAACCATGTCCA
AATGATGATTGGAAGCCAAGTTTTGCTGTGCGATCATATCCAATAAACATCGGCCTTCTT
TCAATTATAATGCCTGATGAAAATTGCATGCGGTATTCGGATTCGAAAGACGTAAGATTC
TATCGATTGAAAGAAGAATTTCGAACTTATGAATGTCTTCGACGAGAACATGATTCACAA
ATTGTTCAGATTGCATTCGAGTCGGGTTTGAGAATTGGGCCAGATCAATGGTCCGCTCTT
CTTTATGCTGATCAAGCACATCGTTCACATATGCAAAGTATCATTGATAAACTTCAATCG
CCAAATTCGTACGCTCAATGCATCGAAGAACTAAATACAGCTTTATCCTCAAGCACATCA
GTTCTTCTCCCAAAAATCCGACAATTGATAAAAGATATGATAGTTCCACAAATTCAACCT
CAACAACAACAAATAGCTCCTTCACATTCAAATTCTTCAACATCATCTTTTCCTCCACCA
ACACCTCTTCACAATTTCAATCATCAATTCGGTATAATTCGACGAGTTCCTCCCACACCT
CCACCCCAAATGTTAGCTTATCGAAAACCATCTCCTCATTTCTATCATCCACATAATATG
TCATCTCCACCGCCTCCAATTCAACACCAGCAACAATCTTCACAACATCGTTCAACTCCC
CCAATTCAACAAGTTATTGTCGGTTTTCCTTCCGATGCTCCACCAGCCCCACCAATTCAA
ACTGGAAACCCGCTTCCACCTCCGCCAAATGGACTAATGTTGATGTCGTCACCAACTGGA
CAGGTTATGATGGCTGCACCTGCACAACCCCCACCAAATGCAATGTGGGCAACTGCAGCG
CAATCACCAACCGGGCCGCCTAATTTGATTTTCCCGCCTGGAGCATCGCCGCCAGGACAA
CATACTGTCTGGATACAATCATCACAAACTTCGATTTTCCCTATAGAATCCTATGAATAT
GGAGGTTTGATTTGGGGAAACACAATTCGAGAATCTGGAGCGGATGCCGAACAATTATTG
GCGAAAAGAAATGAAATTATCAATCGTTTACAACCATCGAGCGCCGACGACGAAGATTGT
GAAGATGGCATTATTGGACACGTTTCGTATACAGTTGCATCTTCAGTTCTCGATGATTCT
CGAATCGATGGACATCATCCGATTTTATTGGGACTCACTCCAGGACAACCCATGGATCTT
CCCGTCACATTTTCAGCGATTCAAAATGATGATAACACTGCCAAAAATCCGCAATTTTTT
GTCAAAGATCAA
>s884 Cang_2012_03_13_07437 - [1:712]  ( 346 - 5 ) s884 + 1:114  ( 1 - 114 ) N    578.67
CAAAAATCAATAGATGAATCAATGATAGAAATTGCAAAATTCTTCAAAAGAGCCGGAAGT
GAAAGAGGTGGAAGTGTTTATTCTCAAAGATTATCTCGAACTCTCCAAAGAAAAGTAGTA
TCACTTTTATGTTATCAATGGATTGAAATGGATGGTCGAGTTAAATGTTTAAAAGCTTGT
CGAGCAATAACTGAAAGAATAATGACAGAAGTATTATTGATGATCCAAAGTAATACACAT
ATAAGTAGTCAATTATGGTCAGCAGTAAGAGCAAGAGGTTGCCAATTCCTGGGACCAGCA
ATGCAGGAAGATGTTCTTCGATTGATATTAATCACTTTGGAA
>Cang_2012_03_13_03591.g18211.t1 Cang_2012_03_13_03591 - [1:1374]  ( 1158 - 425 ) Cang_2012_03_13_03591.g18211.t1 + 1:180  ( 1 - 180 ) N    966.22
ATGGATCTTCCCGTCACATTTTCAGCGATTCAAAATGATGATAACACTGTAACAATGATA
GGAGAAGTTGTTCGTCCACGTGCTCCATCGCTCACTCAACCACCACCTCTAATCGCTCCT
CAAATAATCTCCCCACCAACCGGATATCATCCAGATGCTCCAAATGTCGATGTTCCCATC
GCAACTGTTGTCACAACAATTCCTCCACCAATTGCACCTGGTGCTCCACCAATGATTGTC
GATAGTGCAACTGGTCTTTTGACACCAATTATTGGTCCAATAATTGTGCCAACTTATCCA
CAAGATGTTGTGTCGAATTCAATCGATAAAATAGTGGATGTTATGGAAAGATTGAATGAG
GCACAAGAAAATGGAAATGTTTCGGATGCCGAAAATGAGCATTTGAGAATGGAATTGAGA
ATTGCTGAAAATGAAATGGCCAATTTGGATCCGTACACGAAAAATAATTGCCTTTTGAGA
GAATTGCAACAAGTTGATATGGAATTACAACAACTTCGAATTGAACCAACCAGAACTCAA
>s885 Cang_2012_03_13_24290 + [1:270]  ( 1 - 270 ) s885 + 1:90  ( 1 - 90 ) N    523.37
ATGCAGGAAGATGTTCTTCGATTGATATTAATCACTTTGGAAAATGGTGAAATGATTGCA
AGAAAGAATTTGGTTATGTATGTGGTGACAACTTTGGAACAAGATTATCCGCAAGTTTCG
AAAACTTGTGTTGGACACGTTGTTCAATTACTTTATCGCGCTTCTTGTTTTAATGTGATC
AAACGGGATGGAGTTTCATCTTTGATGCAATTGAAAGAAGAATTTCGGACTTATGAGTGT
CTTCGACGAGAACATGATTCGCAAATTGTT
>s885 Cang_2012_03_13_00420 + [1:13312]  ( 32659 - 32793 ) s885 + 1:90  ( 1 - 90 ) N     96.79
CTATTTTCTAATTCCGAANNNNNNNNNNCTTGTTTTAATGTGATCAAACGGGATGGAGTT
TCATCTTTGATGCAGTTGAAAGAAGAATTTCGAACTTATGAATGTCTTCGACGAGAACAT
GATTCACAAATTGTT
>Cang_2012_03_13_00085.g3875.t1 Cang_2012_03_13_00085 + [1:24576]  ( 123084 - 126241 ) Cang_2012_03_13_00085.g3875.t1 + 1:878  ( 1 - 878 ) N   4394.91
ATGAATGTGGGCAACGGACCACCTCTAACGGCAGCACAAATGCAGCAACTTGTGCAAATG
GGAATAAATCCGAATCATATTCAACTTATGGGAGGACAACCACCACAAACAAATGGACTA
CCGCAGCACGTTCAACCTCCTCCACAGTCAGTTGCCGCAGTTGCTGCGCAACATCAAGCA
GCAGCCGCCGCTGCAGCTGCAGCTCAACAACACCAACAACAGTTACACCAGCAGCAGCAG
CAGCAACAAGCTGCGGCAGCTGCAGCAGCCGCCGCTGCTCACGCACATCCGCATACTCCA
CATGTTGCAGTTCCAGTAACTGCTGCGCCAGTTGTTCATATGCCACAACCACAACCAAAT
CAAGCACATCTCATGCAACATTTGCAACAGCTACAGGCAGCACATCACGCGCATCACTCG
CAAACGCAACAGGCTCAACTTGCACAACTGATTCAACAGTCTCAATTAGTAAATGCAATT
GCGAATCCAGTATGTCCGCCGCCACCTCCAGGAGTACCTTCAATGCCTTGGCCAGTAACA
TCGCCAATCTGTCATGTTCCATATTTTGATATGAATATGTATAGGAGTGTGAATATTGAA
GTGATGCCAAGTCATGATCAATCAGGAATGGATCTTCCACTAACCGATATTTCGACGCTT
CGATTTTTCTTCAATTTCGGTGTTCAACAATCAAGAAATCTTATTGCGGCAAGATCTTTT
CAACAGCAACAAAATAGTCAAGCCCCTCAACCACCTCAACCACCACAGCAACAGCAACAA
CAGCAAATTGCAAGTATTCAGGAGGCGATGGCTGCCGCAGCTTCGAATGGGCAGAATCCA
GCCAATTTGATGAATATTATCAACAATGCTGCTGCACAGAATCCCAATGCAGCATCGTTG
GAACAATTGAACGCGCTTTTGGGTCAACACAGTATGTTGCGACAGGCTCAACAACTTCAA
GGAAATCCAGCACAGGTACATTTGCAACAAGCCAATCCAATGCAACAACAATTGAACACA
ATTCTGAATGCCGCTCAAAATAATCGTCAAATGCAGAATCAAGCGTATGCTCAATCGCAT
GCTCTTCAACAACAATTGTCAGTTTTGATGAATCAAATTCAACCCCAACAAATACCTGGA
GCCAATGTTCCACCGGGAGTCCCAGTGCAACAAATTCCAAATGAACGTAAAACCACACAT
TCTGATTTGATCGCGCCGAATCATGTTCATTCTGTGCAAGCTCCGATTGGTATTGCTCAA
ACAGCTCAAGTTCAACAATTGAATGCAGCTGCAGCACAAGCTGCAACAATTCCAACTTCC
CAACCAATTGTTCAACAACAGCAAATTCCAACTGCACATCAGCCACAAGCTCCTCAACCG
CAGCAAGTTCAACCTGGCCAACCTGCTCAACCACAGCCGCAACAACCACAAGCTTCAACT
GCTTCAACTCTTCAAAAAACCTATGAGAATCACACAATTCTTCTTCAACACGCACTTTAC
CAAGCGCATCAGAATAATCATTTGAAACAACCATCTCTTCACGAAGCTCGTTTTCAAGCT
TTAGCCCAACATCAAGCAACTCCAAGCTCAACGAGCCCTGCAACTGGTCTTCACCCATTC
ATCCGGCCAACTGAGGCAAACAAACAATCAACATCATCAACACCAATCGCAACACAATCA
AATAGTGAAAGCACAAATATATCTCCACGTCCACCAATTCCATTAGATCCAAGTCCACCA
CATGTTAAAACGGAATCACCAAATTCGGATAAGCAGCAGCAGCAACAACCTGAAGCTGTT
CAAGCGAGTTCAACAACTGATGAAGATGCAAAACCATCATCTTCAGCTCAAGTTGCAGCG
GTAAACCCAATCGGGATCGCAAATCCAATGGCTGTTTCATCAACAGCAATCGGACAAAGG
GTGACAGCATCAACACCTTCAAACACAACAAACTCGCCAACGACAAATTCTAGTGCAACA
TCCTCGGGAAATAATATCCCACCACTGATTCAAATATCAGAGGACCATTTTACTGATACA
TTTCGCAAATCGGAGCAAAAGAGACAACAGGGTCACCTGAACCCAAACGGCGGCCAGGCT
GGGTCCCCAAAGACGAATGGTGAACAAAATAATGAAGAGGAGGGTGAAGATAAACCGGCG
TTGGCACCAATTTTGATGATGTCTTATTTGAACACTTGTATGAGTCAAGCTAAAACCCAA
CTAAATGCAAATGGCGTGCACGTTGGCGTCGATGATAATGGTCAACTGGTTGATTTCTCA
TCTCGACCAATTGACCCAATTTTCAAAGATGCTCGCGAGGATTGGGCAAGATCTCGAGAC
TATAAACGTCCACATCCAGCATCTGCAACTGCCACCGCAATTGTTGGAAACAATATCTCA
ATTCCATCACCGAATCAACCAACTGGTAGCTCACCAAAAACTGAAACTGAAGCAACTTCG
ATGCCAGCTCCATCAATGCCTATTGGTATCAACAGAACGGCCGCTGATGTTATCCCAGCG
TTAACACCAAAAGCTGAATGTGAAGAACCAATTATTAATGTTGTTGGTCCAGAAGATGAT
TCGGAAGATGATTCAGTTGGAGGAAAACGTCTTCGCATTGCGACAGATGAAGAA
>s917 Cang_2012_03_13_00632 + [1:24576]  ( 30085 - 38785 ) s917 + 1:1448  ( 1 - 1448 ) N   3420.03
ATGTTGGAAAAATCATTGCTCATTCTATTGTGGTTCTTTGCTTCTTCGCAATCATTTGAT
ATTGATAAATATTTCGAGAATCGTTTGAAAATCGAAAATGGTCAGAGATTCTTCGTCAAA
AGTAATAATGAAAACGACGCTCGTGATCTTTTTGCAAGTTTCATCGCATGCGATGCCAAA
AATAGTAAAATCGAACAACTCGAACATTGCCAAAATCCAAACGACACTTTCTGCCATTCG
GCAATCGAAACCCCGATTTTCGAGTTGACCAAAAATTGCTCATGTTTAGTCGACCGATGT
CCAGAGAAATCGGGAGATTTTGCAAAGTTCACAGATCGCATTTTATATCCCGGATGCTCT
TGTAAAGAATTGAATACAACTGAAAAATTATGGAAAAAGTTTGAGAATTCGGAAGAATGG
AAAATGTCAACAAATGATCCTGAATTGGTTTTCAATGAGTTTCCCATGGAAAAACCGACA
AAAATTGCGAATTTCATTCAAGCAGGATCTGAAACCGCCTTTTTCAATAACAGTGTCGCA
TCAATTACCAGCCAAGTTTTCAGACAATCTGGACTTCGTTGCAACTTGAATTTCCTGCAT
CACTTTTCTCCACAAAGTTTGGATTCGACAATTTCAGTCCGTGCACATTTTATGGATAAT
AATGAGAGTTTCGAGATTTGGAAATATGAACCAGCATATTTTATGAGAAAAAGTATTTTC
TGGGTTGAAGAAAAAATCACAATCGGCTCATTCTCTCGTCCTTTCCGTATTTCAATCAAT
TGCGAATCTGGCGAGACACCAACTTCCAATTTTCTCAAAAAAGTCGAAAACCCGTTCCAT
TTCGCGTGTTCTTTGGCCAATGTTGACTTTAGCGGTTGCGACGAGCATTNNNNNNNNNNN
NNNNNNNNNNNNNNNNNNNNNNNNNNNNNNNNNNNNNNNNNNNNNNNNNNNNNNNNNNNN
NNNNNNNNNNNNNNNNNNNNNNNNNNNNNNNNNNNNNNNNNNNNNNNNNNNNNNNNNNNN
NNNNNNNNNNNNNNNNNNNNNNNNNNNNNNNNNNNNNNNNNNNNNNNNNNNNNNNNNNNN
NNNNNNNNNNNNNNNNNNNNNNNNNNNNNNNNNNNNNNNNNNNNNNNNNNNNNNNNNNNN
NNNNNNNNNNNNNNNNNNNNNNNNNNNNNNNNNNNNNNNNNNNNNNNNNNNNNNNNNNNN
NNNNNNNNNNNNNNNNNNNNNNNNNNNNNNNNNNNNNNNNNNNNNNNNNNNNNNNNNNNN
NNNNNNNNNNNNNNNNNNNNNNNNNNNNNNNNNNNNNNNNNNNNNNNNNNNNNNNNNNNN
NNNNNNNNNNNNNNNNNNNNNNNNNNNNNNNNNNNNNNNNNNNNNNNNNNNNNNNNNNNN
NNNNNNNNNNNNNNNNNNNNNNNNNNNNNNNNNNNNNNNNNNNNNNNNNNNNNNNNNNNN
NNNNNNNNNNNNNNNNNNNNNNNNNNNNNNNNNNNNNNNNNNNNNNNNNNNNNNNNNNNN
NNNNNNNNNNNNNNNNNNNNNNNNNNNNNNNNNNNNNNNNNNNNNNNNNNNNNNNNNNNN
NNNNNNNNNNNNNNNNNNNNNNNNNNNNNNNNNNNNNNNNNNNNNNNNNNNNNNNNNNNN
NNNNNNNNNNNNNNNNNNNNNNNNNNNNNNNNNNNNNNNNNNNNNNNNNNNNNNNNNNNN
NNNNNNNNNNNNNNNNNNNNNNNNNNNNNNNNNNNNNNNNNNNNNNNNNNNNNNNNNNNN
NNNNNNNNNNNNNNNNNNNNNNNNNNNNNNNNNNNNNNNNNNNNNNNNNNNNNNNNNNNN
NNNNNNNNNNNNNNNNNNNNNNNNNNNNNNNNNNNNNNNNNNNNNNNNNNNNNNNNNNNN
NNNNNNNNNNNNNNNNNNNNNNNNNNNNNNNNNNNNNNNNNNNNNNNNNNNNNNNNNNNN
NNNNNNNNNNNNNNNNNNNNNNNNNNNNNNNNNNNNNNNNNNNNNNNNNNNNNNNNNNNN
NNNNNNNNNNNNNNNNNNNNNNNNNNNNNNNNNNNNNNNNNNNNNNNNNNNNNNNNNNNN
NNNNNNNNNNNNNNNNNNNNNNNNNNNNNNNNNNNNNNNNNNNNNNNNNNNNNNNNNNNN
NNNNNNNNNNNNNNNNNNNNNNNNNNNNNNNNNNNNNNNNNNNNNNNNNNNNNNNNNNNN
NNNNNNNNNNNNNNNNNNNNNNNNNNNNNNNNNNNNNNNNNNNNNNNNNNNNNNNNNNNN
NNNNNNNNNNNNNNNNNNNNNNNNNNNNNNNNNNNNNNNNNNNNNNNNNNNNNNNNNNNN
NNNNNNNNNNNNNNNNNNNNNNNNNNNNNNNNNNNNNNNNNNNNNNNNNNNNNNNNNNNN
NNNNNNNNNNNNNNNNNNNNNNNNNNNNNNNNNNNNNNNNNNNNNNNNNNNNNNNNNNNN
NNNNNNNNNNNNNNNNNNNNNNNNNNNNNNNNNNNNNNNNNNNNNNNNNNNNNNNNNNNN
NNNNNNNNNNNNNNNNNNNNNNNNNNNNNNNNNNNNNNNNNNNNNNNNNNNNNNNNNNNN
NNNNNNNNNNNNNNNNNNNNNNNNNNNNNNNNNNNNNNNNNNNNNNNNNNNNNNNNNNNN
NNNNNNNNNNNNNNNNNNNNNNNNNNNNNNNNNNNNNNNNNNNNNNNNNNNNNNNNNNNN
NNNNNNNNNNNNNNNNNNNNNNNNCAATTTTGTATGTGTCCGAATGGAATGGATCAAACT
GGAACTAGTTTTATGGCTTGTGGAGATATTTCGCTCCCATGGCTCTTTGCTGTTCTATTA
TTCATCAGTGTTGTAATTGTTTCTTTGATCGCTTTCCTTTTCGTCAAATATTTCAAGAGA
AGAAATGAGAAAGTTGCGCGAGAATTGATTGAATTCAGTCTGATGAGAACTCAAGAATAT
TTGTATGATGATATTTATTTTGGAAAACAGACACGACAAAATGCGCTGGAGAAATTGCCG
GCCATTGATCGAGAAGTTTTGTTAATTGGCAAAGTTCTCGGAAAAGGAAATTTTGGTGAA
GTGTTACTAGGAAAATATCACGAAACAGATGTTGCAGTCAAAACAATTTCCAAACCATTT
TCGGCCTCAATCTCAGCTCAAGCTGATTTTTGTAATGAAGCACTTTGCATGGGAACATTT
ATCCATGAAAATATTGTTCGATTGATTGGAGTGGATTTTGAAAATGTGCCATATGTGATT
GCATCGGAATATATGGAAGGCGGTGATTTGTTGACATTTGTGAAAGAGGCTAGGCCGAGT
ATGTACAACTTGAATCCCTACAAAATGACAATGTGTGATTTGGTAAAAATCGTCTCGGAT
GTTGCCGCTGGTTGTGAATGTCTCGAAGACTACGGTTATGTTCATCGAGACATTGCCGCT
CGTAATATTCTTCTCACAAACAAACAAAATGGTCGAGTCGCAAAAATTGCCGATTTCGGA
ATGGCCAAAGAAATGTCACTTGGTTCGGAATATTATCGTGTTCATGGAAGAGCTATGTTA
CCAATTAAATGGACTCCTCCAGAAGCATTTATTGATGGATTGTTCACGGCAAAATCAGAT
GTTTGGAGTTTTGGAATATTGTGTTGGGAAGTGTTCTCGTTGGGTGTTGTACCGTATCCG
AGTCGGAAGAATGAGGAAGTTATGCTGATGTTGACTGAGGGTGGAAGATTGGAATATCCG
TTTGGAATTCCGATGAGAATTTACCAATTGATGAGAGATTGCTGGAAAACCATCCCTGCC
GATCGCCCAAGTTTCACTCAAATCAACGAAACCATCGAAGACATATCAACCGACCCGTCA
GTTTCTCAAATGGCTTTCCCAATCCATCCAGCTGTCCGTGCTTCTTTTGCCCATTCCCAA
TCAAATCTTCCAAATTCATGCGATACTCCACAAACTGCAGTCACTGAAATCTCGATGAAC
AGCATTTTTATGGATCGCGGAGATGCGTTGAAAATCTCACCAACTCAACAAGATTTGAAT
GATATGATTAAGTTACACGAATTGATGTTGATCCAAGAAAAACCGTACAACTCTGAAATG
GCCGATTCATTCGTTGACGGGCTTCGCAAAGAACTTGCCAAAACATCGGCTCAAAATACG
ATGTTCCATTTCAACACTCAAATCGCCCAACTTTTCTCGCCAAACAGTTTGGAAGATGAG
GAAAATGCACAAATGATTAACAATTCGAATGTTGTTTCAGATCAAACTCCCCCATCTTCA
ATCATCGACTTCAACAAATTGGCCGTCCAAAATACTGGACCAACTCTTCATCGCCCGAAC
AGCTTGAACTTCCAAGATTGCGAACCACTTTTGGCTGAAAATCCAGAAAATCTTGAAAAT
CTCGCCGAAAATCCATATTCATGC
>Cang_2012_03_13_00152.g5693.t1 Cang_2012_03_13_00152 + [1:12288]  ( 2734 - 5631 ) Cang_2012_03_13_00152.g5693.t1 + 1:638  ( 1 - 638 ) N   2487.20
ATGGATGTTTGTTTTAATGATTTGAGTGATGGATGTAAAGCGGCTGCAAAAAAAGCATCT
GAAGGTTCATTTGTAATGAAAGATGCTGTTTTAATGGAATACAAACATCCAGATGGAAGT
ATTGGAAAAATAAGAGCACCAATTGAAGGTGTTGTTAGTTATAGAAGAAATGTTCAAAGA
GGTGCTGTTCTTGAAAATGGACAAACAATTGCTGTTGTTCAAGATTGTCAACATGCAATT
GTTATCAAAGATATGTGTGCAACTTGTGGAAAAGATTTGAGAGAAAAAGGAGGTCGAGCT
GGTCAGAGAAAAGAACAAACAACTGCAAATGTTTCAATGATTCATCATGTTCCAGAATTG
ATTGTTTCAGATTCGCTTGCTAAAGAACTTGGATCTGCTGATGAAACTAATTTAATATCA
ACTCGGAAACTTGTTCTTCTCGTTGATCTTGATCAAACCATCATTCATACATCTAATTTA
CCATTCACAATTGATCCGGAAAAACACGAAAATGTTACAAAATATAACATTGGAAATGGT
GCTTATACAACCAAATTGAGACCACATACAATGGAATTTTTAAATAAAATGGCAACAATT
TATGAAATGCATATTGTAACTTATGGACAAAGACAATATGCTCATCGAATTGCACAAATT
TTGGATCCAGATGCTAGATTATTTGGACAACGAATTTTGTCGAGAGATGAATTGTTTTCG
GCGCAACATAAAACTAGAAATCTTAAGGCATTATTTCCATGTGGAGATAAACTTGTTGTT
ATAATTGATGATCGTGCAGATGTCTGGCAATATTCAGAAGCATTAATTCAAGTAAAACCA
TATCGTTTTTTCAAAGAAATTGGGGATATTAATGCACCAAAAGATTCAAAAGAACAATCA
ATTCCTCCAGCTCAAATTGAAGATGCGGCACACGAAGATTGTGTTTTAGAAGAACTTGAA
AGAGTTTTAACAAATATTCATGATAAATATTATGAACTTCATGATTTAAGAACTGCTGAC
ACTCCATTAATTGATGTTAAACAAGTTGNNNNNNNNNNAAATGATCAACGGAAAAGAGTT
CTCGATGGAAGTGTTATTGTTTTATCTGGAATTGTACCATTGAATGAAAAAATTGAGAAA
ACTGATGTCTATCGGATTTGTATTCAATTTGGTGCAAAAATTGTGGATTCTGTGACTGAA
GAAGTTACACATGTTGTTGCTGCAAGATGGGGAACTACAAAAGTTCATCAAGCGATTAGA
CTTAATAAACATGTCGTAACTGTTCAATGGATTTATGCATGTGTTGAAAAATGGTTGAAA
GCTGATGAAAAATTGTTTGAATTGACAAAAGAATCAACTCCGCCTTCAGGAAAACCATTA
GGAAGTAAATATGTGAATGATTTGGCAAATATGAGCACTATTGGCAAAACAACTTTGGCT
GATATGAATAATGAGGTTGACGAGATTCTTGGAGATGATGATGACGATGAAGAAGAGGAA
AATAGCAAAGATGGGCAAAGTAGTTCGATTAAAAAACCGACAGAAACTAATGAAACAAAC
AGAAAGAGAAAACATGCACCAGAAGAAGAATATCAAAGTGACGAGGAAGATATTGGAGAT
GACAATGATGAGACACCAATGTCTTACGCAAAACTTCTCTCAAAATCGAAAAAAGCTGGA
AGAATTGTTGGTGAAAATGGAGACGACGAAGATGAGATTTATGATGTTGATGATGCGGTA
ATTTTTTTCTTGAAAAATATATTTGAAATACTTTTGGAATCTAAATTATTTAGAAGTATA
ATTTTTGAGAAATTTTCTTAGAAAACAACCTTTTTGATTTTTTTGGAATGTTCTTATTTT
AAATAGTTCATAGGAACGAATTCCGGAAATTTTCAGCTTTCCGGATTTGATCTTCCCGTC
TCAGGTCTGAGATAAACTTTATATTTGCTCTTTTTAAAATATTCATTTTCAATGATTTTA
CATGGACACGACGCAGCTGTTCTCAACAAACCAAATACAGAAAATGAAAATGAGGATGAC
GATTTAGAAGAAGACGACGATGACGAAGACGATGAAGAACAAGGAGATTCAGACGATGAT
GATGATTTCGAAGATATGGCTGCAATGATTGAAAGACAAGTTAGCCATGAAGGTGAA
>Cang_2012_03_13_00671.g13331.t1 Cang_2012_03_13_00671 + [1:20552]  ( 32456 - 35265 ) Cang_2012_03_13_00671.g13331.t1 + 1:735  ( 1 - 735 ) N   3853.97
ATGTCTACCACTGAACCGGATCCTCCGGCACCCAATGGCACAGCTCCCACTCCCGCCTTG
GATCCCACACCCGCAGCCTTACCTATTCCCACCACTTCATCTACCACTCCAACCCGTCCC
AGTCTTCTCAAAAGAATATTCAAACGACGAAACCGGGTGCATAACGATGAAGGTGCTCAA
GACCAAACCGCTGTGCAGAATAACTTCATGGCAAAACACGGTGTGAATAATGGAGCGGCT
CCTGGAGCAGCTCCAACTCTTGCAGAAGCTGAAGTAAATATGGGATGTTTTCAAAAATTG
AAACATCGGATCGCGAATTTTACAATAGATCCATCTACAGATATGTTTTATTATTGGACC
TGTTTCATAACGGCTGGTTATATTTATAATCTTCTTTTTATTATTGCTAGACAGGTTTTC
AAAGATTTGAATGGTCCAACAAGTGTTTCACTTTGCTCCAATTCGACAGTTAATTCGAGT
ATTACTCTAGAATGCTCTTATGAAATGTTGACTAATATGAAGGCTATGCCAACTCTCAAA
CCGTACGAAGACAATGGTTGGGCAAAACACTGGAATATTCGACTTGGTTGGTTCATCTGT
GATGTTTTTGTGGATATCATTTATGCGATTGATTGCTTCTTGAATTCAAGAATGGGTTTT
CTAGAACAAGGTTTAGTAGAGCGTGACATCGAGAAGATTCATAAGCGGTATTTTGCGAGT
CGTGAATTCAAAATCGATATTATCACGTTGATCCCATTGGATTATCTACTAGGTTGGCCA
TTTCCGGTTTTCACGATATGGAAGGGTATTCCGCTGATTCGAGCGAATCGATTATTGCGA
GTCGCAAGAGTCAAGGAGTTTCTAGAAAGAACTGAAACTCGATCTTCGATTCCGAATGCT
TTTCGAGTTTTGGTGGTTGTTTGTTATATTGTGATTATTATTCATTGGAATGCTTGCCTT
TATTTTTGGATCTCTGAATTTATTGGATTAGGAACTGATAACTGGGTTTATGGGCATCTA
AACAAACAAAGTCTTCCTGACGATGTTACGGATACCTTGCTCCGCCGGTATGTTTATAGT
TTTTACTGGTCCACTCTTATTCTGACTACTATTGGTGAGGTTCCGAGTCCTGTTCGAAAT
ATTGAATTCGTCTTCGTCACTCTTGATTTAATGTGTGGAGTTTTGATCTTCGCTACAATT
GTCGGTAATGTCGGAAGTATGATTTCAAATATGAGCGCCGCGAGAACAGAGTTTCAAAAT
AAAATGGACGGAATCAAGCAATACATGGAGTTACGAAAAGTTAGCAAGCAACTAGAAATG
CGAGTTATCAAGTGGTTTGATTATCTTTGGGCGAACAAGCAGAGTCTTAGCGATCAACAA
GTTTTAAAGGTTCTCCCCGATAAATTACAAGCTGAAATTGCTATGCAAGTGCATTTCGAG
ACACTTCGAAAAGTTCGAATTTTCCAAGATTGTGAGGCTGGATTGCTTGCAGAATTGGTG
CTGAAATTGCAGTTGCAAGTTTTCTCACCGGGTGATTATATTTGTCGAAAAGGAGATATT
GGAAGAGAAATGTATATTGTGAAGAGGGGAAGATTGCAAGTTGTGGCAGAGGATGGAATA
CAGGTGTTTGCCACCCTTCAAGAAGGTTCTGTTTTCGGAGAGTTGAGTATCCTGAACATT
GCCGGAAGTAAAAACGGAAATCGACGTACGGCAAATGTCAGATCAGTCGGCTACACTGAT
CTTTTCGTTCTCAACAAGAATGATCTTTGGAATGCACTTCGCGAATATCCGGAAGCTCGA
AAATCGCTGCTCACGAAAGGACGTGAGATTTTGCGAAAGGATAATTTGTTGGATGAGAAT
GCGCCGGAAGAGCAGCAATCGGTTGAGGAGATTGCGGAGAATTTGAATGGTTCGGTGAAG
GTTTTGCAGACGAGAATGGCTCGATTAATCGCCGAACACTCAAGCACTGAAACCAAACTA
TTGAAACGTATCGAAATGCTCGAAAACCATTTGGCTCGCTACAAAGCGCTCTCCACTCGC
CGACAAAAACATCTAACCAGTGGATCATCTCTAGACACTCATGATATCGATATGCCATCA
ACATCTACCCATCATTTAACCACAACTAGACATCATCCCAGATTACGACACGCACAAACA
CTCGATCTTACAACTGGTAGTGAACAACAAGAACGATTGCTCAAA
