# Supplementary material for: Expanding the view on the evolution of the nematode dauer signalling pathways: refinement through gene gain and pathway co-option
Source: BMC Genomics. 2016 Jun 27;17:476. doi: 10.1186/s12864-016-2770-7 (PMC4924289; doi:10.1186/s12864-016-2770-7)
Supplement: Additional file 5: — Gene models in fasta format. (TGZ 545 kb) [file 12864_2016_2770_MOESM5_ESM.tgz › c_brenneri-PRJNA20035-WS246-sequences.fa]

>CBN00590 Cbre_Contig6 + [1:16384]  ( 110078 - 112255 ) CBN00590 + 1:517  ( 1 - 517 ) N   2735.96
ATGGCGACAACACCCGGTACCCCACACGGTGGTGTCTCTCACAATCTCCTGGAGCAGACA
TGGTATTGGGGGGATGCGGATCGATCGCAGGTGTCCCAAGCGTTGTCCGATCAGCCAGAT
GGATCGTTTATCGTCAGAAATGCCAGTACACCAGGAGATTATACACTTTCAGTGAAATAC
AAAGGCCAAGTAAAACTCCTCCGAATCGTCGTCAACGACGGAAAATGCGGCTTTAACATG
GATTCGCTTGCTCATGACTCTGTCACAAAACTCATCGATTTCCATCACAATATTTCTTTG
AACATTTTCAATGACGCTTTGGACGTCCGCCTTCTTTATCCAGTTGGAACTCGACACTCT
TCTCAGAATGGGAAGCCAATCCTCAAAAGAACACAGCTACAGCAGAGATTAATTTTGAGC
GCCAAAAATGATCATGATTGGCGAGAACGTCTGGAAATGGAAAACCTGCGTGCAGTACAC
TTGGCATTTGAGCGTGGCGCCAAACTATACGACTCCGCCCACCAGGAACTTGAAAGAGCC
GAGAGTTTATTCCACGCGTTGAGCCAATCGGTTCGGGACAACGAGATCAAAGCGGAAAAG
CTGAAACAGGTGTTCGTGACGAATTTGGGAGTGTGCAGGGAGGTGAACGAGGCGAAATCG
ACGAGTGAAATGTTGAAAGGAGTTTTCAAGAATAATAATACGTTCCTCAAAGAGAGCATC
CGCCGAATCGACGCCGAACTAACCGCCTCCAAAGACAAAAAGCGAACACTTTCCGTCATA
CTCGACGAGATTTCCACGAAAAGAGACAACTCGAAAACTCGTCTCTGCAAACTAATGGAG
CTCCGAAGCGCAGTCTACGATCAGATGGAGGTATCCCTCCTGACCCGAATGGCATCGATG
CTTGACGCTGGAGCCGAGCTCATCGCCAGTGAGCCCACCAAAGTCACCCAACTCCTCGTG
GACCTGGAACTCAAATGGACGCCAGCTCAATATCTAATGTGTGGATCCTCCAAGGAAAAC
GCTGCGAATGCCCTTATCCACGCACGCTATCGAGTTGCTCAACTAGATAAGGCTGTGGGT
CTGAAGCGGGAGCCAATGGATGGAATATTTCTTATTAGAGGGTCCGCATCTCAAGCTGAT
AAACTTGTGCTAAGTGTGCTCCATGGCGAACGTGTCTCACATTGTCTCATCGAGCAGAAC
GAGGAGGGATGGGGTTTCGAGCATAGCAATGTTTATCTGACGACGATTGCGGATTTTGTG
AGATACTACGCGCATTTTAGCCTGGAGACCCATGCGGAGGCTATCAAGACCTGCCTTAGA
ATGCCTGCTTTCGATGCGGCCACCAGTGACACCTCGAAACCTCTCCGAAATGGTCCCGGA
CAGACTTTCACGCCATTGCCACTATCCAAAAAGTATATGGAGGAGGCGATGCTCACTGAT
GACCCGACTAAGCCACGGACTCCGGAGCCACGTCCTGACTCCTGGAATTCTACGTCGTCC
ACGGATACTCGCTTGACTCGACCAACCAATTTCCCGGAGACCATTCCGGAA
>CBN00590 Cbre_Contig349 + [1:16384]  ( 50495 - 53081 ) CBN00590 + 1:517  ( 1 - 517 ) N   2711.82
ATGGCGACAACACCCGGAACTCCACACGCTGGCGTCTCTCACAATCTCCTGGAGCAGACA
TGGTATTGGGGGGATGCGGATCGATCGCAGGTGTCCCAAGCGTTGTCTGATCAGCCAGAT
GGATCGTTTATCGTCAGAAATGCTAGTACACCAGGAGATTATACACTTTCAGTGAAATAC
AAAGGCCAAGTGAAACTCCTCCGAATCGTTGTCAACGACGGAAAATGCGGCTTCAACATG
GACTCGCTTGCCCATGACTCTGTCACAAAACTCATCGATTTCCATCACAATATTTCTTTG
AACATTTTCAATGACGCTTTAGACGTTCGCCTTCTTTATCCAGTTGGAACTCGACACTCT
TCTCAGAACGGAAAGCCAATTCTCAAAAGAACACAGCTACAACAGAGATTGATTTTGAGC
GCCAAAAATGATCATGATTGGCGAGAACGTCTGGAAATGGAAAACCTGCGTGCAGTACAC
TTGGCATTTGAGCGTGGCGCCAAACTATACGACTCCGCCCACCAGGAACTGGAGAGAGCC
GAGAGTTTATTCCACGCGTTGAGCCAATCCGTTCGAGACAACGAGATCAAAGCGGAGAAG
CTGAAACAGGTGTTCGTGACGAATTTGGGAGTGTGCAGGGAGGTGAACGAGGCGAAATCG
ACGAGTGAAATGTTGAAAGGAGTTTTCAAGAATAATAATACGTTCCTCAAAGAGAGCATC
CGTCGAATCGACGCCGAACTATCCGCATCCAAAGACAAAAAGCGAACACTTTCCGTCATA
CTCGACGAGATTTCCACGAAACGAGACAACTCGAAAACCCGGCTCTGCAAACTAATGGAG
CTCCGAAGTGCCGTCTACGATCAAATGGAGGTTTCCCTCCTGACCCGAATGGCTTCGATG
CTTGACGCTGGAGCCGAACTCATCGCCAGTGAGCCCACCAAAGTCACCCAACTCCTTGTG
GACCTGGAACTCAAATGGACGCCAGCGCAATATCTAATGTGTGGATCCTCCAAGGAAAAC
GCGGCGAATGCCCTTATCCACGCACGCTATCGAGTTGCTCAACTGGATAAGGCTGTAGGT
CTGAAGCGGGAGCCAATGGATGGAATTTTTCTTATTAGAGGGTCCGCATCTCAAGCGGAT
AAACTTGTGCTAAGTGTGCTCCATGGCGAACGTGTCTCACATTGTCTCATCGAACAAAAC
GAGGAGGGATGGGGTTTCGAGCATAGCAATGTTTATCTGACGACGATTGCGGATTTTGTG
AGATACTACGCGCATTTTAGCCTGGAGACCCATGCGGAGGCTATTAAGACCTGCCTTAGA
ATGCCTGCTTTCGATGCGGCCACCAGTGACACCTCGAAACCCCTCCGGAATGGTCCTGGA
CAGACTTTCACGCCATTGCCACTATCCAAAAAGTATATGGAGGAAGCGATGCTGACTGAT
GACCCGACTAAGCCACGGACTCCGGAGCCACGGCCGGACTCTTGGAATTCTACTTCTTCC
ACGGATACTCGCTTGACTCGACCAACCAATTTCCCGGAGACCATTCCGGAA
>CBN32133 Cbre_Contig349 + [1:16384]  ( 50495 - 53081 ) CBN32133 + 1:517  ( 1 - 517 ) N   2716.37
ATGGCGACAACACCCGGAACTCCACACGCTGGCGTCTCTCACAATCTCCTGGAGCAGACA
TGGTATTGGGGGGATGCGGATCGATCGCAGGTGTCCCAAGCGTTGTCTGATCAGCCAGAT
GGATCGTTTATCGTCAGAAATGCTAGTACACCAGGAGATTATACACTTTCAGTGAAATAC
AAAGGCCAAGTGAAACTCCTCCGAATCGTTGTCAACGACGGAAAATGCGGCTTCAACATG
GACTCGCTTGCCCATGACTCTGTCACAAAACTCATCGATTTCCATCACAATATTTCTTTG
AACATTTTCAATGACGCTTTAGACGTTCGCCTTCTTTATCCAGTTGGAACTCGACACTCT
TCTCAGAACGGAAAGCCAATTCTCAAAAGAACACAGCTACAACAGAGATTGATTTTGAGC
GCCAAAAATGATCATGATTGGCGAGAACGTCTGGAAATGGAAAACCTGCGTGCAGTACAC
TTGGCATTTGAGCGTGGCGCCAAACTATACGACTCCGCCCACCAGGAACTGGAGAGAGCC
GAGAGTTTATTCCACGCGTTGAGCCAATCCGTTCGAGACAACGAGATCAAAGCGGAGAAG
CTGAAACAGGTGTTCGTGACGAATTTGGGAGTGTGCAGGGAGGTGAACGAGGCGAAATCG
ACGAGTGAAATGTTGAAAGGAGTTTTCAAGAATAATAATACGTTCCTCAAAGAGAGCATC
CGTCGAATCGACGCCGAACTATCCGCATCCAAAGACAAAAAGCGAACACTTTCCGTCATA
CTCGACGAGATTTCCACGAAACGAGACAACTCGAAAACCCGGCTCTGCAAACTAATGGAG
CTCCGAAGTGCCGTCTACGATCAAATGGAGGTTTCCCTCCTGACCCGAATGGCTTCGATG
CTTGACGCTGGAGCCGAACTCATCGCCAGTGAGCCCACCAAAGTCACCCAACTCCTTGTG
GACCTGGAACTCAAATGGACGCCAGCGCAATATCTAATGTGTGGATCCTCCAAGGAAAAC
GCGGCGAATGCCCTTATCCACGCACGCTATCGAGTTGCTCAACTGGATAAGGCTGTAGGT
CTGAAGCGGGAGCCAATGGATGGAATTTTTCTTATTAGAGGGTCCGCATCTCAAGCGGAT
AAACTTGTGCTAAGTGTGCTCCATGGCGAACGTGTCTCACATTGTCTCATCGAACAAAAC
GAGGAGGGATGGGGTTTCGAGCATAGCAATGTTTATCTGACGACGATTGCGGATTTTGTG
AGATACTACGCGCATTTTAGCCTGGAGACCCATGCGGAGGCTATTAAGACCTGCCTTAGA
ATGCCTGCTTTCGATGCGGCCACCAGTGACACCTCGAAACCCCTCCGGAATGGTCCTGGA
CAGACTTTCACGCCATTGCCACTATCCAAAAAGTATATGGAGGAAGCGATGCTGACTGAT
GACCCGACTAAGCCACGGACTCCGGAGCCACGGCCGGACTCTTGGAATTCTACTTCTTCC
ACGGATACTCGCTTGACTCGACCAACCAATTTCCCGGAGACCATTCCGGAA
>CBN32133 Cbre_Contig6 + [1:16384]  ( 110078 - 112255 ) CBN32133 + 1:517  ( 1 - 517 ) N   2728.61
ATGGCGACAACACCCGGTACCCCACACGGTGGTGTCTCTCACAATCTCCTGGAGCAGACA
TGGTATTGGGGGGATGCGGATCGATCGCAGGTGTCCCAAGCGTTGTCCGATCAGCCAGAT
GGATCGTTTATCGTCAGAAATGCCAGTACACCAGGAGATTATACACTTTCAGTGAAATAC
AAAGGCCAAGTAAAACTCCTCCGAATCGTCGTCAACGACGGAAAATGCGGCTTTAACATG
GATTCGCTTGCTCATGACTCTGTCACAAAACTCATCGATTTCCATCACAATATTTCTTTG
AACATTTTCAATGACGCTTTGGACGTCCGCCTTCTTTATCCAGTTGGAACTCGACACTCT
TCTCAGAATGGGAAGCCAATCCTCAAAAGAACACAGCTACAGCAGAGATTAATTTTGAGC
GCCAAAAATGATCATGATTGGCGAGAACGTCTGGAAATGGAAAACCTGCGTGCAGTACAC
TTGGCATTTGAGCGTGGCGCCAAACTATACGACTCCGCCCACCAGGAACTTGAAAGAGCC
GAGAGTTTATTCCACGCGTTGAGCCAATCGGTTCGGGACAACGAGATCAAAGCGGAAAAG
CTGAAACAGGTGTTCGTGACGAATTTGGGAGTGTGCAGGGAGGTGAACGAGGCGAAATCG
ACGAGTGAAATGTTGAAAGGAGTTTTCAAGAATAATAATACGTTCCTCAAAGAGAGCATC
CGCCGAATCGACGCCGAACTAACCGCCTCCAAAGACAAAAAGCGAACACTTTCCGTCATA
CTCGACGAGATTTCCACGAAAAGAGACAACTCGAAAACTCGTCTCTGCAAACTAATGGAG
CTCCGAAGCGCAGTCTACGATCAGATGGAGGTATCCCTCCTGACCCGAATGGCATCGATG
CTTGACGCTGGAGCCGAGCTCATCGCCAGTGAGCCCACCAAAGTCACCCAACTCCTCGTG
GACCTGGAACTCAAATGGACGCCAGCTCAATATCTAATGTGTGGATCCTCCAAGGAAAAC
GCTGCGAATGCCCTTATCCACGCACGCTATCGAGTTGCTCAACTAGATAAGGCTGTGGGT
CTGAAGCGGGAGCCAATGGATGGAATATTTCTTATTAGAGGGTCCGCATCTCAAGCTGAT
AAACTTGTGCTAAGTGTGCTCCATGGCGAACGTGTCTCACATTGTCTCATCGAGCAGAAC
GAGGAGGGATGGGGTTTCGAGCATAGCAATGTTTATCTGACGACGATTGCGGATTTTGTG
AGATACTACGCGCATTTTAGCCTGGAGACCCATGCGGAGGCTATCAAGACCTGCCTTAGA
ATGCCTGCTTTCGATGCGGCCACCAGTGACACCTCGAAACCTCTCCGAAATGGTCCCGGA
CAGACTTTCACGCCATTGCCACTATCCAAAAAGTATATGGAGGAGGCGATGCTCACTGAT
GACCCGACTAAGCCACGGACTCCGGAGCCACGTCCTGACTCCTGGAATTCTACGTCGTCC
ACGGATACTCGCTTGACTCGACCAACCAATTTCCCGGAGACCATTCCGGAA
>CBN16868 Cbre_Contig28 + [1:59392]  ( 214311 - 218141 ) CBN16868 + 1:1144  ( 1 - 1144 ) N   5987.63
ATGCATGTCAATATTTTACATCCTCAGTTACAAACCATGGTAGAGCAATGGCAAATGCGA
GAACGTCCCTCATTGGAGACAGAAAATGGAAAAGGATCACTACTTTTGGAGACGGATGGA
GTAGCTGATGAGCTGACTCTTTGTCCTTTTGGCGAAGTTATCAGCGTCGTTTTTCCATGG
TTTCTTGCAAACGTCCGAGCCAGTCTCGATATGAAGCTATCCGATTTCAAGCATCAACTT
TTCGAACAAATCGCACCAATGAAATGGGCTGGTTATTCAACTAAACCTCAAGATTATGTA
TTTCGACAGTTGAACAACTTTGGAGAAATCGAAGTAATATTCAATGATGATCAACCATTG
TCAAAATTCGAGTTACATGGAACATTCCCAATGTTATTCCTGTTTCAACCAGATGGAATC
AACAGAGACAAGGAATTGATGAGTGATATAAGTCATTGTCTCGGTTATTCACTCGATAGG
TTAGAAGAAAGTCTCGATGAAGAACTCCGCCAGTTTCGTGCATCTCTTTGGTCACGCACA
AAGAAAACATGTTTAGCTCGAGGACAAGAAGGAACAAGCCACTACGCTTTCCCGGAAGAA
CAATTTTTATGTGTTTCTGAACAATGCCCGAAAGATTTGGATTCAAAAGCCAAAGCAGCA
AAACTCTATTATCAATTGTATTGGAGAAAGAAAAAAGCAGAACAAACCAAAAGTATCGAA
AAAATGTACAAAGTAGTAATTGATTTCGACTGTGATGAAACTCCTTATACTTTACTCATC
AAGTTTGAAATCGAAGCGCGTCGTTTACTTATGATCGACTCAGAAGACCATCCTGATGAA
AAGTATATCCTCCAATTGGCGGGAAGAACGACTTACATAACTAATCTGGATGTCAAGCTC
ACTTCTTACGACGGAGTTCGTTCAGAATTAGAAAGCTATCGTTGTCCTGGATTTGTTATT
TGTCGCGAATCGATTGTTCTCAGTGATTATCAGCGTCCAAAGCCGCTCTATGAACCACAT
TACGTCAGGGCTCATGAGAGGAAAATGGCTCTAGATGTTTTGAGCGTTTCTATAGACAGT
GCACCAAAGCAGAACAAAAACAGTGATAAAGTGATGACAGATTTTCGACCAACAGCTTCC
CTTCGACAAGTTTCTCTCTGGGATCTTGATGCTAACCTCATGATAAGACCAGTATCGGTT
ACGGGATTCGAGTTTCCTGCTGAAACTGAATTGTATGTTCGAATGGATTTCACAGTATAT
GTTGGAACTCTCACGCTGGCCTCTAAATCAACTACAAAGGTGAATGCACTTCATGGGAAA
TGGAACAAGGATATGTACACATTTGATTTGTATATGAAAGACATGCCGCCGTCTGCTGTA
TTGAGTGTTCGTGTATATTACGGAAAAGTTAGATTGAACAGTGAAGAGACTGAAATTGGA
TGGGTGAACATGTCACTAACAGACTGGAGAGATGAATTACGCCAAGGGCAATTTGTATTC
AATCTCTGGGCACCAGAACCATCAGCAAACAGAAGTCGAATTGGAGAAAATGGAGCCAAG
ATCGGTACAGCTGCAGCAGTGACCATCGAAATCTCAAGCTATGGAGGACGAGTAAGAATG
CCCAGTCAAGGACAATACACATATCTTGTCGATCATCGTGTCAGTTGGACAGAAACAGTT
AATATTGTTGGAGATGATTATGAAGCTTGTATTAAAGATCCAGGTTACAAGAGACTTCAG
AAGCTCGTAAAGAAGCACGAGGAGGGAATCGAATTGTCTGAAGATGAACAACGGCATGTT
TGGTCATGGAGAAGATATATTCAAAAGCAAGAACCAGATCTTCTCATTATACTTTCTGAA
TTGAAGTTTGTATGGACAGATCGTGAAAACTTTTCCGAACTTTATGTAATGCTCGAAAAA
TGGAAACCTCCAAGTGTTGCTGCCGCATTGACGTTGCTTGGAAAACGATGTACAGATCGT
GTGATTCGAAAGTTTGCCGTTGAAAAACTGAACGAACAACTGAGCTCGGTGACTTTCCAT
CTGTTCCTACTTCCTCTCGTTCAAGCATTAAAATACGAACCACGTGCTCAATCAGAAGTT
GGTATGATGCTTTTGACTCGTGCACTCAGTGATTATCGAATCGGACATCGTCTCTTTTGG
TTACTTCGTGCTGAAATAGCAAGACTAAGGGACTGCGAAATGAAAAGTGAGGAATATCGA
CGAATTTCACTTCTAATGGAAGCATATCTACGCGGAAACGAAGAGCATATCAAGGTTATT
ATTCGACAAGTTGATATGGTGGACGAACTTACAAGAATTAGTTCACTAGTAAAGGGTTTA
CCTAAAGAAGCAGCAACAATGAGACTTCGTGATGAGCTCGAAGCAATCAGTCACAAAATG
GAAGATATGGATTCTCCTTTAGATCCTGTTTATAAGCTTGGCAAACTGCACTACGATAAG
GCGATCGTATTGGGAAGTGCTAAACAACCTCTACTACTTTCTTGGGATAATGCAAATCCA
AAAAGTGATCTACATCGTGAACATTGTGCAATGATTTTTAAGAATGGTGATGACCTCAGA
CAGGATATGCTCGTTCTTCAAGTACTTGAAGTTATGGACAATATTTGGAAGGCTGCTAAC
ATAGATTGCTGTCTGAGTCCTTACGGCGTACTTCCAATGGGAGAGATGATTGGAATTATT
GAAGTAGTGCCGAAGTGCAAAACTATATTTGAGATTCAAATTGGTTCTGGTTTTATGAAT
ACCGCAGTTCGAAGTATTGATTCGAAGTTCATGAATAAATGGATTCGAGAACAGTGTGGG
CTTGAAGATGAGAAAAAGAAAAAGAAAGATGAAAAAAAAGGAGGCACTAAGAAAGTTGAC
ACTGCACAAGCCACAAAGAGATACTTTGAAAGTGTGGATCGTTTTCTTTATTCATGTGTC
GGATATTCAGTGGCTACATATATCATGGGTATCAAAGACCGACACAGTGACAATCTAATG
TTGACAGAAGACGGAAAATATTTCCATATTGATTTTGGTCATATTTTGGGACACGGAAAA
ACAAAACTGGGTATTCAAAGAGATCGACAGCCATTCATTCTTACTGAACATTTCCTTACT
GTCATTCGATCAGGAAAATCTGTTGAAAGCAATTCACACGAAATTCAAAAGTTCAAAACT
CTTTGTATAGAAGCATATGAAGTGATGTGGAATAACAGGGATCTTTTTGTTTCTCTATTC
ACTTTGATGCTGGGAATGGAACTGCCTGAGTTGTCTACAAAAGAAGATTTAGATCATTTG
AAGAAAACACTGCACTGTAAAGGAGAAACCAAGGAAGAGGCAAGAAAGTTCTTTTCCGAT
GTCTACGAAGAAGCATTCAACGGATCTTGGTCAACAAAAACGAATTGGTTGTTCCACGCA
GTCAAACATTAT
>CBN16868 Cbre_Contig831 + [1:6363]  ( 43009 - 46839 ) CBN16868 + 1:1144  ( 1 - 1144 ) N   5967.19
ATGCATGCCAATATTTTACACCCTCAGTTACAAACCATGGTAGAGCAATGGCAAATGCGA
GAACGTCCCTCATTGGAGACAGAAAATGGTAAAGGATCACTACTCTTGGAGACGGATGGA
GTAGCTGATGAGCTGACTCTTTGTCCTTTTGGCGAAGTTATCAGCGTCGTTTTTCCATGG
TTTCTTGCAAACGTCCGAGCGAGTCTCGATATGAAGCTATCCGATTTCAAGCATCAACTT
TTCGAACAAATCGCACCAATGAAATGGGCTGGTTACTCAACTAAACCTCAAGATTATGTA
TTTCGACAGTTGAACAACTTTGGAGAAATCGAAGTAATATTCAATGATGATCAACCATTG
TCAAAATTCGAGTTACATGGAACATTCCCAATGTTATTCCTGTTTCAACCAGATGGAATC
AACAGAGACAAGGAATTGATGAGTGATATAAGTCATTGTCTCGGTTATTCACTCGATAGG
TTAGAAGAAAGTCTCGATGAAGAACTCCGCCAGTTTCGTGCATCTCTTTGGTCACGCACA
AAGAAAACATGTTTAGCTCGAGGACAAGAAGGAACAAGCCACTACGCTTTCCCGGAAGAA
CAATTTTTATGCGTTTCTGAACAATGCCCGAAAGATTTGGATTCAAAAGCCAAAGCAGCA
AAACTCTATTATCAATTGTATTGGAGGAAGAAAAAAGCAGAACAAACCAAAAGTATCGAA
AAAATGTACAAAGTAGTAATTGATTTCGACTGTGATGAAACTCCTTATACTTTACTCATC
AAGTTTGAAATCGAAGCGCGTCGTTTACTTATGATCGACTCAGAAGACCATCCTGATGAA
AAGTATATCCTCCAATTGGCGGGAAGAACGACTTACATAACTAATCTAGATGTCAAGCTC
ACTTCTTACGACGGAGTTCGTTCAGAATTAGAAAGCTATCGTTGTCCTGGATTTGTCATT
TGTCGTGAATCGATTGTTCTCAGTGATTATCAGCGTCCAAAGCCGCTCTATGAACCACAT
TACGTCAGGGCTCATGAGAGGAAAATGGCTCTAGATGTTTTGAGCGTTTCTATAGACAGT
ACTCCAAAGCAGAACAAAAACAGTGATAAAGTGATGACAGATTTTCGACCAACAGCTTCC
CTTCGACAAGTTTCTCTCTGGGATCTTGATGCTAACCTCATGATAAGACCAGTATCGGTT
ACGGGATTCGAGTTTCCTGCTGAAACTGAATTGTATGTTCGAATGGATTTCACAGTATAT
GTTGGGACTCTCACGCTGGCCTCTAAATCAACTACAAAGGTGAATGCACTTCATGGGAAA
TGGAACAAGGATATGTACACATTTGATTTGTATATGAAAGACATGCCGCCGTCTGCTGTA
TTGAGTGTTCGTGTATATTACGGAAAAGTTAGATTGAACAGTGAAGAGATTGAAATTGGA
TGGGTGAATATGTCACTAACAGACTGGAGAGATGAATTACGCCAAGGGCAATTTGTATTC
AATCTCTGGGCACCAGAACCATCAGCAAACAGAAGTCGAATTGGAGAAAATGGAGCCAAG
ATCGGTACGGCTGCAGCAGTGACCATCGAAATCTCAAGCTACGGAGGACGAGTAAGAATG
CCCAGTCAAGGACAGTACACATATCTTGTCGATCATCGTGTCAGTTGGACAGAAACAGTA
AATATTGTAGGAGATGATTATGAAGCTTGTATCAAAGATCCAGGTTACAAAAGACTTCAG
AAGCTCGTAAAGAAGCACGAGGAGGGAATCGAATTGTCTGAAGATGAACAACGGCATGTT
TGGTCATGGAGAAGATATATTCAAAAGCAAGAACCAGATCTTCTCATTATACTTTCTGAA
TTGAAGTTTGTATGGACAGATCGTGAAAACTTTTCCGAACTTTATGTAATGCTCGAAAAA
TGGAAACCTCCAAGTGTTGCTGCCGCACTGACGTTGCTTGGAAAACGATGTACAGATCGT
GTGATTCGAAAGTTTGCCGTTGAAAAACTGAACGAACAACTGAGCTCGGTGACTTTCCAT
CTGTTCCTACTTCCTCTCGTTCAAGCATTAAAATACGAACCACGTGCTCAATCAGAAGTT
GGTATGATGCTTTTGACTCGTGCACTCAGTGATTATCGAATCGGACATCGTCTCTTTTGG
TTACTTCGTGCTGAAATAGCAAGACTAAGAGACTGCGAAATGAAAAGTGAGGAATATCGA
CGAATTTCACTTCTGATGGAAGCATATCTACGCGGAAACGAAGAGCATATCAAGGTTATT
ATTCGACAAGTTGATATGGTGGACGAACTTACAAGAATTAGTTCACTAGTAAAAGGTTTA
CCCAAAGAAGCAGCAACAATGAGACTTCGTGATGAGCTCGAAGCAATCAGTCACAAAATG
GAAGATATGGATTCTCCTTTAGATCCTGTTTATAAGCTTGGCAAACTGCATTACGATAAG
GCGATCGTATTGGGAAGTGCTAAACAACCTCTACTACTTTCTTGGGATAATGCAAATCCA
AAAAGTGATCTACATCGTGAACATTGTGCAATGATTTTTAAAAATGGTGATGACCTCAGA
CAGGATATGCTCGTTCTTCAAGTACTTGAAGTTATGGACAATATTTGGAAGGCTGCTAAC
ATAGATTGCTGCCTTAGTCCTTACGGCGTACTTCCAATGGGAGAGATGATTGGAATTATT
GAAGTAGTGCCGAAGTGCAAAACTATATTTGAGATTCAAATTGGTTCTGGTTTTATGAAT
ACCGCAGTTCGAAGTATTGATTCGAAGTTCATGAATAAATGGATTCGAGAACAGTGTGGA
CTTGAAGATGAGAAAAAGAAAAAGAAAGATGAAAAAAAAGGAGGCACCAAGAAAGTGGAC
ACTGCACAAGCCACAAAGAGATACTTTGAAAGTGTGGATCGTTTTCTTTATTCATGTGTC
GGATATTCAGTTGCTACATATATCATGGGTATCAAAGACCGACACAGTGACAATCTAATG
TTGACAGAAGACGGAAAATTATTCCATATTGATTTTGGTCATATTTTGGGACACGGAAAA
ACAAAACTGGGTATTCAAAGAGATCGACAGCCATTCATTCTTACCGAACATTTCCTTACT
GTCATTCGATCAGGAAAATCTGTTGAAAGCAATTCACACGAAATTCAAAAGTTCAAAACT
CTTTGTATAGAAGCATATGAAGTGATGTGGAATAACAGGGATCTGTTCGTTTCTCTATTC
ACTTTGATGCTGGGAATGGAACTGCCTGAGTTGTCTACAAAAGAAGATTTAGATCATTTG
AAGAAAACACTGCACTGTAAAGGAGAAACCAAGGAAGAGGCAAGAAAGTTCTTTTCCGAT
GTCTACGAAGAAGCATTCAACGGATCTTGGTCAACAAAAACGAATTGGTTGTTCCACGCA
GTCAAACATTAT
>CBN03470 Cbre_Contig831 + [1:20699]  ( 42907 - 46839 ) CBN03470 + 1:1178  ( 1 - 1178 ) N   6159.43
ATGTCGATGGGCCGTAGTTCTTCAACTAATTTTCGCAACCGGACAGCAAGTCATGGTTCA
CGTGATTTGATTGCCGGGCATGGCCCAAGAAGACTCGCTCAGATGCATGCCAATATTTTA
CACCCTCAGTTACAAACCATGGTAGAGCAATGGCAAATGCGAGAACGTCCCTCATTGGAG
ACAGAAAATGGTAAAGGATCACTACTCTTGGAGACGGATGGAGTAGCTGATGAGCTGACT
CTTTGTCCTTTTGGCGAAGTTATCAGCGTCGTTTTTCCATGGTTTCTTGCAAACGTCCGA
GCGAGTCTCGATATGAAGCTATCCGATTTCAAGCATCAACTTTTCGAACAAATCGCACCA
ATGAAATGGGCTGGTTACTCAACTAAACCTCAAGATTATGTATTTCGACAGTTGAACAAC
TTTGGAGAAATCGAAGTAATATTCAATGATGATCAACCATTGTCAAAATTCGAGTTACAT
GGAACATTCCCAATGTTATTCCTGTTTCAACCAGATGGAATCAACAGAGACAAGGAATTG
ATGAGTGATATAAGTCATTGTCTCGGTTATTCACTCGATAGGTTAGAAGAAAGTCTCGAT
GAAGAACTCCGCCAGTTTCGTGCATCTCTTTGGTCACGCACAAAGAAAACATGTTTAGCT
CGAGGACAAGAAGGAACAAGCCACTACGCTTTCCCGGAAGAACAATTTTTATGCGTTTCT
GAACAATGCCCGAAAGATTTGGATTCAAAAGCCAAAGCAGCAAAACTCTATTATCAATTG
TATTGGAGGAAGAAAAAAGCAGAACAAACCAAAAGTATCGAAAAAATGTACAAAGTAGTA
ATTGATTTCGACTGTGATGAAACTCCTTATACTTTACTCATCAAGTTTGAAATCGAAGCG
CGTCGTTTACTTATGATCGACTCAGAAGACCATCCTGATGAAAAGTATATCCTCCAATTG
GCGGGAAGAACGACTTACATAACTAATCTAGATGTCAAGCTCACTTCTTACGACGGAGTT
CGTTCAGAATTAGAAAGCTATCGTTGTCCTGGATTTGTCATTTGTCGTGAATCGATTGTT
CTCAGTGATTATCAGCGTCCAAAGCCGCTCTATGAACCACATTACGTCAGGGCTCATGAG
AGGAAAATGGCTCTAGATGTTTTGAGCGTTTCTATAGACAGTACTCCAAAGCAGAACAAA
AACAGTGATAAAGTGATGACAGATTTTCGACCAACAGCTTCCCTTCGACAAGTTTCTCTC
TGGGATCTTGATGCTAACCTCATGATAAGACCAGTATCGGTTACGGGATTCGAGTTTCCT
GCTGAAACTGAATTGTATGTTCGAATGGATTTCACAGTATATGTTGGGACTCTCACGCTG
GCCTCTAAATCAACTACAAAGGTGAATGCACTTCATGGGAAATGGAACAAGGATATGTAC
ACATTTGATTTGTATATGAAAGACATGCCGCCGTCTGCTGTATTGAGTGTTCGTGTATAT
TACGGAAAAGTTAGATTGAACAGTGAAGAGATTGAAATTGGATGGGTGAATATGTCACTA
ACAGACTGGAGAGATGAATTACGCCAAGGGCAATTTGTATTCAATCTCTGGGCACCAGAA
CCATCAGCAAACAGAAGTCGAATTGGAGAAAATGGAGCCAAGATCGGTACGGCTGCAGCA
GTGACCATCGAAATCTCAAGCTACGGAGGACGAGTAAGAATGCCCAGTCAAGGACAGTAC
ACATATCTTGTCGATCATCGTGTCAGTTGGACAGAAACAGTAAATATTGTAGGAGATGAT
TATGAAGCTTGTATCAAAGATCCAGGTTACAAAAGACTTCAGAAGCTCGTAAAGAAGCAC
GAGGAGGGAATCGAATTGTCTGAAGATGAACAACGGCATGTTTGGTCATGGAGAAGATAT
ATTCAAAAGCAAGAACCAGATCTTCTCATTATACTTTCTGAATTGAAGTTTGTATGGACA
GATCGTGAAAACTTTTCCGAACTTTATGTAATGCTCGAAAAATGGAAACCTCCAAGTGTT
GCTGCCGCACTGACGTTGCTTGGAAAACGATGTACAGATCGTGTGATTCGAAAGTTTGCC
GTTGAAAAACTGAACGAACAACTGAGCTCGGTGACTTTCCATCTGTTCCTACTTCCTCTC
GTTCAAGCATTAAAATACGAACCACGTGCTCAATCAGAAGTTGGTATGATGCTTTTGACT
CGTGCACTCAGTGATTATCGAATCGGACATCGTCTCTTTTGGTTACTTCGTGCTGAAATA
GCAAGACTAAGAGACTGCGAAATGAAAAGTGAGGAATATCGACGAATTTCACTTCTGATG
GAAGCATATCTACGCGGAAACGAAGAGCATATCAAGGTTATTATTCGACAAGTTGATATG
GTGGACGAACTTACAAGAATTAGTTCACTAGTAAAAGGTTTACCCAAAGAAGCAGCAACA
ATGAGACTTCGTGATGAGCTCGAAGCAATCAGTCACAAAATGGAAGATATGGATTCTCCT
TTAGATCCTGTTTATAAGCTTGGCAAACTGCATTACGATAAGGCGATCGTATTGGGAAGT
GCTAAACAACCTCTACTACTTTCTTGGGATAATGCAAATCCAAAAAGTGATCTACATCGT
GAACATTGTGCAATGATTTTTAAAAATGGTGATGACCTCAGACAGGATATGCTCGTTCTT
CAAGTACTTGAAGTTATGGACAATATTTGGAAGGCTGCTAACATAGATTGCTGCCTTAGT
CCTTACGGCGTACTTCCAATGGGAGAGATGATTGGAATTATTGAAGTAGTGCCGAAGTGC
AAAACTATATTTGAGATTCAAATTGGTTCTGGTTTTATGAATACCGCAGTTCGAAGTATT
GATTCGAAGTTCATGAATAAATGGATTCGAGAACAGTGTGGACTTGAAGATGAGAAAAAG
AAAAAGAAAGATGAAAAAAAAGGAGGCACCAAGAAAGTGGACACTGCACAAGCCACAAAG
AGATACTTTGAAAGTGTGGATCGTTTTCTTTATTCATGTGTCGGATATTCAGTTGCTACA
TATATCATGGGTATCAAAGACCGACACAGTGACAATCTAATGTTGACAGAAGACGGAAAA
TTATTCCATATTGATTTTGGTCATATTTTGGGACACGGAAAAACAAAACTGGGTATTCAA
AGAGATCGACAGCCATTCATTCTTACCGAACATTTCCTTACTGTCATTCGATCAGGAAAA
TCTGTTGAAAGCAATTCACACGAAATTCAAAAGTTCAAAACTCTTTGTATAGAAGCATAT
GAAGTGATGTGGAATAACAGGGATCTGTTCGTTTCTCTATTCACTTTGATGCTGGGAATG
GAACTGCCTGAGTTGTCTACAAAAGAAGATTTAGATCATTTGAAGAAAACACTGCACTGT
AAAGGAGAAACCAAGGAAGAGGCAAGAAAGTTCTTTTCCGATGTCTACGAAGAAGCATTC
AACGGATCTTGGTCAACAAAAACGAATTGGTTGTTCCACGCAGTCAAACATTAT
>CBN03470 Cbre_Contig28 + [1:30720]  ( 214209 - 218141 ) CBN03470 + 1:1178  ( 1 - 1178 ) N   6144.00
ATGTCGATGGGCCGTAGTTCTTCAACTAATTTTCGCAACCGGACAGCAAGTCATGGTTCA
CGTGATTTGATTGCTGGGCATGGCCCTAGAAGACTCGCTCAGATGCATGTCAATATTTTA
CATCCTCAGTTACAAACCATGGTAGAGCAATGGCAAATGCGAGAACGTCCCTCATTGGAG
ACAGAAAATGGAAAAGGATCACTACTTTTGGAGACGGATGGAGTAGCTGATGAGCTGACT
CTTTGTCCTTTTGGCGAAGTTATCAGCGTCGTTTTTCCATGGTTTCTTGCAAACGTCCGA
GCCAGTCTCGATATGAAGCTATCCGATTTCAAGCATCAACTTTTCGAACAAATCGCACCA
ATGAAATGGGCTGGTTATTCAACTAAACCTCAAGATTATGTATTTCGACAGTTGAACAAC
TTTGGAGAAATCGAAGTAATATTCAATGATGATCAACCATTGTCAAAATTCGAGTTACAT
GGAACATTCCCAATGTTATTCCTGTTTCAACCAGATGGAATCAACAGAGACAAGGAATTG
ATGAGTGATATAAGTCATTGTCTCGGTTATTCACTCGATAGGTTAGAAGAAAGTCTCGAT
GAAGAACTCCGCCAGTTTCGTGCATCTCTTTGGTCACGCACAAAGAAAACATGTTTAGCT
CGAGGACAAGAAGGAACAAGCCACTACGCTTTCCCGGAAGAACAATTTTTATGTGTTTCT
GAACAATGCCCGAAAGATTTGGATTCAAAAGCCAAAGCAGCAAAACTCTATTATCAATTG
TATTGGAGAAAGAAAAAAGCAGAACAAACCAAAAGTATCGAAAAAATGTACAAAGTAGTA
ATTGATTTCGACTGTGATGAAACTCCTTATACTTTACTCATCAAGTTTGAAATCGAAGCG
CGTCGTTTACTTATGATCGACTCAGAAGACCATCCTGATGAAAAGTATATCCTCCAATTG
GCGGGAAGAACGACTTACATAACTAATCTGGATGTCAAGCTCACTTCTTACGACGGAGTT
CGTTCAGAATTAGAAAGCTATCGTTGTCCTGGATTTGTTATTTGTCGCGAATCGATTGTT
CTCAGTGATTATCAGCGTCCAAAGCCGCTCTATGAACCACATTACGTCAGGGCTCATGAG
AGGAAAATGGCTCTAGATGTTTTGAGCGTTTCTATAGACAGTGCACCAAAGCAGAACAAA
AACAGTGATAAAGTGATGACAGATTTTCGACCAACAGCTTCCCTTCGACAAGTTTCTCTC
TGGGATCTTGATGCTAACCTCATGATAAGACCAGTATCGGTTACGGGATTCGAGTTTCCT
GCTGAAACTGAATTGTATGTTCGAATGGATTTCACAGTATATGTTGGAACTCTCACGCTG
GCCTCTAAATCAACTACAAAGGTGAATGCACTTCATGGGAAATGGAACAAGGATATGTAC
ACATTTGATTTGTATATGAAAGACATGCCGCCGTCTGCTGTATTGAGTGTTCGTGTATAT
TACGGAAAAGTTAGATTGAACAGTGAAGAGACTGAAATTGGATGGGTGAACATGTCACTA
ACAGACTGGAGAGATGAATTACGCCAAGGGCAATTTGTATTCAATCTCTGGGCACCAGAA
CCATCAGCAAACAGAAGTCGAATTGGAGAAAATGGAGCCAAGATCGGTACAGCTGCAGCA
GTGACCATCGAAATCTCAAGCTATGGAGGACGAGTAAGAATGCCCAGTCAAGGACAATAC
ACATATCTTGTCGATCATCGTGTCAGTTGGACAGAAACAGTTAATATTGTTGGAGATGAT
TATGAAGCTTGTATTAAAGATCCAGGTTACAAGAGACTTCAGAAGCTCGTAAAGAAGCAC
GAGGAGGGAATCGAATTGTCTGAAGATGAACAACGGCATGTTTGGTCATGGAGAAGATAT
ATTCAAAAGCAAGAACCAGATCTTCTCATTATACTTTCTGAATTGAAGTTTGTATGGACA
GATCGTGAAAACTTTTCCGAACTTTATGTAATGCTCGAAAAATGGAAACCTCCAAGTGTT
GCTGCCGCATTGACGTTGCTTGGAAAACGATGTACAGATCGTGTGATTCGAAAGTTTGCC
GTTGAAAAACTGAACGAACAACTGAGCTCGGTGACTTTCCATCTGTTCCTACTTCCTCTC
GTTCAAGCATTAAAATACGAACCACGTGCTCAATCAGAAGTTGGTATGATGCTTTTGACT
CGTGCACTCAGTGATTATCGAATCGGACATCGTCTCTTTTGGTTACTTCGTGCTGAAATA
GCAAGACTAAGGGACTGCGAAATGAAAAGTGAGGAATATCGACGAATTTCACTTCTAATG
GAAGCATATCTACGCGGAAACGAAGAGCATATCAAGGTTATTATTCGACAAGTTGATATG
GTGGACGAACTTACAAGAATTAGTTCACTAGTAAAGGGTTTACCTAAAGAAGCAGCAACA
ATGAGACTTCGTGATGAGCTCGAAGCAATCAGTCACAAAATGGAAGATATGGATTCTCCT
TTAGATCCTGTTTATAAGCTTGGCAAACTGCACTACGATAAGGCGATCGTATTGGGAAGT
GCTAAACAACCTCTACTACTTTCTTGGGATAATGCAAATCCAAAAAGTGATCTACATCGT
GAACATTGTGCAATGATTTTTAAGAATGGTGATGACCTCAGACAGGATATGCTCGTTCTT
CAAGTACTTGAAGTTATGGACAATATTTGGAAGGCTGCTAACATAGATTGCTGTCTGAGT
CCTTACGGCGTACTTCCAATGGGAGAGATGATTGGAATTATTGAAGTAGTGCCGAAGTGC
AAAACTATATTTGAGATTCAAATTGGTTCTGGTTTTATGAATACCGCAGTTCGAAGTATT
GATTCGAAGTTCATGAATAAATGGATTCGAGAACAGTGTGGGCTTGAAGATGAGAAAAAG
AAAAAGAAAGATGAAAAAAAAGGAGGCACTAAGAAAGTTGACACTGCACAAGCCACAAAG
AGATACTTTGAAAGTGTGGATCGTTTTCTTTATTCATGTGTCGGATATTCAGTGGCTACA
TATATCATGGGTATCAAAGACCGACACAGTGACAATCTAATGTTGACAGAAGACGGAAAA
TATTTCCATATTGATTTTGGTCATATTTTGGGACACGGAAAAACAAAACTGGGTATTCAA
AGAGATCGACAGCCATTCATTCTTACTGAACATTTCCTTACTGTCATTCGATCAGGAAAA
TCTGTTGAAAGCAATTCACACGAAATTCAAAAGTTCAAAACTCTTTGTATAGAAGCATAT
GAAGTGATGTGGAATAACAGGGATCTTTTTGTTTCTCTATTCACTTTGATGCTGGGAATG
GAACTGCCTGAGTTGTCTACAAAAGAAGATTTAGATCATTTGAAGAAAACACTGCACTGT
AAAGGAGAAACCAAGGAAGAGGCAAGAAAGTTCTTTTCCGATGTCTACGAAGAAGCATTC
AACGGATCTTGGTCAACAAAAACGAATTGGTTGTTCCACGCAGTCAAACATTAT
>CBN25185 Cbre_Contig65 - [1:30720]  ( 303414 - 299950 ) CBN25185 + 1:548  ( 1 - 548 ) N   2447.03
ATGTCGATGACAAGTTTGTCAACGAAGTCACGACGACCGGAAGACATTATCATTGAAGGA
TGGCTGCACAAAAAAGGAGAACACATTCGGAATTGGCGACCAAGATATTTCATTCTCTTC
CACGATGGAGCTCTGTTAGGAACCTCTCAACGACTTTATGATCAAGGATGCAGCTGTGAG
GATTTATTACTTGTTTCGAATGAGTCATTCTACTTTCAGACTATGAAATTTGAAAAGCCT
CGTCCAAACATGTTTATGGTACGATGTCTCCAATGGACAACAATCATTGAGCGTACATTT
TTCGCCGAATCTTCAGAGGTACGCCAGAGGTGGATTGATGCTATTGAGGCCATATCTATG
AAACACAAAAACATTGGTAACGTGAATCAAGAGGAAATGATGGATACGAATCCTCCTCCA
AAGATTGATGAAGACGGTGAATTCGCAGGTGCAGCTCACGCTATAATGGGTCAGCCATCA
GCTCCTCCCGGAGAACATTCGAATATTGATTTCAAAGCTTCTATGATTAGTATTGCTGAT
ACAAGTGAAGCAGCTAAACGAGATAAAATTACTATGGAAGATTTCGATTTCCTGAAGGTT
CTTGGTAAAGGAACTTTCGGAAAAGTCATTCTTTGTAAAGAAAAACGATCTCAAAAGCTT
TATGCTATCAAGATTCTCAAAAAAGAAGTGATAATTGCACGTGAAGAAGTGGCTCACACA
TTAACTGAAAATCGAGTACTTCAGAGATGTAAACATCCTTTCCTGACGGAGCTGAAATAC
TCATTTCAAACGGATGATCGTCTCTGCTTCATCATGGAATTCGCCATCGGAGGTGACTTG
TATTATCATCTGAATCGTGAAGTCCAGATGAACAAAGAAGGGTTTTCGGAGCCGCGTGCT
CGTTTCTATGGAGCGGAAATCGTGCTTGCCCTTGGCTATCTTCATGCTAATAACATTGTT
TATCGCGACTTGAAGCTTGAAAACTTACTTCTCGACAAGGATGGTCATATTAAAATTGCC
GATTTTGGCTTGTGCAAAGAGGAAATCAAGTTTGGAGATAAAACGAGCACTTTTTGTGGA
ACTCCAGAGTATCTGGCTCCAGAGGTAGTATATTAAAAATCTTTGCTCATGAGAATAATT
ATTTAAGTACTGGAAGATAATGACTACGGTCGATGTGTTGATTGGTGGGGCGTCGGAGTC
GTGTTGTACGAAATGATGTGTGGACGGCTTCCATTTTATTCCAAAGATCATAATAAACTC
TTTGAACTCATCATGGTTGGAGATTTACGATTTCCTGGAAAGTTGAGTCAAGAAGCGAAA
ACACTGCTCCAGGGACTTCTCGTCAAGGATCCATTACAAAGAATGGGAGGAGGTCCTGAG
GATGCTCTCGAAATCTGCAGAGCAGAGTTTTTCCGTTCAGTCGACTGGGAAGCAATGTAC
CGCAAAGAAATTGAACCACCATACAAGCCAAATGTTCAATCAGAAACAGATACCAGCTAC
TTTGACAATGAGTTCACTTCTCAGCCAGTTCAACTCACTCCACCACATCGAAGTGGAGCT
CTTCCAACTGTCGACGAACAAGAAGAGATGCAGTCAAACTTCACGCAGTTCTCGTTCCAT
AACACGATCGGAAGCATCAACAGAATCCATGAAGCCAGCGAAGAGGGTGAAGACTATGAA
ATGGCT
>CBN21675 Cbre_Contig2 - [1:16384]  ( 34234 - 33093 ) CBN21675 + 1:189  ( 1 - 189 ) N   1064.42
ATGTCGAATGGGAATGTGAACAACCATCTCAGTGATCTAACCATAGAAAACCTCCAAAAT
CTACCCGGATTAGACGCTGTGAATCTCGATGATTTATTTGTTGACGACAAGATGAAACGA
TTAATCATTGACCTGCAAAGGCATTGGATCTCTGAGTACCATCTAGCACGACAGAAGGCG
CTAATGGATCTTGCCAAGAAGCTCCACGAAGACTTCAGCATGGATATGATCAGAACACGT
AATGATCTACAAGCTCAGTTTCAAATCGAACTTGCTCAAACAAAAGAGGATATAGAGAAA
CGACATGCTGAGATTTTGGCTGCTGAGAGGGAAAAGTTGATAGAAAAGCAGAAGAGAGAA
TTGTCAGCCGTGAGAAAGAAGCAGTGGTGTTTTTCGTGTGAAAATGAGGCTATCTACCAC
TGTTGCTGGAACACTTCTTACTGTAGTGTGAACTGTCAACAAGGACACTGGCAAGCTCAT
CGGAAGTATTGCCGTAGAAAGAAGGGTAATGCAGCAAGAGAAGCCGCTCAGTTGGCCCGT
GATATGATGCCGTCTTCAAGCAGTAAT
>CBN30581 Cbre_Contig327 - [1:16384]  ( 48299 - 44928 ) CBN30581 + 1:726  ( 1 - 726 ) N   3714.27
ATGAGGACAGAGCACCTTGTCTTCTTCCTCTTATTGGTGATAGAAGTATCTTCAATCGAC
AAAATCACCAAGACACGGGCTCATACTCTTATCACAACAAAAGTAATTCCAGCACTTCTG
AAGAAAAAAGTGACGAATTTGAATTATGGAAACTTACGTTTGTGTGCTTGCACAACAGGA
ATCGGATGTAGCGAAAAGACACAAGGATGGATTCCCGAAATGCAACTTAAAATGAGTCGA
GACGAAAGACGCTTATTTGCGAATACTTGTGTAACAGATGGAGACTGTTATCAGAATGCA
CATCCACCACCAATCATGCCGGTTTTTGGTTGCATTGACTCAACTCATAAACGTTCTCTC
AGCGAAGTTTTGGACTTTCATTTCCAGGCTTCAGCCACCTGTAGAAATATTACTAGTGGT
AGAAGAACAAGCTATTGGATCTGCTGTGACAATCAACATTTCTGTGCCAATGAAACCACA
ATACAATTACCATTGAATGAAGAATCTGCATTACCTGGTTGGGCGATAGGGGGGATTATT
GCCGGGATACTCTTTTTGATAGCACTCGCAGGTGGATGTTTTTATTGCTGTTGGAAATAC
AAGTCAATATACATTGTTCCTTCTAAGAATATGAATCTCTTGAATTCATATCTCAGGAAT
AATACAACATCATCCAGAGACATTGAAATGAACTGTCACGACAATGAACAAACTCCAATA
ATCAATGCAACCCTTCCCGACGTAGTTCCGGATGAAGAACAAACTAGCGTTGTGAACGGA
GAAGACAACACACAAAGCACTTTTCTTGGAGACAGTGTACATGCTCCTGATCCAGCTACA
AAAGAAGATCCAGATCCAGTTCAACCTCCAGTTCAAGAACCAGATGAAGCTCCGGCTCAA
GTCACAAGTTTAAACCAACTTGAAAAAGACGGAGTCCCCCAGAAAACTATCAAATTTCTG
AAAGTGCTTGAAGATACTGATAGTGGTTCTGGAACTGGTCCAGCACGACTCCAAAAGATA
ACAATTAGTAAACAAATAACGAATCTGCAACCATGTGGATCTGGTAGATTTGGAGCTGTT
TCCTGGGGAATATATAAAGGAGAACAAGTTGCTGTGAAAGTATTCAGAACAGCCGAAGAT
GCATCATTCAATGCAGAAGTTCATGTGTTTGAAACAAGAATGTTACGCCACCCAAATGTT
CTTCGATATATCGGAAGTGATCGAGTAGACAATTTGATGTCTGTCGATTTGTGGATCATC
ACAGAATATCAACCGAATGGATCACTTCATGACTTTCTCAAAACTCGCGTCGTCGACATG
CGTCTACTTTTTAAACTCGTCAGATCCATGGCAAGTGGCCTCAATTTCCTACATCAAATA
AACGAAGGAAACCAGAGCGGCTCAAAAAAACCGCCAATTGCTCACAGAGATCTCAAAAGT
AGAAACATCATGGTGAAAAGAGATTTGACATGTGCCATCGGAGATTTTGGTTTATCATTG
CCTCTTCCTGCTGACAGGGTCATTCCAGAAAAGGTTATTGATAGAGCATATCATTGTGGA
ACAATGAGGTATCTCGCTCCAGAAATTTTGAACCGTTCGATGAATTCAACGGTTTTTGAA
AACTACCTTGTTGCTGATATGTATTCACAATCCTTAGTCATTTGGGAAGTTTTATGTCGT
CTTGAAGTTGATGGAATTGATGCAAAAACTGGAGACGAGAATACAATTCCATATGGAGAT
TGTATACGCAGAGAACCCGTTGCAGAGGATATGGTGAAGGTTGTTTGCACTTGGAAGTTG
AGACCTACTCTGGATCCAGAATGGTTCAATAACGAGATCATTTCAAAGCTTGTCAATTTC
TTGATCACGTGTTGGAGTGAAAATCCAAGTGCAAGAATGACTGCATATCAAGGGAAAAGG
TTTTTGGATGAGTTGTATATTGAATATCGTGTAAAAGAAACGATGAAGAGTTCAAGTACA
GAAAGCTCAGCAGTTGTAGAAGGAGAAGACGAAGAAGAGAAAGTGTCAGAAGAAGTTAAA
ACAGAAGAAAATGCAACTGCAGTAATACCGTTAGAAATGGCTGCACCGCAGGAAATTCAC
TCAAACGATCAAGAATTGAATGAGAATAAAAACAAGGATTTTGTGGTCCCAGAAGATGCC
GCAAAACCACTTCTTGAT
>CBN30581 Cbre_Contig365 - [1:16384]  ( 71339 - 67974 ) CBN30581 + 1:726  ( 1 - 726 ) N   3600.59
ATGAGGACAGAGCACCTTGTCTTCTTCCTCTTATTGGTGATAGAAGTATCTTCAATTGAC
AAAATCACCAAGACACAGGCTCATACTCTTATCACAACAAAAGTAATTCCAGCACTTCTG
AAGAAAAAAGTGACGAATTTGAATTATGGGAACTTACGTTTGTGTGCTTGCACAACAGGA
ATCGGATGTAGCGAAAAGACACAAGGATGGATTCCCGAAATGCAACTCAAAATGAGTCGA
GACGAGAGACGCTTATTTGCGAATACTTGTGTAACAGATGGAGACTGTTATCAAAATGCA
CATCCACCACCAATCATGCCAGTTTTTGGTTGTATTGACTCAACTCATAAACGCTCTCTC
AGCGAAGTTTCGGACTTTCATTTCCAGGCTTCAGCCACCTGTAGAAATATTACTAGTGGT
AGAAGAACAAGCTATTGGATCTGCTGTGACAATCAACATTTCTGTGCCAATGAAACCACA
ATACAATTACCACTAAATGAAGAATCTGCATTACCTGGTTGGGCGATAGGGGGGATTATT
GCCGGGATACTCTTTTTGATAGCACTCGCAGGTGGATGTTTTTATTGTTGTTGGAAATAC
AAGTCAATATACATTGTTCCTTCTAAGAATATGAATCTCTTGAATTCATATCTCAGGAAC
AATACCACATCATCCAGAGACATTGAAATGAACTGTCACGACAATGAACAAACTCCAATA
ATCAATGCCACTCTTCCCGATGTAGTTCCGGATGAAGAACAAATTAGCGTTGTGAACGGA
GAAGACAACACACAAAGCACTTTTCTTGGAGACAGTGTACATGCTCCTGATCCAGTTGCA
AAAGAAGATCCAGATCCAGTTCAACTTCCAGTTCAAGTACCAGATGAAGCTCCGGCTCAA
GTCACAAGTTTAAACCAACTTGAAAAAGACGGAGTCCCACAGAAAACTATCAAATTTCTG
AAAGTGCTTGAAGATACTGATAGTGGTTCTGGAACTGGTCCAGCACGACTCCAAAAGATA
ACAATTAGTAAACAAATAACGAATCTGCAACCATGTGGATCTGGTAGATTTGGAGCTGTT
TCCTGGGGAATATATAAAGGAGAACAAGTTGCTGTGAAAGTATTCAGAACAGCCGAAGAT
GCATCATTCAATGCAGAAGTTCATGTGTTTGAAACAAGAATGTTACGCCACCCAAATGTT
CTTCGATATATCGGAAGTGATCGAGTAGACAATTTGATGTCCGTTGATTTGTGGATCATC
ACAGAATATCAACCGAATGGATCACTTCATGACTTTCTCAAAACTCGTGTCGTCGACATG
CGTCTACTTTTTAAACTCGTAAGATCCATGGCAAGTGGCCTCAATTTCCTACATCAAATA
AACGAAGGAAACCAGAGTGGCTCAAAAAAACCGCCAATTGCTCACAGAGATCTCAAAAGT
AGAAACATCATGGTGAAAAGAGATTTAACATGTGCCATCGGAGATTTTGGTTTATCATTG
CCTCTTCCTGCTGACAGGGTCATTCCAGAAAAGGTTATTGATAGAGCATATCATTGTGGA
ACAATGAGGTATCTCGCTCCAGAAATTTTGAACCGTTCGATGAATTCAACGGTTTTTGAA
AACTACCTTGTTGCTGATATGTATTCACAATCCTTAGTCATTTGGGAAGTTTTATGTCGT
CTTGAAGTTGATGGAATTGATGCCAAAACTGGAGACGAGAATACAATTCCTTATGGAGAC
TGTATACGCAGAGAACCCGTAGCAGAGGATATGGTGAAGGTTGTTTGTACTTGGAAGTTG
AGACCTACTTTGGATCCAGAATGGTTCAATAACGAGATCATTTCAAAGCTTGTGAACTTC
TTGATCACGTGTTGGAGTGAAAATCCAAGTGCAAGAATGACTGCATATCAAGGGAAAAGG
TTTTTGGATGAGTTGTATATTGAATATCGTGTGAAAGAAACGATGAAGAGTTCAAGTACA
GAAAGCTCAGCAGCTGCAGAAGGAGAAGACGAAGAAGAGAAAGTGTCAGAAGAAGTTAAA
ACAGAAGAAAAAGCAACTGAAGTAATACCGTTAGAAATGGCTGCACCACAGGAAATTCAC
TCAAACGATCAAGAATTGAATGAGAATCAGAACGGGGATTTCGTGGTCCCAGAAGATGCC
GCAAAACCACTTCTTGAT
>CBN04031 Cbre_Contig365 - [1:16384]  ( 71339 - 67974 ) CBN04031 + 1:726  ( 1 - 726 ) N   3659.07
ATGAGGACAGAGCACCTTGTCTTCTTCCTCTTATTGGTGATAGAAGTATCTTCAATTGAC
AAAATCACCAAGACACAGGCTCATACTCTTATCACAACAAAAGTAATTCCAGCACTTCTG
AAGAAAAAAGTGACGAATTTGAATTATGGGAACTTACGTTTGTGTGCTTGCACAACAGGA
ATCGGATGTAGCGAAAAGACACAAGGATGGATTCCCGAAATGCAACTCAAAATGAGTCGA
GACGAGAGACGCTTATTTGCGAATACTTGTGTAACAGATGGAGACTGTTATCAAAATGCA
CATCCACCACCAATCATGCCAGTTTTTGGTTGTATTGACTCAACTCATAAACGCTCTCTC
AGCGAAGTTTCGGACTTTCATTTCCAGGCTTCAGCCACCTGTAGAAATATTACTAGTGGT
AGAAGAACAAGCTATTGGATCTGCTGTGACAATCAACATTTCTGTGCCAATGAAACCACA
ATACAATTACCACTAAATGAAGAATCTGCATTACCTGGTTGGGCGATAGGGGGGATTATT
GCCGGGATACTCTTTTTGATAGCACTCGCAGGTGGATGTTTTTATTGTTGTTGGAAATAC
AAGTCAATATACATTGTTCCTTCTAAGAATATGAATCTCTTGAATTCATATCTCAGGAAC
AATACCACATCATCCAGAGACATTGAAATGAACTGTCACGACAATGAACAAACTCCAATA
ATCAATGCCACTCTTCCCGATGTAGTTCCGGATGAAGAACAAATTAGCGTTGTGAACGGA
GAAGACAACACACAAAGCACTTTTCTTGGAGACAGTGTACATGCTCCTGATCCAGTTGCA
AAAGAAGATCCAGATCCAGTTCAACTTCCAGTTCAAGTACCAGATGAAGCTCCGGCTCAA
GTCACAAGTTTAAACCAACTTGAAAAAGACGGAGTCCCACAGAAAACTATCAAATTTCTG
AAAGTGCTTGAAGATACTGATAGTGGTTCTGGAACTGGTCCAGCACGACTCCAAAAGATA
ACAATTAGTAAACAAATAACGAATCTGCAACCATGTGGATCTGGTAGATTTGGAGCTGTT
TCCTGGGGAATATATAAAGGAGAACAAGTTGCTGTGAAAGTATTCAGAACAGCCGAAGAT
GCATCATTCAATGCAGAAGTTCATGTGTTTGAAACAAGAATGTTACGCCACCCAAATGTT
CTTCGATATATCGGAAGTGATCGAGTAGACAATTTGATGTCCGTTGATTTGTGGATCATC
ACAGAATATCAACCGAATGGATCACTTCATGACTTTCTCAAAACTCGTGTCGTCGACATG
CGTCTACTTTTTAAACTCGTAAGATCCATGGCAAGTGGCCTCAATTTCCTACATCAAATA
AACGAAGGAAACCAGAGTGGCTCAAAAAAACCGCCAATTGCTCACAGAGATCTCAAAAGT
AGAAACATCATGGTGAAAAGAGATTTAACATGTGCCATCGGAGATTTTGGTTTATCATTG
CCTCTTCCTGCTGACAGGGTCATTCCAGAAAAGGTTATTGATAGAGCATATCATTGTGGA
ACAATGAGGTATCTCGCTCCAGAAATTTTGAACCGTTCGATGAATTCAACGGTTTTTGAA
AACTACCTTGTTGCTGATATGTATTCACAATCCTTAGTCATTTGGGAAGTTTTATGTCGT
CTTGAAGTTGATGGAATTGATGCCAAAACTGGAGACGAGAATACAATTCCTTATGGAGAC
TGTATACGCAGAGAACCCGTAGCAGAGGATATGGTGAAGGTTGTTTGTACTTGGAAGTTG
AGACCTACTTTGGATCCAGAATGGTTCAATAACGAGATCATTTCAAAGCTTGTGAACTTC
TTGATCACGTGTTGGAGTGAAAATCCAAGTGCAAGAATGACTGCATATCAAGGGAAAAGG
TTTTTGGATGAGTTGTATATTGAATATCGTGTGAAAGAAACGATGAAGAGTTCAAGTACA
GAAAGCTCAGCAGCTGCAGAAGGAGAAGACGAAGAAGAGAAAGTGTCAGAAGAAGTTAAA
ACAGAAGAAAAAGCAACTGAAGTAATACCGTTAGAAATGGCTGCACCACAGGAAATTCAC
TCAAACGATCAAGAATTGAATGAGAATCAGAACGGGGATTTCGTGGTCCCAGAAGATGCC
GCAAAACCACTTCTTGAT
>CBN04031 Cbre_Contig327 - [1:30720]  ( 48299 - 44928 ) CBN04031 + 1:726  ( 1 - 726 ) N   3654.65
ATGAGGACAGAGCACCTTGTCTTCTTCCTCTTATTGGTGATAGAAGTATCTTCAATCGAC
AAAATCACCAAGACACGGGCTCATACTCTTATCACAACAAAAGTAATTCCAGCACTTCTG
AAGAAAAAAGTGACGAATTTGAATTATGGAAACTTACGTTTGTGTGCTTGCACAACAGGA
ATCGGATGTAGCGAAAAGACACAAGGATGGATTCCCGAAATGCAACTTAAAATGAGTCGA
GACGAAAGACGCTTATTTGCGAATACTTGTGTAACAGATGGAGACTGTTATCAGAATGCA
CATCCACCACCAATCATGCCGGTTTTTGGTTGCATTGACTCAACTCATAAACGTTCTCTC
AGCGAAGTTTTGGACTTTCATTTCCAGGCTTCAGCCACCTGTAGAAATATTACTAGTGGT
AGAAGAACAAGCTATTGGATCTGCTGTGACAATCAACATTTCTGTGCCAATGAAACCACA
ATACAATTACCATTGAATGAAGAATCTGCATTACCTGGTTGGGCGATAGGGGGGATTATT
GCCGGGATACTCTTTTTGATAGCACTCGCAGGTGGATGTTTTTATTGCTGTTGGAAATAC
AAGTCAATATACATTGTTCCTTCTAAGAATATGAATCTCTTGAATTCATATCTCAGGAAT
AATACAACATCATCCAGAGACATTGAAATGAACTGTCACGACAATGAACAAACTCCAATA
ATCAATGCAACCCTTCCCGACGTAGTTCCGGATGAAGAACAAACTAGCGTTGTGAACGGA
GAAGACAACACACAAAGCACTTTTCTTGGAGACAGTGTACATGCTCCTGATCCAGCTACA
AAAGAAGATCCAGATCCAGTTCAACCTCCAGTTCAAGAACCAGATGAAGCTCCGGCTCAA
GTCACAAGTTTAAACCAACTTGAAAAAGACGGAGTCCCCCAGAAAACTATCAAATTTCTG
AAAGTGCTTGAAGATACTGATAGTGGTTCTGGAACTGGTCCAGCACGACTCCAAAAGATA
ACAATTAGTAAACAAATAACGAATCTGCAACCATGTGGATCTGGTAGATTTGGAGCTGTT
TCCTGGGGAATATATAAAGGAGAACAAGTTGCTGTGAAAGTATTCAGAACAGCCGAAGAT
GCATCATTCAATGCAGAAGTTCATGTGTTTGAAACAAGAATGTTACGCCACCCAAATGTT
CTTCGATATATCGGAAGTGATCGAGTAGACAATTTGATGTCTGTCGATTTGTGGATCATC
ACAGAATATCAACCGAATGGATCACTTCATGACTTTCTCAAAACTCGCGTCGTCGACATG
CGTCTACTTTTTAAACTCGTCAGATCCATGGCAAGTGGCCTCAATTTCCTACATCAAATA
AACGAAGGAAACCAGAGCGGCTCAAAAAAACCGCCAATTGCTCACAGAGATCTCAAAAGT
AGAAACATCATGGTGAAAAGAGATTTGACATGTGCCATCGGAGATTTTGGTTTATCATTG
CCTCTTCCTGCTGACAGGGTCATTCCAGAAAAGGTTATTGATAGAGCATATCATTGTGGA
ACAATGAGGTATCTCGCTCCAGAAATTTTGAACCGTTCGATGAATTCAACGGTTTTTGAA
AACTACCTTGTTGCTGATATGTATTCACAATCCTTAGTCATTTGGGAAGTTTTATGTCGT
CTTGAAGTTGATGGAATTGATGCAAAAACTGGAGACGAGAATACAATTCCATATGGAGAT
TGTATACGCAGAGAACCCGTTGCAGAGGATATGGTGAAGGTTGTTTGCACTTGGAAGTTG
AGACCTACTCTGGATCCAGAATGGTTCAATAACGAGATCATTTCAAAGCTTGTCAATTTC
TTGATCACGTGTTGGAGTGAAAATCCAAGTGCAAGAATGACTGCATATCAAGGGAAAAGG
TTTTTGGATGAGTTGTATATTGAATATCGTGTAAAAGAAACGATGAAGAGTTCAAGTACA
GAAAGCTCAGCAGTTGTAGAAGGAGAAGACGAAGAAGAGAAAGTGTCAGAAGAAGTTAAA
ACAGAAGAAAATGCAACTGCAGTAATACCGTTAGAAATGGCTGCACCGCAGGAAATTCAC
TCAAACGATCAAGAATTGAATGAGAATAAAAACAAGGATTTTGTGGTCCCAGAAGATGCC
GCAAAACCACTTCTTGAT
>s1439 Cbre_Contig97 + [1:30720]  ( 373907 - 377395 ) s1439 + 1:544  ( 1 - 544 ) N   1996.10
TATCTCATGAAAGTTATCTCAGATCTTCTTCGTTTTATGATCACTCGATCTCCACAAAAC
TTGGCCGAAAACATCTGTTATGCTGATGATGAACTTGCCAGTGAAACATACTTTTCAACA
ATTGAAAGCATTCTTGCAACGAACAATATTGCAATCAAGGAACATTTGAAACTTAGAAAA
GGAGAGAGCAGTCAGAATATTTCCAACAGAATCAAAATTTTCCAGCCATCAGCAAGAGTT
CTTCTTCTATTCCTTGGAAACAATATTGATGACTATTCTGAATTCATGCTTGGAATGCAG
TTGAATAACTACACAACAGAAGAGTACACTCCAGTTGTTGTTATTTCGAGGAACTCTTTG
GATCCAAACTTCCCTTGGCAAAATGATGCTGCGAAGGCTGTTTTAGTTTTCGAAGTAATC
CAAAACAAAAACAAAACTTTGTTTATCTTCGAAATATTTCGTAAAGCTTGTTCTAATTAG
ATATTAACGTAGTCGTCCAGCCGACTGGTTGAAAATACTCTAAGTTACGACGTGGTTTTG
GTGGATAAAACACAGTCGACCACCAACTACATCACCAGTTTGGGAATAGTGTCAGCTAAC
AAAAGGTGTCCTCGATTGGCATGTCTACACTTCGTTCTGAATTCAACAGCTTCTCATTTA
TTTGAACTTCCAAAAGACGTACCACTTTGTGGTTTCCATGGAGAAATCTGTGATCAAACT
GGTGTCATCTATGCTATTATTATCGTTGTGGTTATCATCACACTTGGAGTTCATATTGAA
ATCGGATATACTTTCAGTATTACCAATGGTAAAGGTAGATCAATCAGTAATCCTTGGTTA
ATTCCATTCAATGACCTAAGATTCATTGACCTAACGAATACAGATGGGAGTCATCAAATG
TCTCTGCAGAGTCTTCAGGAACGATTAGAAGAGCGTAACCATCTGAGAGTTCTTTCAAGA
AATAAACTACTGGCAACTGTGGAACAAAACTACGTGCTTGTTGATAAATTCGTGGTTCGA
GACAAAATACGATATGACAAAACTGACATCAATATACTTTATCAGATGAGATCACATTTA
CAACATGATAATTTGAATAATTTCATGGGCCTATCGTTTGATAGAGCATCTCATATCTAT
ATCGTTTGGTTTCAATGTTTTCGAGGAAGTTTACATGATCACATCTTCACAACTAAATCA
AGAAGAGAAACGGCGACAAACTTTGAAGGAGCATTTCTTCGTGATATTCTGAAAGGATTG
GATTATTTGCATACGAGTCCACTGGAATTTCATGGAAATTTGTCACTTTACAACTGTATG
CTCGATTCTCATTGGATTGTTAAACTTGCTGGTTTCGGTGGAATCATCTTCTCTTTTGAA
AAACTGTATTTCTCCATTTCCAAGTTTCTATTTCTAATGAAAATTAGGTCACATCGATCA
AAAAGATTATCTGCACGTTGTTCTTTATCAGGAGCACATTCTTTCTTATCAGTTTTAAAT
GCTCCACCTCTCAAAAATGTCAGTTTTTATGAACTGTTTCATATGGCTCTTCATTCTGTT
TCTTCTAGTTTTCTTAGAATTCAGAACTTTTGCTTTTTGTACCTGGTCGTGGCTCACAGA
GCACGACTTCATAATTCTTTGCTCAAGGCACGCACACACCCGGAC
>s1439 Cbre_Contig97 + [1:30720]  ( 361085 - 368192 ) s1439 + 1:544  ( 3 - 544 ) N   1342.33
ATGAAAGTTATCTCAGATCTTCTTCGCTTTGCCAACCTAACAATGATCACTCGATCTCCA
CAAAACTTGGCCGAAAACATCGTGGCTATTCTTCGAGGCTTCGAATGGGCACAAGTAGGA
GCAGTACTGTGTGAAGAGTGTTATGCTGATGATGATCTTGCCAGTGAAACTTACTTTTCA
ACAATTGAAAGCATTCTTGCAACGAACAATATTGCAATCAAGGAACATTTGAAGCTTAGA
AAAGGAGAGAGCAGTCAGAATATTTCCAACGGAATCAAAATTTTCCAGCCATCAGCAAGA
GTTCTTCTTCTATTCCTTGGAAACAATATTGATGACTATTCTGAATTCATGCTTGGAATG
CAATTGAATAACTACACAACAGAAGAGTACACACCAGTTATTGTTATTTCTAGAAACTCC
TTGGATCCAAACTTCCCTTGGCAAAATGATGCTGCGAAGGCTGTTTTATATTTTGAAGTA
AGCCACAACAAAAACAAAACTTTGTTTATCTTTAAAGTATTTTGTAAAGCTTCTTCTAAT
TAAAGATTAACGTAGTCGTACAGCCGACTGGTTGAAAATACTCTAATTGGATTAAAAAGG
TACGACGTGGTTTTGGTGGATAAAACACAGTTCAACACCAACTACATCACCAGTTTGGGA
ATAGTGTCAGCTAACAAAAGGTGTCCTCGATTGGCATGTCTTCACTTCGTTCTGAATTCA
ACAGCTTCTCATTTATTTGAACTTCCAAAAGACGTACCACTTTGTGGTTTCCATGGAGAG
ATATGCGATCAAACTGGTGTCATCTATGCTATTATTATCGTTGTGGTTATCATCACACTT
GGAGTTGATATTGAAATTGGATATACTTTCAGTATTACCAATGGTAAAGGTAGATCAATC
AGTAATCCTTGGTTAATTCCATTCAATGACCTAAGATTCATTGACCTAACGAATACAGAT
GGGAGTCATCAAATGTCTCTGCAGAGTCTTCAGGAACGATTAGAAGAGCGTAACCATCTG
AGAGTTCTTTCAAGAAATAAACTACTGGCAACTGTGGAACAAAACTACGTGCTTGTTGAT
AAATTCGTGGTTCGAGACAAAATACGATATGACAAAACTGACATCAATATACTTTATCAG
ATGAGATCACATTTACAACATGATAATTTGAATAATTTCATGGGTTTATCTTTTGATAGA
GCATCTCATATCTATATCGTTTGGTTTCAATGTTTCCGAGGAAGTTTACATGATCATATC
TTCACAACTAAATCAAGAAGAGAAACGGCGACGAATTTTGAAGGAGCATTTCTTCGTGAT
ATTCTGAAAGGATTGGATTATTTGCATACGAGTCCATTGGAATTTCATGGAAATTTGACA
CTTTACAACTGTATGCTCGATTCTCATTGGATTGTTAAACTTGCTGGTTTCGCTCTAGTG
ATTTTCAGATCTGATTTTCATCTGAATTTTTCAAGCATTCAAGTGGTAATGCTTCTTTGG
ACAAAATACCATGGCTCTCATTATTTGTGTCGCTCCGATTGTGTGGGGATTCTCCGCTTG
GTGGCTTCTATTGAATCTCCCATTCCACGTTATTCTATTTGGCGTCAGTTTTATGCAACA
ATTCTACTCGAAGCTGTTCATGAAAGTCGTCAATCAAATCGTCATGAACGTAAGAGTGTT
TTTTTGTTTCATAGAACACACTGTCAAAATTTCAGCCAA
>s1436 Cbre_Contig97 + [1:16384]  ( 361035 - 370969 ) s1436 + 1:1080  ( 1 - 1080 ) N   4853.54
ATGGGACCCACATGTTCAGCTAATCTTCTTCGCTTTGCCAACCTAACAGCAGAAATCCAA
GCACTTGAAATAAACATTCTGAAGGGGTATCCCTATGAACATCCAACAATGATTGATATG
ATCACTCGATCTCCACAAAACTTGGCCGAAAACATCGTGGCTATTCTTCGAGGCTTCGAA
TGGGCACAAGTAGGAGCAGTACTGTGTGAAGAGTGTTATGCTGATGATGATCTTGCCAGT
GAAACTTACTTTTCAACAATTGAAAGCATTCTTGCAACGAACAATATTGCAATCAAGGAA
CATTTGAAGCTTAGAAAAGGAGAGAGCAGTCAGAATATTTCCAACGGAATCAAAATTTTC
CAGCCATCAGCAAGAGTTCTTCTTCTATTCCTTGGAAACAATATTGATGACTATTCTGAA
TTCATGCTTGGAATGCAATTGAATAACTACACAACAGAAGAGTACACACCAGTTATTGTT
ATTTCTAGAAACTCCTTGGATCCAAACTTCCCTTGGCAAAATGATGCTGCGAAGGCTGTT
TTGTTTGATAAAACTATCATTATCCATAACAATTGCTATGATCAGAACAAAATCTCATCA
TTCCTCTCAAATTACAAGTTTTCATCAATAGACGAAACTATAATATCGCTTCAAATGTAC
GAAGGATATCATCTACTTGGATACTATCTCTACACTGCATCAACTAACACAACTCTTTTC
AATTACAATGCACCCGAGAAAGCAGTCTCATCAATGGATATTCATGGACCTTTCGGAGAT
ATTTATATCAATACAAATGGACAGAGAGTTGCAGGGTACGACGTGGTTTTGGTGGATAAA
ACACAGTTCAACACCAACTACATCACCAGTTTGGGAATAGTGTCAGCTAACAAAAGGTGT
CCTCGATTGGCATGTCTTCACTTCGTTCTGAATTCAACAGCTTCTCATTTATTTGAACTT
CCAAAAGACGTACCACTTTGTGGTTTCCATGGAGAGATATGCGATCAAACTGGTGTCATC
TATGCTATTATTATCGTTGTGGTTATCATCAGTTTTCTTATCATGCTCTACGCAGCACTT
CGAAAATGTATTACCAATGGTAAAGGTAGATCAATCAGTAATCCTTGGTTAATTCCATTC
AATGACCTAAGATTCATTGACCTAACGAATACAGATGGGAGTCATCAAATGTCTCTGCAG
AGTCTTCAGGAACGATTAGAAGAGCGTAACCATCTGAGAGTTCTTTCAAGAAATAAACTA
CTGGCAACTGTGGAACAAAACTACGTGCTTGTTGATAAATTCGTGGTTCGAGACAAAATA
CGATATGACAAAACTGACATCAATATACTTTATCAGATGAGATCACATTTACAACATGAT
AATTTGAATAATTTCATGGGTTTATCTTTTGATAGAGCATCTCATATCTATATCGTTTGG
TTTCAATGTTTCCGAGGAAGTTTACATGATCATATCTTCACAACTAAATCAAGAAGAGAA
ACGGCGACGAATTTTGAAGGAGCATTTCTTCGTGATATTCTGAAAGGATTGGATTATTTG
CATACGAGTCCATTGGAATTTCATGGAAATTTGACACTTTACAACTGTATGCTCGATTCT
CATTGGATTGTTAAACTTGCTGGTTTCGGTGTGAATCATCTACTTATCAAATGGAAAGCC
AGCGGTCAAATTTTCACAGATGATCACACACCNNNNNNNNNNNNNNNNNNNNNNNNNNNN
NNNNNNNNNNNNNNNNNNNNNNNNNNNNNNNNNNNNNNNNNNNNNNNNNNNNNNNNNNNN
NNNNNNNNNNNNNNNNNNNNNNNNNNNNNNNNNNNNNNNNNNNNNNNNNNNNNNNNNNNN
NNNNNNNNNNNNNNNNNNNNNNNNNNNNNNNNNNNNNNNNNNNNNNNNNNNNNNNNNNNN
NNNNNNNCAGGGTCCTGCAATGAATGGTTCTCCTCTGAAGTTTGTTCCCTTCCTGCAATA
ATTGGAAGAGGTGTCAAAGGAGCTGCAGTTCCATTCTATTCTGCATATTTTCAAGCAATT
GAATTCGCAATCAAAAAGATCTTCTATGTGCACATTGAGGCAGCTAAATGGGCTTTGAAT
AAAGTGAATCCAGTTATCGAGGAAATCAAAAAAGCAAAATCAATACGTGCAGAATACCAA
TCCACTGATGATGGGAAACCGAATGCAGCAGATGACACAACTGCTAATTTGAGGGCAAGT
ATCAAGAAGAGTTTGATGAATATTGTGAACGTCTATATTCGAATCATCAACAACACACTG
TCAAAATTTCAGCCAATGAAGTTTCCATTCCCACCACCATATACTGTTCACTCGCCGGCT
CCAGAACAATTGAGAACACTCCCAAATGTAATTGAGACAGCCGATCCACTCTTAAAAATG
TTCGCATTTCACGATCTTCGCACAATTGCTTGGGAAGATGAGCAACGCCGTGTAGATGTG
TTCTCGCTGTCTCAACCTGGAAAACATCCACGTAATTGGAAAGCAGTCTCCCTTCCATGT
GTTCATATGCTCGACGAACTTTGCTCAAGGATGACCGTGGCTGCTGCACGTCTGGTTGGA
TACTCATGGGATGATCATGATGTGGAGACCGAAGAAGTTCCAAGAGATGCACTCATGATG
CCAAGAAAGATGCGTGAAATGGCTTATCGTGGAGCAGGACAGAGCCGCCAGCAGAAAACT
ATAGCTCCGATTCGCACTCTCAACACCCAAAACATTGGATTGTTCGCAAAAATCAGCAAT
TTCATGGGACTCAATGCAAAAGAGAAACTTGTTATCTCTCGTTACGATGCTCAAATGAAT
GCATATGCAGCTGAAGCATTGTACATGTTGGTGGTCGACTCAATGGGAGAGGATCGTTTC
GGAGTTGTTCAAAAAGATTTAAAAGATTTGATCACACTTCTTTCACAATTTCGTGATACG
AAGAAGATTGATAGCCGTAAAAAGAGGATGATGGCGATCAAGAAGAGTGATGAAAAGAAG
TTACCTTCATGTAAGAAACTTCAGCCAGAAATTAGAAAAAAAAACAAAAGTTTTCAGGTA
AATGACAGTGGAAGATCTCTATCAGTTCATACTTTCGGTGCGTATTTTGGTTTGGCTGCC
GCGTTGGTTGGTCACAAAAAGAATGTGATGGAAATGGACGAACATGGAGGAATTCATCAT
TCTGATCTGTTCTCAATGATTGGTGAGTACACAGGAAACTATCTTGATAATGAGTTTCAA
>s1236 Cbre_Contig9 - [1:45056]  ( 645183 - 624523 ) s1236 + 1:770  ( 1 - 770 ) N   3627.75
ATGGGCACAAATGGTGGAGAAACGGTGGCAGTGTCGATGGAAATTGAAACAAATGAGAAT
CCTGAAAAAGTGGAGGAGCCCGTCGTACGGAGAAAAAGAGTGACTCGCAGACGCCACCGA
CGGATACACAGCAAGAATAACTGTCTGACACCACCCAACAGCGATGACGACCCTCAGATG
AGCACTCCTGATGATCCAGTCATCCACAGTCCACCTTCTATTGGAGCGGCTCCTGGTATG
AATGGATATCATGGGTCCAACGTAAAACTTGAAGATGGTGTTGGATGTGGGTCACCAGAT
GATGGGAACATGGATAATAGTGAAGAAAGTCGGCGGCGTCAAAAAACTTGTAGAGTTTGT
GGGGACCATGCAACGGGCTACAACTTTAACGTCATAACTTGTGAATCTTGCAAGGCATTT
TTCAGGAGAAATGCTCTGCGTCCTAAGGAGTTCAAATGTCCATATTCAGAAGATTGTGAA
ATTAATTCTGTTAGTCGCCGGTTTTGTCAGAAATGTCGGTTGCGTAAATGCTTCACTGTG
GGAATGAAAAAAGAGTGGATTCTGAATGAAGAACAACTTCGGCGGAGAAAGAACTCGCGT
TTGAATAATAATAGCACTTCAAACAAAAGATCCCAGTCGGGTCACCAAATGTCGCCACCA
GGTCCACAACAACAACCACATCAATCACCTATTCAGCATCCAGGAGTTCCAGTTTATCAA
CAACCACAACGCCCGCTTACTATTAACCCAATGGATAACCAGATGATACATCATATGCAG
GCTAATCGACAAAATATTATGCCCCCAAATCTGATGAGCCCTCCAGGAGGACAGCCATAC
CAGTTAACCTCCCCAGTTGGGTCCAGTGCTTCCGATTCTCCACCAAACCGTAGTTTGACA
ATGATGCACAACGGAGAGAAAAGTCCAGACGGTTATGATCCAAACATGATGGCCCACCGT
ATCTCCCAGACATCCCTCAACTCCAGACCTAAAATGGACGCTAACGGACAGGTTGTTCTT
TCCACTGAAGAGTATAAAAGCCTTCTTGCTCGTATCCCGGGAGGGCAAACTCCAGGACTC
ATGAACGAAGAGGAGCCAATTAACAAGCGTGCGGCATACAATTGTAATGGACACCCCATG
CCAGCCGAACATACTCCACCATACAGTGCTCCGATGAGTGATATGAGTCTTTCTCGCAAT
AACTCCACCTCATCGGGTATGCAACCTTTGACTCACGTAAACGGAACGCATCCGAATATG
AGTGAGTTTGTAGGCAGCAGTGCGCCCACTCAACAACACTTTGATACCCCACTGTTCGGA
ATGGGAATTCTCACAGCAACCGGAGGAGATGTTGGAAATGTAGGACCTGACCCCGAGATG
TTCCGCAAGATGAACCATTTCTATGAACATGTCATTCAATCTGCTCTCGACAGCCCAGAA
AATCAAGAACCGCGGCCTTTAGAAGCGATGATTCCCAAGCCGGAATACATGACTCCTCAA
CACAGTGGCTTCCAATATCACGCTGATCCATATGGAGTTCCAATACCGCCACCGCTTCCA
GAGCAGCCAAACAATGTCAACTACCAACTGAACGCTGCTGAGCTTAAGGCTCTGGATACG
GTCCGTGAGGCTTTCTTTGGAATCGATGACCCAATGGAGCAAGGACGTCAAATGCAATCT
TTCCTTAAGGCCAACAAGTCTCCAGCTGATATCATGAATATTATGGATGTCACCATGAGA
CGTTTCGTCAAGGTTGCCAAAGGAGTTCCAGCTTTCCGCGATGTATCCCAGGAGGGCAAG
TTCTGTCTTCTGAAGGGAGGAATGATTGAGATGCTGACTGTTCGTGGAGTTACTCGTTAC
GATCCATCGACCAACTCGTTCAAAACTCCAACTATCAAGGGACAAAACGTTTCGGTCAAT
GTGGATGACATGTTTGCCAAACTCAATTCAAATGCGCAGGCGCAAAAGGCTAAATGTCTC
GAGTTCTTCGGTTTCTTCGATGAGGAGATCAAACGAAATGAACTAGCCGTCTATCTTGTC
ATGTTGGCTGTTCTTTTCTCTGTTCGCGTCGACCCACCGATGAGTGAAAATGATGCCCGC
ATTGTTGGCGAGCAACACAATCACTTCATGAGCCTTCTCAATAGATATTTGGAATCATTG
TATGGCGAGCAAGCCCGCCGTATCTTCGAACGTCTTCCAAAGGCTTTGGGAATGCTCAAC
GACATTGCTCGTAACGCTGGAATGTTATTCATGGGAACTGTCCGCTCTGGAGAGGCCGAG
GAGCTTCCAGGAGAATTCTTCAAAATCAAA
>s1239 Cbre_Contig209 + [1:15360]  ( 4180 - 8447 ) s1239 + 1:549  ( 1 - 549 ) N   1347.37
ATGCCGCAAAAAATCTGCCGAGTTTGTGGAGACTTCGCTACGGGCTACAACTTCAACGTG
ATGACATGTGAATCGTGTAAAGCATTCTTCAGAAGAAACGCTCTGCGTCCAAAGGAGTTT
AAATGTCCATACTCTGAGAATTGCACAATGAGCTCGGTGAGCCGTCGTTTCTGTCAAAAA
TGTCGTCTCCGGAAGTGTTTCGCTGTGGGAATGAAGAAGGAATTCATTCTGAATGACGAG
CAACTACGCCGCAGAAAGAACTCGCGTTTGAAGAATGATAAGAGCACCACGACGTCATCA
AGCCCTTTGACTGTTAACCCAATGTCACCAATCATAATGAACTTGCCAGGTGGACCTCAG
TACCCATCAACTTCCTCCCCAGCTGGCTCCAGTGCTTCCAATTCACCAATAAACCGCAGC
ATGACAGCGATGCACGTTGGCGATAAAATTTCAGAAGAATATGTTCCAAACGCGATGGCG
CATCGTCTCCCACAATCATCATCTCTCAATTCCGCCTCTAACTTGGAAGATGGAGGGCAG
GTTATCCTTAGTGCCGAAGAATACGAGAACCTTCTTGCTCGAATTCCAGCAGACGCACGA
TCTCCAGGGCTCATGAATGAGGATGAGCCTAGCAAAAAACGGTAAGCTAACTCTTTTTAG
TTGTTCTGTGGTGTTGCCTAAAAGCGAGAGAGAGAAAGAGAGAGAGAGAGAGAGAGAGAG
AGAGAGAGAGAGAAAGAGAGAGAAAGAGAGAGAGAGAGAAAGAGAGAGAAAGAGAGAGAG
AAAGAGAGAGAGAGAGAGAGAGAGAGAGAGAAAGAGAGAGAGAGAAAGAGAGAGAGAGAG
AGAGAGAGAGAGAGCGAGAGAGAGAGAGAGAGAGAAAGAGAGAGAAAGAGAGAGAGAAAG
AGAGAGAAAGAGAGAGAGAAAGAGAGAGAGAGAGAAAGAGAGAGAAAGAGAGAGAGAAAG
AGAGAGAAAGAGAGAGAGAAAGAGAGAGAGAGAGAGAGAGAGAGAGAGAGAGAGAGAGAG
AGAGAAAGAGAGAGAGAAAGAGAGAGAGAGAAAGAGAGAGAAAGAGAGAGAGAAAGAGAG
AGAGAGAGAGAGAGAGAGAGAGAGAGAGAGAGAGAGAGAGAGAAAGAGAGAGAGAAAGAG
AGAGAGAGAGAGAGAGAGAGAGAGAGAGAGAAAGAGAGAGAGAAAGAGAGAGAGAGAGAG
AGAGAGAGAGAGAGAGAAAAGAGAGAGAGAAAGAGAGAGAGAGAGAAAGAGAGAGAGAGA
GAGAGAGAGAGAGAGAGAGAGAGAGAGAGAGAGAGAGAGAGAGAGAGAAAGAGAAAAAGA
GAGAGAGAGAGAGAGAGAGAGAAGGAGAGAGAGAGAGAGAGAAAGTGAGAGTGTGCACAT
GCCATCTAACCTAACATCATTAACAACCCACGCTTATAAGCCCTCCGGGTATTTGCACCT
ATTTGCAGTCCCGCTTACAACCCACCTGCTAACTTTGACACTGCTTCATTCGGAATGGGT
ATTGTCCAAGCGAATGGGAGTGGTGGCGATGAGGAAATGTACCGTAAAATGACTCAATTC
TACGACAGGTGCATTCGAACCGCTCTCGACAGTCCCGGAAATCAAGGAGGACAGGGTCAG
GAGGCAATGATGCCTAAACAGGAAGTTACGCCACCCCAACAAGACGGATTCGACTATGAT
TCTTATGAATACTTGCCTCCCATCAACAATGTTGACTTGTATCAATTAAATGCCGCAGAA
CTCAAAGCTTTGGATTCGGTCCGTGAGGCCTTCTTTGGACTAGATGACCCAATGGAACAG
GGACGTCAAATGCAATCGTTCTTGAAGGTACACAAAACTCCAGCTGACATCATGAACATT
ATGGATGTCACTATGCGTCGTTTTGTCAAGGTCGCTAGAGGAGTCAATGCGTTCCGTGAT
CTTACCCAGGACGGAAAGTTCATACTCCTAAAGGGAGCAATGGTTGAAATGTTGACGGTC
CGTGGAGTGACGCGTTACGATCCAGTTTCCAACTCATTCAAAACATTGACTATCAAAGGG
GAGTATGTTGCTGTGAATATGGATGATATGTTCGCCAAGCTGAGTGCTGCAAATGCACAG
ACACAGAAGGCGAAATGTTTGGAATTCTTCGGTTTCTTCGACGATGAGATCAAACGAAAT
GAGTTGGCTGTTCATCTGGTCATGCTGATCATTCTCTTCACTATCCGTGGAAATCCAATA
ATGGATGAAAACGATGTCCGTATCGTCAATGAACAACGCCGTCACCACAAGAACCTTCTT
AAGAGATACTTGGAATCTCTGTACGGTGAGCAGGCCCGCCGCATCATTGATCGCCTTCCA
AAAGCATTGGAGATGCTCAATGACATTGCTCGCAACGCCGGAATGCTGTTCATGGGATGT
GTCCGTACTGGAGAGGCCGAGGATCTTCCAGCAGAGTTCTTCATGATCAAG
>CBN10361 Cbre_Contig1325 - [1:10541]  ( 7391 - 4766 ) CBN10361 + 1:412  ( 1 - 412 ) N   2199.57
ATGGTTTTTTCTCTGTTTTTTTGCTTCATCTTTTTATGCTTGTTTTATCTACCGTACCCT
ATTATACCACCACCACCTCCACCATATCCACAACTTCAATACCCGCCTCCATTTCCCCAT
CCAATACCTGTGATCAGCTGGGGGCCTGATAATCACATGTACCCAGGTGGACACGAACAC
CAAAACGGATCAAACCAAAACGAAACACCTTCAAACCAAGAAATGACAGTGAGCGGCGCA
AACAATGAATGGTGGAGTGATGCTCCAATGCCACCAAATGAAGACGTTTTCAACCGTCAG
TCTTCTTCATCACAGGAGTCTGAAAATGCAGCTCCGATGAAAAATGAGCCAACTACTCCA
CGAACGCCGTTTACTCCTCAAAATGAAACTCTTCACCCAGTCACAGAACAACAACAAGCT
CCATACACTCCAAATCCAGCTGACATCAGAAATTTGGAACGTTTGAATTTGAATCAAGCT
CCATCAGAAGCTGTACCCTCAAAACAAGATGATAAACGGGATGATGAGCCGCCTTTGGTG
GTAGTTCGTTGTCCTTTAACTGTCAAACGTCAAGAGGAAATGCGCGATCCAAGAGAAGGA
AAAACGTGGGCTAGTGTCCAGTATTTTGCGGGGATAGAGAGCATGATGGCAACATTCCAT
ACCACAGCCCCTTGTTTTATCATTGACAACAGCAATCAAACAACAGAAGATCACTGTGGT
CTCGAACTCTTTGAAAAGGTAGTTCCCAATCAGGCTGCTATCACTTGTCGAGGTCAAATA
GGAGCCGGACTTAGAATAACCAAGTTAGGAGATGGAACTGTCTGGTTGACTCTTCTCTGT
GACTATCCAGTTTTCGTTATTTCTCCATTCAAGAATATGGTGAGCGGAGTGGATGCATTC
ACAATATGCCGTTATAAAAAAGAGAAGAAGGTCGATGAAAACTTCCAAGAACAAGAAGCT
GATGAAGTTTCATTCAAAATCTTTGATGAAGAGGTTTATTGTCGAGAAATGAACAAATTG
CTGTCAGAAGCGAATGGGTTAGAAAGAGCTGCCCAAATTCTTCCAGCTCTCTGCTGTACT
AGAGTTTCATTTGTAAAAGGATTTGGAGGAGACTATCCAAGGCAGGCTATCACACAATGT
CCGTGCTGGGTTGAGATCAAATTGGTGCAGCAGATGAAAGATTTGGATGCTCTCTGCCGC
CGGAACGCACCAAACACGGTTTGCGGATCCCGTTCC
>CBN10361 Cbre_Contig1432 + [1:12850]  ( 2105 - 8491 ) CBN10361 + 1:412  ( 1 - 412 ) N   2069.68
ATGAGTTTCGAACTGATGTCACTCCATTATCTACCGTACCCTATTATACCACCACCACCT
CCACATCCACCATATCCACAACTTCAATACCCGCCTCCATTTCCACATCCAATACCTGTG
ATCAGCTGGGGGCCTGATAATCACATGTACCCAGGTGGACACCAACACCAGAACGAATCA
AACCAAAACGAAACACCTTCAAACCAAGGAATGACAGTGAGCGGCGCAAACAATGAATGG
TGGAGTGATGCTCCAATGCCACCAAATGAAGACGTTTTCAATCGCCAGTCCTCTTCTTCG
CAGGAGTCTGCAAATGCAGCTCCGATGAAAAATGAGCCAACCACTCCAAGAACACCTTTC
ACTCCTCAAAATGAAACACTCCACCCAGTCACAGAACAACAACAAGCTCCATACACTCCA
AATCCAGCTGACATCAGAAACTTGGAACGTTTGAACTTGAATCAAGTGCCTGCAGAAACT
GTACCACCAAAACAAGATGATAAAAAGGATGATGAGCCGCCTTTGGTGGTAGTTCGTTGT
CCTTTGACTGTTAAACGTCAAGAGGAAATGCGCGATCCAAGAGAAGGAAAAACTTGGGCT
AGTGTTCAGTATTTTGCGGGGATAGAGAGCATGATGGCGACATTCCATACCACAGCCCCA
TGTTTCATCATTGACAACAGCAATCAAACAACAGAAGATCACTGTGGTCTGGAGCTCTTC
GAGAAGGTTGTCCCCAATCAGGCTGCTATCACTTGTCGAGGTCAAATAGGAGCCGGACTC
AAGATTACTAAGTTAGGAGATGGAACTGTCTGGTTGACTCTTCTCTGTGATTATCCAGTT
TTCGTTATTTCTCCATTCAAAAATATGGTGAGCGGAGTGGATGCATTCACAATATGCCGT
TATAAAAAAGAGAAGAAGGTCGATGAAAACTTCCAAGAACAAGAAGCTGATGAAGTTTCA
TTCAAAATCTTTGATGAAGAGGTTTATTGTCGAGAGATGAACACATTGCTGTCAGAAATG
AATGGGTTAGAAAGAGCTGCCCAAATTCTTCCAGCTCTCTGCTGTACAAGAGTTTCATTT
GTAAAAGGATTTGGAGGAGACTATCCAAGACAGGCTATCACTCAATGTCCATGCTGGGTT
GAGATCAAATTGGTGCAGCAGATGAAAGATTTGGATGCTCTCTGCCGCCGGAACGCACCA
AACACGATTTGCGGATCCCGTTCC
>s1100 Cbre_Contig1432 + [1:12850]  ( 7115 - 8491 ) s1100 + 1:253  ( 1 - 253 ) N    906.46
TTGATGTCAATTACAGTAACCCCAACTACAAACGAATCAAACCAAAACGAAACACCTTCA
AACCAAGGAATGACAGTGAGCGGCGCAAACAATGAATGGTGGAGTGATGCTCCAATGCCA
CCAAATGAAGACGTTTTCAATCGCCAGTCCTCTTCTTCGCAGGAGTCTGCAAATGCAGCT
CCGATGAAAAATGAGCCAACCACTCCAAGAACACCTTTCACTCCTCAAAATGAAACACTC
CAGTATGTTTCCCCACTTGCACAATCTCAACACTTTTTTTATTTTCAGCCCAAGCCCAAA
ACAGTTATTTTACAATCTTTCATCACTTTTCAGATGGCGACATTCCATACCACAGCCCCA
TGTTTCATCATTGACAACAGCAATCAAACAACAGAAGATCACTGTGGTCTGGAGCTCTTC
GAGAAGGTTGTCCCCAATCAGGCTGCTATCACTTGTCGAGGTCAAATAGGAGCCGGACTC
AAGATTACTAAGTTAGGAGATGGAACTGTCTGGTTGACTCTTCTCTGTGATTATCCAGTT
TTCGTTATTTCTCCATTCAAAAATATGGTGCGGAGTGGATGCATTCACAATATGCCAGCT
GCCCAAATTCTTCCAGCTCTCTGCTGTACAAGAGTTTCATTTGTAAAAGGATTTGGAGGA
GACTATCCAAGACAGGCTATCACTCAATGTCCATGCTGGGTTGAGATCAAATTGGTGCAG
CAGATGAAAGATTTGGATGCTCTCTGCCGCCGGAACGCACCAAACACGATTTGCGGATCC
CGTTCC
>s1100 Cbre_Contig1325 - [1:10541]  ( 6778 - 4766 ) s1100 + 1:253  ( 2 - 253 ) N    827.35
ATGTACCCAGGTGGACACGAACACCAAAACGGATCAAACCAAAACGAAACACCTTCAAAC
CAAGAAATGACAGTGAGCGGCGCAAACAATGAATGGTGGAGTGATGCTCCAATGCCACCA
AATGAAGACGTTTTCAACCGTCAGTCTTCTTCATCACAGGAGTCTGAAAATGCAGCTCCG
ATGAAAAATGAGCCAACTACTCCACGAACGCCGTTTACTCCTCAAAATGAAACTCTTCAG
TATGTTTCCTCCTTATACAATCTCAACACATTTTTATTTTTAGCCCAAGAGCATGAGCCC
AAAACAGTTATTTTACAATCTTTCATCACTTTTCAGATGGCAACATTCCATACCACAGCC
CCTTGTTTTATCATTGACAACAGCAATCAAACAACAGAAGATCACTGTGGTCTCGAACTC
TTTGAAAAGGTAGTTCCCAATCAGGCTGCTATCACTTGTCGAGGTCAAATAGGAGCCGGA
CTTAGAATAACCAAGTTAGGAGATGGAACTGTCTGGTTGACTCTTCTCTGTGACTATCCA
GTTTTCGTTATTTCTCCATTCAAGAATATGGTGCGGAGTGGATGCATTCACAATATGCCA
GCTGCCCAAATTCTTCCAGCTCTCTGCTGTACTAGAGTTTCATTTGTAAAAGGATTTGGA
GGAGACTATCCAAGGCAGGCTATCACACAATGTCCGTGCTGGGTTGAGATCAAATTGGTG
CAGCAGATGAAAGATTTGGATGCTCTCTGCCGCCGGAACGCACCAAACACGGTTTGCGGA
TCCCGTTCC
>s1154 Cbre_Contig170 + [1:30720]  ( 217331 - 242243 ) s1154 + 1:556  ( 1 - 556 ) N   2726.85
ATGAATTTCGAGCAAAAATCTTCAAAGTGCTGCCCAAACTGCAATCGGACAACAAATTGT
CAAAGCTTTCTTGAAAAACTCACTCGTGACATGCAAGACTGGAATTGTCGTGAGCTCGAT
TCACCGTTACCATCCGACATCACGTTGCACACTCTCGAACCAGCTAAAACCGACTCCGGA
ATGAGTATTTCCACCGATTTCGATGATGACTTCTGGGATCTCGATCTCTATCAGAAGGGA
CGATCAGCCTCATTCGGAGGAACCACCCAGTACTCTCAACAGTTTATGCATCAAAAAGTG
TCCATTCGCCCGTATTTCAACACTTCTTTAGAGACTGTAGACAGCGGAAGAACCAGCCTA
TTCGGCAGCAGTGAGCAATGCGGACGACTCGGTGGACCATCGACAAACGGATCGACTGCA
ATGCTTCACTCTCCAGATGGAAACAGTTCGCATCCAAATGCATTCGGAAATGAATATTAC
AGAATGTCCGAATCGCCAGACGACGCAGCGTCGCAAAACTCGAAAAAGGCGACGACCAGA
AGGAATGCGTGGGGAAATATGTCCTACGCCGAATTGATCACTACAGCCATCATGGCAAGC
CCAGAGAAGCGGCTGACATTGGCTCAGGTATACGAATGGATGGTCCAAAATGTGCCATAC
TTCAGAGATAAGGGAGATTCGAACAGTTCGGCTGGATGGAAGAATTCGATCCGTCACAAC
CTATCACTTCACTCTCGCTTCATGCGCATTCAGAATGAGGGAGCCGGAAAGAGTTCCTGG
TGGGTCATCAATCCAGAAGCCAAACCGGGACGGAATCCACGTCGCACTCGCGAGAGATCC
AACACCATTGAGGCAACTACTAAGGCTCAACTCGAGAAGACTCGCCGCGGAGCCAAGAAG
AGGATAAAGGATCGTGCCGCTCTCATGGGATCTCTTCACTCGGGACTCAATGGAAACTCT
GTTGCCGGATCGATCACCTCAATTCAGAATGATCTGTATGATGATGACTCGATGCAGGGT
CAATTTGACAATATTCCAGGCTTCAGACCACGTACGCAATCGACAATGTCTGTCCCTGGA
AATTCATCGCGTGTGTCTCCATCAATTGGAGCCGAGATCTATGATGATCTGGAATTCCCA
TCGTGGGTTGGAGAGACGACTCCAACAGTTCCACAGATTCCAAATGATCTCGTCGATCGA
ACCGATCAGATGCGTATCGACGGTGGAGGAGCCAATGGAGGAGTGAATGGAATTCAGATC
AAACAGGAGCCGAAACCCATAAAAACCGAGCCAATCGCCCCACCACCATCGTATCACGAG
TTGAACAGTGTCCGTGGCCCATGTGCTCAGAATCCGTTGCTCCGTAATCCGATTGTGCCA
AGCACCAACTTCAAACCAATGCCTCTCCCTGGAGCATATGGAAACTATCAGAATGGTGGA
AGTACCACCAATGCCGGTGGATGGTTGAACTCGGTGCCCACCACTCTTCCCGGCATTCAA
TCGTGTGGAATCGTCGCCGCCCAACACACTGTCGCCTCATCGTCGGCTCTTCCGATCGAT
TTGGAGAATCTGACACTTCCGGATCAGCCACTGATGGATATGGATGTGGATGCACTCATT
CGACATGAACTATCACAGGCTGGCGGACAGCATATACATTTTGATTTG
>s1154 Cbre_Contig98 - [1:45056]  ( 525823 - 500301 ) s1154 + 1:556  ( 1 - 556 ) N   2695.50
ATGAATTTCGAGCAAAAATCTTCAAAGTGCTGCCCAAACTGCAATCGGACAACAAATTGT
CAAAGCTTTCTTGAAAAACTCACTCGTGACATGCAAGACTGGAATTGTCGTGAGCTCGAT
TCACCGTTACCATCCGACATCACGTTGCACACTCTCGAACCAGCTAAAACCGACTCCGGA
ATGAGTATTTCCACCGATTTCGATGATGACTTCTGGGATCTCGATCTCTATCAGAAGGGA
CGATCAGCCTCATTCGGAGGAACCACCCAGTACTCTCAACAGTTTATGCATCAAAAAGTG
TCCATTCGCCCGTATTTCAACACTTCTTTAGAGACTGTAGACAGCGGAAGAACCAGCCTA
TTCGGTAGCAGTGAGCAATGCGGACGACTCGGTGGACCATCGACAAACGGATCGACTGCA
ATGCTTCACTCTCCAGATGGAAACAGTTCGCATCCAAATGCATTCGGAAATGAATATTAC
AGAATGTCCGAATCGCCAGACGACGCAGCGTCGCAAAACTCGAAAAAGGCGACGACCAGA
CGGAATGCGTGGGGAAATATGTCCTACGCCGAATTGATCACTACAGCCATTATGGCAAGC
CCAGAGAAGCGGCTGACATTGGCTCAGGTATACGAATGGATGGTCCAAAATGTGCCATAC
TTCAGAGATAAGGGAGATTCGAACAGTTCGGCTGGATGGAAGAATTCGATTCGTCACAAC
CTATCACTTCACTCTCGCTTCATGCGCATTCAGAATGAGGGAGCCGGAAAGAGTTCGTGG
TGGGTCATCAATCCAGAAGCCAAACCGGGACGGAATCCACGTCGCACTCGCGAGAGATCC
AACACCATTGAGGCCACTACTAAGGCTCAACTCGAGAAGACTCGCCGCGGAGCCAAGAAG
AGGATAAAGGATCGTGCCGCTCTCATGGGATCTCTTCACTCGGGACTCAATGGAAACTCT
GTTGCCGGATCGATCACATCAATTCAGAATGATCTGTATGATGATGACTCGATGCAGGGA
CAATTCGACAATATTCCAGGCTTCAGGTACTATTTTGAGCTGATTTTGACGGTTTTTAAC
CCATTCTTTTATTTAAGACCACGTACTCAATCGACAATGTCTGTCCCTGGAAATTCGTCG
CGTGTGTCTCCATCAATTGGAGCCGAGATCTATGATGATCTGGAATTCCCATCGTGGGTT
GGAGAGACGACTCCAGCAGTTCCACAGATTCCAAATGATCTCGTCGATCGAACCGATCAG
ATGCGTATCGACGGTGGAGGAGCCAATGGAGGAGTGAATGGAATTCAGATCAAACAGGAG
CCGAAACCCATAAAAACCGAGCCAATCGCCCCACCACCATCGTATCACGAGTTGAACAGT
GTCCGTGGACCGTGTGCTCAGAATCCATTGCTCCGTAATCCAATTGTGCCAAGCACCAAC
TTCAAACCAATGCCTCTCCCTGGAGCATATGGAAACTATCAGAATGGTGGAAGTACCACC
AACGCCGGTGGATGGTTAAACTCGGTGCCCACCAGTCTTCCCGGCATTCAATCGTGTGGA
ATCGTCGCCGCTCAACACACTGTCGCCTCATCGTCGGCTCTTCCGATCGATTTGGAGAAT
CTGACACTTCCGGATCAGCCACTGATGGATATGGATGTGGATGCACTCATACGACACGAA
TTATCACAGGCTGGCGGACAGCATATTCATTTTGATTTG
>s1155 Cbre_Contig98 - [1:45056]  ( 525823 - 500301 ) s1155 + 1:573  ( 1 - 573 ) N   2843.07
ATGAATTTCGAGCAAAAATCTTCAAAGTGCTGCCCAAACTGCAATCGGACAACAAATTGT
CAAAGCTTTCTTGAAAAACTCACTCGTGACATGCAAGACTGGAATTGTCGTGAGCTCGAT
TCACCGTTACCATCCGACATCACGTTGCACACTCTCGAACCAGCTAAAACCGACTCCGGA
ATGAGTATTTCCACCGATTTCGATGATGACTTCTGGGATCTCGATCTCTATCAGAAGGGA
CGATCAGCCTCATTCGGAGGAACCACCCAGTACTCTCAACAGTTTATGCATCAAAAAGTG
TCCATTCGCCCGTATTTCAACACTTCTTTAGAGACTGTAGACAGCGGAAGAACCAGCCTA
TTCGGTAGCAGTGAGCAATGCGGACGACTCGGTGGACCATCGACAAACGGATCGACTGCA
ATGCTTCACTCTCCAGATGGAAACAGTTCGCATCCAAATGCATTCGGAAATGAATATTAC
AGAATGTCCGAATCGCCAGACGACGCAGCGTCGCAAAACTCGAAAAAGGCGACGACCAGA
CGGAATGCGTGGGGAAATATGTCCTACGCCGAATTGATCACTACAGCCATTATGGCAAGC
CCAGAGAAGCGGCTGACATTGGCTCAGGTATACGAATGGATGGTCCAAAATGTGCCATAC
TTCAGAGATAAGGGAGATTCGAACAGTTCGGCTGGATGGAAGAATTCGATTCGTCACAAC
CTATCACTTCACTCTCGCTTCATGCGCATTCAGAATGAGGGAGCCGGAAAGAGTTCGTGG
TGGGTCATCAATCCAGAAGCCAAACCGGGACGGAATCCACGTCGCACTCGCGAGAGATCC
AACACCATTGAGGCCACTACTAAGGCTCAACTCGAGAAGACTCGCCGCGGAGCCAAGAAG
AGGATAAAGGATCGTGCCGCTCTCATGGGATCTCTTCACTCGGGACTCAATGGAAACTCT
GTTGCCGGATCGATCACATCAATTCAGAATGATCTGTATGATGATGACTCGATGCAGGGA
CAATTCGACAATATTCCAGGCTTCAGGTACTATTTTGAGCTGATTTTGACGGTTTTTAAC
CCATTCTTTTATTTAAGACCACGTACTCAATCGACAATGTCTGTCCCTGGAAATTCGTCG
CGTGTGTCTCCATCAATTGGAGCCGAGATCTATGATGATCTGGAATTCCCATCGTGGGTT
GGAGAGACGACTCCAGCAGTTCCACAGATTCCAAATGATCTCGTCGATCGAACCGATCAG
ATGCGTATCGACGGTGGAGGAGCCAATGGAGGAGTGAATGGAATTCAGATCAAACAGGAG
CCGAAACCCATAAAAACCGAGCCAATCGCCCCACCACCATCGTATCACGAGTTGAACAGT
GTCCGTGGACCGTGTGCTCAGAATCCATTGCTCCGTAATCCAATTGTGCCAAGCACCAAC
TTCAAACCAATGCCTCTCCCTGGAGCATATGGAAACTATCAGAATGGTGGAAGTACCACC
AACGCCGGTGGATGGTTAAACTCGGTGCCCACCAGTCTTCCCGGCATTCAATCGTGTGGA
ATCGTCGCCGCTCAACACACTGTCGCCTCATCGTCGGCTCTTCCGATCGATTTGGAGAAT
CTGACACTTCCGGATCAGCCACTGATGGATATGGATGTGGATGCACTCATACGACACGAA
TTATCACAGGCTGGCGGACAGCATATTCATTTTGATTTG
>s1155 Cbre_Contig170 + [1:30720]  ( 217331 - 242243 ) s1155 + 1:573  ( 1 - 573 ) N   2588.82
ATGAATTTCGAGCAAAAATCTTCAAAGTGCTGCCCAAACTGCAATCGGACAACAAATTGT
CAAAGCTTTCTTGAAAAACTCACTCGTGACATGCAAGACTGGAATTGTCGTGAGCTCGAT
TCACCGTTACCATCCGACATCACGTTGCACACTCTCGAACCAGCTAAAACCGACTCCGGA
ATGAGTATTTCCACCGATTTCGATGATGACTTCTGGGATCTCGATCTCTATCAGAAGGGA
CGATCAGCCTCATTCGGAGGAACCACCCAGTACTCTCAACAGTTTATGCATCAAAAAGTG
TCCATTCGCCCGTATTTCAACACTTCTTTAGAGACTGTAGACAGCGGAAGAACCAGCCTA
TTCGGCAGCAGTGAGCAATGCGGACGACTCGGTGGACCATCGACAAACGGATCGACTGCA
ATGCTTCACTCTCCAGATGGAAACAGTTCGCATCCAAATGCATTCGGAAATGAATATTAC
AGAATGTCCGAATCGCCAGACGACGCAGCGTCGCAAAACTCGAAAAAGGCGACGACCAGA
AGGAATGCGTGGGGAAATATGTCCTACGCCGAATTGATCACTACAGCCATCATGGCAAGC
CCAGAGAAGCGGCTGACATTGGCTCAGGTATACGAATGGATGGTCCAAAATGTGCCATAC
TTCAGAGATAAGGGAGATTCGAACAGTTCGGCTGGATGGAAGAATTCGATCCGTCACAAC
CTATCACTTCACTCTCGCTTCATGCGCATTCAGAATGAGGGAGCCGGAAAGAGTTCCTGG
TGGGTCATCAATCCAGAAGCCAAACCGGGACGGAATCCACGTCGCACTCGCGAGAGATCC
AACACCATTGAGGCAACTACTAAGGCTCAACTCGAGAAGACTCGCCGCGGAGCCAAGAAG
AGGATAAAGGATCGTGCCGCTCTCATGGGATCTCTTCACTCGGGACTCAATGGAAACTCT
GTTGCCGGATCGATCACCTCAATTCAGAATGATCTGTATGATGATGACTCGATGCAGGGT
CAATTTGACAATATTCCAGGCTTCAGGTACTGTTTTAGCCTGATTTTGACGGTTTTTAAA
CCAATCTTTTATTTCAGACCACGTACGCAATCGACAATGTCTGTCCCTGGAAATTCATCG
CGTGTGTCTCCATCAATTGGAGCCGAGATCTATGATGATCTGGAATTCCCATCGTGGGTT
GGAGAGACGACTCCAACAGTTCCACAGATTCCAAATGATCTCGTCGATCGAACCGATCAG
ATGCGTATCGACGGTGGAGGAGCCAATGGAGGAGTGAATGGAATTCAGATCAAACAGGAG
CCGAAACCCATAAAAACCGAGCCAATCGCCCCACCACCATCGTATCACGAGTTGAACAGT
GTCCGTGGCCCATGTGCTCAGAATCCGTTGCTCCGTAATCCGATTGTGCCAAGCACCAAC
TTCAAACCAATGCCTCTCCCTGGAGCATATGGAAACTATCAGAATGGTGGAAGTACCACC
AATGCCGGTGGATGGTTGAACTCGGTGCCCACCACTCTTCCCGGCATTCAATCGTGTGGA
ATCGTCGCCGCCCAACACACTGTCGCCTCATCGTCGGCTCTTCCGATCGATTTGGAGAAT
CTGACACTTCCGGATCAGCCACTGATGGATATGGATGTGGATGCACTCATTCGACATGAA
CTATCACAGGCTGGCGGACAGCATATACATTTTGATTTG
>CBN11332 Cbre_Contig194 + [1:16384]  ( 104859 - 107814 ) CBN11332 + 1:683  ( 1 - 683 ) N   3619.87
ATGTCAAACAGTCAAGTATTCCTACTAACTCCTACTTTCAAAGTTATGTCCCAACCAGGG
ACATCAACAGCGTCAAACTCAGAGGGAATTGCGAATGGACTCGTGGAAGACACGAATCGC
CTCAACGGCGCTCCCCGACGAGAGACTAACTATGAGCCACGTCTGATGGACAGAATGGTG
CGATCTTTCGTTCGGACAAAGATTTCTCAAAAAAGATATCGATTCGAATACAAAGGATTG
GATTTAGACATGGCCTATATCACAGACCGCATTATAGCTCTAGGATATCCTGCCAACAAC
GTAGAGAAACAATTTCGGAATTCCATGGTTAACACACGGGAGATACTCTGGCGTCGACAC
GGAACGAACCACGTGAAAATCTTCAATCTTCGTGGAGGATTTCTCTATAATCCAGCGAAG
TTTGATAACAATGTCATCTATATGGATATGACGGATCACCATCCACCGAAATTGGAGCTA
ATGGCTCCATTTTGTAGGGAAGCTAAAGAATGGCTTGATCAGGACCCAGAGAATGTGATA
GCTGTTCACTGCAAAGCTGGCAAAGGTCGTACAGGAGTCATGATTTGTGCTCTGTTGATA
TACATTCAATTCTATCCGAAACCTCGCCAAGTTCTCGATTACTATTCAATCGTCCGCACC
ATGAACAACCAAGGCGTAACGATTCCATCCCAACGCCGATACATTTACTACTATGCACAC
CTTCGGGAAAAGAAGCTCAATTATCTTCCGTTGCGAATGCAATTGATTGGTGTTTACATC
GAGAGGCCTCCCAAAACATCTGATGGCTCAAAAATCAAAATCGTTGTTGCGAATGGTTCA
AGAGTCATCTTTTCCCCACCAAAACTCACTATCAAAAGCAGGGAATATATCGCTGAAGTC
GATTCTTGGCAACCTGTGTCCGACAACGATGTGGAAGATTTGGAGAGGAGACAATACGTT
TCTAAACGAGCATATCGTTTCATGGTCCCGAAGAGTTCCCCGGTGTTCGTGGAAGGCGAT
GTTCGTGTGGATCTATTGAATGCCGAAAAAAAGTTGCTTTCTTCTGATAAGAAAATTGGT
CACGTCTGGTTCAATACCATGTTTGCCTGCGGACAAAGCTTTGTATATGGTGACAAAAAG
GATCCATATGGCTTCCAATGCACTTCCATCGGACGCGAAAGAGCTATGTTCAGCTGGGAG
ACTATGATGGAAGATCCTGACGGACAAGATCGAACTGTGCGAAACGTATGGAAAATCGTT
GAGCCATCTAAACTGAAGGAACATACTCCAGAGGAATCTTTGAAACGCATCTACAGAGAT
TATGGAATGACTCCTCCTCGTGAAGAGATCGCTCGTCGTCTATACAAAGCTCACGATACG
GGAATCGTGAACGATGTTTACAAGCAACGTCAGTTGGAGACAGGCGGTGCGGCGTACTCC
CCAGAAGGAGGAAATCTAAATGATACTGTGGGAAACGGACCCTTCCAAATTCCTTTGGAG
CATGGTGAACATGTGTTGACTTTCCCTGTCTACGAAATGGACCGAGCATTGAAGAACAAG
AAGCTTGACAATGGCATGAAAATGCATGTTGTTCTCCGATGTATTGACGAAAAGATGGCT
TTTGAAAGTGAAACTTACTGTCAGAAAACGTTTGAGAATGAGGAACAGGCGCGGTCTGGT
CCAGTTTCAAGTAACATGAGAAACTATGCTCCAGCTACACCTAATCCAGAAGCAATCGGC
GCAGAAAAAATGAAACAGCCCGTCGTGAGATACGCCATCAACGGCACTTACAACGGACGA
GCTCATGAAAGTTTGAACGATACGAGATTCAAAGACTCTGTATCGGCTCAGTCGGACCGA
TGGTGCCGCTTTTACTACAAACAAAGAAGCGATTCTGAGAGCGAATACCCTCCGCTGGAA
CACACATGTCCTCTTACTCATGAAACATTTGTTCCCAACGTACCATCATCAACGTCAAAC
CCAATCCACTCCGAAACTTCGAAAAGCAAGGTTGAATCTTCACCAGCAAAATCGACATCC
ACGTTTAAA
>CBN21260 Cbre_Contig493 + [1:30720]  ( 27549 - 37762 ) CBN21260 + 1:1937  ( 1 - 1937 ) N  10401.18
ATGACAAACAATGTAATCAGAAGTCGTCAACGGCACAAAATGGTTGAGGAGGAGACGACA
GAAGAGTCGGAAGAGTACCCTCCCTCTACTTCCTATTGCCAACAAGACCCACCAAATCCC
CCGGAGCATCAGCAGCCCACAGAAGACCAGTCGGAGACGACTCCAAGGACGCTAAGGATA
ATGAGCGATAATCGACACGACGATCTCGTCGTCGACGACAGCAACACCTCAATGCGACAC
CGTCGTCGTTGTTTCGTGAACTTCCGAAGGACTCGACGTAGAAAGCCCGTCGATGATGCT
TCAACAACAGCTAGGACCACCACAACTCTAGGTTCAACACTCAACTTTAACCGCTCAATG
CTCATTCTTCTCGTTCTATGTGCCATTTTTAAGCCGACAATCTCCGAAGCGGAACTTCGC
TGCGGACCCGTCGATATACGCAACAAACCGTGGAATTTCAGACAGCAATGGTCACGTCTT
GGAGATCCGAATGCGGTCAACTTTATGAATAAATCCGTTGTCGATTGTACCGTCGTCGAA
GGCTCCTTCTCCATATCGTTCATCTATCAACCCCAGAACCACTCAGCTCCCCGAATCCGT
GCCGATCAATTCCCGCGTTTTCCGAAACTCAAAGAAATCACTGGAACACTGCTCGTTTTC
GAAACAAATGCTCTCAAAAATCTGCGTGACGTGTTTCCGAATCTTCGTGTCATTGGTGGT
CAAACTCTCATTCAGCACTTTTCCGTGATAATTTATCGAAATGTGGATCTGGAAATTCTC
GGTCTCGACAAGCTGACAGTCATCCGAAACGGCGGAGTCCGTATTCAGGACAACAAGAAG
CTGTGCCACCCGAAAACCATTGATTGGAAGGGAATGATTCAAGGACCGATTAACGACGTG
ATGGTGGACGATGCGGCGGCAATGTCGGTGTCAGAGACTGGAAAACTGTGCCCGATTGGA
TGTGATGATAATGACAAGGACTTCACGAAATGCCGTTATTTGAATGAGGGAAACAATAGA
ATCCAGAGTTGCTGGAATGACACTACGTGCGATTTGAAATGTGACCATGAGTTCGTTGAG
GGAAAAGCTGGACCATCCGGACCGGGATGTGATCCATTCGGAAATCGTTGCCACGAACAG
TGCCTCGGTGGATGTGACAAGGCGAACGACGCGGGTGCCTGTAGTGCATGCCAACACTTC
CATTACAACGGAAAATGTGTGGAGGAGTGCGCGAAGCATTTGTACGTTCTGATGGATAGA
CGTTGTGTCTCCAAGGAGGAGTGTCTTTCCTACAACCCGCATCACAAGAACGTCAAAGTT
CCGATCAAAGCGACGGCTGGACTTTGCTCGGATCGTTGTCCGAACGGCTATGAAATTGAT
AAGACAAATCCACACGCGTGCAAAAAATGTGATGGAAAGTGTGTAATCACTTGTACGATT
GACCACGTGATTGACTCATTTCCGAAGGCGTTGGCGCTTAAAAGATGCAATATTATTGAG
GGAAACCTTTCAATCGAGATGCGCGGAAAGCAGGATTCAGGAATGGCTGCTCAGTTGAAA
GATGTGTTTGGCAACATTCAGGTCATTACTGGATATCTCAGGATTCAAAGATCCACGCCG
TTCTTGTCGTTTGCAATGTTCAAATCGCTGAAACGAATCGAGGCACGCAGTCTCTACAAT
AATAAGTATGCGGTTGTAATTGTAGAGAACCAGAATTTGAGACGGCTCTTCGAATCGTAC
ACAAAGTTTACCATTGGCCGTGGAACCGTTTTCATTCATAACAACCGGATGTTGTGCTTC
ATTCATGTCGAGAATTTGATGAAGGACCTTGGAATTTTCGAGAAACATACTGTAGACGAC
CAGTCGCCAGAGTCTAATGGTGATAAGGCGATCTGTCAGGATATGGTGATCGAGGTGAAT
GTTACGGAAACCTTCGCGACAACGATCTTTTTCGAGTGGCCTGGATTCAACACGACCAAC
ATGGATCACCGGAAATTCTTGGGTTATGAACTTTACTACAAAGAGGTTCCGGCGATAGAT
CCGAACATGTCGATTGACGACGATCGAAGCGCTTGTGTCGACACGTGGAGCTCGATTTTC
ATTGAGCATCGCGAGCGCGACGATATGGCGATTGCGGAGAGGATCACTGCAAAGTTGGAC
GCGGCGAATCGTATCCGGCCGAACACTCTCTACGCCTACTATGTGGCCACTCAAATGGTG
CATCACGCCGGCGCGCGGAATGGAATTTCGAAAATTGGTTTTGCGAAGACAAAGTTTTCG
GTGCCTGACGCACCGGTTTTCGTCAATATCATTTCGGGAAAAGAATCCATTTCAGTCTCT
TGGGACCCTCCACACATCACCAACGGAGAAATCGGATTCTACCATGTCACGTGGCGAGCT
GTAGAAGCGAGTACGGATGAAATGGTCAAAGGATGTTGTCTGAACGACCGCGAAAGAAAC
ACCGACGATAAGAGCTACCAGAACAAGTACGACATGAAACTCGCGGTAAAAGAGGACGCC
GTCAGCTCGTTCGTCTCCAAAATCAAAGGCGAAGAGCAACCAACGTGCTCTGCCATTGAG
AATTGTTGCGAGTGCTCGGCAGTTCCAGCTGCTGCACCTGCTGGTAAAGCGGGACCACCG
GACCATGCGACCACTGTGGAGCAGGCCAACTTTGAGAACACTGTGATGGATACGGTACTG
GTGCAGAGATGCGACATTGAAAAAGATCCGATGGGATGTACGATGGGCTCACGGCCGCCG
GAGCAGGAGATCATTCACGAGGAGGAGGAGGATGAGGACTCCACACCCAGTGGCCCACGG
GAAGAGGAGGCGTTCAGGCGGCACAAACGGAGCATTCTTATGGACGACGTTCACGGATTA
CGGGCTACCAGCCGGAGGCAGTATGATCAGTTTACGGCTCTTCTTATAGATACGCTACGC
TCCCGTCGTTCAATTGAAAATGCGAACCGAGTCAGCAAGGAGTTGGAGCGTGAGGAGGCG
AAAGAAAGGAAGCAGCAGAAGAAGGCGCCGCCGAGAAAGTTGGTTTATAAGGATAAGAAG
ACCACGCCCACCACAACGACAACCACTACCACCACTACCACCACTACGACTGTGCCAACT
ACAACTACAACAAGAGTGCTGAAATATGATCTTCTACCACCGTTGGTAAACGAGAATTCT
GAGATATTCCGGAAGATGAACACCATCTATGACATCTCGTCGCCGAATGATACGCATAGG
GACAGTTCTCCACTGTTTGGAATCAATGTGACAGATGGCAACAGTTATACGATAACCGGA
CTGAAGCATTATACGCTTTACGGTATCTCCATCGCTGCTTGCCAAGTCCGCCTCAACACC
TCCGAATACTACTGCTCGCCGACACACAAAGCGGGTGTCACCAAACTGACGCTTCCGATC
TATGAGATGGACCGAATCGACAATAACACTATTCGCGTTTCACCCGGAAACAACAGTCGC
CAACTACTTGTCAAATGGGATCCACCACAGTATCCGAACGGTGGAATTCGTGGATACATG
ATTCAGCTGGACGGTATCAATCACAAGGATGAGAAAGTCAGATGTAAGGGAGCTTCCTCG
GGATGGAGCCCAGCGGTTAATGGTGTCACCATCGATGGATTAACTCATGGATTCTATAAG
ATCAAAATAAAAACCATCTCTCTCAGCGGTATTGGTCCAGAAGCGGAGGCGATTCTCGAC
GATGCTCGCATCATTGAGCCCAGTTGGGTCACTGTTCCAATGATCATCGGCTTTTTATCC
ATTGTCCTTTTTATCGCAACAGCAATTGGTGTCGGCACCTACTACTGGGTCCAAATTCAC
TACGGAAAGAAGGTGAAAGCGCTCGCCGACTTCATGCACTTAAATCCGGAATACTGTGTC
GACAACGAGTACACTCCCGACGACTGGGAGCTCGATCCGGCGTCTGTCACCATGATGGAT
CAAATCGGCGAGGGATCGTTCGGAAAAGTGTATATTGGAATGGGAAAGAATTGTCAATCG
TTGTACGGATGCACGTTCGGACCTTGCGCCATCAAAATCAACGTGTCCGATGCGGAGAAT
GCGGCGGAGAACCAGATGAACTACCTAATGGAGGCCACTATCATGAAGAACTTTAAGACC
AACTTCATCGTCAAACTCTACGGAGTCATCTCGACTTTCAATCCGGCGTGGGTGGTGATG
GAGATGATGGAAAAGGGAAATCTTCGTGACTATCTACGTGCGAAGCGTGAGGACGAGATC
TTCAATGAGATGGATTGCAACTTTTTCGATGTGATCCCACGGGAGAAGTTCACCAATTGG
GCTGCAATGATCTGTGATGGAATGGCCTATCTCGAAAGTCTCAAGTTTTGTCACAGAGAT
TTGGCCGCCAGAAACTGTATGATAGACGCGAATGAGGTAGTAAAAATCGGAGATTTCGGA
ATGGCTCGTGACCTCTTCTACCATGACTACTACAAACCGTCTGGAAAACGTATGATGCCT
GTACGTTGGATGTCACCTGAATCACTGAAAGATGGAAAGTTCGACTCGAAATCTGATGTC
TGGAGTTTTGGAGTCGTCCTCTATGAAATGGTTACTCTCGGTGCCCAACCATACATTGGT
CTTTCCAACGACGAGGTGCTCAACTACATTGGAATGTCGCGTAAAATCATCCGGAAACCC
GAGTGTTGCTCGGATTACTGGTACAAAATTATGAAGATGTGCTGGAGATACTCGTCACGT
GACCGCCCGACTTTCCTTCAACTCGTTCATTTGCTATCAGCTGAAGCTTCCCCAGAATTC
AAAGAGATGTCGTTCGTGCTCACCGAAAATCAGATGGCAATGGAGGACTCGGAACCGTTG
GATTTGGATCAGATCGATATTTGGGAGGAGCCGGAGCCAGAGAAGACACAAGCGCAGACG
CCGGAAGGAGGTGCTCCGAAAGGAGATGAATCGGATGGTGCTGCGAATGGAGACTACGAG
ATTCAGGATCCGAGCGCTCGAAGAAACACAGACTCGATTCCGATGAAGCAGTTCAAGACG
ACAATGCCGACGAGCCCGTCGACACTATCCGTGGATAGTGGAGCCAAGAAGCAGCAGAAG
AATCCGGATGATGAGTATCAACTGATGACCCATAGCCGTGGACCCAGTGACAATGAAGTC
CGTCACTATGGAACAGATCATGACGGTGATTATGTGGAGAGAGATGTGCACAATGATGTG
CCAACTCGTCGTAACACTGGTGCCAGCACCTCCAGCTACACTGGCGGTCCGTACTGCCTC
TCGAATCGTGGTGGCTCCAATGAGCGTGCCGGATTTGGGGAGGGACTCCGGCTCACTGAT
AACATTGGATCCGGACATCTTCATGATGACAATGACTATGTCGAGAAGGACTTGAGCTCG
ATGGATACCCGACGAAGCACCGGAGCCAGCACGGCGTCCTACGGGGTACCGCAGGTGACG
AACTGGAGTGGAACTCGTGGTGCCACCTACTACGCCAATAAGCAGCAACAGGCGGCGCAG
GCTGCGGCGGCCGCTGCAGCAGCACTAGCTGCTTCTCAACAACAACAACACGCTCTTCTG
AATGGGCGTGGAGATCGGCTCACACAGCTCCCGGGGACAGGAAATCTGCCGGCGCCACGT
GGACGTGACGAGGATTACATTGAGACGATGCCAAGGAGTAATGGAGGGGGGAGGAATCAA
GGATCACCATCGAGAAACGGTAACACTGGTCCGAACCGAGGCTCGTTCAACGGTCGTTCG
GCGTTTGGTGAAAATGAGCGGCTCATCGAGGACATTGAGCATCCACTTTCC
>CBN21260 Cbre_Contig63 - [1:16384]  ( 125813 - 115564 ) CBN21260 + 1:1937  ( 1 - 1937 ) N  10380.08
ATGACAAACAATGTAATCAGAAGTCGTCAACGGCACAAAATGGTTGAGGAGGAGACGACA
GAAGAGTCGACAGAAGAGTACCCTCCCTCTACTTCCTATTGCCATCAAGACCCACCAAAT
CCCCCGGAGCATCAGCAGCCCACAGAAGACGAGTCGGCGACGACTCCAAGGACGCTAAGG
ATAATGAGCGATAATCGACACGACGATCTCGTCGTCGACGACAGCAACACCACAATGCGA
CACCGTCGTCGTTGTTTCGTGAACTTCCGAAGGACTCGACGTAGAAAGCCCGTCGATGAT
GCTTCAACAACAGCTAGGACCACCACGACTCTAGGTTCAACACTCAAATTTCACCGCCCA
ATGCTCATTCTTCTCGTTCTATGTGCCATTTTCAAGCCGACAATCTCCGAAGCGGAACTT
CGGTGCGGACCCGTCGATATACGCAACAAACCGTGGAATTTCAGACAGCAATGGTCACGT
CTTGGAGATCCGAATGCGGTCAACTTTATGAATAAATCCGTCGTCGATTGTACCGTCGTC
GAAGGCTCCTTCTCCATATCGTTCATCTATCAACCCCAAAACCACTCAGCTCCCCGAATC
CGTGCCGATCAATTCCCGCGTTTTCCGAAACTCAAAGAAATCACTGGAACACTGCTCGTT
TTCGAAACAAATGCTCTCAAAAATCTGCGTGACGTGTTTCCGAATCTTCGTGTCATTGGT
GGTCAAACTCTCATTCAGCACTTCTCGGTGATAATTTATCGAAATGTGGACCTGGAAATT
CTCGGTCTCGACAAGCTGACAGTCATCCGAAACGGCGGAGTCCGTATTCAGGACAACAAA
AAGCTGTGCCACCCGAAAACCATTGATTGGAAGGGAATGATTCAAGGACCGATTAACGAC
GTTATGGTGGACGATGCGGCGGCAATGTCGGTGTCAGAGACTGGAAAACTGTGCCCGATT
GGATGTGATGATAATGACAAGGACTTCACGAAATGCCGTTATTTGAATGAGGGAAACAAT
CGAATCCAGAGTTGTTGGAATGACACGACGTGCGATTTGAAGTGTGACCACGAGTTCGTT
GAGGGAAAAGCTGGACCATCGGGACCGGGATGTGATCCATTCGGAAATCGTTGCCACGAA
CAGTGCCTCGGTGGATGTGACAGGGCGAACGACGCGGGTGCCTGTAGCGCTTGCCAACAC
TTTCATTACAACGGAAAATGTGTGGAGGAGTGTGCGAAGCATTTGTACGTTTTGATGGAT
AGACGTTGTGTTTCCAAAGAGGAATGTCTCTCCTACAACCCGCATCACAAGAACGTCAAA
GTTCCGATCAAAGCGACGGCTGGACTTTGCTCGGATCGTTGTCCGAACGGCTATGAGATT
GATAAAACGAATCCGCACGCTTGCAAGAAATGTGATGGAAAGTGTGTGATCACTTGTACG
ATTGACCACGTGATTGACTCATTTCCGAAGGCGTTGGCGCTCAAAAGATGCAATATCATC
GAGGGAAACCTTTCAATTGAGATGCGCGGAAAGCAGGATTCGGGAATGGCTGCTCAGTTG
AAAGATGTGTTTGGCAACATTCAGGTCATCACTGGTTACCTCAGAATTCAAAGATCCACA
CCGTTCTTGTCGTTTGCAATGTTCAAATCGCTGAAACGGATCGAGGCACGCAGTCTCTAC
AATAATAAATATGCGGTTGTAGTCGTGGAGAATCAGAATTTGAGACGGCTCTTCGAATCG
TACACAAAGTTTACCATTGGCCGTGGAACCGTTTTCATTCATAACAACCGGATGTTGTGC
TTCATTCATGTGGAGAATTTGATGAAGGACCTTGGAATTTTCGAGAAACATACTGTAGAC
GATCAATCGCCAGAGTCCAATGGTGATAAGGCGATCTGTCAGGATATGGTGATCGAGGTG
AATGTTACGGAAACCTTCGCGACGACGATCTTTTTCGAGTGGCCTGGATTCAACACGACC
AATATGGATCATCGGAAATTCTTGGGTTATGAACTCTATTACAAAGAGGTTCCGGCGATA
GATCCGAACATGTCGATTGACGATGATCGAAGCGCTTGTGTCGACACGTGGAGCTCGATT
TTCATTGAGCATCGCGAGCGCGACGATATGGCGATTGCGGAGAGAATCACGGCAAAGTTG
GACGCTGCGAATCGTATCCGGCCGAACACTCTCTACGCTTATTATGTGGCCACTCAAATG
GTGCATCACGCCGGCGCGCGGAATGGTATTTCGAAAATTGGTTTTGCGAAGACGAAGTTT
TCGGTACCTGACGCACCGGTTTTCGTCAATATCATTTCGGGAAAAGAATCCATTTCAGTC
TCTTGGGACCCTCCACACATCACCAACGGAGAAATCGGATTCTACCATGTCACGTGGCGA
GCTGTAGAAGCGAGTACGGATGAAATGGTTAAAGGATGTTGTCTGAACGACCGCGAGAGA
AACACCGACGATAAGAGCTACCAGAACAAGTACGACATGAAACTCGCAGTGAAGGAGGAC
GCCGTCAGCTCGTTCGTCTCCAAAATCAAGGGCGAAGAGCAACCAACGTGCTCGGCCATT
GAGAATTGTTGCGAGTGCTCGGCAGTTCCTGCTGCTGCACCTGCTGGTAAATCGGGACCA
CCGGACCATGCGACCACTGTGGAGCAGGCCAACTTTGAGAACACTGTGATGGATACGGTA
CTGGTGCAGAGATGCGACATTGAAAAAGATCCGATGGGATGTACGATGGGCTCACGGCCG
CCGGAGCAGGAGATCATTCACGAGGAGGATGAGGATGAGGACTCCACCCCCAGTGGCCCG
CGGGAGGAGGAGGCTTTCAAGCGACACAAACGGAGCATTCTTATGGACGACGTTCACGGA
TTACGGGCTACCAGCCGGAGGCAGTATGATCAGTTTACGGCTCTTCTTATAGATACCCTC
CGATCGCGTCGTTCAATTGAAAATGCGAACCGGGTCAGTAAGGAGTTGGAGCGTGAGGAG
GCGAAGGAGAAAAAGCAGCAGAAGAAGGCGCCGCCGAGAAAGTTGGTTTATAAGGATAAG
AAGACCACGCCCACCACAACGACAACCACCACCACTACCACCACTACGACTGTGCCAACT
ACAACAATACCAAGAAAGCTGAAATATGATCTTCTACCACCGTTGGTAAACGAGAATTCG
GAGATATTCCGGAAGATGAACACCATCTATGACATCTCGTCGCCGAATGATACGCATAGG
GACAGTTCTCCACTGTTTGGAATCAATGTGACAGATGGCAACAGTTATACGATAACCGGA
CTGAAGCATTATACGCTTTACGGTATCTCCATCGCTGCTTGCCAAGTCCGCCTCAACACC
TCCGAATACTACTGTTCGCCGACTCACAAAGCGGGTGTCACCAAACTGACGCTTCCGATC
TATGAGATGGACCGAATCGACAATAACACTATTCGCGTTTCACCCGGAAACAACAGTCGC
CAACTACTTGTCAAATGGGATCCACCACAGTATCCGAACGGTGGAATTCGTGGATACATG
ATTCAGCTGGACGGTATCAATCACAAGGATGAGAAAGTCAGATGTAAGGGAGCTTCCTCG
GGATGGAGCCCAGCGGTTAATGGTGTCACCATCGATGGATTAACTCATGGATTCTATAAG
ATCAAGATAAAAACCATCTCTCTCAGCGGTATTGGTCCAGAAGCGGAGGCGATTCTCGAC
GATGCTCGCATCATTGAGCCCAGTTGGGTCACTGTTCCAATGATCATCGGCTTTTTATCC
ATTGTCCTTTTTATCGCAACAGCAATTGGTGTCGGCACCTACTACTGGGTCCAAATTCAC
TACGGAAAGAAGGTGAAAGCGCTCGCCGACTTCATGCACTTGAATCCGGAATACTGTGTC
GACAACGAGTACACTCCCGACGACTGGGAGCTCGATCCGGCGTCTGTCACCATGATGGAT
CAGATTGGCGAGGGATCGTTCGGAAAAGTGTATATTGGAATGGGAAAGAATTGTCAATCG
TTGTACGGATGCACGTTCGGACCTTGCGCCATCAAAATCAACGTGTCCGATGCGGAGAAT
GCGGCGGAGAACCAGATGAACTACCTAATGGAGGCCACAATTATGAAGAACTTTAAGACC
AACTTTATCGTCAAACTCTACGGAGTCATCTCGACTTTCAATCCGGCGTGGGTGGTGATG
GAGATGATGGAAAAGGGAAATCTTCGTGACTATCTACGTGCGAAGCGTGAGGACGAGATT
TTCAATGAGATGGATTGCAACTTTTTCGATGTGATCCCACGGGAGAAGTTCACCAATTGG
GCTGCAATGATCTGTGATGGAATGGCCTACCTGGAGAGTCTCAAGTTCTGTCACAGAGAT
TTGGCCGCCAGAAATTGTATGATAGACGCGAATGAGGTGGTGAAAATTGGAGATTTCGGA
ATGGCTCGTGACCTCTTCTACCATGACTACTACAAACCGTCTGGAAAACGTATGATGCCT
GTACGTTGGATGTCACCTGAATCACTGAAAGACGGAAAGTTCGACTCGAAATCTGATGTC
TGGAGTTTCGGAGTCGTCCTCTACGAAATGGTCACTCTCGGCGCCCAGCCATACATTGGT
CTTTCCAACGACGAGGTGCTCAACTACATTGGAATGTCGCGTAAAATCATCCGGAAACCC
GAGTGCTGCTCGGATTACTGGTACAAAATTATGAAGATGTGCTGGAGATACTCGTCACGC
GACCGCCCGACTTTCCTTCAACTCGTTCATTTGCTATCAGCTGAAGCTTCCCCAGAATTC
AAAGAGATGTCGTTCGTGCTCACCGAAAATCAGATGGCAATGGAGGACTCGGAACCGTTG
GATTTGGATCAGATTGATATTTGGGAGGAGCCGGAGCCAGAGAAGACACAAGCGCAGACG
CCGGAAGGAGGAGCTCCGAAAGGAGATGAATCGGATGGTGCTGCGAACGGAGACTACGAA
ATTCAGGATCCGAGCGCTCGAAGAAACACAGACTCGATTCCGATGAAGCAGTTCAAGACG
ACAATGCCGACGAGCCCGTCGACACTGTCGGTGGATAGTGGAGCCAAGAAGCAGCAGAAG
AATCCGGATGATGAGTATCAGCTGATGACGCATAGCCGTGGACCCAGTGACAATGAAGTC
CGTCACTATGGAACAGACCATGACGGTGATTATGTGGAGAGAGATGTGCACAATGATGTG
CCAACTCGTCGTAACACTGGTGCCAGCACCTCCAGCTACACTGGCGGTCCGTACTGCCTC
TCGAATCGTGGTGGCTCCAATGAGCGTGCCGGGTTTGGGGAGGGTCTCCGGCTCACCGAT
AACATTGGATCCGGACATCTCCATGATGACAATGACTATGTTGAGAAGGACTTGAGCTCG
ATGGATACCCGACGAAGCACCGGAGCCAGCACGGCGTCCTACGGAGTACCGCAGGTGACG
AACTGGAGTGGAACTCGTGGTGCCACCTACTACGCCAATAAGCAGCAACAGGCGGCGCAG
GCCGCTGCGGCAGCTGCAGCAGCACTAGCTGCTTCTCAACAACAGCAACATGCTCTTCTG
AATGGGCGTGGAGATCGGCTCACACAGCTTCCGGGGACAGGAAATCTGCCGGCGCCACGT
GGACGTGACGAGGATTACATTGAGACGATGCCAAGGAGTAATGGAGGGGGAAGGAATCAA
GGATCGCCATCGAGAAACGGTAACACTGGTCCGAATCGAGGCTCATTCAACGGACGCTCT
GCTTTCGGCGAAAATGAGCGGCTCATCGAGGACATTGAGCATCCACTCTCC
>CBN08229 Cbre_Contig63 - [1:16384]  ( 125774 - 115564 ) CBN08229 + 1:1851  ( 1 - 1851 ) N  10011.55
ATGGTTGAGGAGGAGACGACAGAAGAGTCGACAGAAGAGTACCCTCCCTCTACTTCCTAT
TGCCATCAAGACCCACCAAATCCCCCGGAGCATCAGCAGCCCACAGAAGACGAGTCGGCG
ACGACTCCAAGGACGCTAAGGATAATGAGCGATAATCGACACGACGATCTCGTCGTCGAC
GACAGCAACACCACAATGCGACACCGTCGTCGTTGTTTCGTGAACTTCCGAAGGACTCGA
CGTAGAAAGCCCGTCGATGATGCTTCAACAACAGCTAGGACCACCACGACTCTAGGTTCA
ACACTCAAATTTCACCGCCCAATGCTCATTCTTCTCGTTCTATGTGCCATTTTCAAGCCG
ACAATCTCCGAAGCGGAACTTCGGTGCGGACCCGTCGATATACGCAACAAACCGTGGAAT
TTCAGACAGCAATGGTCACGTCTTGGAGATCCGAATGCGGTCAACTTTATGAATAAATCC
GTCGTCGATTGTACCGTCGTCGAAGGCTCCTTCTCCATATCGTTCATCTATCAACCCCAA
AACCACTCAGCTCCCCGAATCCGTGCCGATCAATTCCCGCGTTTTCCGAAACTCAAAGAA
ATCACTGGAACACTGCTCGTTTTCGAAACAAATGCTCTCAAAAATCTGCGTGACGTGTTT
CCGAATCTTCGTGTCATTGGTGGTCAAACTCTCATTCAGCACTTCTCGGTGATAATTTAT
CGAAATGTGGACCTGGAAATTCTCGGTCTCGACAAGCTGACAGTCATCCGAAACGGCGGA
GTCCGTATTCAGGACAACAAAAAGCTGTGCCACCCGAAAACCATTGATTGGAAGGGAATG
ATTCAAGGACCGATTAACGACGTTATGGTGGACGATGCGGCGGCAATGTCGGTGTCAGAG
ACTGGAAAACTGTGCCCGATTGGATGTGATGATAATGACAAGGACTTCACGAAATGCCGT
TATTTGAATGAGGGAAACAATCGAATCCAGAGTTGTTGGAATGACACGACGTGCGATTTG
AAGTGTGACCACGAGTTCGTTGAGGGAAAAGCTGGACCATCGGGACCGGGATGTGATCCA
TTCGGAAATCGTTGCCACGAACAGTGCCTCGGTGGATGTGACAGGGCGAACGACGCGGGT
GCCTGTAGCGCTTGCCAACACTTTCATTACAACGGAAAATGTGTGGAGGAGTGTGCGAAG
CATTTGTACGTTTTGATGGATAGACGTTGTGTTTCCAAAGAGGAATGTCTCTCCTACAAC
CCGCATCACAAGAACGTCAAAGTTCCGATCAAAGCGACGGCTGGACTTTGCTCGGATCGT
TGTCCGAACGGCTATGAGATTGATAAAACGAATCCGCACGCTTGCAAGAAATGTGATGGA
AAGTGTGTGATCACTTGTACGATTGACCACGTGATTGACTCATTTCCGAAGGCGTTGGCG
CTCAAAAGATGCAATATCATCGAGGGAAACCTTTCAATTGAGATGCGCGGAAAGCAGGAT
TCGGGAATGGCTGCTCAGTTGAAAGATGTGTTTGGCAACATTCAGGTCATCACTGGTTAC
CTCAGAATTCAAAGATCCACACCGTTCTTGTCGTTTGCAATGTTCAAATCGCTGAAACGG
ATCGAGGCACGCAGTCTCTACAATAATAAATATGCGGTTGTAGTCGTGGAGAATCAGAAT
TTGAGACGGCTCTTCGAATCGTACACAAAGTTTACCATTGGCCGTGGAACCGTTTTCATT
CATAACAACCGGATGTTGTGCTTCATTCATGTGGAGAATTTGATGAAGGACCTTGGAATT
TTCGAGAAACATACTGTAGACGATCAATCGCCAGAGTCCAATGGTGATAAGGCGATCTGT
CAGGATATGGTGATCGAGGTGAATGTTACGGAAACCTTCGCGACGACGATCTTTTTCGAG
TGGCCTGGATTCAACACGACCAATATGGATCATCGGAAATTCTTGGGTTATGAACTCTAT
TACAAAGAGGTTCCGGCGATAGATCCGAACATGTCGATTGACGATGATCGAAGCGCTTGT
GTCGACACGTGGAGCTCGATTTTCATTGAGCATCGCGAGCGCGACGATATGGCGATTGCG
GAGAGAATCACGGCAAAGTTGGACGCTGCGAATCGTATCCGGCCGAACACTCTCTACGCT
TATTATGTGGCCACTCAAATGGTGCATCACGCCGGCGCGCGGAATGGTATTTCGAAAATT
GGTTTTGCGAAGACGAAGTTTTCGGTACCTGACGCACCGGTTTTCGTCAATATCATTTCG
GGAAAAGAATCCATTTCAGTCTCTTGGGACCCTCCACACATCACCAACGGAGAAATCGGA
TTCTACCATGTCACGTGGCGAGCTGTAGAAGCGAGTACGGATGAAATGGTTAAAGGATGT
TGTCTGAACGACCGCGAGAGAAACACCGACGATAAGAGCTACCAGAACAAGTACGACATG
AAACTCGCAGTGAAGGAGGACGCCGTCAGCTCGTTCGTCTCCAAAATCAAGGGCGAAGAG
CAACCAACGTGCTCGGCCATTGAGAATTGTTGCGAGTGCTCGGCAGTTCCTGCTGCTGCA
CCTGCTGGTAAATCGGGACCACCGGACCATGCGACCACTGTGGAGCAGGCCAACTTTGAG
AACACTGTGATGGATACGGTACTGGTGCAGAGAGATACCCTCCGATCGCGTCGTTCAATT
GAAAATGCGAACCGGGTCAGTAAGGAGTTGGAGCGTGAGGAGGCGAAGGAGAAAAAGCAG
CAGAAGAAGGCGCCGCCGAGAAAGTTGGTTTATAAGGATAAGAAGACCACGCCCACCACA
ACGACAACCACCACCACTACCACCACTACGACTGTGCCAACTACAACAATACCAAGAAAG
CTGAAATATGATCTTCTACCACCGTTGGTAAACGAGAATTCGGAGATATTCCGGAAGATG
AACACCATCTATGACATCTCGTCGCCGAATGATACGCATAGGGACAGTTCTCCACTGTTT
GGAATCAATGTGACAGATGGCAACAGTTATACGATAACCGGACTGAAGCATTATACGCTT
TACGGTATCTCCATCGCTGCTTGCCAAGTCCGCCTCAACACCTCCGAATACTACTGTTCG
CCGACTCACAAAGCGGGTGTCACCAAACTGACGCTTCCGATCTATGAGATGGACCGAATC
GACAATAACACTATTCGCGTTTCACCCGGAAACAACAGTCGCCAACTACTTGTCAAATGG
GATCCACCACAGTATCCGAACGGTGGAATTCGTGGATACATGATTCAGCTGGACGGTATC
AATCACAAGGATGAGAAAGTCAGATGTAAGGGAGCTTCCTCGGGATGGAGCCCAGCGGTT
AATGGTGTCACCATCGATGGATTAACTCATGGATTCTATAAGATCAAGATAAAAACCATC
TCTCTCAGCGGTATTGGTCCAGAAGCGGAGGCGATTCTCGACGATGCTCGCATCATTGAG
CCCAGTTGGGTCACTGTTCCAATGATCATCGGCTTTTTATCCATTGTCCTTTTTATCGCA
ACAGCAATTGGTGTCGGCACCTACTACTGGGTCCAAATTCACTACGGAAAGAAGGTGAAA
GCGCTCGCCGACTTCATGCACTTGAATCCGGAATACTGTGTCGACAACGAGTACACTCCC
GACGACTGGGAGCTCGATCCGGCGTCTGTCACCATGATGGATCAGATTGGCGAGGGATCG
TTCGGAAAAGTGTATATTGGAATGGGAAAGAATTGTCAATCGTTGTACGGATGCACGTTC
GGACCTTGCGCCATCAAAATCAACGTGTCCGATGCGGAGAATGCGGCGGAGAACCAGATG
AACTACCTAATGGAGGCCACAATTATGAAGAACTTTAAGACCAACTTTATCGTCAAACTC
TACGGAGTCATCTCGACTTTCAATCCGGCGTGGGTGGTGATGGAGATGATGGAAAAGGGA
AATCTTCGTGACTATCTACGTGCGAAGCGTGAGGACGAGATTTTCAATGAGATGGATTGC
AACTTTTTCGATGTGATCCCACGGGAGAAGTTCACCAATTGGGCTGCAATGATCTGTGAT
GGAATGGCCTACCTGGAGAGTCTCAAGTTCTGTCACAGAGATTTGGCCGCCAGAAATTGT
ATGATAGACGCGAATGAGGTGGTGAAAATTGGAGATTTCGGAATGGCTCGTGACCTCTTC
TACCATGACTACTACAAACCGTCTGGAAAACGTATGATGCCTGTACGTTGGATGTCACCT
GAATCACTGAAAGACGGAAAGTTCGACTCGAAATCTGATGTCTGGAGTTTCGGAGTCGTC
CTCTACGAAATGGTCACTCTCGGCGCCCAGCCATACATTGGTCTTTCCAACGACGAGGTG
CTCAACTACATTGGAATGTCGCGTAAAATCATCCGGAAACCCGAGTGCTGCTCGGATTAC
TGGTACAAAATTATGAAGATGTGCTGGAGATACTCGTCACGCGACCGCCCGACTTTCCTT
CAACTCGTTCATTTGCTATCAGCTGAAGCTTCCCCAGAATTCAAAGAGATGTCGTTCGTG
CTCACCGAAAATCAGATGGCAATGGAGGACTCGGAACCGTTGGATTTGGATCAGATTGAT
ATTTGGGAGGAGCCGGAGCCAGAGAAGACACAAGCGCAGACGCCGGAAGGAGGAGCTCCG
AAAGGAGATGAATCGGATGGTGCTGCGAACGGAGACTACGAAATTCAGGATCCGAGCGCT
CGAAGAAACACAGACTCGATTCCGATGAAGCAGTTCAAGACGACAATGCCGACGAGCCCG
TCGACACTGTCGGTGGATAGTGGAGCCAAGAAGCAGCAGAAGAATCCGGATGATGAGTAT
CAGCTGATGACGCATAGCCGTGGACCCAGTGACAATGAAGTCCGTCACTATGGAACAGAC
CATGACGGTGATTATGTGGAGAGAGATGTGCACAATGATGTGCCAACTCGTCGTAACACT
GGTGCCAGCACCTCCAGCTACACTGGCGGTCCGTACTGCCTCTCGAATCGTGGTGGCTCC
AATGAGCGTGCCGGGTTTGGGGAGGGTCTCCGGCTCACCGATAACATTGGATCCGGACAT
CTCCATGATGACAATGACTATGTTGAGAAGGACTTGAGCTCGATGGATACCCGACGAAGC
ACCGGAGCCAGCACGGCGTCCTACGGAGTACCGCAGGTGACGAACTGGAGTGGAACTCGT
GGTGCCACCTACTACGCCAATAAGCAGCAACAGGCGGCGCAGGCCGCTGCGGCAGCTGCA
GCAGCACTAGCTGCTTCTCAACAACAGCAACATGCTCTTCTGAATGGGCGTGGAGATCGG
CTCACACAGCTTCCGGGGACAGGAAATCTGCCGGCGCCACGTGGACGTGACGAGGATTAC
ATTGAGACGATGCCAAGGAGTAATGGAGGGGGAAGGAATCAAGGATCGCCATCGAGAAAC
GGTAACACTGGTCCGAATCGAGGCTCATTCAACGGACGCTCTGCTTTCGGCGAAAATGAG
CGGCTCATCGAGGACATTGAGCATCCACTCTCC
>CBN08229 Cbre_Contig493 + [1:30720]  ( 27588 - 37762 ) CBN08229 + 1:1851  ( 1 - 1851 ) N   9903.87
ATGGTTGAGGAGGAGACGACAGAAGAGTCGGAAGAGTACCCTCCCTCTACTTCCTATTGC
CAACAAGACCCACCAAATCCCCCGGAGCATCAGCAGCCCACAGAAGACCAGTCGGAGACG
ACTCCAAGGACGCTAAGGATAATGAGCGATAATCGACACGACGATCTCGTCGTCGACGAC
AGCAACACCTCAATGCGACACCGTCGTCGTTGTTTCGTGAACTTCCGAAGGACTCGACGT
AGAAAGCCCGTCGATGATGCTTCAACAACAGCTAGGACCACCACAACTCTAGGTTCAACA
CTCAACTTTAACCGCTCAATGCTCATTCTTCTCGTTCTATGTGCCATTTTTAAGCCGACA
ATCTCCGAAGCGGAACTTCGCTGCGGACCCGTCGATATACGCAACAAACCGTGGAATTTC
AGACAGCAATGGTCACGTCTTGGAGATCCGAATGCGGTCAACTTTATGAATAAATCCGTT
GTCGATTGTACCGTCGTCGAAGGCTCCTTCTCCATATCGTTCATCTATCAACCCCAGAAC
CACTCAGCTCCCCGAATCCGTGCCGATCAATTCCCGCGTTTTCCGAAACTCAAAGAAATC
ACTGGAACACTGCTCGTTTTCGAAACAAATGCTCTCAAAAATCTGCGTGACGTGTTTCCG
AATCTTCGTGTCATTGGTGGTCAAACTCTCATTCAGCACTTTTCCGTGATAATTTATCGA
AATGTGGATCTGGAAATTCTCGGTCTCGACAAGCTGACAGTCATCCGAAACGGCGGAGTC
CGTATTCAGGACAACAAGAAGCTGTGCCACCCGAAAACCATTGATTGGAAGGGAATGATT
CAAGGACCGATTAACGACGTGATGGTGGACGATGCGGCGGCAATGTCGGTGTCAGAGACT
GGAAAACTGTGCCCGATTGGATGTGATGATAATGACAAGGACTTCACGAAATGCCGTTAT
TTGAATGAGGGAAACAATAGAATCCAGAGTTGCTGGAATGACACTACGTGCGATTTGAAA
TGTGACCATGAGTTCGTTGAGGGAAAAGCTGGACCATCCGGACCGGGATGTGATCCATTC
GGAAATCGTTGCCACGAACAGTGCCTCGGTGGATGTGACAAGGCGAACGACGCGGGTGCC
TGTAGTGCATGCCAACACTTCCATTACAACGGAAAATGTGTGGAGGAGTGCGCGAAGCAT
TTGTACGTTCTGATGGATAGACGTTGTGTCTCCAAGGAGGAGTGTCTTTCCTACAACCCG
CATCACAAGAACGTCAAAGTTCCGATCAAAGCGACGGCTGGACTTTGCTCGGATCGTTGT
CCGAACGGCTATGAAATTGATAAGACAAATCCACACGCGTGCAAAAAATGTGATGGAAAG
TGTGTAATCACTTGTACGATTGACCACGTGATTGACTCATTTCCGAAGGCGTTGGCGCTT
AAAAGATGCAATATTATTGAGGGAAACCTTTCAATCGAGATGCGCGGAAAGCAGGATTCA
GGAATGGCTGCTCAGTTGAAAGATGTGTTTGGCAACATTCAGGTCATTACTGGATATCTC
AGGATTCAAAGATCCACGCCGTTCTTGTCGTTTGCAATGTTCAAATCGCTGAAACGAATC
GAGGCACGCAGTCTCTACAATAATAAGTATGCGGTTGTAATTGTAGAGAACCAGAATTTG
AGACGGCTCTTCGAATCGTACACAAAGTTTACCATTGGCCGTGGAACCGTTTTCATTCAT
AACAACCGGATGTTGTGCTTCATTCATGTCGAGAATTTGATGAAGGACCTTGGAATTTTC
GAGAAACATACTGTAGACGACCAGTCGCCAGAGTCTAATGGTGATAAGGCGATCTGTCAG
GATATGGTGATCGAGGTGAATGTTACGGAAACCTTCGCGACAACGATCTTTTTCGAGTGG
CCTGGATTCAACACGACCAACATGGATCACCGGAAATTCTTGGGTTATGAACTTTACTAC
AAAGAGGTTCCGGCGATAGATCCGAACATGTCGATTGACGACGATCGAAGCGCTTGTGTC
GACACGTGGAGCTCGATTTTCATTGAGCATCGCGAGCGCGACGATATGGCGATTGCGGAG
AGGATCACTGCAAAGTTGGACGCGGCGAATCGTATCCGGCCGAACACTCTCTACGCCTAC
TATGTGGCCACTCAAATGGTGCATCACGCCGGCGCGCGGAATGGAATTTCGAAAATTGGT
TTTGCGAAGACAAAGTTTTCGGTGCCTGACGCACCGGTTTTCGTCAATATCATTTCGGGA
AAAGAATCCATTTCAGTCTCTTGGGACCCTCCACACATCACCAACGGAGAAATCGGATTC
TACCATGTCACGTGGCGAGCTGTAGAAGCGAGTACGGATGAAATGGTCAAAGGATGTTGT
CTGAACGACCGCGAAAGAAACACCGACGATAAGAGCTACCAGAACAAGTACGACATGAAA
CTCGCGGTAAAAGAGGACGCCGTCAGCTCGTTCGTCTCCAAAATCAAAGGCGAAGAGCAA
CCAACGTGCTCTGCCATTGAGAATTGTTGCGAGTGCTCGGCAGTTCCAGCTGCTGCACCT
GCTGGTAAAGCGGGACCACCGGACCATGCGACCACTGTGGAGCAGGCCAACTTTGAGAAC
ACTGTGATGGATACGGTACTGGTGCAGAGAGATACGCTACGCTCCCGTCGTTCAATTGAA
AATGCGAACCGAGTCAGCAAGGAGTTGGAGCGTGAGGAGGCGAAAGAAAGGAAGCAGCAG
AAGAAGGCGCCGCCGAGAAAGTTGGTTTATAAGGATAAGAAGACCACGCCCACCACAACG
ACAACCACTACCACCACTACCACCACTACGACTGTGCCAACTACAACTACAACAAGAGTG
CTGAAATATGATCTTCTACCACCGTTGGTAAACGAGAATTCTGAGATATTCCGGAAGATG
AACACCATCTATGACATCTCGTCGCCGAATGATACGCATAGGGACAGTTCTCCACTGTTT
GGAATCAATGTGACAGATGGCAACAGTTATACGATAACCGGACTGAAGCATTATACGCTT
TACGGTATCTCCATCGCTGCTTGCCAAGTCCGCCTCAACACCTCCGAATACTACTGCTCG
CCGACACACAAAGCGGGTGTCACCAAACTGACGCTTCCGATCTATGAGATGGACCGAATC
GACAATAACACTATTCGCGTTTCACCCGGAAACAACAGTCGCCAACTACTTGTCAAATGG
GATCCACCACAGTATCCGAACGGTGGAATTCGTGGATACATGATTCAGCTGGACGGTATC
AATCACAAGGATGAGAAAGTCAGATGTAAGGGAGCTTCCTCGGGATGGAGCCCAGCGGTT
AATGGTGTCACCATCGATGGATTAACTCATGGATTCTATAAGATCAAAATAAAAACCATC
TCTCTCAGCGGTATTGGTCCAGAAGCGGAGGCGATTCTCGACGATGCTCGCATCATTGAG
CCCAGTTGGGTCACTGTTCCAATGATCATCGGCTTTTTATCCATTGTCCTTTTTATCGCA
ACAGCAATTGGTGTCGGCACCTACTACTGGGTCCAAATTCACTACGGAAAGAAGGTGAAA
GCGCTCGCCGACTTCATGCACTTAAATCCGGAATACTGTGTCGACAACGAGTACACTCCC
GACGACTGGGAGCTCGATCCGGCGTCTGTCACCATGATGGATCAAATCGGCGAGGGATCG
TTCGGAAAAGTGTATATTGGAATGGGAAAGAATTGTCAATCGTTGTACGGATGCACGTTC
GGACCTTGCGCCATCAAAATCAACGTGTCCGATGCGGAGAATGCGGCGGAGAACCAGATG
AACTACCTAATGGAGGCCACTATCATGAAGAACTTTAAGACCAACTTCATCGTCAAACTC
TACGGAGTCATCTCGACTTTCAATCCGGCGTGGGTGGTGATGGAGATGATGGAAAAGGGA
AATCTTCGTGACTATCTACGTGCGAAGCGTGAGGACGAGATCTTCAATGAGATGGATTGC
AACTTTTTCGATGTGATCCCACGGGAGAAGTTCACCAATTGGGCTGCAATGATCTGTGAT
GGAATGGCCTATCTCGAAAGTCTCAAGTTTTGTCACAGAGATTTGGCCGCCAGAAACTGT
ATGATAGACGCGAATGAGGTAGTAAAAATCGGAGATTTCGGAATGGCTCGTGACCTCTTC
TACCATGACTACTACAAACCGTCTGGAAAACGTATGATGCCTGTACGTTGGATGTCACCT
GAATCACTGAAAGATGGAAAGTTCGACTCGAAATCTGATGTCTGGAGTTTTGGAGTCGTC
CTCTATGAAATGGTTACTCTCGGTGCCCAACCATACATTGGTCTTTCCAACGACGAGGTG
CTCAACTACATTGGAATGTCGCGTAAAATCATCCGGAAACCCGAGTGTTGCTCGGATTAC
TGGTACAAAATTATGAAGATGTGCTGGAGATACTCGTCACGTGACCGCCCGACTTTCCTT
CAACTCGTTCATTTGCTATCAGCTGAAGCTTCCCCAGAATTCAAAGAGATGTCGTTCGTG
CTCACCGAAAATCAGATGGCAATGGAGGACTCGGAACCGTTGGATTTGGATCAGATCGAT
ATTTGGGAGGAGCCGGAGCCAGAGAAGACACAAGCGCAGACGCCGGAAGGAGGTGCTCCG
AAAGGAGATGAATCGGATGGTGCTGCGAATGGAGACTACGAGATTCAGGATCCGAGCGCT
CGAAGAAACACAGACTCGATTCCGATGAAGCAGTTCAAGACGACAATGCCGACGAGCCCG
TCGACACTATCCGTGGATAGTGGAGCCAAGAAGCAGCAGAAGAATCCGGATGATGAGTAT
CAACTGATGACCCATAGCCGTGGACCCAGTGACAATGAAGTCCGTCACTATGGAACAGAT
CATGACGGTGATTATGTGGAGAGAGATGTGCACAATGATGTGCCAACTCGTCGTAACACT
GGTGCCAGCACCTCCAGCTACACTGGCGGTCCGTACTGCCTCTCGAATCGTGGTGGCTCC
AATGAGCGTGCCGGATTTGGGGAGGGACTCCGGCTCACTGATAACATTGGATCCGGACAT
CTTCATGATGACAATGACTATGTCGAGAAGGACTTGAGCTCGATGGATACCCGACGAAGC
ACCGGAGCCAGCACGGCGTCCTACGGGGTACCGCAGGTGACGAACTGGAGTGGAACTCGT
GGTGCCACCTACTACGCCAATAAGCAGCAACAGGCGGCGCAGGCTGCGGCGGCCGCTGCA
GCAGCACTAGCTGCTTCTCAACAACAACAACACGCTCTTCTGAATGGGCGTGGAGATCGG
CTCACACAGCTCCCGGGGACAGGAAATCTGCCGGCGCCACGTGGACGTGACGAGGATTAC
ATTGAGACGATGCCAAGGAGTAATGGAGGGGGGAGGAATCAAGGATCACCATCGAGAAAC
GGTAACACTGGTCCGAACCGAGGCTCGTTCAACGGTCGTTCGGCGTTTGGTGAAAATGAG
CGGCTCATCGAGGACATTGAGCATCCACTTTCC
>s1278 Cbre_Contig62 - [1:30720]  ( 91311 - 84045 ) s1278 + 1:929  ( 1 - 929 ) N   4763.40
ATGAATAATCATCATCCAAGCACATCAGTATATGGACATGATCCTGGATCATTACAATAC
TCCTTCATGCCATCCAATCCAATCAATCCTATGAACGGTATTCCATCAACTGCTAATGGG
CAATATCAAAACGGATTGGAAGACATTCCTGATATTGAAGCATATGAACGGAACTTACGC
ATCGATTTGCCAACATTCTCGCTTGCAAACATGTCAAATGTTCCACAAAATACAGTAACT
CAAATGCCACCTCAAATAACACCACATGATTCAGACTTCACAACTTTGGTTGGGAAACTT
GAGATAAAGACTCAAGAGGCAACTAAAAACCGACAAATGCCAATGAAATTCATCACTCCA
AAAACGGAAGTTGTTGATGACCAAACTCCAATGATGTCACCAGTTAGCACATCAACCAAA
ATGCACAGAAATGGGATAAAAGCAGATGTTATGGGACCGACTGTAGATCCGGATGGTCTT
GACGAAGATCCAGAAAGCGGAGTTAAATATCCGGAACCAGTTTTGTTTGACCTCAAAACT
ACGATAATGACTGAATATGAATTGGACAATTTGAAACATAAGCAGTTTGGAATTGAAAAT
TCGAAAAAAATGGAAGTGCCGGATGCAAGTGCTCCGCCTAACAAAATTGTTGAGTTCTTG
ATGTACAATAGAACGCTCAAGGAACTCGAATTGCATCAAGTTAACATGTACCGGACAAAG
AGGAATCGTTTGTCATTAAACCTTGTAAAAGCGAACAATGTAGATAGAGAATTCGATCAG
AAAGCTTGCGAATCACTGGTTAAGAAATTGAAGGATAAGAAGCATGACTTACAAAATCTC
CTAGACGTGGTTCATTCGAAAGGGAAAAAGTTCACTGGATGTATTACAATTCCAAGAACC
TTGGATGGCCGGTTGCAGGTTCATGGAAAAAAAGGATTTCCACACGTGGTTTATGGAAAG
CTCTGGAGATTTTCGGATATGACGAAAAATGAAACTCGTCATCTCGATCACTGTAAACAT
GCATTTGAAATGAAAAGTGACTTGGTCTGTGTGAATCCCTATCACTACGAAATTGTAACC
GGAGCAATGGTGTCTGGTACACGCGATAGCCATGATAGCAAAGACCATAATGGTTCGCAC
CCTGCCCCAAGGTTTTCGGCAACAAACGTAGGCCGCCCTTCAATGGATGACGCACCGTCT
CGTTTCAATCCAAGTTCGGTCAGACCATCACAGCCGATGATGACACCAACATCGATGTAT
CAAAATCAATTCGCGTCACCAAACAGAGTGCAACCAATGCCCTCTTTTGGCGTTCCTACC
AGTTTCGCAGCTACTCAACATCCTCAATACTTTCCACCGCAACAAAGTTATGAAATACGC
ACATCTTCCGCAAATCCGATGATGCAGCAACCGGTGCCTCCTCAACCAGATCCTTCATAT
CATTATGATTTTCAACAGTTCCAACCAGCATATCAGAGTCAACAACCTAACACTTCAAGT
TATCAACCACCACCAAACATGACCTGCGGTCCTTGGGATCATGCTCCACCAAATATGCCC
TCAACATCGAATGGAATGCCTAACTACCCAGTTCTTCCAGATTTTACTGATCAAATGCAG
ATGAACGGCAACACTATGCATCCAGGCATATATATGTTCAATGGTCATCACCCTCAATTC
GAAGTCATTCAACACCAACCCACGCCTCAACCCCAACCCAATCCTGTGCAATGGCAGGGA
AGAATGGACCAAACAAACAACCCCGGCATAAAATCAAACGGTCTTGTCAACCTGTTCCGT
TTCAAAGGATTCTGTATAAGGGCATTCGGAGAAGATTTCTTCAGGGGAGGTCCGATACTC
GTGGAAAACCCGGCAATAGACGAAGACAAATGCGTGAAGGTACTCGATAGAGATATTCTT
TGCGTTGAGCAGTTCAGAGCGCGACTCAAAATTGGCAAATCTTACGATCATCCCTTGCCT
CCTACTGCGCCATACGGAGACATCGCCAATTTTATTTTAAACATGACTGCTGATAGTATT
CTGATGAGCGGAGAGGAACCGGAAACCGCCAAAGAGGATGGCGTTTGGGGAAACGTTCTT
TACTATGAGCACCACAAGTTCATTGGTGAAAGGAAAATAAGACGTGGCGACTACCACGTG
GATGGTGGTTTCATTTCATCAGACCATCGATATAGTTTGGGTTTCGAAGAAAATACTACA
AGGACGGATGATGCTTACAAAGTTCGGGCTGCTATCATTGAAGGAATCCGATTCTCATAC
AAAGTAGATAAAAGTGTTTGGATTCAAAATAACATGAAGCACCCGATTTTCGTCACTTCC
GGTTACCTTGATGAACAGTGTGGAGGATTGCTACCGGACAAAGTACACAAAATCTATGGA
CACGGAAAAATGAAGGTGTTTGGTTTTCAACAATGCACACAAGCTATAGGATTGCGCGTT
TGTTCAAGAACATGTGCGCGACAATTCCTTCGAGGAAAGCCAACATTGATGGACAAGTAT
TACAGTAAAGAAACTTTGAAAGACGTTCAGATTGAAGCAAATCGATCGCCTGATGATCTT
GCCAAGTACTGTTGTGTCAAAGTTTCATTTTGCAAAGGATTCGGACCTGCTTATCCACGA
GACGAAATCAGAAAGTGCCCAGTGTGGTTGGAGCTTAAAATTCTCAGCGCGTACAACTAC
ATGGATAATGTTCTTGCGACTATGGCATACAAATTTGACGATCAATATAGTTATACGGAA
TTAACCCGTATTCTCAAGATGGATAAG
>s1421 Cbre_Contig65 + [1:30720]  ( 312262 - 317301 ) s1421 + 1:449  ( 1 - 449 ) N   1786.08
ATGTCAGTGCCAGCTGCCAAATGTGGTCTCGTGATTGGAAAAGGAGGCGAAACCATCAAA
CAAATCAACTCAGAAAGTGGAGCCCATTGCGAACTGAATCGCGAGGCAACAGGAACCGAC
GAAAAAGTGTTCATTATCAAAGGAGGAAAAAGACAAATCGAGCACGCTAAGCACTTGATC
CGTATTAAGGTTGGAGATATTCCTCCAAACACTCCATTCCGCGATGACTCTGTGATGTCG
ATGCAGACAGCGTATCCTGCTTCTGCTCAAGGTGGATTCGCCGCTCAACAACAATGGAAT
CCGGCTACGGCGCAAGTCACTGCAGCAACTCAGAATCCTTATGCCACTGGTGGATGGCAA
CAAAACAACGTGTTTGCTCAACAGCAGGCTGCTGCTCCTTATGCTGCCGCTGGAATAGTT
CAAGCTCAACCACAAGTTGCTTATCAACAACCCCAAGTCGTACAACAACAACACCAGGCA
GCAACTGCAACCGCCGCTCCTTCTGTGGACCCTGTTACCGGAGAACAAGATTATTCAGCT
CAGTGGATGGAATACTACAAATACCTCTGGTATCATTGTGATGGAGTTGACCCAGAATGG
GAGATTCCTGAAATCCCGGAAATAACCGAAGGTGTTTGGCATTTGGGAGGAAGAACTGAG
CACGAAGTAATGTGTCATATACAAGAAATCCCTGAAAACGGAGCAGACATTGCCCATTTG
AACTACCTTCATAAGTCAGCTCCTCCAATTACAAAAGGATCTGACATCATAAAAACGGAT
CTTTCTGATCCACAGCCAGCAGTACAACATGTTTGGGATGGGAAGTGGGAAGTCAAATCT
GAAGAAGATAAACACTGTGGAGTAATGCATTTGAATCAATACATGACCATTTGGGGATAT
CGAGTTCCATTGACAAGTAGTAAACTGATTCTGAACAGGTTCGTCAGTAGTAATGCAAGT
TCTATAGTGAACACCTGAGATCGAATTTTTGTTTTTCAGCACGGCCCAGGAATCGTCCAT
ATGATATTTGATTTTGGAATGTGGGGAAAAGGAGTTGTGTTCCAGACGGTTACACCGGAG
GAAGCCCTTCTTCAACGTGTCAGATTCAGAATTTTTTCAAATATCCCGTGGTTCTTTGTG
AAGTTTTTTATGACTGTGGAGGCAATGCAATTTGAACGAGACGTATTTGTTTGGTCTAAC
AAGAAATATATTAAATCGCCTCTTCTTGTCAAAAATGATGGACCCATTCAGAAACACAGA
AGATGGTTTTCTCAATTCTACACCGAGAACAGTCCAAAACTATTGAAAGATGGAAGTTTG
TCAAATCAAGCGAAATCGATTTTTGATTGG
>s1502 Cbre_Contig36 - [1:16384]  ( 896290 - 891051 ) s1502 + 1:784  ( 1 - 784 ) N   3660.97
ATGGATGTCAATACGAGCATCATCGATCTGAGCCCGACGGTGACGACGGGAACTCCAGAT
GAATGTGGTTTAGAGCCACACGATTTTCTGGAGGTCAAATTCTTCTTGATCAGTGTGGTT
GGCACATTGATCGGATTGTTTGGGTTGTTCGGGAATGCCACAACTGCGTTGATCCTGACA
AGGCCATCAATGCGAAACCCAAATAATCTGTTCCTAACGGCTCTTGCTGTATTTGATTCG
TGCCTTCTTATCACTGCCTTCTTCATCTATGCAATGGAATATATCATCGAATACACTGCT
GCATTCGACCTATATGTAGCGTGGCTCACTTATCTCAGGTTCGCTTTTGCTCTTTCACAC
ATCTCACAAACTGGAAGTGTCTACATTACGGTAGCTGTGACAATTGAACGATATCTGGCA
GTCACTGTGAATCCAGCATGTCCGGATGGAAGTAACTGGCAATCATACATCCTACTTCCG
TCAGCTTTAGCCACTAATCCCATCTATCAACAGGTTTACTCTCTATGGGTCACCAACTTT
GTGATGGTGTTTTTCCCATTCTTAACTCTTCTCCTTTTCAATGCCATCATTGCCTACACC
ATCAGACAGAGTCTTGAAAAATATGACTTTCACAATCAGAAAAGCGTGGTGGCCGCCCTT
TCAGCCAGTGTAAATCTTCCGCGAAACATCGCCGGGTACTGTCCGTCCGATTGTCTTTGC
CATGTCCCTCTGTCGTCTTTTACTCTTCGCGGCTTGGCTCCCCGTCGTACAGTTGTTTTT
GACTCATCGACGGGTAGTATTTCGTCGATAGCCACGTCGCTTACGTCGCCTGAATCTATC
CGAATTTCAAGTCGAAACGAGCTGAAAGAGAAATCACGGGAAGCCACACTGGTCCTTGTT
ATTATCGTATTCATCTTTCTTGGTTGCAACTTCTGGGGATTCGTTTTGACTCTTCTAGAA
AGAATTATGGGACAAGAGACACTGATGGTTGATCATCATGTCTTTTACACTTTCTCAAGA
GAAGCTATCAACTTTTTAGCAATTATAAACTCTTCTATCAATTTTGTGATTTATCTTTTA
TTCGGAAAAGATTTTAGAAAAGAACTAGTAGTTGTGTACGGTTGTGGCATACGTGGAATC
TCATTGAGACTGCCTGTTCAAGACAAATTTGTCATCTGGAGACACTGGAAAAGAACAAAG
TCTCGACTATCAATTAGTACTTCGAATAGGACACGACATAAGATTTCACTTCCACAGACA
CTTGTAGAGCATGCAAATCTGGAGAGACTAGAGCAAACACGGTTCTTGGCTCATCATGAA
GACGGTGTTCAGACACAAGTCTCTCCAATACATGCATTGAGGAATGGTTCAATCCCAAAG
TTTGACCCTCTACGAGACGCTGGATCGAACGGAAGACCTTGTAGAACAAGTATAGTCGAT
GACAATGGAACTGTTAATCACTTTCATTTTGATTTAAAATATCACAAAATGCTAATTCTA
ATATTGTTGTTAATCAAAATATCGTCTGGAGTGTTGTATAATGGAAAGTTCTTTGATCCG
AGAGATCGAATTCGTAATTCTGAAGGTGCTGAATGTATTATCAAAGCAGCGATGTTTGAT
TATGAATATCTCGGAAATCAGGATAAATCAATCAGTGGAGAATCTTGCGTTCCATGGATA
ACAGTTACGGATTCCTGGTTTCCCAATGCAACTCTTCCTCAAAAACAGAAGAAAAGACCT
TCGGAGAACTTTTATCATTCGAAATGTCGAAATATAAAACTTCCGAATGGACATCCAATG
TATGGAGTAACATCTTCAGGAACATCTAAACCTCCCGGAATAACTTCTGGAAAACAAGGA
CCCTGGTGTTTTATAAATAAAGAAGGAAGTGATGGAAAATTGAAGTTTGAATTCAGTCCA
GCTGTCTGTTTTGAACCATGTGATGAGACGAAGATTGTGAAAGAGACGGAGAGAAAACGG
TTGACTGAAAACGGATACACAGTGTTAAAATTAAATTATAATCCGGCGATTTTGGATCCA
ATTGACAAGATGTTCCATGAATATGATTGGGGAGATATGAAATATTATTCGTTTAAGAAA
TCGCGAGAGCAACCTCCCCATTATCTGGAACTCCGTCAGCGAGTTTTCATCGCTCTCTGT
GTCATTTTCTTTGCTGTTATCTTGTGGATTTTGACATGTTTCTGTGTCAAAAGACACTCC
CAAAAGATACACAGAAAGAAGCAGAAGGCTTTGGAAGGTTTCTATGAGGACACGAATTTG
GCCGATATAAAAATGCAATCAGAATTGAGAAGAGAACGAGAAGAGGCA
>CBN00362 Cbre_Contig22 + [1:16384]  ( 275021 - 277812 ) CBN00362 + 1:407  ( 1 - 407 ) N   2177.95
ATGATGCCGACGTCATCCTCATCAGAATCCTACGACGCTGATAATCCGGTTCTACCGCCC
GAGCCAATCCTCTCGGATTATGTGGAAATGTTCACACTGGTCCTGAATTTCATTGTTGGT
GCTCCGCTGAACTTGGCAGCTTATACTCAGCTCAGTGAACGTCCCACATCAACACGGTTA
GACCTACTGAAGCGATCTCTAAACTACTCTGACTTGCTGGTCCTGTTCATTTACGTGCCA
TCTCGTGCTTGCTGGTTGTTAACCTACGATTGGAGGGGTGGAGATGCCCTGTGCAAGATT
GTCAAGATGTTCCACACTTTTGCGTTTCAGAGCTCCTCCAACGTCATCGTGTGCATCGCC
GTCGACCGTCTTCTTTCGGTTCTCTCCCCATCCCATCACAGCCCCAATAAAGCTCTCCGG
CGTACCAAAATGATGTTAATCGTCGCTTGGATCGTTGCCCTTGTCATTTCCTGTCCCCAA
TTGTTCATATGGAGGGCATACTTGGCACTTCCGGAGTATAACTGGAGTCAGTGTCTACAA
ATTTGGGAGATTGCACGGATGGAGAACTTTGGGAAGCCACAAGTTGTGTCGGAGTTTGAC
GCCGAGTTTTGGTACAGTATACTTCATATCAGCTTGGTGTTTTGGATTCCGTGTATCATT
ATAATGCTCTCCTACATAATCGTCATCTCATGGGTGTGGATCAACTCTCGACCATCCATC
CGTCACACCTCCTCGTTCTCCTTCCACACCGGCTGCGATACGGTAGATACGGTCTTAACA
CGCGCCTCTGAATGGAATCCTTTGAAGACCTTCTCCCGACATGTCAAGGAACCCGAGAAG
CCGATGACGACTCCGAGGATTGTGGTGAGTGACGAGACGGAAGTCCCTCTGACACAACGT
CCATCGATTTCTCCATCGGAAGCATCGGCTGTGATGAGGACGGGAGTGCATACAAGTACC
TCATATAATGCCAATTTGAATAGATCCCGTGCTCTCCGAGTCTCATTTCTTCTGGTCTTG
GCCTACATCATCTGCTGGCTCCCATATAACCTCATCAGTCTTATTCAATTTTTGGACCGC
GACTTTTTCGCTTCATATCTCAAACATGTTCATTTCTGCCAACAACTAATCATTTTCAAC
TCGGTTGTCAATCCGTACCTCTACGGTTTCTTCGGACCACACCGCCCGTCCCACAGTAAT
ATGGGTGGAGCCGGACGTCAT
>CBN24180 Cbre_Contig19 - [1:30720]  ( 290472 - 280839 ) CBN24180 + 1:767  ( 1 - 767 ) N   4084.66
ATGAATTCGAAAGGAAGGCTCAAGCTACTAAGCCTACTCGTTCTGTTCTCCCTACTTTCG
GCTCTTCCCGTTCGACCAGATGAAGAGAATGAGGATGACTTTTTGCCAGATTTGAGACCT
GATGAGTCTGAGCAGGTCAAGGATTTCGTGAAGGGTGTATTGAAAGATGGGACAGCGGCT
GATCCAGTCGCATTGAAGAATCATGTGGAGATATTGTATAATGATACCCTGGATACCAAG
GATGACGACAATGAGTACGGCCCGCCAATTGATTGTGCCTTCTACAACCACGACGACTGC
CTTGACAAGGGAAAATGCAACATCACCGTCGAATCGTGTGCTCCAGAATCTCATTTGAAG
AAGGCCGGATGCTATGCGGTCTTTACTTACCCTCCAAATAACACAGAAAACTCCACGGAC
CTGTTCCTCCTAGTTGCTCAAGAACAGATTCAAAGACTCGGTTGTATCCAGTATCAGGAC
CACGATTTGATGGGTTGTGCTCATCACGCCATCTGTCGTCAAAACAATGTGAAATCTCGT
TTGGGACATTGCTGTTGCAGTGAGCCGCATTGCAATGCAAAAGGACTCGAACAAATCAAT
CCATTGATGTACAATAAGGGTGGATTCCCATTGGGAGTGTTCCTCACAGTCATCATGATT
CTCATCCTTATCTTCGCCCTTTGTTGCCTACCAATTTGTGTATACAAGGCGACTCAGAAG
AGGAAATTGGAGGAGGAGAACCGGAAGAGGATTAATGATGAAAAAACCACCCTCCTTGAA
AATGGAAACGGACATACTCCGACGGTTCATCCGATCGTTGAATCGATTGAAATGGTGGAG
ACACCGAAAGAAGAGAAAAAAGAGATAGTGGAGGGAGTAGAGGAGCCGAAAGAAGAGGAA
AAGGTTGTGGAAGAGATTGTTGTGCCTCCAAAGCTTCATGACTTCCCGATCAGTGATTGC
AGGATGATCTCAATGGGTCGTTTCGGAACAGTCTATCGAGCAACATGGACCGATGAGGAT
GGATCAGAGAAGTATGTGGCCGTCAAGAAACTTCCAGAAACTCAAAGAAAATGCTATGAG
GCGGAGAAAATGATATTCGATACACTGGCCTCTTATCCCAAATGGTATTCGTGTGTTGTT
GGGTTCAAAGCGGCACAAAAAGTGGGCAATGAGTATTGGATTGTGACGGATTTCCATGAG
AGATTGTGTCTTTATGAACTTCTCAAGCATAATACTATCAGTATTGCATCGTGTGGACGT
TTGTTGGTTTCAATGTTGGATGGATTACAATACTTGCATGATGACAGATCGTTCTTTGAG
GATTACCCGAAGAAACCAATTATTCACAGGGACATAAAAACGCGGAACATTCTCGTGAGA
AGAGATATGACCGCCTGCATTGCGGACTTTGGATTGGCTCGTGTTTATGACAATGATCAT
GTCAAATGTGATCTTCTCTCACAGGTCGGCACGAAACGATACATGTCACCGGAGATGTTG
GAGGGAGCTGTGGATCTTTCGCCCACTGGATTCAAGGCAATGGATGTGTATTCGATGGCT
CTTTGTATGTGGGAAGTGATTTCTTGTACGAAGATCCATGAGAATGATGAGTCCCCCGAG
CATAATGTACCGTACTTTGAAGTTGGATTCAATCCAAAAGTCAATGTTATGAGAGAGGTC
CTCATCCAGAAAAGACGCCCGCAATGGAGAAAAGAAGTCTTTGAAAATGAGCAAACCAAA
GCTTTCGTTAAAACTACTGAGGAGATGTGGGAGCACGAAGCCTCCGCTAGAATCACTGCT
GGATGTGCATTGGAGCGAATTTGGAGTGTCATCCTGAAACAGTTACCACCTCCGCCACCA
CTTTCCGAGGGATATCATACGGAGAGCAGCGAGGATAGCACCACATCGATTCGATCGAAT
CAAAAACCTTATAATTTCATGGTTGACACGAGAGCATTAAAGATTTATCATATGGAAGAG
GACGCTGAGCATCCGACACCAGATCCATATCTTAGTGATTGTCCACCGGTGCCACCAATT
CCGGATGTTGTTTCGAATGGTGTGATCCAACACGCCCCAGGAGCCGAACCAAGTGTCCAA
GAAGAGGACGAAGGATGTGTCGACGAGAAGGAGAAACCCACTGAGACGGTCTTCAATGTA
GAGATGGGAAGATACCTGACAGAAGGAGAAGTCATTGCTCAGGCTCTGAAGAAGTTACAG
GGATCTCCACAGTACACTACAAGACAGGACTTCCAATACGATACAAGAGCATCCTCACCC
ACTCCGTCACATACTTTCTTT
>CBN24015 Cbre_Contig36 + [1:16384]  ( 179098 - 183204 ) CBN24015 + 1:718  ( 1 - 718 ) N   3866.32
ATGTCCAACACGGCGGCCGGACTATCGCCCGACCCCTTCTTTGGAAACAGTGTGAACGAC
TTAATGGCGTTCGAAGCTTCTCTTAGAAATGACCAGCCAGGAACATCAGCACAGGCAGAT
CAACCATCTACATCAGTTGTCACAGAGGAAGAGCAAAAAATGGAAGAAGATATTCAGGAG
AAGAAAGAAAGAGTCGAAGAATTGACAGAAGAAGAGATCAAAGTATTGAGAGAAGAATAT
GAAGATCAACGGCGAATAACTCTGAAAATGGTTTTACCAGCAAATATTGATGAATTGCGT
TATAATCCTGGAAGATTTCTCTGGCTCTGGTTTCTAGGAATTCAAATGCCGGGTATCGCA
CTCGATGGGGAGCCACACATTCCATTGGAGCTTCTACAAGAGCTGATGACACCTCAAGAA
GCGGGTGATCTAGACACAAAAATACGCGAATACAACATTTACACTCGAGTTTGTGATTCA
ATGCAACATACAACAATACGGGAGAAATGTAAAGAAAAGGAAAAATTGAAGGATCTTGAT
TTGGTTAACCAATTCACAACACTTACTCTCGTTGCTCGATCTGATCTTCATTGTATCATG
GGATCTCTAAGAAAAGAAGGGAGCCGAAAGACCAAGTGTGAGCATGATGTTTGGAACATC
GCTGATCGTGTCGAAGTCGTTCATTTCAATTTCGCAGACCTTTTTGATGAAACTGAAAGT
TCGGATTCGGAAGATCTCTGTTTATATGATTACACTAATAATGGATGTGTTGGATACTGG
TACAAAGGCCGTAATAATATGCGTTGTATCGAATGTGCAAAAGAAGATTGCAAACAGAAG
TTCACTCCAAACGATTTCGTCATTCATGATTGCAGGATGAAAGATAAAAAAATTACCGGA
CAAGTTACGCACGTCGGTCTCGACCCTAACAATTGGCCAAGAATGATCATGATCAAGGAT
AAGCACGACAAAGAAAACATCGAAGCATGGAAGAAGTTTTCCACAAAATGTCAAGCTCCC
GGAAAACGAGCATATGACGATGCTGAGCCACAAGCTCCTCCACCAAAACGAATTGCTCTA
GAGAACGGTGTTTCTGAAGATGATGAAGAAGATATTGAAATCGATGTCGAAGAAATCCAA
GACGAAATGGAATGTGATGATGATGTCGATGAAGAAAAAGAAAAAGAAGTGTATGACTGT
GATAATAGGATGTTATATGCTGTCAATGTTCGTGGTCCAACTGGTATGACAACTAAAATG
TGCACTGCTGAAGAATGCTTTGAAATGATTTGTCAAACAATGGCCAAAAAGTTCACTGAC
GAACAACTAGAAGCCATCTTACGTTCCGATTCTGATACTGTTGATATCTGGTACAAGGAT
CTTGATTTCAAACAGAAAGTTCTCAAACAAGCAGAAGATTGGCAGAAAATCAGAGAGCAT
CCGAAATTCGTGTGCAAAGCCACTTCTCATTTTGACGAGAAGCAAAATAAATTCGTCAAT
TTGCAATTTTTCCATTCTGCTTCGAAAGAAGTCAAAATGGAAATTCAGAAATTAGCAGAA
GAAATGAGAGAGTTGAATGAAAACAAAGATTTCCTCAAGGATGGAAGAAAGGTGGAAGAT
CGTTGGAAGAAAGAACAAGAACTTTTGAAAAATCTCTCCGTAGAAGCGATGCGAGTACTC
AATAATGTTCCTCCTCCTCCACCACCTCCACCACCTCCACCACCTCCAATGCCAAAACCA
AAAGCTGTTCCACCGGTAGTTACACCGGTTCCAATCACACCAATTACCCCGATCTCATTC
CCCAATATAAACTTCGCTCAAATCGCTCAGCAACTCGCTCAACAACTTGCTGGAGGAAAA
CTTCCACTCCCACCGGTCACATTTTCAAATATCCCGGTTCCTCAAGTGTCACCTGTGGTT
ACTTCACCGGTCAATGCTGCTGCATTCACCCCATCAGCTCCCTCAACACCGGTTCTTCCT
CAAACGCCGGTGCTACCATCTGTATTGCCACTGTTGCCAAATCCGGAACTATTGAAAGCA
CAACTTGCTCTCGCCAGTCCGCATTTGCTTCCACTGCTCTACCCAACTGCTCAATTCAAG
TTGCCGACTTTTGAGCAAATCACACAATTTCTAAAAACTACAACAGTCAAGAAT
>CBN24015 Cbre_Contig700 - [1:16384]  ( 34461 - 30372 ) CBN24015 + 1:718  ( 1 - 718 ) N   3751.84
ATGTCCAACACGGCGGCCGGACTATCGCCCGACCCCTTCTTTGGAAACAGTGTGAACGAC
TTAATGGCGTTCGAAGCTTCTCTTAGAAATGACCAGCCAGGAACATCAGCACAGGCAGAT
CAACCATCTACATCAGTTGTCACAGAGGAAGAGCAAAAAATGGAAGAAGATGTTCAGGAG
AAGAAAGAAGAATTGACAGAAGAAGAGATCAAAGTATTGAGAGAAGAATATGAAGATCAA
CGACGAATAACTCTGAAAATGGTTTTACCAGCAAATATTGATGAATTGCGTTATAATCCT
GGAAGATTTCTCTGGCTCTGGTTTCTAGGAATTCAAATGCCGGGTATTGCACTCGATGGG
GAGCCACACATTCCATTGGAGCTTCTACAAGAGCTGATGACACCTCAAGAAGCGGGTGAT
CTAGACACAAAAATACGCGAATACAACATTTACACTAGAGTTTGTGATTCAATGCAACAT
ACAACAATACGGGAGAAATGTAAAGAAAAGGAAAAGTTGAAGGACCTTGATTTGGTTAAC
CAATTTACAACACTTACTCTCGTTGCTCGATCTGATCTTCATTGTATCATGGGATCTCTA
AGAAAAGAAGGAAGCCAAAAGACCAAGTGTGAGCATGATGTTTGGAACGTCGCTGATCGT
GTCGAAGTCGTTCATTTCAACTTCGCAGACCTTTTTGATGAAACCGAAAGTTCGGATTCG
GAAGATCTCTGTTTATATGATTACACTAATAATGGATGTGTTGGATACTGGTACAAAGGC
CGTAATAATATGCGTTGTATCGAATGTGCAAAAGAAGATTGCAAACAGAAGTTCACTCCA
AACGATTTCGTCATTCATGATTGCAGAATGAAAGATAAAAAAATTACCGGACAAGTTACG
CACGTCGGTCTCGACCCTAACAACTGGCCAAGAATGATCATGATCAAGGATAAGCACGAC
AAAGAAAACATCGAAGCATGGAAGAAGTTTTCCACGAAATGTCAAGCACCCGGAAAACGA
GCATATGACGATGCTGAGCCACAAGCTCCTCCACCAAAACGAATTGCTCTGGAGAATGGT
GTTTCTGAAGATGATGAAGAAGATATTGAAATCGATGTAGAAGAAATCCAAGAAGAAATG
GAATGTGATGATGATGTCGATGAAGAAAAAGAAAGAGAAGTGTATGACTGTGATAATAGG
ATGTTATATGCTGTCAATGTTCGTGGTCCAACTGGTATGACAACTAAAATGTGCACTGCT
GAAGAATGCTTTGAAATGATTTGTCAAACAATGGCCAAAAAGTTCACTGACGAACAACTA
GAAGCCATCTTACGTTCCGATTCTGATACTGTTGATATCTGGTACAAGGATCTTGATTTC
AAACAGAAAGTTCTCAAACAAGCAGAAGATTGGCAGAAAATCAGAGAGCATCCGAAATTC
GTGTGCAAAGCCACTTCTCATTTTGATGAAAAGCAAAATAAATTCGTCAATTTGCAATTT
TTCCATTCTGCTTCGAAAGAAGTCAAAATAGAAATTCAGAAATTAGCAGAAGAAATGAGA
GAGTTGAATGAAAACAAAGATTTCCTCAAGGATGGCAGAAAGGTGGAAGATCGTTGGAAG
AAAGAACAAGAACTTTTGAAAAATCTCTCTGAAGAAGCAATGCGAGTACTCAATAATGTT
CCTCCTCCACCACCTCCACCACCTCCAATGCCAAAACCAAAAGCTATTCCACCGGTAGTT
ACACCGGTTCCAATCACACCAATCACCCCGATCTCATTCCCCAATATAAATTTCGCTCAA
ATCGCTCAGCAACTCGCTCAACAACTTGCTGGAGGAAAACTCCCACTTCCACCGGTCACA
TTTTCAAATATCCCGGTTCCTCAAGTGTCACCTGTGGTTACTTCACCGGTCAATGCTGCT
GCTGCATTCACCCCATCAGCTCCCTCAACACCGGTTCTTCCTCAAACGCCGGTACTACCA
TCTGTATTGCCGCTCTTGCCAAATCCGGAACTATTGAAAGCACAACTTGCTCTCGCCAGT
CCGCATTTGCTTCCACTTCTCTACCCAACTGCTCAATTCAAGTTGCCGACTTTTGAGCAA
ATCACACAATTTCTAAAAACTACAACAGTCAAAAAT
>CBN05794 Cbre_Contig700 - [1:16384]  ( 34461 - 30372 ) CBN05794 + 1:712  ( 1 - 712 ) N   3829.46
ATGTCCAACACGGCGGCCGGACTATCGCCCGACCCCTTCTTTGGAAACAGTGTGAACGAC
TTAATGGCGTTCGAAGCTTCTCTTAGAAATGACCAGCCAGGAACATCAGCACAGGCAGAT
CAACCATCTACATCAGTTGTCACAGAGGAAGAGCAAAAAATGGAAGAAGATGTTCAGGAG
AAGAAAGAAGAATTGACAGAAGAAGAGATCAAAGTATTGAGAGAAGAATATGAAGATCAA
CGACGAATAACTCTGAAAATGGTTTTACCAGCAAATATTGATGAATTGCGTTATAATCCT
GGAAGATTTCTCTGGCTCTGGTTTCTAGGAATTCAAATGCCGGGTATTGCACTCGATGGG
GAGCCACACATTCCATTGGAGCTTCTACAAGAGCTGATGACACCTCAAGAAGCGGGTGAT
CTAGACACAAAAATACGCGAATACAACATTTACACTAGAGTTTGTGATTCAATGCAACAT
ACAACAATACGGGAGAAATGTAAAGAAAAGGAAAAGTTGAAGGACCTTGATTTGGTTAAC
CAATTTACAACACTTACTCTCGTTGCTCGATCTGATCTTCATTGTATCATGGGATCTCTA
AGAAAAGAAGGAAGCCAAAAGACCAAGTGTGAGCATGATGTTTGGAACGTCGCTGATCGT
GTCGAAGTCGTTCATTTCAACTTCGCAGACCTTTTTGATGAAACCGAAAGTTCGGATTCG
GAAGATCTCTGTTTATATGATTACACTAATAATGGATGTGTTGGATACTGGTACAAAGGC
CGTAATAATATGCGTTGTATCGAATGTGCAAAAGAAGATTGCAAACAGAAGTTCACTCCA
AACGATTTCGTCATTCATGATTGCAGAATGAAAGATAAAAAAATTACCGGACAAGTTACG
CACGTCGGTCTCGACCCTAACAACTGGCCAAGAATGATCATGATCAAGGATAAGCACGAC
AAAGAAAACATCGAAGCATGGAAGAAGTTTTCCACGAAATGTCAAGCACCCGGAAAACGA
GCATATGACGATGCTGAGCCACAAGCTCCTCCACCAAAACGAATTGCTCTGGAGAATGGT
GTTTCTGAAGATGATGAAGAAGATATTGAAATCGATGTAGAAGAAATCCAAGAAGAAATG
GAATGTGATGATGATGTCGATGAAGAAAAAGAAAGAGAAGTGTATGACTGTGATAATAGG
ATGTTATATGCTGTCAATGTTCGTGGTCCAACTGGTATGACAACTAAAATGTGCACTGCT
GAAGAATGCTTTGAAATGATTTGTCAAACAATGGCCAAAAAGTTCACTGACGAACAACTA
GAAGCCATCTTACGTTCCGATTCTGATACTGTTGATATCTGGTACAAGGATCTTGATTTC
AAACAGAAAGTTCTCAAACAAGCAGAAGATTGGCAGAAAATCAGAGAGCATCCGAAATTC
GTGTGCAAAGCCACTTCTCATTTTGATGAAAAGCAAAATAAATTCGTCAATTTGCAATTT
TTCCATTCTGCTTCGAAAGAAGTCAAAATAGAAATTCAGAAATTAGCAGAAGAAATGAGA
GAGTTGAATGAAAACAAAGATTTCCTCAAGGATGGCAGAAAGGTGGAAGATCGTTGGAAG
AAAGAACAAGAACTTTTGAAAAATCTCTCTGAAGAAGCAATGCGAGTACTCAATAATGTT
CCTCCTCCACCACCTCCACCACCTCCAATGCCAAAACCAAAAGCTATTCCACCGGTAGTT
ACACCGGTTCCAATCACACCAATCACCCCGATCTCATTCCCCAATATAAATTTCGCTCAA
ATCGCTCAGCAACTCGCTCAACAACTTGCTGGAGGAAAACTCCCACTTCCACCGGTCACA
TTTTCAAATATCCCGGTTCCTCAAGTGTCACCTGTGGTTACTTCACCGGTCAATGCTGCT
GCTGCATTCACCCCATCAGCTCCCTCAACACCGGTTCTTCCTCAAACGCCGGTACTACCA
TCTGTATTGCCGCTCTTGCCAAATCCGGAACTATTGAAAGCACAACTTGCTCTCGCCAGT
CCGCATTTGCTTCCACTTCTCTACCCAACTGCTCAATTCAAGTTGCCGACTTTTGAGCAA
ATCACACAATTTCTAAAAACTACAACAGTCAAAAAT
>CBN05794 Cbre_Contig36 + [1:16384]  ( 179098 - 183204 ) CBN05794 + 1:712  ( 1 - 712 ) N   3751.31
ATGTCCAACACGGCGGCCGGACTATCGCCCGACCCCTTCTTTGGAAACAGTGTGAACGAC
TTAATGGCGTTCGAAGCTTCTCTTAGAAATGACCAGCCAGGAACATCAGCACAGGCAGAT
CAACCATCTACATCAGTTGTCACAGAGGAAGAGCAAAAAATGGAAGAAGATATTCAGGAG
AAGAAAGAAAGAGTCGAAGAATTGACAGAAGAAGAGATCAAAGTATTGAGAGAAGAATAT
GAAGATCAACGGCGAATAACTCTGAAAATGGTTTTACCAGCAAATATTGATGAATTGCGT
TATAATCCTGGAAGATTTCTCTGGCTCTGGTTTCTAGGAATTCAAATGCCGGGTATCGCA
CTCGATGGGGAGCCACACATTCCATTGGAGCTTCTACAAGAGCTGATGACACCTCAAGAA
GCGGGTGATCTAGACACAAAAATACGCGAATACAACATTTACACTCGAGTTTGTGATTCA
ATGCAACATACAACAATACGGGAGAAATGTAAAGAAAAGGAAAAATTGAAGGATCTTGAT
TTGGTTAACCAATTCACAACACTTACTCTCGTTGCTCGATCTGATCTTCATTGTATCATG
GGATCTCTAAGAAAAGAAGGGAGCCGAAAGACCAAGTGTGAGCATGATGTTTGGAACATC
GCTGATCGTGTCGAAGTCGTTCATTTCAATTTCGCAGACCTTTTTGATGAAACTGAAAGT
TCGGATTCGGAAGATCTCTGTTTATATGATTACACTAATAATGGATGTGTTGGATACTGG
TACAAAGGCCGTAATAATATGCGTTGTATCGAATGTGCAAAAGAAGATTGCAAACAGAAG
TTCACTCCAAACGATTTCGTCATTCATGATTGCAGGATGAAAGATAAAAAAATTACCGGA
CAAGTTACGCACGTCGGTCTCGACCCTAACAATTGGCCAAGAATGATCATGATCAAGGAT
AAGCACGACAAAGAAAACATCGAAGCATGGAAGAAGTTTTCCACAAAATGTCAAGCTCCC
GGAAAACGAGCATATGACGATGCTGAGCCACAAGCTCCTCCACCAAAACGAATTGCTCTA
GAGAACGGTGTTTCTGAAGATGATGAAGAAGATATTGAAATCGATGTCGAAGAAATCCAA
GACGAAATGGAATGTGATGATGATGTCGATGAAGAAAAAGAAAAAGAAGTGTATGACTGT
GATAATAGGATGTTATATGCTGTCAATGTTCGTGGTCCAACTGGTATGACAACTAAAATG
TGCACTGCTGAAGAATGCTTTGAAATGATTTGTCAAACAATGGCCAAAAAGTTCACTGAC
GAACAACTAGAAGCCATCTTACGTTCCGATTCTGATACTGTTGATATCTGGTACAAGGAT
CTTGATTTCAAACAGAAAGTTCTCAAACAAGCAGAAGATTGGCAGAAAATCAGAGAGCAT
CCGAAATTCGTGTGCAAAGCCACTTCTCATTTTGACGAGAAGCAAAATAAATTCGTCAAT
TTGCAATTTTTCCATTCTGCTTCGAAAGAAGTCAAAATGGAAATTCAGAAATTAGCAGAA
GAAATGAGAGAGTTGAATGAAAACAAAGATTTCCTCAAGGATGGAAGAAAGGTGGAAGAT
CGTTGGAAGAAAGAACAAGAACTTTTGAAAAATCTCTCCGTAGAAGCGATGCGAGTACTC
AATAATGTTCCTCCTCCTCCACCACCTCCACCACCTCCACCACCTCCAATGCCAAAACCA
AAAGCTGTTCCACCGGTAGTTACACCGGTTCCAATCACACCAATTACCCCGATCTCATTC
CCCAATATAAACTTCGCTCAAATCGCTCAGCAACTCGCTCAACAACTTGCTGGAGGAAAA
CTTCCACTCCCACCGGTCACATTTTCAAATATCCCGGTTCCTCAAGTGTCACCTGTGGTT
ACTTCACCGGTCAATGCTGCTGCATTCACCCCATCAGCTCCCTCAACACCGGTTCTTCCT
CAAACGCCGGTGCTACCATCTGTATTGCCACTGTTGCCAAATCCGGAACTATTGAAAGCA
CAACTTGCTCTCGCCAGTCCGCATTTGCTTCCACTGCTCTACCCAACTGCTCAATTCAAG
TTGCCGACTTTTGAGCAAATCACACAATTTCTAAAAACTACAACAGTCAAGAAT
>CBN22190 Cbre_Contig35 - [1:30720]  ( 370752 - 369361 ) CBN22190 + 1:364  ( 1 - 364 ) N   1995.18
ATGCTAATTGGGAAGAAGAGAAGATTCTTCTCTTCCTTCTTTTGGATTCTCTTATGCTTG
GTCGACCTCTCATCGGGAGACTGCCCTAAAAATGGCATGTGCACCGAAGAGCTGGAGAAG
AGTCGCATCCGAGGAATCGCGAAACGAATCTACGAAGAACTCCCGGACATGGCCTACTCA
ACAGCTGAAACTGGAAAGATTGATAATACTACCCGTCTAATGTACCAGAACTGGCTCGAT
GAATCCCATCAGGAGAAATCAAATATCTTCGGCGACCCGGACGTCAAGATCCATTTCATA
ACATCATCAGATCCATTCTTGGGTGAAGATCGCTCTCAACTCAGTGCTGCCTTTGAAGTC
CAAGACGAACTTAAGAATACTGTTCTTGTCGATGCTACCTTGATCATTCACACCAACATT
CCGAGCAGTAATCATGACCGTGTCAATCATGTAAGCGTTCAAGTTTTCGAGAAGAACTCG
GATAATTCACTCGGTCCACTCATCACCACCAACTCGTTTGCCATCAGAAGAAACGAACAA
ATCCGCATCAATCTTCCGGCCCCATTCATCCAGAGATGGTTCTCGCGAAACTCGACAGGA
AACCTCTTCGTGTCGGCCACTGTGGATGGCACCAATGTTGCCATTCATCCCCAACAAACA
ACAAAGGATAGTGAGCTCATGGTTCTTCAACTTGCTACAAAGTTCAATGGAGTTATCGCA
CCTTCACGCAAACGCCGTTCTTACTCAACCCCAATCTGTACTAAGGATAGACGTTCACCA
GGATGCTGCCTCTACGACTTGACCATCGAATTCGACAAGATCGGATGGGACTGGATCATT
GCCCCACCAAAATACAACGCCTACATGTGCCGCGGAGACTGCAAGCTCAATTCCCATCAC
TTCATGAACGACTACGCTCACTCCAAGATCATGCGCTCCCAGGGCCGCATTGACGATGAT
GTGAACACTGAAATGGGATTCTGCTGCCACCCAACGGACTACGACTACATCAAACTCATC
TATGTGAACCGCAGCGGACGCGTCTCAGTTGCCAATGTCAACGGCATGATTGCTCGTCGT
TGCGGCTGCTCC
>s1114 Cbre_Contig661 + [1:16384]  ( 19794 - 22173 ) s1114 + 1:559  ( 1 - 559 ) N   2965.24
ATGGCGGAAAATGGTTTCGCAGCTCCCCCCGATCCAAAAATCCTAGCGATGCGTGCAAAA
GTTAATGAAGAAACCGCTCTTTTGGATGGAGATAGAAGTCCAAGTTGGGCTCTGAACGCA
GTTCAAATGCTGAGCAGAGCTGCACGAAAAAATGGTTGTCATGATCAATTCTACGAAGCT
GTGATTAGAGAAGACTCCAATACCAAATGTTGTCCAGCTCGAAACGACAAGATGAAAGCC
CCTCATGGTCGCATACTAATGTTTCTTCTGAAACTGTTCCGGTTCCCATATCTCAGACAC
GAGTTCCAAATTAAATCCGTTCTGAACTGCCAGCATCCATACAGTCTTGGTAGTCGAGAT
GTTTGCATTAATCCGTGGCACTACCGTTTCCTAGAACTGAAAAAAATACCCGTTGATCCG
ATTCTAGTGGACAAAGGTGGGGACTTCGGGCATCCACCGCATAGGGGCGACGATGCGTTC
CAAGAACACCTTGAATGGGAAGTGAATAAAATTCAAAATCTGGCACCAGATGCAGACAAT
TTTCATATGCCCAATGTCACAATGCAAGGAGACGAAATTAAACTACTCTATGAACGTTTG
AGCGCTGCAGGCGGTGATGGTGCTTTTGCCTATCCAGTTCTTGAAGGAAATGTCGCACCA
TTTGTCATTGAGAATTCACCATCTTGCTCCAGCTATGGAACTTCTAGTCCTTCCATGGTT
TCAAGTGTATCATCGTCAACACAATCTCTTGAGATGCAAGATATGTATCGTTCTGGAATG
TCCTCTCCTGCCAGTAGTATTTCATCACCCCGCCTATCCCGTCAAGATTCGAATCAGGAT
ACTGATATGGAAAATGATGAAGAGCTTGATTTTGATAGAACACCAAGATGTACCCCCAAC
CAAAATAAAAACAACGGGACACCGAATCCAACGTTCTCGGATGGCACACCAATCGAACCA
ATTGAGCCGCGACCCTTGTTCAGATCCTCTCCAAGCGAGCTTGGTGAACTCGTTCGAAAT
GCGGCAAATGCAAATATTGAATGTGTGCCATACAAAGAGGATCCAAACTGGCTGCGGATT
GCATATTATGAGGAAACCGAGAAAATCGGACCAACTGAACAGTTTTGTTCACATCATTGT
CTCATTGATGGATTTTCGTCATCTTCTGAAAAACTTGATCCGGGAAGCAAAAAGAGTTCC
AGTCGCTTCTCTATTGGTTTCTACACAAACCCAAATCGCTCGGAAGCAACAAAAGATGTT
CGTGCTCACATTGGTAAAGGAATCCGATTATTCCTACTGGCTGGAGAGGTTTACGTCGAA
AATCTCGGGGCTATCCCAGTATTTGTTCAATCAATCAGTGCAAACATGAAAAATGGATTT
TCTCCGAATACCGTAACAAAACTTATGAATGGAGGAAGTATGAAGGTTTTCGACATGAAG
CAGTTCTCAGACAAACTTTCTCAAGCAGCAAAGAGAAGATACGTCGATGTCCACTGTTTG
AGCCGATTGTGCACTATTCGTTTATCATTCAGCAAAGGATGGGGGGAGCAGTATAGCCGA
ACATCTGTTCTGCGAGCTCCTGTCTGGTTTCAGGTTCATTTAAACAATCCAATGGAATGG
ATTGACAATGTTCTGAATTGCATGGGAGCACCCCCACGTGTGTGCTCATCAAGAACG
>s1114 Cbre_Contig112 - [1:16384]  ( 369537 - 367152 ) s1114 + 1:559  ( 1 - 559 ) N   2954.80
ATGGCGGAAAATGGTTTCGCAGCTCCCCCCGATCCAAAAATCCTAGCGATGCGTGCAAAA
GTTAATGAAGAAACCGCCCTTTTGGATGGAGATAGAAGTCCAAGTTGGGCTCTGAACGCA
GTTCAAATGCTGAGCAGAGCTGCACGAAAAAATGGTTGTCATGATCAATTCTACGAAGCT
GTGATTAGAGAAGACTCCAATACCAAATGTTGCCCAGCTCGAAACGACAAGATGAAAGCC
CCTCATGGTCGCATACTAATGTTTCTTCTGAAACTGTTCCGGTTCCCATATCTCAGACAC
GAGTTCCAAATTAAATCTGTTCTGAACTGCCAGCATCCATACAGTCTTGGTAGTCGAGAT
GTTTGCATTAATCCGTGGCACTACCGTTTCCTAGAGCTGAAAAAAATACCCGTTGATCCG
ATTCTAGTGGACAAAGGTGGGGACTTCGGGCATCCACCGCATAGGGGCGACGATGCGTTC
CAAGAACACCTTGAATGGGAAGTGAATAAAATTCAAAATCTGGCACCAGATGCAGACAAT
TTTCATATGCCCAATGTCACAATGCAAGGAGATGAAATTAAACTACTCTATGAACGTTTG
AGCGCTGCGGGCGGTGATGGTGCTTTTGCCTATCCAGTTCTTGAAGGAAATGTCGCACCA
TTCGTCATTGAGAATTCACCATCTTGCTCCAGCTATGGAACTTCTAGTCCTTCCATGGTT
TCAAGTGTATCATCGTCAACACAATCTCTTGAGATGCAAGATATGTATCGTTCTGGAATG
TCGTCTCCTGCCAGTAGTATTTCATCACCCCGCCTATTCCGTCAAGATTCGAATCAGGAT
ACTGATATGGAAAATGATGAAGAGCTTGATTTTGATAGAACACCAAGATGTACCCCCAAC
CAACATAAAAACAACGGGACACCGAATCCAACGTTCTCGGATGGCACACCAATCGAACCA
ATTGAGCCGCGACCCTTGTTCAGATCCTCTCCAAGCGAGCTTGGTGAACTCGTTCGAAAT
GCGGCAAATGCAAATATTGAATGTGTGCCATATAAAGAAGATCCAAACTGGCTGCGGATT
GCATATTATGAGGAAACCGAGAAAATCGGACCAACTGAACAGTTTTGTTCACATCATTGT
CTCATTGATGGATTTTCGTCATCTTCTGAAAAACTTGATCCGGGAAGCAAAAAAAGTTCC
AGCCGCTTCTCTATTGGTTTCTACACAAACCCAAATCGCTCGGAAGCAACAAAAGATGTT
CGTGCTCACATTGGTAAAGGAATCCGATTATTCCTACTGGCTGGAGAGGTTTACGTCGAA
AATCTCGGGGCTATCCCAGTATTTGTTCAATCAATCAGTGCAAACATGAAAAATGGATTT
TCTCCGAATACCGTAACAAAACTTATGAATGGAGGAAGTATGAAGGTTTTCGACATGAAG
CAGTTCTCTGACAAACTTTCTCAAGCAGCAAAGAGAAGATACGTCGATGTCCACTGTTTG
AGCCGATTGTGCACTATTCGTTTATCATTCAGCAAAGGATGGGGGGAGCAGTATAGCCGA
ACATCTGTTCTGCGAGCTCCTGTCTGGTTTCAGGTTCATTTAAACAATCCAATGGAATGG
ATTGACAATGTTCTGAATTGCATGGGAGCACCCCCACGTGTGTGCTCATCAAGAACG
>CBN18960 Cbre_Contig112 - [1:16384]  ( 369537 - 367152 ) CBN18960 + 1:557  ( 1 - 557 ) N   2955.19
ATGGCGGAAAATGGTTTCGCAGCTCCCCCCGATCCAAAAATCCTAGCGATGCGTGCAAAA
GTTAATGAAGAAACCGCCCTTTTGGATGGAGATAGAAGTCCAAGTTGGGCTCTGAACGCA
GTTCAAATGCTGAGCAGAGCTGCACGAAAAAATGGTTGTCATGATCAATTCTACGAAGCT
GTGATTAGAGAAGACTCCAATACCAAATGTTGCCCAGCTCGAAACGACAAGATGAAAGCC
CCTCATGGTCGCATACTAATGTTTCTTCTGAAACTGTTCCGGTTCCCATATCTCAGACAC
GAGTTCCAAATTAAATCTGTTCTGAACTGCCAGCATCCATACAGTCTTGGTAGTCGAGAT
GTTTGCATTAATCCGTGGCACTACCGTTTCCTAGAGCTGAAAAAAATACCCGTTGATCCG
ATTCTAGTGGACAAAGGTGGGGACTTCGGGCATCCACCGCATAGGGGCGACGATGCGTTC
CAAGAACACCTTGAATGGGAAGTGAATAAAATTCAAAATCTGGCACCAGATGCAGACAAT
TTTCATATGCCCAATGTCACAATGCAAGGAGATGAAATTAAACTACTCTATGAACGTTTG
AGCGCTGCGGGCGGTGATGGTGCTTTTGCCTATCCAGTTCTTGAAGGAAATGTCGCACCA
TTCGTCATTGAGAATTCACCATCTTGCTCCAGCTATGGAACTTCTAGTCCTTCCATGGTT
TCAAGTGTATCATCGTCAACACAATCTCTTGAGATGCAAGATATGTATCGTTCTGGAATG
TCGTCTCCTGCCAGTAGTATTTCATCACCCCGCCTATTCCGTCAAGATTCGAATCAGGAT
ACTGATATGGAAAATGATGAAGAGCTTGATTTTGATAGAACACCAAGATGTACCCCCAAC
CAACATAAAAACAACGGGACACCGAATCCAACGTTCTCGGATGGCACACCAATCGAACCA
ATTGAGCCGCGACCCTTGTTCAGATCCTCTCCAAGCGAGCTTGGTGAACTCGTTCGAAAT
GCGGCAAATGCAAATATTGAATGTGTGCCATATAAAGAAGATCCAAACTGGCTGCGGATT
GCATATTATGAGGAAACCGAGAAAATCGGACCAACTGAACAGTTTTGTTCACATCATTGT
CTCATTGATGGATTTTCGTCATCTTCTGAAAAACTTGATCCGGGAAGCAAAAAAAGCCGC
TTCTCTATTGGTTTCTACACAAACCCAAATCGCTCGGAAGCAACAAAAGATGTTCGTGCT
CACATTGGTAAAGGAATCCGATTATTCCTACTGGCTGGAGAGGTTTACGTCGAAAATCTC
GGGGCTATCCCAGTATTTGTTCAATCAATCAGTGCAAACATGAAAAATGGATTTTCTCCG
AATACCGTAACAAAACTTATGAATGGAGGAAGTATGAAGGTTTTCGACATGAAGCAGTTC
TCTGACAAACTTTCTCAAGCAGCAAAGAGAAGATACGTCGATGTCCACTGTTTGAGCCGA
TTGTGCACTATTCGTTTATCATTCAGCAAAGGATGGGGGGAGCAGTATAGCCGAACATCT
GTTCTGCGAGCTCCTGTCTGGTTTCAGGTTCATTTAAACAATCCAATGGAATGGATTGAC
AATGTTCTGAATTGCATGGGAGCACCCCCACGTGTGTGCTCATCAAGAACG
>CBN18960 Cbre_Contig661 + [1:16384]  ( 19794 - 22173 ) CBN18960 + 1:557  ( 1 - 557 ) N   2943.08
ATGGCGGAAAATGGTTTCGCAGCTCCCCCCGATCCAAAAATCCTAGCGATGCGTGCAAAA
GTTAATGAAGAAACCGCTCTTTTGGATGGAGATAGAAGTCCAAGTTGGGCTCTGAACGCA
GTTCAAATGCTGAGCAGAGCTGCACGAAAAAATGGTTGTCATGATCAATTCTACGAAGCT
GTGATTAGAGAAGACTCCAATACCAAATGTTGTCCAGCTCGAAACGACAAGATGAAAGCC
CCTCATGGTCGCATACTAATGTTTCTTCTGAAACTGTTCCGGTTCCCATATCTCAGACAC
GAGTTCCAAATTAAATCCGTTCTGAACTGCCAGCATCCATACAGTCTTGGTAGTCGAGAT
GTTTGCATTAATCCGTGGCACTACCGTTTCCTAGAACTGAAAAAAATACCCGTTGATCCG
ATTCTAGTGGACAAAGGTGGGGACTTCGGGCATCCACCGCATAGGGGCGACGATGCGTTC
CAAGAACACCTTGAATGGGAAGTGAATAAAATTCAAAATCTGGCACCAGATGCAGACAAT
TTTCATATGCCCAATGTCACAATGCAAGGAGACGAAATTAAACTACTCTATGAACGTTTG
AGCGCTGCAGGCGGTGATGGTGCTTTTGCCTATCCAGTTCTTGAAGGAAATGTCGCACCA
TTTGTCATTGAGAATTCACCATCTTGCTCCAGCTATGGAACTTCTAGTCCTTCCATGGTT
TCAAGTGTATCATCGTCAACACAATCTCTTGAGATGCAAGATATGTATCGTTCTGGAATG
TCCTCTCCTGCCAGTAGTATTTCATCACCCCGCCTATCCCGTCAAGATTCGAATCAGGAT
ACTGATATGGAAAATGATGAAGAGCTTGATTTTGATAGAACACCAAGATGTACCCCCAAC
CAAAATAAAAACAACGGGACACCGAATCCAACGTTCTCGGATGGCACACCAATCGAACCA
ATTGAGCCGCGACCCTTGTTCAGATCCTCTCCAAGCGAGCTTGGTGAACTCGTTCGAAAT
GCGGCAAATGCAAATATTGAATGTGTGCCATACAAAGAGGATCCAAACTGGCTGCGGATT
GCATATTATGAGGAAACCGAGAAAATCGGACCAACTGAACAGTTTTGTTCACATCATTGT
CTCATTGATGGATTTTCGTCATCTTCTGAAAAACTTGATCCGGGAAGCAAAAAGAGTCGC
TTCTCTATTGGTTTCTACACAAACCCAAATCGCTCGGAAGCAACAAAAGATGTTCGTGCT
CACATTGGTAAAGGAATCCGATTATTCCTACTGGCTGGAGAGGTTTACGTCGAAAATCTC
GGGGCTATCCCAGTATTTGTTCAATCAATCAGTGCAAACATGAAAAATGGATTTTCTCCG
AATACCGTAACAAAACTTATGAATGGAGGAAGTATGAAGGTTTTCGACATGAAGCAGTTC
TCAGACAAACTTTCTCAAGCAGCAAAGAGAAGATACGTCGATGTCCACTGTTTGAGCCGA
TTGTGCACTATTCGTTTATCATTCAGCAAAGGATGGGGGGAGCAGTATAGCCGAACATCT
GTTCTGCGAGCTCCTGTCTGGTTTCAGGTTCATTTAAACAATCCAATGGAATGGATTGAC
AATGTTCTGAATTGCATGGGAGCACCCCCACGTGTGTGCTCATCAAGAACG
>s1297 Cbre_Contig24 - [1:16384]  ( 726721 - 723418 ) s1297 + 1:586  ( 1 - 586 ) N   2857.74
ATGCACTTGGTAGGAGTTATTCTAGCTAGTGTTCTCGACCAGGCATCAAAGTTCTGCAAA
AATCTGTCTAGACTACTCTTGATTGCTGCAAACTTCATTCAAGTACAACTCAACATGTCT
TGGATCAAACTTCGGGATTGGATGGCATACGCCGCATCTCATCATGTCATCATGGGAATC
TACCTCCTCATCTTGCACTCTCTCATTCCATACTTCTATCCGGAGTTCCAAAGCCAATGG
AAATACTACTTCCTTCGTGCTTTCATCATCCATATGGTTTACATGATCTGTCACAACTTC
TGGAGATTCACCTTCTATCCACCTGGACCACCTCCAATGGCGATTCTCGGAAACTCCCCA
TTCGTTAACGTTCTCACTCCTGAGAAGACATTCCTTGAGTACCGTGAAGCCTATGGACCT
ATCTTCACTCTACACCTTTCCAAGCCTACCGTAATCCTTGCCGACTACAAATCAATCCAC
GAGGCTCTCATCAAGAACGGCCAACAAACCAGTGGACGTTCCAGCGCTGAATCATTCGTC
TTGTTCACTGGAGACCGTCAAAATGGAGATGGAGTCATTCTTGCTATGCGCCAGAAGTGG
AAGGATATGCGACATGAGATCAGTCGTTTCATGAACAAATGGTACGGACAACCAATGGAT
CAGCTTGTCCTTCACCACACCCACTGCTTGGAAGTTGAACTTATGAGAATCTCTGAGAGC
AAGAGTCTGGTTGACTTGCGTGATCCTCTAGCCGGTGCAATTGCAAACGTTATCCAACAA
ATTACGATTGGACGTAACTACATGTATCAGGATCAGGAATTCCAGACTCAACTCAAGGAC
ATCAATACCGTTGTGAAAGAGATCATGACTGCCGAAGTTTTCTTTGTGAACTGCTACCCT
TGGCTTCGTTTCTTGCCAGAAGGCATCCTCCGCAAGTGGACGAACTACAAAAGAAGTGGA
TTTAGACTTCAGCAGTGTAATTCATTTTCAAGGTTCCGCACTATTTTGGAAGAACATCAC
GTCAACCGGCATCAAGGTGATTTCATGTCACACATGATAGACCTCCAAGAGTCAAAGCAG
GAACAGTTCAATGACCTCTCAATCATTTTGACCTGTGGAGATATGTGGACTGGTGGTATG
GAGACAACAGTGACTACTTTGAGATGGGGAATCATCTACTTGCTCAACAACCCAGATGTA
CAGACCAAGTGCCATGAAGAGATCGTTAAGGTGTTTGGAAGTGAACTCCCAGACATGAGC
ATGATGAACCAGACCCCATATGTCAGAGCTACCCTTTCCGAAATTCAACGTCTTGCCAAT
GTTCTTCCATGGGCAATCCCGCACACGACTCTCGAAGAATGTAACATAGGGGGATTCGAC
ATTCCAGTGAACACCGAGATCATCCCAGCCCTTGGTGCCACTCTTTTCGACCCAAATATC
TTCCCGAACCCAATGGAATTCAAGCCAGAACGCTTCTTGGATGCCGAAGGAAAGTACCAT
GTCATGGAGGAATTCCGTCCATTCGGTTTGGGACCAAGAGTCTGCCTCGGAGAACGTGTT
GCACGTACCGAACTCTACCTCATTTTTGCCAGCCTCCTTCAGAACTTCCGCTTCTTCTTA
TACAGAGGAGACCCAATCCCAGTCCCAGAACGCGTCATTGGAGGAATCACTGCTCCACCA
AAACCATATGCTACCCGTGTTGAGTACCTCGGACATCGCCTCATTAAA
>CBN04429 Cbre_Contig33 + [1:30720]  ( 484446 - 485709 ) CBN04429 + 1:387  ( 1 - 387 ) N   2128.53
ATGCATGAACTGATCTACATTCCACCATTACTATGCATACTTTACTTCCTTTTGCGTCGT
TTTGTCCTGGAAAACTTCTACGTGGAATCGAGTGGAAAGTATGTGTTGATAACCGGTTGT
GACAGCGGTTTTGGACGTCGTCTCGCCACGAAGCTTCTTGATAAGCGTGTAAATGTGTTT
GCCGCCTGTTTCACCCAACAAGGCATCACAACTCTTCAAACGGAATGGTCCAACAAAAAA
GGAGCGAAGGGTCAACTGTACCCGATTCAGTTGGATGTTACTAATCAACAAAGTGTAGAC
AATGCAAAAGAAACTGTAACAAAAGTTCTAGAAGAACAGAACGGAAAACTATGGGGCCTT
GTGAATAATGCTGGTATTTTCTCCATTCATGGACCAGATGATTGGTGTACGGTAGACGAA
TACTCTTCATCTTTGAATGTGAATACACTTGGAGCTGTTCGAATGTGTCATGCATTTGTT
CCTTTGATAAAGAAGAGTCGTGGAAGAGTTGTTACAATGGGATCGACTGCTGGAAGACTT
CATGGATTGTATGTAGCTCCATATGTCACAGCGAAGTTTGCAGTTGAAGCATATATGGAC
TGTTTGCGATTGGAAATGAGACAGTATGGAGTGTCAGTGCACATTCTAGAACCAGGATGT
TTCAAAACAGAACTGTTGAATCAAGATGCTCAAAGAATGAGAATTCAACGAATTTGGAAC
AATTTATCGATTGAAACAAAAGAAGAATACGGAGAAGAATATAGAAGAAACTTTGAAACA
GCTTGGGAATCCGGTGTGAATGTGGTTGCAAACCCAAACATTGGATGGGTTGTTGACTGC
TATTCCCATGCTTTGTTCTCATGGTGGCCCCGTCTTCGTTACTGTCCAGGATGGGATGCT
ATTTTCATGTTCATTCCTCTCAGTGTCTTTCCAACTGCTCTTCAAGATTGGATCTTAGCT
GGTCTATATCGTTTGAGCCCTGGGCCTTCATTGACACCAGCCGTTTTGGTGAAGAATAAG
AAGAGAAGAACTCCAGTGCAATGGATTCAGTTTTTGTCGCAACTCGCAATTATTCCATTG
CTCTATACTATATTTTTTGTCAAAAACTCACAAAAACAGACTGCAGAAACTGCTCACCCA
CACAATGTCACCGTATCCGAG
>CBN04718 Cbre_Contig194 + [1:45056]  ( 37996 - 45765 ) CBN04718 + 1:777  ( 1 - 777 ) N   3585.88
ATGAGTTCGACGAGCCGTCCGTCGAGCGGCAACAATGCCGGTAGTGGCGGTGGAGGCGGA
ATCGGAGGTGGTGGCGGAAGCGGCGGGGGCATCCGAGGGTTCTTCTCTAAACTCCGCAAG
CCATCTGATCAAGCGAATGGATCCCAACAGGTTCAAGTCGGATCTAGAACATTTGAAGCT
CATGAGCTGCAAAAATTGATTCCTCAACTCGAAGAGGCGATATCACGGAAAGATGCTCAA
CTCAGACAGCAGCAATCGATTGTTGAAGGTCACATAAAACGAATTTCCGAATTAGAGGGA
GAAGTGACAACACTTCAGAGAGAATGTGACAAACTGCGTTCGGTTCTTGAGCAAAAAGCG
CAATCTGCTGCTAGTCCCGGACAACCACCTTCTCCATCCCCAAGAACTGATCAACTAGGA
AATGATCTCCAGCAAAAAGCTGTACTTCCTTCCGATGGAGGTCAACGTGCCAAAAAGATT
GCCGTTTCTGCAGAACCAACTAATTTCGAAAATAAGCCCGCCACTCTCCAACATTTCAAC
AAGACTGTCAGCGCGAAACAAATGATACGAGACGCTGTCCAGAAAAACGATTTCCTCAAG
CAACTTGCCAAAGAACAAATAATTGAACTAGTCAATTGTATGTACGAGATGAGAGCACGT
GCCGGCCAATGGGTAATTCAAGAGGGAGAACCAGGAGATCGACTTTTTGTTGTCGCTGAA
GGAGAATTGCAAGTATCACGTGAGGGTGTTCTTCTTGGGAAAATGCGCGCTGGAACGGTA
ATGGGAGAATTGGCTATTCTTTACAATTGTACTAGGTAAGTAAAACATTCATTGGGGTTC
TCAGGTGCTTTAGAAAAATAGGTATTTGAGTGACGCCTTGTAAACACGACATATTCGTTT
CTACAGAATCTAAGATTGTTTTATTTTTCAAGGACCGCTTCGGTGCAAGCTTTGAGCGAC
GTACAGCTATGGGTGCTGGATCGTTCAGTTTTCCAAATGATCACACAACGATTAGGCATG
GAAAGGCACTCACAACTCATGAACTTCCTTACCAAGGTTTCAATATTCGAAAATCTCTCA
GAAGATCGCATTTCGAAAATGGCTGATGTTATGGATCAAGACTATTATGATGGAGGACAC
TATATAATCAGACAAGGAGAAAAAGGAGATGCGTTTTTTGTGATCAATTCCGGGCAAGTC
AAAGTTACACAGCAGATCGAAGGAGAAAAGGAGCCTCGTGAAATTCGTGTTCTTAACCAG
GGAGACTTCTTCGGAGAACGTGCTCTACTCGGAGAAGAAGTTCGCACCGCCAATATCATT
GCTCAAGCACCTGGTGTCGAGGTACTCACGTTGGATCGCGAGTCGTTCACAAAGTTGATT
GGTGATCTTGAAACGCTGAAAAGAGATTATGGAGACAAGGAGAGACTCGCCCAAGTCGTG
CGAGAGCCACCAAGTCCAGTGAAGATAGTCGACGATTTTAGAGAAGAATTCGCTCAAGTC
ACTCTGAAAAATATTAAAAGACTGGCTACTTTAGGAGTTGGAGGTTTTGGCAGAGTTGAA
TTAGTCTGTGTGAATGGAGATAAGACAAAAACGTTCGCATTGAAAGCGTTGAAGAAGAAG
CATATTGTGGATACGCGTCAACAGGAACACATTTTCGCTGAAAGAAACATCATGATGGAG
ACATCGACGGACTGGATCGTGAAGTTATACAAAACGTTTCGTGATCAAAAATTCGTGTAT
ATGCTCTTAGAAGTTTGTCTCGGCGGAGAGCTATGGACTACTCTTCGTGATCGCGGTCAC
TTTGATGACTATACTGCTCGTTTCTACGTCGCATGCGTCTTGGAAGGTCTTGAGTATCTA
CATCGCAAAAATATTGTCTACCGAGATTTGAAACCCGAAAACTGTCTTCTCGCCAACACA
GGCTATCTCAAGCTCGTTGATTTCGGATTTGCGAAGAAATTGGCTTCAGGGAGAAAAACA
TGGACATTCTGTGGCACACCAGAATATGTTTCACCTGAAATTATTCTCAACAAAGGTCAC
GATCAAGCGGCTGATTACTGGGCTCTCGGAATATATATTTGCGAACTGATGTTAGGAAGA
CCACCATTCCAAGCCAGCGATCCAATGAAAACCTATACATTGATTTTGAAGGGTGTCGAC
GCATTAGAAATCCCGAATAGACGAATTGGGAAAACTGCAACTGCCCTCGTTAAAAAGCTG
TGCAGAGACAATCCAGGAGAACGATTGGGATCTGGATCAGGCGGTGTGAATGACATTCGC
AAACACAGGTGGTTTATGGGATTCGATTGGGAAGGACTGAGGACCAAGACATTGAAACCG
CCGATTTTGCCCAAAGTAAATAATCCAGCTGACGTGACGAATTTCGACAATTATCCGCCA
GACAACGATGTTCCACCGGATGAATTTTCTGGATGGGATGAGGGATTC
>CBN05169 Cbre_Contig0 - [1:30720]  ( 394804 - 393481 ) CBN05169 + 1:248  ( 1 - 248 ) N   1219.02
ATGTCTGACGGAAAGGAAGAGCTCGTTAACCGCGCCAAGCTTGCCGAGCAGGCTGAGCGT
TACGACGACATGGCCGCTTCCATGAAGAAGGTCACTGAGCTCGGAGCTGAGCTCTCCAAC
GAGGAGCGCAATCTCCTCTCCGTCGCCTACAAGAACGTCGTCGGAGCTCGTCGTTCATCG
TGGAGAGTCATCTCCTCGATCGAGCAAAAGACCGAGGGATCTGAGAAGAAGCAACAAATG
GCCAAGGAGTACCGTGAGAAGGTTGAGAAGGAGCTTCGCGACATCTGCCAGGATGTCCTC
AACTTGCTCGACAAGTTCCTCATCCCAAAGGCTGGAGCTGCCGAGTCCAAGGTCTTCTAC
CTCAAGATGAAGGGAGACTACTACCGTTATCTTGCTGAGGTCGCCTCCGGAGACGACAGA
AACTCGGTTGTCGAGAAGTCGCAACAAAGCTACCAAGAGGCTTTCGACATCGCCAAGGAT
AAGATGCAGCCAACTCACCCAATCCGCTTGGGACTTGCGCTCAACTTCTCTGTCTTCTTC
TATGAGATCTTGAACGCTCCGGACAAGGCTTGCCAGCTCGCCAAGCAGGTCATCATAGCT
GCGCAGCTGGATTATGCCTTCATGACTTCAGAACATTAACTAATTCTATTTCAGGCCTTC
GATGACGCCATCGCTGAGCTTGACACTCTCAACGAGGACTCGTACAAGGACTCGACTCTC
ATCATGCAACTTCTCCGTGATAACCTCACTCTCTGGACTTCGGACGCTGCCACCGATGAC
ACTGATGCCAACGAGCCAGAAGGAGGAAAC
>CBN05169 Cbre_Contig161 + [1:16384]  ( 74982 - 75819 ) CBN05169 + 1:248  ( 1 - 248 ) N   1201.80
ATGACCGACACCGTGGAAGAGTTGGTTCAACGCGCCAAGCTCGCTGAGCAAGCCGAGAGA
TACGACGACATGGCTGCTGCCATGAAGAAGGTCACCGAACAAGGTCAGGAGCTGTCAAAC
GAAGAGCGCAATTTGCTCTCTGTTGCTTACAAGAACGTTGTTGGAGCTCGTCGTTCATCG
TGGAGAGTCATCTCTTCCATCGAGCAAAAGACCGAGGGATCTGAGAAAAAACAACTCCTC
GCCAAGGAGTACCGCATCAAGGTCGAGCAAGAACTCAACGACATCTGCCAAGATGTGCTC
AAGCTTCTCGACGAGTTCCTCATCGTCAAAGCCGGAGCTGCCGAGTCCAAGGTCTTCTAT
CTCAAGATGAAGGGAGATTACTACAGATACCTCGCTGAGGTTGCTTCTGAAGACCGCGCT
GCCGTCGTCGAGAAGTCCCAGAAGGCCTACCAGGAGGCCCTTGATATCGCCAAGGAAAAG
ATGCAACCAACTCATCCAATCCGTCTCGGACTTGCTCTCAATTTCTCCGTCTTCTACTAC
GAGATTTTGAACACTCCGGAACACGCTTGCCAGCTCGCCAAGCAAGCCTTCGACGATGCC
ATTGCTGAGCTCGACACTTTGAACGAGGACTCATACAAGGATTCAACCTTGATCATGCAA
CTTCTACGTGACAATCTCACTCTCTGGACTTCTGATGTTGGAGGTGACGATCAAGAAGCG
GAGGGAAACCAGGAATCTGGAAAC
>CBN05169 Cbre_Contig612 - [1:29696]  ( 17385 - 16547 ) CBN05169 + 1:248  ( 1 - 248 ) N    986.82
ATGACCGACACCGTGGAAGAGTTGGTTCAACGCGCCAAGCTCGCTGAGCAAGCCGAGAGA
TACGACGACATGGCTGCTGCCATGAAGAAGGTCACCGAACAAGGTCAGGAGCTGTCAAAC
GAAGAGCGCAATTTGCTCTCTGTTGCTTACAAGAACGTTGTTGGAGCTCGTCGTTCATCG
TGGAGAGTCATCTCTTCCATCGAGCAAAAGACCGAGGGATCTGAGAAAAAACAGCTCCTC
GCCAAGGAGTACCGCATCAAGGTCGAGCAAGAACTCAACGACATCTGCCAAGATGTGCTC
AAGCTTCTCGACGAGTTCCTCATCGTCAAAGCCGGAGCTGCCGAGTCCAAGGTCTTCTAT
CTCAAGATGAAGGGAGATTACTACAGATACCTCGCTGAGGTTGCTTCTGAAGACCGCGCT
GCCGTCGTCGAGAAGTCCCAGAAGGCCTACCAGGAGGCCCTTGATATCGCCAAGGAAAAG
ATGCAACCAACTCATCCAATCCGTCTCGGACTTGCTCTCAATTTCTCCGTCTTCTACTAC
GAGATTTTGAACACTCCGGAACACGCTTGCCAGCTCGCCAAGCAAGCCTTCGACGATGCC
ATTGCTGAGCTCGACACTTTGAACGAGGACTCATACAAGGATTCAACCTTGATCATGCAA
CTTCTACGTGACAATCTCACTCTCTGGACTTCTGATGTTGGAGGTGACGATCAAGAAGCG
GAGGGAAACCAGGAATCTGGAAAC
>CBN30068 Cbre_Contig99 - [1:45056]  ( 259297 - 254804 ) CBN30068 + 1:356  ( 1 - 356 ) N   1838.55
ATGGGATTGTGTCAGAGTGAGGAGGAAAAGGTTGGGTCGCAGAAGAGTCGACAGATCGAC
AAGGAAATCAAGCAGAATCAGTCGAGTGAGGAGCGGACTGTCAAGCTTTTGTTGTTAGGA
GCCGGAGAATGTGGAAAATCCACCGTACTCAAACAAATGCGTCTACTCACAAAAAAGACG
TACACGCCGGATGAATTGGAGACGCAGGCCAAGCTGGTCTACACAAACATAGTCACCGAA
ATGGATCGTATAGTGAAGGCATTGCCGTCGGCTGGCATGAATTTCACGGATTCGAAGAGA
GAGAGCGATGTCCACATGCTAACCCTCTTCATCAAGGACATGCAAAACAAGAAATTCCAG
GAGGACGCCGCGGAGTATGTGGAGAGACTCTGGAGTGACCCCGTGGTCAAGAAGATGTAC
GATCAACGCAGGCAATATAATATCCGGGATATTGGGGATAACACTAAACATTTCTTCGAC
AGTCTGCCACGAATCCGATTGCCGGATTACGCGCCAAATGACGACGATATCCTTCTGTTG
CGTACAAAAACCACGGGAATTGTAGAGGTGCAATTTGAGATTAAGAGGGTCAAGTTTAGA
GTATTCGACGTAGGAGGTCAACGATCGGAACGTAAAAAATGGATCCACTGCTTCGAGGAT
GTCAACGCCATCATTTTCATCGCAGCTCTCTCAGAATACAACGAAGTGCTCTTTGAAGAT
GAGACAACGAACCGAATGATCGAATCAATGCGCCTATTCGAATCGATTTGCAACTCTCGA
TGGTTCCACAACACCAATATCATTCTGTTCCTGAACAAGAAGGATTTGTTCGCCGAGAAA
ATAAAGCATGAGAATATTCAGAAGGCGTTCCCAGAGTATCGAGGCGCACAACAATACGAC
GAATGCGTGGCCTTCATCAAAACCAAATTCGAATCTCTCTCCAATAACCCGAAAAAGACG
TTCTACGTACACGAGACATGCGCCACAGACACGACACAAGTACAAAAAATTCTCGATTCG
GTGATTTCGATGATCATTCAAAGTAATCTACACAAATCTGGACTTTAT
>CBN30068 Cbre_Contig757 + [1:30720]  ( 27286 - 32486 ) CBN30068 + 1:356  ( 1 - 356 ) N   1839.50
ATGGGATTGTGTCAGAGTGAGGAGGAAAAGGTTGGGTCGCAGAAAAGTCGACAGATCGAC
AAGGAGATCAAGCAGAATCAGTCGAGTGAGGAGCGTACGGTCAAGCTTTTGTTGTTAGGA
GCCGGAGAATGTGGTAAATCCACCGTACTCAAACAAATGCGTCTACTCACAAAAAAGACG
TACACACCGGATGAGTTGGAGACACAGGCCAAGCTGGTCTACACAAACATAGTCACCGAA
ATGGATCGTATAGTGAAGGCATTGCCGTCGGCTGGCATGAATTTTACGGATTCGAAGAGA
GAGAGTGATGTTCACATGCTAACCCTCTTCATCAAAGACATGCAGAACAAGAAATTCCAG
GAGGACGCCGCGGAGTATGTGGAGAGACTCTGGAGTGACCCAGTGGTCAAGAAGATGTAC
GATCAACGCAGGCAATATAATATCCGGGATATTGGGGATAACACGAAACATTTCTTCGAC
AGTCTCCCACGGATCCGATTGCCAGATTACGCTCCAAATGACGACGATATCCTTCTGTTG
CGGACAAAAACCACGGGAATTGTAGAGGTGCAATTTGAGATCAAGAGGGTCAAGTTTAGA
GTATTCGACGTAGGAGGTCAACGATCGGAGCGTAAGAAATGGATCCACTGCTTCGAGGAT
GTCAACGCAATCATATTCATCGCAGCTCTCTCAGAATACAATGAAGTGCTTTTTGAAGAT
GAGACAACGAACCGAATGATCGAATCGATGAGACTCTTCGAATCCATTTGTAACTCCCGA
TGGTTCCACAACACCAATATCATTCTGTTCCTGAACAAAAAGGATCTATTCGCCGAGAAA
ATTAAGCATGAGAATATTCAGAAGGCGTTCCCAGAGTATCGAGGAGCCCAACAATACGAC
GAATGCGTGGCGTTCATCAAAACCAAATTCGAATCGCTCTCCAATAACCCAAAGAAAACG
TTCTACGTACACGAGACATGCGCCACGGACACGACACAAGTACAAAAAATTCTCGACTCG
GTGATTTCGATGATCATTCAAAGTAATCTACACAAATCTGGACTTTAT
>CBN29608 Cbre_Contig99 - [1:45056]  ( 259297 - 254804 ) CBN29608 + 1:356  ( 1 - 356 ) N   1838.55
ATGGGATTGTGTCAGAGTGAGGAGGAAAAGGTTGGGTCGCAGAAGAGTCGACAGATCGAC
AAGGAAATCAAGCAGAATCAGTCGAGTGAGGAGCGGACTGTCAAGCTTTTGTTGTTAGGA
GCCGGAGAATGTGGAAAATCCACCGTACTCAAACAAATGCGTCTACTCACAAAAAAGACG
TACACGCCGGATGAATTGGAGACGCAGGCCAAGCTGGTCTACACAAACATAGTCACCGAA
ATGGATCGTATAGTGAAGGCATTGCCGTCGGCTGGCATGAATTTCACGGATTCGAAGAGA
GAGAGCGATGTCCACATGCTAACCCTCTTCATCAAGGACATGCAAAACAAGAAATTCCAG
GAGGACGCCGCGGAGTATGTGGAGAGACTCTGGAGTGACCCCGTGGTCAAGAAGATGTAC
GATCAACGCAGGCAATATAATATCCGGGATATTGGGGATAACACTAAACATTTCTTCGAC
AGTCTGCCACGAATCCGATTGCCGGATTACGCGCCAAATGACGACGATATCCTTCTGTTG
CGTACAAAAACCACGGGAATTGTAGAGGTGCAATTTGAGATTAAGAGGGTCAAGTTTAGA
GTATTCGACGTAGGAGGTCAACGATCGGAACGTAAAAAATGGATCCACTGCTTCGAGGAT
GTCAACGCCATCATTTTCATCGCAGCTCTCTCAGAATACAACGAAGTGCTCTTTGAAGAT
GAGACAACGAACCGAATGATCGAATCAATGCGCCTATTCGAATCGATTTGCAACTCTCGA
TGGTTCCACAACACCAATATCATTCTGTTCCTGAACAAGAAGGATTTGTTCGCCGAGAAA
ATAAAGCATGAGAATATTCAGAAGGCGTTCCCAGAGTATCGAGGCGCACAACAATACGAC
GAATGCGTGGCCTTCATCAAAACCAAATTCGAATCTCTCTCCAATAACCCGAAAAAGACG
TTCTACGTACACGAGACATGCGCCACAGACACGACACAAGTACAAAAAATTCTCGATTCG
GTGATTTCGATGATCATTCAAAGTAATCTACACAAATCTGGACTTTAT
>CBN29608 Cbre_Contig757 + [1:30720]  ( 27286 - 32486 ) CBN29608 + 1:356  ( 1 - 356 ) N   1839.50
ATGGGATTGTGTCAGAGTGAGGAGGAAAAGGTTGGGTCGCAGAAAAGTCGACAGATCGAC
AAGGAGATCAAGCAGAATCAGTCGAGTGAGGAGCGTACGGTCAAGCTTTTGTTGTTAGGA
GCCGGAGAATGTGGTAAATCCACCGTACTCAAACAAATGCGTCTACTCACAAAAAAGACG
TACACACCGGATGAGTTGGAGACACAGGCCAAGCTGGTCTACACAAACATAGTCACCGAA
ATGGATCGTATAGTGAAGGCATTGCCGTCGGCTGGCATGAATTTTACGGATTCGAAGAGA
GAGAGTGATGTTCACATGCTAACCCTCTTCATCAAAGACATGCAGAACAAGAAATTCCAG
GAGGACGCCGCGGAGTATGTGGAGAGACTCTGGAGTGACCCAGTGGTCAAGAAGATGTAC
GATCAACGCAGGCAATATAATATCCGGGATATTGGGGATAACACGAAACATTTCTTCGAC
AGTCTCCCACGGATCCGATTGCCAGATTACGCTCCAAATGACGACGATATCCTTCTGTTG
CGGACAAAAACCACGGGAATTGTAGAGGTGCAATTTGAGATCAAGAGGGTCAAGTTTAGA
GTATTCGACGTAGGAGGTCAACGATCGGAGCGTAAGAAATGGATCCACTGCTTCGAGGAT
GTCAACGCAATCATATTCATCGCAGCTCTCTCAGAATACAATGAAGTGCTTTTTGAAGAT
GAGACAACGAACCGAATGATCGAATCGATGAGACTCTTCGAATCCATTTGTAACTCCCGA
TGGTTCCACAACACCAATATCATTCTGTTCCTGAACAAAAAGGATCTATTCGCCGAGAAA
ATTAAGCATGAGAATATTCAGAAGGCGTTCCCAGAGTATCGAGGAGCCCAACAATACGAC
GAATGCGTGGCGTTCATCAAAACCAAATTCGAATCGCTCTCCAATAACCCAAAGAAAACG
TTCTACGTACACGAGACATGCGCCACGGACACGACACAAGTACAAAAAATTCTCGACTCG
GTGATTTCGATGATCATTCAAAGTAATCTACACAAATCTGGACTTTAT
>CBN17074 Cbre_Contig160 + [1:30720]  ( 58132 - 59948 ) CBN17074 + 1:354  ( 1 - 354 ) N   1865.32
ATGGGATTATGCCAATCTGCAGAGGACAAAGAATTGACACTCAAGTCAAAAGCGATCGAC
AAGGAAATGATGGCGAATCACTTGTCACAATCAAAAGTTGTCAAACTTCTTCTTCTCGGA
GCTGGAGAGTGCGGAAAAAGTACGGTATTGAAGCAAATGAGGATTCTTCACGATCATGGA
TTTACGGCTGAAGAGTCAGAACAACAGAAAAGTGTTGTGTTTAATAATACACTTCAAGCA
ATGATTTCAATATTGAAAGGAATGGAATCACTTCGAATGACATTTGATAAACCAATCAGA
GAGAATGATGCTAAATTTGTGATGGAGGCTCATAAGATGCTTCAGGAAGCTAAAGTTTTT
CCTCAAGAGTTGGCAAATGCCCTTCAAGCGCTCTACGATGATAAAGGAGTTCAAACAGTT
ATGGCAAAGGGAAACGAGTTCCAGATGCCGGAAAGTGCACCACATTTTCTCGGAAGTCTC
GACAGAATAAAACTGCCAGATTACGTTCCAACGGAACAGGATATTCTTTTATCAAGAATC
AAGACAACTGGAATTGTTGAGGTCAAATTTCAAATGAAAAGTGTTGATTTTAGAGTGTTT
GACGTTGGAGGTCAACGATCTGAACGAAAGAAATGGATTCATTGTTTTGAAGATGTCAAT
GCTATCATTTTTATTGCTGCTATTTCGGAATACGATCAAGTTCTTTTTGAGGATGAAACA
ACGAATCGAATGATTGAATCAATGCGTTTATTCGAATCGATTTGTAATTCCCGATGGTTC
ATTAACACTTCCATGATTTTATTCTTGAACAAAAAAGATCTTTTCGCTGAGAAAATCAAA
AGAACATCAATTAAATCGGCCTTCCCAGACTACAAAGGTGCACAAACTTACGATGAATCA
TGCCGATATATTGAGGAGAAGTTCGACGGTTTGAATGCGAATCCAGAGAAGACGATATAC
ATGCATCAGACGTGTGCAACGGATACCGATCAAGTACAAATGATTCTGGATTCAGTGATT
GATATGATCATCCAGGCCAACTTGCAAGGATGCGGTTTGTAC
>CBN17074 Cbre_Contig2980 + [1:4883]  ( 3318 - 4579 ) CBN17074 + 1:354  ( 1 - 354 ) N   1630.82
ATGACCTCCTTTCTGATTTTCAGCTGCTTTTTGAGTGGATTGACACTGCCTTTTCTCGAA
AAAAACCAATACATTTCATTTTCAGGAGCTGGAGAGTGCGGAAAAAGTACGGTATTGAAG
CAAATGAGGATTCTTCACGACCATGGATTTACGGCTGAAGAGTCAGAACAACAGAAGAGT
GTTGTGTTTAATAATACACTTCAAGCAATGATTTCAATATTGAAAGGAATGGAATCACTT
CGAATGACTTTTGATAAACCAATCAGAGAAAATGATGCTAAATTTGTGATGGAGGCTCAT
AAAATGCTTCAGGAAGCTAAAGTTTTTCCTCAAGAGTTGGCTAATGCCCTTCAAGCACTC
TACGATGATAAAGGAGTTCAAACAGTTATGGCAAAGGGAAACGAGTTCCAGATGCCGGAA
AGTGCACCACATTTTCTCGGAAGTCTCGACAGAATAAAACTGCCAGATTACGTTCCAACG
GAACAGGATATTCTTTTATCAAGAATCAAGACAACTGGAATTGTTGAGGTCAAATTTCAA
ATGAAAAGTGTTGATTTTAGAGTGTTTGATGTTGGAGGTCAACGATCTGAACGAAAGAAA
TGGATTCATTGCTTTGAAGATGTCAATGCTATCATTTTTATTGCTGCTATTTCGGAATAC
GATCAAGTTCTTTTTGAGGATGAGACAACGAATCGAATGATTGAATCAATGCGTTTATTT
GAATCGATTTGCAATTCCCGATGGTTTATTAACACTTCCATGATTTTATTCTTGAACAAA
AAAGATCTTTTTGCGGAGAAAATCAAAAGAACATCAATTAAATCGGCTTTCCCAGACTAC
AAAGGTGCACAAACTTACGACGAATCATGTCGATATATTGAGGAGAAGTTCGACGGTTTG
AATGCGAATCCAGAGAAGACGATATACATGCATCAGACGTGTGCAACGGATACCGATCAA
GTACAAATGATTCTGGATTCAGTGATTGATATGATCATCCAGGCCAACTTGCAAGGATGC
GGTTTGTAC
>s1323 Cbre_Contig2980 + [1:4883]  ( 3318 - 4579 ) s1323 + 1:343  ( 1 - 343 ) N   1824.63
ATGACCTCCTTTCTGATTTTCAGCTGCTTTTTGAGTGGATTGACACTGCCTTTTCTCGAA
AAAAACCAATACATTTCATTTTCAGGAGCTGGAGAGTGCGGAAAAAGTACGGTATTGAAG
CAAATGAGGATTCTTCACGACCATGGATTTACGGCTGAAGAGTCAGAACAACAGAAGAGT
GTTGTGTTTAATAATACACTTCAAGCAATGATTTCAATATTGAAAGGAATGGAATCACTT
CGAATGACTTTTGATAAACCAATCAGAGAAAATGATGCTAAATTTGTGATGGAGGCTCAT
AAAATGCTTCAGGAAGCTAAAGTTTTTCCTCAAGAGTTGGCTAATGCCCTTCAAGCACTC
TACGATGATAAAGGAGTTCAAACAGTTATGGCAAAGGGAAACGAGTTCCAGATGCCGGAA
AGTGCACCACATTTTCTCGGAAGTCTCGACAGAATAAAACTGCCAGATTACGTTCCAACG
GAACAGGATATTCTTTTATCAAGAATCAAGACAACTGGAATTGTTGAGGTCAAATTTCAA
ATGAAAAGTGTTGATTTTAGAGTGTTTGATGTTGGAGGTCAACGATCTGAACGAAAGAAA
TGGATTCATTGCTTTGAAGATGTCAATGCTATCATTTTTATTGCTGCTATTTCGGAATAC
GATCAAGTTCTTTTTGAGGATGAGACAACGAATCGAATGATTGAATCAATGCGTTTATTT
GAATCGATTTGCAATTCCCGATGGTTTATTAACACTTCCATGATTTTATTCTTGAACAAA
AAAGATCTTTTTGCGGAGAAAATCAAAAGAACATCAATTAAATCGGCTTTCCCAGACTAC
AAAGGTGCACAAACTTACGACGAATCATGTCGATATATTGAGGAGAAGTTCGACGGTTTG
AATGCGAATCCAGAGAAGACGATATACATGCATCAGACGTGTGCAACGGATACCGATCAA
GTACAAATGATTCTGGATTCAGTGATTGATATGATCATCCAGGCCAACTTGCAAGGATGC
GGTTTGTAC
>s1323 Cbre_Contig160 + [1:30720]  ( 58674 - 59948 ) s1323 + 1:343  ( 1 - 343 ) N   1589.75
ATGACCTCCTTTCTGATTTTCAGCTGCTTTTTGATTGGATTGACACTGCCTTTTCTTGAA
AACTTTCGAGAAAAAAACCAATACATTTTGTTTTCAGGAGCTGGAGAGTGCGGAAAAAGT
ACGGTATTGAAGCAAATGAGGATTCTTCACGATCATGGATTTACGGCTGAAGAGTCAGAA
CAACAGAAAAGTGTTGTGTTTAATAATACACTTCAAGCAATGATTTCAATATTGAAAGGA
ATGGAATCACTTCGAATGACATTTGATAAACCAATCAGAGAGAATGATGCTAAATTTGTG
ATGGAGGCTCATAAGATGCTTCAGGAAGCTAAAGTTTTTCCTCAAGAGTTGGCAAATGCC
CTTCAAGCGCTCTACGATGATAAAGGAGTTCAAACAGTTATGGCAAAGGGAAACGAGTTC
CAGATGCCGGAAAGTGCACCACATTTTCTCGGAAGTCTCGACAGAATAAAACTGCCAGAT
TACGTTCCAACGGAACAGGATATTCTTTTATCAAGAATCAAGACAACTGGAATTGTTGAG
GTCAAATTTCAAATGAAAAGTGTTGATTTTAGAGTGTTTGACGTTGGAGGTCAACGATCT
GAACGAAAGAAATGGATTCATTGTTTTGAAGATGTCAATGCTATCATTTTTATTGCTGCT
ATTTCGGAATACGATCAAGTTCTTTTTGAGGATGAAACAACGAATCGAATGATTGAATCA
ATGCGTTTATTCGAATCGATTTGTAATTCCCGATGGTTCATTAACACTTCCATGATTTTA
TTCTTGAACAAAAAAGATCTTTTCGCTGAGAAAATCAAAAGAACATCAATTAAATCGGCC
TTCCCAGACTACAAAGGTGCACAAACTTACGATGAATCATGCCGATATATTGAGGAGAAG
TTCGACGGTTTGAATGCGAATCCAGAGAAGACGATATACATGCATCAGACGTGTGCAACG
GATACCGATCAAGTACAAATGATTCTGGATTCAGTGATTGATATGATCATCCAGGCCAAC
TTGCAAGGATGCGGTTTGTAC
>CBN25240 Cbre_Contig148 - [1:16384]  ( 269318 - 268422 ) CBN25240 + 1:111  ( 1 - 111 ) N    648.77
ATGAATAATTACAGCCCCACACTGTTCGCCGCCCTCTTCCTGGCACTACTTCTCATTTCA
CCAACACCCACAGAAGGAAATCTTCGATTGTGTGGAAATCGTCTCACAACAACCCTTCTC
GCCGTTTGCCGAAATCAACTTTGTGGTGGAATGACCGCTTTTAAACGTTCCTCTCCTTCC
TCCTTTGACTCTCAAGAATCCGTATCCTATATTCCATCGACTCGAGATTTATTTCACATT
CATCATCAACAAAAACGAGGAGGAATTGCGACGGAATGCTGTGAAAAGCGTTGCTCATTT
GCGTATCTCAAAACGTTCTGTTGTAATCAGGAT
>CBN25240 Cbre_Contig571 - [1:15360]  ( 2544 - 1664 ) CBN25240 + 1:111  ( 1 - 111 ) N    612.03
ATGAACAATTACAGCCCCACACTGTTCGCCGCCCTCTTCCTGGCACTGCTTCTCATTTCT
CCAACACCCACAGAAGGAAATCTTCGATTGTGTGGAAATCGTCTCACAACAACCCTTCTC
GCCGTTTGCCGAAATCAACTTTGTGGTGGAATGACCGCTTTTAAACGTTCCTCTCCTTCC
TCTTCCTTTGACTCACAAGAATCCGTATCCTATATTCCAACGACCCGAGACTTATTTCAC
ATTCATCATCAACAAAAACGAGGAGGAATTGCGACGGAATGCTGTGAAAAGCGTTGCTCA
TTTGCGTATCTCAAAACGTTCTGTTGTAATCAGGAT
>CBN08502 Cbre_Contig571 - [1:15360]  ( 2544 - 1664 ) CBN08502 + 1:112  ( 1 - 112 ) N    652.06
ATGAACAATTACAGCCCCACACTGTTCGCCGCCCTCTTCCTGGCACTGCTTCTCATTTCT
CCAACACCCACAGAAGGAAATCTTCGATTGTGTGGAAATCGTCTCACAACAACCCTTCTC
GCCGTTTGCCGAAATCAACTTTGTGGTGGAATGACCGCTTTTAAACGTTCCTCTCCTTCC
TCTTCCTTTGACTCACAAGAATCCGTATCCTATATTCCAACGACCCGAGACTTATTTCAC
ATTCATCATCAACAAAAACGAGGAGGAATTGCGACGGAATGCTGTGAAAAGCGTTGCTCA
TTTGCGTATCTCAAAACGTTCTGTTGTAATCAGGAT
>CBN08502 Cbre_Contig148 - [1:16384]  ( 269318 - 268422 ) CBN08502 + 1:112  ( 1 - 112 ) N    636.27
ATGAATAATTACAGCCCCACACTGTTCGCCGCCCTCTTCCTGGCACTACTTCTCATTTCA
CCAACACCCACAGAAGGAAATCTTCGATTGTGTGGAAATCGTCTCACAACAACCCTTCTC
GCCGTTTGCCGAAATCAACTTTGTGGTGGAATGACCGCTTTTAAACGTTCCTCTCCTTCC
TCCTTTGACTCTCAAGAATCCGTATCCTATATTCCATCGACTCGAGATTTATTTCACATT
CATCATCAACAAAAACGAGGAGGAATTGCGACGGAATGCTGTGAAAAGCGTTGCTCATTT
GCGTATCTCAAAACGTTCTGTTGTAATCAGGAT
>CBN10282 Cbre_Contig226 + [1:16384]  ( 129913 - 133207 ) CBN10282 + 1:93  ( 1 - 93 ) N    544.21
ATGGTGCACCGACTCGTCCTCGCCTTTTTCGCTATTGCACTTCTCACCGGCTCAGCGGCC
ATGAGCCTTCAACAAGCTGACGGCCGAATGAAAATGTGTCCACCCGGGGGAAGTACATTC
ACCATGGCCTGGTCCATGAGCTGCTCGATGAGACGGAAACGCGAGGCCGGCTTCTTTGAA
AAGCGCGCCCTCATCGCCCCAAGCATCCGTCAACTCCAGACGATATGTTGCCAGGTGGGA
TGCAATGTGGAAGATCTTCTTGCCTACTGTGCCCCAATC
>CBN10282 Cbre_Contig190 - [1:16384]  ( 35124 - 31002 ) CBN10282 + 1:93  ( 1 - 93 ) N    547.78
ATGGTGCACCGACTCGTCCTCGCCTTTTTCGCTATTGCACTTCTCACCGGCTCAGCGGCC
ATGAGCCTTCAACAAGCTGACGGCCGAATGAAGATGTGCCCACCAGGGGGAAGTACATTC
ACCATGGCCTGGTCCATGAGCTGCTCGATGAGACGGAAACGCGAGGCCGGATTTTTCGAG
AAACGCGCCCTCATCGCCCCCAGCATCCGTCAACTCCAGACGATATGTTGCCAAGTCGGT
TGCAATGTGGAAGATCTTCTTGCCTACTGTGCCCCAATC
>CBN06731 Cbre_Contig226 + [1:16384]  ( 129913 - 133207 ) CBN06731 + 1:93  ( 1 - 93 ) N    544.21
ATGGTGCACCGACTCGTCCTCGCCTTTTTCGCTATTGCACTTCTCACCGGCTCAGCGGCC
ATGAGCCTTCAACAAGCTGACGGCCGAATGAAAATGTGTCCACCCGGGGGAAGTACATTC
ACCATGGCCTGGTCCATGAGCTGCTCGATGAGACGGAAACGCGAGGCCGGCTTCTTTGAA
AAGCGCGCCCTCATCGCCCCAAGCATCCGTCAACTCCAGACGATATGTTGCCAGGTGGGA
TGCAATGTGGAAGATCTTCTTGCCTACTGTGCCCCAATC
>CBN06731 Cbre_Contig190 - [1:16384]  ( 35124 - 31002 ) CBN06731 + 1:93  ( 1 - 93 ) N    547.78
ATGGTGCACCGACTCGTCCTCGCCTTTTTCGCTATTGCACTTCTCACCGGCTCAGCGGCC
ATGAGCCTTCAACAAGCTGACGGCCGAATGAAGATGTGCCCACCAGGGGGAAGTACATTC
ACCATGGCCTGGTCCATGAGCTGCTCGATGAGACGGAAACGCGAGGCCGGATTTTTCGAG
AAACGCGCCCTCATCGCCCCCAGCATCCGTCAACTCCAGACGATATGTTGCCAAGTCGGT
TGCAATGTGGAAGATCTTCTTGCCTACTGTGCCCCAATC
>CBN17146 Cbre_Contig376 - [1:73728]  ( 69527 - 69136 ) CBN17146 + 1:109  ( 1 - 109 ) N    641.99
ATGCACTCAAAAATCATTTTACTTCTTGTTGCCTCCATCTTCGTCAGTGCTACCTTGGCC
AAGTTCCACAAGAACAAGGACACCGACCGTCTGCTCCAAGAGCTCACTGCCGAGCTTGAG
CTCGAGGATGCAGTAGAGTCTCTCTCCCGTGCCAGACGTGTACCTTCGGCTGATGCTGGA
AAAGCATGCGGACGCAAGCTCGTGTTGTTTGTCCTCTCAGTATGCGGCGAGCCCTGTGAT
CCTAAGACGGGTCACGACATTGCCACCGCATGCTGCCAGGAACAATGCAGTGATGTGATG
GTCCGGGAGGCTTGTTGCCCAAACAAG
>CBN17146 Cbre_Contig36 + [1:16384]  ( 686139 - 686530 ) CBN17146 + 1:109  ( 1 - 109 ) N    635.70
ATGCACTCAAAAATCATCTTACTTCTTGTTGCCTCCATCTTCGTCAGTGCCACCTTGGCC
AAGTTCCACAAGAACAAGGACACCGACCGTCTGCTCCAAGAGCTCACTGCCGAGCTTGAG
CTCGAGGATGCAGTAGAGTCCCTCTCCCGTGCCAGACGTGTTCCTTCGGCTGATGCTGGA
AAAGCATGCGGACGCAAGCTCGTGTTGTTTGTCCTCTCAGTATGCGGCGAGCCCTGTGAT
CCTAAGACGGGTCACGACATTGCCACCGCATGCTGCCAGGAACAATGCAGTGATGTGATG
GTCCGGGAGGCTTGCTGCCCAAACAAG
>CBN17146 Cbre_Contig376 - [1:73728]  ( 66360 - 65962 ) CBN17146 + 1:109  ( 1 - 109 ) N    362.97
ATGAAGTTTGCTATCTTATTCTTGGTCTCTATGGTCCTCTGCGCAACTGCCTCAAGCCAT
CATCATAAACACAGCTCCAAATCAACCAACTCACTCTTCAAGGAGCTCGAGTTGGAGCTT
GAAAACGCCGCCGTCGTCAACAAGGTCCTCTCACGGATTCGTCGTGTTCCAGCACCAGGA
GACGTCCGAGCCTGTGGACGCAAACTCGTTCTTTTTGTTCTCTCAGTCTGTGGAGAGCCT
TGCGGCCACTCCACCAGTCAAGACATTGCCACTACTTGCTGCGAGAAACAATGCTCCGAG
GCCGATATCAAGGATGCCTGCTGTCCACAAAAGGAGTTCACGTTC
>CBN24237 Cbre_Contig376 - [1:73728]  ( 69527 - 69136 ) CBN24237 + 1:109  ( 1 - 109 ) N    641.99
ATGCACTCAAAAATCATTTTACTTCTTGTTGCCTCCATCTTCGTCAGTGCTACCTTGGCC
AAGTTCCACAAGAACAAGGACACCGACCGTCTGCTCCAAGAGCTCACTGCCGAGCTTGAG
CTCGAGGATGCAGTAGAGTCTCTCTCCCGTGCCAGACGTGTACCTTCGGCTGATGCTGGA
AAAGCATGCGGACGCAAGCTCGTGTTGTTTGTCCTCTCAGTATGCGGCGAGCCCTGTGAT
CCTAAGACGGGTCACGACATTGCCACCGCATGCTGCCAGGAACAATGCAGTGATGTGATG
GTCCGGGAGGCTTGTTGCCCAAACAAG
>CBN24237 Cbre_Contig36 + [1:16384]  ( 686139 - 686530 ) CBN24237 + 1:109  ( 1 - 109 ) N    635.70
ATGCACTCAAAAATCATCTTACTTCTTGTTGCCTCCATCTTCGTCAGTGCCACCTTGGCC
AAGTTCCACAAGAACAAGGACACCGACCGTCTGCTCCAAGAGCTCACTGCCGAGCTTGAG
CTCGAGGATGCAGTAGAGTCCCTCTCCCGTGCCAGACGTGTTCCTTCGGCTGATGCTGGA
AAAGCATGCGGACGCAAGCTCGTGTTGTTTGTCCTCTCAGTATGCGGCGAGCCCTGTGAT
CCTAAGACGGGTCACGACATTGCCACCGCATGCTGCCAGGAACAATGCAGTGATGTGATG
GTCCGGGAGGCTTGCTGCCCAAACAAG
>CBN24237 Cbre_Contig376 - [1:73728]  ( 66360 - 65962 ) CBN24237 + 1:109  ( 1 - 109 ) N    362.97
ATGAAGTTTGCTATCTTATTCTTGGTCTCTATGGTCCTCTGCGCAACTGCCTCAAGCCAT
CATCATAAACACAGCTCCAAATCAACCAACTCACTCTTCAAGGAGCTCGAGTTGGAGCTT
GAAAACGCCGCCGTCGTCAACAAGGTCCTCTCACGGATTCGTCGTGTTCCAGCACCAGGA
GACGTCCGAGCCTGTGGACGCAAACTCGTTCTTTTTGTTCTCTCAGTCTGTGGAGAGCCT
TGCGGCCACTCCACCAGTCAAGACATTGCCACTACTTGCTGCGAGAAACAATGCTCCGAG
GCCGATATCAAGGATGCCTGCTGTCCACAAAAGGAGTTCACGTTC
>s1290 Cbre_Contig36 + [1:45056]  ( 689360 - 689758 ) s1290 + 1:113  ( 1 - 113 ) N    598.82
ATGAAGTTTGCTATCTTATTCTTGGTCTCTATGGTCCTCTTTGCAACTGCCTCAAGCCAT
CATCATAAACACAGCTCCAAATCAACCAACTCACTCTTCAAGGAGCTCGAGTTGGAGCTT
GAGAACGCCGCCGTCGTCAACAAGGTCCTCTCACGGATTCGTCGTGTTCCAGCACCAGGA
GACGTCCGAGCCTGTGGACGCAAACTTGTTCTGTTTGTTCTCTCAGTCTGTGGAGAGCCT
TGCGCCACCAGTCAAGACATTGCCACCACTTGCTGCGAGAAGCAATGCTCCGAAGCCGAC
ATCAAGGATGCTTGCTGTCCACAAAAGGAGTTCACCTTC
>s1290 Cbre_Contig376 - [1:16384]  ( 66360 - 65962 ) s1290 + 1:113  ( 1 - 113 ) N    588.29
ATGAAGTTTGCTATCTTATTCTTGGTCTCTATGGTCCTCTGCGCAACTGCCTCAAGCCAT
CATCATAAACACAGCTCCAAATCAACCAACTCACTCTTCAAGGAGCTCGAGTTGGAGCTT
GAAAACGCCGCCGTCGTCAACAAGGTCCTCTCACGGATTCGTCGTGTTCCAGCACCAGGA
GACGTCCGAGCCTGTGGACGCAAACTCGTTCTTTTTGTTCTCTCAGTCTGTGGAGAGCCT
TGCGCCACCAGTCAAGACATTGCCACTACTTGCTGCGAGAAACAATGCTCCGAGGCCGAT
ATCAAGGATGCCTGCTGTCCACAAAAGGAGTTCACGTTC
>s1290 Cbre_Contig376 - [1:16384]  ( 69527 - 69136 ) s1290 + 1:113  ( 1 - 113 ) N    342.87
ATGCACTCAAAAATCATTTTACTTCTTGTTGCCTCCATCTTCGTCAGTGCTACCTTGGCC
AAGTTCCACAAGAACAAGGACACCGACCGTCTGCTCCAAGAGCTCACTGCCGAGCTTGAG
CTCGAGGATGCAGTAGAGTCTCTCTCCCGTGCCAGACGTGTACCTTCGGCTGATGCTGGA
AAAGCATGCGGACGCAAGCTCGTGTTGTTTGTCCTCTCAGTATGCGGCGAGCCCTGTGAT
CCTAAGACGGGTCACGACATTGCCACCGCATGCTGCCAGGAACAATGCAGTGATGTGATG
GTCCGGGAGGCTTGTTGCCCAAACAAG
>s1290 Cbre_Contig36 + [1:45056]  ( 686139 - 686530 ) s1290 + 1:113  ( 1 - 113 ) N    336.58
ATGCACTCAAAAATCATCTTACTTCTTGTTGCCTCCATCTTCGTCAGTGCCACCTTGGCC
AAGTTCCACAAGAACAAGGACACCGACCGTCTGCTCCAAGAGCTCACTGCCGAGCTTGAG
CTCGAGGATGCAGTAGAGTCCCTCTCCCGTGCCAGACGTGTTCCTTCGGCTGATGCTGGA
AAAGCATGCGGACGCAAGCTCGTGTTGTTTGTCCTCTCAGTATGCGGCGAGCCCTGTGAT
CCTAAGACGGGTCACGACATTGCCACCGCATGCTGCCAGGAACAATGCAGTGATGTGATG
GTCCGGGAGGCTTGCTGCCCAAACAAG
>s1291 Cbre_Contig376 - [1:16384]  ( 66360 - 65962 ) s1291 + 1:113  ( 1 - 113 ) N    598.86
ATGAAGTTTGCTATCTTATTCTTGGTCTCTATGGTCCTCTGCGCAACTGCCTCAAGCCAT
CATCATAAACACAGCTCCAAATCAACCAACTCACTCTTCAAGGAGCTCGAGTTGGAGCTT
GAAAACGCCGCCGTCGTCAACAAGGTCCTCTCACGGATTCGTCGTGTTCCAGCACCAGGA
GACGTCCGAGCCTGTGGACGCAAACTCGTTCTTTTTGTTCTCTCAGTCTGTGGAGAGCCT
TGCGCCACCAGTCAAGACATTGCCACTACTTGCTGCGAGAAACAATGCTCCGAGGCCGAT
ATCAAGGATGCCTGCTGTCCACAAAAGGAGTTCACGTTC
>s1291 Cbre_Contig36 + [1:16384]  ( 689360 - 689758 ) s1291 + 1:113  ( 1 - 113 ) N    590.63
ATGAAGTTTGCTATCTTATTCTTGGTCTCTATGGTCCTCTTTGCAACTGCCTCAAGCCAT
CATCATAAACACAGCTCCAAATCAACCAACTCACTCTTCAAGGAGCTCGAGTTGGAGCTT
GAGAACGCCGCCGTCGTCAACAAGGTCCTCTCACGGATTCGTCGTGTTCCAGCACCAGGA
GACGTCCGAGCCTGTGGACGCAAACTTGTTCTGTTTGTTCTCTCAGTCTGTGGAGAGCCT
TGCGCCACCAGTCAAGACATTGCCACCACTTGCTGCGAGAAGCAATGCTCCGAAGCCGAC
ATCAAGGATGCTTGCTGTCCACAAAAGGAGTTCACCTTC
>s1291 Cbre_Contig376 - [1:16384]  ( 69527 - 69136 ) s1291 + 1:113  ( 1 - 113 ) N    342.09
ATGCACTCAAAAATCATTTTACTTCTTGTTGCCTCCATCTTCGTCAGTGCTACCTTGGCC
AAGTTCCACAAGAACAAGGACACCGACCGTCTGCTCCAAGAGCTCACTGCCGAGCTTGAG
CTCGAGGATGCAGTAGAGTCTCTCTCCCGTGCCAGACGTGTACCTTCGGCTGATGCTGGA
AAAGCATGCGGACGCAAGCTCGTGTTGTTTGTCCTCTCAGTATGCGGCGAGCCCTGTGAT
CCTAAGACGGGTCACGACATTGCCACCGCATGCTGCCAGGAACAATGCAGTGATGTGATG
GTCCGGGAGGCTTGTTGCCCAAACAAG
>s1175 Cbre_Contig1999 + [1:6000]  ( 5456 - 5864 ) s1175 + 1:97  ( 1 - 97 ) N    573.82
ATGGGAATCTATGAGTCCCCAGAATCCATCGAACTTGGAGATGGAGATATTCCATCCGAG
TATCGTTTCTTCTCAAGATTCTCTAAGCCTTCTTACCATCATATTCCAAAGTTCCGTGCT
CAACGTGCAACAAAGACTTGTGGACAGAAGATCATTGAGCACACTCTTCAAGTTTGCAAG
ACTCTTGATTCACAAGCAAACACCCAAAAGGATATCTCAACCATCTGTTGCTCCTCAAAG
TGCTCCGATGAGTTCATCAAGCAAGCCATGTGCCCACAACTTCTCAAGACTAAT
>s1175 Cbre_Contig423 + [1:16384]  ( 44109 - 44535 ) s1175 + 1:97  ( 1 - 97 ) N    567.11
ATGGGAATCTATGACACCCCAGAATCCATCGAACTTGGTGATGGAGATATTCCATCCGAG
TATCGTTTCTTCTCAAGATTCTCCAAGCCTTCTTACCATCATATTCCAAAGTTCCGTGCT
CAACGTGCAACAAAGACTTGTGGGCAGAAGATCATTGAGTACACTCTTCAAGTTTGCAAG
ACTCTTGATTCACAAGCAAACACCCAGAAGGATATCTCAACCATCTGTTGCTCCTCAAAG
TGCTCCGATGAGTTCATCAAGCAAGCCATGTGCCCACAACTTCTCAAGACTAAT
>CBN19652 Cbre_Contig423 + [1:16384]  ( 44046 - 44535 ) CBN19652 + 1:119  ( 1 - 119 ) N    701.00
ATGAGATCTTTCGCTCTTCTCCTTTCTCTATTCATCGTCTTCTCCGCCGTTTCAACTTTT
GAAATGGGAATCTATGACACCCCAGAATCCATCGAACTTGGTGATGGAGATATTCCATCC
GAGTATCGTTTCTTCTCAAGATTCTCCAAGCCTTCTTACCATCATATTCCAAAGTTCCGT
GCTCAACGTGCAACAAAGACTTGTGGGCAGAAGATCATTGAGTACACTCTTCAAGTTTGC
AAGACTCTTGATTCACAAGCAAACACCCAGAAGGATATCTCAACCATCTGTTGCTCCTCA
AAGTGCTCCGATGAGTTCATCAAGCAAGCCATGTGCCCACAACTTCTCAAGACTAAT
>CBN19652 Cbre_Contig1999 + [1:6000]  ( 5392 - 5864 ) CBN19652 + 1:119  ( 1 - 119 ) N    463.68
ATGAAATCTTTCGCTCTTCTCTTTTCTCTCTTGATCGTCTTCTCGGCCGTTGCAACTTTT
GAAATGGGAATCTATGAGTCCCCAGAATCCATCGAACTTGGAGATGGAGATATTCCATCC
GAGTATCGTTTCTTCTCAAGATTCTCTAAGCCTTCTTACCATCATATTCCAAAGTTCCGT
GCTCAACGTGCAACAAAGACTTGTGGACAGAAGATCATTGAGCACACTCTTCAAGTTTGC
AAGACTCTTGATTCACAAGCAAACACCCAAAAGGATATCTCAACCATCTGTTGCTCCTCA
AAGTGCTCCGATGAGTTCATCAAGCAAGCCATGTGCCCACAACTTCTCAAGACTAAT
>CBN19652 Cbre_Contig69 - [1:16384]  ( 736903 - 736413 ) CBN19652 + 1:119  ( 1 - 119 ) N    408.08
TCGAACCCTTTCGCTCTTCTCCTTTCTCTATTCATCGTCTTCTCGGCCGTTTCAACTTTT
GAAATGGGAATCTATGAGTCCCCAGAATCTATCGAACTTGGAGATGGAGATATTCCATCC
GAGTATCGTTTCTTCTCAAGATTCTCCAAGCCTTCTTACCATCATATTCCAAAGTTCCGT
GCTCAACGTGCAACAAAGACTTGTGGGCAGAAGATCATTGAGTACACTCTTCAAGTTTGC
AAGACTCTTGATTCACAAGCAAACACCCAGAAGGATATCTCAACCATCTGTTGCTCCTCA
AAGTGCTCCGATGAGTTCATAAAACAAGCCATGTGCCCACAACTTCTCAAGACGAAT
>CBN09882 Cbre_Contig53 - [1:30720]  ( 403043 - 398162 ) CBN09882 + 1:1077  ( 1 - 1077 ) N   5390.93
ATGGAAGGAGAGTATGTCGAGACGGTATTTGCCGGACCAAAGGAGCCAAAGGAGATTAAC
CAGGAGCAATTGGCGCCAAAGGAAGAAGATTCTCCGAGGAAAGGTTCAATGTCAGCTAGA
GAGGAGCGCATTCGGGACAGCAAACAGCAAGGACAGATAAAGGAGAGAAGAATGAGGAAT
GTGGAACCACGAAAGGAAGTCAATCAAGAAGTAACTATAAGGAAATGGAGTGTGGAAGAT
CTACCGAAAGATGAAGACCCCGATGAATTTGGAATCCCAGATGTTTACAAATGTGGAAAC
TGTCTCGTTGGCTTTGCTCCAGTGGTTAGTTGTAAATTCTGGAGCTGGGAAAATTTAAGG
AGGATATTTAAGAAAAAGAAGAAAATGATGTTTGTGACACTCACTGAACGATGTTTGGAA
TTTCATGACTCTGAAAAATCATATCGAGCTGGAAAAACGGCTAAGCATATGGTTGATCTT
GCAATGTCTTTCAATTGTCACAGTGAACACTATGATGCAAAGCTCAAGAAATGTTTATGT
TTGATGGGACCAGATGAAACTATTTGCATGAGACCGGAAGGAGGAATACTTACTATCGAA
GGATGGAGACGAGCAATTGTAAGAGCGATTCATGAAGCAAGGCGAAGAAAAATGGATCGA
GTACCGAGACCGGAAGATATATTTGATGCTGTGTATGACATTCGGGTTCTTTTGGTGCCG
AAAGACGCTGATAAATATTTGGATCTCATGAAAAAGGATGGATTCACCAATATATGTACC
ATTGTGAAGGAAATTTTAGGAAAGAAAAGATTATGTTTGTATCCACACACGGTTTGCATT
GCTGATATTTGCATTGAACCAACCGCCTATGGTCTTCCAGCAGCCGGGTTCCCGCCATTT
CGAGCTGCGAGTATGTTCACGTTGGAGAGAGCCACTATTGCTTGCTACGGATTCCGTGAC
AACTATTTTTACCTGAGAATCGGAAAAGGAAGTCCGTACCGTGGCTATGAGCTGATGTTC
CAAGTAGACAACACAGATGTGTGCAAGGAAATCTACAGTCGGATAAGGTTCCTTATAGAA
CGAGATGCAGAACTTCGGAAGCAAGAGCTGGCTAGAAGAGCGGAAGGAAGCGATATGCAT
GGAATGGAATCGCTTTCTGTTCCCTCCCCGCTTTTGCATCGAACCAAACTTTCCCTTGAT
TCGCCAGTTCTTACTGCTCGTGACCGTCGACTGATGCTTGGAAGAGATTGTTTGTCATTC
GCTTCGCTCGAAAGAGATGATTCTGCTCCATCATCGCCATTTGCTAACTACAATCGGCCT
AGAGGATCTTTGGGAAACTTTCAGATTGATCATCTCTCTAACCACCTTTCTAGACCACGT
GTCTCAACATTCCAAAACTCTAAAACTGTGAAAGAAGATGCTTGTCTCCGAGAAGTTCTG
TTGGAGTCGTACACAATGAAGAAAAAGAACTCAACACAATCGGAAAGAGGAGAAATCGTT
ATTGCTGACCCAGAGCGGAAAATGTCTGATAACAGACCAAGAAGGAAAACTCAAGATCCG
AAGGATATGACAAAACCTGATTCAAGGCAGTTGGAACCGACAAGGCCAAGACTGCCTCCA
TTGAAGTTCGATTTGAGCAAGCCATCTGGAGAGCTGCTCCAATCTCTTCAACGTGAGAAA
GAACGCAAAGAAGCGGAACGTAGAGCAGAGGAATTGAAAAATAAGAAAGAAGACAACGTT
TACTACCCAGAAGAAAGCCGTGAATCTAGAAGTCAGTTCCTGGAACCTGTAGCTCCAGGA
CCGCCAGGGGTTATGATTGCACAAAAAATCAGCGCTACTGACTACACCGTAATGGGTCCC
GCAGACTGGGGAAAAATTGAAGACTTGAAGGATGATTACTCGGATAGTGGAGACAGTTGT
TACTCTTCTAGAAGAGGAACTGAAAGTCAACGTTCCCGTCCCACCCAGCCTCATTTGGGC
TGTCAAATGCAGAATAGAGCTCAATCTTTCGGAGCCAAGCAGTTGAAGTTTTCTAATCGT
CTACCACCAACTGTAAATCTCCCGGACTCCGAGAGAAAAATATCTGCTGCAGTTCAAGGA
ACATCCAATCAACTTGATCTACCACAAGACGACCCGAGGAAAAGAGCATTCTCTCTTGGA
AGTCGAAACTTTTTCAATTTGATTGGCTTCACTGATTTCCGTCGACTCGTCAGCAAACGT
CATCGCACCACATCTCCGAATCATACGTCAACTTCCGGAATCTCACTGAACTCTTCAAAT
GCTTCGCCATCTGCTAGTAGTAACTTTTTGGCTTCCGCTGAGTACTTGGATCATGCAAGA
ACTGATAGTTTCACTTCATCAGCCAGAAGCAGTCCATCAAAAGGATATTCTTCTTACCGT
ACTGGTTCTCCCAAAAGAAAGTCTGATGAGGATCTGGTCTCGATTGACTTTTCAAAATTA
GGACGGAAGGAATCGACTTCTGAAACAAGAAAGTCTCCGTTTGCGGGTGGTGGACCAGCT
GGATCATTTGATTATGGCAGAGAAAAAAGAGAAAAAGAGGAGAATGACAAACGAGAACGT
GAAAGGAAAGCTGTAGAATTGAAACATAAAGAAGAGCTGGAAGCAAAAGAAATTGCTGCA
AAGAAAAGAGAAACTGAAAGGAAACATCAAGAGAAGAAAGAAAGAAAGTTGGAGAAACTA
CGCGCCAAGGAATTGCAAAAGGAAAAAGACAGGGACCACGATCAAGAAAAAGAATTCCGT
CCCAAAGCTGATAGTGGAATTGCTGACTGTACTCCAAGCTCAAGCTTCTCTGGAAAGAAA
GAGTCAAAGCACGATGACGCCTATGAAACATGCTATGTTGACCCAGAAGGTTTGAAATTC
CTTGCTGACATCAAAAAGAAGAAGAAAGAACAGGAAGGGCTTAGTACAACCACATCATCT
TCCTCTTCTCTCAGCACAATCGTTTCAATTGAAGATAACAAAGTCACTAGGAGACTTGTC
AAACAAGTGGAATCAAAAACAACGAATGATATTGCCAAGTCTATTGGAGCTGTGGACATT
AGCAGCAGACGATCATCAGCATGTGGCGACCTCAATCGAAAACCATCAATATGTACTGCT
ATCCTAGAAGAAAAGGAGGGAGATGCATCTGAAACAGATTCTAGAGGAGAACCTTCCGAT
AGAAAAACAAGCGCTGCTCCAGTCACACGTAAACCTGCATCTACCGGAAGCAGTATGAGC
CCATTCAGAAGATTAAAGTTCCTCAGCTTCAGAAAAAGT
>CBN25832 Cbre_Contig0 - [1:16384]  ( 2708454 - 2702532 ) CBN25832 + 1:1381  ( 1 - 1381 ) N   7202.97
ATGAATCTTCTACTCATTTTTTGCTTGCTATTCGGGTCTATATTCCAAGATGTTGATTCC
GGATGCATCATGCGGGGATTGTGCCAGAAGCATACTGAGGATGCCTATGGACCCTGTGTT
ACCAACAGCACCAATGTGGAACCAATCACTTTTGATAAAACCCATCCAGCATATGAGAAG
ATGGTTGAGTTCTGCCCCCATATGTTAGCAGGTGACAATAAACTATGCTGTACTCCATCC
CAAGCGGAAGGGCTGACTAAGCAGATTGCTCAAGCTCGCAACATCCTCGGAAGATGCCCT
TCTTGTTTCGACAACTTTGCCAAACTTTGGTGTGAATTCACATGTAGTCCGGATCAACAG
AACTTTGTTTCGATTACTGAAATGAAACCGATTGAAATCAAAGAGGGATTCACATCAGAG
TACCAACCAGCAGAGGCCTATGTGAAAACAGTTGAATATAGATTATCCACGGATTTCGCT
GAAGGAATGTTTGAATCTTGCAAGGATGTCACTTTTGGTGGGCAACCAGCACTCCGTGTT
ATGTGTACTTCAACACCTTGTACCATGCATAACTGGCTTGAGTTCATTGGGACCCAGAAC
CTCGACTTGAACATTCCAATCTCCACCAAGTTTATGTTATATGATCCGGCTAGAACATCT
CCAACCGACAGCCATATGTTCATGAGTGTTAACTTTACTGGGTGCGACAAATCTGCTCGA
CCTGGTTGGCCGGCGTGCTCGAAGTCGGAGTGCAACAAAGAGGAGTACGCAAAGTTGATC
AACTTGGATGATGGCAAGACTTCCGGGCCAACCTGCAATGTCCACGGGATCGCTTGTCTC
AATATCTTTGTTATGCTGGCATTTATTGGATCTCTAGCTGTACTTCTCTGTGTTGGATTT
GTATTCACATCATATGAAGAAGACTACACGAACCTGAGACAAAACCAATCCGGTGAAGAG
TCTCCAAAGCGTAACAGAATCAAGAGAACTGGAGCATGGATTCACAACTTTATGGAGAAC
AACGCCAGAGATATTGGAATGATGGCTGGAAGAAATCCAAAGTCCCATTTCTTTATTGGA
TGTGCCGTTCTCATCTTCTGTCTCCCCGGAATGATTTATCATCAAGAATCCACTAATGTT
GTTGATATGTGGTCTTCTCCAAGATCAAGAGCTCGTCAGGAGGAAGCAGTGTTTAACTCT
AACTTTGGACGTCCACAGAGATATCAACAGATAATGCTCCTCAGTCATCGTGAATTCCAA
ACCAGTGGAAAACTTTATGGACCAGTGTACCACAAAGACATTTTCGAGGAGTTGTTCGAC
ATTCTGAATGCAATCAAAAACATTTCCACCCAAGATGCCGATGGTCGTACTATCACTCTT
GATGATGTTTGCTACCGACCAATGGGACCAGGATTTGATTGCTTGATTATGTCCCCAACC
AACTACTTCCAGGGTCTCAAAGAAAACCTTGACATAAAACCAGAGAGAGAAGAAAGCGTT
TCCGATGAAGATGACGCGTTTGATTATTTCTCATCGGAAGGAACAACAGATGAATGGATG
AATCACATTGCTGCTTGTATTGACCAGCCGATGTCACAGAAAACAAAGTCGGGACTGAGT
TGCTTCGGTACATATGGAGGACCATCCGCTCCAAATATGGTTTTCGGAAAGAACACAACC
AATCATCATGCTGCAAACTCTGTTATGATGACCATTCTTGTTACTCAAAGAACTGAACCG
GAGATTCAGAAGGCTGAACTTTGGGAGAAGGAATTCATCAAATTCTGCAAGGAATACAGA
GAGAAATCATCCAAAGTGACATTCTCCTTTATGGCTGAACGCTCTATCCCAGATGAAATT
GAGAAGGATGCAAAGGATGAAATTGTTACAGTTGTTATTGCATTGGCTTTCCTTATTGGC
TACGTCACATTTTCATTGGGACGATACTTCGTCTGTGAAAATCAACTCTGGTCAATCCTC
GTGCACTCCAGAATTTGTCTTGGAACTCTCAGTGTTATCATCAACTTGCTCAGTTCCTTC
TGTTCTTGGGGAATTTTCTCTATGTTTGGCATTCACCCAGTCAAAAATGCGTTGGTTGTC
CAGTTCTTTGTTGTGACGTTGCTGGGAGTCTGTCGCACATTCATGGTTGTCAAGTACTAC
GCCCAACAAAGAGTCGCTATGCCCTACATGTCTCCTGACCAATGTCCAGAAATCGTTGGA
ATGGTTATGGCTGGAACAATGCCGGCTATGTTTAGCAGCTCATTAGGATGTGCATTCAGT
TTCTTCATTGGTGGATTCACCGACTTGCCAGCTATCAGAACATTCTGTCTTTATGCTGGT
CTGGCTGTTCTGATTGATGTAGTACTTCACTGCACTATCTTCCTTGCTCTGTTTGTATGG
GACACCAAGAGAGAGCTCAATGGAAAACCAGAATTTTTCCTTCCCTTCCAAATCAGAGAC
CTCCTTGGAGCTTACCTCGTTGGTCGTCAAAGGGCCACGGACACTTTCATGACTCAATTC
TTCCACTTTTCATTTGCTCCATTCTTGATGCATCGGGTGACTCGTATCATTACAACGATC
TTATTTGTCGCTTCTTTCATTGCCACCGTCATCCTTTCAAGCAAAATTGATGTTGGTTTT
GATCAAAGCCAGGCGTTCACTGAGAAAAGTTACATCAGCACTCACTTCCGTTATCTTGAC
AAATACTTTGACGTCGGACCACCAGTCTTTTTCACAGTTGACGGAGAACTTGATTGGCAC
AAACCGGAGGTTCAAAACAAGTTCTGCACACTTCCAGGTTGTAGCGACACTTCTTTCGGA
AACATCATGAACTATGCCGTTGGACACACCGATCAAACTTACTTGTCTGGAGAAATGTAC
AATTGGATTGATAGTTACTTAGAATGGATCAACAGGAAAAGCCCATGCTGTAAAGTCTAC
ATCCATGATCCAAACACTTTCTGTTCAACTAATCGGAATAAGAGTTCACTTGACGACAAG
GCGTGTAGAAGTTGTATGGAATATGATGAAATTGCTAATTCGTACCCGAAGGATTCCATT
ATGTACCACAGACCGTCAACTGAAGTTTTCTATCGCCATTTGAGACATTTCTTGGAAGAT
ACTCCCAATATGGAATGTGCTTTTGGTGGTCGTGCTTCCTTCAAAGATGCTATCAGTTTC
ACGTCTCGTGGCAGAATTCAAGCGTCACAGTTCATGACATTCCACAAAAAGTTGTCAATG
AGTAACTCCAGTGATTTCATCAAAGCTATGGAAAACGCAAGAATGGTGTCCAGACGGCTT
GAAAAATCGATTGATGACACTGCTCATGTATTTGCATACAGCAAGATCTTCCCATTCTAC
GAACAGTATTCTACCATCATGCCAATTCTGACTACTCAACTTTTCATCACAGTAGTTGGA
GTATTTGGAATCATCTGCGTCACTCTCGGAATCGATGTGAAAGGAGCCGCTTGTGCAGTT
ATCTGCCAAGTGTCTAACTACTTTCACATTGTCGCCTTCATGTACATCTTTGATATTCCT
GTGAATGCCCTTTCCGCCACAAATCTTGTTATGTCTTCTGGAATTCTCATCGAATTCTCA
GTCAACGTACTCAAAGGTTACGCTAGTTCTCTCCGTTATCGTGCCAAGGAGCGTGCCGAG
GGTACAGTCGGAAGTATCGGTCCAATCATTCTTTCGGGTCCAGTCGTTACCATGGCCGGG
TCAACAATGTTCCTTTCCGGTGCCCATCTTCAAATTATCACGGTGTACTTCTTCAAGCTT
TTTGTTATCACAATCATCACTAGTGCGGTTCATGCTTTGATTATTCTGCCAATTCTTTTG
GCTTTCGGAGGATCAAGAGGTCATGGAAGCTCGGAAACCAGTACAAATGAAAATGAAGAG
CAGATTGATGGAATGCCTGCCGGTGAAACTCATGAGATGACTGTTGAATCTGGAATCCCA
AACCGTCCCACTCATCTTGACACTTCTCATTTGCTGGATCCTCTTCTCAAAACTACGGAA
AACGAACTCGACAAGGCCATCGATATCATCACAATTGATCGTTCATTCCCATCCACGCCA
TCATCTCTTCCCGGTACTTCCCGCTTCCCAAGAGCTCATATTGAACCAGATCTTCGATCT
CTC
>s1254 Cbre_Contig54 + [1:16384]  ( 403104 - 410437 ) s1254 + 1:1254  ( 1 - 1254 ) N   6287.11
GCACGAAGGAATGGTGATGGAAATGAAACGGCCGTGTCGGTGGTGTTTCTTTTACTCATG
CACTCCAGTTGGTGCCATTCGAAATGTGTAATGACGGAGTGTGATGGAGAACTGGGGGCT
ACTCATCCACCATGTCAGACGAATTCTTCAAATAATCTTCCTATTAATGTTACTCGGCAA
CAAAACTCGGAATTCTTCGAAAATCTCAACAAGTTTTGCTCCCATATGATCCAAGATGAT
AAAGAAATTCAAGTATGCTGCACAGATCTTCAGATCAAGGGAATGAATACACGACTCAGT
TATGGCTCATCTATTCTTGGATCCTGTCCGAGTTGCTTTGACAACTTTGCCAAACTTTGG
TGCCAATTCACTTGCTCTCCACGTCAATCAGATTTCATGAAGGTCATCAGAACATCTGGT
CCGTTGAAAATTGTTGAGAAGGTGGAATATTCAGTGAATCGAGATTTTACTGACGGACTG
TACAATTCATGTAAGGATATGTTGTTCGTCAATAGACCTGCGTTGTCTTTGTTGTCATTG
GGAGGCAAAGTTTCTTTTGAAAACTTCTTTGGTTTTATGGGAAAAAAGAATGACGAGAAT
CAAATTCCCATGGACACAGATTTCAGACAATCGAGAGACAAGAATGCTATGAATCTTCCC
ACAACTCCATGTCACAAATCAGCAGGTCCCAATCTGATGGCTTGCGGAGTGGTGGACTGT
CCGACGAACTCAGGGGAACTTCTTGATCTCAGAGGAGCAGAACGACTGAGCAAATATGTA
TTCACAACGAGTGTTGTGAGTTTTGAGAACGTCTTCAAACTGTGTGCCTGTTTTGCTCTC
TTCGTTCTCTTCGTATTCTTTCTCAAATACTCTTGTCATAGAACACGTCCAATATCAGAT
GGATGTTATGTTGATGTTGGAAGAGGAAGTTTGGAGATTCTGTTTGAACATTTGTGTGAG
ATGTATGCTAATACTGTAATCTGTCATCCTTGGAAATGTGTACTATTCGGTCTATTTCTA
GCTGCTGTCTCCTGTTCTGGAAATTCAAGATTCCATAGTTTGGCGCATTCAATAGACCAG
GTTTCAGCTGCAAACGGAGAGACTAGGCAACATCAAAAGACTTTCATTGAAACATTTGGA
CCAACTCACAGAATTGAGCAGGTCTTCATTAACATACCCCCATCGATGAAATCAATGTTC
AACGGGTCACTTTACGAAGAGCTCTTCCAACTAATAGAGAACATCAAGAACTTGACAGTT
CAATTTCACAATTCTAAAATTCAATTGAATGACATTTGTTATAAGCCAAAGGGAAATAAA
TATGGATGTGCAATCATGAGTCCGACAAACTACTTCAAGAATAGTTGGGAAGTGTTCTCA
AAAACTGTAGATGAAGACAACTTTATTTATGATGCAGTTGATGAATACTGGGAATCCTGG
GAAGTCTTGAAGCAATGTGTCAGAGAGCCCTTTGTTCTTAAATGCCATGGAGAATTTGGA
GGACCGATTGACCCAGAATTAGTTTTTGGAAACTTCAGCTCCAGTGTTCAGGGATCGGAA
AAATACGATTCTGCCCGTACAATTATGATAACACTACCAGTGAGAGGACCAGAGGAAAAG
GCAATTGCATGGGAAGAAGCATTCATAAAAATGATGCGTAACTACCGGATGAAACACGGA
ACAATCACTTTTATGACTGAATCCTCCGTGACTACTGAACTCCAAGAAGCAGTCGAAACG
GATAAAATTGTGTCAGTTTTAGCCTGTGCTGCTGTTCTCTTGTGGGTATTCACAATGCTT
GGATCATATCACTGGCCAGAATCGTCATTCCTTTCTGCAGTCGTCCATCACAAACTTTTA
ATCGCAATCGTAGCAGTTATGATCAATATTATCAGTGTTTGGTGTTCCATCGGTGTCTAC
TCGTTGTTCGGTGTCCATGCAACAGACAATGCGATCGTCGTTCTGTTCTTTGTAATCACT
TGCATTGGAATCAACAGGATCTTCGTCACAATCCGAACTTTTCAAGTCAATGGTCATTGC
TACGGTCTTCCAAACATATCAAATGCAGAAATTAATCATCGAATCACGGATACAATGCGT
CGGAGTATTCCAATTGTTCTAACTAATTCCTTGATATGCGCGACATGTTTCTTCCTGGCT
GGTGGAGTTCCTCCGTATGTTTCTGTGAGTATGCCTGCAGTTGAAGTGTTTGCAAGACAT
GCTGGATTGGCCATTCTCTTTGATACTGCTTTCTATCTTCTTGTGATTCTTCCGCTATTC
CAATATGACGCAAGAAGAGAAATGTACGGAAGATGCGAAATCTGGCCATGGTATCGGCTT
TCGGATGAAACAAAAACTGATATATGCATGGAAGCTACTGGTGGAACATTACGAAGTCCT
GTGGATTGGTTCAAGATTGCAATTGCTCCATTGATACTGAACAGCTTCTATCGAATCCTG
GCGTTGATATTGTTTTTTTTCACTCTCTCTTGTTCTGTCTATTTCGCTTTGAAACTTCAA
TATGGATTCGATCAAACAATGGCTTTCTCAAAAACCAGTTATCTCACGAAACATTTCCAA
AACATGAATGAGAACTTGAATGTTGGACCTCAAGTCTACTTTGTCGTGGAAGGAAAGGTC
AATTGGCATGATTGGAAAACTCAGAAAAAGTTTTGCTCAGTTCCTGGTTGTGATGAAGAC
TCAGTGGGAAATAAGATCCGGAGATTAACGTTTGCGAAGAATCATCTCGGGAATTTCCTT
CGTGGAGAATTCAATAATTGGTTGGATACTTACATACAGTTTATGAGTCCAACTGGAACA
TGTTGCAAAATGGATGGACAAAAGTTCTGTGACCCATCCAACGCGAATCACTGCTCATCA
TGCTCCTCCAAGACTTCTCTTCTATCAACCGAATCAGAATTCTACCGTAACCTGAACCAA
TACTTGAATACTCAACCATCGGTCCATTGTGCTCATGGAGGATCAATACTTGCTAAAGAA
TCTATTAATTTTACATCGGATGGACAAATCTCAGCAGTTTATTTCCAATCTAACTTCAAA
AAATTGAACCTTTCGGATTCGAATGAGTTATACGATGCATGGAGATTCGCAAAGTTTTTG
TCTGACGATCTTGAAAAATCATTGGGACTTCCCAATGTTAAGGTATTCGCATACAGTACT
TTCTTCCCGTACTACGAACAGTATCTCACTCTGGGTGAAACAATTATCACTCTTGTTGTT
ATCGTTCTGGTGGTTACCTTCTTCACAATCGCAATGTTTTTGAGAGTCAACATAGCTGGG
AGCGCTGTTACTGTCTTCGTTCTTCTATCTTCGTATCTGCATTTCATGGGATGGATGTAT
CTACAGGGAATTACTGTCAATGTCGTATCTGCTATCAATATGACAATGTCTCTCGGAATC
GCAGTAGAATTCTTCGATCAAATTCTTCATGGCTTCTATAATTCGAAGAAGCTGAAAAGT
GAGGAAAGGGCTTTGGCAGCTATAGTAAATAACGGTGCAACTACATTATCCGGACTCTTC
CCAGCCATCATGCTCACGGCATTCTGCCTTCTGTTCGCCGATTCTCGTGTTCTCATAACA
TATTTCTGCAACCAGCTTTTTGGAATTGGATTCGTTTGCGCAATTCATGGAGTCGTCTAC
ATGCCAACACTTCTCGCAGTTTTTGGTCCTGACTACTATGAGAATATCAGAAGTGACGAT
GAATCATCGGAGGAAAGTGACAGACATGGAACGAAGACTAGCTCTTCCAGCACATCAGAA
ACTGCTGTA
>CBN10604 Cbre_Contig161 + [1:16384]  ( 74982 - 75819 ) CBN10604 + 1:248  ( 1 - 248 ) N   1385.57
ATGACCGACACCGTGGAAGAGTTGGTTCAACGCGCCAAGCTCGCTGAGCAAGCCGAGAGA
TACGACGACATGGCTGCTGCCATGAAGAAGGTCACCGAACAAGGTCAGGAGCTGTCAAAC
GAAGAGCGCAATTTGCTCTCTGTTGCTTACAAGAACGTTGTTGGAGCTCGTCGTTCATCG
TGGAGAGTCATCTCTTCCATCGAGCAAAAGACCGAGGGATCTGAGAAAAAACAACTCCTC
GCCAAGGAGTACCGCATCAAGGTCGAGCAAGAACTCAACGACATCTGCCAAGATGTGCTC
AAGCTTCTCGACGAGTTCCTCATCGTCAAAGCCGGAGCTGCCGAGTCCAAGGTCTTCTAT
CTCAAGATGAAGGGAGATTACTACAGATACCTCGCTGAGGTTGCTTCTGAAGACCGCGCT
GCCGTCGTCGAGAAGTCCCAGAAGGCCTACCAGGAGGCCCTTGATATCGCCAAGGAAAAG
ATGCAACCAACTCATCCAATCCGTCTCGGACTTGCTCTCAATTTCTCCGTCTTCTACTAC
GAGATTTTGAACACTCCGGAACACGCTTGCCAGCTCGCCAAGCAAGCCTTCGACGATGCC
ATTGCTGAGCTCGACACTTTGAACGAGGACTCATACAAGGATTCAACCTTGATCATGCAA
CTTCTACGTGACAATCTCACTCTCTGGACTTCTGATGTTGGAGGTGACGATCAAGAAGCG
GAGGGAAACCAGGAATCTGGAAAC
>CBN10604 Cbre_Contig612 - [1:16384]  ( 17385 - 16547 ) CBN10604 + 1:248  ( 1 - 248 ) N   1170.58
ATGACCGACACCGTGGAAGAGTTGGTTCAACGCGCCAAGCTCGCTGAGCAAGCCGAGAGA
TACGACGACATGGCTGCTGCCATGAAGAAGGTCACCGAACAAGGTCAGGAGCTGTCAAAC
GAAGAGCGCAATTTGCTCTCTGTTGCTTACAAGAACGTTGTTGGAGCTCGTCGTTCATCG
TGGAGAGTCATCTCTTCCATCGAGCAAAAGACCGAGGGATCTGAGAAAAAACAGCTCCTC
GCCAAGGAGTACCGCATCAAGGTCGAGCAAGAACTCAACGACATCTGCCAAGATGTGCTC
AAGCTTCTCGACGAGTTCCTCATCGTCAAAGCCGGAGCTGCCGAGTCCAAGGTCTTCTAT
CTCAAGATGAAGGGAGATTACTACAGATACCTCGCTGAGGTTGCTTCTGAAGACCGCGCT
GCCGTCGTCGAGAAGTCCCAGAAGGCCTACCAGGAGGCCCTTGATATCGCCAAGGAAAAG
ATGCAACCAACTCATCCAATCCGTCTCGGACTTGCTCTCAATTTCTCCGTCTTCTACTAC
GAGATTTTGAACACTCCGGAACACGCTTGCCAGCTCGCCAAGCAAGCCTTCGACGATGCC
ATTGCTGAGCTCGACACTTTGAACGAGGACTCATACAAGGATTCAACCTTGATCATGCAA
CTTCTACGTGACAATCTCACTCTCTGGACTTCTGATGTTGGAGGTGACGATCAAGAAGCG
GAGGGAAACCAGGAATCTGGAAAC
>CBN10604 Cbre_Contig0 - [1:16384]  ( 394804 - 393481 ) CBN10604 + 1:248  ( 1 - 248 ) N   1053.86
ATGTCTGACGGAAAGGAAGAGCTCGTTAACCGCGCCAAGCTTGCCGAGCAGGCTGAGCGT
TACGACGACATGGCCGCTTCCATGAAGAAGGTCACTGAGCTCGGAGCTGAGCTCTCCAAC
GAGGAGCGCAATCTCCTCTCCGTCGCCTACAAGAACGTCGTCGGAGCTCGTCGTTCATCG
TGGAGAGTCATCTCCTCGATCGAGCAAAAGACCGAGGGATCTGAGAAGAAGCAACAAATG
GCCAAGGAGTACCGTGAGAAGGTTGAGAAGGAGCTTCGCGACATCTGCCAGGATGTCCTC
AACTTGCTCGACAAGTTCCTCATCCCAAAGGCTGGAGCTGCCGAGTCCAAGGTCTTCTAC
CTCAAGATGAAGGGAGACTACTACCGTTATCTTGCTGAGGTCGCCTCCGGAGACGACAGA
AACTCGGTTGTCGAGAAGTCGCAACAAACTGTCGCTAATATCGGACAAGCAGCCTACGCG
GAGGCACTCGAAATCGCCAATAAAGACCTTTCGCCGACCAACTGTGTCCGGCTTGGACTT
GCTCTCAACTATTCGGTCTTCTTCTATGAAGTAGCCTCCAGTCCAGATAGAGCTTGTCAG
CTCTCCAAGCAGGCCTTCGATGACGCCATCGCTGAGCTTGACACTCTCAACGAGGACTCG
TACAAGGACTCGACTCTCATCATGCAACTTCTCCGTGATAACCTCACTCTCTGGACTTCG
GACGCTGCCACCGATGACACTGATGCCAACGAGCCAGAAGGAGGAAAC
>CBN02840 Cbre_Contig612 - [1:16384]  ( 17385 - 16547 ) CBN02840 + 1:227  ( 1 - 227 ) N   1164.29
ATGACCGACACCGTGGAAGAGTTGGTTCAACGCGCCAAGCTCGCTGAGCAAGCCGAGAGA
TACGACGACATGGCTGCTGCCATGAAGAAGGTCACCGAACAAGGTCAGGAGCTGTCAAAC
GAAGAGCGCAATTTGCTCTCTGTTGCTTACAAGAACGTTGTTGGAGCTCGTCGTTCATCG
TGGAGAGTCATCTCTTCCATCGAGCAAAAGACCGAGGGATCTGAGAAAAAACAGCTCCTC
GCCAAGGAGTACCGCATCAAGGTCGAGCAAGAACTCAACGACATCTGCCAAGATGTGCTC
AAGCTTCTCGACGAGTTCCTCATCGTCAAAGCCGGAGCTGCCGAGTCCAAGGTCTTCTAT
CTCAAGATGAAGGGAGATTACTACAGATACCTCGCTGAGGTTGCTTCTGAAGACCGCGCT
GCCGTCGTCGAGAAGTCCCAGAAGGCCTACCAGGAGGCCCTTGATATCGCCAAGGAAAAG
ATGCAACCAACTCATCCAATCCGTCTCGGACTTGCTCTCAATTTCTCCGTCTTCTACTAC
GAGATTTTGAACACTCCGGAACACGACTCATACAAGGATTCAACCTTGATCATGCAACTT
CTACGTGACAATCTCACTCTCTGGACTTCTGATGTTGGAGGTGACGATCAAGAAGCGGAG
GGAAACCAGGAATCTGGAAAC
>CBN02840 Cbre_Contig161 + [1:16384]  ( 74982 - 75819 ) CBN02840 + 1:227  ( 1 - 227 ) N   1195.15
ATGACCGACACCGTGGAAGAGTTGGTTCAACGCGCCAAGCTCGCTGAGCAAGCCGAGAGA
TACGACGACATGGCTGCTGCCATGAAGAAGGTCACCGAACAAGGTCAGGAGCTGTCAAAC
GAAGAGCGCAATTTGCTCTCTGTTGCTTACAAGAACGTTGTTGGAGCTCGTCGTTCATCG
TGGAGAGTCATCTCTTCCATCGAGCAAAAGACCGAGGGATCTGAGAAAAAACAACTCCTC
GCCAAGGAGTACCGCATCAAGGTCGAGCAAGAACTCAACGACATCTGCCAAGATGTGCTC
AAGCTTCTCGACGAGTTCCTCATCGTCAAAGCCGGAGCTGCCGAGTCCAAGGTCTTCTAT
CTCAAGATGAAGGGAGATTACTACAGATACCTCGCTGAGGTTGCTTCTGAAGACCGCGCT
GCCGTCGTCGAGAAGTCCCAGAAGGCCTACCAGGAGGCCCTTGATATCGCCAAGGAAAAG
ATGCAACCAACTCATCCAATCCGTCTCGGACTTGCTCTCAATTTCTCCGTCTTCTACTAC
GAGATTTTGAACACTCCGGAACACGCTTGCCAGCTCGCCAAGCAAGCCTTCGACGATGCC
ATTGCTGAGCTCGACACTTTGAACGAGGACTCATACAAGGATTCAACCTTGATCATGCAA
CTTCTACGTGACAATCTCACTCTCTGGACTTCTGATGTTGGAGGTGACGATCAAGAAGCG
GAGGGAAACCAGGAATCTGGAAAC
>CBN31826 Cbre_Contig62 - [1:30720]  ( 275244 - 272069 ) CBN31826 + 1:632  ( 1 - 632 ) N   3292.95
ATGGAAGATCTCACGCCATCGCCTACGTCGGAGGACGCTCAAAGCAGTCAGGATGGTATA
GAACACGTTCGACCAACGACATCTATGAGGCTGGATTTCTCGACAACAACCGTCACCGAG
CTGAGCACGGACGCCGCTCAGGATCTGATAGATCAATCTATCAGGCTGGGATGTCCAAGG
AAGACGCCCAATGATTTTGTCTTCTTGGCAAACATTGGAGAAGGTGCATACAGCCAAGTA
TTCCGCTGTCGTGAAGTTGACACCGATGCGATATTTGCAGTTAAAGTGCTCCAGAAAGCA
CATCTCACTCGACACAATAAAACTGATGCAATTGTCAGAGAGAAGAACATTTTGAACTAC
TTGACTCAAGAATGCGGTGGACATCCATTCATCACACAGCTCTACACTCATTTTCATGAC
CAAGCACGCATTTATTTCGTGATGGGTCTTGTGGATGGTGGAGATTTGGGTGAATCGTTA
TGCCACTTTGGATCTTTTGATCTTCAAACTACCAGATTTTTCGCTTCGGAAATTGTTTCC
GGACTGCAATTCCTACACGACCACAAAGTTGTTCACCGTGATATGAAACCAGAAAACGTG
CTCATACAGCGGACCGGACACACTTTGATTGGTGACTTTGGAAGCGCTCAAACCTTCGAC
GGGCTCGTTTTGTCGCAGGAAGGATTCAACGAGGACAATCAGACTACCTCGAGATCATTA
GACTCTGAAGAGTCACCACCACCAAGACACAAATATTATTCTGAGGATGAAGAAGAAAGC
ACTGCTCGCCGTACCACGTTTGTCGGAACCGCTCTTTATGTTAGTCCGGAAATGTTAGCA
GATGGTGATGTAGGACCACAAACTGATATCTGGGGTCTCGGATGTATTATGTTCCAATGT
TTGGCTGGACAACCGCCATTCCGAGCTGTCAATCAGTATCACTTGCTGAAGAGAATCCAG
GAGTTGGATTATACATTCCCTGAAGGATTTCCTGATGAAGCAAAGGAAATAATTGGAAAA
ATACTGATCGCCAATCCAAACAACAGAATCACCATTCAAGAAATGATGAAACATACTTTC
TTCGAAGGAGTTGACTGGAAGAACATAGCTTCGGCCACTCCTCCAGTACTTCATGCTTAC
ATTCCAGCTACTTTTGGAGAGCCAGAATACTATTCGAACATTGCACCTGAAGACGTCGAG
CCAGGACTCGATGAGAATGCCATGTTGCGTTTGATGAATATGGCTGACTTGATTTCTTCT
CAGCCGTCGACACCTTCAACATCTGACCACCAAGGTGAACCATTTGCGGCGACCGCTTTG
CAAAGAACTGATGCTCAAAAGGAAAAAGCAAAAATCCGTGAGCAGAAATTGCAAGAGCAA
CGACTCAATAATCCGTTCCATATCTTCACCAACAACTTGCTCATTTTGAAACAAGGATAT
CTTGAAAAGAAACGTGGACTGTTCGCCCGTCGTCGTTTGTTCCTTCTGACAGAGGGACCA
CATCTTCTATACATTGACGTCCCAAACAAGGTTCTAAAAGGAGAAATTCCATGGACGCCG
TGTATGCAGATTGAAGTCAAAAATCCTGGAACATTCTTCATTCACACTCCAAACCGGGTC
TACTACCTATTCGATGGTGAGAAAAAAGCCGATGAATGGCGTCAGGCGATTGAAGAAGTG
CGTAAACGTTATGCTAAAGTCATCGAGCAAACTTTCGATGTGGCAACACGCGACGGAACT
TTCGGAAGCATATACGGAAAAAAGAAATCCAGAAAGGAAATGATCCGTGAACAAAAAGCA
CTCCGTCGGAAACAAGAGAAAGAAGAGAAAAGGGAGCTAAAAGCGGAGCAACAAGTAAAC
AAGAAGCTGTCTATGCAGATGGACAAAAAATCCCCA
>CBN29242 Cbre_Contig363 - [1:16384]  ( 47276 - 45536 ) CBN29242 + 1:451  ( 1 - 451 ) N   2365.38
ATGCTGAAAAAAAGAGTTTTCCATGAGTTTCGTAGACATAACAGGAGCTCACGATGGAAT
GCCGATGCACACTTGAGAGCTCATGAAAGATCTGCGAACGTTGAGGACGAAGCAATAATG
AGAGTAGATACATGCCAACTCGCGGCTAACAACCCAATAGAAGACTTTTATTCCGCTGCT
AAATGTCTCTCAAGCCGGGCTTTTTTATTTGGAGTATTCGATGGGCACGGAGGGCAGCAA
TGCAGTCGCCACATTTCTACGAACCTATATCCATATGTTTGCGCCTCAGTCCTCAAGAAA
CATGAAATAGCAGACTATCCACCCGACCAACGACTTGAATGGTTATTCAGCAGCTCTGAT
GGACATCTTCCGAACACCTTTAAATCTAGAGAGACGCGTAACATATCACTGTATCACAGC
GATTTCAAGAAAAATGCGAACGCCTACACCGGTACTGTCCGAGAAGCACTGAAGCTTGCT
TTTGAAACATGTGACCGAGATCTGGGAGAGAATGCACTGCCAAACGCCAAAGGAGTCATA
GATAGACATGCAGCAATGATAGCTGCATCAGGATCTTGTTGCACTTTAGCTCATATCCGG
TCTCGACATTTACATGTGGCTAATCTTGGAGACGCAGCAGCTGTTCTTGGTGTTGTGAAT
CCTAATGGAAGCGTTACAGCCAGGCAGTTATCTAGGGCTCACTGTGTGGACAACGCGGAC
GAAGTTCATAGAATCAGGATAGCCCATCCAGCCTCAGAATCTCAAACAGTTCTACGAGGA
GGACGATTATTAGGAGAGCTGTTTCCTCTTCGGGCATTTGGAGATGTTCGATATAAGTGG
CCCCTTGATCTTCAAAAGGTAGTTCTCGAACCACTCGGTCATCCCCCGCCTCAACATCTT
TTCACTCCACCCTACCTCTCCACATCTCCTGAAGTCTTTTATCACAAACTGACTCCCAAT
GACAGGTTTCTTGTATTGGCCACTGATGGACTCTGGGAGTGGCTCGATCCTGATACGGTG
GTTCGTTTAGTACATGATCACACACTTGGAACAATCACGCAACAGCCATACGTTCCCAAA
TCAGGAACTACTCTCCGACAAGTTCGTGAGCAGCTAAAAGAAAGAGCTAAAGGAGAACAA
AAAGCGAAAAAACCGATAGATGAAAATTGTGCGACACACATTATTCGTCATGCATTAGGA
GGAGTAAGTGGAGGAGCAACAAAGCAATACGAGAGATTGATAGACATTCTACAGGTTCCC
CCTGGACGTGCTCGTAACTACCGAGATGATATCACAGTTATTGTAATCCACTTCAACGAT
AGTTTTCTGGATGGACACGAAGACGATGAAGAG
>CBN29242 Cbre_Contig435 + [1:16384]  ( 95504 - 97252 ) CBN29242 + 1:451  ( 1 - 451 ) N   2351.80
ATGCTGAAAAAAAGAGTTTTCCATGAGTTTCGTAGACATAACAGGAGCTCACGATGGAAT
GCCGATGCACACTTGAGAGCTCATGAAAGATCTGCGAACGTTGAGGACGAAGCAATAATG
AGAGTAGATACATGCCAACTCGCGGCTAACAACCCAATAGAAGACTTTTATTCTGCTGCT
AAATGTCTCTCAAGCCGGGCTTTTTTATTTGGAGTATTCGATGGGCACGGAGGGCAGCAA
TGCAGTCGCCACATTTCTACGAACCTATATCCATATGTTTGCGCCTCAGTCCTCAAGAAA
CATGAAATAGCAGACTATCCACCCGACCAACGACTTGAATGGTTATTCAGCAGCTCTGAT
GGACATCTTCCGAACACCTTCAAATCTAGAGAAACGCGTAACATATCACTGTATCACAGC
GATTTCAAGAAAAATGCAAACGCTTACACCGGTACTGTCCGAGAAGCACTGAAACTTGCT
TTTGAAACATGTGACCGAGATTTGGGAGAGAATGCACTGCCAAACGCCAAAGGAGTCATA
GATAGACATGCAGCAATGATAGCTGCCTCAGGATCTTGTTGCACTTTAGCCCATATCCGG
TCTCGACATTTACATGTGGCTAATCTTGGAGACGCAGCAGCTGTTCTTGGTGTGGTGAAT
CCTAATGGAAGCGTTACGGCCAGGCAGTTATCTAGGGCTCACTGTGTGGACAACGCGGAT
GAAGTTCATAGAATCAGGATAGCCCATCCAGCCTCAGAATCTCAAACAGTTTTACGAGGA
GGACGATTATTAGGAGAGCTGTTCCCTCTTCGAGCATTTGGAGATGTTCGATATAAGTGG
CCCCTTGATCTTCAAAAGGTAGTTCTCGAACCACTCGGTCATCCCCCGCCTCAACACCTT
TTCACTCCACCCTACCTCTCTACATCTCCTGAAGTCTTTTATCACAAACTGACTCCCAAT
GACAGGTTTCTTGTTTTGGCCACTGATGGACTTTGGGAGTGGCTCGATCCTGATACGGTG
GTTCGTTTAGTACATGATCACACACTTGGAACAATCACGCAACAGCCATACGTTCCCAAA
TCAGGAACTACTCTCCGACAAGTTCGTGAGCAGCTAAAAGAAAGAGCTAAAGGAGAACAA
AAAGCGAAAAAACCGATAGATGAAAATTGTGCGACACACATTATTCGTCATGCATTAGGA
GGAGTAAGTGGAGGAGCAACAAAGCAATACGAGAGATTGATAGACATTCTACAGGTTCCC
CCTGGACGTGCTCGTAACTATCGAGATGACATCACAGTTATTGTAATCCACTTCAACGAT
AGTTTTCTGGATGGACACGAAGACGATGAAGAG
>CBN05519 Cbre_Contig363 - [1:16384]  ( 47276 - 45536 ) CBN05519 + 1:451  ( 1 - 451 ) N   2365.38
ATGCTGAAAAAAAGAGTTTTCCATGAGTTTCGTAGACATAACAGGAGCTCACGATGGAAT
GCCGATGCACACTTGAGAGCTCATGAAAGATCTGCGAACGTTGAGGACGAAGCAATAATG
AGAGTAGATACATGCCAACTCGCGGCTAACAACCCAATAGAAGACTTTTATTCCGCTGCT
AAATGTCTCTCAAGCCGGGCTTTTTTATTTGGAGTATTCGATGGGCACGGAGGGCAGCAA
TGCAGTCGCCACATTTCTACGAACCTATATCCATATGTTTGCGCCTCAGTCCTCAAGAAA
CATGAAATAGCAGACTATCCACCCGACCAACGACTTGAATGGTTATTCAGCAGCTCTGAT
GGACATCTTCCGAACACCTTTAAATCTAGAGAGACGCGTAACATATCACTGTATCACAGC
GATTTCAAGAAAAATGCGAACGCCTACACCGGTACTGTCCGAGAAGCACTGAAGCTTGCT
TTTGAAACATGTGACCGAGATCTGGGAGAGAATGCACTGCCAAACGCCAAAGGAGTCATA
GATAGACATGCAGCAATGATAGCTGCATCAGGATCTTGTTGCACTTTAGCTCATATCCGG
TCTCGACATTTACATGTGGCTAATCTTGGAGACGCAGCAGCTGTTCTTGGTGTTGTGAAT
CCTAATGGAAGCGTTACAGCCAGGCAGTTATCTAGGGCTCACTGTGTGGACAACGCGGAC
GAAGTTCATAGAATCAGGATAGCCCATCCAGCCTCAGAATCTCAAACAGTTCTACGAGGA
GGACGATTATTAGGAGAGCTGTTTCCTCTTCGGGCATTTGGAGATGTTCGATATAAGTGG
CCCCTTGATCTTCAAAAGGTAGTTCTCGAACCACTCGGTCATCCCCCGCCTCAACATCTT
TTCACTCCACCCTACCTCTCCACATCTCCTGAAGTCTTTTATCACAAACTGACTCCCAAT
GACAGGTTTCTTGTATTGGCCACTGATGGACTCTGGGAGTGGCTCGATCCTGATACGGTG
GTTCGTTTAGTACATGATCACACACTTGGAACAATCACGCAACAGCCATACGTTCCCAAA
TCAGGAACTACTCTCCGACAAGTTCGTGAGCAGCTAAAAGAAAGAGCTAAAGGAGAACAA
AAAGCGAAAAAACCGATAGATGAAAATTGTGCGACACACATTATTCGTCATGCATTAGGA
GGAGTAAGTGGAGGAGCAACAAAGCAATACGAGAGATTGATAGACATTCTACAGGTTCCC
CCTGGACGTGCTCGTAACTACCGAGATGATATCACAGTTATTGTAATCCACTTCAACGAT
AGTTTTCTGGATGGACACGAAGACGATGAAGAG
>CBN05519 Cbre_Contig435 + [1:16384]  ( 95504 - 97252 ) CBN05519 + 1:451  ( 1 - 451 ) N   2351.80
ATGCTGAAAAAAAGAGTTTTCCATGAGTTTCGTAGACATAACAGGAGCTCACGATGGAAT
GCCGATGCACACTTGAGAGCTCATGAAAGATCTGCGAACGTTGAGGACGAAGCAATAATG
AGAGTAGATACATGCCAACTCGCGGCTAACAACCCAATAGAAGACTTTTATTCTGCTGCT
AAATGTCTCTCAAGCCGGGCTTTTTTATTTGGAGTATTCGATGGGCACGGAGGGCAGCAA
TGCAGTCGCCACATTTCTACGAACCTATATCCATATGTTTGCGCCTCAGTCCTCAAGAAA
CATGAAATAGCAGACTATCCACCCGACCAACGACTTGAATGGTTATTCAGCAGCTCTGAT
GGACATCTTCCGAACACCTTCAAATCTAGAGAAACGCGTAACATATCACTGTATCACAGC
GATTTCAAGAAAAATGCAAACGCTTACACCGGTACTGTCCGAGAAGCACTGAAACTTGCT
TTTGAAACATGTGACCGAGATTTGGGAGAGAATGCACTGCCAAACGCCAAAGGAGTCATA
GATAGACATGCAGCAATGATAGCTGCCTCAGGATCTTGTTGCACTTTAGCCCATATCCGG
TCTCGACATTTACATGTGGCTAATCTTGGAGACGCAGCAGCTGTTCTTGGTGTGGTGAAT
CCTAATGGAAGCGTTACGGCCAGGCAGTTATCTAGGGCTCACTGTGTGGACAACGCGGAT
GAAGTTCATAGAATCAGGATAGCCCATCCAGCCTCAGAATCTCAAACAGTTTTACGAGGA
GGACGATTATTAGGAGAGCTGTTCCCTCTTCGAGCATTTGGAGATGTTCGATATAAGTGG
CCCCTTGATCTTCAAAAGGTAGTTCTCGAACCACTCGGTCATCCCCCGCCTCAACACCTT
TTCACTCCACCCTACCTCTCTACATCTCCTGAAGTCTTTTATCACAAACTGACTCCCAAT
GACAGGTTTCTTGTTTTGGCCACTGATGGACTTTGGGAGTGGCTCGATCCTGATACGGTG
GTTCGTTTAGTACATGATCACACACTTGGAACAATCACGCAACAGCCATACGTTCCCAAA
TCAGGAACTACTCTCCGACAAGTTCGTGAGCAGCTAAAAGAAAGAGCTAAAGGAGAACAA
AAAGCGAAAAAACCGATAGATGAAAATTGTGCGACACACATTATTCGTCATGCATTAGGA
GGAGTAAGTGGAGGAGCAACAAAGCAATACGAGAGATTGATAGACATTCTACAGGTTCCC
CCTGGACGTGCTCGTAACTATCGAGATGACATCACAGTTATTGTAATCCACTTCAACGAT
AGTTTTCTGGATGGACACGAAGACGATGAAGAG
>CBN19962 Cbre_Contig689 - [1:12997]  ( 34680 - 30260 ) CBN19962 + 1:541  ( 1 - 541 ) N    710.26
ATGCACGGAAGCGGTCACAGTCTGACGGGCGCTCCGCATCAGATTCCACCGCCACGTACT
CAGGGAGCGGCCACTGGCGGGCAACAACTCTCCGCCACCGCAAATCAATTCGTCGACAAA
ATCGATCCGTTTCACAATAAACGCGGAACGTCACGGCGATTGCGCATCAACAACAGCAGC
CGTTACAATGTCGACTCGGCTCAGGAGCTCGTTCAATTGCAAATGATCAAAGATGTCCCA
ACAGCCGAACAACCAGCCCTTGTCATTGAAAAACTCGTCCAATGTCAACACGTCTTCGAC
TTCTACGATCCGGTGGCCCAACTGAAATGCAAAGAGATAAAACGAGCGGCACTCAACGAA
CTCATCGATCACATCACATCCACAAAAGGAGCGATTGTGGAGACCATTTATCCGGCCGTC
ATAAAAATGGTCGCCAAGAACATCTTCCGCGTCTTGCCACCATCCGAAAATTGTGAATTC
GATCCAGAGGAGGATGAGCCGACACTCGAAGTTTCGTGGCCACATTTACAGTTGGTCTAC
GAGCTGTTCCTCCGTTTCCTCGAATCACCAGACTTCCAAGCATCGATCGGAAAGAAGTAC
ATTGATCAGCGATTCGTTTTGAAACTACTCGATTTGTTCGATTCGGAGGATCCACGTGAG
AGAGACTTCCTCAAGACTGTTCTTCATCGTATTTATGGAAAATTCCTCGGATTGAGAGCA
TTCATTCGCAAACATATCAATAACATGTTCTTGAGATTCGTCTACGAAACAGACTCATTC
AACGGTGTCGGCGAGCTCCTCGAAATCCTCGGCTCCATCATCAACGGATTCGCTCTTCCA
CTAAAGCAAGAGCACAAGGTGTTCCTGGTCAAAGTACTCCTTCCACTGCACAAGCCAAAG
TGTCTATCACTTTATCATGCTCAGCTCGCCTACTGTGTCGTCCAATTCATCGAAAAGGAC
TCGTCGCTGACACCACAAGTCTTCGAGGCTCTGCTGAAATTCTGGCCACGAACATGCAGC
AGCAAGGTACCTATTCGATCTGAATTCGGGTTTCTAAGCCACTCGAAGTTCAAAGGCCAT
TAAATTTAAGATTCCTAGATCATCAAATCCGGGTTCTAGGTCACCAATTTGACAAACTAA
TGTTTCATTTTCTTCTAGGGCATCAGAATTGAAATTCTAAGCCAACAAATCCCCATTCCG
AAACCATAGGCCGTACGGATTTCTAGCCCAGCAATTTATCAATTCCAGACCAAATGATTT
GGGATTCTAGACGGTTAAACTGATGTTTTGGGTTCTTAGGCCACTTGAGAATCCTGGATT
ATCAATTCGGGGCTCTAACTCATGCCATTTGGCTTCCTAGACCGTCAAACTAATGTTTTG
GGGTTTTAGGCCACCAACTAGGTATTCTAGGCTGAAAAATCCTTATACCGAAACCCCATC
ATCCCCACAACCCCTGGCTCCTGAATTGATTACACCCATCTAATCGTGCTCCGTTTTCTG
AAGGAGGTGATGTTCCTGGGCGAAGTGGAGGAGATACTCGACATAATCGAACCGGAACAA
TTCAAAAAGATCATCGACCCACTGTTCCGTCAATTGGCCAAATGTGTGAGCAGTCCGCAT
TTCCAAGTCGCCGAGCGTGCTCTCTACTTCTGGAATAACGAGTACATTCTGTCGTTGATC
GAGGATACCAGCAGTTTGGTGATGCCAATAATGTTCCCCGCCTTGTACCGTATCTCAAAA
GAGCACTGGAACCAGACGATCGTCGCCCTCGTGTACAATGTTCTGAAGACGTTCATGGAA
ATGAACGGAAAACTATTCGACGAGCTCACCTCCACGTATAAAGGAGAACGAATTCGGGAA
AAGCAGAGAGAAAAGGATAGGGATGCATTCTGGAAGAAAATGGAGGCGTTGGAATTGAAT
CCACCACCAGAGGGAAAAGAAGTCACACCATCATTGTTCCCCGAGAAATTGACGGATTAT
TTGAAAAAGGACGGCTCAAACGCAGTCCCTCAACCGGTAGCGGCAGCCGCTGGCGGCGGT
GACAAATCACCCTCCGTGGTGAAAAAGACGTCGACAGGATCGGATACGACGCCGAAGAAG
>CBN19962 Cbre_Contig158 - [1:45056]  ( 181782 - 177940 ) CBN19962 + 1:541  ( 1 - 541 ) N    883.66
ATGCACGGAAGCGGTCACAGTCTGACGGGCGCTCCGCATCAGATTCCACCGCCACGTACT
CAGGGAGCGGCCACTGGCGGGCAACAACTCTCCGCCACCGCCAATCAATTCGTCGACAAA
ATCGATCCGTTCCACAATAAACGCGGAACGTCGCGGCGATTGCGCATCAACAACAGCAGC
CGTTACAATGTCGACTCGGCTCAGGAGCTCGTTCAGTTGCAAATGATCAAAGATGTCCCA
ACAGCTGAACAACCAGCCCTTGTCATTGAGAAACTCGTTCAATGTCAGCACGTCTTCGAC
TTCTACGATCCGGTGGCCCAACTGAAATGCAAAGAGATAAAACGAGCGGCACTCAACGAA
CTCATCGATCACATCACATCCACAAAAGGAGCCATTGTGGAGACCATTTATCCGGCTGTC
ATAAAAATGGTCGCCAAGAACATCTTCCGCGTCTTGCCACCATCCGAAAATTGTGAATTC
GATCCAGAGGAGGATGAGCCGACACTCGAAGTCTCGTGGCCACATTTACAGTTGGTCTAC
GAGCTGTTTCTCCGTTTCCTCGAATCACCAGACTTCCAAGCGTCGATCGGAAAGAAGTAC
ATTGATCAGCGATTCGTTTTGAAACTACTCGATTTGTTCGATTCAGAGGATCCACGTGAG
AGGGATTTCCTCAAGACTGTTCTTCATCGTATTTATGGAAAATTCTTGGGGCTGAGAGCA
TTCATTCGCAAACATATCAATAATATGTTCTTGAGATTTGTCTACGAAACAGACTCATTC
AACGGTGTCGGCGAGCTCCTCGAAATCCTCGGCTCCATCATCAACGGATTCGCTCTTCCA
CTGAAGCAAGAGCACAAGGTGTTCTTGGTGAAAGTACTCCTTCCACTGCACAAACCAAAG
TGTCTATCACTTTATCATGCTCAGCTCGCCTACTGTGTCGTCCAATTCATCGAGAAAGAC
TCGTCGCTGACACCACAAGTCTTCGAGGCTCTGTTGAAATTCTGGCCACGAACATGCAGC
AGCAAGGTACCTATTCGATCTGAATTCGGGTTTTTAAGCCACTTGAGGTTCAAAGGCTGT
TAAGTTTAAAATTCCTAGATCATCAAATCCGGGTTCTAGGTCACCAATTTGACAAACTAG
TATTTCATTTTCTTCTAGGGCATCAGATTTGAATTTCTAAGCCAGCAAGTCCCCGTACCG
AGACCATAAGCCGTTCGGATTTCTAGGCCAGCAATTTATCAATTCCAGACCAAATAATTT
GGGATTCTAGACGGTCAAACTAATGGTTTGGGGTTTTAGGTCACCAACTAGGTATTCTAG
GCCGACAAATCCTTATACCGAGACCCCATCATTCCCACAACCCCTGAACTAATTACACCC
ACCTAATCGTGCTCCGTTTTCTGAGAGGTGATGTTCCTGGGCGAAGTGGAGGAGATACTC
GACATAATCGAACCGGAACAATTCAAAAAGATCATCGACCCACTGTTCCGCCAATTGGCC
AAATGTGTGAGCAGTCCGCATTTCCAAGTTGCCGAGCGTGCTCTCTACTTCTGGAATAAC
GAGTACATTCTGTCGTTGATCGAGGATACCAGCAGTTTGGTGATGCCAATAATGTTCCCC
GCCTTGTACCGTATCTCAAAAGAGCACTGGAATCAGACGATCGTCGCCCTCGTGTACAAT
GTTCTGAAGACGTTCATGGAAATGAACGGAAAACTATTCGACGAGCTCACCTCCACGTAT
AAAGGAGAACGAATTCGGGAAAAGCAGAGAGAAAAAGATAGGGATGCGTTCTGGAAGAAA
ATGGAGGCGTTGGAATTGAATCCACCACCAGAGGGAAAAGAAGTCACACCATCATTGTTC
CCAGAGAAATTGACGGATTATTTGAAAAAGGACGGCACGAACGCAGTCCCTCAACCGGTA
GCGGCAGCCGCTGGCGGCGGTGACAAATCACCCTCCGTGGTGAAAAAGACGTCGACAGGA
TCGGATACGACGCCGAAAAAG
>CBN03240 Cbre_Contig158 - [1:45056]  ( 181782 - 170776 ) CBN03240 + 1:789  ( 1 - 789 ) N   2096.93
ATGCACGGAAGCGGTCACAGTCTGACGGGCGCTCCGCATCAGATTCCACCGCCACGTACT
CAGGGAGCGGCCACTGGCGGGCAACAACTCTCCGCCACCGCCAATCAATTCGTCGACAAA
ATCGATCCGTTCCACAATAAACGCGGAACGTCGCGGCGATTGCGCATCAACAACAGCAGC
CGTTACAATGTCGACTCGGCTCAGGAGCTCGTTCAGTTGCAAATGATCAAAGATGTCCCA
ACAGCTGAACAACCAGCCCTTGTCATTGAGAAACTCGTTCAATGTCAGCACGTCTTCGAC
TTCTACGATCCGGTGGCCCAACTGAAATGCAAAGAGATAAAACGAGCGGCACTCAACGAA
CTCATCGATCACATCACATCCACAAAAGGAGCCATTGTGGAGACCATTTATCCGGCTGTC
ATAAAAATGGTCGCCAAGAACATCTTCCGCGTCTTGCCACCATCCGAAAATTGTGAATTC
GATCCAGAGGAGGATGAGCCGACACTCGAAGTCTCGTGGCCACATTTACAGTTGGTCTAC
GAGCTGTTTCTCCGTTTCCTCGAATCACCAGACTTCCAAGCGTCGATCGGAAAGAAGTAC
ATTGATCAGCGATTCGTTTTGAAACTACTCGATTTGTTCGATTCAGAGGATCCACGTGAG
AGGGATTTCCTCAAGACTGTTCTTCATCGTATTTATGGAAAATTCTTGGGGCTGAGAGCA
TTCATTCGCAAACATATCAATAATATGTTCTTGAGATTTGTCTACGAAACAGACTCATTC
AACGGTGTCGGCGAGCTCCTCGAAATCCTCGGCTCCATCATCAACGGATTCGCTCTTCCA
CTGAAGCAAGAGCACAAGGTGTTCTTGGTGAAAGTACTCCTTCCACTGCACAAACCAAAG
TGTCTATCACTTTATCATGCTCAGGTACTCTATTTTTGGCCAACACCTAAATTACAAAAA
ATACATTTGCAGCTCGCCTACTGTGTCGTCCAATTCATCGAGAAAGACTCGTCGCTGACA
CCACAAGTCTTCGAGGCTCTGTTGAAATTCTGGCCACGAACATGCAGCAGCAAGGTACCT
ATTCGATCTGAATTCGGGTTTTTAAGCCACTTGAGGTTCAAAGGCTGTTAAGTTTAAAAT
TCCTAGATCATCAAATCCGGGTTCTAGGTCACCAATTTGACAAACTAGTATTTCATTTTC
TTCTAGGGCATCAGATTTGAATTTCTAAGCCAGCAAGTCCCCGTACCGAGACCATAAGCC
GTTCGGATTTCTAGGCCAGCAATTTATCAATTCCAGACCAAATAATTTGGGATTCTAGAC
GGTCAAACTAATGGTTTGGGGTTTTAGGTCACCAACTAGGTATTCTAGGCCGACAAATCC
TTATACCGAGACCCCATCATTCCCACAACCCCTGAACTAATTACACCCACCTAATCGTGC
TCCGTTTTCTGAGAGGTGATGTTCCTGGGCGAAGTGGAGGAGATACTCGACATAATCGAA
CCGGAACAATTCAAAAAGATCATCGACCCACTGTTCCGCCAATTGGCCAAATGTGTGAGC
AGTCCGCATTTCCAAGTTGCCGAGCGTGCTCTCTACTTCTGGAATAACGAGTACATTCTG
TCGTTGATCGAGGATACCAGCAGTTTGGTGATGCCAATAATGTTCCCCGCCTTGTACCGT
ATCTCAAAAGAGCACTGGAATCAGACGATCGTCGCCCTCGTGTACAATGTTCTGAAGACG
TTCATGGAAATGAACGGAAAACTATTCGACGAGCTCACCTCCACGTATAAAGGAGAACGA
ATTCGGGAAAAGCAGAGAGAAAAAGATAGGGATGCGTTCTGGAAGAAAATGGAGGCGTTG
GAATTGAATCCACCACCAGAGGGAAAAGAAGTCACACCATCATTGTTCCCAGAGAAATTG
ACGGATTATTTGAAAAAGGACGGCACGAACGCAGTCCCTCAACCGGTAGCGGCAGCCGCT
GGCGGCGGTGACAAATCACCCTCCGTGGTGAAAAAGACGTCGACAGGATCGGATACGACG
CCGAAAAACCTCGCCCCTCCTGGCCCCCCACAAATGGGCTACTCAGCCTCTCAACTCCTT
CAAACCAATAATATGCTCGAAGCGGAAATCGTCCGTCTAAAAAATCAGGTGCTCGCGGAG
CAAGGTCAGCAACAAATCGAGAATCAGAGAAGTCAAATGCTCCAACAGGAAATGAGAAAT
GCTCAAATACAGAGGGATAACGCCAATAAACGAGTGAATGAGGTGTTGGCCGAGCGACGA
ATGATGATTGATATGAAGACGGAGATGGGAAATAGAACCGTTCAATGCAAAATAAAGCTC
GACTCCGTCTCCGAATCACCTCCACCTCCTGCCCTCTTCTCCCATAACTCCGCCCACTCA
GACCACGCCCACCAAGAAATGGACATACCGCCCCGCCCATCATCCGGCCCTCCAATGGAT
AGTCCCACGACGTACCGTCAGTCGAAAATCCAATTTGAACGTCTTCCATCAATGCATGTC
CCTCTATTTGGCACCACTGGAATCAACAATGCCACCACGTCTTCTGGAGCAGCGACGACT
TCTGAATCTGTTCCAATGTCTTCTGAATCCATGACGTCATCTGGATCCGGAATCAATGTA
TCCACGTATTCTGAAGAGGATTTATTGCTAATGGGAGATAATGAGATGATATCCCCATCC
ACGAATCTTGAATTGATAGAAAAACAACTTCTGGATAGTGCTGAT
>CBN03240 Cbre_Contig689 - [1:27333]  ( 34680 - 24295 ) CBN03240 + 1:789  ( 1 - 789 ) N   1611.17
ATGCACGGAAGCGGTCACAGTCTGACGGGCGCTCCGCATCAGATTCCACCGCCACGTACT
CAGGGAGCGGCCACTGGCGGGCAACAACTCTCCGCCACCGCAAATCAATTCGTCGACAAA
ATCGATCCGTTTCACAATAAACGCGGAACGTCACGGCGATTGCGCATCAACAACAGCAGC
CGTTACAATGTCGACTCGGCTCAGGAGCTCGTTCAATTGCAAATGATCAAAGATGTCCCA
ACAGCCGAACAACCAGCCCTTGTCATTGAAAAACTCGTCCAATGTCAACACGTCTTCGAC
TTCTACGATCCGGTGGCCCAACTGAAATGCAAAGAGATAAAACGAGCGGCACTCAACGAA
CTCATCGATCACATCACATCCACAAAAGGAGCGATTGTGGAGACCATTTATCCGGCCGTC
ATAAAAATGGTCGCCAAGAACATCTTCCGCGTCTTGCCACCATCCGAAAATTGTGAATTC
GATCCAGAGGAGGATGAGCCGACACTCGAAGTTTCGTGGCCACATTTACAGTTGGTCTAC
GAGCTGTTCCTCCGTTTCCTCGAATCACCAGACTTCCAAGCATCGATCGGAAAGAAGTAC
ATTGATCAGCGATTCGTTTTGAAACTACTCGATTTGTTCGATTCGGAGGATCCACGTGAG
AGAGACTTCCTCAAGACTGTTCTTCATCGTATTTATGGAAAATTCCTCGGATTGAGAGCA
TTCATTCGCAAACATATCAATAACATGTTCTTGAGATTCGTCTACGAAACAGACTCATTC
AACGGTGTCGGCGAGCTCCTCGAAATCCTCGGCTCCATCATCAACGGATTCGCTCTTCCA
CTAAAGCAAGAGCACAAGGTGTTCCTGGTCAAAGTACTCCTTCCACTGCACAAGCCAAAG
TGTCTATCACTTTATCATGCTCAGGTAAGTCCTTGGAGAAGGGCGGAGCCTAAATTTCTA
AAAATCCATTTGCAGCTCGCCTACTGTGTCGTCCAATTCATCGAAAAGGACTCGTCGCTG
ACACCACAAGTCTTCGAGGCTCTGCTGAAATTCTGGCCACGAACATGCAGCAGCAAGGTA
CCTATTCGATCTGAATTCGGGTTTCTAAGCCACTCGAAGTTCAAAGGCCATTAAATTTAA
GATTCCTAGATCATCAAATCCGGGTTCTAGGTCACCAATTTGACAAACTAATGTTTCATT
TTCTTCTAGGGCATCAGAATTGAAATTCTAAGCCAACAAATCCCCATTCCGAAACCATAG
GCCGTACGGATTTCTAGCCCAGCAATTTATCAATTCCAGACCAAATGATTTGGGATTCTA
GACGGTTAAACTGATGTTTTGGGTTCTTAGGCCACTTGAGAATCCTGGATTATCAATTCG
GGGCTCTAACTCATGCCATTTGGCTTCCTAGACCGTCAAACTAATGTTTTGGGGTTTTAG
GCCACCAACTAGGTATTCTAGGCTGAAAAATCCTTATACCGAAACCCCATCATCCCCACA
ACCCCTGGCTCCTGAATTGATTACACCCATCTAATCGTGCTCCGTTTTCTGAAGGAGGTG
ATGTTCCTGGGCGAAGTGGAGGAGATACTCGACATAATCGAACCGGAACAATTCAAAAAG
ATCATCGACCCACTGTTCCGTCAATTGGCCAAATGTGTGAGCAGTCCGCATTTCCAAGTC
GCCGAGCGTGCTCTCTACTTCTGGAATAACGAGTACATTCTGTCGTTGATCGAGGATACC
AGCAGTTTGGTGATGCCAATAATGTTCCCCGCCTTGTACCGTATCTCAAAAGAGCACTGG
AACCAGACGATCGTCGCCCTCGTGTACAATGTTCTGAAGACGTTCATGGAAATGAACGGA
AAACTATTCGACGAGCTCACCTCCACGTATAAAGGAGAACGAATTCGGGAAAAGCAGAGA
GAAAAGGATAGGGATGCATTCTGGAAGAAAATGGAGGCGTTGGAATTGAATCCACCACCA
GAGGGAAAAGAAGTCACACCATCATTGTTCCCCGAGAAATTGACGGATTATTTGAAAAAG
GACGGCTCAAACGCAGTCCCTCAACCGGTAGCGGCAGCCGCTGGCGGCGGTGACAAATCA
CCCTCCGTGGTGAAAAAGACGTCGACAGGATCGGATACGACGCCGAAGAACCTCGCCCCT
ACCGGACCCCCACAAATGGGCTACTCAGCCTCTCAACTCCTTCAAACCAATAATATGCTT
GAGGCGGAAATCGTTCGCCTGAAAAATCAGGTGCTCGCGGAGCAAGGTCAGCAACAAATC
GAGAATCAGAGAAGTCAAATGCTCCAACAGGAAATGAGAAACGCTCAAATACAGAGGGAT
AATGCCAATAAACGAGTGAATGAGGTGTTGGCCGAGCGACGAATGATGATTGATATGAAG
ACGGAAATGGGAAATAAAACCGTTCAATGCAAAATAAAGCTCGACTCCGTCTCCGAATCA
CCTCCACCTCTTGCCCTCTTCTCCCATAACTCCGCCCACTCAGACCACGCCCACCAAGAA
ATGGACATTCCGCCCCGCCCATCATCCGGTCCTCCAATGGATAGTCCCACAACGTACCGT
CAGTCGAAAATCCAATTTGAACGTCTTCCATCAATGCATGTCCCTCTATTTGGCACCACT
GGAATCAACAACACCACCACGTCTTCTGGAGCAGCGACGTCTTCTGAATCTGTTCCGATG
TCTTCTGAATCCATGACGTCATCTGGATCCGTAATCAATGTATCCACGTATTCTGAAGAG
GATTTATTGCTAATGGGAGATAATGAGATGATATCCCCATCCACGAATCTTGAATTGATA
GAAAAACAACTTCTGGATAGTGCTGAT
>CBN02524 Cbre_Contig64 - [1:16384]  ( 466111 - 464254 ) CBN02524 + 1:556  ( 1 - 556 ) N   2950.95
ATGATACCGGCAGATGCTCCACCACCGGCAGCTATCGGTAGAGCAAATAATTATGGAGGA
GGACCGATGATCCCTCGGAGAGAAAGACGCCAATCGAGTAGCATGTTCAACATTTCACAG
AACAGAGAATTGCAAAGGCTGCCAGCTATCAAAGACGCTGATCCGAGCGAAAGAGAGACA
CTATTCATCCAAAAACTTCGTCAATGTTGTGTCGTTTTCGATTTTGCCAACGATGCTCTC
AGTGATTTGAAATTCAAAGAAGTTAAACGGGCAGCTTTGAACGAACTTGTCGACCACGTT
TCCGGCGCTGCAAGAGGATCTCTGTCTGAAGCGGTCTACCCAGAGGCCATCAACATGTTC
TCCACAAACTTGTTCCGGCCGTTGAGCCCACCAACGAACCCGGTCGGAGCTGAATTTGAT
CCAGATGAGGATGAACCAACATTAGAAGCTGCATGGCCACATTTGCAGCTCGTCTACGAG
TTTTTCCTGAGGTTTTTGGAGTGTCCAGACTTTCAATCACAAGTCGCCAAAAAGCTGATT
GATCAAAACTTCATTCTCCGTCTTCTGATGATTATGGATAGCGAGGATCCACGTGAACGA
GACTTCCTGAAAACAACACTCCACAGAATATACGGAAAATTCCTCGGTCATCGTGCTTAC
ATCCGAAAGCAAATCAATAACATCTTCTACTCATTTATTTATGAGACTGAACGGCACAAT
GGAATTGCCGAGTTACTCGAAATACTTGGAAGTATTATCAATGGATTTGCACTTCCACTC
AAAGAAGAGCACAAAACATTCTTGCTTCGAGTGCTTCTTCCACTACATAAGGTTAAATCT
CTTTCCGTCTACCATCCTCAACTCGCCTATTGTGTAGTGCAGTTTATTGAAAAAGACTCG
TCTCTCACTGAACCAGTTATCAATGGAATGCTTCGTTTCTGGCCGAAGCAGCACAGTCCG
AAGGAAGTGATGTTCTTGAACGAATTAGAGGAAGTACTGGATGTTATCGAACCGGCGGAG
TTCGTGAAAATTATGACTCCATTGTTCAATCAAATTTCTCGTTGTGTGAGCAGCCCTCAC
TTCCAAGTTGCCGAACGAGCCCTCTACTACTGGAATAACGAATATGTCATGTCATTGGTA
GCAGATAACGCACGTGTCATCATTCCAATAATGTTCCCAGTTCTGTTCAAAAACAGCAAG
TCACACTGGAACAAAACTATTCACGGACTCATCTACAATGCTCTCAAAATGTTTATGGAA
ATGAATCAAAAATTGTTCGATGAATGTTCTCAAGCTTACCAAAAAGACCGGGGTCAAGAG
AAAACAGTGAACGAGGAAAAAGAAAAAGCATGGGAAAACATTGAGAAACAGGCTCTCAAA
AATCCACAGTATCATGAAATAAAAGCTTTGTTCGCTCGATTCAATCCAGACGATATTATA
AGAACACGGAGCATAAACGGGACTGATGAGAATTCGAAAACATCCGTGATTAGTAAAGAT
GAAATTTTGCAAAATGCCGTTGGAGTGGAGTCCTTGAAAGACGACAGAGAGTTTGGGCCA
AATCACAAACAGTCTGATTTCCCTCCAGATGAGCAAACGTCAAAAGCTCTCGGTGAATAT
AAACGACATGATCCATTTTTGAAAAAAGTAACAAGTTCCGATGAACAG
>CBN14415 Cbre_Contig13 + [1:30720]  ( 687339 - 690732 ) CBN14415 + 1:968  ( 1 - 968 ) N   4782.58
ATGGCTCCGACGGGTCAAGGCGGACAATGGCAAGAAGTGTTGTGCTGCACCGTGTGTAAC
AAGCATTTTAATGAAGCATTCCTTCCGGTGAGTCTCATTTGCGGACATGTAATTTGCCGT
AAATGTGCGGAGAAACCGGAAAATCAGACGAAACCATGTCCTCATGACGATTGGAAAACT
ACTATCCCTTCTTCTGATTATCCAGTCAACGTGGCACTCCTCTCTGTTATTTTTCCACGA
AAGCAATGCATGACATTTTCTGAAGCGAAAACTGACGATGAGAAACGAGCTGACCAAATG
TCGATTCAAATTGCAAAGTTTTTTCGCGAAGCTGACAGTGAACGTGGTGGCACCGTTTCT
AGTAGAGACATCTCTCGAACTCTCCAAAGAAAAGTTCTTGCATTGCTCTGCTATCAATGG
CGTGAGAATGACGGTCGTTTGAAGACTTTGAAGATGTGTCGGGGAATCAGTGAGCGCGTT
TTGATTGAAATCATTCTTTCAATTCAAAGTAACACTCATGTCAGCAGTCAACTATGGTCG
GCTGTGCGAGCTAGAGGTTGTCAATTCCTGGGACCAGCGATGCAAGATGATGTTCTTCGT
TTGATTCTGATAACACTGGAAACTGGAGAATGTATAGCTCGAAAGAATCTCGTTATGTAC
GTTGTTACAACACTGGTAACGGATTATCCACAAGTATCAAAGACTTGTGTGGGACATGTG
GTTCAGCTGCTCTATAGAGCATCCTGTTTCAATGTTCTTAAACGTGACGGTGAATCTTCA
CTTATGCAATTGAAAGAAGAGTTCAGAACATATGACGCTTTGCGTAGAGAACACGACTCT
CAAATTGTACAAATTGCATTCGAGTCGGGACTTCGAATTGGACCAGATCAATGGTCGGCT
CTTCTGTATGCTGATCAAGCACATCGATCACATATGCAATCAATCATTGATAAATTGCAA
TCTAAAAGCACGTACCAACAAGGGATCGAAGAGTTACGAAATCTCTCAATGTCACCTAAT
TCGATGCTCATACCAGCTTATCGATTCTTCCTATCACAAGTTATCCCCTGTCTTGACTTC
TTCTCGAATACTGAACATGAAGATACATCGATGAAAATGGTTGCTGATAGCTTGGCTCAA
GTTCGAACACTTCTTCGCCTTCACTGCTCTCAAGATGACCAAAGAAAAGTTCCAAAAGAA
GAACGTCGGAATGTTCTTTCCCAAGCACCTATGATTCCTGCGGGTGTCCTTCATCCGTTT
TATACCCAGATAGATGAAACCGGCCGTACCGTAAGCAGAACTGTGTTCAGGCAACAACAG
CATCAACAACAGCAACAGCAGCAGATAAATGAAGAGAGTAGCAGTGAAACATCTTCACAG
TCTACAATTACTCCTCAATCACAACCACAGCAACCTGCACAACAACATCAACCACAGCCC
AACTTCACACCTCGTCAGAAGCGTTATCAGATGGGAATTCCTCCAAACCGTATGGGATAT
GCTCAACAACCTCATCATTTTGGTCCACCTCCTCCACTTCAACCTCACTTTTTCAATACT
CATCCTCATCCGATGGCGACACCGCCACTTCAAAGACTTCGTGGAAGAAGAACTAATGGT
GTACCACCTCCACCTCCTGGAGCTATGCCAATGCTGATTGGTTTTCCACCACAAGTTCCA
CCTGTTGGGCCAGTTCCGATGATGCAAACCGCTGAAGTAATGACCGCTGACGGCCAGCCT
GCGATGGTTAATGGAACTCCACAGAGAGTTGTAATAATGCAATCGCCGACACATTTACCC
GGTGGACCTGTTGTTATGATACCGCAACAACAGATGGGACCATCACCAACACCGGTTCCA
ATGGGTGCAATGACTCCTTCGATTCCTGTACAAGTTCCTCCAAATACACTTTGGACTGCC
ACATCACCAACAGGAAGCGTGATCTATCCAGCAGCATCGCCCCCAGGACAACCACCACAC
ACAATTTGGGTTCAGTCAACCGATGGTAATGTGTTCCCGATGTTTGACAGCGGTAGTGGT
ATGATTTGGGGTCCAACAACAATGTTACGAGAGAGTGGTGCTGATGCGGAACAACTTCTC
GCGAAGAGAAATGAGATCTTAAAAAGATTGCAACCTGATGATGAGGATGACACAGAAGAC
AGTGGTATCGGACATGTTTCTTACACTGTGGCTTCTTCTGTCCTGGACGATAGAATGGAC
CATCATCATCTCACCATGATTCCTGTCCCAACTATCGATCTTCCAGCAATTCCAATTAGT
TTTACTAATATGCCTACTGAAGAAACAATGAATAGAATAGGAGAAATGGTCCAAAATCGT
CCACGCGCTCCGTCACTCACCACTCAAACCAACGGCCAACAGATCATTGCTCCGGTCTGT
TCGACGTCAACAACGACTGTTCAAGCCGAATGTGGTACGATGAGTGTGATGGATAGTATT
TGTCAGCCGATTCCTACTTCGGCTATTCATATTTCAGGTCCTATGCCACAGCCTGGAATT
TCAATGGTCCCAGTTCCGGTACAAGTACCAGTTGTCCAAGCTGAAACCTTCAATCCGTCA
GTTCCACCTCCACCACCAGGACAACCGATGATGGTAGACACAGCTACTGGATTGTTGACT
CCGATCTGTCCGATTTTGGTACCTCATCCACAAAATGTCGTGTCCAATTCTCTTGACAAA
ATTATGGATGTCAAAGAAAGAATCAACGAAGCACAAGGTATGTTATATTTTGTTTATGTT
TTCAGTAATATCCCTGAAAAGTTGGGTAGTGCTTCCGAATCTGAGAACGCACATCTTCGG
ATGGAGCTTCGTCTCGCTGAAAATGAAATGGCCCATCTCGATCCATACACCAAGAATAGT
TGTCTGCTTCGAGAACTTCAACAAGTTGATATGGAACTTCAACAACTTCAAATCAACCAG
GAGGTTGAAGGA
>s1384 Cbre_Contig32 + [1:159744]  ( 572593 - 706167 ) s1384 + 1:675  ( 1 - 675 ) N   2919.77
CCACCAGGACCACCAGGACCACCAGGATATCCAGGACAACCAGGACCACAAGGACTTCCA
GGAAACCAAGGAGAAGGAGGAGAGATCGGACTGCCAGCCTGTCATAACTCTTACTTTTTC
ATATTTCGTACATTTCCATATTTTTCCTACCTGTCATAAATCATAAACTACTCAACTCCT
TCTAGTCCCCTGTCGTTCATGACGAGATATAATTTTTTCATCAATCTTGCTCTAGGGAGA
AATACCAATATTATTTTAAAACGTTGCCTGGTTCAGTGGCAAAAAACGTCACCACTAATG
CCCGGAATGCCGATGGGAGCCATGCCGCCAATGGGACCAATGCCGCCAAATGGAGTCCCA
CCTGGTCATCATCCGGTTCTGCCAGCCACCAACGGAGGTCCAGCTCCAGGACCACCACCA
CAACGTGGAAGACCACCAGCAAATAGAGGAGTACTTTCGTGTTCGGGAGGTAACAGATCC
CTACCCAGATTAGAAATGAACGTGGGGAATGGGCTGAATTCCGTTCCCGTTCAGATGAAT
GCACAAACAATGCAGCAACATCAGCAGTTGCAGCAGCTTCAACAACAACAGCAGCAACAG
CAACAACAGCAACAGCAACAAGGTGCAAATTCTATTCAACAGCAACTGAACGCATTGGCT
GAACAACAACGTCAGCAGCAACAACAACAACAAAACGTTAACAATGCTCAGATCGCTGTT
GCGGCTAGTGCAGCAGGTGCCGGTACAGTCCCAAATAACCAGGAGCGTAAGGTTCCAACT
GCAGAGATTGTCAATGTTACTGGTCAACCAATTGTTGGGCTTGCTGGTACTCCAGCTTTC
TCAGTTGCTGCTCAGCAACCTGCTACTACACCGGTTCCTCCCGCTGTAACTCCAAACGCA
CAACAACAACAATTCCAGAAACACATCGATGGACAGACTCTCTTGCTCCAACAGGCACTG
CTTCAACATGCCAATAACTCTACCCATAATGGGAATAAAGCTACCCTTCATGATATTCGT
TTCCAAGCTATGGCTCAACAACAACAAGTTGCAGCTTCCGGTATGGCACAAGGAGCAGCT
GGACTTCATCCATTCATTCGTCCAACTGAGGCAATGAGACAGGCTGCTTTGGCAAATGGT
AACGGAGAACCAAACATTTCCCCACGGCCAATCCCACTTGACCCAAGCCCACCAAGGGCC
ACCAGTGGAGGAGCTACGTCCTCCGCTTCTGAGCCACCAAAGGAGCCAATCATCAATGTG
GAGGACGATAAGCCATCAACCAGCGCCGGACCAAGCTCATCGGCTCCACCACATCCAATG
AACCCAATCGGGATTGCCAATCCACTTGCTGCAGCTTCGGCAGCGGCGGGGTTTCTCAAC
CAAAAACCACCCACAACAGGGTCGGGAAACGGAAATCCGGGGTCGAATGTTGCGACCCCT
GTTCTTTCAATGATCCAAATGTCGGAAGATCACTTCGATGAAACTTTCCGTAAAAATGAG
CAAAGAAGACAACAAGGTCAACTTGTTAATTCCAAAGGGCAAGCCGAGGGCTCCCCAAAG
GCTGAAAGTGCTGCCGCTGAGACCGATGAGCGACCACCAGCGTTGGCACCAATTTTGATG
ATGTCGTATTTGAACAATTGCATGAGCCACGCTAAGACACACCTGACAGCGAACGGAGTT
ACAATCGGCGTCGATGACAATGGCCAAGTTATTGATTATGCCACGCGTCCAATTGATACC
ATTTTCAAGGACGCCCGCGAAGACCTGAAGGCAAAGGACGTCCGAACTTTGGAACACGCT
GTCAAACGCCCATTCCCAACCAACGGATCGGCACACAAAAATATGGTTGTGAAGAAAAGC
CCATCTCCACAAAGACAACCAGGACAGTCCCCACACCAGACTCCTTCACCAATGCGAGGC
CCACCAGTACTTCCTCCAATCGGAATCGCCAGATCGATCCCGGACTCGGCGCCACCAAAG
ATTGAACCTGAAACTGATCGTTCGCCAAGCGAAGACTTGGACGAGGATGGAGCAAAGCGA
TTAAGAATCGCCACTGATGAAGAA
>s1331 Cbre_Contig1280 + [1:15360]  ( 963 - 6267 ) s1331 + 1:1343  ( 1 - 1343 ) N   3662.85
ATGCGAAAGAAACGACTGTGGACGGCGGTGTTCTTCTTCTTCCGTATCGTCCTTGTTTCT
GCACTATTATCAAATGAAACATTCGATTTGAGTCAGTATTATGCAGAACGATTTGTTATA
GACGAAGTTGGAGAGACTTTTCAAAGATCCTACTTGATTGCAGCCCATTCGCAAGAAGAA
GCTGTTGATCAACTTTCTGTTCTGTCAAATAACTGTTCCTTACTTGATGAAGTCGAAGAA
TACACTTGTGCCATTGATGAAACGTACTGCAGTTATCCATCGGATCCGGATCTAAAAACT
TATAAAATAGATCAAAAAATCTGTAACTGCTATGTTGATTCCTGTGACGGCGAGATCAAT
TCGACAAAAACAATTCTGTTCCCAGGATGTTTTTGTGAGAAGAGAGAGCAACAATGTGAT
CTGAATGGTTCATGTCCTCAATGGGCTGAAAGTAGTGATAGAAAAGAACTTCGATTCAAC
ATCTTTGAACATAAAATGCCTAATCATCTTGCCGGTAAAATTCTCAATTAGCATTGTTCA
TTCAATTTTAAATTGGTTCAGGACTTCGTACAAGCAGGTGATGAGAATGCGATATTCAAT
AAAAACAAGGTTTCAATGGTCAGCTCACTCTTCCATCAGAGTGGTTTCAACTGCACTTTG
CTTTTTAATCATCACTTCACGTCTCAGTCAGCATCATCACGACTTGTTGTCAGAGCATTA
TTGAAAGGAGGAAAAGAACGGAAAAACTTGTATGAATATACAACGAAACCAGCGGCCACT
ACATACTGGATACCAACAACTGTAATCATCGGTTCATTCTCAGAACCTTTCAAAATTTCA
ATCGACTGTGAAACAGGATCAAAACCTAAAAAGAATAAAAACAAACAGAAAGAATATAAA
GTATTCGCTTGTGGACTCTCAAACATTCGATTTGATGATTGTATGGACATTCGGAATCCC
ATTGAAATGTGTTCTTATGGAGATCAGTTTCTTTGTTCGACAAAATCCAATACAAAATGC
TTGAAAGACGCTCAGTGTGATCTGAAATCTGACTGTGAAGATGGTTCTGATGAGGTTGAA
TGTGGATCGGTACTTGGAACCATGTGTGATTTTGATAACCCTGATGGATTTTGTGATGGA
TGGGTTCAAAGAACCAGAATAATGGGATCCCAACAGAATCAGTTTGAGCCAACCACGATT
GCTCCTTTGAATAAAATTGATGAAACACCAACCTATCTTTTGAAAAAGAGAGGACCATCA
GCAACAGTACGAGAAGCAAGAAAAGGATCTGGACAAATGTTGGTTTATGATGAAAAAGAG
AATAATATAATATCAAGAAGGAAGTCAGTATTGCAATCACCAGTTTTTCCGAGAACAAAT
CCTGAAGCTTATGATTTAAACAGTCCTCTCTTTGAGACATGTACANNNNNNNNNNNNNNN
NNNNNNNNNNNNNNNNNNNNNNNNNNNNNNNNNNNNNNNNNNNNNNNNNNNNNNNNNNNN
NNNNNNNNNNNNNNNNNNNNNNNNNNNNNNNNNNNNNNNNNNNNNNNNNNNNNNNNNNNN
NNNNNNNNNNNNNNNNNNNNNNNNNNNNNNNNNNNNNNNNNNNNNNNNNNNNNNNNNNNN
NNNNNNNNNNNNNNNNNNNNNNNNNNNNNNNNNNNNNNNNNNNNNNNNNNNNNNNNNNNN
NNNNNNNNNNNNNNNNNNNNNNNNNNNNNNNNNNNNNNNNNNNNNNNNNNNNNNNNNNNN
NNNNNNNNNNNNNNNNNNNNNNNNNNNNNNNNNNNNNNNNNNNNNNNNNNNNNNNNNNNN
NNNNNNNNNNNNNNNNNNNNNNNNNNNNNNNNNNNNNNNNNNNNNNNNNNNNNNNNNNNN
NNNNNNNNNNNNNNNNNNNNNNNNNNNNNNNNNNNNNNNNNNNNNNNNNNNNNNNNNNNN
NNNNNNNNNNNNNNNNNNNNNNNNNNNNNNNNNNNNNNNNNNNNNNNNNNNNNNNNNNNN
NNNNNNNNNNNNNNNNNNNNNNNNNNNNNNNNNNNNNNNNNNNNNNNNNNNNNNNNNNNN
NNNNNNNNNNNNNNNNNNNNNNNNNNNNNNNNNNNNNNNNNNNNNNNNNNNNNNNNNNNN
NNNNNNNNNNNNNNNNNNNNNNNNNNNNNNNNNNNNNNNNNNNNNNNNNNNNNNNNNNNN
NNNNNNNNNNNNNNNNNNNNNNNNNNNNNNNNNNNNNNNNNNNNNNNNNNNNNNNNNNNN
NNNNNNNNNNNNNNNNNNNNNNNNNNNNNNNNNNNNNNNNNNNNNNNNNNNNNNNNNNNN
NNNNNNNNNNNNNNNNNNNNNNNNNNNNNNNNNNNNNNNNNNNNNNNNNNNNNNNNNNNN
NNNNNNNNNNNNNNNNNNNNNNNNNNNNNNNNNNNNNNNNNNNNNNNNNNNNNNNNNNNN
NNNNNNNNNNNNNNNNNNNNNNNNNNNNNNNNNNNNNNNNNNNNNNNNNNNNNNNNNNNN
NNNNNNNNNNNNNNNNNNNNNNNNNNNNNNNNNNNNNNNNNNNNNNNNNNNNNNNNNNNN
NNNNNNNNNNNNNNNNNNNNNNNNNNNNNNNNNNNNNNNNNNNNNNNNNNNNNNNNNNNN
NNCGACGAAGAGTACTGTGGATGTCCAGATGGATCAAACTATACTGGAACTCCAGAATCT
TGTGAATGTCCATTAGCTTGTCCGTCTTCCTCTACTTGTCAATACAGAAACTTTACATCT
GAACCATTTTGTCTTTGTAAAAATGGAAAAACTTTAGACGGATTGTCAAAAGAATATTGC
GAAGTACCAGAGACATGGAATTGGTATAACTACGTGATATTAGCCTCAGCGATAATCGTG
ATCATTGTTGCCTCAGGAGTTGTTTATCGCTATCAAAGTCGAGAAAAACAGATGAAGCAG
GAAATCTTTGATCTGACTCAAATGAAATCACCAGAATACGTCTATACTGACATCTATTTT
GGTCGTCAGACAAGACAATCGGCTCTAGATTGCCTTCCTTCCATACCACGAGATGCAATA
GCACGAGGAAAAGTTTTAGGGAAAGGAAACTTTGGAGAAGTGTTTTATGGAGAATACTCA
GGGATCAAATTGGCTGTCAAAACCATTTCCAGAACATTTTCAGCAAGTGAAGCTTCTCAG
GCAGACTTTTGTAATGAAGCACTTTGTATGGGAACTTTCGTCCACGACAATGTAGTCAGT
TTGATTGGCATTGATTTTAGCGTGTTACCATATATGATTGCAATTGAGTTCATGGAAGGT
GGTGATCTACTTTCTTTCGTCAAGGAATCACGTCCTAATCATACTTCTTTAAATCCATTG
AAATTATCAATGATTGATCTTGTGAAAATTTGCTTCGATGTGGCGTCTGGTTGTAGCTGT
CTAGAATCTTTTGGATATGTTCACAGAGATATTGCTGCTCGAAATATATTACTCACTACG
AAAGGAAAGAATAGAATCGCTAAAATTGCAGATTTTGGAATGGCAAAAGAAATAACTTAT
GGTTCTGAATACTATCGTGTTCATGGAAGAGCCATGCTTCCAATCAAATGGACTCCACCA
GAAGCATTCATTGACGGTGTTTTCACCACAAAAGCAGACGTCTGGAGTTTTGGAATTCTA
TGTTGGGAAGTGTTTTCACTTGGAGTTGTTCCTTATCCAAATCGACGGAATGAAGAAGTG
ATGTTGATGTTGACGGAAGGTGGTCGTCTTGAATATCCGTATGGAATACCAACTAGAGTC
TACCAATTGATGCGTGAATGTTGGGTAACTTGTCCGGAGAATCGACCAAAATTCACAGAT
ATTGTGTCAACTTTCAAAGAGATTTTGGATGATCCTGCATCTACCGGAATGGCTTTTCCT
ATCCATCCAACTGTTCGTGCTAGTTTTGCTCATTCTCAATCTACACCTGTTTCTGTGGAA
ACCCCAATGACAGCAATCACTGAAATCTCTCTGAATAGTGCTTTCACAGAAGCATCCACA
GTTAAAATAAACAGTCCACAAGATATGCAAGATAGAATATATCTACACGAACTGATGTTG
ACGCGGGAACAACCATACACTTCTGAAATGACAACACATGTTATAGATTGTCTCCGN
>s1331 Cbre_Contig33 + [1:30720]  ( 1056915 - 1068238 ) s1331 + 1:1343  ( 1 - 1343 ) N   3690.92
ATGGTCAAGAAGCGTCTCATGAGAACTGAATTCGTAGCACCACACTCTCCAGATGCTGAA
TTCGTCAAGCACGACATCCAAGAGGATACCATCCCAGCTACTTTCGACGCTCGTACTCAA
TGGCCAAGCTGTGTCTCCATCAACAATATCCGTGACCAATCTGACTGTGGATCTTGCTGG
GCTTTCGCTGCTGCAGAGGCTGCTTCTGATCGTTTCTGCATTGCTTCCAATGGAGCTGTC
AACACTCTTCTCTCTGCTGAAGACGTTCTTTCCTGCTGCTCCAACTGTGGATATGGATGT
GAAGGAGGATACCCAATCAACGCCTGGAAGTACCTTGTCAAGAGTGGATTCTGTACCGGA
GGATCATACGAGGCTCAATTCGGATGCAAGCCATATTCTCTTGCTCCATGTGGAGAAACT
GTTGGAAACACTACCTGGCCAGCTTGCCCAACTGATGGATACGATACTCCAGCCTGCGTG
AACAAATGTACCAACTCCAATTACAACGTCGCTTACAAAGACGACAAACATTTCGGAAGC
ACTGCTTACGCCGTCGGAAAGAAGGTGATTAGTGTTCGTCAATCCTGTGATGAGAATGCG
ATATTCCTCAAAAACAAGGTTTCAATGGTCAGCTCACTCTTCCATCAGAGTGGATTCAAC
TGCACTTTGCTTTTTAATCATCACTTCACGTCTCAGTCAGCATCATCACGACTTGTTGTT
AGAGCATTATTGAAAGGAGGAAAGGAACGGAAAAACTTGTATGAATATACGACGAAACCA
GCGGCCACTACATACTGGATACCAACCACTGTAATCATCGGTTCATTCTCAGAACCTTTC
AAAATTTCAATCGACTGTGAAACAGGATCAAAACCTAAAAAGAATAAAAATAAACAGAAA
GAATATAAAGTATTCGCTTGTGGACTCTCAAACATTCGATTTGATGATTGTATGGACATT
CGGAATCCAATTGAAATGTGTTCTTATGGAGATCAGTTTCTTTGTTCAACAAAATCCAAT
ACGAAATGCTTGAAAGACGCTCAATGTGATCTGAAATCTGACTGTGAAGATGGTTCTGAC
GAGGTTGAATGTGGATCGGTACTTGGAACCATGTGTGATTTCGATAACCCTGATGGATTT
TGTGATGGATGGGTTCAAAGAACCAGAATAATGGGATCTCAACAGAATCAGTTTGAGCCA
ACAACGATTGCTCCTTTGAATAAAATTGATGAAACACCAACCTATCTTTTGAAAAAGAGA
GGACCATCAGCAACAGTACGAGAAGCAAGAAAAGGATCTGGACAAATGTTGGTTTATGAT
GAGAAAGAGAATAATATAATATCAAGAAGGAAGTCAGTATTACAATCACCAGTTTTTCCG
AGAACAAATCCTGAAGCTTATGATTTAAACAGTCCCCTTTTTGAGACATGTACAGTGAGA
CGAATTCCAAAACATGGGATATCTCGATTATCTCGAAATCTGGAAATCCATTCGATAGTG
GTAAAACGTTCATTTATGAAGGGAATTTTGATCCAACACAAACAAGAGACTTGTGAATGG
GAGAGAGTTCATATTCTTGTTCCAAGACAGAACGCCGGTTTTCGTTTGGGAATTTTCGTT
GATAGTTATCAAAGAGATGACTTCTTTGCAATCGATGATCTTTCTTTTAGTCCTTCATGT
TTTGAGAAATCCATAAATCAATCGACATGGGAAATTCCGGATCTAACAATCACCACTTGT
GGAGCATCAGGGTTCGATCAGCCACCAAGTTGTACAAAAGATCGAGAACTGGATGGACAA
ACGGGTCATTTCCTAAAAGAAGATGGAAGTCAAGAATGGACAGTTCCTGTTGATGGATTT
TATCGAATTGATGCTTGTGGAGCAGGTGGAGGATCAACGTCCATGTTCAATGGAGAACCA
GGAGACTGTATTACACTTCAAGTTCATCTTCTGGAGAACATTGCTCTTCGAATGTTGGTT
GGCCAAGTAGGAGAAAGTGCATGCTTGACTGAACAAGATGATGAATTCCGACCCTCTTCT
TGCTCCAAAACCAATCCAGTTGAGCGAAGAAACAATGAAGGAGGAGCAGGTGGTGGTGGT
GCAACTCTGATTAAAGTTGAATCCGATCTTTGGAATGTAGTCGTTGGTGGAGGAGCTGGA
GCATCTTGGATTGGTGATGACGTGAATGTTGGATATGGAGCTTCTGCCTCACCAATTGAT
TTTGATGAGAGGTGTAATACAACTTGTATGACAGTATCACATAACAGTTTCTTCGTGGAT
AAAATTGAAAACCGATGTCCAGAAGGAAAAGATAATCATTCGACAGTATACGGAGGATTT
GGAGGAGGAGGAAATTCATGTGGCATGCTTGGAGGATCTGGAGCTGGTTACAAAGCAGGA
AATCCATTTGGAAAAGGAAGAGAACGAAGTGGAACTAGTAATGTCACAGAAAACTTTTCG
AAGGATGTTCTGTATTTCCAATCGAATAAAGTAGAAGAGGGATATATTAAAATCAGGTTC
TGTAGAAAAACATGCGCCAAGCCATCAGTGTGCCGCTTTAGAAAAGATTACTACGACGAA
GAGTACTGTGGATGTCCGGATGGATCAAACTATACTGGAACTCCTGAATCTTGTGAATGT
CCATTAGCTTGTCCTTCCTCCTCTACTTGTCAATACAGAAACTTTACATATGAACCATTT
TGTCTTTGTAAAAATGGAAAAACTTTAGACGGATTGTCGAAAGAATATTGCGAAGTACCA
GAGACATGGAATTGGTATAACTACGTGATATTAGCCTCAGCGATAATCGTGATCATTGTT
GCCTCAGGAGTTGTTTATCGCTATCAAAGTCGAGAAAAACAGATGAAGCAGGAAATCTTT
GATCTGACTCAAATGAAATCACCAGAATACGTCTATACTGACATCTATTTTGGTCGTCAG
ACAAGACAATCGGCTCTAGATTGCCTTCCTTCCATACCACGAGATGCAATAGCACGAGGA
AAAGTTTTAGGGAAAGGAAACTTTGGAGAAGTGTTTTATGGAGAATATGCAGGGATCAAA
TTGGCTGTCAAAACCATTTCCAGAACATTTTCAGCAAGTGAAGCTTCTCAGGCAGATTTT
TGTAATGAAGCACTTTGTATGGGAACTTTCGTCCATGACAATGTAGTCAGTTTGATCGGA
ATCGATTTTAGCGTGTTACCATATATGATTGCAATTGAGTTCATGGAAGGTGGTGACCTA
CTTTCGTTCGTCAAGGAATCACGTCCTAATCATACTTCTCTAAATCCATTGAAATTATCA
ATGATTGATCTTGTGAAAATTTGCTTCGATGTGGCATCTGGTTGTAGCTGTCTAGAATCT
TTTGGATATGTTCACAGAGATATTGCTGCTCGAAATATATTACTCACTACAAAAGGAAAG
AATAGAATTGCTAAGATTGCAGATTTTGGAATGGCAAAAGAAATAACTTATGGATCTGAA
TACTATCGTGTTCATGGAAGAGCCATGCTTCCAATCAAATGGACTCCACCAGAAGCATTC
ATCGACGGTGTTTTCACCACAAAAGCAGATGTCTGGAGTTTTGGAATTCTATGTTGGGAA
GTGTTTTCACTTGGAGTTGTTCCTTATCCAAATCGACGAAATGAAGAAGTGATGTTGATG
TTGACGGAAGGAGGTCGTCTTGAATATCCGTATGGAATACCAACTAGAGTCTACCAATTG
ATGCGTGAATGTTGGGTAACTTGTCCGGAGAATCGACCAAAATTCACAGATATTGTGTCA
ACTTTCAAAGAGATTTTGGATGATCCTGCATCTACCGGAATGGCTTTTCCCATCCATCCA
ACTGTTCGTGCTAGTTTTGCTCATTCTCAATCTACACCCGTTTCTGTGGAAACTCCAATG
ACCGCAATCACTGAAATCTCTCTGAATAGTGCTTTCACAGAAGCATCCACCGTTAAAATG
AACAGTCCACAAGATATGCAAGATAGAATATATCTACACGAACTCATGTTGACGCGGGAA
CAACCATACACTTCTGAAATGACAACACATGTTATAGATTGTCTCCGA
>CBN32787 Cbre_Contig33 + [1:16384]  ( 1063224 - 1068573 ) CBN32787 + 1:1390  ( 1 - 1390 ) N   7076.09
ATGATACCGGACAAGTCTTGCCTTGTGTGCAAAAAGTCTTCAAATGGAATGCATTTCGGT
GCCTTGACTTGTCGAGCATGTGCTGCGTTCTTCCGCAGAGCTACCGTACTCAAACTGCAG
TACAAATGTAAGCAGGGGAATTCAAAATGCAATATTGATGGACGTGGAAGATATGTTTGT
CGTCAATGCCGTCTGACAAAGTGCAGAGCAATCGGAATGAACGAAGAGAAAGTTCAACTG
GACTATGATCCAACATATTCTTTCCGTGGTTTGATGGAAGATAGTGGAAGTGATGAGTGT
TCAACACCCACTGGAAGCCCGGTCCAATCTGATTACAGTCCAACTAATTTGAGTAGAAAG
AATTCAATTGAATCTCCGGATATCGATTCGAACGTCCTGTTTACTTTCTCTCCAAAAGTT
NNNNNNNNNNCTTCGTACAAGCAGGTGATGAGAATGCGATATTCCTCAAAAACAAGGTTT
CAATGGTCAGCTCACTCTTCCATCAGAGTGGATTCAACTGCACTTTGCTTTTTAATCATC
ACTTCACGTCTCAGAGGAAAGGAACGGAAAAACTTGTATGAATATACGACGAAACCAGCG
GCCACTACATACTGGATACCAACCACTGTAATCATCGGTTCATTCTCAGAACCTTTCAAA
ATTTCAATCGACTGTGAAACAGGATCAAAACCTAAAAAGAATAAAAATAAACAGAAAGAA
TATAAAGTATTCGCTTGTGGACTCTCAAACATTCGATTTGATGATTGTATGGACATTCGG
AATCCAATTGAAATGTGTTCTTATGGAGATCAGTTTCTTTGTTCAACAAAATCCAATACG
AAATGCTTGAAAGACGCTCAATGTGATCTGAAATCTGACTGTGAAGATGGTTCTGACGAG
GTTGAATGTGGATCGGTACTTGGAACCATGTGTGATTTCGATAACCCTGATGGATTTTGT
GATGGATGGGTTCAAAGAACCAGAATAATGGGATCTCAACAGAATCAGTTTGAGCCAACA
ACGATTGCTCCTTTGAATAAAATTGATGAAACACCAACCTATCTTTTGAAAAAGAGAGGA
CCATCAGCAACAGTACGAGAAGCAAGAAAAGGATCTGGACAAATGTTGGTTTATGATGAG
AAAGAGAATAATATAATATCAAGAAGGAAGTCAGTATTACAATCACCAGTTTTTCCGAGA
ACAAATCCTGAAGCTTATGATTTAAACAGTCCCCTTTTTGAGACATGTACATTGCGATTC
TATGTCTGTTCTAGGACGAATTCCAAAACATGGGATATCTCGATTATCTCGAAATCTGGA
AATCCATTCGATAGTGGTAAAACGTTCATTTATGAAGGGAATTTTGATCCAACACAAACA
AGAGAAGCAGCTTGTGAATGGGAGAGAGTTCATATTCTTGTTCCAAGACAGAACGCCGGT
TTTCGTTTGGGAATTTTCGTTGATAGTTATCAAAGAGATGACTTCTTTGCAATCGATGAT
CTTTCTTTTAGTCCTTCATGTTTTGAGAAATCCATAAATCAATCGACATGGGAAATTCCG
GATCTAACAATCACCACTTGTGGAGCATCAGGGTTCGATCAGCCACCAAGTTGTACAAAA
GATCGAGAACTGGATGGACAAACGGGTCATTTCCTAAAAGAAGATGGAAGTCAAGAATGG
ACAGTTCCTGTTGATGGATTTTATCGAATTGATGCTTGTGGAGCAGGTGGAGGATCAACG
TCCATGTTCAATGGAGAACCAGGAGACTGTATTACACTTCAAGTTCATCTTCTGGAGAAC
ATTGCTCTTCGAATGTTGGTTGGCCAAGTAGGAGAAAGTGCATGCTTGACTGAACAAGAT
GATGAATTCCGACCCTCTTCTTGCTCCAAAACCAATCCAGTTGAGCGAAGAAACAATGAA
GGAGGAGCAGGTGGTGGTGGTGCAACTCTGATTAAAGTTGAATCCGATCTTTGGAATGTA
GTCGTTGGTGGAGGAGCTGGAGCATCTTGGATTGGTGATGACGTGAATGTTGGATATGGA
GCTTCTGCCTCACCAATTGATTTTGATGAGAGGTGTAATACAACTTGTATGACAGTATCA
CATAACAGTTTCTTCGTGGATAAAATTGAAAACCGATGTCCAGAAGGAAAAGATAATCAT
TCGACAGTATACGGAGGATTTGGAGGAGGAGGAAATTCATGTGGCATGCTTGGAGGATCT
GGAGCTGGTTACAAAGCAGGAAATCCATTTGGAAAAGGAAGAGAACGAAGTGGAACTAGT
AATGTCACAGAAAACTTTTCGAAGGATGTTCTGTATTTCCAATCGAATAAAGTAGAAGAG
GGATATATTAAAATCAGGTTCTGTAGAAAAACATGCGCCAAGCCATCAGTGTGCCGCTTT
AGAAAAGATTACTACGACGAAGAGTACTGTGGATGTCCGGATGGATCAAACTATACTGGA
ACTCCTGAATCTTGTGAATGTCCATTAGCTTGTCCTTCCTCCTCTACTTGTCAATACAGA
AACTTTACATATGAACCATTTTGTCTTTGTAAAAATGGAAAAACTTTAGACGGATTGTCG
AAAGAATATTGCGAAGTACCAGAGACATGGAATTGGTATAACTACGTGATATTAGCCTCA
GCGATAATCGTGATCATTGTTGCCTCAGGAGTTGTTTATCGCTATCAAAGTCGAGAAAAA
CAGATGAAGCAGGAAATCTTTGATCTGACTCAAATGAAATCACCAGAATACGTCTATACT
GACATCTATTTTGGTCGTCAGACAAGACAATCGGCTCTAGATTGCCTTCCTTCCATACCA
CGAGATGCAATAGCACGAGGAAAAGTTTTAGGGAAAGGAAACTTTGGAGAAGTGTTTTAT
GGAGAATATGCAGGGATCAAATTGGCTGTCAAAACCATTTCCAGAACATTTTCAGCAAGT
GAAGCTTCTCAGGCAGATTTTTGTAATGAAGCACTTTGTATGGGAACTTTCGTCCATGAC
AATGTAGTCAGTTTGATCGGAATCGATTTTAGCGTGTTACCATATATGATTGCAATTGAG
TTCATGGAAGGTGGTGACCTACTTTCGTTCGTCAAGGAATCACGTCCTAATCATACTTCT
CTAAATCCATTGAAATTATCAATGATTGATCTTGTGAAAATTTGCTTCGATGTGGCATCT
GGTTGTAGCTGTCTAGAATCTTTTGGATATGTTCACAGAGATATTGCTGCTCGAAATATA
TTACTCACTACAAAAGGAAAGAATAGAATTGCTAAGATTGCAGATTTTGGAATGGCAAAA
GAAATAACTTATGGATCTGAATACTATCGTGTTCATGGAAGAGCCATGCTTCCAATCAAA
TGGACTCCACCAGAAGCATTCATCGACGGTGTTTTCACCACAAAAGCAGATGTCTGGAGT
TTTGGAATTCTATGTTGGGAAGTGTTTTCACTTGGAGTTGTTCCTTATCCAAATCGACGA
AATGAAGAAGTGATGTTGATGTTGACGGAAGGAGGTCGTCTTGAATATCCGTATGGAATA
CCAACTAGAGTCTACCAATTGATGCGTGAATGTTGGGTAACTTGTCCGGAGAATCGACCA
AAATTCACAGATATTGTGTCAACTTTCAAAGAGATTTTGGATGATCCTGCATCTACCGGA
ATGGCTTTTCCCATCCATCCAACTGTTCGTGCTAGTTTTGCTCATTCTCAATCTACACCC
GTTTCTGTGGAAACTCCAATGACCGCAATCACTGAAATCTCTCTGAATAGTGCTTTCACA
GAAGCATCCACCGTTAAAATGAACAGTCCACAAGATATGCAAGATAGAATATATCTACAC
GAACTCATGTTGACGCGGGAACAACCATACACTTCTGAAATGACAACACATGTTATAGAT
TGTCTCCGAAAAGATCTTGCCAGAAGTCAATATGAGACTGGAATGGGATCAGTTCCTCAA
CCGGAATATCTCTCACCACAGAGTATTGACGAGACAGTTCAATTGATTCCAACTAGTAAT
ACTGTTATAGAGCAAACTCCGCCCACAAGTCTAATTGATCTCAATAGGCTAGCTGTACAA
AATACGGGTCCCACATTACATCGACCAGACTCTCTGAATTTCAACGATCCATATAGTTGT
AGTGTACCGTTGCTGGAATGTCAAACGAAT
>s1202 Cbre_Contig103 + [1:16384]  ( 58378 - 61972 ) s1202 + 1:318  ( 1 - 318 ) N   1774.06
ATGGCCACTTGGTCTTTCATCCTATCTCTCATCTACGGGATGGTCTTTATGACCCTTTAC
TCTTGGGTTGCCTTCACACTTTGGATTAGAAGAAATCAGTTGAAGAGCTCGTTTTATCGA
CTGTTTTTGGTTGGATTTGTTATGAACCTGCTGACCTACATCAACTCGTTCATGAGTCTC
CGAGTTCCCCAAAACACTGGATACAATGACTCATTCTTCTCCCAGTACTTTCTCTATCAC
GACCCGTATAGGAAAGAAGACGATTGGCCTGTCAACATCTACCACACCCTCCATTATCAA
TTCGCCTATGCCCAATACATCTTCAACTGTGTGATTTGTTTGAATCGATTCACTTTGATC
ATCTTCCCGATGACGAGTGAAAAACTGTGGAAGAAGTGGTTTTGGGCAGTCGTTGCCGTC
ATTTTCCTGTCGCCGTCCGTGGTGACGGTGTTCATTTTGAAGAACAGGTCGTTCTATCGA
TACAGCTTCAATCATGACTACTTTTGGATCGATTCGACTTTTGGTCGCGGAAACATCTAT
CGCGGTCTGACTCCCTTCCTCGTGGCCATCACCGTCCTTGACATCATTTTCAACGTCTCC
TCATACCGGAAGATGAAAGAGATGAGAAGACTTGGTCTACGAGTCCCAGAGAGAAGTCTG
CTCGTAATGTCATTCGTGGTATTCTTCATCGACATCTTCCTGACAATTCTTGCAATTTTG
AACGCGGTGCTCACGATTTCGACCCCGGAGAACCCAATTTTCTATGAATTGGCTTATTAT
GTCACCAGTTGTACACCCTATGCCAGTGATTGTTTGACTCTGAGTCAGCCCGTTTTGTTG
TGGTGTTTCAGTAAGACGGTCCGCCGAAAATGCATCGAACTATTCCCGTGTCTCCGCCCA
CTTGCCCAAACCCATCCATGGTTCGCCTGCTCGAAAAATGTCGCCTTCATTCGGAGATTC
GAACCGTCTAGTGTTTGG
>CBN32558 Cbre_Contig166 + [1:45056]  ( 17724 - 20268 ) CBN32558 + 1:673  ( 1 - 673 ) N   3062.30
ATGGAAATTCGTTTCGAGGAAAACGAAACTGAATGCACTGCTGGTCTCAAGAAGGCAAGT
GAAGGAAGTTTTGTATTGGAAGATGCCGTACTTTTGGAATTTAAAATTAATGGAAAGGTA
GCAGGAAAGATAAAAACGCCATGTGAAGGTGTTGTTACATTTGCAAGAGGACTGAAGCCA
GGAGCTGTTTTGATTAAGGGTCAAGTGATTGCGACGATTTCAGAATGCAAACATGAAATT
GTGATTAAAGACATGTGTGGAACTTGTGGAAAAGATCTGCGTGAAAAAGGTGGAAGAGCA
GGACAACGGAAGGAACAATCAACAGCGAATGTATCGATGATTCATCATGTTCCAGAGCTG
ATTGTATCCGATTCGCTAGCGCAACAAATTGGTTCAGCCGACGAAACCAATCTCGTCTCG
AATCGGAAGCTCGTACTTCTCGTGGATCTTGATCAAACGATTATTCATACTTCCGATAAA
CCAATGTCAGAAGATAGTGAAAAACATAAAGATATTACGAGATACGGACTCAATCACCGT
AAATATATCACTAAACTTCGACCGCATACAACAGAGTTTCTGAATAAAATGGCCACAATG
TACGAAATGCACATTGTGACGTACGGACAACGGCAGTATGCTCATAAAATCGCCCAAATT
CTAGACCCAGAAGCCCGTCTTTTTGGACAACGGATTTTGTCTCGTGATGAGCTTTTCTCA
GCCCAACATAAAACAAGAAATTTGAAGGTGATTATTCTTTTTCAGAAAGTTTTTTTAAAC
CGAAATAATAGTTTTCAGGCTCTTTTCCCATGCGGAGATAATCTCGTTGTCATTATTGAT
GATCGAGCGGATGTATGGATGTATTCAGATGCCCTCATTCAAATCAAGCCTTATCGTTTC
TTCAAAGAAGTTGGCGATATCAATGCACCCCAAAACTCAAAAGAGCAAATGCCAGTTCAA
ATTGAAGACGATGCTCATGAAGACAAAGTTTTGGAAGAAATCGAAAGAGTTCTCACCAAT
ATTCATGACAAATATTATGAAAAATACGATTTGAAAGGGTCGGATCAATGTCTTCTCGAT
GTCAAGGAAGTGATCAAAGAAGAGCGTCGCAAGGTTCTGGATGGCTGTGTCATTGTGTTT
TCTGGAATTGTTCCAACTGGTGAAAAGCTCGAAAGAACTGATATCTATCGGCTATGCCAA
CAGTTTGGGGCCACAATTCTACCTGAAGTCACAGACCAAGTCACTCATATTGTTGGAGCT
AGATATGGAACTCAGAAAATTCATCAAGCTCTCCGTCTAGGAAAGTTTGTTGTCACTGTA
CAATGGGTTTATGCCTGTGTTGAGAAGTGGATGAAGGCAGATGAGAAACTTTTCGAATTG
ACAAAAGAGAGTACTCCTCCGATTGGACGTCCTCTGGGTTCAAAATACGTGAACGATTTG
GCTAACATGGATACAATCGGTAAAGCAGCATTAGCAGATATGAACAACGAAGTTGATGAA
GCACTTTCCGATGAAGATGAAGACGAAGGGGATGATGATGATGATGGAAACAACGAAGAA
AATGATCTTGATGACGATGATGACGATGATAATAATGAGAAGAGTGGAGAAAATGCGAAA
GAGGAGGAAGACGGAACCGTAAACGCAGATGAAAGTGGAGAACGAGAGCCTGTTGAAGAG
AAGCCTAACAAGGAGTCAGGTAATAGAGGTCAAAAGAGGAAGCATTGCCCAGAGATGGAG
GATGAAGAAGAAGTATGTTACATTTTTCATTATCCGCCTTACGCTATCACACAAATTGAA
CGTTACATTCATTTGGTTTAGAATTATTTTCCGTTAACTCGAAAATCCATAATATGTTAT
GCTATGTTCACAGGAATCAAGTTCGGAATGATGACGATGAAACACCAATGTCATATAAAG
CTCTCTTTGTCCCAATCTCGCAAGGAAGGAAGAATCATTCCACAAACCGATGACGACGCT
GTGTTCGATGTAGACGATGAGAAAGGCCACATTCCATCTAACAGCATGAATGATGATGAC
GACGATGGTGATGATGAGGATAATGAAGATGAAGATCAGCCAGAATCTGATGATGACGAC
GAATTTGAAGACATGGCCGCTCTCATCGAACGTCAAATAAGTGAGGCTGCTGACGAGAAG
GAAGAAGACAATGAGATGGAATCG
>CBN32558 Cbre_Contig188 + [1:45056]  ( 118599 - 121166 ) CBN32558 + 1:673  ( 1 - 673 ) N   2675.87
ATGGAAATTCGTTTCGAGGAAAACGAAACTGAATGCACTGCTGGTCTCAAGAAGGCAAGT
GAAGGAAGTTTTGTATTGGAAGATGCTGTACTTTTGGAATTTAAAATTAATGGAAAGGTA
GCAGGAAAGATAAAAACACCATCTGAAGGTGTTGTTACATTTGCAAGAGGACTGAAGCCA
GGAGCTGTTTTGATTAAGGGTCAAGTGATTGCGACGATTTCAGAATGCAAACATGAAATT
GTGATTAAAGACATGTGTGGAACTTGTGGAAAAGATCTGCGTGAAAAAGGTGGAAGAGCT
GGGCAACGGAAGGAACAATCAACAGCGAATGTATCCATGATTCATCATGTTCCAGAGCTG
ATTGTATCCGATTCGCTAGCGCAACAAATTGGTTCAGCCGACGAAACCAATCTCGTCTCG
AATCGGAAGCTCGTACTTCTGGTGGATCTTGATCAAACGATTATTCATACTTCCGATAAA
CCAATGTCAGAAGATAGTGAAAAACATAAAGATATTACGAGATACGGACTCAATCACCGT
AAATATATCACTAAACTTCGACCGCATACAACAGAGTTTCTGAATAAAATGGCCACAATG
TACGAAATGCACATTGTGACGTACGGACAACGCCAGTATGCTCATAAAATCGCCCAAATT
CTAGACCCAGAAGCCCGTCTTTTTGGACAACGGATTTTGTCTCGTGATGAGCTTTTCTCA
GCCCAACATAAAACAAGAAATTTGAAGGTGATTATTCTTTTTCAGAAAGTTTTTTTTACC
GAAATAATAGTTTTCGCTCTTTTCCCATGCGGAGATAATCTCGTTGTCATTATTGATGAT
CGAGCGGATGTATGGATGTATTCAGATGCCCTCATTCAAATCAAGCCTTATCGTTTCTTC
AAAGAAGTTGGCGATATCAATGCACCCCAAAACTCAAAGGAGCAAATGCCAGTTCAAATT
GAAGACGATGCTCATGAAGACAAAGTTTTGGAAGAAATCGAAAGAGTTCTCACCAATATT
CATGACAAATATTATGAAAAATACGATTTGCAAGGGTCGGATCAATGTCTTCTCGATGTC
AAGGAAGTGATCAAAGAAGAGCGTCGCAAGGTTCTGGATGGCTGTGTCATTGTGTTTTCT
GGAATTGTTCCAACTGGTGAAAAACTTGAAAGAACTGATATCTATCGGCTATGCCAACAG
TTTGGGGCCACAATTCTACCTGAAGTCACAGACCAAGTCACTCATATTGTTGGAGCTAGA
TATGGAACTCAGAAAATTCATCAAGCTCTCCGTCTAGGAAAGTTTGTTGTCACTGTACAA
TGGGTTTATGCATGTGTTGAGAAGTGGATGAAGGCAGATGAGAAACTTTTCGAATTGACA
AAAGAGAGTACTCCTCCGATTGGACGTCCTCTGGGTTCAAAATACGTGAACGATTTGGCT
AACATGGATACAATCGGTAAAGCAGCATTAGCAGATATGAACAACGAAGTTGATGAAGCA
CTTTCCGATGAAGATGAAGACGAAGGGGATGATGATGATGATGGAAACAACGAAGAAAAT
GATCTTGATGATGATGATGACGATGATGATAATGAGAAGAGTGGAGAAAATGCGAAAGAG
GAGGAAGACGGAACCGTAAACGCAGATGAAGGTGGAGAACGAGAGCCTGTTGAAGAGAAG
CAAAACAAGGAGTCAGGTAATAGAGGTCAAAAGAGGAAGCATTGCCCAGAGATGGAGGAT
GAAGAAGAAGTATGTTACATTTTTCATTATCCGCCTTACGCTATCACACAAATTTACACA
TAAAAAACTTACACACATAATTACATTCATTTGGTTTAGAATTATTTTCCGTTAACTTCG
AGAACCCATATTATGTTATGCTATGTTCACAGGAATCAAGTTCGGAAGATGATGACGATG
AAACACCGATGTCATATAAAGCTCTCTTTGTCCAAATCTCGCAAGGAAGGAAGAATCATT
CCACAAACAGATGACGACGCTGTGTTCGATGTGGACGATGAGAAAGGCCACATTCCATCT
AACAGCATGAATGGTGATGACGACGATGGTGATGATGAGGATAATGAAGATGAAGATCAG
CCAGAATCTGATGATGACGACGAATTTGAAGACATGGCCGCTCTCATCGAACGTCAAATA
AGTGAGGCTGCTGACGAGAAGGAAGAAGACAATGAGATGGAATCG
>s1129 Cbre_Contig188 + [1:16384]  ( 118599 - 121166 ) s1129 + 1:665  ( 1 - 665 ) N   3413.45
ATGGAAATTCGTTTCGAGGAAAACGAAACTGAATGCACTGCTGGTCTCAAGAAGGCAAGT
GAAGGAAGTTTTGTATTGGAAGATGCTGTACTTTTGGAATTTAAAATTAATGGAAAGGTA
GCAGGAAAGATAAAAACACCATCTGAAGGTGTTGTTACATTTGCAAGAGGACTGAAGCCA
GGAGCTGTTTTGATTAAGGGTCAAGTGATTGCGACGATTTCAGAATGCAAACATGAAATT
GTGATTAAAGACATGTGTGGAACTTGTGGAAAAGATCTGCGTGAAAAAGGTGGAAGAGCT
GGGCAACGGAAGGAACAATCAACAGCGAATGTATCCATGATTCATCATGTTCCAGAGCTG
ATTGTATCCGATTCGCTAGCGCAACAAATTGGTTCAGCCGACGAAACCAATCTCGTCTCG
AATCGGAAGCTCGTACTTCTGGTGGATCTTGATCAAACGATTATTCATACTTCCGATAAA
CCAATGTCAGAAGATAGTGAAAAACATAAAGATATTACGAGATACGGACTCAATCACCGT
AAATATATCACTAAACTTCGACCGCATACAACAGAGTTTCTGAATAAAATGGCCACAATG
TACGAAATGCACATTGTGACGTACGGACAACGCCAGTATGCTCATAAAATCGCCCAAATT
CTAGACCCAGAAGCCCGTCTTTTTGGACAACGGATTTTGTCTCGTGATGAGCTTTTCTCA
GCCCAACATAAAACAAGAAATTTGAAGGCTCTTTTCCCATGCGGAGATAATCTCGTTGTC
ATTATTGATGATCGAGCGGATGTATGGATGTATTCAGATGCCCTCATTCAAATCAAGCCT
TATCGTTTCTTCAAAGAAGTTGGCGATATCAATGCACCCCAAAACTCAAAGGAGCAAATG
CCAGTTCAAATTGAAGACGATGCTCATGAAGACAAAGTTTTGGAAGAAATCGAAAGAGTT
CTCACCAATATTCATGACAAATATTATGAAAAATACGATTTGCAAGGGTCGGATCAATGT
CTTCTCGATGTCAAGGAAGTGATCAAAGAAGAGCGTCGCAAGGTTCTGGATGGCTGTGTC
ATTGTGTTTTCTGGAATTGTTCCAACTGGTGAAAAACTTGAAAGAACTGATATCTATCGG
CTATGCCAACAGTTTGGGGCCACAATTCTACCTGAAGTCACAGACCAAGTCACTCATATT
GTTGGAGCTAGATATGGAACTCAGAAAATTCATCAAGCTCTCCGTCTAGGAAAGTTTGTT
GTCACTGTACAATGGGTTTATGCATGTGTTGAGAAGTGGATGAAGGCAGATGAGAAACTT
TTCGAATTGACAAAAGAGAGTACTCCTCCGATTGGACGTCCTCTGGGTTCAAAATACGTG
AACGATTTGGCTAACATGGATACAATCGGTAAAGCAGCATTAGCAGATATGAACAACGAA
GTTGATGAAGCACTTTCCGATGAAGATGAAGACGAAGGGGATGATGATGATGATGGAAAC
AACGAAGAAAATGATCTTGATGATGATGATGACGATGATGATAATGAGAAGAGTGGAGAA
AATGCGAAAGAGGAGGAAGACGGAACCGTAAACGCAGATGAAGGTGGAGAACGAGAGCCT
GTTGAAGAGAAGCAAAACAAGGAGTCAGGTAATAGAGGTCAAAAGAGGAAGCATTGCCCA
GAGATGGAGGATGAAGAAGAAGAATCAAGTTCGGAAGATGATGACGATGAAACACCGATG
TCATATAAAGCTCTCTTGTCCAAATCTCGCAAGGAAGGAAGAATCATTCCACAAACAGAT
GACGACGCTGTGTTCGATGTGGACGATGAGAAAGGCCACATTCCATCTAACAGCATGAAT
GGTGATGACGACGATGGTGATGATGAGGATAATGAAGATGAAGATCAGCCAGAATCTGAT
GATGACGACGAATTTGAAGACATGGCCGCTCTCATCGAACGTCAAATAAGTGAGGCTGCT
GACGAGAAGGAAGAAGACAATGAGATGGAATCG
>s1129 Cbre_Contig166 + [1:16384]  ( 17724 - 20268 ) s1129 + 1:665  ( 1 - 665 ) N   3171.22
ATGGAAATTCGTTTCGAGGAAAACGAAACTGAATGCACTGCTGGTCTCAAGAAGGCAAGT
GAAGGAAGTTTTGTATTGGAAGATGCCGTACTTTTGGAATTTAAAATTAATGGAAAGGTA
GCAGGAAAGATAAAAACGCCATGTGAAGGTGTTGTTACATTTGCAAGAGGACTGAAGCCA
GGAGCTGTTTTGATTAAGGGTCAAGTGATTGCGACGATTTCAGAATGCAAACATGAAATT
GTGATTAAAGACATGTGTGGAACTTGTGGAAAAGATCTGCGTGAAAAAGGTGGAAGAGCA
GGACAACGGAAGGAACAATCAACAGCGAATGTATCGATGATTCATCATGTTCCAGAGCTG
ATTGTATCCGATTCGCTAGCGCAACAAATTGGTTCAGCCGACGAAACCAATCTCGTCTCG
AATCGGAAGCTCGTACTTCTCGTGGATCTTGATCAAACGATTATTCATACTTCCGATAAA
CCAATGTCAGAAGATAGTGAAAAACATAAAGATATTACGAGATACGGACTCAATCACCGT
AAATATATCACTAAACTTCGACCGCATACAACAGAGTTTCTGAATAAAATGGCCACAATG
TACGAAATGCACATTGTGACGTACGGACAACGGCAGTATGCTCATAAAATCGCCCAAATT
CTAGACCCAGAAGCCCGTCTTTTTGGACAACGGATTTTGTCTCGTGATGAGCTTTTCTCA
GCCCAACATAAAACAAGAAATTTGAAGGCTCTTTTCCCATGCGGAGATAATCTCGTTGTC
ATTATTGATGATCGAGCGGATGTATGGATGTATTCAGATGCCCTCATTCAAATCAAGCCT
TATCGTTTCTTCAAAGAAGTTGGCGATATCAATGCACCCCAAAACTCAAAAGAGCAAATG
CCAGTTCAAATTGAAGACGATGCTCATGAAGACAAAGTTTTGGAAGAAATCGAAAGAGTT
CTCACCAATATTCATGACAAATATTATGAAAAATACGATTTGAAAGGGTCGGATCAATGT
CTTCTCGATGTCAAGGAAGTGATCAAAGAAGAGCGTCGCAAGGTTCTGGATGGCTGTGTC
ATTGTGTTTTCTGGAATTGTTCCAACTGGTGAAAAGCTCGAAAGAACTGATATCTATCGG
CTATGCCAACAGTTTGGGGCCACAATTCTACCTGAAGTCACAGACCAAGTCACTCATATT
GTTGGAGCTAGATATGGAACTCAGAAAATTCATCAAGCTCTCCGTCTAGGAAAGTTTGTT
GTCACTGTACAATGGGTTTATGCCTGTGTTGAGAAGTGGATGAAGGCAGATGAGAAACTT
TTCGAATTGACAAAAGAGAGTACTCCTCCGATTGGACGTCCTCTGGGTTCAAAATACGTG
AACGATTTGGCTAACATGGATACAATCGGTAAAGCAGCATTAGCAGATATGAACAACGAA
GTTGATGAAGCACTTTCCGATGAAGATGAAGACGAAGGGGATGATGATGATGATGGAAAC
AACGAAGAAAATGATCTTGATGACGATGATGACGATGATAATAATGAGAAGAGTGGAGAA
AATGCGAAAGAGGAGGAAGACGGAACCGTAAACGCAGATGAAAGTGGAGAACGAGAGCCT
GTTGAAGAGAAGCCTAACAAGGAGTCAGGTAATAGAGGTCAAAAGAGGAAGCATTGCCCA
GAGATGGAGGATGAAGAAGAAGAATCAAGTTCGGAAGATGATGACGATGAAACACCAATG
TCATATAAAGCTCTCTTGTCCCAATCTCGCAAGGAAGGAAGAATCATTCCACAAACCGAT
GACGACGCTGTGTTCGATGTAGACGATGAGAAAGGCCACATTCCATCTAACAGCATGAAT
GATGATGACGACGATGGTGATGATGAGGATAATGAAGATGAAGATCAGCCAGAATCTGAT
GATGACGACGAATTTGAAGACATGGCCGCTCTCATCGAACGTCAAATAAGTGAGGCTGCT
GACGAGAAGGAAGAAGACAATGAGATGGAATCG
>CBN08980 Cbre_Contig12 + [1:16384]  ( 115572 - 119579 ) CBN08980 + 1:751  ( 1 - 751 ) N   3909.81
ATGTCAGAAGCATCACCACCAGCTCCTGCAGCGCCTGATCCTTCAAATCCATCTACCTCT
TCTGGTGCTTCGAATGGAGTTGGAGGACCTTCCCCTGCTTCGGCGGCAACTAAAATGAGT
CTTTTGGCAAAGTTAACAAAACGGAGAAATCAAGTACATACAACGGAAGATCAACAACAG
CAAAACGATTTCAGACAGAAACATATGCCAAATGGGAACTCTAACACAGCAGCACCTCCA
GCTCCAGCCCCACCTGAACCTGGGAATTCAGGTCCTTCTGGTGGTGGAGGAGCAGTATCA
CAAGACGGAACATCTACAGCTGCAATACTACCACCGCCACCTCCGAGAGAAGGACGTTGG
AAGAGATTTAAGAAATTCATGAAGAATTATACACAAGATCCTTCGACAGACTGGTTTTAT
TATTGGACATGTGTGGTCTCATTTGCATTTGTCTACAATCTATTATTCGTAATTGCTCGT
CAAGTATTCAATGATTTAATTGGTCCATCATCTCAATCTTTATGCCGATTGTACAATGAA
ACGCTGAATAGTACAACTCTCGTCGAATGTGCAGATAACATGTTAAGAAATATGAAGGAG
ATGCCAACAACTGAATTGTATCCGGATCTAGGATGGTCAAGATATTGGCAAATTCGATTA
GCATGGATATGTGCAGATATTTTAATGGATCTCATTTATGTAATTGATACATTTCTGAAC
ATGCGAATGGGTTATATGGATCAAGGACTCGTTGTTCGAGATGCTGAAAAAGTAACAAAA
ATGTATTGGGCAAGCAAACTTTACCGTTGGGATTTCCTCAGTTTGGTTCCATTGGATTAC
CTGATGGGATGGCCGATTCCCATTAAAGACTTTCGTGGTTTACCAGTTGTTCGAATCAAT
CGATTGATTCGATTCAGAAGAGCTCGAGATTGTTTAGAAAGGACTGAAACGAGAAGTTCA
ATGCCGAATGCATTTCGAGTTGTGGTTGTCGTTTGTTACATTGTTATCATTATTCATTGG
AATGCTTGTCTTTATTTTTGGATTTCCGAATTCATTGGATTAGGAACAGACACTTGGGTT
TATGGTAATCTGAATAAGCAGAGCTTGCCAGATGACATTGATGACACTCTTCTCCGTCGC
TACGTCTACAGTTTCTATTGGTCCACTCTGATTCTGACGACAATTGGAGAAGTACCAAGT
CCTGTGAGAAACATTGAATACGTTTTTGTCACTTTGGATTTGATGTGCGGTGTCTTGATT
TTCGCTACAATTGTCGGTAATGTCGGAAGTATGATTTCAAATATGAGTGCAGCAAGAACT
GAGTTTCAAAACAAAATGGATGGTATCAAACAGTATATGGAACTGCGAAAAGTCAGCAAA
CAGCTCGAAATCCGTGTAATCAAATGGTTCGATTACCTCTGGACTAACAAACAATCTCTG
AGTGATCAACAAGTTCTGAAAGTGCTTCCAGACAAACTTCAGGCGGAAATCGCTATGCAA
GTTCATTTTGAGACACTTAGGAAAGTCAGAATCTTTCAGGATTGTGAAGCTGGACTTCTG
GCGGAGTTAGTGTTGAAACTACAACTTCAAGTGTTTTCTCCGGGAGATTTCATTTGTAAA
AAAGGAGATATCGGTCGAGAGATGTACATTGTAAAACGTGGACGTCTTCAAGTTGTCGAT
GACGACGGAAAGAAAGTTTTTGTGACACTTCAAGAGGGATCCGTATTTGGAGAGCTTAGT
ATTCTGAATATCGCCGGCAGTAAAAACGGAAATCGTCGAACTGCAAATGTTCGTTCTGTC
GGATATACGGATTTATTCGTTTTGAGCAAAACAGATTTATGGAATGCGTTGAGAGAATAT
CCGGATGCAAGAAAACTGCTTCTTGCGAAAGGAAGAGAAATTCTGAAGAAAGATAATCTG
TTGGATGAGAACGCTCCGGAAGAACAAAAGACAGTGGAGGAGATTGCTGAACACTTGAAT
AATGCTGTCAAAGTACTACAAACAAGAATGGCAAGGTTGATTGTGGAGCACGCGAGCACT
GAAGGAAAACTAATGAAAAGAATTGAAATGCTCGAAAAACATCTTAGCCGATACAAAGCA
ATGGCACGACGTCAAAAAACTATCCACGGAATGTCAATTGACGGTGGTGATATGTCATCT
GAAGGTGTTGAAGAACGTGTTCGTCCTCCACGTCTTCGTCAAACAAAAACAATAGATATA
CCAACGGGATCTGAAGATGAATCATTGCTCAAA
