# Supplementary material for: Expanding the view on the evolution of the nematode dauer signalling pathways: refinement through gene gain and pathway co-option
Source: BMC Genomics. 2016 Jun 27;17:476. doi: 10.1186/s12864-016-2770-7 (PMC4924289; doi:10.1186/s12864-016-2770-7)
Supplement: Additional file 5: — Gene models in fasta format. (TGZ 545 kb) [file 12864_2016_2770_MOESM5_ESM.tgz › c_briggsae-PRJNA10731-WS246-sequences.fa]

>CBG10815 I + [1:13312]  ( 6550592 - 6552303 ) CBG10815 + 1:522  ( 1 - 522 ) N   2741.23
ATGGCGACGACACCTTCAACTCCAAGTGCAGGCGTGGCGCACAATCTCATGGAACAGGGA
TGGTTTTGGGGAGACGCCGATCGATCAACGGTTTCTCAAGCACTATCTGATCAGCCCGAT
GGATCGTTTGTTGTCAGAAACGCCAGCCAACCCGGCGATTACACACTTTCGGTCAAATAC
AATAATCAAGTGAAGCTTCTTCGTATTGCCGTCAAGGATGGAAAATGCGGATTCAACACA
GACCAGCTGACGCATGATTCAGTTATCAAGCTTATCGAGTTTCACAGAAACATTTCGCTT
AATGTATTCAACGATTCATTGGATGTTCGCCTCTTATACCCCGTTTCTGTTCGTCGAAAT
TCTCAAAATGGAAAGCCATTGTTCAAGAAAGGACATCTTCAGCAAAGATTGATTCTAAAT
GCAAGGAACGATACAGAATGGCGAGAACGGCTGGAATTAGAGAATCTGCGAGCAGTTCAT
TTGGCATTTGAGAGAGGAGCTAAGCTCTATGATTCTGCTCATCAGGAAATGGAAAAAGCA
GAGACATTGTACCATGCACTGACTCAGTCCATTCGAGACAATGAGGTCAAATTGGAAAAG
TTGCAAACTGTTCTGGAAACAGAATCTGTGGTGGTGAACGAGAGTGCAGCCTCATTATCG
CATAGTGAAATGCTCAAAAATGTATTTGTTAATAACAAAACGTTTCTGGAAGAGAGTATC
AGACGAATCCAAGCCGAGCTTGAATCTTCAACAGAAAAGAAAAAGACGCTCTCTGGGATT
TTGGTTGAAATCTCAACAAAAAAAGAAAACTGGAAAGCACGACTGTACAAATTGATGGAA
CTTCGTGGCGCAGTTTACGATCAAATCGATCCATCGTTGAGTCACAAAATGGGATCGATT
TTGGATGCTGGAGCAGAGTTGATCAACAGTGAGCCAACCAAAGTGACACAGCTTTTGGTA
GACATGGAATTGAAATGGACACCAGCACAATTCCTCATGTGTGGAGCATCGAAAGAGAAC
GCTGCAAACGCACTCATTCATGCCCGCTATCGAATTGCACAACTTGATAAGGCTGTTGGA
CTGAAACGGGAACCCATGGATGGAATCTTCCTCATCCGTGCTTCAGCATCTCAGTCGGAT
AAACTAGTGTTGAGCGTTCTGTATGGTGAACGTGTCTCTCATTGTCTCATTGAACAAAAC
GAGGAAGGCTGGGGATTCGAACACAGCAACGTCTACTTGACCACTATTGCTGACTTTGTT
CGATACTACTCTCACTTCAGCCTGGAAACACACGCAGACGCCATCAAGACCACTCTCAAA
ATGCCTGCGTTTGATCCGGTTACTAAAGACACTTCTAGACCGTTGCGCAACGGACCAGGA
CAGATTTTCACAGCACTTCCGATATCAACAAAATATATGGAGAAGGCACTTCTTAGTGAC
GACCCTACCAAGTCACCAGTGTCTCCAGAGCCAAGACCCGATTTGTGGAATTCCAGCTCA
CCCGACAACAGATCGACAGACTCTCGACTCGTTCGTCCGACGAGTTTCCCTGAAACCATT
CCAGAA
>CBG02868 II - [1:35840]  ( 8372208 - 8368336 ) CBG02868 + 1:1159  ( 1 - 1159 ) N   6103.11
ATGTCGATGGGACGTAGTTCTTCGACCACGTTCCGAAATCGAACTGCGAGCCATGGATCC
CGCAGTCTGGGTTCTGCAGAAACAGCGAGGATCCCTCGAAAACTTTCTTCGCAGCTGTCA
CATACACATGCGAACATCCTTCATCCACAGTTGCAGACAATGATGGAGCAGTGGCAAATG
CGAGAACGACCGTCTTTGGAAACTGAAAATGGCAAAGGATCCTTGCTTCTATCGTCCGAA
GGAGTGGCTGATATGATTGTATTGTCTTCTTTCGGAGAAGTGATCAGCGTCGTTTTTCCA
TGGTTCCTTGCAAATGTTCGAACCAGTTTTGACATCAAACTTTCGGAATTCAAACACCAA
TTGTTCGAACAAATCGGTCCAATGAAATGGGGAAAACACTCTACACAACCTCAGGATTAC
GCTTTCAGACAGTTGAATAACTTCGGGGAAATCGAAGTTATATTTAATGATGATCAGCAA
CTATCTTGTCTTGAACTACATGGAACATTTCCTATGCTCTTTCTTTTTGAACCTGATGGA
TTCAACAGAGACAAAGAACTGATGTGCGATATAAGTCATTGTCTTGGGTATTCGCTTGAT
AAGCTAGAGGAGAGTATCGACGAAGAACTTCGTCAATTTCGTGCTTCATTGTGGACTCAA
ACCAAGAAGACTTGTTTTGAACGTGGAGTGGATGGTGTTGATCACTACGCGTTTCCCGAA
GAGCAGTATTTCTGTGTGGGTGAAAAATGCCCAACGGATTTGGAGTCAAAAGTCAAAGCT
GCAAAGTTGGATTATCAATTGTTCTGGACTAAACGAAAATCGGAAGCCAATGAAGTTTGG
GAGAAAATGTACAAAATTACAATCGATTTTGATCCTGAATTCAATCCACAATCCCTCATG
AGAATGTTTGTTAAAGAACTTCAATGTATGAATTTATTTGATCCTGAAGATCCACCAGAT
GAAGAATGGATTCTACAATTGGCAGGGCGAACAAGTTTTGTGACTCGTCCAGAAATTTCA
CTTGTTTCTTACGATGGGATTCGCTCTGAGCTAGAAAGCTACCGATGTCCGGGATTCGTT
GTTCGTCGAAAATCATTAGTTCTTAAGGACTACGTACGCCCGAAACCACTCTATGAACCT
CATTATGTGCGAGTTCATGAAAGAAAAATGGCCCTGGATGTGTTGAGTGTTTCTATTGGA
ACCGAAGTAAAACATAGTGGGAACAGTGACAAAGTGTGGACAGACTTTCGACCTACAGCC
TCCCTGGAGCAAATAACTCTTTGGGACCTTGATTCTAATCTTATGATTCGACCAGTAAAC
GTAACTGGACTTCCGTTCACTGCCTCCCATGATATTTATTTGGGAATGGAATTCAAGGTC
TACGTCGGAACATTGACCCTGGCCACAATCAAAATTCCTAGAGTCCCTACGACAAAATTG
GTCTGGAAAAGAGAATTTTTCACATTCGACTTGTACATGAAGGATATGCCACCATCAGCT
ATATTAAGTGTTCGAGTCTATTCAATGAAGACTACAAAAATGAAAGAAGAAATTGAACTC
GGATGGGTGAACATTTCTCTCAGCGACTGGCGAGATGAACTACGGCAAGGACAGATAAAA
CTGAACCTCTGGGGGCCAGAACCGTCAGCGAACAGAAGTAGAATTGGTCACAATGGTGCG
AAAATAGGAACATCGTTGTCAGTAACCGTTGAAATATCCAGTCATGGTCGACGAGTGAAA
ATGCCAAATGAAGCGCAATACAAGTATCTTGTGGATCATCGAATAAGTTGGTCAGACACT
GTAGAAATTGTTGGCGACGATTACGAGGCATGTATTGGAGATCCAGGATATAAGAAGCTG
CAGGATTTGGTGAAAAAACATGAATCTGGAGTGATTCTAGACGATTCTGAGCAACGACAT
GTTTGGTCGTGGAGAAACTATATTCAGAAGCAGGAACCTGACTTGTTGGTTGTTCTTTCT
GAACTAAGAATCGTGTGGACAGATCGTGAAAACTTTTCGGAACTCTATGTGATGCTTGAG
ACATGGAAGGCTCCAAGTGTGGCTGCTGCATTGACTCTACTTGGAAAACGATGTACTGAT
CGAGTGATTCGAAAGTTCGCTGTTAACAAGTTGAATGATCAACTCAGCCAGTTCAATGTT
CATCTCTTCCTTCTCCCACTCATTCAGGCATTGAAATACGAACCACGTGCTTATTCAGAA
GTTGGAATGATGTTGTTGACACGAGCACTCAGCAGTTACCGTATCGGACATAGACTATTT
TGGCTGCTTCGTTCAGAAATTTGTCGATTGAAAGACTGTGCAACAAATAACGAGGAATAC
CGGCGTATCTCTCTTCTGATGGAGGCATACCTACGTGGAAATGAGGAGCATATTAAGGGT
ATCATCCGTCAAGTCGACATGGTTGACGAACTTACTCGTATCAGTTCACTCGTGAAAGGA
CTATCCAAAGAAGCGGCCCGGGAAAAACTCCGTGATCAGCTGAGAACAATCAGTCACAAA
ATGGAAAGCATCGATTCTCCATTGGATCCAGTTTACAAATTTGGGGAAATGGTAATCGAA
AAAGCTATCGTTTTGGGAAGTGCCAAGCAACCACTACGACTTGTTTGGAAAAATAAGAAT
CCTAAGAGTGACCTTCATCTTCCCTTCTGCGAAGTGATCTTCAAGAATGGAGATGATCTC
AGACAGGATATGCTCGTTTTGCAAGTACTAGAAGTAATGGACACAATTTGGAAGGCGGCT
AACATAGACTGTTGTTTGAGTCCATACGGTGTTTTGCCAATGGGGGAAATGATTGGAATT
ATCGAGGTCGTGCCAAACTGCAAAACCATTTTTGAAATCCAACACAAAGCTGGCCTAGTG
AATACAGCCGCTCGAAGTGTTGACTCCAATTTTATGAACAAATGGATTCGGAAACAGTGT
GGATTTGTAGATGAAAAGAAGAAATACAAAAAAGGTGGTGGTCCAACTGTTGACTCTGCA
CAAGCGACCAAGAAATACTTTGAAAGTGTAGATCGATTCCTGTATTCATGTGTTGGATAC
TCTGTTGCCACTTATATCATGGGTATCAAGGATCGACACAGTGATAATTTGATGTTGACT
GAAGACGGAAAATATTTCCATATCGATTTCGGACACATTCTTGGACACGGAAAAACAAAA
TTAGGAATTCAGAGAGATCGTCAGCCATTCATTCTCACCGAACAATTTTTGACGATTATT
CGATCTGGAAAGCCGGTCGACGGGAATTCACACGAAATTCAAAAATTCAAGACACTCTGT
CTCGAAGCCTACGAAGTCATGTGGAACAATCTAAAATACAAATTTCAGAAAACGCTATGC
TGTAAAGGCGAAACAAAGGAGAAGGCGAGGAAGTTCTTCGCTGGAGTCTACGAAGAAGCA
TTCAATGGATCATGGTCCACCAAAACTAATTGGCTGTTCCATGCCATGAAACACTAC
>CBG09565 V - [1:13312]  ( 10774247 - 10770446 ) CBG09565 + 1:605  ( 1 - 605 ) N   2366.68
ATGTCGATGACAAGCTTGACCACGAAATCAAGAAAACCTGAAGATGTTGTCATTGAAGGC
TGGCTTCACAAACGAGGAGAACATGTCAAAAATTGGCGACCCAGGTACTTCATCATCTTC
AAGGATGGAGCTCTTCTTGGATTTCGATCAAAACCAAAGGATTCTGTGCCCTATCCAGGC
CTCAACGACTTCATGATCAAAGAAGCCGCGACCATGACATTCGAGAAGCCCCGTCCGAAC
ATGTTCATGGTTCGATGTCTTCAATGGACGACTGTCATCGAACGAACATTTTACGCAGAT
TCACCCGAGTCTCGTGCAAAATGGATAAAAGCAATTGAAGACATTTCAAAAAGGTACAAG
GATAGCCAAGACGCTCCTGTAGAACATATGGATACTAATCCACCAACAATAGACGAGGAT
GGTGAATATGCGGGAGCAGCACATGCCATCATGGGACAGCCATCTGCTGGCCCAAACCAC
TCCGACATAGATTTCAGAGCATCGATGATCAGCATTGCGGATACAAGTGATGCTGCGAAA
CGAGACAAAATTACAATGGAGGATTTCGACTTCCTGAAAGTTCTCGGCAAGGGAACCTTT
GGAAAAGTGATTCTTTGCAAGGAAAAGCGAGAGCAGAAGCTATACGCTATCAAAATTCTC
AAGAAGGAAGTGATCATTGCTCGTGAAGAAGTAGCTCACACAATGACAGAAAACCGAGTT
CTTCAACGATGCAAGCATCCTTTCCTTACGGAGCTGAGATACTCATTCCAAACAGATGAT
CGTCTCTGCTTTGTGATGGAGTTTGCTATTGGCGGAGACCTCTATTACCACCTGAACAAG
GAGGTGCAGATGAACAAAGAAGGATTCTCGGAACCCCGCGCTCGTTTCTATGGAGCCGAG
ATTGTTCTTGCTCTCGGTTATCTTCATGCTAATAACATTGTCTATCGCGACTTGAAGGTT
CGGAACAGCTTTTTTGATAGGTTAGAATTATGTAGATCTAAGAAAATCAGATATTCACTG
GAAAATTTGCTTCTCGACAAGGACGGACACATCAAAATTGCCGATTTTGGATTGTGCAAA
GAAGAAATCAAGTTTGGAGATAAGACCAGCACCTTCTGTGGAACTCCAGAATACCTTGCT
CCAGAGGTTCTCGAAGACAATGATTACGGACGATGTGTTGATTGGTGGGGAGTCGGAGTG
GTGATGTACGAAATGATGTGCGGACGCCTTCCATTCTACTCCAAAGACCACAACAAACTG
TTCGAGCTCATCATGGTCGGTGACCTGCGATTCCCAAGCAAGTTGAGCCAGGAGGCAAAG
TTGCTTCTTCAAGGACTTCTTGTCAAAGATCCAGCTAAGAGAACAGGAGGAGGATCAGAA
GATGCTATGGAAATCTGCAGACAAGATTTCTTCAAGTCTGTCGATTGGGAGGCAATGTAC
CGCAAGGAGATTGAGCCACCATACAAGCCGAATGTTAATTCGGAAACGGACACTAGCTAC
TTCGATAACGAGTTCACTTCACAACCCGTTCAACTGACACCTCCTCACAAGAGTGGCCAT
CTACCAACTGTTGACGAGCAGGAAGAAATGCAGTCCAATTTCACCCAGTTTTCATTCCAT
AACATTGTGGGGAGTATCAATCGAATATATGAAGCCAGTGAAGAGGACGAGAGGATGGCT
GAA
>CBG07410 X + [1:13312]  ( 19329881 - 19331683 ) CBG07410 + 1:182  ( 1 - 182 ) N   1043.57
ATGTCCAACGGCAACGCTAATGATCCCGCATATAAATTGGAGTATAACGACATCTCGCTC
AATGAATTGTTCGCCGACGATAAGATGCGACGGATGGTAGTAGATCTTCAACGGCATTGG
CTCACTGAATACCACCAATCCCGCCAAAAGTGTCTCGAAGATCTCACTAAAATGCTACAT
GAAGAGTTTCGTTCGGATATGGACAAAGTTCGTCAAGACTTGATGACCCAATTCAAGCAG
GAACTCGAAGCAACAAAAGTTGATTTGGAACAGAAGCACGAAGAGATACTGCAGCAGGAG
ATTGCAAAGCTAGTTGAGAAGCAGAAAAAGGAACTGGCGTCTGCCAAGAAGAAGCAGTGG
TGCTGGAACTGTGATAAAGAAGCGATGTATCATTGCTGCTGGAACACCGCGTACTGCAGC
GTGAATTGTCAGCAGACCCATTGGCAAAATCATCGCAAATTCTGTCGCAGAAAGAAACCA
AGTAATGGAGCCCCCGCTCGTGCCGCAGCTCCTGCCGCCGTCGTATCCTCCAATGAAAAT
ATGGAA
>CBG01651 IV - [1:13312]  ( 10956685 - 10953451 ) CBG01651 + 1:665  ( 1 - 665 ) N   3507.79
ATGCATCACTTTCTGTTCTGGCTTTTTGCCTTCGCCGGGGTCTCAACGTTTGATCATGAT
CTCCAAGGACGTACCAACACATTCATAAAGGAAAGGTTGATTCCAGTTTTGAGGGAACGA
AATGTCAGAAACACCAACTTCAATCGGATCAAAATCTGCTTATGCTCATCGGATGCTGGT
TGTACTGCCAGAACAAAAGGATATATCCCAAATATCGGGGATGGATTGAATGCATCAGAG
AAAGCGTTGTACAAGAATGCTTGTTATACGGATGGAAACTGCTATCAGAATCAACAGACA
GGATCACACCATGATTTCGGATGCATTGATTCGAGTTCGAAAACAGATGAAACTGATTTC
CATAATACTGCATCACAAGTATGCTTGAATATCACAACTGGAGACCGCAGGAGCTCCTGG
GTTTGCTGTGACGACACTAACTTTTGCTCGAATCAAACTATGATAGTGCTGCCCGACTCA
TCACCAGTAGCTCTGGGATCCTTAAAATTCATTACAATTGCTGTGGTGGTTGTATTCGTT
GTGATAGCTGCAATCATTATCGTCTCCAATAGAGGATGGTTCGTTGAATACGCGAGAACA
CAGGTCCCTATGTTGGTGAAAGAAGAGAAGCTGAACAAGGTCAACGACATAGAAACCAAC
AACCACTACCAGTCATCAGAAAGCTTCTCTTGTGATGCACCAAGTACCGTACTCACGACA
CTTCCTGGCTTCCCAGACCCTTTCAAAATGTTGCCAATGGCTTTCCAAGATATGTTGAGT
TTCCTTGGAGGATCAAGTGGGACTGGAAATTGTGAAATTGAGCTAGCGCCAGCTAGTTTT
GCGAAAAAGATTATGATTGAAAACCAAGTTGGATTCGGACGTTTCGGAGTTGTTTACCGT
GCAACTTACAAGCATGAGAGTGTTGCTATAAAAGTATTCAATGAAAGCAACGAGTCATCA
TTTGCCACCGAATTGCACATTCTTAATAACAAGCTCAATCATCCACAAGTACTTCGACTG
ATTGGAGACGATAGAACTGATCATTTGCTGGGAGTTCGCACTTGGATTGTCACCGAATTC
CACGAGAAAGGATCGCTTCATGAGTTCTTGGATCGGAATACAATTGATATGGAGAGATAC
TTCAATCTCATGTATTCCGCGGCAGCCGGTCTCAGCTATCTTCATGACACTGCTCCTGGA
AAATCTACTGAGGAATACAAGCCAGAGATCGCTCATAGGGATATCAAAACCCGGAACATT
CTTGTCAAGAATGACTTCACTTGTGTTTGGGCTGATTTTGGACTGGCTCTTGCCAAACCA
GCTAATGGTGCAAAACTTCCGGAAAATATTGTAAAGAACTACAAGTGTGGAACTGTGCGC
TACCTCGCACCAGAGATTCTCAATTCGACAATGCAATCATCAGAATTTGAGAGCTACAAG
ATGGCGGATATGTATTCGTTTGCATTGGTGATGTGGGAAACACTCTGTAGAGTTGAGCAT
GAGGGAATCACTCCGAAAGATCCAAGCTCAGTGCTTCCTTACGGTGAATACACTCCAAGA
GATCCAACCGACGCTCAAATGATTGATGTGGTTTATAAGAGAAAGTTGCGACCAACCGTT
GATCAATTATGGACCAAGAACAAGGACTACAAAGGAATAATGGATATCATCTCAATTGGA
TGGAGTAACAACCCAACTGCTCGTTATACGGCCAATAGTCTTCAAACCAAGCTCTTCTAT
CGTAAGAAGGATTTCACTGCGAAGAATGAGGCATTGAAAAAGAAGATGGCAATGCTTGCC
GCACAAGCACCATTCCCACCACCACCACCAGCTCCGCAACCGACTGTTTCACAACCATAC
ACGAACCAGAATGAAGAGTCAATTCCAATGGGTACAATTCGTACCAATAACAGAGTCCGA
GATTCCGTGGAGCAGCCTATCATCAACAAATTTGGAGTCGTCGACGAAACACAAGAAGCT
CTGATTCCACTTGTC
>CBG23280 V - [1:24576]  ( 9297511 - 9290175 ) CBG23280 + 1:1277  ( 1 - 1277 ) N   5531.81
ATGCTTGGTGGTGGGGGAGGAGCTCCTTTGGGGTATTGCTCATTCTGTTGTTTCAAAGTG
TCGCTCGATTCGTCCCGTCCCACCGCTGTCTACAATGTCTTCATACTCATCCAATACTAT
TTTTTGCTCTCAATTCTGGAGACGTCGCAAAAAACTATTGCGGCAAATATTCCAGTTTCC
CTGTTCATCGACTCGTCTATTCGAAATTCAGATGCAATTTTTAATCAAGCCAGAGACGAA
GTTCTTCAGTTTTCTCCAAATGTTACGTTAGAAAATGTGGTCTATAAAAGTGAAACATGC
GGGAGTTTAGAATCAGATACCAAAGATATATTTTCATATTTTACTAATTATCATTCCAAA
AACCATAGAATCACAATGGGACCAACTTGTTCCGGCAATTTTCTTCGTTTCGCCAATCTG
ACTGCTGAAATTCAAACTTTACAAATAAATATTCTAAAAGGATACCCCTATTATCATCCA
ACAATGATCGATATGGTAACCAGGTCACCTCAAAATTTAGCAGAGAACGTTGTTGCAGTA
GTAAGAGGATTCGAATGGGGACAGGTGGGAGTGGTATTCTGTGAAGAATGTTATGCAGAT
GACAAACTTGCCAGCGAAGCATACTTTTCTTATGTTGAAGATATTCTTTTGGACAATAAT
ATTGCAATGAAAGAAATCGTGAAATTGAGAAAAGGGGAATCGAAGGAGAATATTTCTGAA
ATTATCACCATCTTTGAACCATCAGCTAGAGGTAAACTGATAACAAAATACAATATAAGG
AAGGTTAAAATTTCAGTAATTCTTTTGTTTCTTGGAAATACTTTGGAAGAGTATATTCCA
TTCATGGAAGCGATGAGCTTCAATAACTATACCACGGAAGAATACACTCCTGTCATTGTG
ATATCAAAGAATTCGTTGGATTTGGCGTACCCTTGGCAGAATAACATGCCCATGCTCGAG
ATATTTCACAAAACTATCATTGTCCATAATAACTGTTACGAAAAATCGAAACTTTCATCG
TTTCTCTCAAAATATACGTTTTCTTCACTCGACGAAACCTTAATCTCACTTCAAATGTAC
GAAGGATACTACTTGCTCGGTTCCTATCTGTATTCTGCCATAACGAACATAACCCTTTTC
AATTATGTGGCACCTGAAAAAAGTATTGCTTCTATGGATATTCATGGACCATTCGGACCA
ATTTATATCAACAATAATGGACAGAGAGTAGCAGGTTTCGAAGTGATGATAGTGAATAAA
TCGGAACCGATGAGAAACTATACAACAGACCTAGGAACAGTTTCTACCACGAAAAAGTGC
CCTCGTATGGCTTGTCTTCATTTCGTTATCAACTCAACCTCATCACCATCTTATGAACCA
CCTAAAGATGTGCCGTTATGTGGTTTCCATGGAGAGATTTGTGATCAGACTGGTGTGATT
TACGCGATTGGAGTCGTCGGCGCTGTCGTCGCTATTTTTATTGTCTTCTATGTGGCTATT
CGAAAATTGTAAGTCTTTCTTTTGACATTGAAGTAAGAACTCTGAAATTTTTAAGTGACT
AGTACCAGAGGGAGATCCATCAGTAACCCATGGCTTATACCATTTCACGACCTTCGATTT
ATCGATTTAACAACTACAGATGGAAGCCAACAAATGTCAGTGCAAAGTCTCAAGGAGAAG
ATGGCAGAACGGGCACATCTGAAGTCGATTGCTCGTACGAAACTGATTGCTACCGTTGAC
CAAACTTATGTTCTAGTTGATAAATTCGTTGTGAGAGATAAGATTCGATATGAGAAGAGT
GATATCAATTTGCTTTATCAGATGAAGAGTCAAGTACAACATGACAATTTGAATCAGTTC
GTTGGCTTATCTCTTGACAAGAGCTCCCATATCTATGTTATTTGGAACCAGTGTTTTCGC
GGAAGTTTGTACGACCACATTTTCACGAAAGAACGGTCGAGAGATACTGCAACGAACTTC
GAAGGAGCATTTCTTCGTGATATTCTGAAAGGCTTAGACTATTTGCATAACAGCAGTCTG
GAATATCATGGAAATCTAACTCTTCATAATTGTCTTTTGGATTCTCATTGGATCGTTAAA
ATCAGTGGTTTCGGTGTCAATCGTCTTCTTGTCAAATGGAAGGCCAGCGGACAAATATTC
ACAGAAGATCACACGCCAGTCTTAAAATCAGAAGGAATCGAGATAATTGAGCTCAAAGTT
GAAGAAATTCATTATTTTGATCCTTTAATGAAGGCGGTGTGGAAATCTATGAATGGAACG
AAACAAGACAAAGGAATGATATCAGGGGATATGGGAAGAAGAGGTGACATGTACTCGTTT
GGTGTCATTTTGTACGAGATTTGCTTCAAAAAGAAAATGGTTCCACCATTGTTTGATTAT
CCAAAAGGTGAGGAATTTTTTTTTGGAATTCCAGATATTTTAAAATCAAATTTAGGAGAA
GACGAGAGCGTTTTGATTGACGATGAAAACGATGCGATTGCAAGTAAATACCCACTTCCA
CTCGATCTTCCACCTAACCATGACATGCACAACGATCTTATCAAATTGCTGGAAAACTGT
TTTGGAACTAATCGGCCGGACGTGAAGCTTGCCAGGAAAATTATAGATACAGTTCTGAAA
GTGCAAGGATCACTTGTTGACTTGATGATCAAGAACTTGACGGCTTACACCGAAGGTCTG
AGTGAAACGGTCAAACAACGAACTGATCAATTGGAGCAGGAAATGAGGAAGAATGAAGAT
TTATTGAGAGAACTTCTTCCAGCATCTATAGCAGAAGATGTAAAAAGAGGATTAAGACCA
GGAGCAAAATCATATTCACAAGTAACTATTCTATATTCCGATATTGTTGGATTCACTTCT
CTATGTTCTGAAAGTAAACCACTGGAAGTTGTCAACTTATTGTCTGGAATGTACCAGAGA
TTTGATCAAATTATTAGTACGAATGGCGGCTACAAGATGGAAACGATTGGAGATGCGTAT
TGTGTGGCCGCCGGATTACCAGAAGAAAGAGCAATGGAGCATGTCAAGATAATCTGTATG
ATAGCGTTGTATCAAAGAGATTCGTTACATCACTTCGAGATTCCTCATCGAACGGGACAA
TATCTGAACTGTCGATGGGGATTCAATTCAGGAGAAGTTTTTGCTGGAATCATTGGACAA
AGAGCTCCACGCTATGCATGTTTTGGAGAAGCTGTTATGTTGGCTTCCAAAATGGAGAGC
AGTGGAGTAGAAGATCGTATTCAGATGACATTGGTAAGCAAACAGCTCCTGGAAGATCAC
TATCCCTTCTTCAAATGTAGTTTTAGGGGTGGAGTTACAGTTGAAGTAAGTCACATTGTA
AGATTCCAGAAAACCGAATTTAATTTTCAGCCTTTCGGTCATATGCTGACCTATTGGCTG
GAAGGAGTACAAGAAGGAAACACCATAAGAGTTGCAGAATTTGAGGAGTCAACTAATGAA
AACTTGAAGAAAACAGTAGAGGTTGGAGAGTATGGACATGTTGTGAAAGTAGTGTTGAAG
CATTCAACTCCATCTCCAAAGGCCAGTGAACAAAAGAGCCGACAGGAATTGGCAAGAGAG
AAAGTTCTGAAAGAAAAAGAACTAGAAGAGTCACGGCTGAAGCGTCAGCAAACCCTCCAT
GAAGCACTAGAAGAGTATGAAGATGAAGTTGAAATGAACGCTATACTGAAGGATGATGAT
GAGAAACACAGTGCGGGTGATTTGACAAGTATTCTGAGTGTTCCATTAGAAGGTGAAGAT
GGAGAAGAAGAGGAAGAAGGCAGAGCAATTGGACATGGAAGGCTGGATAGTCAAGCTTCA
ACTATTTTTGCGGCGGACGATCCAGCTGAAGAGTCATTGAAGAAATCAGATCCCGATCTT
AAAAAGACAGATCCCGAGCCAGCC
>CBG04512 X - [1:47104]  ( 6385069 - 6361356 ) CBG04512 + 1:758  ( 1 - 758 ) N   3852.52
ATGGGCACAAATGGAGGAGTCATTGCGGCACAGTCGATGGAAATTGAAACAAATGAGAAT
CCGGAGAAGGTCGCTGAGCCCGTCGTTAGACGAAAACGTGTGACTCGCAGGCGCCACCGA
AGGATACACAGCAAAAATAACTGTTTGACACCACCAAACAGCGATGACGACCCTCAGATG
AGCACTCCGGATGATCCGGTCATCCACAGCCCTCCCTCAATTGGTGCCGCACCAGGAATG
AACGGATATCATGGATCTGGGGTGAAACTTGAGGAAGGCTCTGGTGCTTGTGGCTCGCCG
GATGATGGGAACATGGACTCTTCAGAAGAGAGTCGTCGTCGTCAAAAAACTTGCCGAGTA
TGTGGTGATCATGCGACGGGCTACAATTTCAACGTTATCACCTGTGAATCTTGTAAAGCA
TTTTTCAGACGAAATGCTTTACGTCCAAAGGAGTTCAAGTGTCCGTATTCGGAAGATTGT
GAGATTAACTCTGTAAGTCGGCGGTTTTGTCAAAAGTGCCGGTTGCGGAAATGTTTTACT
GTCGGTATGAAAAAAGAGTGGATATTAAACGAGGAACAACTTCGGCGGAGGAAGAACTCC
CGCCTGAACAACAACAGCACCTCGAACAAAAGAGCACAGCCAGGACATCAAATGTCACCA
CAACATCCAGGTCAGCAACAACCACATCAATCACCGGTCCCACACCCAGGAGTCGCTGTT
TATCAACAACCGCAACGTCCGTTGACTATTAACCCTATGGATAATCAGATGATGCACCAT
ATGCAAAACCGACCAAATGTGATGCCCCAGCTCATTAGCCCACCGGGAGCTCAACCATAC
CCATTGACGTCTCCTGTCGGATCCAGTGCTTCCGATTCTCCACCAAACCGAAGTTTGACA
ATGATGCACAACGGCGAGAAGTCTCCAGATGGTTACGATCCAAACATGATGGCTCATCGA
ATTTCGCAAACGTCGCTGAACTGTCGACCAAAAATGGATGACAACGGACAGGTTGTTCTT
ACCGCTGAAGAGTACAAGAATCTTCTCGCTCGAATTCCACAAAATCAGCCAGGACTCATG
AACGAGGAGGAGCCTATCAACAAACGTGCCGCTTACAACTGCAACGGTCACCCAATGCCA
GCGGAGCACACGCCACCATACAGCGCGCCGATGAGCGATATGAGCTTATCTCGTAATAAC
TCGACCTCATCGGGTATGCAACCTCTGAACCACGTGAACGGCGCACCGCATGGTGAGATG
ATTCCAGGCAGCAGTGTGCCAACCCAATCGCACTTTGACATTGCCTCGTTCGGAATGGGA
ATCGTGACAGCGACCGGAGGTGGCGACGCCGCCGAGGAGATGTATCGCAAGATGACCAGC
TTCTACGATCAGTGCATTCAATCGGCTCTCGACAGTCCCGAAAGCCAAGAACCAAAGATG
ATCGAGAACAAGCCAGACTATATGACTCCAAATCACAACTTCCAATACAACGCCGATCCA
TACCATGTAGCAGCGGAAATACAACCACTTGAGCGTAACGTCAACTATCAGCTCAATGCT
ACGGAGCTTAAGGCACTGGATAATGTCCGTGAGGCGTTCTTTGGAATGGATGATCCAATG
GAGCAAGGACGTCAATTGCAGTCGTTCCTCAAGGCCAACAAGTCACCGGCTGACATCATG
AACATCATGGATGTGACCATGAGACGTTTTGTTAAGGTCGCCAAGGGAGTTCCAGCATTC
CGTGAGGTGTCTCAAGAAGGAAAGTTCTCACTTCTCAAGGGAGGCATGATTGAGATGCTC
ACTGTTCGCGGAGTCACTCGCTACGACCCGCACACCAACTCGTTCAAAACTCCAACCATC
AAGGGACAGAACGTTTCAGTCAATGTGGATGACATGTTCGCAAAACTCAATTCGAATGCG
CAGGCGCAGAAAGAAAAATGCTTAGAGTTCTTTGGTTTCTTCGACGAGGAGATCAAGAAG
AATGAACTTGCCGTTTATCTAGTCATGTTGGCTGTTCTCTTCTCTGTACGTATCGATCCA
CCAATGAATGAAAATGACGTTCGCATCGTTACCGACCAACACAATCATTTCATGAGTCTT
CTTAACAGATACTTGGAATCATTGTACGGAGAGCAAGCACGGCGTATATTCGAACGCCTT
CCGAAGGCTTTGGGAATGCTCAATGACATTGCTCGTAACGCTGGAATGTTATTCATGGGT
GCCGTACGTTCTGGAGAAGCCGAGGAGCTGCCAGGAGAATTTTTCAAAATCAAG
>CBG04415 IV - [1:13312]  ( 12059970 - 12054975 ) CBG04415 + 1:486  ( 1 - 486 ) N   2519.59
ATGACCCCGATCGTCCTTCTGTTTCGCTTTCCTTCTCATTTTCTCTCACTCTCGAAAAAT
CGCAAATATTTGAACAAGTCCAAACTTTGTTCAGCCGCGGGAAACGGAGACGAGCGAGAG
TCGTTCTACTGCTCAAAATCGGGTTCTGTCCCTTCTGAATTCCTTTCCCAATACTATTTT
ACCAAAATCGATTTGACAGATTGTTGCCAAAAAAATGACGTCGAGAAAAAAAACGGGAGA
GCGAGAGAGGCATGTAAAACAGTTGGCAACATTTTTCGGCGATCCTTGACCTATCATCCA
TCACTCAACCAAGACTTCAATTGGGCTGTACCCGTGAATCCCATGCTCCCCGCCAAGAAG
TTCTTTTCACAATTCACTAAAAAAAGGACGGAACGCGGTGGAGAGCAGCAAGGGCGCATT
AGTGCGCCACTACCCCAATCAACTATGCCCAGCAAGCATACTGAAGGAATGTCATCCCAC
CAGTGGTGGGATGACATCCCCATGCCCGAGGATACCCCCATGATGACTAGGTCCATCCCA
GGAAGCTCTACAGAACCATCTCCACAGTACGACGAGAATCATTCAGTTGCTTCCGTCATC
AGCCAACCAGGCCCATCAAATCCACCAATGGCACCAATGACTCCGGGACCAGTCGTCATC
ACTTTCGAGCGTCTGAATCTCAATCATTCTCAACCTGAACCTCAACCGGTATTGGAGGAA
CCAGAGTGCTATTGCATCGAAGTCAATAAACCAATGCCTGGTGTCCCACAGAAGCTGGAG
CTACGATCAGATGAAGTCGAAATGGAGGAAGAAGAGCCAGAAGGAGGTGTGACATGGTGC
CACGTCCAAACATTCCAGCTTGGTGTCAAAAAGAAGGCCCAGGCCAAGGAAGTTTTCCAA
ACTTCTCAACCTACATTTACTATAGAAGGAGGGATTACAACAGTTGGAAGTACCTCAAGT
CGGATGCAGCTCACTTGTGGCAATAGTTCCAAAATTCAAGGAATTCATCAGACGTTCGGA
GAAGGAATTCGGATGACCAAAGAAAAAGGAACTGTCTGGCTCACCGTCCTCACAGCAAAA
TGCGTCGTCTTCATTCAAAGTCCGTTCTTCAACCACATAAATGGCAAGCCACTGGATACA
GTCATTCGAGTGCAAAACGAACATGATGAACTTGGAAATCTTCTTCATGAGGATAAGTTG
CCAACCATCAAGCTCTTCGATTCGGAGCTCTACGCAAGTGAATTGAATGCAGCTCGTAGT
GATCCCATCAATCGAATGGAGACAATGGAGGCGTTTTGCAAAACGAGAGTGTCACTCGCA
AAAGGATTCAATGGCGACTATGCCAAGAAAATCTACGATACTCAAAGCTGTTCCACCGCC
ACTTCACAAGTGCCCAAGAAATCGGGTCGCGCTCCTAACACTCCAGAACCAGAGGACCAC
CCACCATCAACTGTCTTT
>s1572 I + [1:24576]  ( 10511609 - 10524275 ) s1572 + 1:535  ( 1 - 535 ) N   2639.65
ATGACTAGGGAACAACATCAACAGCTCCATCAACTCCAACCACTGTCCGCGACGTTCACT
CCGGAGTCTTCGGGTTCCTCTAACTCGTCATTGTCTGAGATTCCGGAAGACGTTATGATG
GAGATGCTGGGAGATCATGGAGCCGCCGAGGCGTCTACATCGACGTCGTCTGTCTCGAGA
TTCGGTGCGGACGCCTTCATGCCGACTCCGGACGACGTGGTAATGAACGATGATCTGGAA
CCGATACCCCGCGATCGGTGCAACACATGGCCGTTGCAAAGGCCCCAATTCGATTCTTCG
CTGATTTCGAAACCAACCATCGAGAAGATCCCAGAAGAAGATCCGGACCTGTTTGGAAGC
AATGAGCAATGTGGACGACTCGGTGGCACATCTACAAACGGATCGATTGCAATGCTGAAT
AATTCGAATGGAGATGCCCTGTTTGGTGGAGATTGCAGAATGCCAGATTCGCCAGAAGAT
GGAAGTTCGAATTCAAAGAAGGCTACCACTAGAAGGAACGCCTGGGGAAATATGTCATAT
GCTGAATTAATCTCCACTGCCATCAACGCTAGTCCAGAGAAACGGTTGACATTGGCTCAA
GTATACGAATGGATGGTCCAGAACGTTCCATACTTCAGAGATAAGGGAGATTCGAACAGT
TCCGCTGGATGGAAGAACTCGATCCGACACAATCTATCACTTCACTCTCGGTTCATGCGC
ATTCAGAATGAGGGAGCCGGAAAGAGTTCGTGGTGGGTCATCAATCCAGAAGCCAAACCA
GGACGGAATCCACGTCGCACTCGTGAGAGATCCAACACCATTGAGGCAACCACAAAGGCT
GCACTCGACAAATCACGTCGTGGAGCCAAAAAGCGGATAGAAAAGCGGGCTCTTATGGGA
TCTGTTCACTCTGGACTCAATGGAAATTCAACAGCTGGATCGATCACATCCATTCAACAC
GATATGTACGATGACGATTCGATGCAATCACCATTCGACTCAATGACTGCATTCCGGTCA
CGTACCCAATCGACCATGTCTGTTCCTGGAAACACGTCCCGGGTCTCTCCAACCAACTGT
GAGCTTTATGACGATCTCGAGTTCCCATCATGGGTTGGAGATACTCCAGCTGTTCCGAAT
ATTCCAAATGACTTGGTCGATCGGACCGATCAGATGCGCATTGATAACGGTCCATTGGCT
GGACTTCAGATCAAGCAAGAGCCAAAACCAATTAAGACTGAACCAATTGCTCCACCATCA
TACCACGAGTTGAACAGTGTCCGTGGACCATGCGTCCAGAATCCGTTGCTGCGTAATCCA
ATCGTGCCAAGCACCAACTTCAAACCAATGCCACTCCCAGGAGCATTCGGAGGTTATCAG
AATGGCGCGAATCCATGGCTCACCACCTCCGTTCCATCGCCACTTCCCGGAATCCAATCA
TGCGGAATTGTGGCCGCTCAGAATACGCTCGCCTCGTCATCGGCTCTTCCAATCGATTTG
GAGAATCTGACACTTCCAGATCAGCCATTGATGGATATGGATGTGGATGCGTTGATTCGG
CACGAGCTATCACAGGCCGGAGGGCAAAGTATTCATTTCGATTTG
>s1537 IV - [1:24576]  ( 17302546 - 17298686 ) s1537 + 1:945  ( 1 - 945 ) N   5212.06
ATGGTGGACGTAGAGCCACAGCAGGAAGAAGCAAGGCCACGACCGGAAGACCATCTTGTG
CTGAGTGACAATCAAGACGATATGGAGGAGAGTGAAAACCGGGTGGCTGCAGATTTTGTG
CCATCTACGTGGAACAAATTTTGCCAAAGATTCCGGAGGATCATCTCGCAAAAAAGACAT
CGTTTTCAATTCCAAGGACTCGATTTGGATCTTGCCTACATCACTGATCGCATAATCGCT
GTTGGATATCCATCCAGTGGATGGGAAAAGTGCATCCGTAATACCATGGGACATACCGTC
GAGTTCTTGAAACGGCGCCATGGATCAGGAAAAGTGAAGGTGTTCAATCTGCGTGGAGGC
TTCTTATATGATCCGAAGAAGTTTGACGATAATGTCATCTACTTTGACATGAAGGACCAC
CACCCTCCAAGTCTTGAGTTGATGGCTCCATTCTGTAGAGAAGCTTACGAATGGCTCGAA
GCTGACAAGGAGAACGTGATAGCTGTCCACTGCAAAGCTGGTAAAGGCCGAACCGGTGTG
ATGATATGCGCATTCCTTATATACATCCAGTTCTACAAGAACCCTCGTCAAATTCTCGAC
TACTACTCTATTGTCAGAACCAGCAATAACAAAGGTGTCACGATTCCATCACAACGGCGT
TATATCTACTACTATGACTTCATGCGCAGAAAGCAGTTGAACTATTTCCCACTGCGTCAG
GAGCTCGTTGGAGTGTATCTTGAGCGTCCGCCAAAAACTCGACCCAGTCAATCGAAGGTG
AAAGTCAAGGTGTCGAATGGAGCAACAGTTGTGTTCACTTCGAAACCTCTTTTCATCAAT
AAACGAAACTACCGCAAGGAATTGGCATCATGGCGAGACTCTACTGAATGCAACACTTTC
TACGCTGGAGGTCCTCCATACGTTTCCAAACGTGCTTACACATTCATGGTACCGGAGAGT
AATAGAGTGTTCGTCGAAGGAGATGTGCGTGTGGATCTTCTCGATGATGACATCCACTTG
CCAATGGCGGACAGAAAGATCGGCCATGTCTGGTTCAATACAATGTTCGTCTGCAAAGGA
ATGTGTGAAGGTGACTTTGTCTATGGAGACAAAGTCTGGCCATACGAAAATGAGGATACA
TCTATTGGACGGTACAAGAAAAACTTGCCGGAAAGGGACATATTAGAAAACAAAACGTAC
AAAGGGAATTGGCAGATTCTGAAGCCTGACAAGTGGGACGAACACTGTCCTGCAGAGTCG
GTGGAAAAGATGTACACGAGCAAGCAGATGGAGATACCACGCGACATGATCATCCAGCAT
TTGTACAATGCACATGAGAAAAAAATCGTCACTGATGACCACAACGACCGTACTCTTCCA
GCTGGCGGTGACGCCTACTACCCATTGGGTGTTTTTGATCCACCTGCTGAAGTCGGAGGT
CCATTCCAGATCCCTCATCAACGGAACCAACACGTTCTCACGTTCCCAGTTTACGAAATG
GATCGAGCACTAAAGAACAAGAAACTGAACAACGGTATGAAGTTGCACGTAGTTCTACGG
TGCATCGATTCAAAGGACGAAGCTCAACGCGAACTGGCTAAAGCTTTCTGTGACAAGACT
CATGCTAATACAGAGCGTCTCGGTGCAAGTGTAGCCAACCAGTTGCACGAACAATACCGC
CCAGTCGCTCGTAGTGCAGATGCACTTGGAGCAGAGAAGAAAATGCCTCCAGCTGTTCGG
TACTCCAAAGATGGTGGTTACGAGGGAACACCTTCTGAGAAGCTAACGGATGAATATTAC
AAGAATAAGAAATTCGCTAGTGATCCAAGATGGTGTCGCTTCTACTACAGACAACGAAAG
GAGTCGCCGAGCAGATGGCCAAAGCTCAAGCCAATCTGTCCACTTACTAACAAGATGTTC
AACTTCGATACAGATGGAGAAGAAGATCAAGATGATGGTTCAATCCCACCAAGCCCAGCA
AATGACAAACCTACATCTTCTACTGGTGAAACTACTTCGTCAGGCGAGGGTGCTCAACGG
TCGGAACGTGATGAGACGACTCCAAAGAAATCACCTGAGGCGAAACATGAAGAAAAGCCA
GAAGAAAAAGAGAAACCGGAAGGAAAAGCTGAGGGAACTCCAGAAGAAGATCTGAAATGG
TACCCGGCTCAACAGATCATCATGGACGACTTGAAATCCTACAAGACAGGAAAGGACGAT
GCTCTCGTTAAAAGTCTTAAAGAGAGTATTGCTGTATCTGAAGAAGCTCACCGCAAATTC
TACGATGTGTACCGCAAGCATGGTGTCAAGGATGAAGAACTCGAGGGTGTCGCAGTTCCA
GACTACTCTGAATTCGTCGAATCGATGGAAGACTCTGAATTCATGCACCGTGGAGTAAGA
TGTGAAGGCGGTGGGTACACGTTTGCTGATGCCAATTCGTCATCGGCGTTCAACGATCTG
CTGGATCATCTTGCCGCTCTCTTCAGTGCCTCATACGACATCGATCGTAATGAGTTCCAG
AGATTCGACAAGGAACGAATCTTCAAAATGAAGGCGAGACGCTTCGAGCTCGAGTACGCA
TCGGCTGATAGATGTCAACGAGGATACGAAGAATGTGTCCAATTGGACAACGCTATCATC
GCGTATCACGAGAGAGAAGAACAGCGTCTGAGAGAAATTCACATGCACGAGGGAAGCAAG
CTGAGTATAGAAAAAAAAACGGAAATTTTCAGTTGTCATGACAGCAGAACAGAATCCAGA
AGACGAGAAATATCTAGAAAGTCTGAAAAACCTTCTCAAAGTCAGCGAGGAGCACGAGAC
AAATCAACAGACGAA
>CBG15732 III - [1:58368]  ( 1310947 - 1283751 ) CBG15732 + 1:1840  ( 1 - 1840 ) N   7642.44
ATGGTCAGATCAAGACGACGTCACAAAACAATTCTGAAGGATTCTGGAGCGACGACGTCG
TCATCAGATTCAGATGACGTGGAAGATTCCCTCCTCCCATCCACGTCTTCATCACATCTG
GAAGAATCATCGAGAAGAAATTGCACAATCACCTCCTCTAACGACGTCGATATCATTCAG
TATCGCTACTACAGTCACGTCATCAACAACGAAGACAACGTTGACGACGTTTCGGAATTC
AGAATCCACAAAATGCGACGTCGACGAGACAGCAGTAGTCACAGAACGCGACGTAGAACT
ATGATTTCGACGTCTTCTGAATGTTCCACGTCATCATCAGCACCAACAACATCATTATCA
TCGTTGTGTCGTCGAACCGCTTCAATTATCTTCCTATTGCTCAGCTTATGTGCCATTTTT
CAGCCATGCTCATCGATTCGAGAGATCCGCTGCCCGCCAATCGATATCCGAAACAAGCCG
TGGGGCATCAAGACTCGGCCATCACTGATTGGTGATAAGGACCAGATCAACTATTTCTAT
GATCGTTCGAATAATGCGTCCTGGCCACCAGTCAACCATATGATCAATTGTACAGTAATC
GAAGGCTCACTATCACTATCATTCATCTATGGCGGGGGACACAGCAATGACCCCAGAGAG
ATGAAAAATTTGGAACAATCGGATTATCCGATTTTTCCCAATTTGCGAGAAGTCACTGGC
ACTTTTCTGGTTTTTGAGACCAAAGGACTCGTTGATCTCGGCAAAATGTTCCCGCAGCTT
CGTGTGATCGGTGGACAAACGCTCGTACAACACTTTGCACTCATAATCTATAGGAATCAT
CAGTTGGAAGCGATCAATCTACCCAAGTTGAGTGTGGTTCGAAACGGTGGCATCCGGGTG
CAGGACAACAAGTACTGTTGCCACGTCACCTCGATCGATTGGAAGAGTCTGATTCAGTCT
CCGATCAACGACGTCGTCGTCGACGACGCCGCCGAGTGGTCGGTGACGGAGACTGGAAAA
GTATGCCCCAAAACATGCGACACGGAACCAAACTACAAGGATCGGTGTCGTGAGTACATG
ACGCCCGAAGGTAAACAAGTGCAAAGTTGTTGGAGTGACACGGCGTGCCGTCGGAAATGT
CCCTACGAACGGTTTGATAACGGAACGATGGGTCCCGGATGTTCGCCAGAAGGAGAACGA
TGTCATGAGCAATGTCTGGGTGGCTGTGATGCTCCGAACGACGACACGCAATGCTCGGCA
TGCCGTCATCTACACTATAACGGAAAATGTGTTGCCAAATGCCCCAAGAACATGTACGTG
CTGATGGGACGACGGTGTGTCACGAAGGCCGAGTGTCTGGCACTGAATCCGAAACAGAAG
AACATCTTTCAACATATCAAAGCGACGGATGGCCTGTGTTCCGACAAGTGTCCCGAGGGT
TGGGAGATTAATAAGAAGGATATACGGTTCTGTAAGAAATGCGATGGACCGTGTGAGATC
ACCTGCACCATTGACCACAAAATCGACACATTTCCCAAGGCGTTGGCTCTTCGACGATGC
AACATCATCAAGGGAAATCTGACGATTGAGATTCGTGGCAAACAGGAGTCGGGAATGGCC
GCTGAGTTGAAGGAAGTCTTTGCGAATATCCACACAATCACGGAGTATCTGCACATCATG
CGATCACCACCCCTCTTATCACTGGCAATGTTCAAAAGGCTGAAACTGATTCGAGGCGAC
ACGCTATTCTTGAACAAATTCGCGATTTCAGTGGTCGAAAATGACAATATGCGATCGCTT
TTTGAGGATAATCGAGAAATTGTGTTTGGCAACAAGAATGCCACTGTTCAGTTCCACAAC
AATCGAATGCTGTGCTTCGAGCTGATCACCGATCTCACAAAAATGCTCGGAATCAATAAA
ACCCATGATGATGACCAATCGCCCAACTCGAACGGTGATAAGGCGATCTGTGCCACCTCG
CTGATTACGGTCAAACTGGGCGCTGTCAGTGACGATTCGATTCATTTCAGTTGGGCACAA
TTGGATTTGACGGATAGTGATTTTCGCAAATTTTTGGGATACGAACTGTTCTATAAGGTA
AGAGTGATTTTGGAGCGGAAAATTCCGGAATCTCAGGGGAAAAATCGCAGTTTTTGGCTT
GAAAATCACTATTTTCAACTCAAAAAACCGCCGAAACTGAGATAAAACTACTTTGAACCG
CCGAAAAATCGATTTTTAAGCATTTTTAAGCGATTTTACAAAAAAATGTCCAGATGGCGC
AGTGGGATTTTCGCCGGCAATCTGATGATCCGGGTTCGATTCCACTCGGTGGCAACTTCT
TTTGATTTGTGTGTCGACCATTTTTAGACTATTCTAGAACCTTCTAAGGCTCAAATTTCA
GATTTTCAGAAAAATCTGAAANNNNNNNNNNAAAATCGCTCAAAAATCGATTTTTCAGCG
GTTCGAACCGATTTTTTTTGCATTTCAGGCGCTTTTTTAGGTCGAAATATGTGATTTTTG
AATTTTTGGGATACGAGTTTGTTTTATAAGGTAGGATTTGGGACAACGGAAACGTCCTAA
ATTTCAGGGGAAAATTGCAGTTTTTGGCTCGAAAATCAATTATTTTGACCTAAAAAAGCG
ATTGGAATGCAAAAAATCCGGTTAGAACCGCTGAAAAATCGATTTTTAGGCTATTTTTAG
ACCTTTTTCAAAAAATTGCAAAAGTGGATCAGTGGGATTTTCGCTACGAAACTCAACATC
CAGGTTCGTTTCCACTCGGTGGCAAACTCTTTTGATTTCTGTGTGAATCATTTTTAGATT
ATTCTAGAACCTTCTAGGGCTCAAATTTCGGATTTTCAGAATAATCTGAAAATTTCAGAA
AATTTTTTNGGGTNGAAATGNTNCAAATTCCCAAAAANGGGGNGGAGAATNGTAGGGAAA
ATTCCCCCCCTGGGGCCATGTGAATTTTTTAGGAAAATCGCTCTAAAACGTTTGGAAAAT
CGATTTTAGAGTGGTTTTTCTTGTGTTCTTAGGTTTTTTGGCTCAAAAATAGCCCCAGAG
GTGGCCTGAAACAGCGAAAACTCACCCTCTAAGTACCAGAAAGCGGTTTTTCTTCTTTCA
GGAAGTGGACAAAATCGATCCAAAATGACAATCGATGACGATCGATCGGCATGCGTCGAC
TCGTGGTCATCGGTGTTCATTCAGCACTACGAAGATGGTAAAAAAGTTATTGAAGCGACA
TTGTTGGCAAAAGACCGTATCCGCCCGAACACCCTCTACGCCTACTATGTGGCCACTCAA
ATGGTCCGCCATCCAGGCGCCAGGAATGGAATCTCGAAAATTGGATTTGTGAGGACGAAA
TATGCGGTTCCAGACCCCCCAATGGTTCGAGTTGATGCAGTTTCCCAGAATTCTATTAAA
CTCGTCTGGGATCCACCACACCATAGCAACGGTGACATCACGTTCTACACAATCTCATGG
CGAGAGCTGGATATCGATGTGCACGCGGAGGCGATGAGGTTTTGTAATGAAGAGGGCACC
ATGGTCGCCACCCGTTATGAAGACGACACGTCGGATAAGCCAGACAAAGAAGTATCGATT
TCCATGTACTCCCCGTTCACCAGCAATGACACGTGCTCGGCGTCAGCCGGATGTTGCGCT
TGCTCAGCGTTAGCATCCTCTGACGATCGCTCGTTGACGACGCCGGATCCGGATAAGAGA
GCAAATATTCGTGAGAAGCGATCGATTCAAAACGCCAAAGAACAGGATGAAATGTTGGCG
AGAAAAGAGAAAAAATTCTTCAAAAAATCACCAGAGACATCCGGACAAACAGACACACCC
AACGAAAAGGACCAGGATATTGGAAAGGAGACGACGGATGAGGAGATTAAGCGACTGTTG
GCGGGTGATAAGCAGGAGCAAAATGAGAATGACAGTAGTACCAATTCGACAGTAGCCCCT
GAAGCCAAGCCCACAGTGGCTGTGATGGATGAAATTCTGTATCCGGCCAATGTGAATACC
ATCAATGTGACAGCCAAAGCGACTGGAAATCAATGGTTGTTGGGGAATCTGAAGCACTAT
ACGATTTATGCGATCACAATCCAAGCATGCCAAAACACCTCGAACTTCCCGCACTACTGC
TCCGTCCCACATAAAGCGGCGACCAAGAAACGAACTCTAGCCAAACCGGACATTGATAAG
GTGGACCAATCGACAATTATGACGATTCAAGATAAGCAGGAACCCAATAAGGTTCATATC
ACTTGGAACCATCCGGATGAGACGAATGGAGGCGTTTTGGGATACATGGTTACTGTAAAG
AACAGCATGGAGATCCCTGTGTGTGTACCGAATACCAAAGGTTTCGATCCAACCACCCAT
GGTACCGTATTCCGCGATTTGTCCGAAGGAAGCTATGAAATCGGAATCGTCACCTACTCG
GCAGCGTCGAACGGTGAACGTGTGAAGCGTCAGGCGATGTACGAAGTGTCGATGCCAAGC
TTCTGGCTATGGTGGCGTCTGCTCCTCGTCGGCCTCTTCATCTTCTGCCTGATCGCAGCG
ATCGCTGGCGTCGTCTACTACAACGTCAGGTACAAGTTTGGAAAGCGTGTCAAGAAGTTG
GCCGATTTCATGCACATGAATCCGGAGTACTGTGTGGACAACAAGTATACCATTGACGAT
TGGGAGCTGGAGAAGGAGTCGGTGACACTGGGAGAGGTCATTGGACAGGGTACATTCGGA
AAGGTCTATCTGGCACAGGGAAAGAAGTGTGTGTCGATTCGAGGCGATGCGTTTGGCCCA
TGCGCCGTGAAGATTAATACGGAGGAGGCGGCAGAGTCACTGGAGAATATGAACTATTTG
ATGGAGGCGAATGTGATGAAGAATTTCAAGACCACATTCATCGTCAAACTGTTCGGTGTC
GTATCGAGTGTCCATCCTGCGTGGGTGGTCATGGAATTCATGGAGCTGGGAAATCTCCGC
GACTATTTGAGAGCCAAGCGAGAGGAGGAGGTATTCGACGAGAACAACTGCAATTTCTAC
AACATTGTGCCGCGGGAGAAGATTTGCGAGTGGGCCGCCCAGATTTGCGATGGAATGGCC
TATCTGGAATCGCTGAAATTCTGTCATCGAGATTTGGCAGCCAGAAACTGTATGATTGAT
AAAACGGAATTGGTGAAAATTGGAGATTTCGGAATGGCCAGAGACTTGTTCTATCACGAC
TACTATAAGCCGTCCGGAAAGAGAATGATGCCTGTCAGATGGATGTCGCCGGAATCGTTG
AAGGACGGCAAATTCGACTCGAAATCCGACATTTGGAGTTTCGGAGTGGTCCTCTACGAG
CTGATCACCCTCGGCGCCCAACCCTACATTGGTCTATCCAACGATGAAGTTTTGAATTAC
ATCGGAATGGCGAGGAAGGTGATTAAGAAGCCGGATTGTTGCTCAGAGTATTGGTACAAG
ATTATGAAGATGTGCTGGAGATACGCGCCCAGGGACCGTCCGACGTTCCTTCAGCTGGTC
CATCTGCTATCAGCCGAAGCGTCGGAGGAGTTCAAAACTCTGTCGTTCGTGTTCACAGAG
AATCAGATGGCCATGGAGGACACGGAACCACTGGATTTGGATGAGATTTATAACTATAAT
CCGCCTGAGGAGCTGGACCCGGCTGCTATGGATGCGCAGGTCATGGAGGAGGAGAGGAAG
GGCGGTAGAAGGATGACTGACTCGATCCCGATGAAAGAGTTCAAGAGTGATGGATTGAGG
AAGAATGGAGGAGGCACTGGTGGGGGTAGTAGTCATTCGACGATCTCGATGGGTTCCACG
ATGATTCCTATGAAGCCAAAACGTCGCCAGGGCAGTCTCGACGAGGAGTACACGCTGATG
AATCACAGTCGTGGACCGAGTGACACTGAAATTCGAACGTATACAGGAGACGAGGGAGAC
TATGTGGAGCGAGACGTGGCAGCAGATGTGCCTACGCGACGAAACACTGGCGCCAGCAAT
TGCAGCTACACGGGCGGTCCATACTGCCTGACGAACCGAGGCGGGTCCAACGAGCGAGCT
GGATTCGGAGAGGGACTACGGTTGACAGATGGTGTTGGGTCTGGTGGACACCTTCATGAG
GATAGCTACTATTCGGATAACCAGCTGAATTCTATGGATACGCGCCGCAGCACTGGAGCA
TCGACAGCGTCCTATGGAGCACCACCCCAGACGAAATGGAGTGGATCGCAGACCAAAGGA
GCCACCTATTTCGAGAAACAGAAGCAAATGCAGGCGGCGGCAGAAGCAGCCGCGAAAAAA
GCGAAACTCAGTGGTGTCGGGGATCATCCAGTGGTTATACCCACTGGTTTCAATGGGGAT
CCGGATTATACGGAGACGGAGCCACCGCTGAGCAAAGGATCGCCTTCGAAAAATGGAAAC
ACCGGCTACCATCATCATGGTCACCATGGACCCCCTCATCGTGGAAACGGCCGTACGGCA
TTTGGCGAAACAGAACGTCTCATCGAGGAGCATCCC
>CBG08108 X + [1:13312]  ( 283708 - 289342 ) CBG08108 + 1:1043  ( 1 - 1043 ) N   5340.91
ATGGATGACCATCATCTAAATTTGGCAGGCTTTCGTAACACTCCGGTTTCACTACCATAC
ACATTCGGCCAACCGGAGACCAGCACTTCAAATGCTGGTCCCGCGTTTGGAGCCAGATTG
TCTGGGAATCCAAGCGGGCTGGAAGACATTCCCGATATCGAGGCATATGAAAGGAGCCTT
CAAGGTCATAATGTGACTTTCAATATGCCTGGTCTTCTTCTCACTCCACAACTCACTTCT
GATATCACCAAATTGCTGGGAAGTTCTGAGAACGATTCTCCGCTTGAAAGCAGAAACGTT
CCTTTCAAACTCATCACTCCAAAAGTTGAAGTTATTGATGATCAAACTCCTATGATGTCG
CCTGCGAGTACTTCTGGAAAGACTGTTCATCGTGCTAACATCAAATTAGAATTGATCCCG
GTTCTTGATCCACATAGCCAGGATGACGATCCAGAAGCTGGAGTGACCTATCCGGAACCC
GTTTTGTTCGATGTCAAAAACACAATAATGACGGAATACGATTTGGATGTATTGAAGCAC
GGGAAAAACAACCCCGACGAGTTCCGAAGAAGGGTAGAACTGCAAGATGCAAGTGCTCCG
CCCAACAAAATTGTCGAGTTTTTGATGTATCATCGAACGCTCAAAGAGTCGGAACTTAAT
CAGCTTAATTCATATCGCACCAAACGTAATCGTCTGTCTCTCAATTTGATCAAGTCTACT
CCGGATAGAGAGTTTGATCAAAAGGTATTCAAGAAGGGAAACTTTGTCTTGAAAAATCTC
ATTCTTCAGGCATGTGAGTCGTTGGTGAAGAAGCTGAAAGATAGGAAGCACGATCTTCAA
AATCTGATCGACGTTGTGAACACAAAAGGAGCTAAATATCAAGGGTGCATCACGATTCCA
AGAACATTGGACGGTAGATTACAAGTTCACGGCAAAAAAGGATTCCCCCATGTGGTCTAT
GGAAAATTATGGCGTTACTCGGAGATGTCCAAAAATGAGACGCGTCATGTTGATCATTGC
AAGCACGCGTTTGAAATGAAAACTGATGCGGTGAGTGAAGTTTGTGTGAACCCTTACCAC
TACGAAATTGTTATTGGAACAATGATTGTTGGTGACGCTCCACGGCATCAGTCAATGGAT
GATTACCGTTTCAAACCGAGACCATCAAATCCACCGTCTGTGATGCAGCCACACTCCGTG
CCGCAACACCATTCCATTCCGCAGCACCATTCCATTCCGCCCCTTCATTCATTGCCACCG
ATGTCACTTAATCCAATGTCTCAAAAACAAATGCCTCAACAGCCGATGACGGTCCACCAG
ATGTCACCGCATCAATCACAACATCAGATGATGCCTCATCCTGTTCCACAATTTCCACCA
ATTCAGCAAGGAAATATGCATCAACAGACCATGCAGGGTCTTCAGATGTCGCCGTATTCA
GTTCCACAACATTCAACTCAACCCCCATTCCCGGCACACAGCTTCACAAATCCGATGACA
TCAAATAACCTTGGAGGTTCTTCGGCACCTACAAACATGACTACTAGTTTTGGATACACA
CAACCAGATTCATATGCAGTTGGGACAAGTGCACAACTTGATGGTTATAGTTTAAATGTC
ACGGCTAGTCAGATGCAACCACAGAATCAACTTCCGGCGTTTCCACATCAGACTCCGTTA
GAGACTGATTTTGGTTTCGATTTTTCTCAAGCCATGGCTTCTGCATTAGATGGCTCTACG
TCCGCAACAAACCCGTACTTTGCAATGGGCCCATCAAACCCTTTCTCTGACTTCAATCCT
GGCTATTTCGATCAGACCCTTCAAGGAATCCAAATGTACAACTTTCCCAATTATCATCCA
TCCTACATGACACCTGAGCCCTTTCCGTTCCAACCTCCCGCAACACCACCTGAAGCGATA
CCAAGTTCTAGTCGGCAACAAACACAACAGTATAAGGTGGAGCAGCCATATGAAAACTTC
CAGATGGGATCAGGGCTGCAGCCTAAGCAAGAGATTAAACAAGAGGTCAAGCAAGAGGTT
AAGCAAGAGCCACTCAGTGTACAGCCAGCACAACAAGTACGCGATTCTAGGATTACGATT
GCCGAGTTCCGCAGAGCCTGTAAACAAGAATTTGGTGAGCGTTTCTTTGCGGCAGATGAT
TCCGAACCCGATGTTCTTATCGACCCTGATACTATTACAGTTACTGTGGCTGACTTTACT
GAGACACCAAATACGACTTTGCTTGGAGTCAAGCAAACTAAACGAAAACCTCTTCCTGGG
CGCTTCTACTCAGGTCCATGGACTAGAGATTGTGCATATCCGGATATGGCTAATTTCCTT
ATGAACGTTTCTACTGCGACTATTAATATGAACGGAGATGAACCACCGTCCGTAATCGGT
AAATGCTCACCTTGGGGCGCACTCACTTATTACGAGGAGGACTCCAAAATTTCCGAAATG
AAAGCACTTGATCGAGGAACTATAATTGTGGATGGAGGCTTTTTGATTTCTGACGCCCGC
TTCAGTTTGGGACTTTGCGAAAATCCATACAGATCGACCGCAGCATACAAAGTCCGGAAA
GCAATCGTTGATGGAATTAAGTTTTCGTATAAAGAAGACGGTAGTGTCTGGCTCACAAAC
TTTATGACTTTCCCTGTCTTTATCACCTCTGGTTATCTAGATGATCAGTCGATTGGGCTG
CAGAACGATAAAACTCACAAACTTTACGGAAACTCAAAACTAAAGGTGTTCGGATTGAAG
CGCACGAAAGAACTCATCAGAGATAAACTGTTCTCAAAATATTTTGCTCAAAGCTACATT
AAAGGTGCAGTGACCTCGATGAATCACGTTTTTCGAGAGCTCAGCATACAGGATATCAAA
AAAGAAGCACAAACTTTACAAGATGACATCAGCAAATACTGCTTCGTGAGAGCATCATTT
TGTAAAGGATTTGGAAAAGATTATCCTCGGGCAACAATCGCAGAAACACCAGTATGGGTA
GAACTCAGAATTCATGGAGCATACAAGTTCATGGATGCTGTTACATACGATCTCAACAGT
CATTATCTTGCAAAACAAAATAAAGAATTTGCAAGTCTCAATGTTGAAGTTCACGACGAT
GATTCCGAT
>CBG09553 V + [1:13312]  ( 10794093 - 10795611 ) CBG09553 + 1:430  ( 1 - 430 ) N   2306.17
ATGTTTCTAGAAAACTTATGGGAATGTGTAATTGAGCATCCGATAGCTGTGATAGTTACC
GTAGCTATCCTATACCTCACTCATATCACTCTGAAACCCTTGAATCGTATCAGAAGGCTT
GGAGATGTTGGACTTTTTTTTGGAAAACCTGAGTTGACAGGATTTTATCGCGAAAGACAA
TTGGAAAGATTAAAATTATTGAGACGGACTGGAGATTTACCACCAGTATTTCCAAATGGA
TGGTATTGTGTTTGTGAATCAGAGAAGTTACAGAAAAATCAAATTATGGAAATCACAATT
CTAGGCCAGTTTCTTTCACTGATAAGATCAGAGTCCGGAACCGTGTATATCACAGACTCC
TATTGCCCTCATATCGGAGCGAACTTTAATATTGGAGGACGAGTAGTTCGAGACAACTGC
ATTCAGTGTCCGTTTCATGGATGGATTTTCAGTGCAGAAACTGGAAAATGTGTGGAAGTT
CCATATGACGAAGGAAGAATACCTGAACAGGCAAAAGTGACAACATGGCCATGCATCGAA
AGAAACAACAATATATACTTGTGGTACCATTGTGATGGTGTCGAACCGGAATGGCAAATA
CCAGAAATTACGGAAATAACCGAAGGATTGTGGAAACTCGGAGGAAGGACGGAACATGAA
TTAATGTGTCATATTCAAGAAGTTCCGGAAAACGGAGCAGACATTGCTCATTTGAATTAC
CTTCATAAGTCAGCACCTGAAATAACAAATGGATCAGATATTATAAAAACCGATCTATCA
GATCCGCAGCCAGCAGTTCAACACGTTTGGGACGGGAAATGGGAAGTGAAATCAGAGGAA
GATAAACATTGTGGAGTGATGCATTTAAATCAATTCATGACAATTTGGGGATACAAAGTG
CCGTTGACAAGTAGCAAATTGGTTGCGGAACAGGTGGGACATGGTCCTGGAATCGTTCAC
ATGCTATTCGACTTTGGAATCTGGGGAAAGGGAGTTGTATTTCAAACGGTGACTCCAGAA
GAACCGCTGCTACAAAGAGTCAGATTCAGAATATTCTCGAATATTCCTTGGTTTTTTGTC
AAGTTTTTTATGACTGTTGAAGCCATGCAGTTCGAGAGAGATGTCTTTATTTGGTCAAAT
AAGAAATATATCAAGTCTCCGCTTCTGGTCAAAAACGATGGTCCAATTCAGAAGCACAGA
AGATGGTTTTCTCAATTCTATACGGAAAACAGTCCTCGAATGATGAAAGACGGAAGTTTG
TCCAATCAAGCAAAATCGACTTTCGACTGG
>s1887 II + [1:24576]  ( 9531951 - 9543070 ) s1887 + 1:793  ( 1 - 793 ) N   2555.03
ATGGATGTCATTGTGAACATCACTGATTTGACGCCGACGACGGCGTCCGGTGTTCCAGAT
GAATGTGGTCTGGAGCCACACGAATTTCTGGAGGTCAAGTTTTTTCTGATCAGTGTGGTT
GGCACATTGATAGGACTGTTCGGATTGTTTGGAAATGCAACGACAGCTCTGATTTTGACT
AGACCATCCATGCGGAATCCCAACAATCTGTTCCTCACAGCTCTGGCCGTTTTCGATTCT
TGCCTTCTGATCACTGCATTTTTCATTTACGCCATGGAATACATCATCGAGTATACTGCA
GCTTTCGATCTCTACGTGGCATGGCTCACTTATCTCAGATTTGCCTTTGCCCTTTCCCAT
ATCTCACAAACTGGAAGTGTATACATTACGGTAGCAGTAACAATTGAACGATATTTGGCA
AGCTCGCCGAGCTCTATCATCTGGTATGCTGTTTTGCCGGCCCGTGCCTTTAACAAATAT
TCAAATCGGTTCCAGGTCACTGTGAATCCAAACTGTCCTGATGGTAGTAACTGGCAATCT
TATATTCTACTCCCATCTGCTATGGCGAGCAATCCGATCTATCAACAGGTTACTTAAAAT
TCCAAAGAGATTCAAATTTCTCTTTTTTTAGTTTACTCCCTATGGGTCACCAATGTCGTT
ATGGTCTTCTTCCCGTTTTTAACGCTTCTTCTCTTCAATGCCATCATCGCGTACACTATC
AGACAAAGTCTTGAGAAATATGATTTCCATAATCAAAAAAGCGTGGTGGCCGCCCTTTCA
GCCAGTGTAAATCTTCCGCGAAATATCGCCGGGTACTGTCCGTCCGATTGTCTTTGCCAT
GTCCCTCTGTCGTCCTTTACTCTCCGCGGCTTGGCTCCCCGTCGTACGGTAGTCGTTGTC
GACTCATCGACGGCGGGAAGTGTTCCTACTGTAGCCACGTCGCTTACGTCGCCTGACTCT
TTCCGAATTTCTAGTCGAAACGAACTAAAAGAGAAATCACGAGAAGCAACACTGGTCCTT
GTTATCATCGTTTTCATCTTTCTCGGTTGCAACTTTTGGGGATTCGTACTAACTCTTCTC
GAAAGAATTATGGGTCAGGAGACGTTGATGGGAGATCATCACGTCTTCTACACATTCTCC
AGAGAAGCTATCAACTTCTTAGCCATCATTAACTCATCTATCAATTTTGTGATCTACCTT
CTATTTGGTAAAGACTTCAGAAAAGAACTGGTAGTAGTGTACGGATGTGGTATACGCGGA
ATCTCTCTTCGACTTCCAGTTCAAGATAAATTCATCATCTGGAGACACTGGAAAAGAACG
AAGTCTCGATTATCCATATCCCATTCAAATCGAACACGCCACAAGATTTCTCTTCCACAG
ACACTTGTTGAACATGCCAATCTGGAAAGACTGGAACAGACGAGATTTTTAGCACATCAT
GAAGATGGTGTACACACTCAGGTGTCCCCAATCCATGCACTTCGCAACGGTTCTATACCG
AAATTCGATCCATTAAGAGACACATGTTCAAATGGGAGACCATGCAAAACAAGTGTTGTA
GATGATAACGGGGCTGTTGTATGCAAGGTAGAATTCGGGGGATTTGGAGTTAAAGGATTT
GAGGAGTTGTTTACACCGGAGAAGGGAACGTTTCAATTTCAATACACAATGTTGCTTTTT
ATCTTGTTTACAATAAAACTATCTTCTGGAGCACTGTATGATGGGAAATTTTTTGATCCC
AAAGATAGAATTCGTAAGTGAAAATCATGATTCGTGCATTCTTGAAAAAACAAACTTTTT
CTGGGTGCCGAATGTATCGTACAAAAAGCGATGACCGATTATGAATACCTTGGAAACGTG
GATAAATCGAACGAAGGGGAATCGTGTGTTCCATGGATCGAATCCACTGAATCCTGGTTT
TCAACTGCTTCCAACACTGAAAAGCAACGAAAACAGCCAACGGAAAACTTTCATCATTCG
AAGTGTCGGAATATTAAGCTCCCGATTGACCATCCAATGCATAATGTTACTGCAAATGGA
GCATTAAAGACAGATGACATAACATCAGGAAGAAAAGGTCCTTGGTGTTTCATCGAGAAG
CCAGGCAACGATGGGATATCAACTTTTAGTTACAGTCCATCTGCATGTTTTGATCCGTGT
GATGAGACCAGAATAGTATCAGACACAGAGAAGAAGCGAGTTATAGAAAATGGGTATACA
GTTCTCAAGTTAAACTATAATCCAACTCTTTTGGATCCAATTGAGAAACTATTTGACAGC
TACGACTTTGGGAATATGAAGTATTATACCTTTAAAAAATCGAGAGAGCAAGCGCCTCAA
TATCTGGTGCTCCGACGACGAGTTTTCACTGCTCTGTGCATTATATTCGTCGCTGTAATG
ATTTGGATTTTAACATGTTTCTGTATTAAAAAACATTCTCAAAAGATTCATAGAAGAAAG
CAGAAGGCTCTCGAAGGATTCTATGAGAATACAGACCTGGCGGACATCAAAATGCAGTCA
GAATTGAGAAAGGAACGAGAGGATGCA
>CBG13695 IV - [1:35840]  ( 902453 - 897492 ) CBG13695 + 1:365  ( 1 - 365 ) N   1705.30
ATGCTTCCCAACAACAATAACATCTCCACGTCGACGATGATGACGTCAACGTCATCAGAA
TCCTTCAACACTGATGACCCCATTTTTCCACCGGAACCGATTCTTGGGGACTATGTGGAA
ATGTTCACGCTGGTGCTGAACTTCATCGTTGGAGCACCACTGAATCTAGCGGCATATACA
CAGCTCAGCGAACGTCCCACTTCCACTCGTCTGGATCTTTTGAAACGATCGTTGAACTAC
TCGGACCTCCTCGTTTTGTTCATTTATGTACCATCACGTGCTTGTTGGCTACTCACATAT
GATTGGAGAGGAGGAGATGCTCTATGCAAAATTGTCAAAATGTTTCACACTTTTGCGTTT
CAGTTATTTGTATGGAAAGCCTATTTAGCATTACCGGAGTATAATTGGAGTCAATGTCTT
CAAATCTGGGAAATCGCGCGGATGGAAAACTTTGGAAAGCCTCAAGTGGTGTCGCATTTT
GATGCAGAGTTCTGGTACAGTATACTTCATATATCCCTGGTGTTTTGGATTCCCTGTATT
ATCATAATGCTCTCCTACATCATCGTCATCTCCTGGGTGTGGATCAACTCTCGACCCTCC
ATCCGTCACACGTCTTCATTCTCCTTCCACACCGGCTGCGATACGGTAGATACTGTACTT
ACACGAGCCTCTGAATGGAACCCTTTGAAGACATTCTCCCGTCACGTCAAGGAACCCGAG
AAGCCATTGCCCACCCCAAGAATTGTGGTAAGCGACGAAACAGAGGTTCCCTTAACCCAA
AGACCATCAATCTCTCCTTCTGAAGCATCAGCAGTTATGAGGACCGGAGTACATACTAGC
ACTTCATATAACGCTAATTTGAATAGATCCCGCGCCCTTCGTGTGTCCTTCCTACTGGTC
CTTGCCTATATCATTTGCTGGCTACCGTATAACCTAATCAGTTTAATTCAATTATTGCAT
CGTGACTTTTTCGAGTCATATCTTAAACATGTAAGTGTCTATTATTTACTAATTAATACC
AATTAAGTCCTAATTAAGGTCCATTTCTGCCAACAACTAATCATTTTCAATTCGGTTGTC
AACCCGTACCTTTACGGTTTCTTTGGTCCACATCGCCCACAAAATTCTGGAATTAACGGA
CGC
>CBG08963 III + [1:24576]  ( 4454700 - 4462089 ) CBG08963 + 1:742  ( 1 - 742 ) N   3885.66
ATGGTCGAAAGGGGTACAGTTAAACTCAAGTGGCGGAGAAGCCTATTCCTATTTTTCGCC
CTACTCCATGTAATCATTGCGGATGATATCCCTTCGGTCTCATCACGCGAGCCAGTTCCA
GTCGAGGTGCGTAACGAACGGCTCCAAGCGGAGCAAGCTGAGCTTCACTGGCTGAACAAT
GTGATCAGCCGAGTCGACGTACAACAAGACAACCAAACGGGCAAAATGTTGGCGAGTAAT
CCTCGACCACTGATGCCCGATCTAGTGACAACTACACAAAAGTTTCAGCTGCCAGAACCA
TTGCAGGCTTCAGTTATTCAAAAGAAGGAGGTTCCGAATTTCGAAGAAGAAGAAGAAGAA
GAAGACGGGCCAACTCTTGAGTGTCAGCACTACGATGAAGTTGTGTGTAGAGAACAAGGA
AAATGCAACGTCACCACTCTCACCTGTCGTCCTTCTGGCCATTTGAGTTTCATAGGATGC
GTTGCAGTTTTTGAATTTCCAAAGGATCTTGTGACCAACTCCAGCGAGAAGCACTGGCCA
GTCGAAGCTGCAACGGTCAAAACGTTAGGATGCATGAGTTTTCAGTCAGCAGAAGTCGCT
GATTGTAACCATCCAACAATGTGCAAACAATCTCGTCTCACTCGCAACACAATTGCCACG
TGTTGTTGTACAACAGACAACTGTAACACAATGGGCGACCTCCATCATCTGAATCCAGAC
GTCTTAAAGGCTCAACAAGCTGGCTATCTCCAGCTTTTAATCTGCTTGGGCGTGATTATT
ATCGTTGCGGCTGTTCTCGGACTCGCCTGCTTCTTGTATACGGGGTGTGGAAAGATTAAG
AAGAAATATAAAGATATGGAGAAAACGAATGCAATGGAGAACGGGAATCGCCCGCTCGTG
GATCGAGAGTCGTTCGAGATGGTTGAGACTCCAAAAGAATTGCCAATCACTGATTTTGTG
AGAATTGGTTTCGGCAGCTTCGGAAAAGTTTTTCGTGCGAAATGGGTTTGTGACTCGGGA
GAGGTGAAAATAGTGGCGGTGAAAAAAATCATGGAGGCCAATCGAAGAGATTATGAGGCT
GAGAAAAAGATTTTCGAGGAGCTACACTCTTATGGAAAATGGTATTCGGCGATTGTTCCG
TTCGTTTGTGCAGAGAGGATTGGAGATGAATATTGGATTGTGACAGAGTTCCAGGAGAGA
CTCAGTCTTTATGAAATGCTGAAGCATAACATTATCAATCCAACATTGTGCTATAGGCTT
ATTCTCACGATGCTTGATGGCCTTCAATTCTTACACGACGACAGACCGTGCTTCTTCAAG
ATTCCAAAGAAACCAATCATTCACAGAGACATCAAATCTCGGAACATCCTGGTCCGATCT
GACTTCACCGCTTGTATCACAGACTTTGGATATGCCAGAATTTACGAAAAGACAGGAGTT
GCTAGAAGTGATTTACTTGGACAAGTTGGAACGACTCGATACATGGCTCCAGAAATGCTT
GCTGCTTCAACAGGATTCTCAACGACTGCATTCAAAGCAATGGATGTGTATTCAATGTCA
CTTGTGATGTGGGAAACTATCAATCGGACAAAACTTCTGCCTTCAGAATCTCCAGAATAC
CAGCAACCGTATCCAGAACTTCAGAATACCAAAGTTCAGGATGTCAGAACCCATGTGATC
ACTAATAAAATGCGTCCAACATGGCGACCATCAGTCCTTTCGCATGAATTGATGAGCTTG
TTCGCTAGAGTGGCTGAGGATATGTGGGATGTGGATGCGGATTCAAGAATCACTGCTGGT
TGTGCATTCAATCAACTCTGGCTTCATACAATGGCCGCCAGAGGACGTTCAGAAGGATAT
CATAGTGGAGACGATGAGAGTAATCCATTGGAAGTTAGTGATCCACTTGAGGTTTATCAT
GACCTTCCGGGGAAATATCCACATCCATCGGCGGATCCAATGGACGACGATAATCCACCA
CCGCCGACCGTTCCGATCTGTACTGAAGATGGAGTCATTCATGGCGACGCTCCAGATGTA
CCAGTTCAAGAAGCTTTCGAGGAGTACCTGGAATATAAACCAGAGCCTGAACAAGTTTTC
AGTGTCGAAAAGCAGATGCTAATGACAAGAGCCGAATTCGAAGAGCTCAAAAAACAAGAA
AAAGAGGCTGCCGAGGCACAAGAATTCAATTCCAGAGCATCAACTCCAACACCAGCTGGA
CATTTC
>CBG20832 II - [1:13312]  ( 11556657 - 11551819 ) CBG20832 + 1:720  ( 1 - 720 ) N   3848.63
ATGTCCGACAGTTTACGCGGCTCCTCACCACTACCGGGTTCTGAGGAGTACGCTCACAGC
ACTCCCGATTCGCTCGACGAAGACAACGAGGATATGAGGAGACTGTTGGAGAATCACAAT
GAAGCCAACAACGACACCATCATCGAGGAAACGACGGACCAATTGATTGCAAACGATGGG
CAACCATCCACATCGGATGCACTGGCGCCTGGAACATCCAGGGAGACGACCCAGAAACCA
CCGGTAGAAACATTACCAGAAGATAAGCTATGGCAGATGTACATGTTTATCAAACCGGCC
GCCGAAGACAATCCGGGACGCTTTATATGGATATGGTATATTGGGAGGAAAATACCGGCA
CTAATAATAAACGGGGAGGCCTATATGCCAGTGGAACTTCTGCAGCAAATACTCAACGAG
TCGATAGACAAAAAGAGCGAGAGCTTACAAGCATTCATGGCCGCATTCAATATCCCCACA
AGGTACGCAACACGGACACAGTACACCGTCATACTTCGGAAGTGTGTAGAATGCAGAAAG
TTGGGGTCGACGAGCCTTCGGCTGATCAGTCGGTCCAACATGGAGCGGATAACGGGTGCC
ATCAGGATGGAAAGTGTCCGAACGGCGTGTGAGCATGATGACTGGGATGATACACAACGG
GTACACGTCGTCCATGTCAACTTCATCGATTTGTATGATGACTGGCTGGAGAACGACGAC
TTGGAAGAGGATCTCACTGATTGTGGCGTCCACGGGTACTGGTACAAAAATCGTCGTGCC
ATGAGAAGTATCAAATGCAGGGAATGCATGAAAATGTTCACTCCAGCCGATTTCATCCTC
CACCATCACTATCCCCGGCGGAATGAAACATTGGAGCATGTTGGACTTAATTCTGCGAAA
TGGACGGAACTTATCACGGTCCATTCGGAAGACAGAAACGAGGTGAATCTAACATCCTGG
AAAAAGTACTGTACGGCTTCTACCCGCTTCGGAAAAAGAACTTATGAAGAGGCAGAGCCT
GTCAGGGGTGCCAAGAGACCGGCAATAGAACCATTGATTATTGTGGATGATGATGATGAG
ATGATGGAAGAAGAGCTAGAAGAAGGAGAAGAGATTCCGGAGAACAAAGAATTGTCCTCG
GAGGAATACGAAGCTTTGATCAATTCCGGAAAGAAGTTGACACTCGAGGACTACCTTGGA
CCAAAAGGCGTGGATGGAATCGTACCGAAGACTAGAGTGCAGCAAGTCATGAAGGACACT
TTGAAGATTATGGATCAAAAGTCGTTAGAAATGCTCTTCCTGAGTCACCCAGATGACTTG
ATAGTGTGGATTAAAGAACACGAGTTTGCTAAGAAATGCGAACTACAAAAGAAGCATTGG
GATAAAGTTCGTGAAGAAAATCCCGACGATTTCGATCAATGGACTGGTGCTCATTTCGAT
CCTGAAACCGGAATGTTTGAAAACCTCCGACTACTGGACGAAGCTGAAAAGACGACTAGA
CTTGAACTGAGGGAGGTTGAAGAGAAGATGAGACAGTTACAAGAAGAGATGAAGAAGACT
AAGATGACATTGTGGGAATATATGTTGAAAGAACAGAAAGTTCTCAATGAAGCACCAGAA
GACGTGCTCAAATTGCTCAGCAACATTCCACCTCCACCACCAAAAGTCCTCCCTACACCG
ACTCCATCGATGCCTGCAACTCCAGTCCTTCCAATACTCTTCCCTCCACTCAACTTTATT
AAATTGGCTCAACAGCTTCAACAACTACAAGCGGCTGGAATCAAGCTCCCTCTTCCTGTT
CCAACTCTTAAACTCCCGCCTCTTCCAACGCCATCCCTTCCACTCAAAAAACTTCCACCA
ATGCCACCAATGTCTCTGCCACAGATCGCAATGCCTCCAATGCCATTTTCAAAGGTCATT
TCTCCTACTGAATCTCTCGCTGGAACGTCTTCAACACCACCAACTCCAGTGGAGAAACCT
TCGAAGCTCGCTATTCCAACTTTGCCACTATCACCACAAGCTGAATTTCTCAGACAACAA
CTCACACTGGCTCTTCAGAATCCAACATTTTTCCCATTTTTGGCTCCGAAACTTCCGCCT
CAATTTGAAAACCTCCTGTCTTCATTTCTACCACCTACGAAACCCACCGCGGTCAAAAAC
>CBG24910 un + [1:24576]  ( 2341694 - 2343226 ) CBG24910 + 1:376  ( 1 - 376 ) N   2040.45
ATGAAGTGGATTCTCCTGCTTCTTCTAACGGACGTTGTCGTTCAGACTTCTGCCAAAACA
GTTGGCCAATTGGATGATGACAAAAAAGGATGCGGCAAAGACAAGGCTTGCCTGGAAACT
TTGAAAGCGTACCGCACACGCGAAGTTTTGGAACGCATAATCGAACAGCTTCCTGGAGCC
CCAATTTCTGACGCCGCCGTCCAAATCGACCCCGAGCTCCGTAAGATGTACGTCGATTTC
TACGAAGACGAACGTCACAAAAATTCGGACTTCAACCGCCAAGACGTAGACACCTACTTC
TACTCAGCAAAGGATCCGTTTGACGGAGAGGATAGCTCGCAAATGGTCGCAATGTTCGAC
GTCACCCAAGACCTCGAGAAAAAATACGAAATCCTAGAAGCCAAACTCATGGTGTCAACA
ACATTGCCGACTTACTCGAGGAACATTCTGGACGATGTCAGAGTCCAAGTGTTTGAGAAA
AATAGAGATAACTCGCTCGGTGAACTCGTGAAGACGCAATCTTTCCGCATAACAGGAGGT
GAACGAATCACGATTGATCTGCCAGTTGGAGCAGCCAAAAGGTGGTTTGAGTCATCAGGA
TCCTTCCACGGAATCTTCGTGTCTGCCATGCTCGAACAGCACAACATTGCTGTACATCCA
CAGCAGGAGACCAAAGACAGCGAGAAAATGATCCTCCAACTCTCCCTTCGGAACAAGGAG
TTTGTCGGTCAATCCACCAACTCAACCCTCCGCCGCTCTCGTCGTTCGCCATCGGCTGCA
ATCTGCGCCACTTCCCAGCCCTCTGAAGGATGCTGTCTCTACGACCTGATCGTCGAGTTC
AATAAGATCGGATGGGACTGGGTGATCGCCCCACCACGTTACAACGCTTTTATGTGCAGA
GGACAGTGCGAGAAAAACGCACATCATCTTCTCAACGACTTCGGCCATGCACGGATCATG
CGAGCTGCAAACAGCATCTACTCGGTCGCCAACATGGATCTGACCAGCCTCGGCCTTTGC
TGCCACGCCTCTGAGTTCGACTACCTGAAGGTGATCTACCTCAATCAACAAGGTGTCATC
AATGTGGCAAACCTCAACGGAATGGTTGCAAATCGCTGTGGATGCTCA
>s1542 I + [1:24576]  ( 9277189 - 9281909 ) s1542 + 1:544  ( 1 - 544 ) N   1869.71
GAGATGGCAGATCCCAGAATCCAAACCATGGCAAGATTGGTCGTGCCGGAAACTTCATGT
ACCCTTGGAGACAACACCGACGAATGGAACGGCCGCGCAGTTATTCACGTTTGGAGAATA
ATAGAAAATATAAAAAATCAGGACCTTTTTTATAAAGCCATCACTCAAGGTCCCATCGCC
CGAAAGACATCTTGTGTACCGGCACGGAATGCGAAGCTTCCAGAGACCTACGGAAGGGTC
GGATTGTTCAACTTGAGATTATTTCGATTCTCATGCCTCAAGGACGAGCGTCAAATCACA
AATATCCGTAGTTGTAGACACAAATATGTTGCTCGTGGAGAAATAGTATGCCTGAATCCA
TATCACTATAATTTCTTGATACCAAAAAAGGAAAAAATGCCACCTATTATGGTAACCAGA
GGACTCGATTATGGAGCACCACCAATTCGAATGAGATTTCCATTCAATGAACAAGAGCTC
ATGGAAAACATTCTTGTTGATGAAGAAGTTGATGTGCCAATTAGCAATGTTACATTGGAA
GGAGACGAACTCGGGGTTAGTAAATATGAAGCGATGCTCTCTTATTCATCACACATACTT
GATTTCAGGCATTTCAAAAATAAAGGTGACACGCTGACAATGGAACAAATGGAACAAGAG
GAACAGGAAGAAGATGAGTCAACTCCAGTACCATCTCCTCAAAGAATGTCTTCCATGGAT
ATCGAAGGAGAAGAGGAGCTGGAGTATTACAGATGCGGCAGTGACTCCCCTGGTGGAAGG
TGTAATGCTCCAACGCCTCGTGCCTATGTCAACGACGGATATGGAGAAGATGAAGATATG
GAAGGTGTAGAGGAGAAAAAGAAGAATGAGGAATCGACCAGCAATGAAACGAACCAACCA
AATACTCCAATGGAAATACCACCATTGTTCCGATCAGCACCTTCCGAGATTGCCGAGTTT
GCCCACAATGTGGAAACACATGCTTACGTCGAATATGAGGAAAATACACAATGGCTTGGA
TTGGCATACTACGAAGAAGGTGCTATTCAAGCAGCTGCCGTTTTCAGTGGTCAACATGCT
CTCATTGATGGATATACATCAAGTGGAACACCAACTCGCTTTTCTATTGGGTTTTACAAC
AGTTTGACTCGCCGTCAAAATATTTCTGTGGTTCGGAATGAAATGCAAAAGGGAATTCGT
TTGTATCTTCTGGCTGGAGAGGTCTTCCTGGAGAACTTGAGTGCAGTTGGTGTATTCGTT
CAATCCGTCAGTTCGAATCTCAGCCGGAAGTTCAGACCAAATACAGTCACGAAAGTTCGA
CCAGGGGGAACAATGAAGATCTTTGATCTGGCACAGTTTTCGAAAAGCTTAGCCCTAGCA
GCTCAGAAAACTTACCAAGATGTGTCCAGCCTCAACAAACTTTGCACGATTCGGGTTGCC
ATGTCCGAGGGCTGGGGAGTAAAGTACCATCGTTCTACGGTGCTGAGCTCACCAGTCTGG
TTCCAACTGTATCTGCACAATCCCATGGCTTGGATCGACAATGTTCTCAACTGTATGGGT
GCTCCTGCTATATATTGCGATTCTCGAACA
>CBG14860 X + [1:24576]  ( 11623162 - 11627259 ) CBG14860 + 1:614  ( 1 - 614 ) N   2629.26
ATGCACTCAAAAGTGACGGTCCTTCGTCGAAGACAAGCGGATGCGGAATTATGGATGGGC
CGTGCACATACGCTTCTTTGCCGCCCATATTATGCAAGTGATCGTGCAAAAATTGTGAGC
TACAAAAACAGAATTCTAAATTTGTTCATGAACTACAGGAAACTTCAGACCAAAACGAGT
AATAAGTATTTTTTCAGATTCCCAAACTTGACAATTGTCACAGAAACGATGCAGATGAGC
AATTCGCTTTACATACAGATCCGTGACTGGGTGGCTTTTGTGGTATCTCATCATGTAATC
ATGGCAATGTATTTTGTCTTGAGCTACTCAGTCATCCCATATTTTGTGCCATCAGTTTTT
TGGGAAAAGTGCTTCATCAGATTCTTCATCGTTCATTTATTTCTCGTTGTTTTCTTGCAC
TACCAACGGGTCACAAAATATCCACCCGGACCACCACCCATGGCAATTCTTGGAAATTCT
CCATTCATTAATGTTTTATCTCCTGAGAAGACTTTTCTAGAATATCGTGAGATTTACGGT
CCAGTTTTCACCCTTCATCTGTCCCAACCTACCGTAATCCTGGCAGACTACAAATCAATT
GAAGAAGCTCTTGTTGCAAATGGTCAGAAAACGAGTGGACGTTCTAGCGCCGAATCTTTC
GTGCTTTTCACCGGAGACCGTCAGGATGGTGATGGTGTTATTCTTGCGATGCGTCAAAAA
TGGAAAAATATGCGGCAAGAGATTTTGCGTTTCATGTCAAAATGGTACGGTAAGCCAATG
GATGAGTTGGTTCTTCATCATACCAGAAGTCTGGAATCGGAACTTGTAAAAATGGCAGAG
TCTAAGTGTCTAATTGATCTGCGTGAGCCAATCTCTGGAGCTATTGCTAATGTTATCCAA
CAAATCACAATTGGAAGAAACTATCTCTATCAAGACACCGAGTTCCAGGCACAACTCAAA
GATATCAACGCTGTAGTGAAGGAGGTAGGCCCCATTCTTCGATTGGCAATATCGTATTAC
CCTTCAGATCATGACTGCCGAGGTGTTCTTCGTGAATTGTTACCCTTTTCTGCGTTTTCT
ACCAGAGGGCATTCTGCGCAAATGGACGAATTACAAGCGAAGTGGATTTAGACTTCAGCA
GTGGTAAGAACCAGTTCTCATGTGACACACGGAAATATACAGTAGCCCTTTTCAAGGTTC
CGTACTATCTTGGACGAACATCACATCAATCGGCATCAGGGTGATTTCATGAGTCACATG
GTTGATTTGCAGGAGTCCCGACCGGATGAATTTAATGACCTCTCAATTATCCTCACTTGC
GGTGATATGTGGACTGGCGGAATGGAGACTACGACAACTACATTGAGATGGGGAATCATC
TACTTGCTTAACAACCCGGAAGTTCAAACAAAATGTCACAATGAGCTGGTCAAGGTGTTT
GGAACTGACGAACCAGAAATGAGCAAAATGAACCAGACGCCGTATGTCAGAGCCACTCTC
TCAGAAATCCAACGCCTCGCAAATGTCCTTCCATGGGCCATCCCTCATAAAACTTTCGAA
GAATGCCAAGTCGGTGAACATAAAATTCCAGTGAACACTGAAGTTATCCCTGCTCTTGGT
GCTTTGCTCTGTGACCCCACTCTTTTTGAAAACCCCAAGGAATTCAAGCCGGAACGTTTC
CTGGACAAAGAAGGAAAATATTATGTTATGGAAGAATTCCGTCCGTTCGGAATGGGACCG
AGGGTCTGCCTTGGAGAACGTGTTGCTCGTACTGAGCTCTATCTCATTTTTGCGAGTCTC
CTCCAAAATTTCCGCTTTTATTTGAACAGGACCGATCCAATCCCTGTTGCTGAACGCATC
ATCGGAGGAATCACAGCTCCACCAAAGCCATACTCGACTCGTGTTGAGTACCACGGACAA
AGAATCGTCTAC
>CBG10440 V + [1:13312]  ( 3510289 - 3512105 ) CBG10440 + 1:556  ( 1 - 556 ) N   3082.71
ATGTATCTTCTTCATTTTCCCATGGAACTAATGTCCATTCTCAAGTTTGTTTATGGAACA
ACAAAGTGTTGGATGAGGATCAGCAGATCAACTGAAATTCAAATCAGGGATTGGTGCTAC
TTTGCAATCTCCCATCTGGCCATAATCTCATTTTATTATATGCTTATGTTGATTCCTGTC
ATTTCAATTTCTCCTCTCTGCTTCTTCGCTGCCATTGCACTTCATTTGGCATATTTCGTT
AGACAACATAGATACTATGCCACGGAATACCCACCAGGTCCACCACCTATGGCAATCTTC
GGGAATGGCGTATCCGTGAACACTCGTGCCCCGGAAAAGACATTTTTGGAGTACAGAGCA
ATTTACGGACCAGTTTTCACACTCCACTTGTCTCAACCAACGGTCATTCTTGCGGACTAC
GACTCCATCCATGAAGCATTGATTCATAATGGGCAAAAAACCAGCGGGCGCTCCAACTCT
GAATCCTTTGTCTTGTTCACTGGTGATCGTAACCATGGGGATGGTGTTATCCTTTCGTCG
GGCCAAAAGTCAAAGAACATGCGCCAAGAGACTCAGAAGTTCCTGAGAAATTGGCCTGGA
AAGCGTATGGACAATTTGGTACTCCACCACACAGCCAGCTTAGAGGCAGCGCTCATCAAA
CAAGCTGAGTCAAAAGGCTTGAGCGATATCAAGGATCCAATCTCTGGAGCTATTGCTAAC
ATCATCCAACAAATGACCATTGGAAGAAACTATGAGTACCAGGACGCCGAGTTTCAGACA
CAACTCAGTAACATCAACGCAGTCGTCAAAGAGCTCATGACATTTGGAGTCTTTTTTGTA
AACAGTTTCCCAATTTCTCGCTTCCTGCTCCAATGGCTTCCTTCCAGTTGGATGGCATAC
AAAAACAGCGGATTCAAGCTTCAGCAATGGTTCCGAGATATTCTGAATGAGCACAAGGTC
AACAGACACCAGGACGACTTCATGAGCCATATGCTTGATCTTCAAGAGACGAGACCAGAA
GAATTCAAGGACCTCTCAATCATCCTCAACTGTGGAGATATGTGGACTGGCGGTATGGAG
ACAACTACGACGACTTTGAGATGGGGACTGATCTACCTGCTCCAGAATCCTGAAGTTCAA
GCCAAGTGTCATCAAGAAATAATTTCTGCCTTCGGAAACGACGCCCCAGAAACCAGCAAA
ATGCATCTAACTCCGTATGTTAGAGCGACACTCTCCGAGATTCAACGCTTGGCAAATGTT
CTCCCATGGGCTATTCCTCACAAATCTTTCGAAGACTGTCAAATCGGGGGATACAAGATC
CCAGCTAACACGGAAATTGTTCCAGCTCTCGGAGCTCTTCTCTGCGACCCAACCGTCTTC
AAGAATCCAGAAGAGTTCAAACCAGAACGCTTCTTGGACCAATACGGAGAATACTCACCT
ATGGAGGAATTCCGTCCATTTGGAATGGGACCAAGAGCCTGCCTCGGAGAGAAACTCGCT
CGCACAGAACTCTACCTCATCTTCTCCAGTCTTGTTCAAAACTTCCGATTCTATTTGAAT
GAATCCGATCCAAAACCAACCACCGAACGTGTCACCGGGGGAATCACCGCGCCGCCAATG
CCGTATTCCACACGCGTCGAGTACATCGGAAATCGTCAAGTCTACTAC
>CBG09275 V + [1:13312]  ( 11775399 - 11776655 ) CBG09275 + 1:387  ( 1 - 387 ) N   2141.46
ATGTTAGAGGCACTATGTGTTATAGCAAGTATATGCATATTCTACTTCCTTCTTCGTCGT
TTTGTTCTGGAAAACTTCAAAGTGGAATCGAGTGGGAAATACGTGCTGATAACCGGTTGT
GACAGCGGTTTTGGACGTCGTCTGGCTGTTCAGCTTCTTGATAAACATGTAAATGTATTC
GCGGCTTGTTTCACACAACAAGGAATCTCCAGTCTTGAGACCGAATGGAAACTCAAAAAG
GGACCAAAAGGATCTTTATACGCAATTCAATTGGATGTTACCAACAAAGCCAGCGTAGCT
TCCGCAAAAGAAATAGTATCGAAGGTTCTGGAAGATAAAGAAGCCAAGCTATGGGGTCTT
GTGAACAACGCCGGCATTTTTTCCATCCATGGTCCTGATGATTGGTGTAGTGAGGATGAA
TACTCGTCTTCTTTGAACGTCAACACTCTTGGAGCTATTCGAATGTGTCATGCATTCCTC
CCTCTCATTAAAAAGAGCAGAGGAAGAATTGTCACTATGGGTTCGACGGCTGGAAGACTT
CATGGACTATATGTCGCGCCGTATGTCACTGCCAAGTTTGCTGTGGAAGCGTACATGGAC
TGCTTGAGATTAGAAATGAGACAATACGGAGTGTCCGTTCATATTTTGGAGCCAGGATGC
TTCAAGACTGAGCTACTAAATGAAGATGCTCAGAGATCACGAATTCAGAGAATCTGGAAT
AACTTGCCAAATGAAACAAGAGAAGAATATGGGGAGGAGTACAGAAGAAACTTCGAGAAA
GCTTGGGAAGCAGGAGTCAATGTAGTTGCCAACCCGAATATTGGATGGGTCGTTGACTGT
TATGATCATGCTCTCTTCTCCTGGTGGCCACGTCTTCGTTATTGCCCTGGGTGGGATGCC
ATCTTCATGTTTATTCCTCTCAGTGTATTCCCAACTGCTGTTCAAGATTGGATCTTGGCT
GGTCTCTACAAATTGAATCCTGGACCATCATTGATCCCAGCAGCTTTAGTTGAAAAGAAG
AAAAGAAGAAGTCCAGTTCAATGGATCCAGTTGCTTTCTCAGCTGGCAATGATTCCATTG
CTCTACACCATTTTCTTTGTGAAAAAATCGCATACCAACACAGTAGAAACTGCACGTCCT
CACAATGTTACAATCACCGAA
>s1813 IV + [1:35840]  ( 12382608 - 12403948 ) s1813 + 1:780  ( 1 - 780 ) N   3925.78
ATGAGCTCGACGAGCCGTCCGTCGAGTGGCAACAGTGCCGCTGGTGGCGGTGGAAGCGGT
GCCGGAAGTGGCGGCGGCGGAGGTGGCATTCGTGGATTCTTCTCGAAACTTCGGAAGCCT
TCGGATCAGGTCAACGGATCTCAGCAGGTGCAAGTCGGCTCGCGAACGTTCGAAGCTCAC
GAGCTCCAGAAGCTGATTCCACAACTCGAGGAGGCGATATCAAGGAAAGATGCGCAGCTT
CGACAGCAGCAATCCATCGTCGAGGGACACATCAAACGGATTTCGGAGTTAGAAGGAGAG
GTCACCACACTTCAGAGAGAATGCGACAAGCTTCGCTCCGTTCTCGAGCAGAAAGCCCAG
TCGGCAGCTAGTCCCGGACAACCGCCATCACCATCGCCACGCACCGATCAACTTGGCAAT
GATCTGCAGCAGAAGGCCGTGTTCCCAGCCGACGGTACTCAACAGCGTGCCAAGAAGATC
GCCGTGTCCGCGGAGCCGACGAATTTTGAGAATAAGCCAGCCACACTGCAACACTACAAT
AAAACTGTTGCCGCCAAGCAGATGATACGCGATGCCGTCCAGAAGAACGACTTCTTGAAG
CAATTGGCTAAGGAGCAGATCATTGAGCTCGTCAATTGCATGTACGAGATGCGTGCTCGC
GCCGGGCAATGGGTGATTCAAGAGGGAGAGCCGGGGGATCGTCTTTTCGTTGTTGCTGAG
GGAGAGCTACAAGTGTCTCGCGAGGGAGCCACTCTGGGCAAGATGCGTGCTGGAACCGTG
ATGGGAGAGTTGGCCATCCTCTATAATTGTACAAGAACCGCTTCCGTTCAAGCTCTCACC
GACGTCCAATTATGGGTTCTCGATCGATCGGTATTCCAAATGATCACTCAACGATTGGGG
ATGGAAAGACACTCGCAGATTATCAATTTCCTTTCAAAGGTCTCAATCTTCGCCAACCTC
ACCGAGGATCGTATCTCAAAAATCGCCGATGTCATGGACCAGGACTACTACGATGGTGGG
CACTATATCCTGAGACAAGGGGAGAAGGGTGACGCCTTCTTTGTGATCAATTCTGGGCAA
GTCAAAGTGACGCAACAGATCGAAGGAGAGAAGGAAGCGCGGGAGATTAGAATTTTGAAT
CAGGGAGACTTCTTCGGAGAGCGTGCCCTTCTTGGAGACGAAGTTCGAACGGCCAACATC
ATTGCTCAGGCGCCAGGCGTCGAGGTCCTTACCCTAGATCGTGAATCGTTCACCAAGCTC
ATCGGCGATCTAGATACCCTCCGGAAAGACTATGGAGACAAGGAACGTGTGGCGACGCTG
GTCCGAGAGCCGCCAAGTCCTGTGAAGATTGTCGACGATTTTAGAGAGGAATTCGCGAAT
GTAACGCTGAAAAATGTGAAGCGACTGGCGACACTGGGAGTTGGAGGATTCGGAAGAGTC
GAGTTGGTTTGTGTCAATGGGGATAAGTCCAAAACCTACGCCCTGAAGGCGTTGAAGAAG
AAGCATATTGTGGATACCCGCCAGCAGGAGCATATCTTCGCAGAGAGGAATATTATGATG
GAGACATCAACGGATTGGATTGTGAAGCTTTATAAGACGTTCCGTGATCAAAAGTTTGTC
TATATGCTTCTTGAAGTTTGCCTTGGTGGAGAGCTCTGGACCACACTTCGTGACCGCGGA
CACTTTGATGATTATACCGCCCGTTTCTATGTGGCTTGTGTGTTGGAAGGTTTGGAATAT
CTGCACAGGAAGAATATTGTGTACAGAGACTTGAAGCCGGAGAACTGCCTCTTGGCTAAC
TCTGGATACTTGAAATTGGTTGACTTTGGATTCGCGAAGAAGCTGGCGTCGGGACGGAAG
ACGTGGACATTCTGTGGAACGCCAGAATACGTGTCACCGGAAATTATTCTGAACAAGGGA
CACGACCAGGCTGCTGACTACTGGGCACTTGGAATCTACATTTGTGAGCTGATGTTGGGA
CGGCCACCGTTCCAGGCTAGCGATCCTATGAAGACGTACACGTTGATTCTGAAGGGAGTC
GACGCGTTAGAGATTCCGAATCGACGAATTGGAAAGACGGCGACGGCGTTGGTGAAGAAG
TTGTGTAGAGACAATCCGGGAGAGCGATTGGGATCGGGATCCGGTGGTGTGAACGACATT
CGGAAGCATCGGTGGTTCATGGGATTCGATTGGGAGGGATTGAGAACGAAGACGTTGAAG
CCACCAATTCTGCCAAAGGTGAACAATCCAGCGGACGTGACTAACTTTGACAACTACCCA
CCAGACAACGATGTTCCACCAGACGAGTTCTCCGGATGGGATGAGGGATTC
>CBG17289 X + [1:24576]  ( 4843398 - 4844754 ) CBG17289 + 1:248  ( 1 - 248 ) N    900.16
ATGTCCGACGGAAAGGAAGAGCTCGTCAACCGCGCCAAGCTCGCTGAGCAGGCTGAGCGT
TACGACGACATGGCCGCTTCGATGAAGAAGGTCACCGAGCTCGGAGCTGAGCTCTCCAAC
GAGGAGCGCAACTTGCTCTCCGTCGCTTACAAGAACGTCGTCGGAGCTCGCCGTTCGTCG
TGGAGAGTCATCTCCTCGATCGAGCAAAAGACCGAGGGATCCGAGAAGAAGCAACAGATG
GCCAAGGAATACCGCGAGAAGGTCGAGAAGGAGCTTCGCGACATCTGCCAGGACGTGCTC
AACTTGCTCGACAAGTTCCTCATCCCAAAGGCCGGAGCCGCCGAGTCCAAGGTGTTCTAC
CTCAAGATGAAGGGAGACTACTACCGCTATTTGGCTGAGGTCGCCTCCGGAGACGACAGA
AACTCGGTTGTCGAGAAGTCGCAACAGAGCTACCAAGAGGCGTTCGACATCGCCAAGGAG
AAGATGCAGCCAACTCACCCAATCCGCTTGGGACTTGCGCTCAACTTCTCTGTCTTCTTC
TATGAGATCTTGAACGCTCCGGACAAGGCTTGCCAGCTCGCCAAGCAGGTGCCCGTCTAA
GAGTTTCTATAAATAGCACAAGGCGAAATTGACTTAATATTCATGGTTTCCTTTCCAGCC
TTCGATGACGCCATCGCTGAGCTCGACACTCTCAACGAGGACTCCTACAAGGACTCGACA
CTCATCATGCAGCTTCTCCGTGACAACCTCACTCTCTGGACCTCGGACGCTGCTACCGAT
GATACCGATGCCAACGAGCAAGAAGGAGGAAAC
>CBG17289 IV - [1:13312]  ( 8883939 - 8882967 ) CBG17289 + 1:248  ( 1 - 248 ) N   1163.86
ATGACCGAGACCGTGGAAGAGTTGGTTCAACGTGCCAAGCTTGCCGAGCAAGCCGAGAGA
TACGATGACATGGCCGCCGCCATGAAGAAGGTCACCGAACAAGGACAAGAGCTTTCCAAC
GAAGAGCGTAACTTGCTCTCTGTTGCATACAAAAACGTCGTTGGAGCTCGTCGTTCATCG
TGGCGAGTCATCTCTTCCATCGAGCAGAAGACCGAGGGATCCGAGAAGAAGCAACAACTC
GCTAAGGAGTACCGCATCAAGGTCGAACAAGAGCTTAACGACATCTGCCAGGATGTTCTC
AAACTCCTTGATGATTTCCTTATCGTCAAAGCCGGAGCTGCCGAGTCCAAAGTCTTCTAC
CTGAAGATGAAGGGAGATTACTACAGATACCTCGCTGAGGTTGCTTCCGATGACCGTGCT
GCCGTGGTCCAAAAATCCCAAAACGCTTACCAGGAGGCCCTTGACATCGCCAAGGATAAG
ATGCAGCCAACACACCCAATTCGTCTGGGACTTGCCCTCAATTTCTCAGTCTTCTTCTAC
GAGATTTTGAACACTCCAGAACACGCCTGCCAACTCGCGAAGCAAGCTTTCGATGACGCC
ATTGCTGAGCTCGATACTCTGAATGAGGACTCGTACAAGGACTCTACCTTGATCATGCAA
CTTCTACGTGACAATCTCACTCTCTGGACATCGGATGTTGGAGGAGACGATCAAGAGCAG
GAGGGAAATCCAGAGGCTGGAAAC
>s1737 V + [1:24576]  ( 928019 - 934940 ) s1737 + 1:354  ( 1 - 354 ) N   1843.14
ATGTCTCCAGAAGACGTCAGAAACAAAATTTTGAAAAATAAAAAAGTTGGGCATCATCTC
GTTGCTATTTCAAGTTATCTGGCCGAACGGTCGACTGCTTTCTTGAGGTTTCGAGCCGGA
GAATGTGGAAAGTCGACAGTTCTGAAACAAATGAGGCTTCTCACTTCGAAGACGTACACG
GCAGACGAGCTGGAAGCGCAGGCCAAGCTGGTCTTTACCAACATTGTCATTGAAATGGAT
CATATCGTCAAAGCAATGCCATCTGCACATTTCAATTTCACGGATCCCATGAGAGAGCAC
GACGTTCACATGCTGACCCTCTACATCAAGGACATGCAGCACAAGTCCTTCCATGCAGAT
GCTGCAGAACACGTGGCAAAACTTTGGAAGGATCCAGTCATCAAGAGACTCTACGCTGAA
CGACGCGAGCGCAATATCAGAGATATTGGAGACAACACTGAATACTTCTTCGAGAATCTC
GACAGAATTGCCAAGCCAGACTACAGTCCAAACTCTATGGACACACTTCTCTTGCGAACG
AAAACCACCGGAATTGTGGAGGTTCAATTCGAGATCAAGAAGGTCAAGTTCAGAGTGTTC
GATGTGGGAGGTCAGCGATCGGAGCGAAAAAAGTGGATTCACTGCTTCGAAGACGTCAAC
GCCATCATTTTCATCGCGGCACTCTCCGAGTATAATGAAGTGCTTTTTGAAGATGAGACT
ACGAACCGAATGATCGAGTCGATGCGCCTTTTCGAATCAATCTGCAACTCGAGATGGTTC
CATAACACCAACATTATTCTTTTCTTGAATAAGAAGGATTTGTTTGAAGATAAAATTAAG
AAGGAAAATATTACAAAGGCATTCCCAGAGTACCGAGGTGCCCAAAATTACGAAGAAACC
GTGGCGTTCATCAAACAAAAGTTCGAAGCGCTCTCCAACAATCCGAAGAAGACGTTCTAC
GTTCACGAGACGTGTGCAACAGACACAAACCAAGTGCAGAAGATTTTGGACTCGGTCATC
TCTATGATTATCCAGAGCAATTTGCACAAATCCGGACTCTAC
>CBG19263 V - [1:13312]  ( 13379930 - 13378227 ) CBG19263 + 1:354  ( 1 - 354 ) N   1902.93
ATGGGATTATGCCAGTCTGCAGAGGACAAAGAGTTGACTCTCAAGTCGAAAGCCATCGAC
AAGGAAATGATGGCAAATCATATGTCACAGGCGAAAGTTGTCAAACTTTTGCTTCTTGGA
GCCGGAGAATGTGGAAAGAGTACAGTACTCAAACAGATGAGGATTCTCCACGATCACGGA
TTCACAGCTGAAGAATCGGAACAACAAAAGAGTGTTGTATTCAATAACACTCTTCAGGCA
ATGATTTCAATATTGAAAGGAATGGAATCTCTTCGAATGACTTTTGATAAACCAATCAGA
GAGAATGACGCGAAATTTGTAATGGAGGCTCACAAAATGCTCCAGGAGGCGAAAGTGTTC
CCAGAAGAATTAGCAAACGCACTTCAAGCATTATATTCGGACAAAGGGATTCAGACGGTC
ATGGCAAAAGGAAACGAGTTCCAAATGCCGGAGAGTGCACCACATTTTCTTGGCAGTCTT
GATCGAATCAAATTGCCGGACTACACTCCAACAGAGCAGGATATCCTTTTGTCTAGAATC
AAGACAACTGGAATCGTTGAGGTCAAATTCCAAATGAAGAGTGTCGATTTCAGAGTTTTC
GATGTCGGAGGTCAACGATCCGAGCGTAAGAAGTGGATTCATTGTTTCGAAGATGTCAAT
GCAATTATCTTCATTGCGGCCATCTCGGAGTACGATCAAGTTTTGTTCGAAGATGAGACT
ACGAATCGTATGATCGAATCAATGCGCTTGTTTGAATCAATCTGCAATTCCCGCTGGTTT
ATCAACACTTCAATGATTCTCTTCTTAAACAAAAAAGATTTGTTCGCTGAGAAAATCAAG
CGAACCTCGATCAAAAGTGCATTCCCAGACTACAAAGGAGCCCAAACCTACGATGAGTCG
TGTCGATACATTGAGGAGAAGTTTGACGGATTGAATGCGAATCCAGAGAAGACGATATAC
ATGCATCAGACGTGTGCAACGGATACGGATCAGGTTCAGATGATTCTCGACTCCGTAATC
GATATGATTATCCAGGCCAACTTGCAAGGATGCGGTTTGTAC
>CBG08370 IV + [1:24576]  ( 12540168 - 12541662 ) CBG08370 + 1:108  ( 1 - 108 ) N    635.79
ATGTACTGGCTACGTCAGATTTCTAGCTCGACGATGCTTGTCGCCTTCCTGACCCTTATG
ATTCTCACTCCGACGCCTTCAGACGCATCGATCCGATTGTGTGGAACACGTCTGACCACG
ACGCTTCTCGCTGTTTGCCGAAATCAACTGTGCGGTGGAATGGGAGCTTTCAAACGTTCC
GCTCCAATTGATCAATCCTGGGCCCCAACGACACGCGATCTTTTCCACATCCATCATCAC
CAGAAACGAGGAGGCATCGCGACGGAATGCTGTGAAAAACGCTGCTCGTTCGGCTATCTC
AAAACGTTTTGCTGCAATCAGGAC
>CBG11840 I + [1:13312]  ( 18991 - 21874 ) CBG11840 + 1:101  ( 1 - 101 ) N    576.27
ATGCTTCACCGAACTGTCTATTTGGCTCTTTTGGCCCTCATCGTCGTCTCGGCCACGGCC
TCGGCCATCAGTCTTGAGCAAGCCGACGGCCGAATGAAGATGTGCCCTCCCGGGGGCTCT
ACCTTCACCATGGCCTGGAGCATGTCGTGCTCGATGCGCCGGAAACGCGACGTCTCCGCC
GATGACTACTACGGAGGCATTGCCAAACGCGCCCTGATCGCTCCATCGATCCGTCAGCTC
CAAACAATCTGCTGCCAGGTCGGCTGTAATGTGGAGGACCTCCTCGCCTACTGTGCACCA
ATC
>CBG25789 II + [1:24576]  ( 15977435 - 15977890 ) CBG25789 + 1:125  ( 1 - 125 ) N    770.17
ATGAACTCTGCTATCATCTTCTCTCTCTTCGCCATCGTCGGCATCGTCATGTCCGACTCC
TTCCGCCGTCAGTTGCCGGACGACATCAATAATGTCCTCCCGGATCTGGACATCACCCCA
TACGGGCTCGGCTTCCTTGAGGCCCAACTTCAGGTGGTCAACGCCCTCCAGCACATGGAG
AGCCCGCAACAGCAGGAGCATCGTATTGCCAAGAGCCGGCTGCCACGTGGATTCCGCCTC
TGTGGAGCTACACTCAATCGCAATGTCCTCGATTTTTGTGGGGAGCCGTGCCAGGCTGGA
GGGGAAATCGACATCGCAACTCTCTGTTGCTCCAGAAAGTGCACATTGGCCAACATCAAG
GAGGCATGCTGCCCA
>CBG02555 II - [1:13312]  ( 9712029 - 9711653 ) CBG02555 + 1:110  ( 1 - 110 ) N    638.87
ATGAATTCCCTTGCCATCGTTCTTCTTCTTGTCGCAGCTTACATGGTCAACGCAACCGCT
ACATTCCACGCTCAGGATCTCGACGGATCGTCCGAAGTTAACGATCGTCTCATTAGACAG
CTCGCCTTCGAGCTTGCCGTCGACGATGCCATCGAGAACATGCCAAAGTCGAGAGCCCGA
CGAGCATCAAGAACCTGTGGACCACGTTTGATTGCCTTTGTGATGAAGGTGTGCGGAGAT
CTATGCTCACCACAAGAGGGCAAGGATATCGCTACTCACTGCTGTGGAAGTCAATGCACC
GACGAGTACATCCGTGAGGCTTGTTGCCCA
>CBG02555 II - [1:13312]  ( 9713634 - 9713274 ) CBG02555 + 1:110  ( 1 - 110 ) N    320.35
ATGAAACTCCTCGCCCTCATCGCCGTAACTGTCCTTTTTGCTCAAACCGTCTCCTCATTC
CTGGACCGAGATGCCACTGCTCGCTACTTGAAGGAAATGGAAATCGAGTTGGAATTGGAG
AACAACCTAAAAGCTCTCTCGCGTGCTCGTCGAGTTCCAGGCGCTCCTGACGCTCGTTCT
TGTGGACCGAAACTCGTCAAATTGGTTCTTTCAGTTTGTGGAGACATCTGTACTCCAAAA
AGCGGCCTGGACATTGCCACCCACTGTTGTGCAGATCAATGCAGTGATGACTATATTAAA
GAAGCATGTTGCCCA
>CBG02554 II - [1:24576]  ( 9713634 - 9713274 ) CBG02554 + 1:105  ( 1 - 105 ) N    630.75
ATGAAACTCCTCGCCCTCATCGCCGTAACTGTCCTTTTTGCTCAAACCGTCTCCTCATTC
CTGGACCGAGATGCCACTGCTCGCTACTTGAAGGAAATGGAAATCGAGTTGGAATTGGAG
AACAACCTAAAAGCTCTCTCGCGTGCTCGTCGAGTTCCAGGCGCTCCTGACGCTCGTTCT
TGTGGACCGAAACTCGTCAAATTGGTTCTTTCAGTTTGTGGAGACATCTGTACTCCAAAA
AGCGGCCTGGACATTGCCACCCACTGTTGTGCAGATCAATGCAGTGATGACTATATTAAA
GAAGCATGTTGCCCA
>CBG10979 X + [1:24576]  ( 12595014 - 12603533 ) CBG10979 + 1:1258  ( 1 - 1258 ) N   4628.25
ATGACAGAAAATGGAATTTGCTCGAGTCCGTCGCCGAGTAGTTCTGCATCAGAATCGAGC
ACTCAATCAGAAGACCCACCTTCTGAAAATAATGTCAGTCTACCGAGAAAAGGTATTCTG
AAGCGAACTCAATCCACAGACGATTCAACACCAATGCGAAGACTGAGAACAAGTGAATCT
TTGGATAGTTCAAGACGCGATGGAACATTACCAAGGTACTTTTGTGTTTTGATTTTTTTA
TCTTCATTGTGTAAAGGAGGAGAGAGAAAAAAACCTGACATCTGACCAAGTAGTTCTGTT
AGACATAACAATGGAATGTAAGAAAACTGAAAAAGATAATTAAGAGAGGGTTACGGTAGG
ACTCTATAAATAAATAAAAAGTTTACTTCTAAAACTCACACACGATTAAAGGACAAAAAA
TATATATTTTATTATTACGCGAATTCAAAAAATGCTACCTAAAAATATGATACCGTAAAC
ACACTAAAAATATGATTTCCAAACGGTCAACTTTAAGCTCATATGTCTTATTTTCCGTAA
GAGATATCGTAAAGAGAGCAACTGACAAAATTTTCATCATATTATTAACAGTATTTCATC
AGTTCACCACTTTCGATATCTTTCATAAGAAATGAGATGCATTGGCTCAAAATTGAACTT
CAAGAAGTCATTCTATCAGAGCGTTCACGGTATATATTGTTTTACTTTTTTGGTTCCGTT
AAACAAGCCATTTTTCTCAAATCCCAGATTATATCAAGTCATCACACCTCATTGCCTATT
AATTTTTACAGAAGCTCCCTCGTCAAGACCGTGAGCTTCAGTACGACAGTGTCTGAGTTG
ATCTTGCCAGCGAGACCACTTCCAAAAGATATGGGTGAATACGTGGAAACGGACTTCAGA
GCACCGGAAACCAGAAGGCCAGATCAGGTGATACCGAGGCAGGAGGAGTCACCGAATCGA
GCGTCTATCGCGGTTGCTGATAGCGACGAGCGAACTCGGAGAGAAAGTAGGCAACAAGGA
CAATTCGAGGAAGAAGATAAAGGAAAACAAATGAAGAATCCAGAGAAAAGACGCGATCCG
AATCAAGACAAGGCGTTGAGAGAGGCTCTTCCAAAACTAACAGTTGAAGATCTACCCCAA
GATGAGGATCCAGATGAGTTTGGAATCCCAAATCTTTACAAGTGCGGAAACTGTTTGGTT
GGATTTGCGCCAGTGAAAAAAAAGAAACTGATGTTTGTGACACTTACGGAACGTTGTCTA
GAGCTCTACGAGTCTGAAAAGGCTTATCGAGCTGGAAAATGCTCGAAACACTTGGTGGAT
CTGGCAATGACTTTCAATGTACACAGTGATCACTTCGACGCAAAACTCAAAAAGTGTTTG
TGTTTAATGGGTCCAGATGAGACAATCTGTATGAGACCGGAAGGAGGAATTCTAACCATT
GAAGGATGGCGTCGAGCAATAGTTAAAGCTGTACATGAGGCGAGAAGAAGAAAAATGGAT
CGGATTCCAAGACCGGAAGATATTTTCGACGCTTGCTATGACATCCGAGTTTGTATGACC
CCGAAAAATAATGATAATTATTTAAATGATATCAAGACACAAGGAATGACTAGTATATGT
ACTATTGTCAAGGAGCTTCTAGGAAAGAAAAGACTATGCTTGTTTCCAAATTCTCTTGCC
ATTGTTGATATATGCATCGAACCAACCGCATTCGGGCTTCCACCAGCTGGTTTTCCACCA
TTCCGAGCTGCAAACATGTTTATATTGGAGAGAAGTTGTGTTGCCTATTACGGATTCAAG
GATGGATATTTTTTCATTCGAATCGGCAAAGGAAGCCCGTACCGTGGATACGAGATCCTT
TTTCAAGTGGAAAACAATGACGTATGCAAAGAAATATATTCACGTATTAGGGTGCTGATT
GAACGGGATGCGGAAATAAGGAAACAAGCTTTAGCAAGAAGAGCTGAAGCAAGCGATACG
CCTGGAATGGAATCGCTTTCTGTTCCCTCAACGCTTTTGCATCGTACTAAACTGTCGCTA
GACTCACCTGTCATTACCCCAAGAGATCGCCGTTTGCTTCTGGGAAGAGATTGTCTCTCG
TTTGCATCTCTCGAGAAGGATGATTCTGCTCCATCGTCTCCATTCGCCAATTATAACCGC
CCACGAGGCTCATTGGGAAACTTCCAGCTTGATCATTTGTCTAGATTTGATCAACAGCGC
GGATCAATCCATTCACTCGGAAATGTCCCGATCGAGAGACAACGTATTCCAACAATGCCA
AATGCAAAACCACAGGATGCAGGTCTTCGTGAAGTTTTATTTGAAGCTTATGCTATGAAA
AAGAAGAATTCAACTCAATCTGAACGGGGAGAAATTGTGATTCCGGATCCGGAGAGAAAA
ATGTCGGATAACAGATCACGTAGACCAACTGACGGGAAGAAAGAGGATTCGGCAAGACCA
CGTCTTCCTCCTTTAAAGCTAGATGCCAGCAAACCGTCTGGAGAGTTTTTATTGTCTATT
CAAAAAGAAAAAGAGCGAATGGAAGAAGCTAGACGCAATGGATATGATGGAAAAACCCAT
AACCCGGACGGTAGTCTACGGGATCCAAACAAAAAAGCTTTTCTCGACACGATATGCCCG
CCACCTGCTCCGCCAGAGCTTGTTATCGCTGAAAAAGTAGCTGAGCGTAGTGAATACACT
GTGATGGGGCCTGCCGATTGGGGCAAAGTAGAAGAATTGAGCAGAGATGACTACTCCGAC
AGTGGTGACAGCTGTTATTCGTCGAGGAGAGGAACTGAAACTCAGCGTTCTCGACCGCTA
CAACCGCATTTAGCATGTCAGATGCCGAACAGAGCACAGTCCTTCGGGGCCAAACAACTG
ACATTCTCTAATAGGCTTCCACCAACCGTGAATCTGCCAGATTCGGAGCGCAAAATCTCG
GCTGCTGTGCAGAGCTCCACTTCCAATCAGTTGGACCTTCCAAACGATGATCCTCGGAAA
AGAGCATTTTCCCTTGGGAGCAGAAACTTTTTTAACATGATTGGATTAAACGATTTCCGC
CGACTTGTCAGCAAACGTCATCGCACCACGTCACCAAACCAAACATCCACTTCTGGAATA
TCGCTGAATTCGTCCAATGCTTCACCATCTGCTAGCAGTAACTTTTTGGCATCTGCAGAG
TACTTGGAACACAACAGGACTGAAAGTATTGGGTCTTCTGCTAGAAGTAGTCCCTCCAAA
GGATACTCTACTCAACGCATGAATTCCCCCAAAGAAGACGATCTCATGTCTATTGATTTC
TCCAAGTTGGGTAAGAAAAGAAACTCCATCACCGACACACGACGCTTTCCTTTCGGGGGC
AGTGGTCCGGGTGGCTCAATGGACTACAATCGAGAGAAGCAGGAGCGAGAAGAAGAAGAA
AAACGGGATAGAGAGCAGAAGGCGATGGATCTGAAAAGAAAGGAAATGCAAGAAGCACGA
GAGTTGGCCGCCAAAAAAGCGGAAGCCGACAAAAAAGTTGAGCAGAAAAAACAGAGGAAA
TTGGAGAAGGAGCGAGAAAGGGAAAGGGAGAAAGAGCTGAAAAGGGAAAAGAAGGAGGAG
AAAGAAAAGGACCATGACCATGACAAAGATTTTCGTCCAAAGGCCGATAGTGGCATTGCT
GACTGCACACCAAGCTCCAGTTTCTCTGGCAAGAAAGATGGCAAAGACGGTGAAGGCAAA
GTTTCATCATATGTTGATCCTGAAGGATTGAAGTTTCTTGCTGACATTAAAAAGCGGAAG
AAAGAGCTGGAGAACTATGGAACAACCACCTCATCAACTTCGTCCTTGAGCACAATCGTT
TCAGTTGAAGATAACAAGTATGTGATCAAAGCTCAAAACCTCTTTTTTCAAAATGCGTGG
TTTGAACTTTCGTTACATTTCAGGTCTCGCAAAGGTTCCACCGATATAACTCAAGCCATC
GCAGCTATAGATATCAACAGACGATCTTCTGTATGTGCTGAGCTCAATCGCAAGCCGTCT
GTTTGTACTGCAATCATGGAGGAGAGAGAAGGAGAAGCTTCGGAGAGCGAGTCTCGAGGA
GAACCATCTGTGGCTCCTGCTCCAGTTACACGGAAACCTGCATCAACTGGAAGTCCGTTC
ATGAGCCCATTCAGAAGACTCAAATTCCTCTCTTTCCGTAAAAATAAT
>CBG14473 X - [1:13312]  ( 9763264 - 9757508 ) CBG14473 + 1:1431  ( 1 - 1431 ) N   4869.04
ATGAACATACTACTCATTTTTTGCTTGCTGTTTGGGTCTATATTTCACCATGGCCACGCG
GGATGCATCATGCGTGGATTGTGCCAGAAGCACACTGACGACGCCTACGGGCCATGTGTA
ACCAATGGCACCAATGTAGAGCCGATCCTATTCGATAAACAACATCCTGCTTATGAGAAA
ATGATGGAATTCTGCCCGCATATGATGGAAGGTGACAACAAACTCTGCTGCACACCATCG
CAAGCGGAAGGTTTGACTAAGCAAATTGCTCAAGCCCGACATATTCTGGGTCGGTGTCCT
TCGTGTTTTGACAATTTCGCCAAGTTATGGTGCGAGTTCACTTGCAGTCCGAATCAACAG
GATTTTGTTTCGATTTCCGAGATGAAGCCCATTGAAAAGAAAGAGGGATTCGAATCTGAA
TACCAACCCGCTGAGGCCTATGTGAACACTGTTGAGTACAGACTTTCCACGGAGTTTGCT
GAAGGAATGTTCGCTTCTTGTAAGGATGTCACTTTCGGTGGACAGCCAGCGCTTCGTGTG
ATGTGCATCTCCACTCCATGTACTCTCACAAACTGGTTGGACTTCATAGGAACTCAGAAT
CTCGACTTGAGCATTCCAATCAACACAAACTTCATCTTGTATGATCCAGCTAAGACTCCA
CAATCCGATCGCTCCATCTTCATGAATGTCAACTTTACTGGGTGCGACCAATCGGCTCGA
CCTGGCTGGCCGGCTTGCTCAAAGTCGGAGTGCAACAAGGAGGAGTACGCAAAGATGATC
AACCTGGATGACGGCAAGACTTCAGGGGTAAGATCTTGAAGATTTCGAGTTTTCGTATTT
TGTGTTTGAAAGCACAAGCTCCGTTCCAATGTGCAAATATCGTAAAACAGGATCATAAAA
AAGTGGCTATGACCAATACAGTAACGAAAATGTTCTGTTAATCATCCCTCTCTTCATGAT
TAGTTAAACAGAAAGCAAACATATATGAAAAGTGCTCCAAATTGTGCTGTTTCGGCAACT
TGTTTGTCGGCACTCTATGCATTTCAAGAGCAAGAGGAGAATATTGCAACATTCCAGGTT
TTTGGTCATAGTTCATTTTAAAACTGTTTTAGCTCCTAGAATTGTTTGTTTGTTGATGGT
CGGTTGATTTTGTTACTCACTTTTGTGGACACAAAGTTTTTCGCGCGCAAGAAAACTGAA
TAGGTTGATGTTAATGTTGAGGAATGAGATGACGTTAGTAGTGTTAAAAAACATTGGTAA
TAAGAAAACATAAAGAGAAATGAAGAAAATCGAAAAAATTTTCAGCAATCTTGCAATGTT
CACGGAATCGCATGCCTCAATATCTTTGTTATGCTGGCATTTATTGGATCTCTGGCTGTC
CTCCTTTGTGTGGGATTCGTGTTCACTTCGTATGACGAAGAGTACACTAACTTGAGACAA
AACCAAGCTGGTCAAGAGTCACCAAAACGAAACCGAATCCGAAGGACTGGAGCATGGATC
CATAATTTTATGGAGAACAATGCACGAGATATTGGAATGATGGCTGGACGCAACCCAAAA
TCACATTTCTTCATCGGCTGCGCTGTTCTTATCTTCTGTCTGCCGGGAATGATTTATCAT
CAAGAGTCGACTAATGTTGTTGATATGTGGTCATCACCAAGATCCAGAGCTCGTCAAGAG
GAGACAGTTTTCAACGCGAACTTTGGACGTCCACAAAGGTATCAACAAATCATGCTGCTC
AGTAACAGAGAGTTTCAAACAAATGGAAAATTATATGGTCCAGTATTCCATAAAGACATC
TTCGAGGAACTTTTTGATATCTTAAATGCTATCAAAAACATCTCCACCAAAGACGCCGAA
GGTCGTACTGTAACACTGGACGATGTATGCTACCGACCTATGGGACCTGGATATGATTGT
TTGATCATGTCGCCAACCAACTACTTCCAGGCAAGTTCAACTATACTGTATGTAGTACTA
AAGTGCAACCAAACTTTTGGGGCAAAGAAGAATCTTGAATTGAAGAAAGAAGAAATCGTA
TCGGACGAAGATGACGCATTCGATTATTTCTCATCAGAAGGAACAACAGATGAATGGATG
AATCACATTGCTGCCTGTATTGATCAGCCAATGTCACAAAAAACAAAATCGGGACTGAGT
TGTTTTGGAACATACGGCGGACCATCGGCACCTAATATGGTATTTGGAAGAAATACGACA
AACTACCAAGCAGCCAACTCTGTGATGATGACATTTCTAGTTACACAGAGAACAGAGCCT
GAGATCCAAAGAGCCGAATTATGGGAAAAGGAGTTTATTAAGTTCTGCAAGGACTATAGG
GAGAAATCACCGAAAGTTACATTCTCTTTCATGGCGGAGAGATCAATTCCGGATGAGATC
GAGAAAGATGCAAAGGATGAAATTGTCACTGTAGTCATTGCATTGGCATTCCTGATTGGA
TACGTCACTTTCTCTTTGGGCCGCTATTTCGTATGCGAGAACCAACTTTGGTCAATTCTG
GTCCACTCACGAATATGCCTTGGAATGCTGAGCGTCATTATAAATCTATTAAGTTCCTTC
TGCTCCTGGGGTATCTTCTCCATGTTTGGAATTCATCCTGTCAAAAATGCACTCGTCGTC
CAGTTCTTTGTTGTTACGTTGCTAGGCGTCTGCCGCACATTCATGGTTGTCAAGTACTAC
GCCCAACTTCGCGTATCCATGCCGTACATGTCGCCAGATCAGTGTCCAGCGATTGTAGGG
ATGGTCATGGCTGGAACAATGCCTGCTATGTTTAGCAGCTCTTTGGGATGTGCATTTAGT
TTCTTCATTGGAGGATTCACTGATCTACCAGCTATCAGAACTTTCTGCCTTTATGCAGGA
CTTGCTGTATTAATTGATGTGGTTCTTCATTGCACTATCTTCCTCGCTTTATTCGTTTGG
GACACACAGCGAGAGTTGAACGGAAGACCAGAGTTTTTTCTGCCATTTAAGATCAAGGAC
CTCCTTGGTGCTTATCTCGTTGGAAGACAAAGATCCACGGACACTTTTATGTCTCAATTC
TTCCGTTACTCATTTGCCCCATTCTTGATGCATCGGATCACTCGTATTGTTACCGGAGTT
ATATTTGTCGCTTCTTTCATTGCAACAATTATTCTATCCAGCAAGATCAGTGTTGGTTTT
GATCAGAGCATGGCGTTCACTGAGGTAAAATTTAAACAAATGTTAGAGAAAATCAAAAAT
GGAAACTTTCAGAAGAGCTACATCAGCACTCATTTCCGCTATATTGACAAATTCTTTGAT
GTCGGACCTCCAGTATTTTTCACTGTTGACGGAGAACTTGATTGGCACAAACCAGAAGTG
CAAAATAAGTTCTGCACTCTTCCAGGATGCAATGATACTTCTTTCGGAAACATTATGAAC
TACGCTGTTGAGCATACTGATCAAACGTTCTTATCTGGAGAAATGTACAACTGGATTGAC
AGCTACCTGGAATGGATCAATAGGAAAAGCCCATGCTGCAAAGTCTACGTCCATGACCCC
AACACCTTCTGTTCCACGAATCGAAACAAAACCGCTCTAGATGACAAGGCGTGTAGAAGT
TGTATGGACTATGATGACATCGCGAATTCCTATCCGAAAAATCACGTTATGTACAACAGG
CCGTCTACTGAGGTTTTCTATAAACATTTGAGACACTTTTTGGAAGACACTCCAAATATG
GAATGCGCATTTGGAGGTCGTGCTTCATTCAAAGGCGCTATTAGCTTCACTTCTCGAGGA
AGAATCCAAGCCTCCCAATTCATGACGTTCCACAAAAAATTATCAATGAGCAACTCCAGT
GATTTCATAAAAGCTATGGAAAATGCTAGAATGGTATCTCGGCGTTTGGAACGGTCCATT
GATGACACTGCCCATGTGTTCGCCTACAGTAAAATCTTTCCATTCTACGAGCAATACTCC
ACAATTATGCCAATCCTTACTACTCAACTCTTCATCACAGTTGTCGGAGTATTTGGAATA
ATTTGTGTCACGCTTGGAATTGATGTCAAAGGAGCAGCTTGCGCCGTCATTTGTCAAGTA
TCCAACTATTTCCATATTGTTGCATTCATGTATCTCGCAAACATCCCTGTCAATGCGTTA
TCCGCTACCAACCTTGTAATGTCTTCTGGAATTCTCATCGAGTTCTCTGTGAATGTTCTG
AAAGGATACGCTTGCTCTCTCCGTCCACATGCCAAGGATCGTGCTGAATCTACTGTTGGT
AGTATCGGTCCAATAATTCTCTCCGGTCCAGTTGTCACAATGACAGGTTCCACTTTGTTC
TTATCCGGTGCACATCTTCAAATCATTACGGTACAAACCACTTCTTATTATTTTCATTAC
GATTCTTCATCATTTCAGGTTTATTTCTTCCTTCTCTTCCTTATCACAATTGTTAGCAGT
GCTGTTCATGCTTTAATCATTTTGCCTATTCTTCTTGCATTTGGAGGTTCCAGGGGCCAT
GGTAGCTCGGAAGCTAGCACTAATGGAGATGATGAGCCGGTAGAAGTGGGGATGATGTCT
GGAACTGGTGAAAGCCATGCAATGGAAGAGGGTGTTCTAAACCGCCCTACTCTTCTAAAC
ACCACTCATCTGCTAGATCCACTTCTCAAATCTGAGACCAATGAACTTGATTTAAAAGCC
ATAGGTACCCAAAAAACGTCATCAATCCTCTAAACGCAATTTTTTTGAGATATCATCACC
ATCGATCGCTCGTACCCGTCCACGCCATCATCGTTGCCATGCACTTCTCGTTTGCCAAGA
GCTCATATTGAACCTGATCTGCGATCTCTA
>s1650 III - [1:24576]  ( 8060703 - 8046362 ) s1650 + 1:1229  ( 1 - 1229 ) N   5788.28
AAAGATAATCGTCATCCACCAAAATCAAACAGAACCAAAAGAGAGATCACAGACCATCGA
CTGAAAAAAGTTCGTTTTGTACTAACTATTAACACTTTTTCAGGTTTTCAACCAATTACC
GTCACTCGTTCAAAAAATCCGAACTATATTGCTCGACTTGAAAAGTATTGCTCTCATTTA
TTACAAGAAGAAAACAAAGCACAAGTATGTTGCACTCAACTACAGTTAGAAGGAATGACG
AAACGACTCTCCTACGCTACCGGTATCCTTGGTTCTTGTCCTAGTTGTTTCGATAATTTT
GCCAAACTTTGGTGTCAATTCACATGCTCCCCGGATCAATCTAGATTTATGAAAGTTCTT
GAAACATCTGGTGGCGCTAAAGGAGTTGTTGAGAAAATCGAATTCAAAGTTAATCGAGAT
TTCGCTGAAGGATACACATCGTGTAAAAATACATGGGCCAGTCAGAACCTCGCTTTGAGT
TTTTTGTCTTTGGGTTCAAAGGTTTCTTATGAGAACTTTTATGGATTCATGGGAAGAAAA
GACCCATCAGTAAATATCCCGATGCATACCAATTTCGAGTTCACCAGAGATAAGAAAGCA
ATGAACATCCCAACAACGCCTTGCCACAAACCAGCCAATCCTCAGACACCCGCTTGTGGC
ATAATCGATTGTCCACTGGAATCTTATCAACTCTTGGACCTCAGTGGAATGGAAACTCGA
GGGGTTCGAGTATTCGAACATCAAATAAAGTATTTTGAGTGGTTCCTCCGGCTGTGTGGA
TGCTTTACTCTCACGATGATTCTCATTTTTGCTCTCAAGTATTCCTGTCATCGTAGCCCT
ACAGCTTCTGAAAATTGCTATGTTGATTTTGGACCGGGAAGCTTGGAAGTTCAATTTGAA
CATTTATGTGTTCAATATGCTCAAGTAGTCATCCATCAACCCCTGAAATGCGTTTTCTTA
GGATTATTTGTGGCTTCGCTATGTTGCCTTGGAAACGTTTGGTTCCACAGTTTGACTCAT
TCGATCGATCAGGTCTCTGCAGCAGATGGAGAAACAAGAAGACATCAGAAGACTTTCATT
GAAACTTTTGGACCGACTCATCGCATTGAGCAAGTCTTCATGACCTTTTCACCATCCATG
CCTGAGAACTTTCTGAATCAAGATGACACAAACTTTTTCGATGAAATGTTCCAGCTAATA
AATCGTATACAAAACTTGACGGTTTTCCAAGGAGTCTCCAAATTTACTCTGGATGACATC
TGTTACAGACCTTTAGGAAAAACAAAAGGATGTGCTATCATGAGTCCGACGAACTATTTT
CAGAACAATTGGAATACATTTGTTAATGTTGAAGATAATGAAGAGGATTTCGATTATAAT
GAGCATAATCCTTTTACACATCTAAAGCATTGTATATTCCATCCGTTTACTGTTAAAACA
CCTACTGGATTGTCGTGTTTTGGGGAGTTCGGAGGTCCAATTGACCCTGCTCTCGTTTTT
GCAGGATGGAACAAAAATTGGCATGGTACGGAGAAGTACACCAAGTCTCGAACCTTCATG
ATTACGATACTTCTGTCTGGAAAGAATGAAGAAAAGGCAGTTTCATGGGAAGCGGAATTC
ATTAAAATGATGTCTGCATACGAGATGAAGAATGCTAGTTTCACATTTATGACAGAGTCT
TCTGTGGCGCATGAGCTTCAAGCAGCTGTAGAGACTGACAAGTTGGTCTCTGTTTTAGCT
TGTGCTTCAGTTCTTTTATGGATCAACGCAATGATTGGAATCTATCACTGGCCTGAATCT
TCTCTGCTGTCTGCTTTCATTCATCAGAAACTTTTGATTTCAACGTCAAGTGTTTTTATC
AGTGTGATAAGTGTTTGGTGCTCTATTGGAATCTACTCATTTGGAGGTCAGCACGCTACT
GATAATGCAATCGTAGTTCTGTTCTTTGTGATAACTCTAATTGGGATAAGTAGAATCTTT
CTCACCATCCGAACATTCCAATCTAATGGACACTGCTACGGCCATCCAGATATAACGGAT
CGTGAAATGAACAGTAGGATTACTGACACTATGAGGAGATGTATCCCAATCGTTCTGACC
AATTCTCTTATCTGCTCCACTTGCTTCTTCCTTGCTGGAGGAGTTCTTCCTTACATTTCA
GTTAGCATGCCAGCTGTTGAAGTATTCTCAAGACATGCTGGATTGGCTATTCTTATTGAT
ACAGCATTTTATCTTTTGGTGGTTCTTCCATTGTTCCAATATGATGCCAGACGAGAAATG
AACGGAAGATGCGAGATTTGGCCATGGTATCAACTATCAGCAGACACAAGAATTCGTCTT
TCAGAAGACGCTGTTGGTGGAACACTCCGCAGTCCTGTCGATTGGTTTAAAATTGCCATC
GCGCCATTGATTCTGAACAAATTATGTCGTATCGTGATTCTCATATTCTTCTCCATCACA
TTTGTTTCGTCAATTTACTGGTCTCGAAAACTAGAGTTTGGTTTTGATCAAACCATGGCT
TTTTCAAAGACAAGTTATTTGACAAAACACTTCCAAAATATGAATAAGAATTTGAATGTG
GGGCCACCAGTTTGGTTTGTAATAGAAGGAGACATCAACTGGTTCGATCCAAAAATACAG
AAAAAGTTTTGCACGGTTGCTGGATGTGATGAAAATTCAATGGGTAACACGATCCGCTCG
CTGGCGTATGCTGAAAACTACAGTGGAAACTTTTTACGAGGAGATGTAAACATCTGGATT
GATTCATTTCTCCAGTTCATGCATCCTCGTGGAACTTGCTGCAAAACGAATGGACAAGAA
TTCTGTGATCCATCTAATGCCACCCATTGCTCATCATGCTCCGCCAATACCTCTCCGCTT
CATGCAGAATCCGAATTCTACCGGTATCTCGGCAATTTCCTGAACACACCACCCACAATT
CACTGTGCTCATGGTGGATTTGCTCTTGCTAAACCAGCAATCAATATGACAAAAAATGGC
AAAATTCAATCCAGCTACTTCTCCACCTTCTTCAGAAAATTGAACATTTCTGACTCGAAT
GAGCTTTATGATGCGTGGAGATTCGCAAAGTACGTTGCTGAGAAAGTTGAGAAACAGCTG
CAATTGCAAGGAGTCCGTGTATTCGTCTACAGTACTTTCTTCCCATACTATGAGCAGTAC
GATTCATTGACGACCACAGTCATTACACTTGTCGTCGTAATCCTCTTCGTTGATTTGGTT
ACAATTTCTCTATTTCTGAGAGTCCATTTGGCTGGAAGTCTTGTCAGTGTTTTCGTTCTA
TTTTCTTCTTATATTCACTTAATGGGATATATGTATTTACAAGGAATCAGTATGAATGTC
GTTGCTGCGATCAACATGACTATGTCTCTTGGAATAGCTGTCGAGTTCTTCGGTCAAATA
CTTCATGGATTTTACAATTCGAAGAAATTGAAAAGTGAGGAGAGAGCAGTAGCGGCGTTG
GTCAATAATGGAGCTACTACTCTTTCTGGAATCTTCCCAGCTATTATGCTTACTGCCGGT
TGTCTCTTGTTTGCTGATTCTCGTGTTCTGATTACATATTTCTGTATCCAATTGTTTGGA
ATTGCATTCGTTTGTATCTTACATGGCGTTGTGTATATGCCTACACTTCTTGCCATATTT
GGTTCGGATTTCTATGAGAACGTCAATAGTGAAGAGGAATCATCATCTGAAGGGAGTGGA
AGAGATGAAACCCAAAGAAGCTCGTCGAGCACTTCGGAAACAGCTGTT
>CBG06174 IV - [1:13312]  ( 8883939 - 8882967 ) CBG06174 + 1:248  ( 1 - 248 ) N   1352.39
ATGACCGAGACCGTGGAAGAGTTGGTTCAACGTGCCAAGCTTGCCGAGCAAGCCGAGAGA
TACGATGACATGGCCGCCGCCATGAAGAAGGTCACCGAACAAGGACAAGAGCTTTCCAAC
GAAGAGCGTAACTTGCTCTCTGTTGCATACAAAAACGTCGTTGGAGCTCGTCGTTCATCG
TGGCGAGTCATCTCTTCCATCGAGCAGAAGACCGAGGGATCCGAGAAGAAGCAACAACTC
GCTAAGGAGTACCGCATCAAGGTCGAACAAGAGCTTAACGACATCTGCCAGGATGTTCTC
AAACTCCTTGATGATTTCCTTATCGTCAAAGCCGGAGCTGCCGAGTCCAAAGTCTTCTAC
CTGAAGATGAAGGGAGATTACTACAGATACCTCGCTGAGGTTGCTTCCGATGACCGTGCT
GCCGTGGTCCAAAAATCCCAAAACGCTTACCAGGAGGCCCTTGACATCGCCAAGGATAAG
ATGCAGCCAACACACCCAATTCGTCTGGGACTTGCCCTCAATTTCTCAGTCTTCTTCTAC
GAGATTTTGAACACTCCAGAACACGCCTGCCAACTCGCGAAGCAAGCTTTCGATGACGCC
ATTGCTGAGCTCGATACTCTGAATGAGGACTCGTACAAGGACTCTACCTTGATCATGCAA
CTTCTACGTGACAATCTCACTCTCTGGACATCGGATGTTGGAGGAGACGATCAAGAGCAG
GAGGGAAATCCAGAGGCTGGAAAC
>CBG08059 X + [1:24576]  ( 108564 - 112266 ) CBG08059 + 1:644  ( 1 - 644 ) N   3307.10
ATGAAAGATAAACCACCACCATCTATCTCTGGTAGCACACGAAGCAGCCACGATGGATCA
CAGACAGATCAGCTTTGTGAGACAACGATGAAACTCAGTCTTCAATCAACAACTACAGTA
TCAAAACACAATTTGATGAAAGCACAAGAACTGATAACACAAACCATCCAAGCGGGATGT
CCGAAAAGATCGCCGAGTGATTTCACATTTTTAACTAGTCTTGGCGAGGGTGCTTACAGT
CAAGTATTCCGATGCAAAGAAAATGAGACTGATGCTGCTTTTGCCATCAAAGTTCTTCAA
AAAGATCATCTCTTGCGACACGACAAAATGGACGCTATCATTCGTGAAAAAAACATTCTT
CTTTATTTGACACAAACATGCGGAGGTCATCCGTTCATTACTCAACTCTACACGTTCTTT
CACGACTCGGCGCGCATTTACTTTGTGATGAACCTTGTGGAAGCTGGAGACTTGAGCGAG
TCACTGAGTCACTTCGGCTCATTCGATTCTGCAACTACTAAATTTTTTGCTTCGGAAATT
TTAGTTGGACTCCAATTTTTGCACGACCACAACATCATACATCGTGACTTAAAGCCTGAA
AATGTCCTCATTCAGCAGAACGGACACATCTCCTTAGGCGATTTTGGCTGCGCTCAAGCC
TTCGGAGAACTTGTTTTGTCGCAAACTGGCTTTTCAGATGATGATCAAGCCAGTTCAAAA
CTTTCGGACTCCCCATTTTCCACAGCCAAAGATGATTATTACAGAGAACAAGAAGAAGGT
TCTGAACGACGTACTACATTTGTTGGAACTGCTCTTTATGTCAGCCCCGAAATGCTGTCG
GATGGAGATGTTGGACCTCAAACCGACATCTGGGGACTAGGTTGTATCATCTATCAGTGC
CTGTCAGGACAGCCACCGTTCCGTGCAGTAAACCAATACCACCTCATGAAAAAAATCAAA
AATGCCGAATTGATGTTCCCTGAAGGTTTTCCAAAAGATTTGCAAAAGCTGGTTGCTAGC
ATTTTGTTAGTTGACCCTAATAATCGCATCACTCGTGAAAAACTGATGGATCATCAATTC
TTCCATGATGTCGATTGGGAAAACCTTCTCACGGCAACGCCACCTGTACTTCATGCTTAC
TGTCCTGCCACGTTTGGAGATCAAGAATATTACTCCACTGTCGATGGAATCGAACCAGTT
TTTGATGATCGTGTCGCGCCGCGTAATTTGAATTTCGAAAATCAGAGTACTTCGCAACCT
TCAACGTTAGTTCCACATTCTTTTTCAGAAAAAAATTTAAATTTCAGACCATCTAACGCC
GAAGCGAAAAATCCATTAGTCCCAGAAACATCTGGAAAACAGAATTTGAAAGCCGACGCA
CGAGCCGAATTAGCAGAGAAAAGGAAGCTTCATAATGAAAACGAGTGGCGTGTTTACACT
CCTCAGAATCTGATTTTGAAATACGGATATTTGAACAAAAAGCGTGGATTATTCGCTAGG
CGACGCATGTTTCTACTGACTGAAGGACCTCATCTTCTCTACATTGATGAGGGAATCAAA
ACTATTAAAGGAGAAATCCCATGGACACCATGCATGCAGGTCGAGTACAAGAACCCGGGA
ACTTTTTTCATTCATACGCCGAATCGCGTCTATTACTTGTTTGACCCAGAGAAAACTGCG
GCCGAATGGTGCAAGGCAATTGAAGCTGTTCGTAAGCAGTATGCCACAGTCATTGAAGAT
ATTTTCACTGTAGCCATGCGAGACGGAACTTTTGGTGACATCTACGGAAAGAAGAAAACT
AGAAAGCTGATCATTTTACAGGAGATGGTACGAGAACAAAAAGCTCTGGTACGAAAGCAA
GAACAAAAGGAGAAAGAAGCACTGAAAGCAGAGAAGAAAGCTGCAAAAAAGAAAACGAAA
CAAACGGAAAAG
>CBG15618 IV + [1:24576]  ( 14877081 - 14888261 ) CBG15618 + 1:460  ( 1 - 460 ) N   2351.80
ATGTCTTCAGAAACAAGAATGGACACTCAGAAGACTCCAATGGACTTCAAGTTCATCGCT
CGTCTAGGCGAAGGAGCCTACAGTCAGGTGTTTCGATGCCGCGAAGTGGGCACCAATGCC
ACTTTTGCCATCAAGGTTCTTGAAAAAGAGCATTTGATGAAGCACCAGAAAATGGGAGCT
ATTATTCGGGAAAAGAAGATTCTGGAGTTTATGACTAAAGATCTCAATGGACACCCCTTT
ATAAGCAGTCTGTATTCCAATTTTGAGGATAAGGATCGCATTTATATGAAGCCAGAGAAT
GTGCTTATCAAAAAAGACGGACACATTGTGATTGCTGATTTTGGAAGTGCAAAAACAACA
AAATTCGAAGAAGAAGAGGAAGAGGAGATTCAGAAGACGTCGTCGGAGGATTCTGATGAG
AAGGAAGACGTGGAGCAAGAGAAGGAGCAGGAGAGACGAACCACGTTTGTGGGAACTGCG
TTGTATATTAGTCCGGAGATGTTGAATGATGGAGCTGTTGGAGCAAAATCCGACATCTGG
GCTCTTGGCTGCATGATCTACGAGTTTCTGGCCGGAAAACCTCCATTCACCGGAATTAAT
CAATATCAGCAAACTCGAAAAGTTCATGAAAACAACATTACCTTTGATGACTTCCCGGAA
TCAGCTAAAATTTCCGACCCCAAGCTCCGGATCACCACAGACCAACTTATGGCTCATCAA
TTCTACAAGGACATCAACTGGAAAACAATCACAACTACAAAACCTACAGTACCCCTTGAA
AAGTATTCATTGTACAAGGAAAGAGAAGAGGTTTTGGATGAAGACGTGCTGCCAGGATTC
GATCTAGCCAGACTCATCAAGTTGAGCGATGGGTTGCCCATACAACCAAAACTCAACGCC
AGGGAGAAAGCCGAGAGAGAGGCTGCTTTGGATGTTCAACGGCGTGACAATGACTACCAT
CAACTTCTGGACGGCTACTTGGTTCTCAAACAAGGCATTCTACACAAGAAGCGAGGATTC
TTTGCCCGCAAACGAATGTTCCTACTTACCGACGGACCACAGCTTGTCTACGTGGATCCT
AGTAATAAGAAAGCACGTGGAAAAGTCCCATGGACTCCATGCATGACGATTGAGTATGTC
AATCCGAAGTTGTTCAATATTCATACGCCCGGCCGTACTTACATCCTCTACGACTACAAT
AAAACAGCCGAAGAATGGTGTAGAGCTATTGAAGATGTGAGAGTCAAATATGCGGCACAG
ATAAAGAAGATTTATGATAAAGGGATGGAGGAGGGCAATTTCCATGAAATCTACGGAAAA
ATTCGTCCAAATAGAGAAAAATTCACATTTCAAGCTGATTACTCTAAACTTAATGTTTCG
>CBG12191 I - [1:13312]  ( 8005376 - 8003406 ) CBG12191 + 1:499  ( 1 - 499 ) N   2547.70
ATGCTGAAAAGGAATTTTTTTCACGAGTTTCGTCGACATAACAGGAGTTCAAGATGGAAC
GCAGATGCTCATTTGAGAGCTCACGAACGTTCTGCCAATGTTGAAGACGACGCAATCATG
AGAGTCGATACATGTCAATTGGCTGCCAACAATCCGATCGAAGATTTTTATTCTGCAGCT
AAATGCATATCGAGCCGTGCTTTTCTTTTCGGAGTATTTGATGGGCACGGCGGTCAACAA
TGTAGTCGTCATATTTCTACAAATCTCTATCCGTACTTATGTGCTTCAGTATTAAAAAAG
CATGAACATTGTCCTTATCAAAAAGAGAGACTCTTCCCAAGTCCCAAAAACCATATTCCC
CTGAAACCGTATGAAAAATTGAAGCTCCTCAAGGAAAGTCAGTCTACTGCGCTACTGCGG
TATTTAGAGTTAAGTGAAAGCTCAGAATTGATAGGTGACTATTCTCCAGACCAGAGACTT
GAATGGTTGTTCAGCAGCTCCGACGGCCATCTCCCAAACGCATTCAAATCCCGGGAAACA
CGCAACATCGCTGCTTATCACAAAGAATTCAAAAAGAACCCGAATACCTACACAGGAACT
GTTCGAGAAGCATTAAAACTCGCATTCGAAACATGTGATAAGGATTTGGGCGATAATGCA
CTGCCCAATGCGAAGGGAGTCATAGATAGGCACGCCGCGATGGTTGCTGCTTCAGGATCG
TGCTGTACTTTGGCCCATATTCGATCAAGGCATTTACACGTGGCCAATCTTGGAGATGCT
GCTGCAGTTTTGGGGGTTGTGAACCCGAATGGCAGCGTAACAGCTAGGCAACTTTCAAGA
GCACATTGTGTTGACAATGCCGATGAAGTGCAAAGGATTCGAATCGCTCATCCCGCTTCG
GAATCTCAAACTGTCTTGCGAGGTGGACGACTGTTGGGAGAGCTTTTTCCACTACGTGCA
TTTGGAGACGTTCGATACAAGTGGCCGCTTGATCTTCAGAAAGTGGTACTAGAACCACTG
GGCCATCCACCACCCCAGCACCTCTACACTCCCCCCTATCTATCGACATCACCGGAGGTT
TTCTACCACAAGCTTACACCAAATGATAGGTTTCTCGTGTTAGCCACGGATGGTTTGTGG
GAATGGTTAGATCCTGATACTGTTGTTCGTCTCGTTCATGATCACACACTGGGAACAATC
ACACAACAAGCGTATGTGCCCAAGTCAGGCACAACACTGCAACAAGTTCGGGAGCAATTG
AAAGAAAGAGCAAGAGGTGAACAGAAAACCAAAAAGCCGATCGATGAGAACTGTGCCACC
CATATTATTCGACATGCGCTTGGAGGTGTAAGTGGAGGAGCAACAAAACAGTATGAACGC
CTTATAGATATTCTGCAGGTACCACCTGGTCGCGCTCGGAATTATCGTGACGACATTACA
GTAATTGTCATCCATTTCAACGAAACTTTTCTGGACGGACACGAAGAAGACGAAGAG
>CBG12191 I - [1:24576]  ( 8430695 - 8428725 ) CBG12191 + 1:499  ( 1 - 499 ) N   2547.70
ATGCTGAAAAGGAATTTTTTTCACGAGTTTCGTCGACATAACAGGAGTTCAAGATGGAAC
GCAGATGCTCATTTGAGAGCTCACGAACGTTCTGCCAATGTTGAAGACGACGCAATCATG
AGAGTCGATACATGTCAATTGGCTGCCAACAATCCGATCGAAGATTTTTATTCTGCAGCT
AAATGCATATCGAGCCGTGCTTTTCTTTTCGGAGTATTTGATGGGCACGGCGGTCAACAA
TGTAGTCGTCATATTTCTACAAATCTCTATCCGTACTTATGTGCTTCAGTATTAAAAAAG
CATGAACATTGTCCTTATCAAAAAGAGAGACTCTTCCCAAGTCCCAAAAACCATATTCCC
CTGAAACCGTATGAAAAATTGAAGCTCCTCAAGGAAAGTCAGTCTACTGCGCTACTGCGG
TATTTAGAGTTAAGTGAAAGCTCAGAATTGATAGGTGACTATTCTCCAGACCAGAGACTT
GAATGGTTGTTCAGCAGCTCCGACGGCCATCTCCCAAACGCATTCAAATCCCGGGAAACA
CGCAACATCGCTGCTTATCACAAAGAATTCAAAAAGAACCCGAATACCTACACAGGAACT
GTTCGAGAAGCATTAAAACTCGCATTCGAAACATGTGATAAGGATTTGGGCGATAATGCA
CTGCCCAATGCGAAGGGAGTCATAGATAGGCACGCCGCGATGGTTGCTGCTTCAGGATCG
TGCTGTACTTTGGCCCATATTCGATCAAGGCATTTACACGTGGCCAATCTTGGAGATGCT
GCTGCAGTTTTGGGGGTTGTGAACCCGAATGGCAGCGTAACAGCTAGGCAACTTTCAAGA
GCACATTGTGTTGACAATGCCGATGAAGTGCAAAGGATTCGAATCGCTCATCCCGCTTCG
GAATCTCAAACTGTCTTGCGAGGTGGACGACTGTTGGGAGAGCTTTTTCCACTACGTGCA
TTTGGAGACGTTCGATACAAGTGGCCGCTTGATCTTCAGAAAGTGGTACTAGAACCACTG
GGCCATCCACCACCCCAGCACCTCTACACTCCCCCCTATCTATCGACATCACCGGAGGTT
TTCTACCACAAGCTTACACCAAATGATAGGTTTCTCGTGTTAGCCACGGATGGTTTGTGG
GAATGGTTAGATCCTGATACTGTTGTTCGTCTCGTTCATGATCACACACTGGGAACAATC
ACACAACAAGCGTATGTGCCCAAGTCAGGCACAACACTGCAACAAGTTCGGGAGCAATTG
AAAGAAAGAGCAAGAGGTGAACAGAAAACCAAAAAGCCGATCGATGAGAACTGTGCCACC
CATATTATTCGACATGCGCTTGGAGGTGTAAGTGGAGGAGCAACAAAACAGTATGAACGC
CTTATAGATATTCTGCAGGTACCACCTGGTCGCGCTCGGAATTATCGTGACGACATTACA
GTAATTGTCATCCATTTCAACGAAACTTTTCTGGACGGACACGAAGAAGACGAAGAG
>CBG23932 I - [1:13312]  ( 8005376 - 8003406 ) CBG23932 + 1:451  ( 1 - 451 ) N   2355.37
ATGCTGAAAAGGAATTTTTTTCACGAGTTTCGTCGACATAACAGGAGTTCAAGATGGAAC
GCAGATGCTCATTTGAGAGCTCACGAACGTTCTGCCAATGTTGAAGACGACGCAATCATG
AGAGTCGATACATGTCAATTGGCTGCCAACAATCCGATCGAAGATTTTTATTCTGCAGCT
AAATGCATATCGAGCCGTGCTTTTCTTTTCGGAGTATTTGATGGGCACGGCGGTCAACAA
TGTAGTCGTCATATTTCTACAAATCTCTATCCGTACTTATGTGCTTCAGTATTAAAAAAG
CATGAAATAGGTGACTATTCTCCAGACCAGAGACTTGAATGGTTGTTCAGCAGCTCCGAC
GGCCATCTCCCAAACGCATTCAAATCCCGGGAAACACGCAACATCGCTGCTTATCACAAA
GAATTCAAAAAGAACCCGAATACCTACACAGGAACTGTTCGAGAAGCATTAAAACTCGCA
TTCGAAACATGTGATAAGGATTTGGGCGATAATGCACTGCCCAATGCGAAGGGAGTCATA
GATAGGCACGCCGCGATGGTTGCTGCTTCAGGATCGTGCTGTACTTTGGCCCATATTCGA
TCAAGGCATTTACACGTGGCCAATCTTGGAGATGCTGCTGCAGTTTTGGGGGTTGTGAAC
CCGAATGGCAGCGTAACAGCTAGGCAACTTTCAAGAGCACATTGTGTTGACAATGCCGAT
GAAGTGCAAAGGATTCGAATCGCTCATCCCGCTTCGGAATCTCAAACTGTCTTGCGAGGT
GGACGACTGTTGGGAGAGCTTTTTCCACTACGTGCATTTGGAGACGTTCGATACAAGTGG
CCGCTTGATCTTCAGAAAGTGGTACTAGAACCACTGGGCCATCCACCACCCCAGCACCTC
TACACTCCCCCCTATCTATCGACATCACCGGAGGTTTTCTACCACAAGCTTACACCAAAT
GATAGGTTTCTCGTGTTAGCCACGGATGGTTTGTGGGAATGGTTAGATCCTGATACTGTT
GTTCGTCTCGTTCATGATCACACACTGGGAACAATCACACAACAAGCGTATGTGCCCAAG
TCAGGCACAACACTGCAACAAGTTCGGGAGCAATTGAAAGAAAGAGCAAGAGGTGAACAG
AAAACCAAAAAGCCGATCGATGAGAACTGTGCCACCCATATTATTCGACATGCGCTTGGA
GGTGTAAGTGGAGGAGCAACAAAACAGTATGAACGCCTTATAGATATTCTGCAGGTACCA
CCTGGTCGCGCTCGGAATTATCGTGACGACATTACAGTAATTGTCATCCATTTCAACGAA
ACTTTTCTGGACGGACACGAAGAAGACGAAGAG
>CBG23932 I - [1:24576]  ( 8430695 - 8428725 ) CBG23932 + 1:451  ( 1 - 451 ) N   2355.37
ATGCTGAAAAGGAATTTTTTTCACGAGTTTCGTCGACATAACAGGAGTTCAAGATGGAAC
GCAGATGCTCATTTGAGAGCTCACGAACGTTCTGCCAATGTTGAAGACGACGCAATCATG
AGAGTCGATACATGTCAATTGGCTGCCAACAATCCGATCGAAGATTTTTATTCTGCAGCT
AAATGCATATCGAGCCGTGCTTTTCTTTTCGGAGTATTTGATGGGCACGGCGGTCAACAA
TGTAGTCGTCATATTTCTACAAATCTCTATCCGTACTTATGTGCTTCAGTATTAAAAAAG
CATGAAATAGGTGACTATTCTCCAGACCAGAGACTTGAATGGTTGTTCAGCAGCTCCGAC
GGCCATCTCCCAAACGCATTCAAATCCCGGGAAACACGCAACATCGCTGCTTATCACAAA
GAATTCAAAAAGAACCCGAATACCTACACAGGAACTGTTCGAGAAGCATTAAAACTCGCA
TTCGAAACATGTGATAAGGATTTGGGCGATAATGCACTGCCCAATGCGAAGGGAGTCATA
GATAGGCACGCCGCGATGGTTGCTGCTTCAGGATCGTGCTGTACTTTGGCCCATATTCGA
TCAAGGCATTTACACGTGGCCAATCTTGGAGATGCTGCTGCAGTTTTGGGGGTTGTGAAC
CCGAATGGCAGCGTAACAGCTAGGCAACTTTCAAGAGCACATTGTGTTGACAATGCCGAT
GAAGTGCAAAGGATTCGAATCGCTCATCCCGCTTCGGAATCTCAAACTGTCTTGCGAGGT
GGACGACTGTTGGGAGAGCTTTTTCCACTACGTGCATTTGGAGACGTTCGATACAAGTGG
CCGCTTGATCTTCAGAAAGTGGTACTAGAACCACTGGGCCATCCACCACCCCAGCACCTC
TACACTCCCCCCTATCTATCGACATCACCGGAGGTTTTCTACCACAAGCTTACACCAAAT
GATAGGTTTCTCGTGTTAGCCACGGATGGTTTGTGGGAATGGTTAGATCCTGATACTGTT
GTTCGTCTCGTTCATGATCACACACTGGGAACAATCACACAACAAGCGTATGTGCCCAAG
TCAGGCACAACACTGCAACAAGTTCGGGAGCAATTGAAAGAAAGAGCAAGAGGTGAACAG
AAAACCAAAAAGCCGATCGATGAGAACTGTGCCACCCATATTATTCGACATGCGCTTGGA
GGTGTAAGTGGAGGAGCAACAAAACAGTATGAACGCCTTATAGATATTCTGCAGGTACCA
CCTGGTCGCGCTCGGAATTATCGTGACGACATTACAGTAATTGTCATCCATTTCAACGAA
ACTTTTCTGGACGGACACGAAGAAGACGAAGAG
>CBG23076 V + [1:24576]  ( 10022613 - 10024471 ) CBG23076 + 1:556  ( 1 - 556 ) N   3042.87
ATGATACCTGCCGATGCACCACCACCCGCAAGTATTGGGCGAGTGAATAATTACGGTGGA
GGTCCGATGATTCCTCGACGAGAACGCCGTCAGTCCAGCAGCATGTTCAACATCTCCCAA
AACAGAGAGCTGCAAAAACTACCATCCATAAAAGATGCCGAGGGAAGCGAGAAAGAGACT
CTGTTCATCCAGAAGTTACGACAGTGTTGTGTCGTTTTTGACTTTGCCAACGATGCTCTC
AGCGATTTGAAATTCAAAGAAGTCAAGCGAGCTGCATTGAACGAACTCGTCGACTACGTT
TCCGCTGCTTCCAAAGGCACCCTTTCCGATGCCGTTTACCCGGAGGCCATCAACATGTTT
TCTACGAATCTGTTCCGTCCTTTGAGTCCTCCAACAAATCCGATTGGCGCTGAATTTGAC
CCAGATGAGGATGAGCCAACTTTAGAAGCCGCGTGGCCACATCTTCAGTTGGTCTACGAG
TTCTTCCTGCGATTCCTCGAGTGCCCAGACTTTCAATCACAAGTAGCTAAGAGATACATC
GATCAGAACTTCATTCTCCGTCTTCTCATGATCATGGACAGTGAGGATCCACGAGAACGC
GACTTCCTTAAAACAACGCTACACAGAATATACGGAAAATTCCTTGGACATCGTGCATAT
ATTCGGAAACAAATCAACAACATTTTCTACTCATTCATCTACGAAACTGAACGACATAAC
GGGATCGCCGAGTTACTCGAAATCCTTGGAAGTATTATTAATGGATTTGCCCTTCCTCTT
AAAGAAGAACACAAGACATTCTTACTGCGAGTTCTCCTACCATTGCATAAAGTCAAATCA
CTCTCGGTCTATCATCCTCAACTCGCCTACTGCGTCGTACAATTCATCGAGAAAGATTCT
TCTCTGACTGAACCTGTAATCAATGGAATGCTCAGATTTTGGCCGAAACAGCACAGTCCA
AAAGAGGTCATGTTTTTGAATGAGTTGGAAGAAGTTCTCGATGTGATTGAACCTGTTGAA
TTCCAAAAGATTATGATTCCACTGTTCACCCAAATTGCTCGATGTGTGAGTAGTCCTCAC
TTCCAAGTTGCCGAACGGGCGTTATACTATTGGAACAATGAATATGTGATGTCTCTGGTT
GCTGATAATGCGCGTGCTATTATCCCCATCATGTTTCCAGTTCTGTTCAAAAACAGCAAG
TCACACTGGAACAAGACCATCCACGGACTCATCTACAACGCTCTAAAAATGTTCATGGAA
ATGAACCAGAAATTGTTCGACGAATGTTCGCAGGCTTATCAAAAGGAGAGAACCAATGAA
AAAACACAAAATGAAGAAAAAGAGAAAATGTGGGATAACATTGAAAAGAGAGCGATGGGA
AATCCACAGTACATGGAAGTCAAGGCCCTGTTCGCTCGCTTCAACCCAGATGATATTATC
TGTACCCGACAGAATGGAACAGATGAAGCAACAAAATCATCAACCGAGCTTAGTAAAGAA
GAAATATTGAACAATGCTGTGGGAGTGAGTTCGTTGAAAGAAGATCGCGACTTCGGGCCG
AATCATAAACAGTCTGATTTTCCTCCAGACGAGCAAACGACGAGAGCTCTCGGCGAGTAC
AAGCGTCACGATCAGTTCCTGAAAAAAGTGACGAGCTCCGACGAACAG
>CBG18273 III + [1:24576]  ( 5437242 - 5440543 ) CBG18273 + 1:1001  ( 1 - 1001 ) N   5131.36
ATGGCACCAACGGGTCAAGGCGGGCAATGGCAGGAAGTGCTGTGTTGTTCGGTTTGTAAC
AAACATTTTAATGAATCATTCCTCCCGGTGAGTTTGATTTGCGGTCATGTCATATGCCGC
AAATGTGCTGAGAAACCAGAAAGCCAATTGAAACCATGCCCCCATGATGATTGGAAGACA
ACCATTCCACCATCAGAATACCCCAACAACGTGGCGCTTCTATCTGTCATCTACCCTCGG
AAACAATGCATGATATTTTCTGGAGCAAATACTGACGATGAAAAACGAATCGATCATCTT
TCCATCCAGATCGCCAAGTTTTTTAGAGAAGCTGATAGTGAAAGAGGTGGAACTGTGTCC
AGTAGAGAGATATCCCGAACACTTCAACGAAAAGTTCTGGCTCTACTTTGCTACCAATGG
CGGGAAAATGATGGTCGTCTGAAGACATTCAAAATGTGTCGAGGAATTAGTGAACGAGTG
ATGATTGAAATTATTTTATCGATACAAAGCAACACGCATGTCAGCAGCCAATTATGGTCA
GCGGTGCGAGCTCGTGGTTGTCAGTTTCTCGGACCCGCGATGCAAGATGATGTCCTTCGT
CTGATTCTGATGACGTTGGAGACTGGAGAGTGTATAGCTCGGAAGAATCTTGTGATGTAC
GTTGTGCAAACTCTTGCCTCTGACTATCCCCAAGTATCGAAAACTTGTGTTGGGCACGTG
GTTCAACTTCTTTACCGTGCTTCGTGCTTCAATGTTCTCAAACGAGATGGAGAATCGTCG
TTGATGCAGTTAAAAGAGGAATTCAGAACTTATGATGCTTTGCGTAGAGAACATGATTCG
CAAATAGTGCAAATAGCATTCGAATCAGGACTGCGTATTGGTCCCGATCAATGGTCAGCT
CTTCTGTATGCAGATCAGTCTCACCGTTCTCATATGCAATCCATTATCGACAAGTTGCAG
TCGCGGAATACATACCAACAAAGTGTCGATGAGCTGAAAATTCTTTTCAACTCACAATCG
CCGTTTGTACAAATACCTGCATACCGGAATTTTCTGACTCAAGTGATCCCTTGTCTGGAG
TATTTTGGAACAATCGATCAGGAAACCATAACGATGTCGATTGTCGCTGAAAGTTTGTAT
CAAATCAAGAAGATCCTTCGTCTCCACTGTTCGCACGATGATTTGAGAAGGATGCCCAAG
GAAGAACGAAGAGCATTACTGACACAAGGAATGATGCCTCCTCCTCCGCCACTCTATCCC
CTCTACACTCATCTTGATGAAAATGGGAGATCTGTGAGCAGAACTGAATTCAACAAACCC
GTAGAAAATGTCAGAGAGAATACACCGTCCCATACTCCACCGAATTCCAAGCAGCCAACA
ACTTCACAGCAACAACAACCACAGCAACAAGGAGGACAGGGACAATTCACGCCACGACAG
AAACGGTATCAAATGGGAATCCCACCAAACCGAATGGGCTACGCTTCACAACATCATCAT
TTCACCCCTGGACCACAACAGATACCACAGCAATACTATAATCCTCAACCAATGCAACCA
CCACCAATGCAAAGAGTTCGAGGACGACGAATGAACGGATTACCACCACCTCGTCCAGGA
TGCATGCCTATGATGTTTCCTTATTCTCCAGAAATGATGCCTCCAGCTGGAGTACCACAG
AATGGGACGGTTCCTCTTATGCAAACAGCTAACGTAGTGACCGCTGATGGTACAGTAGTC
AATGGAACACCACAAAGGGTTATGATCATGCAATCACCTACTCATATGAATCAGGGACCA
GTTGTCATGGTAATTCGAAAATATAATAGTCTGAATGATCAAGAATTTGTTTTAGATCCC
GCCACAACAAATGGGTCCTTCACAAACGCCGGTTCCAATGGGTGCCATGACTCCATCAGT
TCCTGTTCAAATTCCTCCAGCCATGTGGACTGCCACGTCACCAACTGGCAGTATGATCTT
CCCGACGGCTTCACCACCTGGTCAACATCCGCACACAATTTGGATGCAAACGTGAGGAAA
AAAGTTCGGAAAATGTATACTCATTTCAGTTTCAGAACCGACGGTAACATGTTCCCTATG
TTTGACAGCGGAAATTGTTGGGGAACAACTGGTGCTGATGCTGAACAACTTCTGGCTAAA
AGAAACGAGATCTTGAAACGCTTGCATACGTCTGAAGAAGACGATGAGCCTGAAGACAGT
GGCATTGGACACGTTTCTTACACTGTCGCTTCTTCGGTTCTTGATGACAGGTTTCAAACT
CAAAAATTCAAGTTCTACATTACTTTTCATTACAGAATGGACCATATTCCAATTCAAATG
ATACCTGTTCCAACCATAGACCTTCCGCCCATTCCAATCAGTTTTGCCTCAATGCCGAAT
GATGAAACCATGACAATGATAGGGGAGATGGTGCAACAAAATCGTCCTCGTGCTCCGTCA
CTAACGAATCAGACAACCGGACAACCGATAATTGCTGCTGTTGGTTCCGCGGCTCCTGCT
ACGGTCCAATCTGATTGTGGTACGATGAGTGTGATGGATAGTATTTGTATGCCGATTGCC
ACATCGGTTATTCATACTTCAACTGGAATTGCACAGCCCGTGATGCCCATGGTTCCTGTT
GTTCCAGTCCAAGTTCCAGTTGTTCCAGCTGAGAGCTTCAATCCATCAGTACCACCACCA
CCTACTCCTGGACAACCAATGCTTGTGGACACAGCAACTGGTTTGCTCACTCCAATCAGA
CCAATTCTCGTGCCTCATCCACAAAATGTTGTTTCGAATTCCCTCGACAAAATTGTGGAT
GTCAAGGAGCGGCTCAGCGAAGCTCAAGGAAACGTCTCCGAAGCCGAAAACGCCCACCTT
CGCATGGAATTGCGAATGGCTGAAAGTGAAATGGCTCATCTCGACCCCTACACCAAGAAT
AATTGCTTGCTCCGCGAGCTTCATCAAGTTGATATGGAACTTCAGCAGCTCCATATCAAC
CCAGCCGTCGAGGGA
>CBG00115 X + [1:24576]  ( 14448814 - 14454049 ) CBG00115 + 1:961  ( 1 - 961 ) N   4729.64
ATGAACGTGGGGAATGGAATCAACGCCATGAATCAGATTACACCAGCACAACTACAGGTA
AGCCAATCCGATCAAAACATACTTTTAGGTCATCCTACCGTAGCGTTCTCTCATTCTTTT
AGTCTACAGAGCATTGGGCTCACGCCAACACAGATCGCAATGTTACAAAATGGGGTACTC
ACACTTCACCCGCCTCAGCCATCATCTTCAAATCAGAATCAGGTGTCGTCAGCGCAAGCA
GTCAATGTACAAGCAATGAACCATCCGCCAGTGCCTCAACCACATCTGGCTCAGGCACAC
GCTCAAGCTCAGGCTCATGCTCAAGCACAGGCTCATGCGCAGGCACAAGCGCAGGCACAA
GCTCAGGTCCAAGCTCAGGCCCAAGCTCAGGCCCAAGCTCAAGCTCAAGCTCAAGCACAA
GCTCAAGCTCAAGCTCAGGCTCAAGCTCAAGCACAGGCGCATGCGCAAGCTCAGGCTCAA
GCTCAAGCTCAGCATCATCTGCAAGCTCAGCAACAAGCTGCTCAAGCTCAACAGCAGCTA
CAGGCTCAACAAGCTGCGCAGCAGGCTCAACTACAAGCCCAACAACAAGCCACTGCACAT
TTGCAAGCAGTTGCTGCTCAGCAACAGGCTCAACAACAAGCATTGGCAGCTCAACAAAAT
GCACATCAAGCAGCTCAGCAAGCGGCTCAGCAGGCTGGGAATCCTGCAGGAATTGTTGTA
TCAGCACCTCAACCACCAGGTCAACCGAATGCTGCACAGCTCATTCATCAGATTCAAGCA
ATGCAGGCAGCTCAAAACGCCCAGGCTCAAGTGGCGCAAGCCGCCCAAGCTGCCCAGCAA
AGTGCACAGTTATCCCAACAAATGACTGCAAATCAGACTGCACAACAATTAGCACATCCA
ACATGTCCACCTCCACCGCCGGGCGTTCCATCGATGCCATGGCCTGTAGGATCTCCAGTT
TGCCATGTTCCGTTTTTTGACACGAATTCATACCGAAATGTGAATGTCGAGGTTGCACCA
AGCCACGATACTTCTGGAATGGACTTGCCGCTTGTAGATATTAACACTCTCAGATTCTTT
TTCAATTTGGGAGTACAACAATCAAGAAATCTGTTAGCTGCTCGACAAGCTGTTAGCGGT
CACCCAATCTCTCTAGCAGCTACTCCAACTCCAACACCCGCACAACATCCAAGTACTAGT
TCGCAAGAAGGTAATTCTGGAGGTACGCCAAGCAATCCCAATTTGGTTGCCTTGGTAAAC
CAGGCAGCCAGTGGAGGAAATGTCCCAACTCAATCCCAAATCGAACAGTTGAACAGTCTC
ATTGGACACAACAGTCTTCTTCGACAAGCTCAACAACTTCAAACACCACAAGGAGGAGCT
CCAGTACCGCTGCAAAACACTCTTCTTCAACAGCAACTGAACCAGATCCTTCGTAACCAA
CAACAGCAGCAGCAGCAGCAAGCTCTCCAGCAACAACTTCAGCAACAAGCCAGTCAAAAT
GCTCTTCAACAACAGATAAACGCATTGGTTCAGCAGCAACAACAGCAACAACAAATATCT
CTTTCTGCCGGTACATCAGGATCAATTCAAAACCAAGAACGCAAATTGGGAAGTGCAGAT
GTCGCCGCCGGTCACGCATCCGTTGGGCTTACTCCAACACCATTCCAGCTCAATGGACCA
GGCATGCCGTCCGCAACCACACCGGTTCCTCCAGCTGTAACACCAAACGCGCAACAACAA
CAATTCCAGAAACACATCGACGGGCAAACGATGCTCCTCCAGCAGGCTCTGCTTAACGCC
AATAACAACGGCCAGAATGGGAATAAAGCCACCCTTCATGACATTCGTTTTCAAGCTATG
GCTCAACAACAACAAGTTGCAGCTTCCGGAATCGGACAAGGAGTATCGAATCTTCATCCA
TTCATTCGACCAACGGAGGCTGTAAGACAATCTGTTATGAATGGCTCCAACAGTGAACCA
AATGTATCTCCAAGACCAATCCCATTGGATCCAAGTCCACCACGAGCAACTAGCGGAGGA
GCTGCAACAGGCGAACCAACAAAGGAATCCCTCATCAATGTCGAGGATGACAAACCAACT
ACCAGTGCCGCGGGACCATCACACCCTCATCCATTGAATCCTATCGGTATCGCCAATCCA
CTGAATGCTGCAGCATCAGCGGCGGGGTTTCACAACAACTCAAAAACCAACACAGCCGTG
TCGGGAAACGGAAATCCGGGGTCGAATGTTGCGACCCCTGTTCTATCTATGATCCAAATG
TCAGAAGACCACTACACTGAGACGTTCAGGAAAAATGAGCAGAAAAGGCAACAAGGGCTA
ACCAACACTAATGGACAAGCTGGAGGATCTCCAAAAACCGATGGAGTACCGGATGCCGAT
GAGCGTCCGCCAGCGTTGGCACCAATTTTGATGATGTCGTATTTGAACAATTGCATGAGC
CACGCAAAGACACACCTGACAGCGAACGGAGTTCAAGTCGGAGTCGATGACAATGGCCAA
GTTGTTGACTTTGCCGCGCGCCCAATTGATCCCATTTTCAAGGACGCTCGCGAGGACATG
AAAGCGAAAGACGTTAGAAATCTGGAGCATCATCCCGGAAAGCGACCGTTCCCGGGAGCA
GTAACATCGCAACCCAAGAGCATTTTTGCCAAGAAGAGCCCATCTCCACAAAGGCATCCT
GGACAATCTCCTCATCAAACCCCTTCTCCAATGCGCCAACAAATCAACCAAAATCCAATT
GGAATCAACAGACCGATTCCGGACGTTGCGCCACCAAAGATTGAACCCGAAACCGATCGA
TCACCCAGTGAGGACCTAGATGATGATGGAGCGAAAAGGTTACGGATAGCAACGGATGAA
GAA
>CBG18982 V + [1:24576]  ( 12327661 - 12335639 ) CBG18982 + 1:1476  ( 1 - 1476 ) N   7557.17
ATGAGCGCGGACCGGTGTATACGTGTCTTATGCTTCCAATCTTCTGTTAAACACACGGGC
GGTACGATGCGGAAGCGAGTGCTGTGGAAAGAGTTCCTCATACTCTTCCGGATATCATTG
GTCACTTCTATTCCTCCTAACGAGACTTTCAATCTCGCAAGGTACTATGAGGCACGATTA
GACGTTCAACTATTGGATGACCCGAAGAAGAGAACATATTTTATAGCTGCGGAAACGAAA
GAAGAAGCTGTCAATAAATTCTCCACTATATCTTCTAACTGTTCATTGCTCAGTGACGTC
GAAGTGTATTCTTGTAAAGAAGGAGAAAAATTTTGTGATTTTCCAAATAACCCAACCTTC
AAAACGTACAAGTTCGAAGATGAATGTGAATGCTACGTAGATTCCTGTGATAGAGACTCC
AACTCAACAGATTCAATGATTCTCTATCCAGGATGTTTTTGTGAACCTCGAGAAATGCAG
TGCGACTTTCAAGGTTCCTGTCCCCACTGGACCCAAAAAAGTGATCACGATGCATTGGTG
TTCAAAACATGGCCAATGAAAAAAGAGAAGAATCCACAGCCAACGTTTGAACAATTCATT
CAAGCTGGCGACGAACATGCTGTCCTACACCGAAAAACAGTTTCGTTATACAGCAGCAAA
TTCTTCCGCCAGAGTGGTTTTAATTGCTCTCTGAATTTCAAGCATCACTTCACCCATCAA
TCCACGTCCTCTCGGCTTGTTGTGAAGGCTCTTATGAAAAATACCACAAAGTCATCGAAA
ACGTTGTATGAATATACGGAAAAACGAGAAAAAATAGCGTGGGAAAATGCATTTGTAGCA
ATCGGATCTTACTCCGAGCCGTTCAAGATAACAATCGACTGTGAAACAGGATCGAGAAAA
AAGAAGAACTACACAGAGAAAGTTTTCGCATGTGGTCTTGCCGAAATTGCATTTGAAGAT
TGTGCAGACATCAGGAACCCCAAGGAACAATGCTCTCGTGGCGATCAGTTTTTATGTACG
ACGAATAGAAACACAAAATGTTTGAAAGATGCACAATGTGACTTGAAAAGAGATTGTAGC
GATGGATCGGATGAAATGAATTGCGGCTCCGTGGTTGGAACCATGTGCAACTTCGAAAGC
CCTGATGGTTTCTGTGATGGATGGCTTCAGACAACAAGGATCATTGGCCCTACGCAAAAA
CTATTCGAGCCGACAACAGTTGCTCCGAGCAATAAAATAGAGGAAAAACCAAGTATCCTT
CTCAAAAAGAGAGCACCTTCCACAAGAATTAAAGAGGCAAGGAAGGGATCTGGTCAAATG
CTTGTTTACGATTATCTAGAAGTTCAAGACCTCTCTAGAAGACGTTCAGTGCTACAATCT
CCGGCTTTTCCCAGAACTAATCCGGCTGCATATGATCATAATAGTCCGATGTTTGAAACG
TGCACACTCCGCTTTTACGTTTGTAGTCGTGCGTATCCAAAAACCTGGGAAATCGCAATC
ATCTCCAAATCTGGAAATCCATTCGACAGTGGTAGAACTGTATTATACGAAGGCAAATAT
GATCCAAATACTGTAGCGACCATGGACAGCAATCAACCAATTTGTAAGTGGGAGCGCGTT
CTCCTCACTGTTCCTAGACAGAATGCCGGATTTCGTTTGGGAATTTTCGTTGACAACCTT
CACATGGAAGACGTTTTTGCAATTGATGATTTGTCTTTTAGTCCATCTTGCTTCGAAAAA
TCTATAAACGAATCCACGTGGGAAATTCCTGATTTGACTATTTCTACTTGTGGTACTTCC
GGATCTAAACAACCAGATACAGAATTATGTAAAAAGGAAAGAGAACTAGATGGGCAGACG
GGACATTTTTTGAAAGAAGATGGTAGTCAAGAATGGACAGTTCCTGTTGAAGGATTCTAC
CGCATCGATGCATGTGGTGCTGGTGGAGGTTCCACTTCTGCGACCAATGGTGAACCAGGA
GATTGCATCACTCTTCAGGTACATCTGATGGAGAACATTGCTCTTCGAATGATAGTCGGT
CAAGTAGGAGAGAGTGCATGCTTGATTGAACACGAAGATGAATTCCATTCCACTTCTTGC
TCTAAAAACTCTGAAATCGCGAGACGAGATAATGATGGAGGAGCAGGTGGAGGTGGAGCA
ACTCTAATTAAAGTTGAATCAGATCAATGGAATGTGGTTATTGGTGGAGGAGCTGGAGCA
TCTTGGATTGATGAACACGAGGAAGAAATTGATAATGCTGGTTACGGAGCGTCTGTAATT
CCAGTAGATTTTGATGAAAAGTGTAATGTGACATGTGTATCAGTGACCCAAACTGACTTC
CTGGCGGAAACTCGGAATCGTTGTCCGATTGACATAAATGGGGAAAAGGATTATTCTACG
GTTTATGGTGGTTTCGGAGGCGGAGGAATTTCGTGTGGTATTTTGGGTGGCGGTGGTGCT
GGATACAAAGCTGGAAATCCATTTGGAAAAGGAAGAGAACGAAGTGGAACTAGCAATGTA
ACCGATAACTTCTCCAAGAATGTTTTGTATTTCCAATCGAACAAAGTTGAAGAGGGATAT
ATCAAAATCAAATTTTGTCGGAAGCAGTGCGCCAAGCCATCAATATGCCGATTCCGCAAA
AATTATTATGTTGAAGAATACTGTGCTTGTCCAGATGGATCTAATTTCACAGATACTCCG
GATGCTTGTGCATGTCCCTTGGATTGTCCTGCTTCATCCACTTGTCAATATCGAAACTTC
ACTTTTGAGCCGTTTTGTCAATGTAACAATGGAAAGTTCCTTGATGATTTTTCAATTGAG
TTTTGTGAAGAATCTCCACCCTGGACATGGTACAATTACGTATTCCTGATGTTTTTAATT
TTCATGATTATTGTTTCCACTGGTATCGTTTTTTATTATCAGAAGAAGCAAAAAAAGATG
TCAGAGAAGCTAGTGGAACTAAAGGAGATTAACAAGGCTCAGGCGGATCTTTATCAAGCT
GGCTTTAACTATACGGATCTCGTTTTCTGTGGTGAGAAAAGAGAAGAAGCTGTGCGAGGG
TTGCCGAACATTTCGAGAGATGAAATTGCATTAGGAATAATTCTTGGAAAAGGACACTTT
GGAGAAGTTTGTTATGCAGAAATTGATGGAATCAGGGTGGCCGTCAAGAAGATTTCGACG
GCTTTTAAAACCAGCCAAGCTGCACAAGCAGATTTCTGTAATGAAGCGCTTTGCATGGGA
ACTTTCACACATGAAAATATAGTCAGTCTAATTGGAATCGATTTCGAGACTGTTCCGTTT
ATGCTGGCGATTGAGTTTATGGAAGGAGGAGATTTGCTGTCATTTGTGAAAGATTCGCGT
CCAAATCACCAATCTTTGAATCCATTGCATTTAAGAATGGCTGATCTGGTGGCAGTCTGT
CGTGACGTGGCAGCTGGGTGTGAATGTCTGGAAGGATTCAAATATGTTCATAGAGATATC
GCTGCTAGAAACATTCTGTTAACAACGAGAGGTCCTGGAAGAGTTGCCAAAATTGCAGAC
TTTGGAATGGCCAAGGAAATAAAAAACGATAACCTATACTATCGTGTTCATGGGCGTGCA
GTGTTACCCATCAAATGGACTCCTCCAGAATCATTTATCGATGGTGTCTTCACAACACAA
TCTGATGTTTGGAGTTTTGGGATTCTGTGTTGGGAAGTTTTCTCTCTCGGCGTTGTACCA
TATCCAAATAGAAGAAATGAGGAAGTGATGTTGATGTTGACGGAAGGTGCTCGTCTGGAA
TACCCGTATGGAATACCAACTAAAGTATACCGGATGATGCGAGCCTGTTGGAGAACCCCT
CCTGATGAGAGACCATCGTTCAAGCAAGTTGTGGAATGCCTCAGAGAGATACTCGATGAT
TCATCCTCCGCTGGAATGCCTTTCCCAATTCATCCAGCAGTTCGAGCAAGTTTCGCTCAC
TCTCAATCTACTCCAGTTTCCGTGGAGACTCCGATGACAGCAATCACTGATATCTCTCTG
AACAGTACATTTACTGATGCGTCAACAGTGAAAATTTCAACTTCTCAGCAAGAAATGCAA
GATCGAATGGAATTACATGAAATGATGCTGCAAAGAGAGAAACCATACACATCAGACATG
ACATCATGCGTCGTGGATAGTCTCCGTAAAGATCTTGCAAGAGCTGAATATGAAACTGGA
ATGACATCCGTCCCTCAACCACAGTATTTGTCCCCTCAAAGCATTGATGAATCGGAACAA
TTGATTCCGGATAGTAACACAGTTATTGAACAGACTCCCCCGACTTCTCTAATCGATCTA
AACAGATTGGCAGTACAAAATACGGGCCCCACACTCCATCGTCCAGATTCTCTCAACTTC
AACGACCCCTACAGCAGTTCGATTCCATTGTTAGAATGTCAAACCAGA
>s1742 V - [1:13312]  ( 17188376 - 17186379 ) s1742 + 1:258  ( 1 - 258 ) N   1261.51
ATGGCTGTAATTGTGAATTCTACAGTAACCCTGACTTTTTTATTTGGACAGTTCAATTGT
TGGCTCAATTTTTATCTACTTTTCGCGATTTTTTACAAGAGAGAAATTCCGAAAAAATCA
GAATTATCATTGATATACTGTAGATTTGGAATCGATATGGTTTATACATTTTTTGGGGAC
ATGCTCTATTTCTTGGTCCATCAATTTTTTCCGGATTTTGCCATTAAAAATCTCATATTT
TTTATAATCTGGCCAGCACTAATTCTGGGAACGATTAGAGCTAATTTAGTTCTTCTAATT
ACTTTCGACAGATGTTTGGCAGCAAATTTCCCAATTTTTCATCATAATTATCGCTCAAAA
ATTCCTATCATTCTAATTATCTCAATTTTTCTAATTTACACAATTTTCGAACATTTCGTT
CTATTTGGATTTTGTGATTTCACTTTGAATGTTCCAATTAATTGTGATACTTTAATTTGT
TCAGTTAACTTGTGTTATTATAATTATTGGCTGCTCTATGAGCAATTAGTTTATGCAACC
AGAATCGCTCTTCTGGATTCAATTATAATATGCTTTTTCGATATCATTCCAACGATTTTA
TTGGCTCATTTCCCAGCTCTCAGCTTCCCAAATGTTGGTCCATTAAGTGCAGTTTCAAAA
AATTCGGGATTTTTAATCGAAGGAATTATTATTTGCTTTTTCTTATTTCGAAAACCAAAA
ACTACAAGTTTTTATCAAAAGATATTAGGTTGGCAGGAAAGTAACTGTCCATTTTTGAAT
>s1742 V - [1:24576]  ( 16620848 - 16614548 ) s1742 + 1:258  ( 1 - 258 ) N    937.89
ATGCCGATCATATTCGGCGCCATAACCGCTCAGATACCATATCGGTTTGATTTTCAGCCA
TGGATAGATGATCCAGAGAAAACCGATTTCACTGAGACGTCTGACAGACTCCACGTATTG
ATGGTCATGGTTATTTTGAGCGTCTACCTTTCCCTGAGCATGCTCTATTTCTTGGTCCAT
CAAATTTTTCCGGATTTTGCCATTAAAAATCTCATATTTTTTATAATCTGGCCAGCACTA
ATTCTGGGAACGATTAGAGCTAATTTAGTTCTTCTAATTACTTTCGACAGATGTTTGGCA
GCAAATTTCCCAATTTTTCATCATAATTATCGCTCAAAAATTCCTATCATTCTAATTATC
TCAATTTTTCTAATTTACACAATTTTCGAACATTTCGTTCTATTTGGATTTTGTGATTTC
ACTTTGAATGTTCCAATTAATTGTGATACTTTAATTTGTTCAGTTAACTTGTGTTATTAT
AATTATTGGCTGCTCTATGAGCAATTAATTTATGCAACCAGAATCGCTCTTCTGGATTCA
ATTATAATATGCTTTTTCGATATCATTCCAACGATTTCATTGGCTCATTTCCCAGCTCTC
AGCTTCCCAAATGTTGGTCCATTAAGTGCAGTTTCAAAAAATTCGGGATTTTTAATCGAA
GGAATTATTATTTGCTTTTTCTTATTTCGAAAACCAAAAACTACAAGTTTTTATCAAAAG
ATATTAGGTTGGCAGGAAAGTAACTGTCCATTTTTGAAT
>s1743 V - [1:35840]  ( 6064609 - 6057348 ) s1743 + 1:276  ( 1 - 276 ) N   1273.39
ATGAATTCATCGGAAATTTTTTCAACTTTTCTTCCTATTTGTCTATCTTTCCTAACTGTC
ATCATGAACTTCAAACTTTTATATAATCTTTTCATCTTAAAAAAATTTTCAGCTAGTTTA
ACATATTCTATAAATGTTTACAATGACATTTCTATCAATTATCCTATTCAAATTCTATCG
ACACTTTATTTTTTAATGAATTTCTCAGTGGTAATTATTGGAAATATTTCAGGTCTCGTA
ATTGTTGTTTTCTTCTCCTTTCGACTTTCCAACATTGAAACGATTTTCGATACCTATCCT
GTGATTGTATTCTACATCAACTGGCCATCTGCAATCTTATTAAGTATTCGAAGTGTTCTA
GTTGTCATTATAACATTAGACAGAACTATCGCTATATTCTTGCCACTACTTTACCATAAT
AAACGTCGCAATTTTTCTCTGCTAATTATAGTTCTCCTTTTGATGGGATATATTTGTATG
GAAAACTATATACTATGGGTGGTGTGCGAGTTTGTGGTATATGTACCACCTGGATGTATC
AATATGTGGTGTTTCATGAATCAATGTTTTATTGACTTCTTCCTTAAATCTGAACTTATC
AGTCATGCAATAATTGTTCTTCTATCATTGGTTCTAGCCATAAAGCTGCTGGTTTGGAAT
CGATTACCAGCTAGCTCGAGCGAATTCTTGACAAGGGCTAACCGTCTGGTTTTGATTGAC
GCATTTATAATTATAGTCTTTGATGTCTTTCCAGCTGCACTGATGACTAAAATCTATACT
GGAAAGTTTGAAGACATTGGACCAGTTATAATGTTGAGTAAGATGAGTGGATATGCTTTG
GAAGGCTATCTGGTGATTTGTGCATTGAAACGAATTGACAAAAATAATAAGGCATCAAAT
GTGAAATCAATTTCGACAGTCAAAGTTAAGCCGAGTCGTATTGGT
>CBG24410 V - [1:13312]  ( 16616012 - 16615270 ) CBG24410 + 1:228  ( 1 - 228 ) N   1261.01
ATGCTCTATTTCTTGGTCCATCAAATTTTTCCGGATTTTGCCATTAAAAATCTCATATTT
TTTATAATCTGGCCAGCACTAATTCTGGGAACGATTAGAGCTAATTTAGTTCTTCTAATT
ACTTTCGACAGATGTTTGGCAGCAAATTTCCCAATTTTTCATCATAATTATCGCTCAAAA
ATTCCTATCATTCTAATTATCTCAATTTTTCTAATTTACACAATTTTCGAACATTTCGTT
CTATTTGGATTTTGTGATTTCACTTTGAATGTTCCAATTAATTGTGATACTTTAATTTGT
TCAGTTAACTTGTGTTATTATAATTATTGGCTGCTCTATGAGCAATTAATTTATGTTTTA
ATTGGATTTTTCACAATTTCTTTGGGTTTTCGACTTTTTGTTTGGAATAATTTTATGGAA
ACTGCAGCGACAAATCATGTGATTTCAAAAGCAACCAGAATCGCTCTTCTGGATTCAATT
ATAATATGCTTTTTCGATATCATTCCAACGATTTCATTGGCTCATTTCCCAGCTCTCAGC
TTCCCAAATGTTGGTCCATTAAGTGCAGTTTCAAAAAATTCGGGATTTTTAATCGAAGGA
ATTATTATTTGCTTTTTCTTATTTCGAAAACCAAAAACTACAAGTGTACAAGCCTGGTCG
TCCTCTCGGATTTCAAGAAGTTAT
>CBG24410 V - [1:13312]  ( 17187818 - 17187076 ) CBG24410 + 1:228  ( 1 - 228 ) N   1121.02
ATGCTCTATTTCTTGGTCCATCAATTTTTTCCGGATTTTGCCATTAAAAATCTCATATTT
TTTATAATCTGGCCAGCACTAATTCTGGGAACGATTAGAGCTAATTTAGTTCTTCTAATT
ACTTTCGACAGATGTTTGGCAGCAAATTTCCCAATTTTTCATCATAATTATCGCTCAAAA
ATTCCTATCATTCTAATTATCTCAATTTTTCTAATTTACACAATTTTCGAACATTTCGTT
CTATTTGGATTTTGTGATTTCACTTTGAATGTTCCAATTAATTGTGATACTTTAATTTGT
TCAGTTAACTTGTGTTATTATAATTATTGGCTGCTCTATGAGCAATTAGTTTATGTTTTA
ATTGGATTTTTCACAATTTCTTTGGGTTTTTGACTTTTTGTTTGGAATAATTTTATGGAA
ACTGCAACGACAAATCATGTGATTTCAAAAGCAACCAGAATCGCTCTTCTGGATTCAATT
ATAATATGCTTTTTCGATATCATTCCAACGATTTTATTGGCTCATTTCCCAGCTCTCAGC
TTCCCAAATGTTGGTCCATTAAGTGCAGTTTCAAAAAATTCGGGATTTTTAATCGAAGGA
ATTATTATTTGCTTTTTCTTATTTCGAAAACCAAAAACTACAAGTGTACAAGCCTGGTCG
TCCTCTCGGATTTCAAGAAGTTAT
>CBG12416 I + [1:13312]  ( 8698986 - 8702449 ) CBG12416 + 1:653  ( 1 - 653 ) N   3389.13
ATGGAAGTTCACTTCGAAGAAGACGGAGAGTGTACAGCTGGCCACCTGAAGGCTATTGAT
GGCACTTTCGTTCTGAAAGATACAGTTCTGTTGGAGTTCAAAGTTAATGGAGAAGTCGTT
GGCAAAGTCAAGACGCCATGTGATGGCGTTGTCTCGTTTGGCAAGGGACTGAAGCCAGGT
GTTCTATTGGCTAAGGGGCAAGTGATTGCTGTAATGGCTGAATGTCGTCATGATATTGTG
ATCAAAGATATGTGCGGAGATTGTGGAAAAGATTTGCGCGAGAAAGGAGGAAGAGCTGGG
CAACGAAAAGAGCAAGCAACCGCGAATGTGTCTATGATTCATCACGTTCCGGAGTTGATT
GTGTCGGATTCTCTAGCCAAGGAAATTGGTTCGGCAGACGAGACAAATTTGATCACCACC
AGAAAGTTAGTTCTCCTCGTTGATCTCGATCAAACAATCATTCACACATCAGATAAACCA
ATGTCTGTAGACGCCGAGAAGCACAAGGATATCACCAAATACAATCTGCACTCGCGTGTC
TACACCACGAAGCTGCGTCCACATACCACCGAGTTTTTGAACAAAATGTCAGCGATGTAC
GAGATGCATATTGTGACATACGGACAGCGTCAGTATGCTCATAGGATTGCTCAAATCCTA
GATCCAGATGCTCGTCTTTTTGGTCAGCGAATTCTTTCCCGAGATGAATTGTTCTCAGCT
CAACATAAGACTAGAAACTTAAAAGCACTTTTTCCATGTGGTGACAATCTTGTTGTCATT
ATTGATGATCGCGCTGACGTTTGGCAGTATTCTGAAGCTCTAATTCAAATCAAGCCGTAT
CGTTTCTTCAAAGAAGTTGGAGATATCAATGCACCAAAAAATTCGAAAGAGCAAATGCCG
GTTCAAATTGAAGACGACGCTCATGAGGATCGAGTTCTCGAAGAAATTGAAAGAGTACTG
ACCAATATTCATGATAAGTATTATGAGAAACACGATTTGAGAGATGCGGAGCAACCATTG
CTTGATGTGAAGGAAGTTATCAAGGATGAACGACATAAAGTTCTCGATGGTTGTGTTATC
GTGTTCTCAGGAATTGTTCCAACTGGTGAGAAGCTTGAACGAACCGACATATACCGTCTG
TGCATGCAGTTTGGAGCCACCATCGTTCCAGAGGTTACCGATGAAGTCACACATGTCGTT
GGTGCTCGATACGGAACACAAAAAATCCATCAAGCTCATCGTCTCGGGAAGTTTGTCGTT
ACTGTGCAGTGGGTATATGCTTGTGTTGAAAAGTGGATGAAAGCGGATGAGAAGCAGTTC
GAATTGACGAAAGAAAGTACTCCACCAGTTGGACGTCCACTTGGATCCAAGTATGTCAGT
GATCTGTCTAATATGGATACAATCGGAAAGGCTGCATTGGCGGATATGAATAATGAAGTT
GACGAAGCTCTGTCTGATGAAGACGAAGGTGAGGGAGATGATGATGATTCTGATGAGCCA
GAACGTCAAGATGAGGATGAAATGAAACAGGAAAAAGGAAGCGAGGAGAAAAAGGAAGAA
ATTGAAAGAAAGATAGAGAAAACGGATGAAAAAGAGAAGAAGGAAGAAATGAAGGAAAAA
GACAACAGGGGACAGAAAAGAAAATATTGCCCAGAAATGGATGATGGGGAAGAGGAGTCG
GATTCGGAAGAGGAAGACGATGAGGCTCCAATGTCATACAAGGCTCTTCTATCCAGATCT
CGTAAAGAAGGAAGGATCGTTCCTGAAACCGATGAAGATGAAGTTTATGACGTGGATGAT
GAGAAGGGTCATGTCGCTCCAACAAACATGGAAGATGATGACAACGAAGAAGATGAAGAC
CTTCCAGATTCAGATGACGATGATGAGTTTGAAGACATGGCTGCTCTGATCGAACGTCAG
ATAAGCGATGCTGCCGATGAAAAGGACAACGAGATGGAT
>CBG06949 III + [1:24576]  ( 9964520 - 9971241 ) CBG06949 + 1:726  ( 1 - 726 ) N   3775.26
ATGGCTGATACTGCAGTTCAAAATGCTCCAGATCCTTCAAACCCATCCACATCGAATGGC
CTAGCACGGCGATCGAATCAGGTCCACTCGTCCACAGAGAGCGCTGCAAACCTTTTTGCA
CAGAAGTACATAGCCAATGGGAATGCAAATGACACCGCAACACCACCACCGCCAGGAGCA
ACCACTGCAGCACCGGCCGGACCGAATCCGCCTGGAGGACCTGTATCCTCTGATGGAACG
TCTTCAGTTGGACCTCCACCTCCCGAACCGAAATTGAGCATTTTCAAAAGAGCAAGAAAA
TATGTGGCCGAGTACACACAGGATCCGTCGAGCGATAATTTTTATTATTGGACTTGCGTA
GTGACTGTCGCTTACATCTACAACTTGCTCTTCGTAATCGCTCGACAAGTTTTCAACGAC
CTCCTAGGACCGTCTTCTCAAGCTCTGTGCATATTTACAAATGGAACTCTAAACAGCACA
ACACAAATGGAATGTACTGATGACTTGCTGAAAAATATGAAACAAATGCCAACCTATTCC
CAATATCCGGATCTTGGATGGTCCAAATATTGGCACTTTCGATTGATTTGGGTATTTTTC
GATTTGCTAATGGACTCTGTCTACTGGATAGACACATTTTTGAACTATCGAATGGGTTAT
ATGGATCAAGGATTGGTAGTTAGAGAGGCTGATAAAGTGACAAAAGTATATTGGCAAAGT
AGTCAATGGAAATGGGATGCTGCTAGTTTGATACCCCTGGATTATCTGTTCGGATGGCCG
ATTCCAGTTCCGATCGTCTGGAGAGGAATGCCAGTATTTCGACTGAATCGTCTCGTTCGA
TATAAAAGAGTTCGGGATTGTCTGGAAAGAACCGAGACGAGAAGCTCAATGCCAAATGCA
TTTCGAGTGTTGGTTGTCGTTTGGTACATTGTTATTATTATTCATTGGAATGCTTGTCTC
TATTTTTGGATCTCGGAATACATTGGATTGGGAACGGATGCATGGGTTTATGGACATTTG
AACAAACAGAGTTTGCCAGACGATATTCCCGACACTCTTCTCCGTCGTTACGTGTACAGC
TTCTACTGGTCGACTCTAATTCTGACAACAATTGGAGAGGTACCCAGTCCAGTACGCAAC
ATTGAATACGTGTTTGTCACTTTGGATCTCATGTGCGGTGTATTGATATTCGCTACAATT
GTCGGTAACGTCGGAAGTATGATTTCAAATATGAGTGCAGCGCGAACAGAGTTTCAAAAC
AAAATGGACGGAATAAAACAGTATATGGAGTTGCGAAAAGTCAGCAAACAGCTTGAAATT
CGTGTGATCAAATGGTTCGACTATCTGTGGACCAATAAACAATCGCTGAGTGATCAACAG
GTTTTGAAAGTGCTTCCAGATAAGCTTCAGGCTGAAATTGCTATGCAAGTGCATTTTGAA
ACTTTGAGAAAAGTTAGAATTTTCCAGGATTGCGAAGCAGGACTCCTTGCTGAATTAGTG
CTTCAACTGCAGCTTCAAGTGTTTTCTCCAGGAGACTTTATTTGTAAAAAAGGAGATATT
GGTCGGGAGATGTACATTGTGAAGCGTGGACGTCTCCAAGTCGTTGATGATGACGGAAAG
AAAGTTTTCACCGTACTCCAAGAGGGCGCCGTATTTGGAGAGCTCAGTATTCTGAATATT
GCTGGAAGTAAGAACGGAAATCGGCGAACAGCCAACGTTCGTTCCGTCGGATACACGGAT
TTATTCGTTTTGAGCAAACAGGATTTGTGGAATGCATTGAGAGAATATCCGGATGCCAGG
AAGCTACTTTTAGTCAAGGGACGAGAAATTCTGAAGAAGGATAATCTTTTGGATGATAAC
GCGCCGGAAGAACAAAAGACGGTTGAGGAGATTGCAGAGACGTTGAACAATGCGGTGAAA
GTGTTACAGACAAGGATGGCAAGATTGATCGTGGAGCACGCAAGTACTGAAGGAAAGCTG
ATGAAAAGAATTGAGATGCTTGAGAAACATTTGAGTCGCTACAAAGCTATTGCTCGGGGC
AAACGAAACATGCACGGCGTCTCACTGGATGGTGAGGACGTTGAAACCACTGGCGAGCGA
CGTCACCGTGCTCCACGTCTCCGACAAACCAAAACGATAGATGTACCCACGGCCGAAGAG
GACCAGGAACTACTTTCA
