# Supplementary material for: Expanding the view on the evolution of the nematode dauer signalling pathways: refinement through gene gain and pathway co-option
Source: BMC Genomics. 2016 Jun 27;17:476. doi: 10.1186/s12864-016-2770-7 (PMC4924289; doi:10.1186/s12864-016-2770-7)
Supplement: Additional file 5: — Gene models in fasta format. (TGZ 545 kb) [file 12864_2016_2770_MOESM5_ESM.tgz › c_remanei-PRJNA53967-WS246-sequences.fa]

>CRE19295 Crem_Contig83 + [1:14336]  ( 258308 - 264069 ) CRE19295 + 1:576  ( 1 - 576 ) N   3002.39
ATGTCATCAGGTCCTGAAGGTGCAGGGACCTCTGCAGGGACCTCGGCGGGAACGTCTGCA
GGCACGCCAGCCACAACCCACCCCCCTCACCCAATCTTCCCACCACTCCCTCCATCAACT
CCATCCGCAGCCACCCCTGGCACTCCACACAGTATAACTCACAACCTAATGGAACAAAGT
TGGTATTGGGGTGACGCCGATCGATCTTCAGTCTCAAAAGCGCTCTCCGACCAGCCGGAT
GGCTCATTTGTCGTCAGAAACGCTTCGACTCCGGGAGATTTCACACTTTGTGTGAAGTTC
GAGGGTCAAGTAAAACTGCTGAAAATTGTGGTGAAAGACGGAAAGTGTGGATTCAATTCC
GACTCGATGACCCATCAATCCGTTACGAATCTCGTTGATTTTCATCGAAAAATCTCGTTG
AATCTGTACAATGACGCGTTGAACGTGTGTCTTCTGTATCCGGTATCTGTGAGACGGAAT
TCACAGAATGGAAAACCACTTTTTAAGAAGGGACATTTACAGCAGAGACTGGTGTTGACT
GCGAAGAATGATAAGGAATGGCGAGACCGTCTTGAGATGGAAGCCCTCCGAGCAGTGCAT
CTGGCGTTCGAGCGAGGCGCGAAATTATTCGATGCGTGTCATCAAGAAATGGAAAAAGCC
GAAGGATTATATCATTCACTCAATCAATCAATTAAAGAAACTGAACTGAAATTGAGACAA
TTAGTGCCATTAGCCACTGTGGAGAGAGAAATCTCTGAAGAGATTCAGACGTCGTTGTCA
ACTAGTGAAATGATTAAAGAAGTGTTCGTTAATAATGGAGAGTTCATCAAGGAGTCAATC
CGTCGAATGCGTGCCGAACTGAAGGAATTACTCGAGAAGAAACAAGAACTCTCGAAGATA
ACGGATGAGATTGAATCGAAGAAGCAACACGCAAAACATCGGCTCTCGGAGCTCATGGAA
GTTCGGAATGCGGTCTACGATCAAATGGATCCATCACTTTGTACTCGAATGGCTCAATTA
TTGGATACGGGAGGAGAACTGATTAATAGTGAACCGATGAAAGTGACTCAGCTATTGGCG
GATTTGGAGCTGAGATGGACTCCCGCACAGTTCTTAATGTGTAGCTCGTCGAAAGAGAAT
GCGGCGAACGCGTTGATTCATGCGAGATATCGAATCGCTCAGTTGGATAAGGCGGTTGGG
TTGAAACGAGAGCCAATGGATGGAATCTTTTTGATTCGGGCGTCGAAGTCATATACAGAC
AAACTGGTGCTGAGTGTGCTTCACGGCGAGCGTGTCTCTCACTGTCTAATCGAACAAAAC
GAGGAGGGATGGGGATTCGAACACAGTAACGTCTACCTGACGACAATTCACGATTTCGTC
CGTTACTACGCTCACAACTCACTCGAAACGCACGCCGACGCGATTAAGACCAAATTGAGA
GTGCCCGCATTCGATGTGGCGACGAAGGAGGACACCTCGAAACCGATGCGAAACGGTCCT
GGACAGGTGTGGACGCCTTTGCCTCTATCTATGAAATATATGGAAAAGGCGTTGTTGACT
GACGACCCGACACGCCCACCGTCATGGTCACCGGAGCCGAGACCCGACTCGTGGAGCCCA
CGATCCACGGAATCACGATTGATTCGACCGACGACGTTCCCGGCGACGATTCCAGAGATT
GCTGAGGCGCCTGAGGCGGAGAATCCGGAGATTGCCGAACCGGAGAAT
>CRE01738 Crem_Contig1 + [1:38912]  ( 1747451 - 1751408 ) CRE01738 + 1:1188  ( 1 - 1188 ) N   6280.52
ATGTCGCTGGGACGTAGTTCTTCAACTACGTTTCGAAATCGAACTGGCAGTAATAGTTCT
CGAGATCTACCTGCTACTCGGAAAAATTCCACACGAGTCTCACAAGCGCATGCTAACATT
CTACATCCTCAGCTACAGGCTATGTTGGAGCAATGGCAAATGCGAGAACGACCATCGTTA
GAGACTGATAATGGCAAAGGATCGTTGCTGCTGAAGACAGGTGTTGCTGATTTGATCAAC
CTGTGCCCTTTTGGAGAAGTGATCACTGTTGCCTTTCCATGGTTTCTGGCTAACGTCCGA
ATTAATCTTGACATGAAATTGTATGAATTGAAGTATCAGCTCTTTCAACGAATTGGTCCT
ATGAAATGGGCTCCATTCACCACAAGAGCACAAGATTATAGATTCCAACAATTGAATGGT
TTCGGAGAAATCGAAGAGATATTCAATGAAGAACAGCAGATATCATCACTCGAAATTCAC
GGAACGTTCCCAATCTTGTTTCTCTTTCAACCAGAGGGCGCCAATGCTGACTTCCAATTG
ATGGCCCACATAAGTGAATGTCTTGAATATTCACTCGAGAAATTAGAGGGTAGTCTAGAT
GAAGAGCTCCGACAGTTCCGTGCTTCGCTCTGGGCCCGAACAAAGGAGACTTGTTTGACA
CGTGGACAAGAAGGAACCAATCACTATGCGTTTCCTGAAGAACAGTATCTGTGTGTTGGA
GAGGAGTGTCCGAGAGATTTGGATTCGAAAGCGAGATCAGCGAATCTTACCTATCAGGTT
TACTGGAGGTGGAGACAAGAGGAGTTGAACGAAAGCTGTGAGAGAACGATGAAAATTTCG
ATTCCGTTTGACTGTAATTACACGCCGTACACATTACTAAAAAGATGTCTAAAGGAATTC
GTCCGCTTGAATGTATATGATGCTGAAGATATGGATGATGAAGGATGGATTCTGCAATTA
GCTGGACGACACACTTACGTAACAAATGCGGATGTCAAACTCACTTCATATGATAGGATT
CGTTCCGAGTTGGAAAGCTATCGTAGCCCTGCATTCATCATTTGTCGTGAATCCATTGTT
ATGAAAAACTATGCTCGTCCGAAACCACTTTACGAACCACATTATGTGCGAGTCCACGAG
AGAAAACTGGCTCTGGATGTTCTAAGTGTTTCTATAAACAACCCCGCCACCGACGCAGAG
CCACGTGCAAAAAACGAAGACAAGGTTCTGACTGATTTTCGGCCAACCGCTTCACTTCAG
CACATTTCTCTTTGGGATCTCGATGCAAACCTTATGATTCGCCCAATATCTATTACTGGC
TTCAATTACCCAAAGGAAAAGGAGAAAGACGATAAAACATACGCTCGAATTGAGTTCTCA
GTCTATGTGGGAACTCTAGTCTTAGCTTCTAAGTCTACCTCTAAGACTAATGCCAAATTT
GGAACGTGGAAAAATGAAATGTACACTTTCGATTTGTACATGAAAGACATGCCTCCATCT
GCTTTATTGAGCATTAAAGTTTTTTCCGGAGAACTGTGTAAGAACAATGAGAAGGAATTC
GGATGGGTCAACATCCCTCTAACAGATTGGCATGATGAATTACGTCAAGGGCAGTTCGAA
TTCGGTATGTGGGCTCCTGAACCATCTTCTGATAGAAGCCGAATTGGAGAAAATGGAGGT
AGAATTGGTTGCAATGTATCAGTAAAGTTCGAAATCTCAAGTTACGGAGGAAGAGTTAGA
ATGCCTAGTCATGGACAATACACGTACCTTGTGGAACATCGAAGTACTTGGACTGAGGCA
GCCGATATCATGGGTGATGACTACGAAGCTTGTATAAGTGATCCTGGTTATAAAGTACTA
CAACAACTTGTCAAAAAGCATGATGATGGCATAGTATTGAATGAAGAAGAGCAACAACAT
GTATGGACGTGGAGAAGATATATTCAAAAGCAGGAACCAGATTTGTTAACTGTGCTTTCG
GAACTCAAGATCGTATGGACGGATCGTGAAAAGTTTTCTGAATTGTACGTAATGCTTGAG
ACCTGGAGGCCTCCAAGTGTTGCTGCTGCATTAACTCTTCTCGGAAAGAGATGTACAGAT
CGAGTAATTCGAAAATTTGCTGTGGAGAAGTTGAACGAACAACTTAGTCCAGTCACTTTT
CATCTTTTCTTACTCCCACTTGTTCAAGCATTGAAATACGAACCACGTGCCCAGTCAGAA
GTCGGAGTGATGCTATTAACTCGAGCATTAAGTGATTATCGTATCGGACATCGCCTATTT
TGGTTACTTCGAGCGGAAATTGTTCGTCTGGGGGGCGGTGATTCGACAAGTGAAGAATGC
CGACGTATTTCACTTCTGATGGAAGCATATCTACGTGGAAATGGGGAACACATTAATGTC
ATTCTTCGACAAGTACAAATGGTTAATTCTCTCACTAAAATCAGTGCAATTGTCAAAGGG
CTATCAAAAGAAGCTGCGACCCAAAGACTTCGATATGAACTGAGAAGTATCAGTCACAAC
CTAGAAAACATAGATTCTCCGTTGGACCCTGCTTATAAACTCGGAAAAATAATTATCGAT
AAAGCAATCGTGTTGGGAAGTGCCAAGCAACCGCTCAGACTTGTTTGGAAGAATAATAAT
CCTCTAAGTGAACAACATCTCGAATTTTGCTCAATGATTTTCAAGAATGGAGACGACTTG
CGACAAGACATGCTCGTTTTACAAGTATTGGAAGTTATGGATAATATCTGGAAAGCTGCC
AACATTGATTGTTGCTTAAACCCGTATGGAGTTCTTCCAATGGGTGAATCGATCGGAATC
ATCGAAGTAGTTCCCAACTGTCAGACTATTTTCGAAATCCAGGTCGGAAATGGTTTCATG
AATACAGCAGTTCGAAGTATAGAAGCATCTTTCTTGAACAAATGGATTCGAAAAAAATGT
GGACTTGAAGACGATAAGAAGAAGAAGAAAAAGAAGGACGCTTCGAAAAATGAATCCGTC
CAAAAAATAGATAACGCACAAGCCACGAAGAAATACTTTGAAAGTGTGGATCGTTTCCTT
TACTCGTGTGTTGGATACTCAGTTGCTACGTATATTATGGGCATCAAAGACCGACATAGT
GATAACTTGATGGTTACGGAAGATGGTAAATATTTCCATATTGATTTTGGGCATATTCTT
GGGCACGGAAAAACCAAACTCGGAATTCAACGAGATCGACAACCTTTCATTCTTACTGAA
CACTTTCTGACTGTTATTCGATCCGGGAAACCTGTGGACGGCAATTCTCATGAACTTCAA
AAATTCAAAACTCTTTGTATCGAAGCGTATGAAGTGATGTGGAACAATAGAGAACTTTTC
GTTTCATTGTTCACGTTGATGCTTGGAATGGAATTACCTGAGTTGTCGACGAAAGAAGAT
TTAGACCATTTGAAGAAAACGCTCTTCTGCAAAGGAGAGAATAAAGAACAAGCAAGAAAG
TTTTTCGCTGGAATCTACGAAGAAGCTTTCAATGGATCGTGGTCTACAAAAACGAATTGG
CTCTTCCACGCAGTCAAGCACTAC
>CRE30949 Crem_Contig8 - [1:26624]  ( 230344 - 226859 ) CRE30949 + 1:612  ( 1 - 612 ) N   3298.97
ATGTCGATGACAAGTTTGTCAACGAAGTCGCGACGACCTGAAGATATCGTTATCGAAGGA
TGGCTCCATAAGAAGGGAGAGCATATCCGTAACTGGAGACCCAGGTACTTCATGCTCTTC
CACGATGGAGCTCTTCTCGGATTCCGCACGAAGCCCAAGGAGGGGCAACCCTATCCCGAA
CCTCTCAATGACTTCATGATCAAAGACGCTGCGACGATGACTTTCGAGAAGCCGCGTCCC
AACATGTTTATGGTACGATGCCTACAATGGACTACGGTCATCGAGCGAACATTCTATGCG
GAGAATGCGGAAGCTCGTGCAAGATGGATTGAAGCGATTGAAGCGATTTCGAGGAAGTAC
AAGAATCAAACCGTTCCCCATACTCACGAAGAATTAATGGATACGAATCCTCCACCGAGA
ATTGACGATGAAGGAGAGTTCGCTGGAGCTGCGCATGCTATCATGGGTCAGCCATCATCT
AAGCCCGGGGATCTTGCATCAGGAATCGATTTCAAGGCTTCTATGATCAGTATTGCGGAT
ACCAGTGAAGCAGCCAAAAGAGACAGAATTACAATGGACGACTTCGACTTCCTCAAAGTG
CTCGGAAAGGGAACATTCGGAAAAGTCATTTTGTGCAAGGAGAAACGATCTCATCAACTT
TTCGCCATCAAAATCCTCAAGAAGGAAGTGATAATTGCCCGCGAAGAAGTTGCTCACACC
TTGACTGAGAACCGTGTTCTTCAGCGATGCAAACATCCATTCCTTACGGAGCTGAGATGG
AGTTTCCAAGCGCAATGGCATCTCTGCTTCGTCATGGAGTTCGCCAACGGTGGAGAGTTG
TTTACACATCTTCGTAAATGCGGAACGTTCACTGAGGCGAGAGCGCGTTTCTATGGAGCA
GAAATTGTACTCGCCCTCGGATATCTTCACAGATGCAACATCGTTTATCGCGATATGAAG
GAGCTGAAGTACTCGTTCCAAACAAACGATCGTCTTTGCTTCGTGATGGAATTCGCCATT
GGAGGTGACCTCTACTATCACTTGAATCGTGAAGTGCAGATGAACAAAGAGGGTTTCTCG
GAGCCACGTGCTCGTTTCTACGGTGCCGAGATCGTGCTTGCTCTCGGTTATCTTCATGCT
AATAACATTGTGTACCGCGATTTGAAGCTTGAAAATTTGCTTCTCGACAAGGAAGGTCAC
ATCAAAATCGCCGATTTTGGATTGTGTAAGGAAGAAATTAGCTTCGGAGACAAGACGAGC
ACTTTCTGTGGAACTCCGGAATATCTTGCTCCAGAGGTTCTTGAAGACAATGACTACGGT
CGTTGTGTTGACTGGTGGGGAGTCGGTGTTGTGATGTATGAAATGATGTGCGGACGACTT
CCGTTCTACTCGAAAGATCACAACAAACTCTTCGAACTCATTATGGCCGGTGACTTGAAG
TTCCCAAATAAGCTGAGTCATGAAGCCAAGGCTCTCCTCCAAGGACTCCTAGTCAAAGAT
CCAGCATTGAGAACCGGTGGAGGACCAGAAGATGCTCTTGAGATCTGTAGAGCAGAGTTC
TTCCGATCAGTCGACTGGGAAGCAATGTATAGAAAAGAGATCGAGCCACCATACAAGCCA
AATGTTGTGTCTGAAACCGATACAAGCTATTTCGATAATGAGTTTACCTCTCAACCAGTG
CAACTGACGCCTCCACACCGAAGTGGAACACTTCCAACGGTTGATGAGCAAGATGAGATG
CAATCTAACTTCACGCAATTCTCATTCCACAATATCATGGGAAGTATCAACCGAATACAC
GAGGCTAGTGAAGAAGCCGAAGATTATGAAATGACA
>CRE22302 Crem_Contig31 + [1:14336]  ( 152682 - 153449 ) CRE22302 + 1:192  ( 1 - 192 ) N    559.68
ATGGCTAATGGCAATAGCACTCTGCAGGATATGAAAATTGAATTTAATGATATGTCGGTA
CCGTCGGATTTTGAAACTCAGAGTGTGACTGGTCAGCTTGGCGATTTGTATGTTGATGAC
AAAATGCGGCGTATGATTGTGGACCTTCAACGACACTGGCTCACCGACTACCATCAATCT
CGCGAGAAAGCTCTGGTTGATCTGACTGAAAAGCTCCATGAAGAATTCCGGATTGACCAG
GAGAAATGCAAGCAAGATTTGATGGATCAATTCAAAGTTGAGTTGGCTGCCACAAAAGCG
GAGTTGGAACAGAAGCATGATGAGAGTCTCCAACAGGAAATTAACAGATTGATTGAGAAA
CAAGGCAAAGAATTAGCGGCAGCTAAAAAGAAGCAATGGTGCTGGCAGTGTGATAAGGAG
GTGAGCATAATTAGAATATAAATATTCCAATAACAAAAATATTATTAAGCAATGTACCAC
TGTTGCTGGAACACAGCTTACTGTAGTGTGCCGTGTCAACAAGGTCACTGGACTCAACAT
CGCAAGTTTTGCCGTAGAAAGAAGGGAAATATGGGAGCACCAGGGCCACAACCAAAACCG
CATTCAACCATGGACATGATGGAA
>CRE10042 Crem_Contig19 + [1:26624]  ( 537603 - 541184 ) CRE10042 + 1:703  ( 1 - 703 ) N   3635.27
ATGCGAATAGGGCACTCTGTGTTCTTTCTCTTCTTCTTCTATGTTGGAGTATTTTCATTT
GATGAAGATATAGAGACACGGACAAATCTTTTCATTCAACAGCGGTTGATTCCAGCCTTG
AAAGAAGCTCACATTACACACGTCAACTTCACTCGACTTCGTCTATGTCACTGCTCGACA
GAAGATGGATGTAACTCGAGAACAACTGGATGGGTACCAAGTCTTACATCCAATGTCACG
GAAAAAATATTTTATAAAAACACCTGTTACACGGATGGACACTGCTATCAGAATGCACGA
CCAAGCCCAGAACTTTCTCATTTCGGATGCATGGATTCAAAATCATTGACGGACGACAAC
GATTTTCATGACACCGCCGCAAAAGTTTGTTCCAATACAACTTACGGCAGTCTCACAAGT
TATTGGGTTTGCTGCAACAGTGCAAACTTTTGTGCCAATGAAACAGTCATCACTCTGCCA
CCTCTTCCACAAACTGTTCCGTATTGGGGATGGACTCTTATCACACTTGGAGTTCTTATC
TTCATTTTTGGATTGTGTTATCAAATTCGAAAACCTTGGGAAGAGCAATGCATATGTTTT
CTGAGATCCAAAATCAGTTCGCTTCAAACACCACGAGACTTGGAAAGGAACAAAAGCAAT
GCTAACAATAGGTCAACACCATCAGAAAGTCAAACATATGATCAAAACCACACGATGAGC
ACGACTCTGGACCGTGATAAGACTGCTTGTCTAGATGGACTGCCTCCAGGGACAAGAAGT
ATGCTACTGGTTCTGGAGGAATCCGACAGTGGATCTGGTTTTGGATCGACAAAACTTCAC
GTAGCAACGATTTCGAAACAGATTCGACTGGGATCTAAAATCGGAGCAGGACGTTTCGGA
ACTGTGTCTCGTGGAACTTTCAAAGGAGAAGCTGTCGCTGTAAAAATCTTCAGAGATGCT
GATCTACTTTCCTTTGACAACGAAAGAGAGATATTCGAGACAAGAATGTTAAGACACCCA
CAAATTCTTCGTTTTATTGGAAGTGATCGAGTTGACAAAGGACTGTTACATGAATTATGG
ATAGTGACAGAGTATCATCCACTTGGATCTCTTCATGATTTTCTACTGGAGAATGTCATA
ACTATCGATATTTTTAATAGTTTAATCACTTCTGCTGCTAAGGGTCTCGCATTTCTTCAT
GACGGTTACGATGGAACCACCAATTCATGCAAACCACAATTTGTTCACAGAGACGTGAAA
AGTCGGAATATTATGGTTAAAGAAGATTTAACATGTGCAATAGGAGATCTCGGGTTAGCA
ATTGTAAAACCACCTGGAGGAACTATTCCGCAACACATTGCAGAGAAATACAAATGTGGA
ACTGTTAGATATCTCGCTCCGGAAATCTTGAACAGCACAATGTCGTCCTATGAGTTTGAA
AGCTATCAGAGGGCTGATGTTTACTCATTTTCATTAGTAATGTGGGAGACATTATGTAGA
GTTGAAGAGGGCGAAGTGAAGGCAAGATCTGCCGAAACAGTGATACCATATATTGAATGG
ACTGTAAGAGATCCAACTGATGAACAAATGACTGATGTTGTTTGCACAAGGAACTTGAGA
CCACCGGAAAATCCGCAATGGGACGGGAATAAGAAGATCCAATACGTAACTGAAATAATT
CAATCTTGTTGGAGTGCAAATCCAACTGCCCGATACACGGCGTTTCAGTTGAAGACACGA
TTGGATTATAAAATTTCTGAAGAAGAAGAAGACAACAAAGAACAACTACAACAACAAGAA
CAACTGGTACAAGTACAAGATGACTATGAAGATGAAGATGAAGATGAAGAAGTTGATGCA
GAAGTGGACGCTCAATTCGATCCAAATAAACGCCTGCCTGGGCCCCGAAGGTTCTCGATG
GCCGGTATCAAACAATTACAGAAACGGATATTCGGTGCTCAGTCGAGAGATATTGAAATG
GTTCCATTGGCAGGTATGGCTTCTCGAGGAAATGCTAAAGTCCATGATCAAGAACAATTA
GAAACAAAAAACGGGACGAGGACTATTGAAAACACAAAAGATCCAAAAGATCCACTTCTT
AGGAATCTT
>CRE27324 Crem_Contig5 - [1:14336]  ( 440364 - 434072 ) CRE27324 + 1:1180  ( 1 - 1180 ) N   5654.40
ATGTGTTCCAATTCATTCAATTTCCGGTACACCATTCGTATCGTTCCTTTCATTATTTTC
ACATTTATCTCGACGTCGTCGAAGACGTTGGCTGAAAACATCCCAGTCACCTTGTTCATT
GATCCATCGATCAGTAATGCCGATGCAATTTTTGAGCAAGCAAAAGCTGAAGTCCTTCAG
TTTTCTCCCAATGTTACATTAGAAAATTTGGTTTCCAAAAGTGGACCATGTGGAGAATTA
GAATCAGATACAAAGGATATATTTTCTTTTTTCCAAAACTATCATGCAAAGAATTATAGA
ATCACTATGGGACCGACTTGTTCAGATTTTCTCCGATTTGCCAATCTAACAGCTGAAATT
CAAAGTCTTCAAATAAATATTCTCAAGGGTTATCCTTATGATCACCCAACTATGATCGAT
ATGATAACACGGTCTCCACAGAATTTGGCAGAAAACTTAGTTGCTGCTTTGAAAGGTTTA
GAGTGGGCTCAAGTTGGTGTAGTTATGTGTGAAGAGTGCTATGAAGACGATGAAATGGCG
AGCGAGAAATATTTCTCAACGGTTCAAGACATTCTGGCAGACAATAATATTGCAATAAAG
GAAACCTTGAAGTTGAAAAAAGGGGAAAGTAGTCAGAATATTTCACAGGAAATCAGTGTT
TTTGAGTCATCGACAAGAGTTCTTCTACTATTTCTTGGGAACGATTTAACAGATTATGTA
GAGTTTTTGTCGGCGATGAGTTTGAAGAATTACACAACAGAAGAGTATACTCCAGTGATT
GTTCTATCCAAAAATTCACTGGAATTGGTTTACCCATGGAAGAATGATGTTTCAACTATT
GAGGTTTTTGATAAGACTTTCATTATCCACAATAACTGTTACGATAAGAACAAAATCTCC
TCATTCCTCTCGAAATATTCATTTTCTTCTCTTGATGAGACGATCATATCACTCCAAATG
TATGAAGCTTACCATCTACTCGGTTATTATCTCTCTAATGCCATTACGAACACCACTCTT
TTCAATTATGTGACACCAGAGAAGTCGATTTCATCAATGGATATTCATGGACCCTTCGGA
GAGATTTATGTGAATACGAATGGACAAAGAGTGGCAGGTTACGACGTAAAGTTCATCAAC
AAAACCCAAACCGACAGTAACTTCGTCACAAGCCTCGGTACAGTAGGCGCTCATAAGAAT
TGTCCTCGTCTAGCTTGCCTTCGTTTTGTAATCAATTCAACATCACATTTCGAATCACCG
AAAGATGTCCCTCTGTGCGGTTTCCATGGGGAGATATGTGATCAGACGGGTGTCATCTAT
GCTATACTCGTCATCGTTGCAGCCATATGCCTATTTTTACTTTTCTACATTTCCATCAAA
CGATTCCTCATCAGCACCAGAGGAAGATCCGTCAGTAATCCATGGCTTATACCGTTTACA
GAAATCAGATTCATAGATTTGACGAGTACGGAGGGGAGTATGCAAATGAGTATCCAGAGT
CTCCAACAAAAAATCGCTGAACGTGAACATTTTCAACAACTAGCGAGAACTAAACTGATA
GCAACCGTAGATCAAAGTTATGTTCTCGTTGATAAATTCGTTGTTCGAGACAAGATTCGA
TACGAGAAGAACGATATCAATATACTATATCAGATGAAATCACAATTACAACACGATAAT
TTGAATACATTCGTTGGTTTTGCTAATGACAAGCTCTCTCATATATACATTATTTGGCAG
CAATGTTTTCGTGGAAGTTTACACGACCATATTTTCACAAAGGAACGAAGGAGAGAAGCA
GCGACCAACTTCGAAGGAGCATTTCTGAGAGATATTCTGAAAGGAATGGACTTTTTGCAT
AACAGTTCTCTTGAGTATCACGGCAACCTGACACTTCAAAACTGTCTTCTTGATTCCCAT
TGGATTGTTAAACTCAGTGGTTTTGGTACGAATCGTCTTCTTGTAAAATGGAAAGCAAGT
GGACAGATATTCACTGAAGATCACACACCGATCATTAAGTCAGAAGAACTACACTACTTC
GACCCAGCTCTCAAAAAGATTTGGAAGTCATTAACAGGAACAAAACAAGATAAATATTTG
GTCACTCCAGAGTTTGGAAGGAAATGTGATATGTATTCATTTGGAGTTTTGCTCTATGAA
ATCTGCCTCAAAAAGAAATTTGTTCCAGACCTAACTGATATTCCAAGAGATGATGATGAA
AGTGTTCTAATCGACGACCAAAACGATGCACAGGCGAGCAAATACCCTCTTCCAATCGTA
CTTCCAGATGGAGTTGATATGCATAATGATCTGATTAAAATGCTTGAAAACTGTTTCGGA
ACAAATCGACCCGATGTGAAACTAGCCAGAAAAATTATTGATACCGTTCTCAAAATGCAA
GGATCACTGGTTGATCTGATGATAAAAAATTTGACAATTTACACTGCTGGTTTACATGAA
ACAGTACGAATTCGAACGCTTGAATTGGAAGAAGAGACGAGGAAAAATGATGTGTTATTG
TTTGAACTTCTTCCGAAAGAGATAGCGTATCAAATGAAACGAGGAGAAAAAATGAGTACG
ACCACATACAAACATGCGACAATTCTCTATTCGGATATTGTTGGATTCACTTCATTATGT
TCTGAGAGTGAGCCGATTGAAGTTGTTACTTTATTATCTGGAATGTATCAAAGATTTGAT
TTGATTATTAGTCAACAGGGCGGGTATAAAATGGAAACGATCGGAGATGCCTATTGTGTG
GCTGGAGGATTACCAATGGCAAGAGAAAAAGAGCACATCAGGATTATTTGCATGATCGCT
TTGCTCCAAAGAGATTGTCTGCATCATTTTGAAATTCCACATCGACCTGGAAGATACTTG
AATTGTCGATGGGGATTCAATTCTGGGCAAGTGTTCGCTGGAGTCATAGGTATCAGTGCT
CCACGATACGCTTGTTTCGGAGAAGCTGTCATGTTGGCATCTAAGATGGAAAGCAATGGA
AAAGAGGATAGGATACAGTTGACATTGTACAGCAAACAACTTTTAGAAGATAATTATCCA
GAGTTTACTACATCTCCGAGAGGAAATATTACTGTTGATACTTTTGGACATCTTTTGACT
TATTGGCTTGAAGGAATCGCCGACGGATCAGAATTGAAAGTGAAAGAATATCAGGACGCA
CTGAATGAAGATCTCACAAAAGTTCCCGCATGGAAAGATGGAGAGGAACCAGTTCCGTCT
GTGCTGACTGTGACACAGAAAGATAGAATAACTCGGGCAAAAGAGAAGGTGTTGGCTGAA
AAGAAGCAATTAGAAGAACGGCTGAAACGTCAGATGACTCTCAATGAAATATTGGAAGAT
CATGAAGAAGAAGTTGAAATGAATGTTGTGTTGAGAGATGACGATGATAAGCACAGTGCG
ATTGATCTGGCTAGTATTCTGAGTGCCCCACTTGATGATGAGGATGAAGAAGAAGAAGTA
GGAAGAGTTATAGGACACGGAAGGTTGGATAGTCAGGCTTCGACTATTCCGGAGAAC
>s2455 Crem_Contig15 + [1:38912]  ( 328982 - 349239 ) s2455 + 1:758  ( 1 - 758 ) N   3772.61
ATGGGCACAAATGGAGGAGTTACTGCGGCAGGGTCAATGGAAATTGAAACTAATGAAAAT
CCAGAGAAGGTGGCAGAGCCCGTCGTTAGGCGAAAACGAGTGACTCGCAGACGACACAGA
AGGATACACAGCAAAAATAACTGCCTGACACCTCCGAACAGCGATGACGACCCTCAGATG
AGCACACCTGATGATCCCGTCATTCACAGTCCACCGTCAATTGGAGCAGCTCCTGGTATG
AATGGATATCATGGATCCGGAGTAAAACTCGAAGACGGGACTGGTGCTTGTGGCTCGCCG
GATGATGGAAACATGGATTCTAGTGAAGAGAGCCGCCGTCGTCAGAAAACCTGTCGAGTA
TGTGGTGATCATGCGACGGGCTACAATTTCAATGTTATAACTTGTGAATCTTGTAAAGCA
TTTTTCAGAAGAAATGCGTTACGTCCTAAGGAGTTCAAATGTCCCTATTCAGAAGATTGT
GAAATAAATTCTGTCAGTCGGCGGTTTTGCCAAAAATGTCGGTTGCGGAAATGTTTTACA
GTTGGTATGAAGAAGGAATGGATTTTAAATGAAGAGCAACTTCGGCGGAGAAAAAACTCG
CGTTTGAATAACAACAGCACCTCAAACAAAAGAGCTCAGCCAGGTCACCAACTGTCACCA
CAAGCACAAAACCAACAGCCACATCAATCACCAGTACCACATCCAGGAGTCGCCGTTTAT
CAACAACCGCAACGTCCGCTTACTATTAACCCCATGGACAATCAGATGATGCATCATATG
CAAAACCGACCGAACATTATGCCACAGCTCATCAGTCCACCAGGAGCTCAACCATATCCA
TTGACTTCTCCAGTTGGATCCAGTGCTTCCGATTCTCCACCAAACAGAAGTTTGACAATG
ATGCACAACGGCGATAAAAGTCCAGACGGCTACGATCCAAACATGATGGCTCACCGAATC
TCGCAAACATCTCTCAACCCGAGACCAAAGATGGACAACGGACAGGTTGTACTTTCTACC
GAAGAGTACAAACAACTTCTTGCCCGCATTCCAGGAGCTCAAGTTCCAGGACTCATGAAT
GAAGAGGAGCCAATCAACAAGCGTGCCGCCTATAACTGCAATGGACATCCAATGCCGGCT
GATACTACTCCACCATACAGCGCGCCGATGAGCGATATGAGCTTGTCTCGTAACAATTCC
ACCTCATCGGGTATGCAACCTCTGACTCACATGAACGGAACTCAGTCGAACATGTGTGAG
ATTCCAGGCAGCAGTGTGCCAACACAGTCGCACTTTGATATCGCTTCGTTTGGAATGGGG
ATCGTCACTGCTACCGGAGGTGGAGATGCTGCGGAGGAGATGTATCGCAAGATGAACACT
TTCTACGAACATTGCATTCAATCAGCTCTGGACAGCCCGGAAAATCAAGAACCGAAGGCT
ATTGAGAACAAGCCAGACTACATGACTCAAAATCACAACAACTTCCAACAATACCAAGCT
GATCCATACCACGTAGCACCACAACCGGTAGATCGTAACATCAACTACCAATTGAATGCT
GCTGAGCTCAAGGCTTTGGATGCTGTTCGTGAGGCTTTCTTCGGAATGGATGATCCCATG
GAACAAGGACGTCAATTGCAATCGTTCCTCAAGACCAACAAGTCTCCAGCTGACATCATG
AACATTATGGATGTGACAATGAGACGTTTTGTCAAAGTTGCCAAGGGAGTCCCAGCCTTT
CGTGAAGTTTCCCAAGAAGGAAAGTTCTCACTTCTGAAAGGAGGAATGATTGAGATGCTC
ACTGTTCGTGGAGTTACTCGCTACGATCCATCAACAAACTCTTTCAAAACACCAACCATC
AAGGGACAGAATGTTTCCGTCAATGTCGACGATATGTTTGCAAAACTCAATGCTAATGCG
CAGGCGCAAAAGGCGAAATGTTTAGAGTTCTTCGGTTTCTTCGATGAGGAAATCAAAAAG
AATGAACTTGCCGTTTATCTAGTCATGTTGGCTGTTCTCTTCTCAGTCCGTGTCGACCCA
CCAATGAATGAGAATGATGTTCGAATTGTTACCGACCAACACAATCATTTCATGAGTCTT
CTCAACAGATATTTGGAATCATTGTATGGAGAGCAAGCTCGCCGTATTTTCGAACGTCTT
CCAAAGGCTTTGGGAATGCTCAATGACATTGCTCGTAACGCTGGAATGTTGTTCATGGGA
ACCGTTCGTTCTGGAGAAGCCGAGGAGCTTCCAGGAGAATTTTTCAAAATCAAG
>CRE23794 Crem_Contig757 + [1:13312]  ( 2562 - 3728 ) CRE23794 + 1:352  ( 1 - 352 ) N   1950.54
ATGTGCGATATAAGCAAACGTCATCCAGTCAGTTATTTCCCTCCGCCAATCGGTTTTCCA
CAAATGCCAGCTGACAATGGACAAATGCCAATGGAAGACAGTGCACAGCTAGTGGCAAAA
GATATCGCCCGTATGTCAGTAAAGGGTGTCGACTGGTGGTCAGATGCTCCAATGCCAGAT
GACGTCGGTGGTTTTATTAGATTTCAACCCAATGATGAGAATCAGCGACCCACCACTGAG
AATCAGCGACCCGCCCCTATGACTGAAATGACTGAAAAAGAAAAGAGGGATGTGGAAACC
TTCTTGAACTACCATCCCACTGGTGAAAGCAAACTCATTGTGGTTCATCCTGTGGAAGGT
GAAGCAATAGTTCTTGAGCCGGAACATGACAATCAAGGATACTGGTGTTCTGTTCAATTG
AATGATTGCAAAACAATGGTGAGTTGGAGAGAAATAAACCTTATCAAAGCTTATCTCAAA
TCATTCCAGAAAGGAAAACCATTCCTTACAAGAAACATGGAATTCGTGGTTGACAGTCTT
GAAACATCAGTTGTATCTGATGATAAGAGAATGGCATTGATGGGTCTTCCAATGTCAGAA
AAGGGTAAACATAACTCGATAAAAACTTCGTTCAAAGACGGAATCAAAGTATACTGTACC
GGTGGAACAGTAAAAGTCTCTGTTCTTTCCGATGTCACTATTTTCGTTCAATCTCCATTC
TGGAATCATGCTAATGGACAAGACCTAGCAGCCGTCACAAGGCTCGGTAGCAATCAGCCT
CGACCAGTTATCTTTACCGTATTCGATTTCGAACAATTCAAAACTCACTTGGAGAGAGCC
AAACAACATCCGCCAACTGATGAGATGAACGAGTTCCTTCAAAGCATTTGTGGATTCAAT
GTCTCAGTTTCGAAAGGATTCGGACCGGATTACGGGAACAGAACCATTTTCGAAACGTGC
TGTTGGTTGTCAATCAAGTTTACTGATCCTCTCTTGCTCTTTGACAAATATTACCGGCAA
TACCGACTGGCCCCCGACGAAATCAACTCTCGAACC
>CRE23794 Crem_Contig18 - [1:14336]  ( 464461 - 463295 ) CRE23794 + 1:352  ( 1 - 352 ) N   1923.40
ATGTGCGATATAAGCAAACGTATTCCAGTCAGTTATTTCCCTCCGCCAATCGGTTTTCCA
CAAATGCCAGCTGACAATGGACAAATGCCAATGGAAGACGGTGCACAGCTAGTGGCAAAA
GATATCGCCCGTATGTCAGTAAAGGGTGTCGACTGGTGGTCAGATGCTCCAATGCCAGAT
GACGTCGGTGGTTTTATTAGATTTCAACCCAATGATGAGAATCAGCGACCCACCACTGAG
AATCAGCGACCCGCCCCTATGACTGAAATGACTGAAAAAGAAAAGAGGGATGTGGAAACC
TTCTTGAACTACCATCCCACTGGTGAAAGCAAACTCATTGTGGTTCATCCTGTGGAAGGT
GAAGAAATAGTTCTTGAGCCGGAACATGACAATCAAGGATACTGGTGTTCTGTTCAATTG
AATGATTGCAAAACAATGGTGAGTTGGAGAGAAATAAACCTTATCAAAGCTTATCTCAAA
TCATTCCAGAAAGGAAAACCATTCCTTACAAGAAACATGGAATTCGTGGTTGACAGTCTT
GAAACATCAGTTGTATCTGATGATAAGAGAATGGCATTGATGGGTCTTCCAATGTCAGAA
AAGGGTAAACATAACTCGATAAAAACTTCGTTCAAAGACGGAATCAAAGTATACTGTACC
GGTGGAACAGTAAAAGTCTCTGTTCTTTCCGATGTCACCATTTTCGTTCAATCTCCATTC
TGGAATCATGCTAATGGACAAGATCTCGCAGCCGTCACAAGACTCGGTAGCAATCAGCCT
CGACCAGTTATCTTCACCGTATTCGATTTCGAACAATTCAACAATCACTTGGAGAGAGCC
AAACAACATCCGCCAACTGATAAGATGAACGAGTTCCTTCAAAGCATTTGTGGATTCAAT
GTCTCAGTATCGAAAGGATTCGGACCGGATTACGGGAACAGAACCATTTTCGAAACGTGC
TGTTGGTTGTCAATCAAGTTCACTGATCCTCTCTTGCTCTTTGACAAATATTACCGGCAA
TACCGACTGGCCCCCGACGAAATCAACTCTCGAACC
>CRE11064 Crem_Contig18 - [1:14336]  ( 464461 - 463295 ) CRE11064 + 1:352  ( 1 - 352 ) N   1955.86
ATGTGCGATATAAGCAAACGTATTCCAGTCAGTTATTTCCCTCCGCCAATCGGTTTTCCA
CAAATGCCAGCTGACAATGGACAAATGCCAATGGAAGACGGTGCACAGCTAGTGGCAAAA
GATATCGCCCGTATGTCAGTAAAGGGTGTCGACTGGTGGTCAGATGCTCCAATGCCAGAT
GACGTCGGTGGTTTTATTAGATTTCAACCCAATGATGAGAATCAGCGACCCACCACTGAG
AATCAGCGACCCGCCCCTATGACTGAAATGACTGAAAAAGAAAAGAGGGATGTGGAAACC
TTCTTGAACTACCATCCCACTGGTGAAAGCAAACTCATTGTGGTTCATCCTGTGGAAGGT
GAAGAAATAGTTCTTGAGCCGGAACATGACAATCAAGGATACTGGTGTTCTGTTCAATTG
AATGATTGCAAAACAATGGTGAGTTGGAGAGAAATAAACCTTATCAAAGCTTATCTCAAA
TCATTCCAGAAAGGAAAACCATTCCTTACAAGAAACATGGAATTCGTGGTTGACAGTCTT
GAAACATCAGTTGTATCTGATGATAAGAGAATGGCATTGATGGGTCTTCCAATGTCAGAA
AAGGGTAAACATAACTCGATAAAAACTTCGTTCAAAGACGGAATCAAAGTATACTGTACC
GGTGGAACAGTAAAAGTCTCTGTTCTTTCCGATGTCACCATTTTCGTTCAATCTCCATTC
TGGAATCATGCTAATGGACAAGATCTCGCAGCCGTCACAAGACTCGGTAGCAATCAGCCT
CGACCAGTTATCTTCACCGTATTCGATTTCGAACAATTCAACAATCACTTGGAGAGAGCC
AAACAACATCCGCCAACTGATAAGATGAACGAGTTCCTTCAAAGCATTTGTGGATTCAAT
GTCTCAGTATCGAAAGGATTCGGACCGGATTACGGGAACAGAACCATTTTCGAAACGTGC
TGTTGGTTGTCAATCAAGTTCACTGATCCTCTCTTGCTCTTTGACAAATATTACCGGCAA
TACCGACTGGCCCCCGACGAAATCAACTCTCGAACC
>CRE11064 Crem_Contig757 + [1:13312]  ( 2562 - 3728 ) CRE11064 + 1:352  ( 1 - 352 ) N   1920.49
ATGTGCGATATAAGCAAACGTCATCCAGTCAGTTATTTCCCTCCGCCAATCGGTTTTCCA
CAAATGCCAGCTGACAATGGACAAATGCCAATGGAAGACAGTGCACAGCTAGTGGCAAAA
GATATCGCCCGTATGTCAGTAAAGGGTGTCGACTGGTGGTCAGATGCTCCAATGCCAGAT
GACGTCGGTGGTTTTATTAGATTTCAACCCAATGATGAGAATCAGCGACCCACCACTGAG
AATCAGCGACCCGCCCCTATGACTGAAATGACTGAAAAAGAAAAGAGGGATGTGGAAACC
TTCTTGAACTACCATCCCACTGGTGAAAGCAAACTCATTGTGGTTCATCCTGTGGAAGGT
GAAGCAATAGTTCTTGAGCCGGAACATGACAATCAAGGATACTGGTGTTCTGTTCAATTG
AATGATTGCAAAACAATGGTGAGTTGGAGAGAAATAAACCTTATCAAAGCTTATCTCAAA
TCATTCCAGAAAGGAAAACCATTCCTTACAAGAAACATGGAATTCGTGGTTGACAGTCTT
GAAACATCAGTTGTATCTGATGATAAGAGAATGGCATTGATGGGTCTTCCAATGTCAGAA
AAGGGTAAACATAACTCGATAAAAACTTCGTTCAAAGACGGAATCAAAGTATACTGTACC
GGTGGAACAGTAAAAGTCTCTGTTCTTTCCGATGTCACTATTTTCGTTCAATCTCCATTC
TGGAATCATGCTAATGGACAAGACCTAGCAGCCGTCACAAGGCTCGGTAGCAATCAGCCT
CGACCAGTTATCTTTACCGTATTCGATTTCGAACAATTCAAAACTCACTTGGAGAGAGCC
AAACAACATCCGCCAACTGATGAGATGAACGAGTTCCTTCAAAGCATTTGTGGATTCAAT
GTCTCAGTTTCGAAAGGATTCGGACCGGATTACGGGAACAGAACCATTTTCGAAACGTGC
TGTTGGTTGTCAATCAAGTTTACTGATCCTCTCTTGCTCTTTGACAAATATTACCGGCAA
TACCGACTGGCCCCCGACGAAATCAACTCTCGAACC
>s2390 Crem_Contig4 - [1:51200]  ( 942127 - 915645 ) s2390 + 1:538  ( 1 - 538 ) N   2623.02
ATTCCTTTTCAGCAACAATCTTCAAATCATTGCTGCAATTGTGAAAACTTTCTGAAAAAA
TTCGCTCAGGACATGCAAGACTGGAATTGTCGTGAGCTCGATTCACCGCTACCATCTCTC
ACCACGCTGCAAAATCTCGAACCAGCTAAAACGGACTCCGGGATGAGTATTTCTACAGAT
TTTGATGATGATTTCTGGGATCTCGATCTCTACCAGAAAGGTCGCTCGGCCTCATTCGGA
GGTGTTACTCAGTATTCTCAACAGTTTATGCACCAAAAAGTTGCTATCCGCCCGTTTTTC
AACACATCCCTCGAGACTGTAGACAGTGGAAGAAACAGCCTGTTCGGTAGCAGTGAGCAA
TGCGGACGACTCGGAGGATCGTCCACGAACGGATCAACTGCAATGTTGCACACTCCAGAT
GGAAACAATTCAACGTCCTTCCCTTCCGATTTCAGAATGTCCGAATCGCCAGACGACGCT
GCCAATTCGAAAAAGACGACGACTAGAAGGAACGCGTGGGGAAACATGTCATATGCTGAA
CTGATCACCACAGCTATCATGGCCAGTCCAGAGAAACGGTTAACATTGGCCCAAGTTTAC
GAATGGATGGTTCAGAACGTGCCGTACTTCAGAGACAAAGGAGATTCCAACAGTTCCGCT
GGATGGAAGAACTCAATCCGCCACAATCTCTCACTTCACTCTCGTTTCATGCGCATCCAG
AATGAAGGAGCTGGAAAAAGTTCGTGGTGGGTCATCAATCCAGAAGCAAAACCTGGCAGA
AATCCACGTCGTACCCGTGAACGATCGAATACCATTGAGGCAACAACTAAGGCTCAACTC
GAGAAGACTCGCCGTGGAGCCAAGAAGAGGATAAAGGAGCGTGCTCTCATGGGATCAGTC
GGAGGGCTCAATGGAAATTCTACAGCTGGATCTATCACATCTATTCAACACGATATGTAT
GATGAGGATTCGATGCAAGGGCCATTCGACAGCATGACTACTTTCCGGCCACGCACTCAA
TCTACAATGTCTGTTCCTGGATCATCGTCTCGTGTCACTCCATCGATTGGAGGAGAGCTT
TATGACGATTTGGAATTCCCATCATGGGTTGGAGACACTCCAGCTGTTCCAACTATTCCA
AATGATTTGGTTGATCGGACCGATCAAATGCGTATCGACGGCAATACTCATGTCAATGGA
ATTCAAATTAAGCAAGAGCCAAAGCCAATTAAGACTGAGCCAATTGCTCCACCACCATCG
TATCATGAGTTGAACAGTGTCCGTGGTCCATGTGCCCAGAATCCACTTCTTCGTAATCCA
ATTGTGCCAAGCACCAACTTCAAACCAATGCCACTTCCCGGCTCATACGGAAACTATCAG
AACGGTGGAAACAACCAAGGAGTGTGGCTCTCCACATCTACATCATCTCCACTTCCTGGA
ATTCAGTCCTGCGGAATCGTGGCTGCTCAGCACAATGTTGCCTCTTCATCTGCTCTCCCA
ATCGATTTGGAGAATTTGACACTTCCAGATCAGCCATTGATGGATATGGATGTTGATGCT
TTGATCCGACACGAGTTGTCACAGGCTGGAGGACAACATATACATTTCGATTTG
>s2348 Crem_Contig554 + [1:12567]  ( 99 - 3302 ) s2348 + 1:482  ( 1 - 482 ) N   2564.46
GCTTATTGCTTCAAAATTCCTCGTAACAACCGAGTGTTCGTCGAGGGAGATGTCCGTATT
GATTTACTGAATTCTGACAAGATATTCAAGGTACAATCGGATAAAAAGATTGGCCATGTC
TGGTTCAACACAATGTTCGTGTGTGAGGGAATGTGCCGGGAGGAGTTCAAGTATGGGGAT
AGAAAGTGGCCGTATCACTTTTGCTGTACATCGATTGGGAAAAACGGGCCGGCGATTCCG
GATCACGAGAGAATGTTCGACACTAGTGGGTTGACTCCGCTAGACACTAATTGGAAGATT
CTGAAACCGCCTGGTCTGGATCGACATGTGACTGAGGAGTCATTGGATAAGATTTATCAT
GCGTATGGAATTGCTCCACCACGCGATCATATCAGTCGTGTTCTCCACGAGGCCCATCAC
AAGAACATCGTGCTGGATGATTACGCGAAGAGTCGGTATCCTGTCAAGGCAGTTTCCTAC
GAACCCACCGGAGACCTCGAATGCACAGGAGACGTTGGTGGACCCGTCAAAGTTCCACGC
AACAACCGGGAGCATCTTCTCACATTCCCAGTCTACGAGATCGATCGAGCGCTGAAAGAC
AAGAAACTCAACAAGGGAATGAAGATGCATGTCGTGTTGAGATGTATCGACGCACGGGAC
CAAGAACAATACCAACTGGCTCAGACGTTCTGTGACAAGACATTCCAAAACGAGGAACGA
ATCGCGAGACAAGCTGGAAACCTCTTTGAAGAGCAGTATCGTCCAGCACAACGAGCACCG
GAAGGTGCGATTGGCGCTGAGATGAAAGTCCCACCGGCTGTTAGATATGCGACGGAGGGA
ACGTACAATGGAACTCCTCATCCATACCTCACAGATCATCAATTCCGACAAGGCACGCCG
AGTTATTTGTTCGCTAAAAGTCCCCGTTGGTGTCGCTATTTCTATAAGCAAAGAAATCAG
GAGCTACAACAGGGAGAACAAGAAGGAAGACCACACTCACCGAGTCGTTATCCAACATAC
AGACCTATTTGCACACTAGCCGGCACAATGTTCCGACACGGTGACGAATTCTACGATCCG
GACGCCGATAACACTCCGGGACCGAGCGTTGGCGGCAGTGGAAGAGGCGGCTCCCCAGGA
ACATCATCGTCGAGTGGACCATCCACTAGTGGGCCTTCAACGTCTGCTCCAACTCCAGAT
GTCTCGAAAAGACAGGAAGAGAAGCCAGGAGCTTCTGGAGCGCCAGAGCCAGACGGCGGA
GCACCAGAAGGCGGAGCTCCAGAGGCCGGAGAGCCCGCACCATCGATCCCACTTCAAAAC
GTGGCCTTCACCAATTACGAAGGATTCGAGAAGTTCGAAGAAGCTGGAGAGGATGTTCTT
CTGGCAGCCTTACGTGCAAACGATGCGGACTGTGCGGACGCGGAGCGTACTCGTTTTCTG
ATTCTGAAGAAGCTTAACATCTTCAGTAAATTCTGGAGATTGTTGCTTCCGGACTACGAT
TCAGTGGAAGCGGTACGGAATGGC
>CRE22193 Crem_Contig711 - [1:11427]  ( 2740 - 389 ) CRE22193 + 1:432  ( 1 - 432 ) N   2474.20
ATGGCCGGCGACGACGTGCCCGGTTCATCGAACGCCCCACAACAACGGCCATTCATGGTC
GAAGATCTCGTTCGGGAGTATGGAGATCCTCGTGTATCCCGAGATCATGAAGCGAATGCG
CTGGATCGTATGTGTCATAGACTTCGGAAAATGATCTCGCAGAAACGACATCGTACTGTG
TACCAGGGAATCGATTTGGATCTTGCTTACATCACGGATCGCATCATCGCTGTCGGCTAC
CCCTCCAAAGGTCTCGAGTCCCGTATCCGTAACACCATGGCGCAGACCCGCGAGTTCCTT
TGGCGCCGCCACGGAGCCAACCACGTGAAGGTGTTCAACTTGCGCGGTGGTTTCTTGTAC
AAACCGGAGAAGTTCGACAACAACGTCATCTATTTCGATATGACGGATCATCACCCTCCA
AAACTTGAGCTGATGGCTCCGTTCTGTCGAGAAGCCGCATTGTGGCTCGAAGCAGATCCG
GAAAACGTTATTGCAGTTCACTGTAAAGCTGGAAAAGGACGTACCGGTGTGATGATTTGT
GCATTCCTTATCTACATCAACTTCTACAATAATCCACGCCAAGTCCTCGATTACTACTCA
ATCGTGCGTACCAGTAACAATAAAGGTGTCACTATTCCATCGCAACGTCGCTACATCTAC
TACTATGATTGTCTCCGGCGTCAGCGATTGAACTATTTCCCTCTCCGGATGGAACTGATG
GCAGTGTATCTCGAACGTCCTCCACAGACTGGCAGGGGATCCAAGATCAAGATCAAGGTG
GCAAATGGTTCTACAACTCTGTTCACTTCTGGAGTTCTCAGCATTTCTTCAGAGGATTAT
GCTAAGGAAACGGGTTCTTGGAAGGACGATGATGACCTTCTCATACCGGAGTGTGGTCTT
CAGTTCATCTCGAAACGAGCTTATTGCTTCAAAATTCCTCGTAACAACCGAGTGTTCGTC
GAGGGAGATGTCCGTATTGATTTACTGAATTCTGACAAGATATTCAAGGTACAATCGGAT
AAAAAGATTGGCCATGTCTGGTTCAACACAATGTTCGTGTGTGAGGGAATGTGCCGGGAG
GAGTTCAAGTATGGGGATAGAAAGTGGCCGTATCACTTTTGCTGTACATCGATTGGGAAA
AACGGGCCGGCGATTCCGGATCACGAGAGAATGTTCGACACTAGTGGGTTGACTCCGCTA
GACACTAATTGGAAGATTCTGAAACCGCCTGGTCTGGATCGACATGTGACTGAGGAGTCA
TTGGATAAGATTTATCATGCGTATGGAATTGCTCCG
>CRE22193 Crem_Contig554 + [1:12567]  ( 1 - 476 ) CRE22193 + 1:432  ( 274 - 432 ) N    437.46
GCATTTCTTCAGAAGATATATGCTAAGGAAACGGGTTCTTGGAAGGACGATGTTGACCTT
CTCATACCGGAGTGTGGTCTTCAGTTCATCTCGAAACGAGCTTATTGCTTCAAAATTCCT
CGTAACAACCGAGTGTTCGTCGAGGGAGATGTCCGTATTGATTTACTGAATTCTGACAAG
ATATTCAAGGTACAATCGGATAAAAAGATTGGCCATGTCTGGTTCAACACAATGTTCGTG
TGTGAGGGAATGTGCCGGGAGGAGTTCAAGTATGGGGATAGAAAGTGGCCGTATCACTTT
TGCTGTACATCGATTGGGAAAAACGGGCCGGCGATTCCGGATCACGAGAGAATGTTCGAC
ACTAGTGGGTTGACTCCGCTAGACACTAATTGGAAGATTCTGAAACCGCCTGGTCTGGAT
CGACATGTGACTGAGGAGTCATTGGATAAGATTTATCATGCGTATGGAATTGCTCCG
>CRE03084 Crem_Contig10 - [1:26624]  ( 885140 - 875489 ) CRE03084 + 1:1883  ( 1 - 1883 ) N   9821.21
ATGTTGAACATCCCAAATCTCTCTGAAAATACGATTCCTAAAATCTCCATTGGAGACGTG
TCGAACGTCGTCACAGTTACCGACAACGACATCTCCTCCACCACCGCCACGACGACGAAA
ATGCGACGTCGTCGTATTACACCCGAAAGTGAAGTGACGTCATCCACTTCTTCATTGCCC
CCCGTTCCCTCTTTCAACTTCCCACAATTATCAACATCAACAACTCGTTTTCTCCTATTG
CTCGTTCTATGTGCCATTTTTCAGCCATGTCTGTCAATTCCCGAACTCCGTTGTGGTCCC
ATCGACATTCGAAATAAACCGTGGTCATTCCGAACAATGTGGTCTCATGTGGGTGATCCA
CACGCCGTCAATTACTATATCAATAAGTCGAATCATGAAACTTGGCCGCCAAAAAATGTA
CAAATTAATTGCACTGTCGTCGAGGGTTCATTCGCCATCTCGTTCGTCTACGACACCCAA
GCTCAACACAAGAAAGGTTCGCCGGACGAAAAGACTCTGGAGATGACCGACTACCCGAGA
TTCCCGCATTTACGTGAAATCACTGGAAGTCTACTCGTTTTTGAAACGACAGCTCTCACC
GATCTCGGCTACATTTTTCCAAATCTTCGTGTCATTGGTGGTCAAGCACTCATTCAACAC
TATGCACTGATTATATATCGAAACGCTGACTTGGATGCGATCAATCTTCCAAAACTGAGT
GTGATTCGTAACGGTGGTGTCCGAATTCAAGACAACAAGCTGTGTTGCCACGTGAAATCA
ATCGATTGGAAATCGATGGTCATGACGAGTATCAACGATGTTGTCGTGGATGATGCGGCT
GAAAGTTCGGTGACCGAGACTGGAAAACTGTGCCCGAAAGGTCCCTGCGAAGACGATCCG
GATGAGACCATGTGCCGATACGTTGACAATGCAAAAGGATCTCGAATTCAAAGTTGTTGG
AGCAACACGACGTGTCATAAAGTGTGTCAATGGGATCGTTTGGATAATCAAGAAATGGGA
CCAGGATGTGATCCAGACGGTAATAGATGTCATGATCAATGCCTCGGTGGCTGTGATCGT
CCGAATGATCCGACCGCGTGTTCCGCTTGTCGATTCCTTCATTACAAGGGAAAATGCGTC
GAGAAGTGTGAGCCTCATTTGTACGTGTTGATGAATAGAAGATGCGTGACGAAGAAGCAA
TGTCTTGAATTGAATCCAGTGCACCAGAATAAGACAGTTCCAATCAAAGCGACGGAAGGA
TTGTGTTCTGATAAATGTCCAGATGGATGGGAAGTCAATCCGGATAACGCGTCGGCGTGT
AGGCGATGTAATGGAGCGTGTGAGATCAAATGTCCATTAGACCATAAAATCGATACATTC
CCGAAAGCATTGGCCATCAGTCGATGTAACATTATCGTTGGAGATTTGACAATTGAAATG
CGAGGAAAACAAGAGTCTGGAATGGCGGCTGAGTTGAAAAAGGTCTTCACGAATATCCAT
ACCATTACGGGTCATCTGAAAGTTGTTAGATCTCCACCGTTCCTCTCACTTGCAATGTTC
CGAAATCTGAGAGTTATCGAGGGAAGAAATCTGTTCCTTGGAAAGTACGCAATCGCTGTC
GTTGAGAATCCGAATCTCCGAAAACTTTTCGATGATCGAGCCAACTTTACCATTGGAAAC
GGCACAATCCAAGTGCATAATAACAGAATGCTCTGCTATTCGATTGTTCGAAATCTTGTC
CGTCGACTCGGTGTCGACCTGAATGAAGACGATCAGTCGGCGGATTCGAATGGTGACAAA
GCGATTTGTGATGATGCTCGTATTGAGGTCAGAATTGCTGCGATCTCTTCCGATAGCATT
GTGTTCGAATGGGATAAATTCAACACTTCCGACATTGATCATCGCAAATTTCTGGGTTAT
GAGCTGTATTATAAAGAAGTTCCAAAAGTGGACTATACAATGTCAATTGACGAGGATCGT
AGTGCGTGTGTCGACTCGTGGAGTTCTGTATTTAAACAACATTACGAGAAAGATTATGAG
ATTCCCGGAGAGAATGTCACCGTCCACTTAGGCTCCGCCCAGAAAATTCGTCCGAATACA
GTATACGCGTACTATGTGGCGACACAAATGGTCCATCACCCGGGAGCGAAGAACGGATTG
TCGAAGATTGGATTCGTGACGACGAAATTCTCACAACCGGAACCTCCGACGTTGATGGTG
ACGAAAGTGGAAACGGACTCTATATTGCTCACATGGGACCCTCCACGAAATCCGAATGGA
GTCCTCACTCATTACACGATATCATGGAGAGAACTAGATATCAAAGTACACGAGTTGGCG
AGCATTTTCTGTAAAAAAGATGCATTCGAAAAGTCACTGCAATTGGCGAGAGATTCTGCA
TCAACGGAAGCGGATGAGAAGACTTATAAACCGAAAGATTACTCGCTTGCTCCGACACTG
ACATCTCTCATCCCATCGACTGAAGAAACGTGTCAAGCTGCCGGTTGTTGTACTTGTTCT
GCTGAAACAGCTGATGTGAAACCAATCGATGCGGATGCGACTGTGGAGACGTCGAGCTTT
GAGAATGAGCTCATGGACACGATTATCACGCCGAGATGCGACATTGAAAAAGATCCGATG
GGATGTGTAATGCAATCCCGTGCACCGGAACATGAAAATATGAGTGACGACGACGAGGAC
GAAGGGAATCCAGATGGGGACGAGGATTCAGAAGGACAACAACTACGGATGAAGAGGAAT
GCGGAGGCGTTCGAACGGCAACGGCGACAGTTGTATTTGGATGGGAATCATGCGATACGT
GAAACTTCCCGGAGGCAGTATGAACAGTTTACGGCTCTGATTATATCAGAAATTCGTTCT
CGTCGATCGATCAGAACAATAGAAGAAATGGACAAACAGTTGGAGCAAAATGAGAAAAAC
CGAGTTTCGACGTCGACTGTGAAGCCATCGAAGAAGCCGTTGATCTACGTGGATACCAAG
AAGCCGAAGGGAACGACGACGACGACTCCAACACCTTCAGTTACTCCATCACCGACACAC
GACTTGAAACCAGTAATACACGACGAATTGGTTTGGGTTTCCGGAAAATTCTCAATCAAT
GTGACGGCGAAAGAATCTGGAAATATGTTTTTGTTGAAGAATCTGAAACATTTCACCACT
TATGGAATCACAATTTCCGCATGTCAAGACGCCACACTGAACGACAACAACTGCTCACCT
CCACACAAAGCGGGAACCAAAAAACGAACAAAACCAATTCTGAACATTGATAAAGTGGAC
AACTCAACGATTCGCGTCGAGACCCAATCGGACGTGAAAAAAAATGTGAATGTGACGTGG
GACGAGCCGACAGAAACGAACGGAGGAATCATTGGATACCAGGTGATAATGAACAGTACG
ACTGGAAGTACTCCGATGACGATGTGTGCTGGCGCGATACCCGGATACTCTCCATCTGTG
CATGGTGTTCAGTTCATTGGATTGAATGATGGACGTTATGAAGTCTACATCATTGCCACG
TCACCGTACCGCCAGGGAGACACTGTCGTCTGGAGTGGGCCACTCATCATCGAGTCACCC
GGATGGTTCGAACTATGGATGATCGGTCTGATATTCGTCGTTCTTGCCGCAATTGCTGCT
GTTGCCGCTGCGATCTCCCGCAAATACTATAAAGCGCGAGTCTCAAAACGAGTCAAAGCG
ATGTCCAACTTCATGCATCTCAATCCGGAATACACAGTGGACAACACGTATACAGCCGAC
TATTGGGAACTGAAACCAGAGAGTGTGACGATTGGATCGCAGTGCGGAGAGGGATCATTC
GGAAAAGTTTTCCTTGGAACTGGAGACAATGTCACCACTGTAATGGGAGATATTTTCGGT
CCGTGCGCTATCAAAATCAATAATGATAATCTGGAGTCTGGAGATAATTTGAATTATTTG
ATGGAGGCGAATGTGATGAAGAATTTCAAGACTCCATTCATTGTCAAGTTATACGGAGTC
ATCTCATCCAAAGTGCCCGCAATGGTCGTCATGGAAGTCATGGAACTTGGAAATCTTCGT
GATTATTTGAGATCGAAACGACAGGATGACGTGTTCAATGAGATGGATTGCAACTTCTAT
GACGTCGTGCCAAGAGAGAAATTCTGCGAATGGGCCGCCCAGATTTGTGATGGAATGGCT
TATCTGGAATCACTGAAATTCTGTCATCGAGATCTCGCCGCCCGTAATTGTATGATCAAT
GCAGACGAGACTGTCAAAATTGGAGATTTCGGAATGGCTCGAGATCTCTTCTATCATGAT
TACTATAAGCCTTCCGGTAAAAGAATGATGCCCGTTCGTTGGATGTCTCCAGAATCTCTC
AAAGATGGAAAGTTCGATTCGAAATCTGACATCTGGAGTTTCGGAGTCGTTCTCTATGAG
ATGGTCACTCTCGGAGCCCAACCGTACATTGGATTGTCGAATGATGAGGTGCTCAACTAC
ATCGGAATGGCCAGAAAGGTCATCAAACAACCGGAATGTTGTTCAGATTACTGGTACAAA
ATTATGAGAATGTGCTGGAGATTCGCGCCAAGAGACCGCCCGACATTCCTTCAACTCGTT
CATTTGTTGTCTGCCGAGGCGTCAGCCGAATTCAAAGAAGTTTCATTCGTATTCACAGAG
AATCAAATGGCAATGGAAGACTCCGAACCATTGGATATCGATGAGATATACAATTATGAG
CCAGAACCAGATCCAGATGATATTGAAGCAATGGATCATTTGGATAGTGAAGCTGAAAAT
GGAGAGAGACGACACACCGACTCAATTCCGATGAAAGAATTCCGATCAGATCATTTGAAT
TCTTCTGGAATGAATAGTCGCTCGACGATTTCAGTCGGATCTGGTGGGCCACATACTGGA
CGACTTCGGAAGAAGTCCAGACAGAGAAGTCTGGATGAAGAGTATGCTCTGATGAATCAT
AGTAGAGGACCGAGTGATACGGAAGTTCGACATTATGGTAATGACGATGGTGATTACGTC
GAAAGAGATGTACCGCAGGATGTGCCGACGCGCCGCAACACAGGAGCGAGTACCGCCAGC
TATGCCGGTGGTCCCTACTTGGCGAATCGTGGTGGATCCAATGAACGTGCTGGATTCGGT
GAAGGTGTCCGTCTCACAGATGCACTCGGAAGTGGTCATCTTCATGACGACAATGATTAC
ATTGAGAAGGAGATTAGTTCAATGGATACGCGCCGAAGCACTGGAGCCAGCACCGCCTCT
TACGGAGCTCCCCATCCGAACACACAAACGAATTGGAGTGGAAGTCGTGGTGCGACGTAC
TACGCCAATAAAGCACAACAGCAACAACAAGCAGCTGCAGCTGCAGCCGCCGCAGCAGCC
GCCGCCAAACAACGAACACACGTCCATTTGAATGAGGGAAGAGGTGATCGGTTGACTCAA
TTGCCAGGCACTGGACACTTGCAGAATAAGGATGAAGGAGATTATATTGTGACGGAGCCA
AGGAACACGAAGAATGATGGATCACCATCGAAAAATGGCAACACCTCCTCCAATCGTGCC
TCATCCAACGGTCGCTCATTATTCGGTGAAAAAGAGCGACTTATCGAGGATACTGAGCAT
CCACTAGGC
>CRE17104 Crem_Contig24 + [1:14336]  ( 580933 - 587476 ) CRE17104 + 1:983  ( 1 - 983 ) N   5189.54
ATGACTGAGCGTCAACATTTGAATGGTTACCCCGGTTCAGTCCCTCCTCCACAATATACA
TTTGGACAACCGGGTACCAGTACTGCAAATGTTGGGCCAGTTTATGGGTCAAAACAGGGT
GTTCAACAAAACGGATTCGAAGACATTCCAGATATAGAAGCTTACGAAAGAAGCTTACGT
GGGGATGCTACTACTTTCCCACTTTCGCTAGCTTCTAGTACTCCACAAGTTATCGATGAT
CAGACCCCGCTGATGTCACCAGTGAGCACATCCACAAAAGTCGTGAATAGGAACGGCGTT
AAAGTGGAGCAGATGTCTCCGTTTCTAGACCCAGAATGTAACGAGGAGGAACCGGAAGAA
GGAGTGTCTTATCCGGATCCAGATCTCTTCGATACCAAAAACACAATAATGACGGAACAC
GATTTGGATGTGTTAAAGTATGGAAAGAACAACCCCGAGGAGTACAGAAAAAAATTAGAA
GTACCGGATGCTAGTTCTCCGCCTAATAAAATAGTGGAATTTTTAATGTATAATAGAACG
CTCAAAGAAAATGAGCTACAACAAATCAATGCATACCGAACGAAGCGGAACAGATTATCT
CTTAACTTGGTCAGGCTCAATCCAGATAGAGAGTTTGATCAAAAAGCATGTGAATCTCTT
GTCAAGAAACTAAAGGACAAAAAACACGATCTCCAGAATCTTATCGACGTGGTACATACA
AAAGGCACAAAATACACTGGTTGCATAACAATTCCAAGAACGCTTGACGGACGGTTACAG
GTTCATGGACGGAAAGGATTCCCACACGTTGTTTATGGGAAACTGTGGAGATTCTCGGAG
ATGACGAAAAACGAAACGCGTCACGTTGATCATTGCAAGCACGCGTTTGAAATGAAAACT
GATGCGGTATGTGTGAATCCTTATCACTATGAAATAGTGATAGGAACTATGATAGTTGGA
CAGCGAGAGAGTCACGACAGCAGAGAGATGTCATCAACACACACCCCTAGTCAACGGTAC
CATCCAAACGGGCGTCCTTCGGCAGATGAAATGTCTCGAATGAATATAAGGCCACCAACA
TTGCCACCAACGATCCCGCAACATCCAATTCCATCTCTCCCGATAAATCCACAGCATCAT
CAAATGCCTCCTGTTCAGCATCACATGCCACCACACAATTCGATTCCTGTCCATCAGATC
CAGCCACACCAGTTGCCTCCTACCCAGTATAATCATCAAATGCCGCAACAAATTCAACAA
CACCTTCCCTCAATTCCACAACACCATCAAGTGCCACAACTTCATCAGATGCAGCAACAT
CATCAGATTCCACATTCAATGACTCCACATCCGACAGCACAACAAACAATGCAACCAATT
TACCATGATTTGAGCAATGGGACCATTCAACATCATCAAATGCAGCAACCCATGACATCA
GTTAGCCAGATGGATCACATGAACCCAATGAACTCATTGATTCCTCTGACTCCGATGACG
CCGTCAAGTATTGGATCTGCAATGCCTCCTCATAGTGTCGCTACAAGCTATGCCTACGAG
CACCCACCTCCATATTCGGTTGCTATGAATGGCCATTACGACCCCATGGCGCAGTTTTCC
GCGAGTCATATGCCATCGATCACTCCGGATCCCTCGATGTCGCACACTCCTTTTCCACAA
CATCCAACAAACTACCATTTTCCCATGGACATCCCTTCCACTTCTGCGGCGAATCATCAC
TTTCCTTCGCAAGCACATCCGCCCCCTAACCAGGATCAAGAAATGTACCAAGATCCTGAT
GGGAATATTTGGCCTCCTGATTTTTTCCAAGTTTACAATTTGCAAGCTTTTCGTCCAGAT
GATCAAGTCGCTCAAGAGACAAACCAACCTTTGCCAGCCGATTGGACACCCAGGTTCTTT
ATTCCATTGAGCAAGTTCAGAACGTACTGTAGAGAGACGTTCACTGAACGGTTCTTCGAT
GCGTCAGAGGAAGATGCAAGACCTGATGAATCGTCCAATCCAAATTTTGTTCGGATGGTC
GATAAAGACATTCTCGGTGTTGGAAGCTACAAATACAGGCCGTTACCACGAGGAGAGGAA
GCTGTTGAAGACGAAGACGAAGACCGTCCAGCTGCAGAGGCACCGTACTCCGACTTGGCC
AACTTTGTCGTGAAAGTAACCCACGAATCGCTGTGTATGTCTGGAAAAGAGCCGCCGGTC
GCACCAGATGTTCGTTGGGGAGTTGTTAGCTACTACGAAGAGGGAGATTGCTACATCGAG
AGAGAATGCTACAGAGGAAACTTCCATATAGATAGCGGATTCATCATCTCGGAACAACGA
CTGAGCCTCGGTCTCATTCAAAACCCATCCAGAAGTACAATGGCATTCAAAATTCGTAAA
GCAATGATTGATGGAATCCGCTTCTCATACAAGACCGATGGAAGTGTTTGGCTCCAAAAC
AACATGAGACTCCCAATCTTCGTCACTTCTGGTTATCTTGATGATCAATGCCCAGGCATT
CGAGTCAACAAAGTTCATAAACTCTATGGACATGCTAAAGTCAAAGTATTCGGCTTTACA
AGAGTAAAGCAGATTATAAGAGACCGATTGTACTCGAAACAAATGGCCAGATTATACTTG
CAACAAAACGGCAACCGCAATCCAATGTTCGAGGTTTACCACCGGATACCTCTTATTGCT
ATTCAAAGGGAAGCTCGTGTAACCACCGACTCTCTTGTCAAGTACTGCTGTGTCAAGGTT
TCGTTTGGAAAAGGATTTGGAGATGCATACCCAGAGCGTCCTATCGTATCACAGTGTCCT
GTCTGGTTGGAGCTCAAGATTAACTCAGCCTTCGACTACATGGACGCAATTCTGAACGAC
CTTGAGAATCGATTCCAAGGGTTTCAGATGCATGATTACGCAAAACTTGGTGTCGACGTT
TCCCCTGAT
>CRE22361 Crem_Contig31 + [1:26624]  ( 704711 - 707149 ) CRE22361 + 1:428  ( 1 - 428 ) N   2384.87
ATGATAATAGAACAATTTTGGGAATTCTTCTTGGCTCATCCTGTTTCTGTTCTCACAACT
CTTGCGATTCTCTATGCTATTCACATAACTGTGAAGCCATTGAATCGAATCAGAAGACTT
GGCGATGTCGGGCTGTTCTTTGGAAAACCAGAGCTGACTGGATTCTACCGGGAGCGTCAA
CTGGAAAGGCTCAAACTATTGAGACGTGTTGGTGAGATGCCGCCAGTATTTCCAAATGGG
TGGTATTGTGTTTGTGAATCGGAGAAGTTGGCTAAAAACCAAATTATGGAGATTACGGTT
TTAGGCCAATTCCTCTCGCTGATAAGATCGGAGTCGGGCGCCGTCTACATCACAGACTCA
TATTGCCCTCACATCGGGGCAAACTTCAATATCGGAGGACGGGTAGTACGAGACAACTGC
ATTCAATGTCCATTCCATGGCTGGATCTTCAGTGCAGAAACAGGAAAATGTGTGGAGGTA
CCGTATGACGAGGGTAGAATTCCGGAACAAGCCAAAGTAACAACTTGGCCATGTATTGAA
AAGAACAATAGCATTTACTTATGGTACCATTGTGATGGAGCTGCACCAGAATGGGAGATC
CCAGAGATTCCACAAATCGCCGATGGTATTTGGCATTTGGGAGGAAGAACTGAGCATGAA
GTGATGTGTCATATCCAAGAGATCCCGGAAAATGGAGCAGATATTGCTCACCTCAACTAT
CTTCATAAATCAGCACCGGCTATCACTGAAGGATCGAATATTGTGAAAACAGACCTCTCG
GATCCGCAACCAGCTGTTCAACATGTATGGGATGGAAAATGGGAAGTAAAGTCGGAAGCT
GATAAGCATTGCGGAGTGATGCACCTAAACCAGTACATGACTCTCTGGGGATACAGATTA
CCGCTGACTGGCAGCAAGCTTATTGCCGAGCAGCATGGCCCTGGCATTGTCCATATGATC
TTTGACTTTGGTTTCTGGGGAAAAGGTGTCGTGTTCCAAACAGTCACTCCTGAAGAGCCA
CTGCTTCAGAGAGTTCGCTTCAGAATCTTCTCCAATATTCCTTGGTTCTTCGTAAAATTC
TTCATGACAGTGGAGTCTATGCAGTTTGAACGGGACGTGTTTGTTTGGTCTAACAAAAAA
TACATCAAATCGCCACTCCTGGTTAAGAATGACGGCCCGATTCAGAAGCATAGAAGATGG
TTCTCCCAATTCTACACTGCAAACAGCCCGACAATGTTGAAAGATGGAAGTTTGTCCAAC
CAGGCTAAATCTATTAACGATTGG
>CRE22361 Crem_Contig8 + [1:14336]  ( 263406 - 265392 ) CRE22361 + 1:428  ( 1 - 428 ) N   2173.42
ATGCTATTCGATCAACTTTGGGATTTTTTGATATCTCATCCCATCTCAATAATTATCACT
TTATTGATTATCTATCTCACTCACATCACATTAAAACCACTAAATCGAGTGAGAAGATTA
GGAGATGTCGGTCTGTTTTTTGGGAAACCTGAGTTGAGAGGATTCTATCGAGAAAGGCAG
CTGGAAAGGCTGAAATTATTGAGAAGAATCGGAGATCTGCCACCAGTTTTCCCGAATGGA
TGGTATTGTGTTTGTGAGTCGGAGAGGTTGGCGAAGAATCAAATTATGGAGATTACGGTT
TTAGGGCAATTCCTATCCCTAATCAGATCCGAATCTGGTAATGTCTATATCACTGACTCA
TATTGCCCTCACATCGGTGCAAACTTTAACATTGGAGGACGCGTGATTCGAGACAACTGC
ATTCAATGCCCATTCCACGGCTGGATTTTCAGTGCAGAGACTGGAAAATGTGTGGAAATT
CCATATGACGACGGCAGAATTCCTGAGCAGGCTAGAGTCACAACATGGCCGTGTATTGAG
AGAAACAATAGTATTTACCTGTGGTATCATTGCGATGGATTAGATCCTGAATGGGAGATT
CCAGAGATTTCGGAAATAACTCAAGAGATTTGGAATTTCGGGGGAAGAACTGAACATGAG
CTGATGTGTCATATCCAAGAGATTCCGGAGAACGGAGCAGATATTGCTCATTTGAATTAT
CTACACAAGTCGGCGCCTCCAATCACAAAAGGATCTGATATCATAGAGACAGATCTATCA
AATCCGCAGCCAGTTGTTCAGCATGTTTGGGATGGAAAGTGGGAAGTGAAATCAGAAGAA
AACAAACATTGCGGAGTCATGCATCTGAATCAGTATATGACGATTTGGGGGTATCGAGTA
CCGTTGACTGATAGCAAGTTGATAGCAGAGCAGCACGGTCCTGGAATCGTCCACATGATA
TTCGACTTTGGTATCTGGGGAAAAGGAGTTGTATTCCAGACGGTCACCCCAGAAGAACCA
CTTCTTCAACGAGTCCGTTTCAGAATGTTCTCGAATATTCCATGGTTCTTTGTGAAATTT
TTTATGACTGTGGAAGCGATGCAATTCGAGAGAGATGTGTTTATTTGGTCAAATAAGAAA
TATATTAAATCTCCGCTACTGGTGAAAAATGACGGGCCGATTCAGAAGCATAGGAGATGG
TTCTCCCAATTCTACACAGAAAACAGTCCTCGAATGCTGAAAGATGGAAGTTTATCAAAT
CAAGCGAAATCCATTCATGACTGG
>CRE30692 Crem_Contig8 + [1:14336]  ( 263406 - 265392 ) CRE30692 + 1:445  ( 1 - 445 ) N   2467.89
ATGCTATTCGATCAACTTTGGGATTTTTTGATATCTCATCCCATCTCAATAATTATCACT
TTATTGATTATCTATCTCACTCACATCACATTAAAACCACTAAATCGAGTGAGAAGATTA
GGAGATGTCGGTCTGTTTTTTGGGAAACCTGAGTTGAGAGGATTCTATCGAGAAAGGCAG
CTGGAAAGGCTGAAATTATTGAGAAGAATCGGAGATCTGCCACCAGTTTTCCCGAATGGA
TGGTATTGTGTTTGTGAGTCGGAGAGGTTGGCGAAGAATCAAATTATGGAGATTACGGTT
TTAGGGCAATTCCTATCCCTAATCAGATCCGAATCTGGTAATGTCTATATCACTGACTCA
TATTGCCCTCACATCGGTGCAAACTTTAACATTGGAGGACGCGTAAGCAACACAACTCTC
CACCTGGTTTTCACTCCAACTCCCTCATTGCAGGTGATTCGAGACAACTGCATTCAATGC
CCATTCCACGGCTGGATTTTCAGTGCAGAGACTGGAAAATGTGTGGAAATTCCATATGAC
GACGGCAGAATTCCTGAGCAGGCTAGAGTCACAACATGGCCGTGTATTGAGAGAAACAAT
AGTATTTACCTGTGGTATCATTGCGATGGATTAGATCCTGAATGGGAGATTCCAGAGATT
TCGGAAATAACTCAAGAGATTTGGAATTTCGGGGGAAGAACTGAACATGAGCTGATGTGT
CATATCCAAGAGATTCCGGAGAACGGAGCAGATATTGCTCATTTGAATTATCTACACAAG
TCGGCGCCTCCAATCACAAAAGGATCTGATATCATAGAGACAGATCTATCAAATCCGCAG
CCAGTTGTTCAGCATGTTTGGGATGGAAAGTGGGAAGTGAAATCAGAAGAAAACAAACAT
TGCGGAGTCATGCATCTGAATCAGTATATGACGATTTGGGGGTATCGAGTACCGTTGACT
GATAGCAAGTTGATAGCAGAGCAGCACGGTCCTGGAATCGTCCACATGATATTCGACTTT
GGTATCTGGGGAAAAGGAGTTGTATTCCAGACGGTCACCCCAGAAGAACCACTTCTTCAA
CGAGTCCGTTTCAGAATGTTCTCGAATATTCCATGGTTCTTTGTGAAATTTTTTATGACT
GTGGAAGCGATGCAATTCGAGAGAGATGTGTTTATTTGGTCAAATAAGAAATATATTAAA
TCTCCGCTACTGGTGAAAAATGACGGGCCGATTCAGAAGCATAGGAGATGGTTCTCCCAA
TTCTACACAGAAAACAGTCCTCGAATGCTGAAAGATGGAAGTTTATCAAATCAAGCGAAA
TCCATTCATGACTGG
>s2733 Crem_Contig6 + [1:14336]  ( 1785628 - 1790349 ) s2733 + 1:790  ( 1 - 790 ) N   3102.34
ATGGATGTCCTTGTGAACATCACTGATTTGACGCCGACGCCAACGACGTCGGCAACTCCA
GATGAGTGTGGACTTGAGCCACATGACTTTCTGGAGGTCAAGTTCTTCTTGATAAGTGTG
GTTGGCACTTTGATAGGATTATTTGGATTGTTTGGAAATGCGACGACTGCCTTGATTCTG
ACTAGACCATCAATGCGGAATCCGAATAATTTATTTTTGACTGCACTTGCTGTATTCGAT
TCTTGTCTTTTAATCACTGCCTTTTTCATCTATGCAATGGAATACATCATCGAATACACC
GCAGCTTTCGATCTTTATGTTGCGTGGCTCACTTATCTCAGATTCGCCTTTGCCTTATCC
CACATCTCACAGACTGGAAGTGTCTACATCACAGTTGCAGTCACAATAGAACGTTATCTG
GCATTTCAGGTCACTGTGAATCCAAGTTGTCCTGATGGAAGTAATTGGCAATCTTATATT
TTACTTCCTTCAGCCATGGCAAGCAATCCTATTTATCAGCAGGTTTATTCACTATGGGTC
ACCAATTTCGTCATGGTATTTTTTCCCTTCCTAACACTTCTTCTCTTCAATGCAATCATC
GCATACACTATCAGACAAAGTCTTGAAAAATATGATTTTCATAATCAAAAAAGCGTGGTG
GCCGCCCTTTCCGCCAGTGTAAATCTTCCGCGAAACATCGCCGGGTACTGTCCGTCCGAT
TGTCTTTGCCATGTCCCTCTGTCGTCTTTTACCCTTCGCGGCTTGGCTCCCCGTCGTACT
GTAGTTATTGACTCGTCGACGGGAAGTGTCTCTTCCGTAGCCACGTCGCTTACGTCGCCT
GAATCTTTCCGAATTTCAAGTCGAAATGAACTAAAAGAGAAATCACGGGAAGCAACACTG
GTCCTTGTTATCATCGTTTTCATATTTCTTGGTTGCAATTTCTGGGGATTCGTTCTGACT
CTTCTGGAGAGAATAATGGGTCAGGAGACGTTGATGGTCGATCATCACATCTTTTATACT
TTCTCAAGAGAAGCAATCAACTTCTTAGCTATCATTAATTCATCTATCAATTTCGTGATT
TATCTTTTATTCGGAAAAGACTTCAGGAAAGAACTAGTGGTCGTGTACGGATGTGGAATA
CGTGGAATCTCTTTAAGACTACCTGTTCAAGATAAATTCGTGATTTGGAGACATTGGAAG
CGAACGAAATCTCGATTATCAACAAGTGCAACGAATCGAACACGTCACAAGATATCACTT
CCACAGACACTTGTAGAACATGCAAATCTTGAAAGACTCGAACAAACAAGATTTCTAGCT
CATCATGAAGATGGTCTTCAGACACAAGTGTCACCGATTCATGCACTTCGGAATGGTTCA
ATTCCGAAATTCGATCCGTTACGTGACTCAAATTCAATCGGTAGACCGTGTAAAACAAGC
ATAATCGATGATAATGGGACAGTTGTATGTACATTTCGAATTTTGAATTCAAAAACTCAT
TCCAAAATGTTAATCCCAATTTTGTTTTTAATCAAAATATCCTCTGGAGTGTTGTATGAT
GGAAAGTTCTTTGATCCAAAAGATCGAATTCGTAAGTACAAAATGATATTTATGTCTAGT
AAAATAGAATTCTGAGGTGCTGAATGCATCGTGAAAAAGGTAATGTCAGAGTATGAATAT
CTCGGGAATCATGACAAATCGATCGACGGAGAAGCTTGTGTTCCATGGATTGAAGTCACT
GAATCTTGGTTTTCAACAGCCAGTAATGCAGAGAAACAAATGAAACAACCAGCAGAAAAC
TTCCATCATTCGAAATGTCGAAACTTAAAATTACCAATTGGTCATGCAATGCGGAACGTT
TCGGCAATAGGAACAGTCAAAACTCATGAAATTACAAATGGAGCACAGGGGCCATGGTGT
TTTATAAATAAGATAGGAAGAGATGGAAAATCTAGTTTTAGTTATAGTCCATCTGTATGT
TTTGACCCATGTGATGAGACGAAAATCGTGTCGGAAAAAGAGAAAAAACGGGTTACTGAA
AATGAGTATACTGTTTTGAAGTTGAACTATAATCCGACACTGTTGGACCCAATAGAAAAG
TTATTCTCAGGCTATGAGTTTGGCGATATGAAGTATTACACCTTTGTAAGTGACTGACTG
ATTTAATTAAAAACAACGGAATAAAAATTTAAGAAAAAGTCAAGAGAACAACCACCTCAG
TACCTCATACTGCGACGACGAGTCTTCACAGCCTTATGCATAATATTCATCGCAGTAATG
ATTTGGATTCTCACTTGCTTTTGCGTTAGGAAGCATTCTCAAAAAATTCATAGAAAGAAA
GAAAAAGCATTAGAAGGTTTCTATGAAAGTACAAACTTGGCGAATATCAAGATGCAAGCA
GAGTTGAGAAGAGAACGGGATGATGCA
>CRE26888 Crem_Contig1365 + [1:8757]  ( 1397 - 4040 ) CRE26888 + 1:418  ( 1 - 418 ) N   2189.71
ATGCTCCTACCTCCAAATTTAACCACTTCAACTATGATGACGTCATCCTCGTCAGAATCC
TACGACGCGGATAATCCGATCTTACCGCCTGAACCAATCCTGGGGGATTATGTAGAGATG
TTCACGTTGGTACTCAATTTCATTGTTGGCGCGCCTTTGAACTTGGCCGCGTATACTCAG
CTCAGCGAACGACCGACCTCCACCCGGCTAGACCTATTGAAACGATCCCTCAACTACTCT
GACCTCCTAGTGCTATTCATTTATGTCCCATCCCGTGCCTGCTGGTTACTCACCTACGAT
TGGAGAGGCGGAGATGCATTGTGCAAGATTGTCAAGATGTTTCACACTTTTGCGTTTCAG
AGCTCCTCCAACGTGATTGTCTGCATCGCAGTGGACCGTCTTCTCTCCGTCCTCTCCCCA
TCCCATCACAGCCCCAATAAAGCTCTCCGTCGTACCAAAATGATGTTAATCGTCGCTTGG
ATAGTGGCTCTTGTGATTTCCTGTCCCCAACTGTTTGTGTGGCGTGCCTACTTGGCACTT
CCCCAGTACAACTGGAGTCAATGTCTACAAATATGGGAAATCGCAAGAATGGAGAACTTC
GGGAAGCCGCAAGTGGTGTCAAGTTTCGACGCAGAGTTCTGGTACAGTATACTTCATATT
AGTCTGGTTTTCTGGATTCCGTGTATCATTATCATGCTATCCTACATCATCGTCATCTCA
TGGGTATGGATCAACTCTCGTCCCTCCATCCGTCACACCTCCTCATTCTCCTTCCACACC
GGCTGCGATACGGTAGATACTGTACTAACAAGAGCCTCTGAATGGAATCCTTTGAAGACG
TTCTCCCGTCACGTCAACATCAAGGAGCCCGAGAAGCCGATGACGACACCGAGAATTGTG
GTGAACGACGAAACGGAGGTTCCCCTGACCCAACGCCCATCGATTTCCCCTTCGGAAGCG
TCGGCGGTGATGAGAACTGGTGTACATACGAGTACTTCATATAATGCCAATCTGAATAGA
TCCCGCGCCCTTCGTGTATCCTTTTTGCTTGTTCTTGCCTACATCATCTGCTGGCTGCCA
TATAACCTTATCAGTCTTATCCAATTCCTTGACCGAGATTTCTTCGCTTCATATCTAAAA
CATGTTCATTTCTGCCAACAACTAATCATCTTCAACTCGGTCGTCAACCCGTACCTCTAC
GGTTTCTTCGGTCCACACCGCCCATCTCATTCTGGAGGTGTTGCTAACCGACAC
>CRE26888 Crem_Contig335 + [1:13312]  ( 2454 - 5609 ) CRE26888 + 1:418  ( 1 - 418 ) N   2102.42
ATGCTCCTACCTCCAAATTTAACCACTTCAACTATGATGACGTCATCCTCGTCAGAATCC
TACGACGCGGATAATCCGATCTTACCGCCTGAACCAATCCTGGGGGATTATGTGGAGATG
TTCACGTTGGTACTCAATTTCATTGTTGGCGCGCCTTTGAACTTGGCTGCGTATACTCAG
CTCAGCGAACGACCCACCTCCACTCGACTAGATCTTCTGAAACGGTCACTCAACTACTCT
GACCTCCTAGTGCTATTCATTTATGTCCCATCCCGTGCCTGCTGGTTACTCACCTACGAT
TGGAGAGGCGGAGATCAGAGCTATGCATTGTGCAAGATTGTCAAGATGTTTCACACTTTT
GCGTTTCAGAGCTCCTCCAACGTGATCGTCTGCATCGCAGTGGACCGTCTTCTCTCCGTC
CTCTCCCCATCCCATCATAGCCCCAATAAAGCTCTCCGTCGTACCAAAATGATGTTAATC
GTCGCCTGGATAGTGGCTCTTGTCATTTCCTGTCCCCAACTGTTTGTGTGGCGTGCCTAC
TTGGCACTTCCCCAGTACAACTGGAGTCAATGTCTTCAAATATGGGAAATCGCAAGGATG
GAGAACTTCGGGAAGCCGCAGGTGGTGTCAAGTTTTGACGCAGAGTTCTGGTACAGTATA
CTTCATATTAGTCTGGTTTTCTGGATTCCGTGTATCATTATCATGCTATCCTACATCATC
GTCATCTCATGGGTATGGATCAACTCTCGTCCCTCCATCCGTCACACCTCCTCATTCTCC
TTCCACACCGGCTGCGATACGGTAGATACTGTACTAACCAGAGCCTCTGAATGGAATCCT
TTGAAGACGTTCTCCCGTCACGTCAACATCAAGGAGCCCGAGAAGCCGATGACGACACCA
AGGATTGTGGTGAACGACGAGACGGAGGTTCCCCTGACCCAACGCCCATCGATTTCCCCT
TCGGAAGCGTCGGCCGTGATGAGAACTGGTGTACATACGAGTACTTCATACAATGCCAAT
CTGAATAGATCCCGCGCCGTTCGTGTATCTTTCTTGCTTGTTCTTGCCTATATCATCTGC
TGGCTGCCATATAACCTTATCAGTCTGATCCAATTCCTTGATCGAGATTTCTTCGCTTCA
TATCTAAAACATGTCCATTTCTGCCAACAACTAATCATCTTCAACTCGGTCGTCAACCCG
TACCTCTACGGTTTCTTCGGTCCGCACCGCCCATCTCATTCTGGAGGTGTTGCTAACCGA
CAC
>CRE26888 Crem_Contig377 + [1:10753]  ( 24805 - 29851 ) CRE26888 + 1:418  ( 1 - 418 ) N   2175.54
ATGCTCCTACCTCCAAATTTAACCACTTCAACTATGATGACGTCATCCTCGTCAGAATCC
TTCGACGCGGATAATCCGATCTTACCGCCTGAACCAATCCTGGGGGATTATGTGGAGATG
TTCACGTTGGTACTCAATTTCATTGTTGGCGCGCCTTTGAACTTGGCCGCGTATACTCAG
CTCAGCGAACGACCCACCTCTACCCGGCTAGACCTTCTGAAACGTTCACTCAACTACTCT
GACCTCCTAGTCCTATTCATTTATGTCCCATCGCGTGCCTGCTGGTTACTGACCTACGAT
TGGAGAGGCGGAGATGCATTGTGCAAGATTGTCAAGATGTTTCACACTTTTGCGTTTCAG
AGCTCCTCCAACGTGATCGTCTGCATCGCAGTGGACCGTCTTCTCTCCGTCCTCTCCCCA
TCCCATCATAGCCCCAATAAAGCTCTCCGTCGTACCAAAATGATGTTAATCGTCGCCTGG
ATAGTGGCTCTTGTCATTTCCTGTCCCCAACTGTTTGTGTGGCGTGCCTACTTGGCACTT
CCACAGTACAACTGGAGTCAATGTCTACAAATATGGGAAATCGCAAGAATGGAGAACTTC
GGGAAGCCGCAGGTGGTGTCAAGTTTCGACGCAGAGTTCTGGTACAGTATACTTCATATT
AGTCTGGTTTTCTGGATTCCGTGTATCATTATCATGCTATCCTACATCATCGTCATCTCA
TGGGTATGGATCAACTCTCGTCCCTCCATCCGTCACACCTCCTCATTCTCCTTCCACACC
GGCTGCGATACGGTAGATACTGTACTAACCAGAGCCTCTGAATGGAATCCTTTGAAGACG
TTCTCCCGTCACGTCAACATCAAGGAGCCCGAGAAACCGATGACGACACCGAGAATTGTG
GTGAACGACGAAACGGAGGTTCCCCTGACCCAACGCCCATCGATTTCCCCTTCGGAAGCG
TCGGCGGTGATGAGAACTGGTGTACATACGAGTACTTCATATAATGCCAATCTGAATAGA
TCCCGCGCCCTTCGTGTATCCTTTTTGCTTGTTCTTGCCTACATCATCTGCTGGCTACCA
TATAACCTTATCAGTCTTATCCAATTCCTTGACCGAGATTTCTTCGCTTCATATCTAAAA
CATGTTCATTTCTGCCAACAACTAATCATTTTCAACTCGGTCGTCAACCCGTACCTCTAC
GGTTTCTTCGGTCCGCACCGCCCATCTCATTCTGGAGGTCTTGCTAACCGACAC
>CRE12340 Crem_Contig377 + [1:10753]  ( 24805 - 29851 ) CRE12340 + 1:418  ( 1 - 418 ) N   2182.87
ATGCTCCTACCTCCAAATTTAACCACTTCAACTATGATGACGTCATCCTCGTCAGAATCC
TTCGACGCGGATAATCCGATCTTACCGCCTGAACCAATCCTGGGGGATTATGTGGAGATG
TTCACGTTGGTACTCAATTTCATTGTTGGCGCGCCTTTGAACTTGGCCGCGTATACTCAG
CTCAGCGAACGACCCACCTCTACCCGGCTAGACCTTCTGAAACGTTCACTCAACTACTCT
GACCTCCTAGTCCTATTCATTTATGTCCCATCGCGTGCCTGCTGGTTACTGACCTACGAT
TGGAGAGGCGGAGATGCATTGTGCAAGATTGTCAAGATGTTTCACACTTTTGCGTTTCAG
AGCTCCTCCAACGTGATCGTCTGCATCGCAGTGGACCGTCTTCTCTCCGTCCTCTCCCCA
TCCCATCATAGCCCCAATAAAGCTCTCCGTCGTACCAAAATGATGTTAATCGTCGCCTGG
ATAGTGGCTCTTGTCATTTCCTGTCCCCAACTGTTTGTGTGGCGTGCCTACTTGGCACTT
CCACAGTACAACTGGAGTCAATGTCTACAAATATGGGAAATCGCAAGAATGGAGAACTTC
GGGAAGCCGCAGGTGGTGTCAAGTTTCGACGCAGAGTTCTGGTACAGTATACTTCATATT
AGTCTGGTTTTCTGGATTCCGTGTATCATTATCATGCTATCCTACATCATCGTCATCTCA
TGGGTATGGATCAACTCTCGTCCCTCCATCCGTCACACCTCCTCATTCTCCTTCCACACC
GGCTGCGATACGGTAGATACTGTACTAACCAGAGCCTCTGAATGGAATCCTTTGAAGACG
TTCTCCCGTCACGTCAACATCAAGGAGCCCGAGAAACCGATGACGACACCGAGAATTGTG
GTGAACGACGAAACGGAGGTTCCCCTGACCCAACGCCCATCGATTTCCCCTTCGGAAGCG
TCGGCGGTGATGAGAACTGGTGTACATACGAGTACTTCATATAATGCCAATCTGAATAGA
TCCCGCGCCCTTCGTGTATCCTTTTTGCTTGTTCTTGCCTACATCATCTGCTGGCTACCA
TATAACCTTATCAGTCTTATCCAATTCCTTGACCGAGATTTCTTCGCTTCATATCTAAAA
CATGTTCATTTCTGCCAACAACTAATCATTTTCAACTCGGTCGTCAACCCGTACCTCTAC
GGTTTCTTCGGTCCGCACCGCCCATCTCATTCTGGAGGTCTTGCTAACCGACAC
>CRE12340 Crem_Contig1365 + [1:8757]  ( 1397 - 4040 ) CRE12340 + 1:418  ( 1 - 418 ) N   2182.19
ATGCTCCTACCTCCAAATTTAACCACTTCAACTATGATGACGTCATCCTCGTCAGAATCC
TACGACGCGGATAATCCGATCTTACCGCCTGAACCAATCCTGGGGGATTATGTAGAGATG
TTCACGTTGGTACTCAATTTCATTGTTGGCGCGCCTTTGAACTTGGCCGCGTATACTCAG
CTCAGCGAACGACCGACCTCCACCCGGCTAGACCTATTGAAACGATCCCTCAACTACTCT
GACCTCCTAGTGCTATTCATTTATGTCCCATCCCGTGCCTGCTGGTTACTCACCTACGAT
TGGAGAGGCGGAGATGCATTGTGCAAGATTGTCAAGATGTTTCACACTTTTGCGTTTCAG
AGCTCCTCCAACGTGATTGTCTGCATCGCAGTGGACCGTCTTCTCTCCGTCCTCTCCCCA
TCCCATCACAGCCCCAATAAAGCTCTCCGTCGTACCAAAATGATGTTAATCGTCGCTTGG
ATAGTGGCTCTTGTGATTTCCTGTCCCCAACTGTTTGTGTGGCGTGCCTACTTGGCACTT
CCCCAGTACAACTGGAGTCAATGTCTACAAATATGGGAAATCGCAAGAATGGAGAACTTC
GGGAAGCCGCAAGTGGTGTCAAGTTTCGACGCAGAGTTCTGGTACAGTATACTTCATATT
AGTCTGGTTTTCTGGATTCCGTGTATCATTATCATGCTATCCTACATCATCGTCATCTCA
TGGGTATGGATCAACTCTCGTCCCTCCATCCGTCACACCTCCTCATTCTCCTTCCACACC
GGCTGCGATACGGTAGATACTGTACTAACAAGAGCCTCTGAATGGAATCCTTTGAAGACG
TTCTCCCGTCACGTCAACATCAAGGAGCCCGAGAAGCCGATGACGACACCGAGAATTGTG
GTGAACGACGAAACGGAGGTTCCCCTGACCCAACGCCCATCGATTTCCCCTTCGGAAGCG
TCGGCGGTGATGAGAACTGGTGTACATACGAGTACTTCATATAATGCCAATCTGAATAGA
TCCCGCGCCCTTCGTGTATCCTTTTTGCTTGTTCTTGCCTACATCATCTGCTGGCTGCCA
TATAACCTTATCAGTCTTATCCAATTCCTTGACCGAGATTTCTTCGCTTCATATCTAAAA
CATGTTCATTTCTGCCAACAACTAATCATCTTCAACTCGGTCGTCAACCCGTACCTCTAC
GGTTTCTTCGGTCCACACCGCCCATCTCATTCTGGAGGTGTTGCTAACCGACAC
>CRE12340 Crem_Contig335 + [1:13312]  ( 2454 - 5609 ) CRE12340 + 1:418  ( 1 - 418 ) N   2094.90
ATGCTCCTACCTCCAAATTTAACCACTTCAACTATGATGACGTCATCCTCGTCAGAATCC
TACGACGCGGATAATCCGATCTTACCGCCTGAACCAATCCTGGGGGATTATGTGGAGATG
TTCACGTTGGTACTCAATTTCATTGTTGGCGCGCCTTTGAACTTGGCTGCGTATACTCAG
CTCAGCGAACGACCCACCTCCACTCGACTAGATCTTCTGAAACGGTCACTCAACTACTCT
GACCTCCTAGTGCTATTCATTTATGTCCCATCCCGTGCCTGCTGGTTACTCACCTACGAT
TGGAGAGGCGGAGATCAGAGCTATGCATTGTGCAAGATTGTCAAGATGTTTCACACTTTT
GCGTTTCAGAGCTCCTCCAACGTGATCGTCTGCATCGCAGTGGACCGTCTTCTCTCCGTC
CTCTCCCCATCCCATCATAGCCCCAATAAAGCTCTCCGTCGTACCAAAATGATGTTAATC
GTCGCCTGGATAGTGGCTCTTGTCATTTCCTGTCCCCAACTGTTTGTGTGGCGTGCCTAC
TTGGCACTTCCCCAGTACAACTGGAGTCAATGTCTTCAAATATGGGAAATCGCAAGGATG
GAGAACTTCGGGAAGCCGCAGGTGGTGTCAAGTTTTGACGCAGAGTTCTGGTACAGTATA
CTTCATATTAGTCTGGTTTTCTGGATTCCGTGTATCATTATCATGCTATCCTACATCATC
GTCATCTCATGGGTATGGATCAACTCTCGTCCCTCCATCCGTCACACCTCCTCATTCTCC
TTCCACACCGGCTGCGATACGGTAGATACTGTACTAACCAGAGCCTCTGAATGGAATCCT
TTGAAGACGTTCTCCCGTCACGTCAACATCAAGGAGCCCGAGAAGCCGATGACGACACCA
AGGATTGTGGTGAACGACGAGACGGAGGTTCCCCTGACCCAACGCCCATCGATTTCCCCT
TCGGAAGCGTCGGCCGTGATGAGAACTGGTGTACATACGAGTACTTCATACAATGCCAAT
CTGAATAGATCCCGCGCCGTTCGTGTATCTTTCTTGCTTGTTCTTGCCTATATCATCTGC
TGGCTGCCATATAACCTTATCAGTCTGATCCAATTCCTTGATCGAGATTTCTTCGCTTCA
TATCTAAAACATGTCCATTTCTGCCAACAACTAATCATCTTCAACTCGGTCGTCAACCCG
TACCTCTACGGTTTCTTCGGTCCGCACCGCCCATCTCATTCTGGAGGTGTTGCTAACCGA
CAC
>CRE07861 Crem_Contig335 + [1:13312]  ( 2454 - 5609 ) CRE07861 + 1:448  ( 1 - 448 ) N   2304.50
ATGCTCCTACCTCCAAATTTAACCACTTCAACTATGATGACGTCATCCTCGTCAGAATCC
TACGACGCGGATAATCCGATCTTACCGCCTGAACCAATCCTGGGGGATTATGTGGAGATG
TTCACGTTGGTACTCAATTTCATTGTTGGCGCGCCTTTGAACTTGGCTGCGTATACTCAG
CTCAGCGAACGACCCACCTCCACTCGACTAGATCTTCTGAAACGGTCACTCAACTACTCT
GACCTCCTAGTGCTATTCATTTATGTCCCATCCCGTGCCTGCTGGTTACTCACCTACGAT
TGGAGAGGCGGAGATCAGAGCTGTGCGGAATTCCTTCTTCCTTCTTCCTTCTTCCTTCTT
CCGGGCATTTTTTCACTTCCTTCTTCCTTTTTCCTTCTTCCTTTTTTGAAATTTTATTCC
TTCTTCCTTCTTCCTTCTTCCGTTGAAATTAGCTCCTCCAACGTGATCGTCTGCATCGCA
GTGGACCGTCTTCTCTCCGTCCTCTCCCCATCCCATCATAGCCCCAATAAAGCTCTCCGT
CGTACCAAAATGATGTTAATCGTCGCCTGGATAGTGGCTCTTGTCATTTCCTGTCCCCAA
CTGTTTGTGTGGCGTGCCTACTTGGCACTTCCCCAGTACAACTGGAGTCAATGTCTTCAA
ATATGGGAAATCGCAAGGATGGAGAACTTCGGGAAGCCGCAGGTGGTGTCAAGTTTTGAC
GCAGAGTTCTGGTACAGTATACTTCATATTAGTCTGGTTTTCTGGATTCCGTGTATCATT
ATCATGCTATCCTACATCATCGTCATCTCATGGGTATGGATCAACTCTCGTCCCTCCATC
CGTCACACCTCCTCATTCTCCTTCCACACCGGCTGCGATACGGTAGATACTGTACTAACC
AGAGCCTCTGAATGGAATCCTTTGAAGACGTTCTCCCGTCACGTCAACATCAAGGAGCCC
GAGAAGCCGATGACGACACCAAGGATTGTGGTGAACGACGAGACGGAGGTTCCCCTGACC
CAACGCCCATCGATTTCCCCTTCGGAAGCGTCGGCCGTGATGAGAACTGGTGTACATACG
AGTACTTCATACAATGCCAATCTGAATAGATCCCGCGCCGTTCGTGTATCTTTCTTGCTT
GTTCTTGCCTATATCATCTGCTGGCTGCCATATAACCTTATCAGTCTGATCCAATTCCTT
GATCGAGATTTCTTCGCTTCATATCTAAAACATGTCCATTTCTGCCAACAACTAATCATC
TTCAACTCGGTCGTCAACCCGTACCTCTACGGTTTCTTCGGTCCGCACCGCCCATCTCAT
TCTGGAGGTGTTGCTAACCGACAC
>CRE07861 Crem_Contig1365 + [1:8757]  ( 1397 - 4040 ) CRE07861 + 1:448  ( 1 - 448 ) N   2037.20
ATGCTCCTACCTCCAAATTTAACCACTTCAACTATGATGACGTCATCCTCGTCAGAATCC
TACGACGCGGATAATCCGATCTTACCGCCTGAACCAATCCTGGGGGATTATGTAGAGATG
TTCACGTTGGTACTCAATTTCATTGTTGGCGCGCCTTTGAACTTGGCCGCGTATACTCAG
CTCAGCGAACGACCGACCTCCACCCGGCTAGACCTATTGAAACGATCCCTCAACTACTCT
GACCTCCTAGTGCTATTCATTTATGTCCCATCCCGTGCCTGCTGGTTACTCACCTACGAT
TGGAGAGGCGGAGATGCATTGTGCAAGATTGTCAAGATGTTTCACACTTTTGCGTTTCAG
AGCTCCTCCAACGTGATTGTCTGCATCGCAGTGGACCGTCTTCTCTCCGTCCTCTCCCCA
TCCCATCACAGCCCCAATAAAGCTCTCCGTCGTACCAAAATGATGTTAATCGTCGCTTGG
ATAGTGGCTCTTGTGATTTCCTGTCCCCAACTGTTTGTGTGGCGTGCCTACTTGGCACTT
CCCCAGTACAACTGGAGTCAATGTCTACAAATATGGGAAATCGCAAGAATGGAGAACTTC
GGGAAGCCGCAAGTGGTGTCAAGTTTCGACGCAGAGTTCTGGTACAGTATACTTCATATT
AGTCTGGTTTTCTGGATTCCGTGTATCATTATCATGCTATCCTACATCATCGTCATCTCA
TGGGTATGGATCAACTCTCGTCCCTCCATCCGTCACACCTCCTCATTCTCCTTCCACACC
GGCTGCGATACGGTAGATACTGTACTAACAAGAGCCTCTGAATGGAATCCTTTGAAGACG
TTCTCCCGTCACGTCAACATCAAGGAGCCCGAGAAGCCGATGACGACACCGAGAATTGTG
GTGAACGACGAAACGGAGGTTCCCCTGACCCAACGCCCATCGATTTCCCCTTCGGAAGCG
TCGGCGGTGATGAGAACTGGTGTACATACGAGTACTTCATATAATGCCAATCTGAATAGA
TCCCGCGCCCTTCGTGTATCCTTTTTGCTTGTTCTTGCCTACATCATCTGCTGGCTGCCA
TATAACCTTATCAGTCTTATCCAATTCCTTGACCGAGATTTCTTCGCTTCATATCTAAAA
CATGTTCATTTCTGCCAACAACTAATCATCTTCAACTCGGTCGTCAACCCGTACCTCTAC
GGTTTCTTCGGTCCACACCGCCCATCTCATTCTGGAGGTGTTGCTAACCGACAC
>CRE07861 Crem_Contig377 + [1:10753]  ( 24805 - 29851 ) CRE07861 + 1:448  ( 1 - 448 ) N   2023.03
ATGCTCCTACCTCCAAATTTAACCACTTCAACTATGATGACGTCATCCTCGTCAGAATCC
TTCGACGCGGATAATCCGATCTTACCGCCTGAACCAATCCTGGGGGATTATGTGGAGATG
TTCACGTTGGTACTCAATTTCATTGTTGGCGCGCCTTTGAACTTGGCCGCGTATACTCAG
CTCAGCGAACGACCCACCTCTACCCGGCTAGACCTTCTGAAACGTTCACTCAACTACTCT
GACCTCCTAGTCCTATTCATTTATGTCCCATCGCGTGCCTGCTGGTTACTGACCTACGAT
TGGAGAGGCGGAGATGCATTGTGCAAGATTGTCAAGATGTTTCACACTTTTGCGTTTCAG
AGCTCCTCCAACGTGATCGTCTGCATCGCAGTGGACCGTCTTCTCTCCGTCCTCTCCCCA
TCCCATCATAGCCCCAATAAAGCTCTCCGTCGTACCAAAATGATGTTAATCGTCGCCTGG
ATAGTGGCTCTTGTCATTTCCTGTCCCCAACTGTTTGTGTGGCGTGCCTACTTGGCACTT
CCACAGTACAACTGGAGTCAATGTCTACAAATATGGGAAATCGCAAGAATGGAGAACTTC
GGGAAGCCGCAGGTGGTGTCAAGTTTCGACGCAGAGTTCTGGTACAGTATACTTCATATT
AGTCTGGTTTTCTGGATTCCGTGTATCATTATCATGCTATCCTACATCATCGTCATCTCA
TGGGTATGGATCAACTCTCGTCCCTCCATCCGTCACACCTCCTCATTCTCCTTCCACACC
GGCTGCGATACGGTAGATACTGTACTAACCAGAGCCTCTGAATGGAATCCTTTGAAGACG
TTCTCCCGTCACGTCAACATCAAGGAGCCCGAGAAACCGATGACGACACCGAGAATTGTG
GTGAACGACGAAACGGAGGTTCCCCTGACCCAACGCCCATCGATTTCCCCTTCGGAAGCG
TCGGCGGTGATGAGAACTGGTGTACATACGAGTACTTCATATAATGCCAATCTGAATAGA
TCCCGCGCCCTTCGTGTATCCTTTTTGCTTGTTCTTGCCTACATCATCTGCTGGCTACCA
TATAACCTTATCAGTCTTATCCAATTCCTTGACCGAGATTTCTTCGCTTCATATCTAAAA
CATGTTCATTTCTGCCAACAACTAATCATTTTCAACTCGGTCGTCAACCCGTACCTCTAC
GGTTTCTTCGGTCCGCACCGCCCATCTCATTCTGGAGGTCTTGCTAACCGACAC
>s2425 Crem_Contig12 - [1:26624]  ( 360248 - 354746 ) s2425 + 1:745  ( 1 - 745 ) N   3088.37
ATGATAGACAAAGGGACTGTAAAACTCAAGCTGATCCTCCTAGTACTTATCTTCTCTACA
TGTCTTCTCAATGCCCTTCCGACACCCAATTTGACTTCTGAAACAAATTCAGATGACGTT
CCAGAAGACGTTCGACGAGCACAGATGGATGATGAAATTGTTGAGAGAGATGTGAGTTCA
CAGATAATAGAAATTAGACAATTCCATTGTATTATTTTCAGTTTGACGATTCGCTTGTCA
CTAGAGCTTTTGTCAATGAAACAAACGGAACCATCTACATTCAGCCTGTCTCGGAGCAGA
AAGAAGAGGAAGATGAAGAGCCAGAGTTGGAAAGAAGAGATGATTCAATCGAATCATTAC
GATGAATCCAAGTGCGAGAAACTGGGCGAGTGTTCGATCACGAAAGAAGTTTGCCACCCG
GAGAAACATTTGAAGATGGTCGGGTGTCTTGCAGTGTTCGCCTATCCAGACAATCTCACT
ACAAATTCCACGGACGAATACTTTCCAGTCAACCGTTCCCTCATCAAAACCATGGGATGC
ATGCAGTATCAACACGATACTATGATGGATTGTGTTGATAAAAAGAAGTGTCTCCAGACG
AAACTCACACACGCTCAAATCGGAATGTGCTGTTGCAAAACACCGAATTGCAATGTGCTT
GCAAACGTAATGCTCATCAATCCTGATGTTCATAAGGAATCAGATGCATCCAAAGGATTC
TGGCAGTCGACTCCTCCGTCTGGTATGGATGGTTTAGGCGGTCTTCCCATTTATTGGGTT
CTCACAACTGTTCTGGGTGGAATATTTTTCTTTGCAATCTTGATCGCTTTATATGTTTTA
TGGAGATGCAGGCAGAGACAAAGAGAAGAAGATGAGAAGAAAAGGAGAAACTGTGAATCG
GAGAAAACAAATGTGATGGAAGCTGGAAATCTGCCACTTGTAGATCACGAAGTGATGATA
GAAATGGTTGAGACACCGAAGGAATTGCCCATTACTGACTTCCAGCTAATCTGCAAAGGA
CGTTTCGGAAGAGTATTCAAAGCAAAGTGGAAGAGTCAAAATGGAGAAGAGAAGATGGTT
GCAGTCAAAAAATTGGTTGATACTCAGAAGTCAAGCTTCGAGGCGGAAAAAAAGATATTC
GAGGGACTGGTCTCACTTCCAAGGTGGTATGCAAATGTGGTTCAGTTCATTTGTGCAGAA
AAGATGGGAGAAGAGTATTGGATCGTGACAGAATTCCATGAGAGGCTTAGTCTTTATGAA
CTTTTGAAACATAATGAAATCAGTGTGACGTCATGCAATCGGATTATAATGTCAATGGTG
GATGGATTACAATTCTTGCATGATGATAGGCCGTTCTTCTTCGGACATGTCAAGAGACCC
ATTATTCACAGAGATATCAAATCAAAGAACATTCTGATCAAGACGGACATGACAGCGTGT
ATTGCGGACTTTGGACTTGCTCGAGAGTATAATTCTAATATTGAAAAGAGTGATCTATTG
GGACAAGTTGGAACAAAAAGATACATGTCACCTGAAATGTTGGAAGGAGCTACTGAATTC
ACTGCAACTGCCTTCAAATCAATGGATGTGTACTCAATGGGATTGGTTATGTGGGAAACT
ATCAATCGGACGAAATTGAAGTCGTCTGATGTCGTCCCAGAGTATCAGATGCCATTCCAA
ACGATTGGTTTTGATCCGTCTATTGGAATAATGAGAAATCATGTCGTTAGTAAAAAGGAG
AGACCACAGTGGAGACCAGAAGTGTTTGGACAGATATCTATGAGTTTTATGGCAGGCGTA
GCTGAAGAGATGTGGGATCCAGAGGCATCTGCAAGGATAACAGCTGGATGTGCATTCGAA
AGAGTATGGACTCATGTGTTTAGTTTACAAGATTGTTCAGAAGGATATCACAGTGGAAAT
AGTCTTAAAGATGGAAAAGGTGGCGAAGATAGAGAGGAAGAGCGTCGCAAGAATCGTAGG
AATGATGAGATGTTCAAGTACCATTCGAAGCCAAATAAGCCTCATCCTAGCCCTGATCCA
TCTCTTGACGATTGTCCCCAGCTACCTCCAATTCCAATTATTACTGAAAGAGGTACGTAA
AAAAGTTCTCGAGTCTGTAAATTTTACAAACATTCATTTTTCAGGGATCATCCACAATGA
TAGTCCTGACGCGGAGCCAAGATCGGAAGAAACGAGGATCAACAGAAGGAAGAAGAGCCA
ATTGTTGAAAAAATCTTTGATATTGCAACGAATCGATTGTTGACAAGAGAGGAATTCGAA
GCACAAGAAGTAGAAGAAGTCAATACGAGAGCATCTACGCCTACACCTTCTGGAACTTTC
>CRE04110 Crem_Contig51 - [1:14336]  ( 228248 - 224685 ) CRE04110 + 1:680  ( 1 - 680 ) N   3609.11
ATGTCCGACGACTCGATCGGCTCCTCGCAGCGGGTCGCAGTGGAGCCGGAACACCACACT
CCAGATTTAATGGACAACGATCCACTGCTTGAGAACTTGAAGGCGTTGCACGAGGAGACG
AGGTCGGATGATGAGGGTCAAGAAGACGATGGGCAACCAGGAACTTCGGCTCCAAAAAAG
AAAGAAGAACAGGAAGAAATGGCAGAGCCGATAGGTTACAGAACAAAAGATGAATACCAT
GGAAAATTTGCGTGGATCTCCACAATGGGAAAGCGAATACCGTCCCTTCTTCTAAATGGA
GAACCATATATGCCGATCGAGTTTCTTCGAAAAGAACTAAGTGAACTGCAATCATTGAAT
TCAGTCGAAAACTTCACGAGGTTTATTGAAATTAAAGGGATCATCCTGAGGATGTGTAAT
CCAGTCCAATTTAATGCAATCATGGATAAAAGTGATGTATGCCGAAGTTTGAACCTGACT
TCCATCAACTTGATTAGTCGATCAGATCTTGAAAGAATCATGGGTGAAAGTCGTACCGAG
AGTTGCTTGACCAAATCAGAGCACGATATCTGGAATCCAGAAGATCGTATCCATATTGTT
CATATTAACTTTGTCGACTATCTCGATGATTGGCTAGAAAGTGATGATTTGGATGAGGAT
CCGATGGAGGTAGGAGAAAAAACAATAACAACGACAATTCTTTTATTAAAGTTATATTTT
CAGAGTGGAGTTCATGGTTACTGGTACAAAAACCGTCCAACAATGAGGTGTATCATTTGC
CGAGAATGCGATATGAAGTTCACTCCAAATGACTTCATAGTTCACCATCATTACCCAAAG
AAAGAAGGAGGAGTGATTCATATGGGTCTTAACTCCCAAAGATGGTCAGAACTGATTGAA
GTTCATAGTGAACATAGAACAGAAGTCAACCTCGATGCATGGAATAAGTTCAGAATGAAC
TCGCATAGAATCGGAAAACGGGCATATGATGATGCAGAACCACAAGAGCCGAAGAAGGTT
GCAAGAGAAAAGAAAATCGTTGTGGATGATGATGATGATTCAATGGAAGAGGATGAAGAT
GAAGGAGAGGAGATTCCTTCAGAGAAACCTCAACTTTCTGATTTCCTTGGTCCAAAAGGA
CTGAAAGGTCTTGTTCCAAGGAACAAACTCGAGAAAACTATTCTTAATTGTCTCAATAGA
ATGGATGAAGCAACACTTGAACTTCTTTTCCTCAAAACTCCAGAAGAGTATTACACCTGG
ATTAGAGAATGTGAATTCCGCCAAAAAGTTATTGCACAACAAAAAGAATGGGAAGCAAAG
CAGAAAGATCCAAAATCACGCTTGAGGACTTCTGCAAACTTCAATCCGAATATAGGATCA
TTCGAGAATATGCATATGCTACACAGTGCACCAAAATCAACGCAAAAAGAAATCAAACTA
TTGGCAGATAGATTCTCAAGATTACAGGAAGAAATGAGCGGACAAAAAGTTTTTAATGCT
TGGGAATTCATGTTAAAAGAGAAAGAATTGATCGCATCGTCTTCTACAGATGCACTACGG
GTACTCAGTAACAAACCTCTTCCTCCACCACCAAAACCAAAGGTTGTTACACCGATTCTT
CCAATTAAGCCAACTCTTCCAACTCTTCCGATCTCATTTTCTAATATTAATCTGGCCCAA
GTTGCTCAACAACTCGTGGCATCTGGAATCAAGCTCCCACTCCCCCTTCCACTTCCACTT
GTCTCTCCTGCTTCATCTACGGTTCCAACTACATCTGCTCCAACTCCAGCTCCTTCGAAA
CCATTACCGGTACTTCCATTTCCAACGATGCCTCTCCCAGCTTTGCCGGTTAACACAAAT
TACGAGATTTTGGTGAGTTTTGAGTTGAATATCTTTCCAAGATTATTTGATTGTTTTCAG
AAACAACAACTGTCATTGGCTCTCTCAAGTCCATCCCTCTTCCCGATCTTCTACCCAAAA
ATTCCAACTTCTGCATATGAAAACTTGGTCAATCTTCTGAAGACTACCGCAGTCAAAAAT
>CRE25709 Crem_Contig47 - [1:14336]  ( 217862 - 216569 ) CRE25709 + 1:363  ( 1 - 363 ) N   2019.02
ATGAAGTGGTGGTCACTCCCGGTTCTTATTCTGGGTCTCAGTACTCTTTGGAGTGGAACC
CACTCCGCTACCTGTGCAAAGGATGGTGCTTGCGATGCAACTCTCCAAGCATGGCAAACG
GAACATATCATGCTCACTATCCTCGATCAACTCCCAGACGTCGGTATGGGTGCAACATCT
CCTGATCAAATTATGGATCCAGAACTGAAGAAGTTCTACCAAGAGATTCAGGCCGATATA
TCGGAAAAGTATAGTAGAGACAAGAATGCGGAGTTTCTATTCTTGGATGCCGAAGATCCA
TCAGCTGGAGAAGATCGATCTCAATTCGTGGCTGCTTTCAATATGTCTGCAGATCTCAAA
GGCATGGTTGTGGTTGAAGCTCTTCTCCATGTTGCAACCAGTCTCCCGTCGTTTGAACAA
CACTCCGTCCATGAAGTCAATGTGCAGGTATTCGAGAAGAAAACTGATATGAGTCTTGGA
GAGCTTGTGACCACTGCCACGTTCTTGATCAAAGGAAGTCAGAGAATTTCCATTCAACTT
CCAGTAGATGCTGTCAAAAGATGGTTCACTGACGGAAAAATCGGAGGACTTTTCGTTTCT
GCCATGGTCAAGGATCACAATATAGTTGTTCACCCACAACAAGCAATCAGTAAAGCGGAC
ACCATGATTCTCCAAGTCGTCTCCCGTGACCCACGTTATGGAATAAGCAAACCATCCCGC
ACTCGTCGCTCTGCCACCCCAGTTTGCACCGAAAACAATCCATCAAAAGGATGCTGCCTC
TACGACATGCAAATCTCTTTCGAGAAAGTAGGATGGGGATGGGTTGTCGCTCCACACCGC
TACGATGCCTTCGTGTGCAAAGGAAACTGCAAATTGAACTCCCACCACTACCTCAACGAC
TACGGACACTCCAAGATCATGCGCTCGTATAGTCTCAAATTCCTTCAACACGATGAAGAA
CTCAACAAGCTTGGCTTCTGCTGTCACCCAACTGAGTACGACTACATCAAGCTCATTTAT
GTCAATCGTGATGGCAAAGTGACTCTGGCCAACGTCAATGGAATGGTTGCTCGTCGCTGC
GGATGCGCC
>CRE25709 Crem_Contig47 - [1:14336]  ( 215873 - 214587 ) CRE25709 + 1:363  ( 1 - 363 ) N   1549.89
ATGAACTGGCGTTCACTCCCAGTTCTTTTCCTGGGCCTGGGTGCCCTCTGGACCGGAACC
CACTCGGCCACCTGTGACAAGGATGGAGCTTGCGATGAAATCTTGAAAGCTTATCAAACC
GAGCAGATCATGCTCTCTATCCTCGATCAACTTCCCGACGTTGGTTCTGGTGTCACATCT
CCAGCTCAACTCATGGACCCGCAGTTGAAGAAGTTCTACCAAGACCTTCAGGAAGACATC
GCTGAGAAGTATCATGGAGACAGCAGCGTGGAGATCTCATTCCTTGATGCCGAAGATCCA
TTCGCTGGAGGAGATCCATCTCAACTCGTGGCTGCGTTCAGACTGAAGAATGATATCAAG
AATATGGTTGTCGCTGAAGCCCTTCTCCACGTTGCAATCAGTCTTCCATCGTTCGAACAA
CACACCGTCCATAAAGTCCATGTTCAAGTTTATGAAAAGAAAACTGATATGAGCCTTGGA
GATTTGGTCACCACTGATACCTTCTCTATCAAAGGAAGCAAGAGACTTTCCATTCAACTC
CCAGGAGATGCTGTCAAAAGATGGTTCACTGACGGAAAAATCGGAGGACTTTTCGTTTCT
GCCATTGTCAAGGATCACAACGCCGCGGTACACCCTCAGCAATCAAACAGTAAGGTTGAC
AACATGATTCTCCAAGTCGTGACCCGTGACCCACGATATGGACCAACCAAACCATCCCGT
ACTCGTCGCTCTGCCTCCCCAGTTTGCTCCGAATCCGACCCATCGCAAGGATGCTGTCTC
TACAACCTGGAAATCTCTTTCGAAAAAGTCGGATGGGGATGGGTTCTTGCTCCACACCGC
TACAATGCCTTCATGTGCAAAGGAGACTGCAAGTTGAACGCTCACCACTTCCTCAGCGCC
TCATCACACTCAACTGTCATGCGTGAGTTCAGTAAGAAAACCTACGAAAAAGATCTCCGT
CATCTTGGATTCTGCTGCCATCCAGTCGACTTCGATTACATCCCAATCGTCTATATGAAT
CGCGATGGAAAAACAGTTGTAAAACGTATCGAAGGAATGGTTGCCCGCCGCTGTGCATGT
TCA
>CRE25708 Crem_Contig47 - [1:14336]  ( 215873 - 214587 ) CRE25708 + 1:361  ( 1 - 361 ) N   2008.12
ATGAACTGGCGTTCACTCCCAGTTCTTTTCCTGGGCCTGGGTGCCCTCTGGACCGGAACC
CACTCGGCCACCTGTGACAAGGATGGAGCTTGCGATGAAATCTTGAAAGCTTATCAAACC
GAGCAGATCATGCTCTCTATCCTCGATCAACTTCCCGACGTTGGTTCTGGTGTCACATCT
CCAGCTCAACTCATGGACCCGCAGTTGAAGAAGTTCTACCAAGACCTTCAGGAAGACATC
GCTGAGAAGTATCATGGAGACAGCAGCGTGGAGATCTCATTCCTTGATGCCGAAGATCCA
TTCGCTGGAGGAGATCCATCTCAACTCGTGGCTGCGTTCAGACTGAAGAATGATATCAAG
AATATGGTTGTCGCTGAAGCCCTTCTCCACGTTGCAATCAGTCTTCCATCGTTCGAACAA
CACACCGTCCATAAAGTCCATGTTCAAGTTTATGAAAAGAAAACTGATATGAGCCTTGGA
GATTTGGTCACCACTGATACCTTCTCTATCAAAGGAAGCAAGAGACTTTCCATTCAACTC
CCAGGAGATGCTGTCAAAAGATGGTTCACTGACGGAAAAATCGGAGGACTTTTCGTTTCT
GCCATTGTCAAGGATCACAACGCCGCGGTACACCCTCAGCAATCAAACAGTAAGGTTGAC
AACATGATTCTCCAAGTCGTGACCCGTGACCCACGATATGGACCAACCAAACCATCCCGT
ACTCGTCGCTCTGCCTCCCCAGTTTGCTCCGAATCCGACCCATCGCAAGGATGCTGTCTC
TACAACCTGGAAATCTCTTTCGAAAAAGTCGGATGGGGATGGGTTCTTGCTCCACACCGC
TACAATGCCTTCATGTGCAAAGGAGACTGCAAGTTGAACGCTCACCACTTCCTCAGCGCC
TCATCACACTCAACTGTCATGCGTGAGTTCAGTAAGAAAACCTACGAAAAAGATCTCCGT
CATCTTGGATTCTGCTGCCATCCAGTCGACTTCGATTACATCCCAATCGTCTATATGAAT
CGCGATGGAAAAACAGTTGTAAAACGTATCGAAGGAATGGTTGCCCGCCGCTGTGCATGT
TCA
>CRE25708 Crem_Contig47 - [1:14336]  ( 217862 - 216569 ) CRE25708 + 1:361  ( 1 - 361 ) N   1541.13
ATGAAGTGGTGGTCACTCCCGGTTCTTATTCTGGGTCTCAGTACTCTTTGGAGTGGAACC
CACTCCGCTACCTGTGCAAAGGATGGTGCTTGCGATGCAACTCTCCAAGCATGGCAAACG
GAACATATCATGCTCACTATCCTCGATCAACTCCCAGACGTCGGTATGGGTGCAACATCT
CCTGATCAAATTATGGATCCAGAACTGAAGAAGTTCTACCAAGAGATTCAGGCCGATATA
TCGGAAAAGTATAGTAGAGACAAGAATGCGGAGTTTCTATTCTTGGATGCCGAAGATCCA
TCAGCTGGAGAAGATCGATCTCAATTCGTGGCTGCTTTCAATATGTCTGCAGATCTCAAA
GGCATGGTTGTGGTTGAAGCTCTTCTCCATGTTGCAACCAGTCTCCCGTCGTTTGAACAA
CACTCCGTCCATGAAGTCAATGTGCAGGTATTCGAGAAGAAAACTGATATGAGTCTTGGA
GAGCTTGTGACCACTGCCACGTTCTTGATCAAAGGAAGTCAGAGAATTTCCATTCAACTT
CCAGTAGATGCTGTCAAAAGATGGTTCACTGACGGAAAAATCGGAGGACTTTTCGTTTCT
GCCATGGTCAAGGATCACAATATAGTTGTTCACCCACAACAAGCAATCAGTAAAGCGGAC
ACCATGATTCTCCAAGTCGTCTCCCGTGACCCACGTTATGGAATAAGCAAACCATCCCGC
ACTCGTCGCTCTGCCACCCCAGTTTGCACCGAAAACAATCCATCAAAAGGATGCTGCCTC
TACGACATGCAAATCTCTTTCGAGAAAGTAGGATGGGGATGGGTTGTCGCTCCACACCGC
TACGATGCCTTCGTGTGCAAAGGAAACTGCAAATTGAACTCCCACCACTACCTCAACGAC
TACGGACACTCCAAGATCATGCGCTCGTATAGTCTCAAATTCCTTCAACACGATGAAGAA
CTCAACAAGCTTGGCTTCTGCTGTCACCCAACTGAGTACGACTACATCAAGCTCATTTAT
GTCAATCGTGATGGCAAAGTGACTCTGGCCAACGTCAATGGAATGGTTGCTCGTCGCTGC
GGATGCGCC
>s2356 Crem_Contig9 - [1:38912]  ( 487800 - 464006 ) s2356 + 1:548  ( 1 - 548 ) N   2871.76
ATGAACGAGTTTTCATCAGTCGACGATCCGAAAATCGAGGCGATGGCCAGCAAGGTTCTG
AGTGAGACATTACTCACTGATGGAGACAGAACTCGTGCCTGGGCAGTGAAAGCAGTGAAA
AATATCAGCAGACAAGCAAAGAAAAACAACTGTTTTGATGTGTTCTTCGATGCAGTTATA
CATGAAAATCCTGGAACCAGATGCTGTAAAGCACGTAATGACAAAATAGCAGGAGCAAAC
GGAAGGCTCATTATTCTCATTCTGAGATGTTTCCGGTTCTCACATGTGCGATACGACTCT
CAGATCAAATCGATGGGCTCTTGTCGGTATCAATTCGATTCATCGAATCGAACGATCTGC
ATGAATCCATGGCATTACAAACTTACTGAGTTGCCGAAAAAACCAGTTGCACCGATTGTT
GTGAATAAGAATTTGGATTACGGAGAGCCACCGGTTCGGATGGATGATCCATTTGAGCAT
GGTGGCATAGTCTGGGAGCAGGGGCGTTCCTCGGAGGAGGTGGAGGATATGACATGGATG
AACATTCCGAATGTGACGATAGAAGGAGATGAAATCAAGAATCTCTACGACCGCCACGCT
CTTGAAACAGTTCAAGAACCAGGAACTTATGCGGAGTTTAATACTCCAACATCATCGAAT
GCACCCAATGGAGGACCCACAATATCTTCGAACGGCACTTATCCAAATTTCCAGTCACCT
GTTCAATCCCCTGTAGAATCACCTGCTCAATTCAACCAACAGAATGGAGAGCAAATGGTT
GAAGAGGAATTAAATTACCGATCTGGAATGTCTTCGCCAGCTAGCTATTATGGGTCGCCA
AGAATGTATCCCGGAAATGGCGTCGGAACTGTCGATGAAGAAATGATGGAGGACAGTGAA
CGAGAGTTGGCTAGTCTAAACAGGAATTTCCCCCGGAATGGAAATGGACGGATAATGGTA
CCAACTTATCCAAATGGTCGTCCCATCACTCCAATCGAACACGGTGGAATGTTCCGTGGA
TCAATTGCGGAACTCGGAGAATTGGCGAGACTCGGAGTATATGAGTGTGTTGAATACGAA
GAGAGAGCCAATTGGCTTGGATTGGGATATTATGAAGAGGGTCTGCACATCGGAGAGCCG
GGAAGTTTCCGCGCACAAAATGTGTTAATTGATGGATTTACGTCAACTGAGATGAAGTCA
ACGAACCGCTTTTCCGTTGGCTTCTACACCAATCCAAAACGATCCCAAGCCACATCTGAA
GTACGAAGTTTGATAGGAAGAGGAGTTCGTTTATATCTGCTTGGCGGAGAATGTTATGCC
GAGAATCTATGCAATGTGCCCGTTTTTATTCAGTCGATCAGTGCAAATCTGAAGAATAAT
TTCCCAATGAATACCGTGTCGAAGCTTCCACCGAATGGAACAATGAAGCTGTTCGATATG
TATCAATTCTCGAAACAACTCGCCTTGGCAGCGGAGAGAACTTATAACGATGTCCACTCT
CTCAGCCGAATGTGCACTATCCGTATGTCATTCGTCAAAGGATGGGGAGAAGCATATCGT
CGGAAGTCGGTGATTCATTCTCCAGTCTGGGTTCAAATTCAACTAAACAATCCAATGCAG
TGGATTGATAGTGTGCTCACTTGCATGGGAGCTCCGCCAAGACAGTGCTCATCGAGAACA
>s2499 Crem_Contig0 - [1:14336]  ( 1706607 - 1703246 ) s2499 + 1:599  ( 1 - 599 ) N   2844.64
ATGCACTTGGAGGATCATTTGTTCATAAGAGTTATAACATCAATCATATTCCCTATTCTT
GATCAGTCATCAAAGTTCTCTGTGCGAATGTCCAGACTAGTGTTCTGTTCTGCAAATTTT
CGCTCAAGTACAAAAACGGTCAATAAATTAAAGATGGATCGATCGACATTTCTCAGGGTT
CGTGATTGGACCATGTTTGCAATTTCCCATCATCTAATTATGGCCATCTACCTTTCCATC
CTTCAAGTCCTTATTCCATACTTCTTCCCACAATTTGACTATCACCGTTGGTTCCTTCGC
GCGTTCCTTTTTCACCTGGCTTGTATAATTGTTTCCTACATCGTCCGAGTTACCACATAT
CCACCAGGACCACCGCCAATGGCGATTCTTGGAAACTCTCCGTTCGTTAACGTCCTCTGC
CCAGAGGAGACTTTTCTCGAATACCGAGAAATTTATGGACCAGTGTTCACTCTTCATCTT
TCAAAACCTACCGTAATCCTTGCTGACTATTCAACTATTCAAGAAGCTCTTGTTAAGAAT
GGCCAACAGACTAGCGGACGTTCGAGCGCCGAGTCATTTGTTCTTTTCACCGGAGATCGT
GAAAACGGAGATGGAGTCATTCTTGCAATGCGTCAAAAGTGGAAGGATATGCGTCATGAA
ATCAGCCGTTTCATGAATAAATGGTACGGCAAGCCAATGGACGAGTTGGTACTCCACCAC
ACGAGATGCTTAGAAACAGAGTTGATGAAGATTTCGGAGACCCAGAGTCTGGTTGATTTG
CGTGACCCTCTTGCCGGAGCTATTGCCAATGTCATCCAGCAGATCACTATCGGGCGCAAT
TACATGTACCAGGATCAGGAATTCCAGACTCAATTGAAAGATATTAACTCAGTCGTGAAA
GAGATTATGACTGCTGAAGTGTTCTTTGTGAACTGCTACCCGTGGCTTCGTTATCTGCCA
GAGGGCATTCTCCGCAAATGGACGAATTACAAAAGAAGTGGATTCAGACTTCAGCAATGT
AGCCCTTTTCAAAGGTTCCGCACTATTTTGGAAGAACATCACGTCAACCGCCATCAAGGC
GATTTTATGTCACATATGATAGACCTCCAAGAGTCGAAACAAGAACAATTCAATGACCTA
TCAATCATTCTTACCTGTGGAGATATGTGGACTGGTGGAATGGAGACTACTGTAACTACA
TTGAGATGGGGAATCATCTATCTTCTTAACAACCCGGAGGTCCAAGCAAAGTGCCATTTA
GAGCTACTCAATGTTTTCGGAAACGATGTCCCGGATATGAGCAGAATGAATCAGACCCAT
TACGTCAGAGCTACACTTTCCGAAATTCAGCGTCTTGCAAATGTTCTTCCATGGGCTATC
CCACACAAAACATTGGAACAATGCAACATCGGAGGATATGAAATCCCGGTCAACACCGAG
ATCATCCCAGCTCTCGGCGCCACTCTCTTTGATCCAAACGTGTTTGAGTCACCAAAAATG
TTCAAACCCGAACGCTTTTTGGATGAAGAAGGAAAATACCGTGTTATGGAAGAATTCCGT
CCATTCGGTTTGGGACCAAGAGTTTGCCTCGGAGAAAGAGTTGCTCGCACTGAACTCTAT
CTCATCTTTGCAAGTCTACTCCAGAACTTCCGTTTCTATTTGAACAGAGGTGATCCAACC
CCAGTTGCTGAACGCGTCATCGGTGGAATCACTGCTCCTCCAAAACCATATGCGACTCGT
GTTGAGTACCTCGGACACCGTACTATCAAC
>CRE30838 Crem_Contig8 + [1:14336]  ( 1316129 - 1317469 ) CRE30838 + 1:416  ( 1 - 416 ) N   2275.79
ATGTTCTGCACTTTCTCTCAACTTCTCTTTTATCATCTTCTCTTTTTCTTACTTCAGCAT
CTCCTACAGTATATTTTCCATTACAGAATGCTAGAACTGATTTACATACCACCACTTTTA
TGCCTACTTTACTTCCTTTTGCGTCGTTTCGTCCTGGAAAACTTCTACGTGGAATCAAGC
GGCAAGTATGTGTTGATAACCGGTTGTGACAGCGGTTTTGGACGTCGTCTCGCAATACAG
CTTCTTGATAAGCGTGTAAATGTATTTGCTGCATGTTTCACACAACAAGGAATCTCCAGT
CTTCAAAACGAGTGGAACCTCAAAAAAGGAGCAAAGGGACAGTTGTACACTATCCAATTG
GATGTTACTAATCAAGCCAGTGTGGATGCAGCTAAACAATTTGTTGTGAAAGTTCTCGAT
GAGCAAAAAGCGAAACTGTGGGGACTTGTGAATAATGCAGGAATCTTCTCAATCCATGGG
CCCGATGATTGGTGTAGTGTAGATGAATACTCAACTTCTCTGAATGTTAACACTCTTGGA
GCTGTTAGAATGTGTCACGCATTCGTTCCTTTGGTTAAGAAAAGTAGAGGAAGAGTTGTC
ACAATGGGGTCAACTGCTGGCAGACTTCATGGATTATATGTGGCTCCATATGTCACTGCG
AAGTTTGCTGTGGAGGCGTATATGGACTGTTTGAGATTGGAGATGAGACAGTATGGAGTG
TCAGTTCATATTTTGGAGCCGGGATGTTTCAAGACGGAATTGTTAAATCAGGATGCACAG
AGAATGAGAATTCAAAGAATTTGGAATAACTTGTCAGCAGAGACTAAAGAGGAATATGGA
GAGGATTACAGAAGAAATTTCGAAACTGCCTGGGAATCTGGTGTCAATGTCGTTGCTAAT
CCAAACATCGGATGGGTGGTTGACTGTTACTCTCATGCTCTCTTCTCCTGGTGGCCACGT
CTCCGCTACTGTCCGGGATGGGATGCTATCTTCATGTTCATCCCCTTGAGTGTATTCCCA
ACAGCTCTTCAAGACTGGATCCTGGCTGGCCTCTATCGTTTGAGCCCTGGACCATCCTTG
ACTCCAGCAGTGTTGGTGAAGAATAAGAAGCGAAGAACACCAGTCCAATGGATTCAATTT
TTGTCTCAACTCGCCATCATTCCTCTTCTCTACACCATCTTCTTTGTGAAGAATACTCAG
AAACAGACTGTGGAGACAGCTCATCCACATAATGTAACCGTTACGGAG
>s2630 Crem_Contig88 - [1:38912]  ( 267050 - 243370 ) s2630 + 1:784  ( 1 - 784 ) N   4129.22
ATGAGCTCGACGAGCCGTCCGTCGAGTGGCAGCAATAGCGGTGCCGCCGGTGGTGGTGCT
GGAAGTGGAGGAGGTGGAGGAGGATCCGGTGGTGGTGGAGGCGGTGGAATCCGAGGATTC
TTCTCGAAACTGAGGAAACCGTCCGATCAGGTCAATGGGTCACAGGTGCAAGTCGGCTCC
CGCACATTCGAGGCTCACGAACTGCAGAAGTTGATTCCACAGTTGGAAGAGGCGATCACG
AGAAAGGATGCACAGTTGAGACAGCAACAGTCGATTGTCGAGGGACATATTAAGAGGATT
TCCGAGTTGGAGGGAGAGGTTACCACGCTTCAGAGAGAATGCGATAAACTGCGTTCCGTA
CTCGAACAGAAGGCTCAATCGGCGGCAAGTCCCGGTCAACCACCATCACCATCTCCACGT
ACCGATCAACTCGGAAATGATTTACAACAGAAAGCAGTCCTTCCAGCAGACGGTGGCGGC
GCCCAACGAGCCAAAAAGATCGCCGTGTCCGCTGAGCCGACGAATTTCGAAAATAAACCG
GCCACACTTCAACACTATAACAAGACTGTCAGTGCGAAGCAGATGATTCGAGATGCTGTG
CAGAAGAATGACTTCTTGAAGCAGTTGGCGAAGGAGCAGATTATCGAATTGGTCAATTGT
ATGTACGAGATGAGAGCACGTGCCGGACAGTGGGTTATTCAGGAAGGAGAGCCGGGAGAT
CGTCTTTTCGTCGTCGCTGAGGGAGAACTGCAAGTGTCTCGTGAAGGAGCACTTCTTGGC
AAGATGCGTGCTGGAACAGTGATGGGCGAGTTGGCTATTCTCTACAATTGTACAAGAACC
GCCTCAGTGCAAGCGCTGACAGACGTGCAATTATGGGTACTCGATCGTTCGGTGTTCCAA
ATGATCACACAGAGATTGGGGATGGAACGACACTCGCAGATTATTAATTTCTTGAAAAAT
GTATCAATTTTCGAGAATCTGTCGGAAGACCGTATCTCAAAGATGGCCGACGTGATGGAT
CAGGACTATTACGACGGTGGAAACTATATCATTCGACAAGGAGAGAAGGGCGACGCGTTC
TTTGTGATCAACTCGGGACAAGTCAAAGTGACACAACAGATAGAGGGAGAGAAGGAGCCC
AGGGAGATTCGCATTTTGAATCAGGGCGACTTCTTCGGAGAGCGTGCTCTACTCGGCGAG
GAGGTCCGCACAGCCAACATCATCGCCCAAGCGCCCGGCGTCGAAGTCCTCACTCTCGAC
CGTGAATCGTTCACAAAACTAATCGGCGATCTCGAGACACTCAAACGAGACTATGGAGAC
AAGGAACGACTCGCTCAGATGGTCCGGGAGCCCCCGAGTCCCGTCAAGATTCAGGACGAT
TTCCGGGAGGAATTCGCTCAAGTCACGTTGAAGAACGTGAAGCGATTGGCGACATTGGGA
GTCGGTGGATTCGGAAGAGTCGAGTTGGTTTGTGTAAATGGAGATAAATCAAAGACCTTT
GCACTGAAAGCGCTGAAAAAGAAGCATATCGTTGATACCCGTCAACAGGAGCATATTTTT
GCCGAGAGAAATATTATGATGGAGACGTCGACGGATTGGATCGTCAAACTCTATAAGACA
TTCCGGGATCAGAAGTTTGTTTACATGCTTCTTGAAGTGTGTCTGGGTGGAGAACTCTGG
ACGACACTCCGTGACCGTGGACACTTTGACGACTACACCGCCCGTTTCTATGTTGCCTGT
GTGCTGGAGGGTCTCGAGTACCTACACCGAAAGAATATTGTGTACCGGGATTTGAAGCCG
GAGAATTGTCTCCTTGCTAACACTGGATACCTGAAATTGGTGGATTTTGGATTCGCGAAG
AAACTGGCGTCCGGGCGGAAGACGTGGACATTCTGTGGAACTCCAGAGTACGTGTCGCCC
GAAATTATTCTCAATAAGGGACACGACCAAGCCGCTGACTACTGGGCCCTTGGTATCTAT
ATCTGTGAGCTGATGTTGGGACGGCCACCGTTCCAAGCGTCAGACCCAATGAAGACGTAC
ACGTTGATTCTGAAGGGTGTCGACGCGTTGGAGATTCCGAATCGACGAATTGGGAAGACG
GCGACGGCGTTGGTGAAGAAGTTGTGTCGTGACAATCCGGGAGAGCGTCTCGGATCGGGA
AGCGGTGGTGTGAATGATATCAGGAAGCATCGATGGTTTATGGGATTCGATTGGGAGGGG
TTGAGGACGAAGACGTTGAAACCGCCAATCTTGCCAAAGGTGAACAACCCAGCCGACGTG
ACGAATTTCGACAACTACCCACCAGACAACGATGTTCCACCAGACGAGTTCTCCGGATGG
GATGAGGGATTC
>CRE07514 Crem_Contig15 - [1:38912]  ( 1241374 - 1240010 ) CRE07514 + 1:248  ( 1 - 248 ) N    989.39
ATGTCTGACGGAAAGGAAGAGCTCGTTAACCGCGCCAAGCTCGCTGAGCAGGCTGAGCGT
TACGACGACATGGCCGCTTCAATGAAGAAGGTCACCGAGCTTGGAGCTGAACTCTCCAAC
GAGGAGCGTAATCTCCTCTCCGTCGCCTACAAGAACGTCGTCGGAGCTCGTCGTTCATCG
TGGAGAGTCATCTCTTCCATTGAGCAAAAGACCGAGGGATCTGAGAAGAAGCAACAAATG
GCTAAGGAATACCGCGAGAAGGTCGAGAAGGAGCTCCGCGACATCTGCCAAGACGTTCTC
AACTTGCTCGACAAGTTCCTCATCCCAAAGGCTGGAGCTGCTGAGTCCAAGGTGTTCTAC
CTCAAGATGAAGGGAGACTACTACCGTTATCTCGCTGAGGTCGCTTCCGGAGACGACAGA
AACTCGGTTGTCGAGAAGTCGCAGCAAAGCTATCAAGAGGCGTTCGACATCGCCAAGGAT
AAGATGCAACCAACTCATCCAATCCGCTTGGGACTTGCTCTCAACTTCTCTGTCTTCTTC
TATGAGATCTTGAACGCTCCGGACAAGGCTTGCCAGCTCGCCAAGCAGGTGCCAACATTC
TACCAATACTGCAGCTGACATAATTTTATAAATAACTCGATCTCAATGTTTCTATTTTCA
GCCTTCGATGACGCCATCGCTGAGCTCGACACCCTCAACGAGGACTCTTACAAGGACTCG
ACCCTCATCATGCAGCTTCTCCGTGATAACCTCACCCTCTGGACCTCGGACGCTGCCACC
GATGACACCGATGCCAACGAGCCAGAAGGAGGCAAC
>CRE07514 Crem_Contig67 - [1:14336]  ( 30877 - 29883 ) CRE07514 + 1:248  ( 1 - 248 ) N   1178.32
ATGTCCGAGACCGTGGAAGAGTTGGTTCAACGCGCCAAGCTCGCCGAGCAAGCTGAGAGA
TACGACGACATGGCCGCTGCCATGAAGAAGGTCACCGAACAAGGCCAAGAGCTCTCCAAC
GAAGAGCGTAATTTGCTCTCCGTCGCATACAAGAACGTCGTTGGAGCTCGTCGTTCGTCA
TGGAGAGTCATCTCCTCAATCGAGCAAAAGACTGAGGGATCCGAGAAGAAACAACAGCTC
GCCAAGGAGTACCGCCTCAAGGTCGAGCAAGAGCTCAATGACATCTGCCAGGATGTTCTC
AAGCTCCTCGATGATTTCCTCATAGTCAAGGCCGGAGCTGCCGAGTCCAAGGTCTTCTAT
CTCAAGATGAAGGGAGATTACTACAGATACCTCGCTGAGGTTGCTTCTGACGAGCGTGGA
GCCGTAGTCGAGAAATCCCAGAAGGCTTACCAGGAGGCCCTCGATATCGCCAAGGAAAAG
ATGCAGCCAACACATCCAATCCGTCTCGGACTTGCTCTCAACTTCTCTGTCTTCTACTAC
GAGATTTTGAACACTCCGGAACACGCTTGTCAACTCGCCAAACAAGCTTTTGATGATGCT
ATTGCTGAGCTCGACACTCTGAACGAGGACTCGTACAAGGACTCTACCTTGATCATGCAA
CTTCTACGTGACAATCTCACTCTCTGGACATCGGACGTTGGAGGCGACGACCAAGAACAA
GAGGGAAACCAGGAGTCTGGAAAC
>CRE05519 Crem_Contig13 + [1:14336]  ( 763965 - 766749 ) CRE05519 + 1:363  ( 1 - 363 ) N   1345.40
ATGGGTCTTTGTCAAAGTGAAGAGGAGAAAGTTGGTTCTCAAAAGAGTCGCGCAATCGAT
AAAGAGATCAAACAGACTCAATCAAACGATGAACGAACTGTGAAACTTTTGTTGCTTGGA
GCTGGAGAATGTGGAAAATCGACAGTGTTAAAACAAATGAGACTTCTCACATCGAAACAA
TATACGGCGGAAGAATTGGAAACGCAGGCAAAGTTGGTATTCACAAACATTGTGATCGAA
ATGGATCATCTAGTCAAGGCAATGCCGGCTGCAGGGGCAAATTTTTCAGATCCTCTGAGA
GAGCATGATGTCCATATGATGACACTCTACATCAAAGATATGCAACATAAAGATTTCAGT
AAAGACGCATCTGAACATGTGAAAAAATTATGGGCTGATCCCGTCGTTAAGAAAATGTAT
GCAGATCGAAGAGAACACAACATAAGAGATATTGGTGATAACACTGAATATTTCTTCGAG
AATCTTGATAGAATATCAAAGAAAGAGTACACTCCAAATGCAATGGACACACTTCTCTTG
AGAACAAAAACAACTGGAATTGTGGAGGTTCAATTTGAAATTAAGAAAGTGAAATTTAGA
GTGTTTGATGTTGGAGGTCAACGATCAGAGAGAAAGAAGTGGATTCATTGTTTCGAAGAT
GTCAATGCAATCATCTTTATCGCTGCTTTGTCTGAATACAATGAAGTTCTTTTTGAAGAT
GAAACAACGAATCGAATGATTGAGTCAATGCGTTTATTCGAGTCAATTTGCAACTCTCGA
TGGTTCCATAACACGAATATCATTCTTTTCTTGAATAAGAAAGATTTGTTCGCTGAGAAA
ATCAAGCACGAGGGTATTCAAAAGGCGTTCCCTGAGTATCGAGGTAAGTGGAATAAGGGG
TGAGAAAGAGTGAGATATGAATATTTGAAACTTAAAACTCATCTTGTAAAAGTTGGGCGG
GCCTTGATAATTTGAGAACTTATTATCGATTTTTCAGGCCAACAAAACTACGAAGAAACC
GTGGCATTCATAAAACAAAAATTCGAAGCTCTATCCAACAATCCGAAGAAAACTTTCTAC
GTTCACGAGACGTGTGCAACGGACACAAACCAAGTACAGAAGATTTTGGATTCTGTAATC
TCAATGATAATTCAAAGTAATCTTCACAAGTCTGGACTCTAT
>CRE19680 Crem_Contig29 + [1:14336]  ( 498949 - 502197 ) CRE19680 + 1:354  ( 1 - 354 ) N   1898.69
ATGGGATTATGCCAGTCTGCGGAGGACAAAGAGTTGACGCTGAAGTCGAAGGCGATCGAC
AAGGAGATGATGGCCAATCATATGTCACAGTCGAAAGTTGTCAAACTGCTTCTTCTTGGA
GCCGGAGAGTGCGGAAAAAGTACAGTACTAAAACAGATGAGGATTCTCCATGACCACGGA
TTCACAGCCGAGGAATCAGAGCAGCAGAAGAGTGTAGTATTCAATAACACACTTCAGGCA
ATGATATCAATATTAAAAGGAATGGAACTACTTCGGATGACATTCGACAAACCAATCCGG
GAAAATGACGCAAAATTTGTGATGGAGGCTCATAAGATGCTCCAGGAGGCGAAGGTTTTT
CCAGAGGAGTTGGCGAATGCACTTATAGCTTTGTATGCTGATAAAGGGGTACAGCAAGTG
ATGGCGAAGGGAAATGAGTTTCAGATGCCAGAGAGTGCACCACATTTCCTTGGTAGCCTC
GACAGAATCAAAATGCCGGATTACACGCCCACTGAGCAGGATATTCTATTGTCGAGAATC
AAGACCACCGGTATTGTGGAGGTCAAGTTTCAGATGAAGAGTGTGGATTTTAGAGTATTC
GATGTGGGGGGTCAACGATCGGAGAGAAAGAAGTGGATTCATTGTTTCGAGGATGTGAAT
GCGATTATCTTCATCGCAGCAATTTCCGAATATGATCAAGTCTTGTTTGAGGATGAGACA
ACGAACCGAATGATCGAATCAATGCGCCTGTTTGAATCAATCTGTAACTCCCGATGGTTC
ATCAACACCTCCATGATTCTCTTCTTAAACAAGAAAGACCTGTTCGCCGAGAAGATCAAG
CGTACCTCAATCAAATCGGCATTCCCCGATTATAAAGGAGCACAAACCTACGACGAATCG
ACGCGCTACATTGAGGAGAAGTTCGACGGTCTGAACGCGAATCCCGAGAAGACGATATAC
ATGCATCAGACGTGCGCGACGGATACCGATCAGGTGCAGATGATTCTCGACTCGGTCATC
GACATGATCATCCAGGCCAACTTGCAAGGATGCGGTTTGTAC
>CRE30308 Crem_Contig18 - [1:14336]  ( 716270 - 715523 ) CRE30308 + 1:107  ( 1 - 107 ) N    637.83
ATGTACTGGTTTCGTCAGATTTACAGCCCCACTCTTCTCGTCGCATTCTTCACGATTCTG
ATTCTCTCGCCAACGCCTTCAGATGCATCGATCCGATTGTGTGGAACACGTCTCACGACG
ACACTGCTCGCCGTGTGCCGAAATCAGTTGTGCGGTGGAATGAGCGCTTTCAAACGATCC
TCACCAGAACAATCATGGGCTCCATCAACTTACGATCTTTTTCACATTCATCACCAACAA
AAACGAGGAGGAATCGCCACGGAATGCTGTGAGAAACGTTGCTCATTCGCGTATCTCAAA
ACGTTCTGCTGCAATCAGGAT
>CRE11097 Crem_Contig18 - [1:14336]  ( 716270 - 715523 ) CRE11097 + 1:107  ( 1 - 107 ) N    637.83
ATGTACTGGTTTCGTCAGATTTACAGCCCCACTCTTCTCGTCGCATTCTTCACGATTCTG
ATTCTCTCGCCAACGCCTTCAGATGCATCGATCCGATTGTGTGGAACACGTCTCACGACG
ACACTGCTCGCCGTGTGCCGAAATCAGTTGTGCGGTGGAATGAGCGCTTTCAAACGATCC
TCACCAGAACAATCATGGGCTCCATCAACTTACGATCTTTTTCACATTCATCACCAACAA
AAACGAGGAGGAATCGCCACGGAATGCTGTGAGAAACGTTGCTCATTCGCGTATCTCAAA
ACGTTCTGCTGCAATCAGGAT
>CRE20421 Crem_Contig68 - [1:14336]  ( 134136 - 130551 ) CRE20421 + 1:97  ( 1 - 97 ) N    573.06
ATGGTGCATCGACCCCTCTTCATCGCCTTCCTCGCATTGGTTATCGTCGTCGCCACGACT
TCGGCTATTTCGCTTCAGCAAGCTGATGGCCGTATGAAGATGTGCCCACCTGGTGGCTCC
ACCTTCACAATGGCCTGGTCCATGTCGTGCTCGATGCGCCGAAGAAAACGAGATATCGGA
TCGATGTTCGAGAAGCGAGCTCTGATCGCCCCTTCGATCCGTCAACTCCAAACCATTTGT
TGCCAAGTTGGATGCAACGTTGAGGATCTTCTCGCCTACTGTGCCCCCATC
>s2399 Crem_Contig169 + [1:14336]  ( 91520 - 91951 ) s2399 + 1:125  ( 1 - 125 ) N    755.24
ATGCTCAAAGCCCTCGCCCTTCTTCTTGTCCTCGGAGCTCTCACTTCTGGTGCCCACCAG
CACCATGACCATCATCGCTCTCTTCAAGAAGGAAATGCTCACTTCAAGCTGGATGGCACC
CAGGATCAAGATGTCACCCATGCTCATCTGATGGCTCAGGATTCGGATCTCCTCGAGATC
CTCTCCAGAGGACGACGTGCTCCAGGAGGACCTCGCCGTCGCCACTGTGGCACAAGAGTC
GCCATGTTTGTCATGCAAGTGTGTGGCCAAATCTGTGAGCCATTCACGGCATTCGACATC
GCCACACATTGCTGCTCTCAAGAATGTGATGCCGACACCGTCAAAAAAGTCTGCTGCCCT
TCTACCATGCTTCGC
>CRE26580 Crem_Contig6 - [1:14336]  ( 1926582 - 1926198 ) CRE26580 + 1:110  ( 1 - 110 ) N    666.20
ATGTTGCGAATCTTCACTATTCTCTGTCTTTTTGCATCTATCTACATCACCTCAGCATCT
TTCGGACGCAGCTTCGATGTTGATCTCAACAATGCTCTCTTTAATCAACTTCAGTTCGAG
CACTTGAGAGCTCCCAGAATTCTCTCAAGACATCGTCGTGTTCCAGGACCAGGGGATATT
CGTGCCTGTGGAAGGAAGCTTGTTGCCATGGTATTCCACATTTGCTCTGAGCCTTGCAAT
CCTAAAGAAGGCAAGGACATCGCCACCGAATGCTGCAGCAACCAGTGTACCGATGCCTTC
ATCCGCTCTGCTTGTTGCCCAGACGCTGTC
>CRE26580 Crem_Contig6 - [1:14336]  ( 1928086 - 1927715 ) CRE26580 + 1:110  ( 1 - 110 ) N    302.17
ATGAAGCTTCTTGCTCTTCTTGTTCTCACTGTTCTTATTGCTTCCGCCACTGCCTCCTAT
CGCAACATGGATGCCAATGCACGTCTTCTCAAGGAGATGGAAATGGAGATGGAACTCGAG
GACGAAGTCAAGCAACTCTCTCGTGCTCGCCGTGTTCCTGCTGGATCCGACACACGCTCA
TGTGGACGCAAGCTGGTCATGTATGTTATCGCAGTCTGTGGAGAAGTCTGTAATTCAAAG
ACCGGAGTCGACATCGCAACTCATTGCTGTGGCCAACAGTGCTCCGACGACTACATCCGT
ACAACCTGTTGCCCACAA
>s2398 Crem_Contig79 - [1:14336]  ( 57514 - 57067 ) s2398 + 1:111  ( 1 - 111 ) N    687.35
ATGTTGCGGAGCACCACTCTGCTCCTCTGCGCCCTTGCAGTTCTCTGCGCCTCCACCCAT
GGAATCGATGATATGGATCATCTCGTCGAGGAAGTCGAGAAGGAGCTCGATGAGACAATG
CTCCAGAAGGTTCTCTCCGGATCCGGATCTTCTCGTGGAGCCGCCAACGGCGCCAGCGCC
GCAACTCGTCACTGTGGCCGAAAAATGGTGGCCTTCGTTCGATCAATATGTGGAGTCGAG
TGTCAACATCTTTCACCGTCCGACATCGCCGATCAATGTTGCCGCCACTCGTGCTCCCCG
GAATTCATTCGAAACGAATGTTGCCCAAATTTT
>s2396 Crem_Contig6 - [1:14336]  ( 1928086 - 1927715 ) s2396 + 1:106  ( 1 - 106 ) N    650.07
ATGAAGCTTCTTGCTCTTCTTGTTCTCACTGTTCTTATTGCTTCCGCCACTGCCTCCTAT
CGCAACATGGATGCCAATGCACGTCTTCTCAAGGAGATGGAAATGGAGATGGAACTCGAG
GACGAAGTCAAGCAACTCTCTCGTGCTCGCCGTGTTCCTGCTGGATCCGACACACGCTCA
TGTGGACGCAAGCTGGTCATGTATGTTATCGCAGTCTGTGGAGAAGTCTGTAATTCAAAG
ACCGGAGTCGACATCGCAACTCATTGCTGTGGCCAACAGTGCTCCGACGACTACATCCGT
ACAACCTGTTGCCCACAA
>CRE00564 Crem_Contig0 - [1:14336]  ( 903653 - 899096 ) CRE00564 + 1:1080  ( 1 - 1080 ) N   5389.75
ATGTTGCCGGCGATTGAACCTCCAAAGGAAGAGAAGCGGTTTCAAGGTGAATATGTGGAA
ACTTATTTTGGAGATCCAGATGGTGTGAAAGAAGATGCGCCGGGACCAAACTATGTTGAG
CTTGCAGCCAAAGTGACACCATCAATGAGAGAAGAGCGTATACGGGAAAGCAAGCTACAA
GGGCAAATGAAAGAGAGAAGAATGAAAAATCCGGAGGCGAGAAAGGACCTGCACCAAGAA
AAAGCACTAAGAGAGGCAGCGAAACAGATGAAAGTAGAAGATTTACCAAAAGATGAAGAT
CCAGATGAGTTCGGAATTGAAGGTGTTTACAAATGCGGAAACTGTTTGGTTGGATTTGCA
CCAGTGAAAAAGAAGAAGTTGATGTTCGTGACCCTAACTGAGCGATGTTTGGAACTTCAT
GACTCTGAAAAGGCGTACAGAGCTGGCAAATCAGCAAAGCATATGGTGGATCTCGCAATG
TCTTTCAATGTTCACAGCGAGCATTATGATGCAAAACTAAAGAAATGCTTATGCTTGATG
GGCCCAGATGAAACAATCTGTATGAGACCGGAAGGTGGAATTTTAACAATTGAGGGATGG
AGACGTGCAATTACAAAAGCAATTCATGATGCGAGAAGAAGGAAAATGGACCGTGAACCG
AGGCCAGAGGATATGTTCGATGCCGCATATGACATCCGTATCTGCCCATCAACAAAAAAT
GCAGAGAAATATCAGAGTAAGTTGAAAAAAGATGGAATGATCAATATATGCACTATTGCA
AAGGAGTTGGCGGGAAAGAAAAGATTATGCTTATTTCCTCATTCGTTAGCAATTGTTGAC
CTATGCATTGAACCAACTGCTTACGGACTCCCGCCTGCAGGATTTCCACCATATCGGACT
GCTAATATGTTCATCTTAGAAAGAAGTACAATAGCTTATTACGGGCATCGCGATGAGTAC
TTTTTCATGAGAATCGGGAAAGGAAGCCCATATCGTGGTTACGAAATTTTATTTCAAGTT
GAAAACAATGACGTATGCAAAGAGATTTATACACGTATCAGACACTTGGCTGAGCGGGAT
GTTGAATCTAGGAAACAGGAAATGGCGAGGAGGGCCGAAGGAAGCGATATGCACGGAATG
GAATCGCTTTCTGTTCCTTCCCCGCTTTTGCATCGTACCAAACTTTCCCTCGATACACCG
GTGCTCACTGCTCGGGATCGTCGTCTTATGTTGGGAAGGGATTCACTCTCGTTTGCATCT
CTTGAAAGAGATGATTCTGCTCCGTCGTCACCATTCGCCAACTATAACCGTCCCCGTGGA
TCATTGGGAAACTTTCAGATTGACCATCTTTCTAGACCACGAGCAGCGTTCCCAAGTGTA
AAACAAGCAAAAGAAGAAACTGGTCTACGTGAAGTATTATTCGAGTCTTATGCACAGATG
AAAAAGAAGAACTCAACTCAATCCGAGAGAGGCGAGATTTTGATTCCGGATCAAGAAAGA
AAAATGTCAGATAATAGACCACGTAGAAGGACTCAAGATGAAAAAGACATTTCGAGGCCC
GAGAAAAAGTCACTTGAGCCTACAAGACCAAGATTGCCACCTCTCAAATTCAACGCCAAT
AAACCGTCTGGCGAGTTTCTCATAGCACTTCAACGGGAGAAAGAACTTTTGGAAGAAGCA
AAGAGAAACGGATCCGACGGGAAACCAACTAATCCTGACGGAAATCTGAGACAAGTGAAA
AAGGATTTTTTGGATGTGCATGGTCCCCCACCACTTCCGCCCGATGTGGGTATAGTCCCG
AAGCAGTTGAATAGCGACTACACTCTGATGGGCCCAGGTGATTGGAACAAAATGGAGGAG
TTGAAAGACGACTACTCGGATAGTGGGGACAGCTGCTATTCCTCTAGGAGGGGAACAGAG
ACTCATCGTTCCCGTCCGATCCAGCCACACTTGGCATGTCAAATGCCAAACAGAGCACAA
TCGTTTGGTGCCAAGCAACTGAAATTCTCCAACAGACTTCCTCCTACAGTAAACCTGCCT
GATTCAGAACGGAAGATATCTGCTGCTGTTCAAAGTACAGCTAACCAACTGGACCTTCCT
GAAGATGACCCAAGAAAAAGAGCATTCTCACTTGGGAGCAGAAATTTTTTCAGTCTCATT
GGGTTCACTGATTTCCGCCGTCTCGTGAGTAAACGTCATCGCACCACATCTCCGAATCAC
ACTTCAACTTCCGGGATCTCATTGAACTCATCCAATCCTTCTCCATCTGCCAGTAGTAAC
TTTTTGGCGTCTGCTGAGTATCTTGAACACACAAGAACTGAAAGTTTTGGGTCATCAGCT
AGAAGCAGTCCTTCCAAAGGGTATTCATCATACCGGACCACATCTCCAAAACGGAAATCT
GACGATGATTTGGTATCTATTGACTTTTCAAAACTAGGAAAAAAGAATTCTATCACTGAA
ATGAAACGATCTCCTTTCGGAGGCGGTGGACCGGGTGGCTCCTTTGATTATGATAGACAA
AAGAGGGAAAAAGAGGAAAATGACAGAAATGAAAGAGAACAAAAAGCAATGGACTTAAAA
AGGAAAGAAGAAATGGAAGCAAGAGAACTAGCTGCCAAGAAAAGAGAAGCCGAGAGAAAG
ATTCAAGAGAAAAAGGAACGGAAATTGGAAAAGGAACGTGAAAAGGAAAGACAAAAAGAG
AAGGATAGAGAATATGACCAGGAGAAAGACTTCCGTCCGAAAGCTGATAGTGGAATTGCT
GATTGCACTCCTGGTTCAAGTTTTTCAGGGAAGAAAGATGGGAAAGGTGGAGACTCATCT
TACGTTGATGCAGAGGGATTGAGATTCCTTGCAGACATTAAGAAGAGAAAAAAGGAACAA
GAAGCATTGGAAACAACTACATCATCCTCTTCCTCTCTCAGTACTATCGTTTCTCTTGAT
GATAACAAAACCGCTCGCAAAACTACAAAAACAGCAGAAACAACAACAACCAACATTTCC
AAAGCAATTGGTGCAGTTGATATCAACAGAAGATCTTCTACGTGTGCTGAGTTAAACCGT
AAACCATCAATTTGTACTGCTATTATGGAAGAGAAGGAGGGAGAAGCATCGGAAACAGAA
TCCAAAGGAGAACCGTCTGATAAAAAGACGTCTGCTGCACCGGTTACTCGTAAAACTGCA
TCTACTGGTAGTAGCATGAGTCCTTTCAGAAGACTCAAATTCCTCAGCTTCCGCAAAAAC
>CRE00313 Crem_Contig0 + [1:26624]  ( 3082688 - 3088634 ) CRE00313 + 1:1382  ( 1 - 1382 ) N   7159.94
ATGAACATACTACTCATTTTTTGCTTACTATTTGGGTTTACATTCCATCATGGCGAAGCG
GGATGTATCATGCGAGGACTCTGCCACAAACACACGGAAAACGCCTACGGACCCTGTGTT
ACCAACAGCAGCAATGTTGAACCCATCGATTTTGACAAAACACATCCAGCCTATGAGAAA
ATGATGGAATTCTGCCCTCACATGTTGGAAGGTAACAAACAAGTGTGTTGTACTCCCGCT
CAAGCTGAGGGACTGACCAAGCAAATTGCTCAAGCAAGAAACATCCTTGGACGATGCCCA
TCCTGCTTTGACAACTTTGCCAAACTCTGGTGTGAGTTCACATGCAGTCCGAACCAGCAG
AACTTTGTCTCGATTTCCGAAATGAAGCCAATCGAAGAGAAAGAGGGATTCACTCCAGAA
TACCATCCTGCAGAAGCGTATGCAAGCACAGTGGAATACAGATTGTCAACTGAGTTTGCT
GAAGGCATGTTTGCTTCGTGTAAAGATGTGACTTTTGGTGGCCAACCAGCACTTCGAGTT
ATGTGTACATCAACTCCATGTACTTTGACAAACTGGTTGGAATTCATTGGAACACAGAAT
CTTGACTTGAACATTCCAATCAGTACAAAGTTTATACTCTATGATCCTGCCAAGACATTG
CAAGACGACCGCTCAACCTTCATGAATGTTAACTTTACTGGGTGCGACAAATCTGCTCGA
CCTGGTTGGCCGGCTTGTTCAAAGTCAGAGTGCAACAAAGAGGAGTACGCAAAATTGATC
AACTTGGATGATGGCAAGACTTCCGGGCAATCTTGCAATGTCCACGGAATCGCCTGCCTC
AACATTTTCGTCATGTTGGCATTTATTGGATCTCTCGCTGTTCTTCTTTGTGTCGGATTT
GTGTTCACTTCGTATGATGAGGAATACACGAACGTGCGTCAAAATCAAAACGGTGAAGAA
TCTCCGAAACGGAATAGAATCAAACGGACTGGAGCTTGGATTCACAATTTCATGGAGAAC
AATGCGAGAGATATCGGAATGATGGCTGGTCGCAATCCAAAGTCGCATTTCTTTATTGGT
TGTGCTGTTCTTATCTTCTGTTTGCCGGGAATGGTTTACCATAAAGAGTCCACAAATGTT
GTTGATATGTGGTCATCTCCAAGATCGAGAGCTCGTCAGGAAGAGATGATTTTCAATGCT
AACTTTGGACGTCCTCAGAGATACCAACAAATCATGCTCCTCAGTCACCGTGAATTTCAA
ACAGCCGGAAAGTTGTATGGACCTGTTTTCCATAAAGATATCTTTGAAGAACTTTTTGAT
ATCTTGAATGCAATCAAAAATATTTCCACCCATGATGCAGATGGACGCATAATCACTCTT
GATGATGTCTGCTACAGACCAATGGGACCAGGATTCGATTGTTTGATTATGTCTCCAACC
AACTACTTCCAGGGGTTAAAGAATAATCTGGAATTGAAATCAAACAAAGAAGAAACGGTC
TCGGAAGATGAATCATTTGATTATTTTTCATCGGAAGGAACAACAGATGAATGGATGAAT
CACATAGCTGCTTGTATTGATCAACCCATGTCACAAAAAACAAAGTCGGGACTGAGTTGC
TTCGGGACTTACGGTGGTCCATCCGCTCCAAATATGGTTTTTGGAAAGAATACCTCCATC
CATCAGGCAGCCAATTCAGTTATGATGACAATTCTGGTCACCCAAAGAACAGAACCTGAG
ATTCAGAGAGCAGAACTTTGGGAGAAAGCATTCATCAAGTTCTGCAAAGAATACAGAGAG
AAATCACCAAAAGTCATCTTCTCGTTTATGGCTGAACGATCCATACCGGATGAAATTGAG
AAAGATGCCAAAGATGAAATCGTGACAGTTGTCATCGCCTTGGCATTCCTCATTGGCTAC
GTCACATTTTCCCTTGGACGTTATTTCGCGTGCGAGAATGAACTCTGGACAATCTTGGTC
CACTCTAGAATCTGTCTTGGAATGCTCAGTGTCATCATCAACTTGCTCAGTTCTTTCTGC
TCCTGGGGAATATTCTCCATGTTTGGTATTCATCCAGTGAAAAATGCGTTGGTTGTCCAG
TTCTTTGTTGTCACGTTGCTAGGAGTGTGCCGTACATTCATGGTTGTCAAGTACTATGCC
CAACAAAGAGTGGCATTGCCGTACATGTCCCCTGACCAATGTCCAGAGATTGTGGGAATG
GTTATGGCTGGAACAATGCCAGCAATGTTCAGCAGCTCATTGGGATGTGCGTTCAGCTTC
TTCATTGGAGGATTCACTGACTTGCCAGCTATCAGAACATTCTGCTTGTATGCGGGACTT
GCCGTTTTGATCGATGTCGTGCTTCACTGCACCATCTTTTTAGCTCTCTTTGTTTGGGAT
ACGCAGAGAGAGTTAAATGGAAGACCGGAATTTTTTCTTCCTTTCAAGATCAAGGATCTT
CTCGGAGCTTATCTTGTGGGAAGACAAAAGTCAACTGATACTTTCATGACTTATTTCTTC
CAATCAATAGTGGCTCCATTTACGATGAATCGAACTACTCGTGTTGTCACTGGAATTGTA
TTTGTTGTGTCTTTCATTGCAACCATCTTTCTGTCGAGCAGAATTGAAGTTGGATTTGAT
CAGAGTATGGCGTTTACCGAGAAAAGCTACATCAGCACCCATTTCCGATATCTTGACAAG
TATTTTGACGTTGGACCACCTGTCTACTACACTGTTGACGGAGAACTTGATTGGCACAAA
CCAGAAGTACAGAACAAATTCTGCTCACTTCCGGGTTGTAGTGACACTTCGTTCGGTAAC
ATCATGAACTACGCCGTCGAGCATACAGATCAGACATTCTTGTCCGGAGAAATGTACAAT
TGGATCGACAGTTATCTTGAATGGATCAACAGAAAGAGTCCATGCTGCAAGGTCTATGTA
CATGACCCCAACACCTTCTGTTCCACAAACAGGAACAAAAGCTCTCTTGACGACAGGGCT
TGCAGAAGCTGCATGGATTATGATGATGTGGCAAACTCGTATCCAAAGGATTCTATATTT
CATCATAGACCATCAATTGACGTTTTCTACAGACACCTGAAGCATTTCTTGGAAGATACA
CCTAATAGCGAATGTGCCTTCGGAGGTCGTGCTTCTTTCAAAGACGCTATCAGTTTCACT
TCGCGTGGTAGGATTCAAGCTTCTCAGTTCATGACATTCCACAAAAAACTCTCGATGAGC
AACTCCACGGATTTCATAAAAGCTATGGAACATGCAAGAATGGTATCTCGTCGTCTCGAA
AGATCTATTGATGATACCGCTCACGTGTTTGCGTACAGCAAGATCTTCCCATTCTACGAA
CAGTATTCAACCATTATGCCAATTCTTACCACACAACTATTCATCACGGTCGTTGGAGTG
TTTGGAATCATTTGTGTCACTTTGGGTATTGATGTGAAAGGAGCTGCATGTGCTGTGATT
TGCCAAGTGTCCAACTACTTCCACATTGTTGCATTCATGTTTCTCCTTGAAATTCCTGTC
AATGCTTTATCGGCTACAAATTTGGTTATGTCATCTGGAATCCTTATCGAATTCTCTGTC
AACGTTCTCAAAGGATATGCGTGCTCGCCCCTTCCACGTGCGCAAGAGCGTGCAAAAGTT
ACTGTAGGCAGTATTGGTCCAATTATCCTATCCGGACCAGTTATAACAATGGCCGGGTCA
ACAATGTTCCTCTCTGGTGCTCATCTCCAAATTATTACGGTGTACTTCTTCAAATTATTC
CTCATTACAATTGTCAGCAGTGCTGTGCATGCTCTGATCATTTTACCGTGCCTTCTTTCT
TTCGGAGGTTCCAGAGAACACCGAAGTTCTGAAAACAGTATGCATGAAAACGACGAACAG
GGCGAAGTTCTCATTTTGTCGCCTCTTGCTGAAAGTCGTGTGGACGTTGAAACAGGAGCT
GTCCCAATTCGTCCCACAGATCTGGACACTTCTCATCCGACGGATCCTCTTCTGAAGAAT
GAAAATGATATCGAAAAAGCATTAGATATCATTACTATCGATCGTTCCTACCCGTCTACG
CCAACCTCTTTGCCATGTACTTCCCGATTGCCAAAAACTCAAATCGAACCGGATCTTCGA
TCTCTC
>s2466 Crem_Contig7 - [1:14336]  ( 463431 - 456939 ) s2466 + 1:1273  ( 1 - 1273 ) N   6096.32
ATGCGGATGCTGTCGGTGTATTTATTGCTTATGAACATTGTGACATGTTATTCGAACTGT
GTGATGACGGAATGTAATCCACTGGGAAATAACAAAGACCCACCATGCAAAACCAATAAT
TCAAGCATCCATCCAATCACTTTCGTTCGATCCAAAAATCAGAAAATGTTTGATATTCTT
GAAAAACATTGCTCTCATTTATTACGAGACGAAAACCAAGTCCGATTGTGCTGCACTGAT
TTACAATTGCGAGGAATGAGTGATCGGCTCGAAAGTGCTGTGGCATTACTTGGCTCGTGT
CCAAGTTGTTTGGATAACTTCTCGAAACTTTGGTGTGAATTTACTTGCTCCACAGAACAG
TCAAGATTTATGAAAGTGATTGAAACATCTGGTCCTGAGCAAAAAGTCGAAAAAATGCAG
TTGAGAGTGAATCGAGACTTCGCTGAAGGCCTTTTCGAATCGTGCAAGAATACGTGGTTT
GGTAATACACTGGCTCTGGCATGGCTGTCAATGTATAATAAAGTTACATTTGAAAACTTT
TATAGTTTTATGGGAACCAAAAAAAACGAAAGCAACATTCCGATGCACACTGACTTCCAG
TTTACTACAGATAAGAAAGCAATGAATATTCCAATGACTCCTTGTTACAAATCAGCCGGT
CCGAACTTACCAGCATGTGGTCTCATCAATTGCCCTCTAGTTTCTTATCAACTTATGGAT
TTCAGTAACATTGAACCAAGAGGAAAACGCGTTTTTGAACACCAAATAATCAATTTCGAG
TGGATTCTCAAGTTGTCCTGTTGTTTGACTTTAACCTCAATTTTCATATTTTTCCTCAAA
TATTCTTGTCATCAAAATCCAAAGGACAGAGACGGATGCTATATTGAATTTGGAACAGGA
GGATTGGAACTTCGCTTTGAACATCTTTGTGGTAAATATGCATATATTGTCATTCATTAT
CCATTGAGATGTGTGCTGTTTGGACTTCTAGTGGCTAGTATTTGCTGTTTTGGAAATATT
AGATTCCACAGTTTGGCTCATTCAATTGATCAAGTGTCAGCTTCTGACGGAGAAACGAGG
AGAAATCAGAAGGCATTCATTGAAACATTCGGACCAACCCATCGTATCGAACAGATATTT
ATTACATTGCCTCAATCAGAAGAGCCAGCGTGCAATAATGTAGATTTCTTTGAAGAAACT
TTCCTGCTTATCGAAAACATTCAAAACATAACCGTTAATTATAAAAATACTGAAATACGT
TTGGACGACATCTGCTATAAACCATTAGGAAAAAGACATGGATGCGCTATAATGAGTCCA
ACAAACTACTTTCAGAACAAGTGGAATACATTTCTCAATGCCCCTACCCCTTGGGATTTT
GACTATGATGATAATGGAACTTATTACTGGGATCATCTTAAAATTTGCGTTTTTAACCCA
CGGACGCCATATATAAGCAACTCAGAAATGTCATGTTTTGGAGACTTCGGAGGACCCATC
GATCCAGTTTTGATATTCGGAAGCAGCAATGAAACTGGTATTGGAAACGAGAAGGTATAT
TTCAGTTTCATTTCAAAATAAATTGCTCTGTTTAAGTACTTTACTGCTCGAACAGTAATG
ATAACTATAGTACTAGAAGACCACGAGGAAAAATCCGTTTTGTGGGAGACAGCATTCCTT
AATTTAATGTCAAATTACACATTGAAACACGGCGATTTCACTTTCATGGCTGAATCTTCT
GTGACGAAAGAGCTTCAAGAAACAGTAGAAACCGATAAGCTTGTATCAGTTCTAGCCTGT
GCTGCTGTTCTTTTCTGGGTTGCCACAATGATCGGGATATATCATTGGCCAGAGTGGTCA
CCTCTTTCTGCTTTTGTTCATCAGAAACTACTCATTTCAATCTCGAATGTCTGTATCAGC
TGCATAAGTGTTTGGTGTTCTATCGGTGTCTTCTCATTCTGTGGTCAACATGCGACTGAC
AATGCCATTGTTGTTCTATTCTTCGTCATTTCTCTCATTGGAATCAATCGGATTTTTCAT
ACTGTTCGAACTTTCCAAACGAATGGGCACTGCTATGGTCAACCCGACATTTCAAATCGT
GAAATGAACAATCGAATAACTGCTACAATTCGTAAAAGTATTCCAATTGTTTTCACTAAT
TCGTTGATCTGTTCCACTTGTTTCTTCTTGGCTGGAGGGGTTCCACCGTATATTTCAGTG
AATATGCCAGCAGTTGAAGTGTTCTCAAGACATGCAGGATTGGCTATTCTTTTCGATACA
TCCTTTTACCTTCTTGTCATTCTTCCACTATTCCAATATGACGCTAGAAGAGAAATGACC
GGAAGATGTGAAATCTGGCCATGGTTTGAGCTTTCAGACCACACGAAAACAAGACTTTCG
ATCGAAGCAGCAGAAGGAACAATCCGTAGTCCTGTTGATTGGTTTAAGTTGGCTATTGCT
CCTCTTCTCCTGAGCAAATCGTATAGGATTGTAGTTTTGATTATCTTCACAATCACTTTC
ATTTCTTCAATTTACTGTACTCGTAAACTTGAGTTTGGTTTCGATCAAACTATGGCTTTC
TCGAAGACAAGCTACCTGACGAAACACTTCCAAAACATGAACAAAAATTTGAATGTCGGA
CCTCCAGTTTATTTTGTCATTGAAGGACTAATTAACTGGCATGAACCACAAGTACAAAAG
AAGTTTTGCTCACAAGCTGGTTGTGATGAAAACTCAATGGGGAATAAAATTCGTACGTTG
GCTTTCTCTGAAAACCCGAAAGAAAACTTCTTGAATGGTGAAGTGTATATTTGGTTGGAT
TCATATCTTCAATTTATGCATCCTCGTGGATCATGCTGTAAAACAGATGGAAGAGATTTC
TGTGATCCGACCAATGCCACCCATTGCTCTTCTTGCTCTCCACGAACATCGTCATTGACA
GCTGAAGCTTATTTCTACCGTAACCTCAATAATTTCCTTAACACTGAACCAACTGTCAGC
TGTGCTCATGGAGGATTGGTTCTAGCAAAACCGGCTCTCAACATGACTTCTGATGGTCGT
ATTCAATCCAGTTATTTCTCCACATACTTCAGAAAGTTGAATATTTCTGACTCAAATGAG
TTATACAATGCATGGCGATTCACGAAATTGGTCGCAGACGAAATTGAAAAAAATTTGGAT
ATGCCTGGAGTACGTGTTTTCGTCTACAGTACATTTTTCCCGTATTATGAACAATACGAC
TCTCTGACAACTACAATTGTTACTCTGGTTGTTGTTGTTCTTTTTGTGGAATTAGTTACA
ATTTCACTGTTTTTGAGAGTTCATTTAGCTGGAAGTTTTGTCAGTGTATTCGTACTTCTT
TCTTCGTATCTTCACTTAATGGGCTGGATGTACCTTCAAGAGATCACATTGAACGTCGTT
TCTGCTATCAACATGACGATGTCTCTCGGCATAGCCGTAGAGTTTTTCAGTCAGATACTC
CATGGATTCTACAATTCGAAAAAGGACAAAAGTGAAGAGAGAGCAGTGGATGCCTTAGTT
AACAATGGAGCAACTACACTCTCTGGAATTTTCCCAGCTATTATGCTCACAGCTGGTTGC
CTATTGTTCGCCGATTCTCGTGTCCTAATCACATACTTCTGTAACCAACTTTTCGGAATA
GGAATCGTTTGTATAATCCATGGAGTTGTGTATATGCCAACTCTCCTTGCTATTTTCGGT
TCCGATTACTACGATAGAGTGAACAGTGAAGAGGAACTTTCAAGCGAAAGCGACCAAGAA
GTAGAACCATCAAGCACATCGAGCACTTCTGAAACTGCTGTT
>CRE15527 Crem_Contig67 - [1:14336]  ( 30877 - 29883 ) CRE15527 + 1:248  ( 1 - 248 ) N   1366.67
ATGTCCGAGACCGTGGAAGAGTTGGTTCAACGCGCCAAGCTCGCCGAGCAAGCTGAGAGA
TACGACGACATGGCCGCTGCCATGAAGAAGGTCACCGAACAAGGCCAAGAGCTCTCCAAC
GAAGAGCGTAATTTGCTCTCCGTCGCATACAAGAACGTCGTTGGAGCTCGTCGTTCGTCA
TGGAGAGTCATCTCCTCAATCGAGCAAAAGACTGAGGGATCCGAGAAGAAACAACAGCTC
GCCAAGGAGTACCGCCTCAAGGTCGAGCAAGAGCTCAATGACATCTGCCAGGATGTTCTC
AAGCTCCTCGATGATTTCCTCATAGTCAAGGCCGGAGCTGCCGAGTCCAAGGTCTTCTAT
CTCAAGATGAAGGGAGATTACTACAGATACCTCGCTGAGGTTGCTTCTGACGAGCGTGGA
GCCGTAGTCGAGAAATCCCAGAAGGCTTACCAGGAGGCCCTCGATATCGCCAAGGAAAAG
ATGCAGCCAACACATCCAATCCGTCTCGGACTTGCTCTCAACTTCTCTGTCTTCTACTAC
GAGATTTTGAACACTCCGGAACACGCTTGTCAACTCGCCAAACAAGCTTTTGATGATGCT
ATTGCTGAGCTCGACACTCTGAACGAGGACTCGTACAAGGACTCTACCTTGATCATGCAA
CTTCTACGTGACAATCTCACTCTCTGGACATCGGACGTTGGAGGCGACGACCAAGAACAA
GAGGGAAACCAGGAGTCTGGAAAC
>CRE17078 Crem_Contig24 + [1:26624]  ( 377123 - 381341 ) CRE17078 + 1:629  ( 1 - 629 ) N   3323.27
ATGGCCGACAAAGCGCCACCGTATACGGACGACACACCAAACAGTCATGACGGATCACAG
GCGGATCATTTAAGAGAATCGTCGAATATGAAACTCGACCTCACACCCACAACAGTGACC
GAACACAGCCTAATGTGTGCTCAGGACCTTATCGATCAGACTATACGAATGGGATGCCCA
AAACGGAATGCCAACGATTTCATGTTCTTTCAGAACATAGGCGAAGGTTCTTACAGTCAA
GTTTTCCGCTGCCGGGAAGTTGATACTGATGGAGTTTTCGCTATCAAAGTTCTTCAAAAG
GCTCATCTCGAAAGACATCAGAAGATGGAGGCCATCGTTCGTGAGAAGAACATCCTGACG
TATATTACTCAGGAATGTGGAGGACATCCATTCGTCTCTCAAATCTACACTCATTTTCAT
GACCAAGCTAGAATTTATTTTGTGATGAGTCTCGTGGAAGGCGGTGACTTGGGAGAGTCT
CTATGTCATTTTGGATCGTTCGACCTCCTGACTACCAAATTCTTTGCTTCGGAAATTCTC
TCTGGTCTTCAATTCTTGCACGACCACAAAATTGTTCATCGTGACATGAAGCCAGAGAAC
GTTTTAATACAACGCAACGGACACATCATGATTGCTGACTTTGGAAGTGCTCAAACCATC
GACGGATTGGTTTTATCCCAGGAGGGATTCACTGAGGAGAACCAGGCTAGCTCCAGATCA
TCGGATTCCGGCTCGCCGCCGCCAAATCAAAGATTTTACTCCGACGATGAAGAAGAAAAC
ACGGCTCGTCGTACTACATTTGTTGGAACTGCTCTCTACGTTAGCCCGGAAATGCTAGCC
GATGGAGATGTTGGAGTACAAACCGACATCTGGGGATTGGGATGCATTATGTTCCAATGT
CTAGCTGGACAACCGCCATTCCGTGCTGTCAACCAATACCATTTACTCAAAAGAATTCAG
GAGCTAGATTTCTCTTTCCCAGAAGGATTCCCGGAAATCGTCGAAGAAATAATTGGCAGA
ATCCTTGTAGCCAACCCGAAGACCCGTATCACCAGCGCCGAGCTAATGGTCCATCCGTTC
TTTGAAGATGTCGACTGGAAGAATATTGCCAACGCAAAACCTCCAGTTTTACACGCCTAC
TGTCCGGCAACCTTTGGAGAGCCGGAGTACTACTCTAATATCGATTCAGTCGAGCCAGGA
CTCGATGAACGTGCTCTATACCGACTGATGCATTTGTCCCATGAGACTGGAAGTGCTTCC
CAGCCATCCACGCCATCTGGAATGGAACAAAGAGATCCCTTCGCTCCACGTGCCGATTCG
TCTGCTGAAAAGGCTCGCGCCGCCCGCGCTAGAAAGTTAGAGGAGCAACGCGTCAACAAC
CCATTCCACATATTCACTGGAAATATGCTTATCCTGAAACAAGGATACCTTGAGAAGAAG
CGAGGATTATTCGCAAGACGGCGCATGTTTCTGCTCACCGAAGGACCACATCTCTTGTAC
ATTGACGTCCCAAATCTGGTGTTAAAGGGAGAAATCCCATGGACACCGTGTATGCAAGTC
GAGTTTAAGAATTCTGGAACTTTTTTCATTCATACGCCTAACCGTGTTTACTACTTGTTC
GATCTTGAAAAGAAGGCCGAGGAATGGTGCAAGGCTATCGAGGATGTCCGCAAGCGATAT
GCCAAGACCATCGAGTCGACTTTCAACGATGCTATGCGTGACGGCACGTTCGGAAGCATT
TATGGAAAGAAGAAGTCAAGAAAAGAGATGCTCCGTGAACAGAAGGCTCTTCGTCGAAAA
CAAGAAAAGGAAGAGAAGAAGGCGCTGAAGGCCGAACAACAAGTCAGCAAGAAGCTCTCC
ATGCAAATGCAAGAGAAAAAGTCTCCG
>CRE23948 Crem_Contig36 + [1:14336]  ( 472330 - 473945 ) CRE23948 + 1:452  ( 1 - 452 ) N   2342.02
ATGCTGAAAAGGAGAGTTTTTCACGAGTTCCGTCGACACAACAGGAGCTCGCGATGGAAT
GCCGATGCACATCTTCGAGCTCATGAACGCTCTGCAAATGTGGAAGACGATGCGATTATG
AGAGTCGATACTTGTCAACTAGCCGCAAATAACCCCATTGAAGATTTCTATTCTGCTGCG
AAGTGTTTGTCAAGCCGAGCATTTTTATTCGGAGTTTTCGATGGACATGGAGGACAACAA
TGTAGCCGGCATATCTCTACAAATCTCTATCCATATTTATGCGCTTCTGTGTTAAAAAAA
CATGAGATCGGTAATTATCCCCCAGATCAACGTCTCGAATGGCTGTTTAGTAGTTCTGAT
GGACATCTCCCTAATGCGTTTAAATCTCGAGAAACTCGCAACATTTCGGAATATCATAAA
GAATTTAAAAAGAACGCAAATGCATACACTGGAACAGTTCGAGAAGCGTTGAAACTTGCC
TTCGAAACGTGCGATCGAGACCTTGGTGATAATGCACTGCCGAATGCAAAAGGAGTGATA
GATAGGCATGCTGCTATGGTTGCCGCTTCAGGATCGTGCTGTACCTTAGCCCACATTCGT
TCCCGCCATTTACATGTAGCTAACCTTGGAGATGCAGCTGCTGTATTAGGAGTCGTGAAT
CCGAACGGAAGTGTGACAGCAAGACAACTCTCCAGAGCACATTGTGTGGACAATGCTGAT
GAAGTTCATCGAATTAGAATCGCTCATCCTGCTTCTGAATCCCAAACCGTTCTTCGAGGT
GGACGATTATTAGGAGAATTATTTCCTCTTCGAGCATTTGGAGATGTCCGCTACAAGTGG
CCTCTTGATCTTCAGAAAGTGGTACTAGAACCACTTGGACATCCTCCTCCTCAGCACCTT
TACACACCACCTTATCTCTCCACTTCTCCTGAAGTCTTTTATCACAAGCTGACACCAAAT
GATAGGTTCCTGGTATTGGCCACAGACGGATTATGGGAATGGCTTGATCCTGACACTGTT
GTTCGTCTAGTTCATGATCATACACTGGGTACAATTACTCAACAACCTTACGTGCCAAAG
TCGGGTACAACTCTGCGACAAGTTCGTGAACAACTGAAAGAACGTGCTAAGGGAGAACAA
AGAACGAAGAAACCGATAGATGAAAATTGTGCGACGCACATAATCCGTCACGCGTTAGGT
GGAGTCAGTGGTGGAGCTACTAAACAGTACGAAAGATTGATAGATATACTCCAGGTAGTT
CCACCCGGCCGTGCTCGGAATTATCGTGATGATATCACTGTAATTGTTATCCACTTCAAC
GAGACGTTTCTTGACGGTCACGAAGAAGACGAAGAA
>CRE13055 Crem_Contig140 - [1:14336]  ( 24348 - 21253 ) CRE13055 + 1:540  ( 1 - 540 ) N   2415.27
ATGCACGGAAGCGGTCACAGTCTGACGGGCGCTCCGCATCAGATTCCACCGCCACGTACC
CAGGGAGCGGCAACCGGTGGTCAACAACTATCAGCCACCGCCAATCAATTTGTCGACAAA
ATCGATCCGTTCCACAATAAACGTGGCACGTCGCGCAGATTACGCATCAACAACAGCAGT
CGGTACAATGTCGATTCGGCTCAAGAGCTCGTTCAATTGCCGCTGATTAAAGACACTGCT
ACGAACGAACAACCAGCATTGGTGATTGAGAAGTTGGTTCAATGCCAACATGTCTTCGAT
TTCTACGATCCAGTTGCTCAGTTGAAATGCAAAGAAATCAAAAGAGCTGCTCTAAACGAG
CTCATCGACCATATCACATCTACAAAAGGAGCAATCGTTGAGACAATTTATCCAGCTGTC
ATCAAAATGGTCGCCAAGAATATATTCCGTGTGTTGCCACCATCGGAAAATTGTGAATTT
GATCCAGAGGAGGATGAGCCAACACTCGAAGTGTCATGGCCACATTTACAGTTGGTCTAC
GAGCTGTTCCTCCGGTTCCTCGAATCACCAGATTTCCAAGCATCCATCGGAAAGAAATAC
ATCGATCAGAGATTCGTGTTGAAACTTCTCGATTTGTTCGATTCGGAAGATCCACGTGAG
CGAGATTTCCTGAAGACAGTCCTTCATCGTATTTATGGAAAATTCCTCGGATTAAGAGCA
TTCATTCGCAAACACATCAATAACATGTTCTTGAGATTTGTGTACGAGACTGATTCGTTC
AATGGTGTCGGAGAACTTCTTGAAATTCTCGGATCTATCATTAACGGATTCGCTCTTCCA
TTGAAGCAAGAGCATAAAGTTTTCTTGGTCAAAGTTCTTCTGCCACTGCACAAACCAAAG
TGTTTATCACTTTATCATGCTCAGCTCGCATATTGTGTTGTTCAATTCATCGAAAAAGAC
TCTTCGCTGACTCCACAAGTATTCGAAGCTCTTCTCAAGTTCTGGCCACGAACATGCAGC
AGCAAGGTAACTAATAAAAACTAGACATCTGACCCGAAATTAGACCTTTTATCGATTTCT
CACCGCCTGATTCGAGCATTACCTAATGTTCATGCGTCTGTAATATTATTTAAGACAGTA
GAGCGCAGCTTACCCCACTCCTACCCCTTTCTCTCAAATATGATATCTAATCGTGCTCCG
TTTTCTGAAGAGGTGATGTTCCTGGGAGAAGTCGAGGAGATTCTCGACATCATCGAACCG
GAACAGTTCAAGAAAATCATCGATCCATTGTTCCGTCAATTGGCGAAATGTGTCAGCAGT
CCACACTTTCAAGTTGCCGAGCGAGCACTCTACTTTTGGAATAACGAATACATATTGTCA
CTTATCGAGGATACAAGCAGCCTGGTGATGCCAATCATGTTCCCCGCTTTGTACCGTATC
TCAAAAGAGCACTGGAATCAGACGATTGTCGCATTGGTTTATAATGTATTGAAAACATTT
ATGGAGATGAATGGAAAATTATTCGATGAACTCACGTCTACGTATAAAGGAGAACGAATT
CGGGAAAAGCAGAGAGAAAAAGATAGAGATGCGTTCTGGAAGAAGATGGAAGCGTTGGAA
TTGAATCCACCGGCTGAAGGGAAAGAAGTCACGCCTTCACTGTTTCCAGAGAAATTAACC
GATTATTTGAAGAAGGACGGTTCGAATGTGGTGCCTCAACCAGTGGCGGCAGCTGGAGGA
GGAGATAAGTCACCTTCCGTTGTGAAAAAGTCATCGACAGGCTCGGATACGACGCCGAAA
AAG
>CRE04641 Crem_Contig12 + [1:26624]  ( 1105473 - 1109021 ) CRE04641 + 1:962  ( 1 - 962 ) N   4951.01
ATGGCACCGACGGGTCAAGGTGGGCAATGGCAGGAAGTGTTGTGCTGCTCTGTATGCAAC
AAACATTTCAACGAAACATTCCTTCCAGTGAGTTTGATCTGCGGACATGTTATATGTCGT
AGATGCGCAGAGAAACCAGAAAATAAGAACAAACCTTGCCCTCATGATGATTGGAAACCA
ACTATACCTCTTTCTGAATATCCTAACAACGTAGCTCTACTCTCTGTCATATTTCCTCGT
AAACAGTGTATGTCATTTTCTGGAGCAAAAACCAACGATGAGAAGCGAATCGACCAACTT
TCAATTCAAATCGCAAAGTTTTTCCGGGAAGCAGACAGCGAACGCGGTGGTACTGTCTCT
AGTAGAGACATATCCCGGACGCTGCAGAGAAAAGTTCTAGCACTTCTTTGTTATCAATGG
CGTGAAAATGACGGACGTTTGAAAACTTTGAAGATGTGTCGTGGAATCAGTGAACGAGTC
ATGATAGAGATTATTCTTTCGATTCAAAGCAATACCCATGTCAGCAGCCAGTTGTGGTCG
GCTGTGCGGGCTCGTGGATGTCAATTCCTGGGACCAGCTATGCAAGATGATGTTCTACGA
TTAATTTTAATGACATTGGAAACTGGAGAATGTATTGCTCGCAAGAATCTTGTTATGTAC
GTAGTTCAAACACTGGTATCCGATTATCCGCAAGTTTCGAAGACATGTGTTGGACATGTT
GTTCAACTACTCTATCGAGCTTCATGCTTCAATGTAATTAAAAGAGATGGTGAATCGTCA
TTGATGCAATTGAAAGAAGAGTTCAGGACATATGATTCCTTGCGTAGAGAACACGACTCG
CAGATCGTGCAGATAGCATTCGAATCAGGACTTCGAATCGGACCTGATCAATGGTCAGCT
CTTCTTTATGCAGATCAGTCTCATCGTTCACATATGCAATCCATCATTGATAAACTTCAA
TCACGAAACACTTACCAACAAGGAATTGAGGAACTTCGGACGCTTACCACTTCAAATGCT
TCAATGTTGATCCCTGCTTATCGATACTTTCTATCTCAAGTGATATCATGTCTTGAGTTT
TTTGCTGCACCAGAGCACGAGGATACTTCCCAGAAAGCTGTAGCAGAATCGTTATCTCAA
ATAAAAACACTCCTAAAGCTTCATTGCTCCCAAGACGACCTAAGGAAAGCTCCGAAAGAA
GATCGGCGAGTAATTATAGCACATTCACCTCTGATGCCTCACGGAGTTGTTCAATCCATC
TCATATGTCGATGAAAACGGTCGTTCTTCGAGCAGAACAGCTTTCAAACAGTCATCTGAA
GATAAAAAGAAAGATCACTCTGCACCTCAGACAACACCAAGCTCAAAAAATCAGCCTCAG
CTACAACAGCAACCATCTCCATATACTCCTCGGCAAAAGCGTTATCAAATGGGGATCCCA
CCAAATCGTCTGGGGTACGCAACACATCAAAATCACTTTTCTGGTGGTCCACCTCAAATG
CAACCTCATTATTTCGCTTCTCAACCAATCGGATCTCCAGCAATGCAACGAATTCGGGGA
CGACAAATGAACGGGATGCCACCACAACCGATGCCTCGTCCTGGACCTATGCCCATGTTG
ATTGGATTCTCACCAGAAATGATGGGACCAGGAGGAGTTCCCCCGAATAGTTCTATGATG
CAAACAGCGGAAGTGGTAACAGCAGATGGTCAACCAGCTGTAATCAATGGAACGCCACAG
AGAGTCGTAATAATGCAATCACCAACACATATGCCTGGTGGACCTGTTGTCATGATACCA
CAACAGCCGCTAGGTTCTTCGCCTACACCAGTTCCTATGGGTGCCATGACACCTACAATT
CCTGTTCAAGTTCCACCGAACGCGATTTGGACTGCAACATCACCTACTGGAAGTGTTATT
TATCCTGCTGCTTCACCGCCGGGCCAACAGCCGCATACCATCTGGATACAATCAACTGAT
GGAAATGTCTTCCCAATGTTCGATCGCGGTACAGGAATGGTTTGGGGACCAACAACAATG
TTGCGAGAGAGTGGAGCTGATGCAGAGCAACTTCTTGCGAAAAGACATGAAATTTTGAAG
CGTTTACAGCCTTCAGAAGACGATGATGATCCAGAAGATGGTGGAATAGGGCATGTGTCG
TATACTGTTGCCTCTTCGGTTCTCGATGACAGAATGGATCATCATCCTATGGCAATGATA
CCTGTTTCGAACATTGATCTTCCGGCGATTCCAATAAATTTTGCTAGTATGCCCACTGAG
GAGACAATGACAATGATTGGGGAAATGGTGCAAAGTCGTTCAAGGGCTCCTTCTCTAACT
GCTCAAACAAGCGGACAACAGATCATTGCTCCGATTGTTTCATCATCCACCGCAACTGTG
CAGTCGGAATGTGGTACGATGAGTGTCATGGATAGTTATTACCAGCCGATTACTTCCTCG
GCTATTCAGAATTCCCCCACCATGCCTCAACCAGGGATCCCAATGGTATCTGTGCCTGTT
CAAGTACCCGTTGTTCCAGCTGAACCGTTCAATCCATCTGTACCTCCACCACCCCAACCT
GGGCAGACAATGCTTGTGGATAGTGCGACTGGGTTATTGACTCCAATGAGACCGATTCTT
GTTGCTCATCCACAAAATGTCGTTTCCAATTCGCTAGATAAGATTGTGGATGTCAAGGAG
AGGCTAAGCGAAGCACAAGGGAACGTATCGGAAGCTGAAAACGCTCATTTGCGAATGGAA
TTGCGAATGGCCGAAAGTGAAATGGCCCATCTCGATCCGTACACAAAGAATAACTGTTTA
CTTCGTGAACTGCATCAAGTTGATATGGAACTTCAACAGCTTCATATCAATCCGACAGTT
GAAGGA
>CRE14736 Crem_Contig63 + [1:14336]  ( 43488 - 48288 ) CRE14736 + 1:942  ( 1 - 942 ) N   4700.95
ATGAACGTGGGGAATGGAATCGCTCCCGTCAATCAGTCAATATCACAAGCCCAGTTACAA
CAGTTGCAGACGTTACATGGCATGGGTTTAAATCCAGCACAATTGGCGATGATTGGGATA
TCGTTGCAGTCCAATGGGATACAAGTACAGGCACAACCGACTACGGCAAATCAAGTAGTG
GTTTCATCAGCACAACAGGCGGTAAATGCGCAAGCAATGAACCATCCACCAGTGCCGCAG
CCTCAGCAACATCATCTAACGCAGGCTCAGGCTCAGGCCCATGCACAAGCTCAGGCACAA
GCAGTTCAGGCTCAGGCTCAAGCAGCCGCTCAAGCCCAAGCTCAGGCTCAAGCACAGGCT
GCTCAGGCTCAAGCTCAGGCTCAGGCTCAGGCACAAGCCCAAGCTCAGCAACTTCATGCA
CAACAACAACAACAGCAACAAGTCCAGCAACAACTGCAAGCAGCGCAACAACAGGCTCAA
CAACAACTTCAAGCTGCAGCAGCTCAGCAACAAGCACAACATCAAGCCCAGCAACAGGCT
CATCAACAGGCTCAACAACAAGCCCAACAGCAAGCCCAACAGCAAGCCCAACAACAGGCC
CAACAAGGACAAGTTGTAGTATCATCGGCCCAACAAGTTGCCGGACAGCAGCCAACCGGT
CAAAACGCTAACCAGTTACTGCAGCAGTTCCAAGCGTTGCAAGCTGCTCAAGCAGCACAA
CAAGCTGCTCAACAACACATCCAGCTTAGTCAACAGATACAGCAACGACAACTTGTGGAT
GCTATGGCAAATCCGCCCTGTCCGCCACCGCCACCTGGAATTCCATCAATGCCATGGCCT
ATCACACAGCCAGTCTGTCATGTACCATATTTTGATATGAATTTATATCGAAGCGTGAAC
ATCGAGGTAACGCCAAGCCACGATGCTTCTGGAATGGATTTACCGCTTGTTGATATTACT
ACATTAAGGTTTTTCTTCAATCTTGGAGTGCAACAATCTCGAAACCTGATAGCAGCCAGA
CAACATCTGAATCTACAACCTGGTCATCAAGCTCAACAACAGCAACAATCGAGTACGAGT
ATACAACCAGATAATCAAGGACAGAACGCCAATATTCTTGCATTAGTGAATCAGGCAAAC
GGGGGACAAGTTCCTAATCAGAATACTATTGAACAACTGAATCAACTTCTTGGACAACAC
AACATTTTACGACAAGCCCAACAACTTCAAGGACCTCAAGGACAACAAGCTCAGATCCAA
CAACAGATTCTACAACAACAGGTCAATCAGATCTTTGCCGCTCAAAGAAATCAACAACAA
CAGCAACAAATGCAGCAACAGATGCAACAACAAGCGAGCCAAAATGCACTTCAACAACAA
CTCAATGCACTTGCCGAGCAACAACGTCAACAACAACAACAACAGCAACAGCAACAACAA
CAGCAACATCAACAACAACAACAAGGTGTACAGAGTGCCCAAATTGCAGCCAACACCACT
GCATCAGCCGGTACGCCTAATTTGGAGCGCAAGATTCCAAATACAGAATTAGTGACTACT
ATTTCTTCCCAACCAATTGTGGGACTTGCCGTTACTCCAGGATTTCAAGTTTCAGCGCAA
GGCATGCCGCAATCAGCCACAACACCGGTCCCACCAGCAGTAACACCAAACGCTCAGCAA
CAACAATTCCAGAAACACATCGACGGACAAACTCTACTGCTCCAACAGGCTCTTCTTAAC
GCTAATAACTCTAGTCATAATGGAAATAAAGCCACTCTTCATGACATTCGTTTTCAAGCT
ATGGCCCACCAACAACAAGTTGCAGCATCTGGAGTCGGACAAGGACCATCAAGCCTGCAT
CCGTTCATTCGGCCAACCGAGGCGGTGAGACAGGCAAATGTCGTGAATGGTGGAAGTGAT
TCGAATGTCTCACCACGACCGATTCCATTGGATCCATCTCCACCGCGTGTCACCAGTGGA
GGCGCACCGACGTCATTGTCCGAACCTCCAAAGGAGCCACATATCAACATCGAGGACGAT
AAGCCAACAACAAGTGCTACCACCACTGCTACACACCCATTGAATCCTATCGGAATTGCC
AACCCACTGTCTGCTGCATCGGCGGCGGGGTTTCACAACTCAAAACCCAGCACAGCCGTG
TCGGGAAACGGAAATCCGGGGTCGAATGTTGCGACCCCTGTTCTTTCAATAATCCAAATG
TCGGAAGATCACTTCAATGATACCTTTCGCAAGTCCGAACAAAAAAGACAACAAGGACAA
CTCGTAACTGCTAATGGACAGGCTGGCACATCTCCAAGGATAGAAGGAGCAACAGATCCT
GCTGCTCCCGATGACAAACCACCAGCGTTGGCACCAATTTTGATGATGTCGTATTTGAAC
AATTGCATGAGCCACGCAAAAACTCAATTGACAGCGAATGGAGTTCAAGTTGGCATCGAT
GACAATGGCCAAGTTGTTGACTTTGCCGCGCGCCCAATTGATCCCATTTTCAAGGATGCC
CGTGAGGACATAAAATCAAAGGACGTCCGGACAATGGAGCACACCGTCAAACGACCGTAC
TCTGCGACGTCTTCTCAATCAAAGGGAATTCTTATCAAAAAAAGTCCATCGCCACCAGGA
ACGAGGCAGCCAGGTCAATCTTCACAGACACCATCTCCAATGCGACATACACCGAATCAC
ATTGGAATCGGGCGAACGATTGCTGAATCGGCACCACCAAAGATTGAATTGGAAAATGAT
CGATCACCGAGTGAAGATTTAGAAGATGATGGTGCAAAACGGTTACGGATAGCAACTGAT
GAAGAA
>CRE30901 Crem_Contig8 + [1:14336]  ( 1848511 - 1854153 ) CRE30901 + 1:1435  ( 1 - 1435 ) N   7318.95
ATGCGGAAGAAAGGACTGTGGGGGTTGTGTTTAGTCCTGTTCCAATTCGCTCTTGTCAAT
GCTTTCCTACCGAATGAAACATTCGATGAAACTCAGTATTATGCTCACAGATTTGACATC
CGAGAAGCTGGAAATGGAACTGAAACAACATATCTAATAGCAGCAGAATCTAGAGATGAT
GCCGTTGAGAAGTTCTCAATGTTATCTTCTAACTGTTCATTGCTCAGCGAAGTGGAAGAA
TACTCTTGTAAATTAGATGACAAATTCTGCAAATATCACAATTATCCCAACTATAAGACA
TACAAATTCCAACAAAACGCTTGTGAATGCAATGTGGATTCCTGTGATAGTGAAACTAAT
TCAACCAAAATGATTCTGTATCCGGGATGTTTTTGTGAACACAGAGAAGAGCAATGCGAT
TTCCGGACTGATAATTGCCCCCAATGGACGGAACAAAGCGATCATAAAGAATTGAAATTC
AAAATTTATCCAGCGAAAACTCTCAGCTATTTTCAAAAGTTCATCCAAGCGGGTTCAGCA
ACAGCTCTTCTTAACCGAAATAAGATTTCCATGATCAGCAGTTTTCCCTTCCGCCAGAGT
GGTTTTAATTGCTCCCTGAATTTCATGCATCACTTCACTTATCAATCGTCATCTTCTCGA
CTTGTTGTGAGAGTTTTGCTGAAAAATGGACAGAACAGAACACTTTATGAATACACACAC
AAACCAATAAAACCCCTCTGGGTGCACACGACAGTCGGAATTGGATCCTTCTCCGAACCT
TTTCGAGTATCAATCGACTGCGAAACAGGATCAACGAAAAAGAAAAAGACCAAACAGAAA
GATAAAGTGTTCGCCTGCGGGCTGGCCAACATACATTTTGAAGACTGTATGGATATTCGG
GACCCCATCGAGAAATGCTCTCGTGGTGATCAGTTCTTATGTTCGACACCTGTGAACACA
AAATGTTTGACTGATGCTCAATGTGATTTGAAATCAGATTGTGTTGACGGATCGGATGAA
ATGGAATGTGGATCCGTGACTGGAACTATGTGTAACTTCGACAGTTCTGATGGATTCTGT
GATGGATGGTTACAAACCACTAGAATAATTGGTCCTCAACAGATCAACGATCCGAATTCA
GCTACTCCACTGAACAAATTCGATGAAACTCTAAGTTATCTTCTGAGGAAAAGAATGCCT
TCACCTTCGACTCTTCGAGAAGCGAGAAGAGGATCTGGACAGATGCTTGTTTATGATTAT
GATTCGGTAGACATGTTGTCAAGGCGAATTTCTGTTCTACAATCACCTGTTTTTCCGAGA
ACAAATCCACTTGCCTACGATAAAAATAGTCATCTGTTCGAGACGTGCACACTTCGATTC
TTTGTTTGTTCCCGAACCTATCATAAAACTTGGGAAATCGCAATAATCTCAAAAGCTGGA
AATCCGTTTGACAGTGGAACCACGACACTTTATGAGGGGACGTACGATCCAACTCATCCT
GAAGACTCTGGATGCCGATGGGAGCGAGTTCTAATCAGGGTTCCCAGACAGAACGCTGGA
TTCCGGTTGGGTATTTTCGTGAACAACTTCCCGCGTAACGATTTCTTTGCTATCGATGAC
CTGTCATTCAGTCCAACCTGTTTTGAAAAATCTATCAACCAATCAACATGGGAAATCCCA
GACCTCACTGTTTCCACCTGCGGAACATCTGGATCTGATAAACCACTGAGTTGTGGAAGG
GATCGAGAACTAGATGGACAGACCGGTCATTTCTTGAAGGAGGATGGAAGTCAAGAATGG
ACAGTTCCAGTTGAAGGGTTTTATAGAATTGATGCATGTGGAGCAGGTGGAGGGTCAACA
AACATTGGAAACGGAGATCCGGGGGATTGTGTCACTCTTCAGGTAGTTCATTTAATGGAG
AACATTGCTCTTCGAATGATTGTAGGACAAGTTGGTGAGAGCGCATGCTTGACTGAACAA
GAAGAAGAATTTCGACCAGCTTCGTGCTCGAAGACAACTCACAAGGAGCGACGAAACAAC
GACGGAGGGGCAGGTGGAGGTGGAGCAACTTTAATTAAATTTGAATCCAACCAGTGGAAT
GTGGTGGTTGGTGGAGGTGCTGGAGCCTCGTGGACGAATTACGATGATGATGAAGATGAT
TTTGATAGTGTCGGATACGGTACATCTGTGGTTTCAAATGACTTCGACGAAAAATGCAAT
GTGACTTGTAAATCAATTTCTCACATCGAGTTTTCGGAGGTTAATCTGGAACGCTGTGAG
AATTCTAAAGACCAGCAGACAATTTTCGGTGGATTCGGAGGAGGAGGTAGTTCATGTGGA
ATGTTAGGTGGAAGTGGAGCAGGTTATCGAGCGGGAAATCCATTTGGAAAAGGAAGAGAA
CGAAGTGGAACAAGCAATGTGACAGACAACTTTTCAAAAGATGTGCTCTATTTTCAATCT
AATAAAGTGGAAGAGGGTTACATCAAGATCAGATTCTGTAGAAAACAATGCCCCAAACCA
TCCATATGTCGGTTTAGAAAAGATTACTATGATGAAGAATACTGTGGATGTCCGGATGGT
TCTAATTTCACAGATTCTGCAGACTCTTGTGCTTGCCCTTTGGCATGCCCAGAATCATCA
ACATGTCAATATAGAAACTTCACTTTCGAACCATTTTGTCTGTGCAATAATGGAAAGCTT
CTGGAAGACATGTCGATCGATTTATGTGAAATAGCGGAGTCTCGCCATTGGTCGTGGTAC
TTGATGTCAATTGTTGTTTTCGTAGCAGCATTTCTTTCTCCTTTCTTTGCTTACAACTGG
AAGAAATCGAGGCAGACATTGAAGAAACAAGAAGTAGCTATGAGAGATTTCATACCACCA
GAACCTACATATGATGACATTTATTTTGGTCAAACGACTAGGAAAGAAGCTCTGGACAGT
CTCGAAACGATTCCTAGAGATGCAATAACTAGAGGAAGAGTTCTCGGAAGAGGAAACTTT
GGAGAAGTGTATTATGGAGAGTATAATGGAAGCAAAGTGGCAGTCAAGATGATTTCGAGG
ACGTTCTCTGCTAGTCAATCTTCACAAGCTGACTTTTATAACGAGGCTCTGTGTATGGGA
ACTTTCCAAAATAACAATATAGTTCGTCTGATTGGAATTGACTTTGATTCACAACCGTTT
ATGATTGCAATCGAGTATATGGAAGGAGGAGATTTGTTGTCTTTTGTCAAAGATTCCCGT
CCAAATCAACATTCTCTGAATCCATTACACTTGGCAATGTCAGATCTTGTCAAACTTTGC
TATGATGTGGGAGCTGGTTGTCGATTCCTTGAATCTGTTGGCTATGTTCACAGAGATATT
GCTGCTAGAAATATATTACTTTCTACAAGAGGGATGAACAGAGTCGCTAAGATAGCAGAC
TTTGGAATGGCGAAGGCAATCAGCAATGGTTCCGAGTACTATCGAGTTCATGGAAGAGCA
ATGCTGCCTATCAAGTGGACACCGCCTGAATCATTTATCGATGGTGTCTTCACAACGAAA
TCTGACGTTTGGAGTTTTGGTATTCTCTGTTGGGAAGTGTTTTCTCTTGGAGTTGTCCCA
TATCCCAATCGGAGAAATGAAGAAGTTATGCTGATGTTGACAGAAGGTGGTCGTCTGGAA
TATCCGTATGGAATACCTACAAGAGTTTATCAAATGATGCGTGAATGTTGGAGAACATCT
GCTGACAGTCGACCGACATTCTCTTCGATCGTTGAGACAATTGAGGATATTCTGAAGGAT
CCTGCTTCCGTTGGAATGTCCTTCCCAATCCACCCAACTGTTCGTGCTAGTTTTGCTCAT
TCTCAATCAACGCCAGTCTCCGTGGAAACTCCGATGACAGCAATGACAGATGTCTCCTTG
AATAGCACGTTCACAGATGCATCTACTGTCAAAATGGCAACAGCTCAACAGGATATGCAG
GATAGAATCAATTTACACGAACTGATGTTAACACGTGAACAACCATACGATTCTGAAATG
ACTCCATGTATAATTAACACAATTCGCAAAGATCTTGCAAGAGTTCAATATGAAACTACG
TTGACTTCAGTTCCTCAACCAGAATATCTTTCTCCGAATAGTATCGACGAATCAGTTCAA
TTGATTCCAAGTAGTAATACGTTAACCGAACAAACTCCGCCCACTTCGTTGATTGATCTC
AATAGACTTGCAGTACAAAACACGGGTCCCGCATTGCATCGACCGGATTCCCTGAACTTC
AATGATCCCTACAGTAGTGTTCCGTTGCTTGAAATTCAAACTCGT
>CRE09511 Crem_Contig42 + [1:14336]  ( 359923 - 363488 ) CRE09511 + 1:263  ( 1 - 263 ) N   1266.68
ATGTCTTTCGTTGCTGTCTCCGTATCATTATCCACTATCGTTTGTTCGATTTACACTGTA
ATAATAAATGTATCTCTTCTTTATTGCACATTCATATCTAAATCATTGATAGAGTCGCTT
AATTTGGTGTTGTTCTATGTCAGGTTTGCTGTGGATGGTTTGGTCGCTGCAATGAGTTTC
CTTCTTTCGATGTTCACCTTCATTAAGTTTTTCGATCTCGACAGTTATCTGGTTCACTAT
CAATTTATAATATTATGTACTGGCTGGATAAATAACAATGTTATGAGTATTCGTGCAGTT
TTAGTCATTGTCATCACATTTGACCGAACATTTGCGGTATTTCTTCCGATTACTTACCAC
AAATCTCGACAAAACTTGTCAAATTCAGTAATTGTAGTTCTAGTTTCATGCTATCCAATT
GTATGTAATATTGTTCTGTGGATTATTTGTGATTACATTTATGAGTTTATACCCGGATGT
GTCACTTTTGGATGTCTTATGAACCAGTGTTATGTCAGATATGCAGTGAGTTTTGAACTG
GTGACTCATTCGATTATTGCTAATTATATTGCATTGATATACACTTTCATCATAATTGTA
TTTGACATTATTCCATCTACATTCATTGCAATGATTCCCCCAGAGACATTGAAAGAGTAT
GGATTACTGTACACTTGTTGCAGAATGTGTGGATACGCAATCGAGGGATTTCTAGTTCAG
AGAGCCTTGAAACGAAGAAAACGAGTGGTTTCAAATTTAAATAACTCAACGAGTCAACAA
GTCGCCAAA
>CRE19007 Crem_Contig3 - [1:26624]  ( 1844275 - 1841685 ) CRE19007 + 1:514  ( 1 - 514 ) N   1975.55
ATGGGTTTCCTTACTGTCTCAATGACAATTCTCGCTGCTGTTCTTTCATTCATTACACTC
ATGATTAACATTCGACTTCTGTACAGTATTTTCATATCGAAGAAATTGAAACGGTCAACC
AGTTTAACACTTTTTTATTTTAGATTTATGATTGATGTATCTCTCGGTTTATCAGGTTTA
TTTGAAATGTCAATTACATTCTGTCATTATATCTTCCCGGAAAACCTTGTCAATGCCCCA
TCCGTGTTAATTTTTCTCATCTCCTGGTCTACTATCAACATAGTGAACATCCGCGTTTTC
TTGAGTTTTATCATAACTCTTGATCGAATGTTTGCAGTGTTCTCACCCATTTTCTATTAC
AACTTTCGGCAGAAGGCTTCTAACTTCTTCCTGATTGCCCTCACTTTCAGCTGGTGTTCA
GTAGATAATTATGTGATTTGGGTATCCTGTGCATATGAGATATTTGTACCACCGCGTTGT
GTGACCCTCGCATGTATTGTAAATACGTGTTTTGTGACTTACGAATTGTATTATGAAATG
GTCAGTTAACTACTAAGTTTTGGAAAAAAATAAAATAATTGTTAACTTTCCCATATGCTA
ATTGGCTCTATCTCGTTGGCTCTTGCAATCAGACTATTCATATGGAATAACTGTAAAAAG
AAATCAAAAAAGAAAGACCTTGATAGAGCCAATCTTCTTGCTCTCATTGACACTATCATT
ATATTCGTTTTTGATGTTTTTCCAGCTTCACTCATTACAAGATTCCAGTTTTCAACTCTA
GACGTCGGGATTGGGATGACATTGGCTAAAATGAGCGGATTGACTATTGAAGGGTTTTGT
GATCTGTCGTTGAATCGAAAAAAATCTAAAAAATTACAAAAGTCGTCGAGTTTGACACTT
TTTTATTTGAGATTTGGTGTCGATGGTTTTGTAGGAGTAGGAACACTAACCATAATGTTC
ATATCTTTTCTGAAGTTGTTCAATGTGTTTGAAATAACATCTTCCTATCAGACGTTCGTA
TTTTTCATTGAATGGACAACTGTAAATCTTGCAAGTATTCGTGTTTTCCTTGTCGTCATC
ATCACTTTCGATAGAACTTTTGCCATTTTTTCGCCTATTTCATATCACAATTCTCGGACG
AAAATATCGAACACCTTGGTAATTTTCGCAGTGTTCTGTTATCCTATGTTGGATAACACA
GTTCTTTGGTTGATCTGTCGTTTCGATCTGAAATTTCCTGCTGGATGTGTTTCCTTTGGA
TGCCTTGCAAACGAATGCTTCTTTCATTATTCAATGAGTCACGAAATCGTAAACGGGCAT
GTTGAATCCTTGACATTAATTGCGAATCAACTTGTTCTTATTGATGCTTTCATTATATTT
TCATTCGACGTAGTTCCAATCACTCTTGTCGCAATTTTCCCAGATTTCCTTGGAGATATT
GGAGCTGTCTTGGCATTGAGTAAAGCAAGTGGTTATTCAATCGAAGGATGCCTAGTGTGG
CGAACTTTGAAACGGAAGAATACTGTTTTATCCGTATCAAAAGGGAGAACATCAATGCAA
AAAAGCAAGCAAGGGGAACTGATGGAC
>CRE19007 Crem_Contig3 - [1:26624]  ( 1834856 - 1832972 ) CRE19007 + 1:514  ( 1 - 514 ) N    454.89
ATGGCGACGATAGCTGTGGTTATCGCAATAATTGCTGCTGTATTTGCATTTATTACTTCA
ATTATCAATTGGGCTCTTCTTTACAAAATCTTTATATCAAAGAAACTGAGAAAATCATCC
AGTTTGACACTGTTCTATGTCAGATTTTTCGTCGACTTGTTTATGAGTTTTGGAAATATT
ATAATGCTTTTTATAGCGTTTATCAAGTTTTCTAGATTTCATGTCTTTGTGGATTCCCAT
TCCTTTTTCATTTTCCATATCGTCTGGCCTTTGGTGAATCTATTGAGCATACGTGCTTTT
CTTGTGACAATCATTACACTGGACCGAACATTCGCAGTTTTCTTTCCAGTATCATATCAC
AATTATCGACAAAAAATATCAAACATTCCAATTATTTTCTTGGCCTTAAGTTATTCTGGA
ATAGAAAACCTTATTTTTTGGGTGATTTGTAGCTACAAACTGAATGTTCCACCCGGTTGT
ATCACTATGGACTGCTTGGGAAACATGTGTTATTTGAGTTATTTTTTGGGATACGAAATG
>CRE19007 Crem_Contig3 - [1:26624]  ( 1856308 - 1849417 ) CRE19007 + 1:514  ( 1 - 514 ) N    251.97
ATGGACTTTGCTCTCCGTCTCCTCGCAACTCTTCCACATTCGGGGTCCGTCGTCCTTTCT
CCACTTTCCATTTCACTTGGATTAGCATTGGTGCATGCAGGAACACGTGGCTCAACAAGA
AAAGAGCTCGAGAAGGCACTGGTCGGCTCCGATGAATACGATGGGAGTGAGATTCAAGAG
CACTTTTCAAATGTCATGGATACGAACCATAGCGATCTTGTTTATGCTGATATCATAATT
GCGGGAGATTTTTTAAATTTAATTTTTTTTATTCCTCGAGTCCTACAAGTGTTGCCTGTT
GCTCGGCCGGATTTTCTTCCTTTCTTAGAGACTTCCATCCTTTTTGAAGGTATTTTTTTC
AGAGATCATACCAGGTTTCCGATTACGTCTGATTATGGGCAGCAGGATTATCAAATCTAC
CTTATTAGTCTTCCTTTCCAGCAATCCAAAAACCCAAACAGTTGGACGATCTACCATATG
ATACCGATTATATTTCGCCCGAAACATCGCCGTTTCGTCGATTTCAAATGTAGAGCAAAA
GAAGAAGGAGGACAATTATTACACTTCTCTGATCAAAAAACAATGCGACAACTTGATATG
CTTTTCGTTGCTGTATCCGTATCATTATGGACTATCGTTTGTTCGATTTACACTGTGATA
ATAAATGTATCTCTTCTTTATTGCACATTCATATCTAAATCATTGATAAAGTCGCCTAAT
TTGGTGTTGTTCTATGTCAGGTTTGCTGTGGATAGTTTGGTCGCTGCAACGAGTTTCGTT
CTTACGATGTTCAAATTCATTAAATTTTTCAATCTTGGCAGTTATTTAGTTCATTGTCAA
TTTATAATATTCTGTACTGCCTGTATAAATAACAGTGTTTTGAGTATTCGTGCAGTTTTA
GTCATTATCATCACTTTCGACCGAACATTGGCAGTATTTCTCCCGATTACTTACCGCAAA
TCTCGACAAAACATCTCAAATTCAGTAATTGTGGTTCTAGTTTTATGCTATCCCATTGTG
TGTAATATTGTTTTATGGATTATTTGTGATTACAGTTATGAGTTTGTACCCGGATGTGTC
TCTTCTGGATGTCTGATGAACCAGTGTTATGTTAGGTATACACTGAGTTTTGAAGTGGCT
AATTATATTGCGTTGATTGACGCTTTCATCATCATTGTATTTGATATTATTCCAACTACA
GCCATTGCAATGATTCCATCAAAAACATGGGAAGATTATGGGTCACCGTTCATTTGTCTC
AGAATGTGTGGATACGCAATCGAGGGATTTCTAGTCCGGAAGGCCTTGAAACGAAGAAAA
GGGATGGTTTCAAATTTTAATAACTCAACGAGTCGTGTAGTT
>CRE13043 Crem_Contig140 + [1:14336]  ( 115080 - 116065 ) CRE13043 + 1:289  ( 1 - 289 ) N   1535.94
ATGCCCGCAGCTAGCGTTATTGTGGTGGCATCTATCGCTTTTTTATCGGCTCAAACGTCT
TGTTTTCTGAATTTTTTCTTGTTGTACTCTATTTTTTTCAAGAAGAAGTCCCCGATAAAA
CCAGATTGGTCTCTCATATACTTCCGGTTTGGTGCAGATTCCGTTTACACACTATTCATT
GCCCTCAACATGCTCTATTACTTACTTCTTCAAATTTCTTCCGTTTTCAACTTCAAAAAC
TTCATATTCTATCTCCTCTGGCCTTCTCTAACTCTTGGAACTATTCGAGCTACCGTTGTC
TTTTTGATTACTTTGGATCGAGTTATTGCTGCTTACATTCCAGTTTTCTATCACAACTAT
CGCTCGAGGATACCCATTATTGTAGTCTTTACAACTATTATCTGCTATATCGTTTTTGAA
CAATACGTTCTTTTTGGTTTCTGTGGATATGAGATTGATGTTCCATTGACTTGTGACAAT
CTGAGGTGTGCTATCAGTCAATGTTATTATGAATACTGGTTATGGTATGAACAGATTATG
TACGTATTGATTGGAATTCTCACTATATCTTTGGTTTTCCGATTATTTGTTTGGAATTAT
TGTAATGGAGTTTCGACAAGTCACGTGGTTACAAGAGCTACACGAATTGCCCTGCTTGAG
TCAGTCATGATTTGTACATTCGATGCTTTTCCATCTTTTCTTCTGGCACATATCCCGAGT
GTCAATTTTCAAAGCGTTGGCCCAATTAGTGCTGCTTCTAAAAACACTGGATTTGTAATA
GAGGCAATTATCATTTGTAGATTGTTAATTTTCAAAAAAGAGTCTGTCCAACCGATGTGG
TCGACTAGTAGAATTTCTCCCAGCTCA
>CRE19004 Crem_Contig3 - [1:14336]  ( 1833604 - 1832535 ) CRE19004 + 1:278  ( 1 - 278 ) N   1478.90
ATGTACTGGGTGGTTATCAGTGTTTCTGTTATCTCAACTGTACTTGCATTCCTATCATTC
TACATTTATTTCAAGCTTCTTTCTGACTTGTTCATATCAAAGAAACTGAGAAAATCATCC
AGTTTGACACTGTTCTATGTCAGATTTTTCGTCGACTTGTTTATGAGTTTTGGAAGTAAG
AATCAAACGTTTCTGACTCATTTAGACAATAGTTTTTTTTCAGATATTATAATGCTTTTT
ATAGCGTTTATCAAGTTTTCTAGATTTCATGTCTTTGTGGATTCCCATTCCTTTTTCATT
TTCCATATCGTCTGGCCTTTGGTGAATCTATTGAGCATACGTGCTTTTCTTGTGACAATC
ATTACACTGGACCGAACATTCGCAGTTTTCTTTCCAGTATCATATCACAATTATCGACAA
AAAATATCAAACATTCCAATTATTTTCTTGGCCTTAAGTTATTCTGGAATAGAAAACCTT
ATTTTTTGGGTGATTTGTAGCTACAAACTGAATGTTCCACCCGGTTGTATCACTATGGAC
TGCTTGGGAAACATGTGTTATTTGAGTTATTTTTTGGGATACGAAATGGCTAATCGACTC
GCTCTAATAGACGCATTCATTATTTTCTCATTCGACGTGACACCGGCAGTGATTCTGTCA
AAGTTTGATACAGTACACTTTGAAGACGTCGGTCCGATATTCGCTTTCACGAAAATGGGT
GGATATGCATTGGAAGGATATCTCGTGATTCGAGCATTGAAATTGAAAAATGAACCGGAA
GTCAATAACGGAAAGTCACTGTCACTTGTCCAAGTGAAACCGAGCGGCGCGAGT
>CRE19004 Crem_Contig3 - [1:14336]  ( 1834856 - 1833779 ) CRE19004 + 1:278  ( 1 - 278 ) N    607.54
ATGGCGACGATAGCTGTGGTTATCGCAATAATTGCTGCTGTATTTGCATTTATTACTTCA
ATTATCAATTGGGCTCTTCTTTACAAAATCTTTATATCGAAATATATCAAGAAATCATCC
AGCTTAACATTATTCTACATAAGATTTGCACTCGATGGATTGTTAAGTTTCATAACTCTT
ATCGTACTTCTGTTCATGTTTTTTAACCTCTCACATTTCACGACTTTTTTGGATTCTTAT
CCAGTCATCTCTTTTTACGTCACTTGGCCTTCAGCAAACCTCATCAGCATGAGAGCTCTT
TTAGTTTTCATAATCACTGCTGACAGGACATTCGCAGTTTTTCTGCCAGTATTTCACCAC
AATAACCGGAACAAAGTTCCCATTTTCATTATCTTCATAATTCTAATCGGATACACCACT
TTCGAAAACTATCTACTCTGGATAGTTTGCGAGTTTGAACTTATTGTACCGACGGGATGC
ATTAATTTTTGGTGTTATATGAATCCGTGCTTTATTCAGTACTTTCTGACCTATGAATTG
GCAAATCGTCTTGTTCTCCTAGATGCTTTGATAACATTACTTTTCGATATTGTTCCAGCT
GTACTTATGACAAAACTACACACGGGAAAGTTGGAAGACATTGGTCCGGTAATAGCGTTG
AGTAAAATGAGTGGATATGCCTTGGAGGGGTATTTGGTGATTCGTGCTTTGGGAAGAATC
AACGGAACACAAGTGGGTGTCATAGGAAAATCGTTGTCAAGAGTGAAACCAAGTAATTCT
GCAATAGCGATTGAAATT
>CRE19004 Crem_Contig3 - [1:14336]  ( 1836575 - 1835341 ) CRE19004 + 1:278  ( 1 - 278 ) N    536.20
ATGCCGCTCATTGCTGTCATCGTATCAGTTTTATCTGTTGTTTTTGCAATTCTTACAGTT
TTTATCAATTTCGATCTAATTAATAAAATCTTCATATCAAAACAACTGAACAAGTCATCC
AGTTTGTCGCTTTTCTATGTTAGATTTGTTATAGATGGTCTTCTTGGAATTCAAAATGCA
ATCATTTCTATGTTTATTCTTATCATGTTTCTCAACTTTGATAATTTCCTTGCTCCCGTT
GTATTTCTATTTTATGTTTCTTGGTCCACGATGAATTTTTTTAACATGCGAGCCATTCTG
GTTATCGTCATTTCATTCGATCGAACTCTTGCTGTTTATTTTCCAATCACTTATCACAAC
TTTCGACGGAGACTACCCAATTCCTATCTTAGTTTTATTCCGCTGAGTTGGCCGATAGTC
AATAACATTGTTTTATGGATTATCTGTCAATTCGAAGTTAATATTCCATCAGGTTGTGTT
ATTTTCACATGTCAAATGAACAAATGTTACATTAACTACGCATTGAGTTTTGAAGTGGCA
AATTATCTTGCTCTCATCGACACATTCATCATAATAATATTTGATATTCTACCCGCGGGT
GTTACTGTCAAATTTCCCAACATCGCTGCAGAATTCGGGTCATTGATATTAGTGTGTAAA
ATGGGTGGATACGCTTTGGAAGGATATCTTGTCCGGAGAGCACTGAAAAGGACGAATGAT
ATTGCATCAGTGACAAATGGGAGATCTTCAGCGATGAAAACATCTCATCCGACTTCTCAT
CAACATCAGCATCAGAATCATCATGCTTGGCAA
>CRE19004 Crem_Contig3 - [1:14336]  ( 1844215 - 1842946 ) CRE19004 + 1:278  ( 1 - 278 ) N    390.68
ATGATTAACATTCGACTTCTGTACAGTATTTTCATATCGAAGAAATTGAAACGGTCAACC
AGTTTAACACTTTTTTATTTTAGATTTATGATTGATGTATCTCTCGGTTTATCAGGTTTA
TTTGAAATGTCAATTACATTCTGTCATTATATCTTCCCGGAAAACCTTGTCAATGCCCCA
TCCGTGTTAATTTTTCTCATCTCCTGGTCTACTATCAACATAGTGAACATCCGCGTTTTC
TTGAGTTTTATCATAACTCTTGATCGAATGTTTGCAGTGTTCTCACCCATTTTCTATTAC
AACTTTCGGCAGAAGGCTTCTAACTTCTTCCTGATTGCCCTCACTTTCAGCTGGTGTTCA
GTAGATAATTATGTGATTTGGGTATCCTGTGCATATGAGATATTTGTACCACCGCGTTGT
GTGACCCTCGCATGTATTGTAAATACGTGTTTTGTGACTTACGAATTGTATTATGAAATG
GCCAATCTTCTTGCTCTCATTGACACTATCATTATATTCGTTTTTGATGTTTTTCCAGCT
TCACTCATTACAAGATTCCAGTTTTCAACTCTAGACGTCGGGATTGGGATGACATTGGCT
AAAATGAGCGGATTGACTATTGAAGGGTTTTGTGATCTGTCGTTGAATCGAAAAAACCGT
AAATTTAATACTGTCAAAAAATCACTTCCGTCTTTAATTTACTTTGATCGCCACATTGTT
AGCTTTGAAGCT
>CRE19004 Crem_Contig3 - [1:14336]  ( 1842752 - 1841685 ) CRE19004 + 1:278  ( 1 - 278 ) N    581.63
ATGTCCACTATACCTATTTTTGTATGTCTGATAACTGTTTTATTTGCATTCATAAATGTT
GGAATAGATTTCGGACTGCTTTATTCTATTTTCATATCTAAAAAATTACAAAAGTCGTCG
AGTTTGACACTTTTTTATTTGAGATTTGGTGTCGATGGTTTTGTAGGAGTAGGAACACTA
ACCATAATGTTCATATCTTTTCTGAAGTTGTTCAATGTGTTTGAAATAACATCTTCCTAT
CAGACGTTCGTATTTTTCATTGAATGGACAACTGTAAATCTTGCAAGTATTCGTGTTTTC
CTTGTCGTCATCATCACTTTCGATAGAACTTTTGCCATTTTTTCGCCTATTTCATATCAC
AATTCTCGGACGAAAATATCGAACACCTTGGTAATTTTCGCAGTGTTCTGTTATCCTATG
TTGGATAACACAGTTCTTTGGTTGATCTGTCGTTTCGATCTGAAATTTCCTGCTGGATGT
GTTTCCTTTGGATGCCTTGCAAACGAATGCTTCTTTCATTATTCAATGAGTCACGAAATC
GCGAATCAACTTGTTCTTATTGATGCTTTCATTATATTTTCATTCGACGTAGTTCCAATC
ACTCTTGTCGCAATTTTCCCAGATTTCCTTGGAGATATTGGAGCTGTCTTGGCATTGAGT
AAAGCAAGTGGTTATTCAATCGAAGGATGCCTAGTGTGGCGAACTTTGAAACGGAAGAAT
ACTGTTTTATCCGTATCAAAAGGGAGAACATCAATGCAAAAAAGCAAGCAAGGGGAACTG
ATGGAC
>CRE08931 Crem_Contig2 + [1:14336]  ( 1446152 - 1447671 ) CRE08931 + 1:333  ( 1 - 333 ) N   1855.19
ATGGATCTAGTTTTCAAGCCTAAATTCGGACTAACCTTGCTCTATGGGGTAACTGGAATG
GTACTCTATACATGGGTCTGCTGGGCGGTCGTAAAAAATCGATATAACTTGAAAAGCTCG
TTCTATAAGATGTTCGTAGTAGGCTACGTCATGAACATGATGACTTACATCAACTCGTTT
ATAAGCCTTCGTGTTCCACAGAACACTAAAATCAATGATTCTTTTGCCTCGTTCTTCCTG
GAACATGACGCTCACCACCCGGAAACAAAGTTCCCACTCTACGTGTTCCATACCCTTCAC
TACCAATTCGCATACAGCCAGTACATCTACAATTGCTTGTTGTGTCTCAATAGATTCACT
GCGATTTTCAAACCTCTGACGAGTGAAATGTGGTGGAACAAGTGGTTTGTCCATCTGGCG
TTGGCCATGTTTCTCTCCCCTTTCCTATGCACTGTGTTCATTCTTGTCAATCGCTCATAC
TATCGGTATAACAGTACTGGAGACTACTTTTGTGTCGATTCCACTTTTGAGCGTTGGAAG
ATTTACGCAATTTTGACTCCGATTTTGTGTATCATTACAGCTGCGAATATTGTTTGCAAC
ACGTCGTCTTATCTGAAAATGAAGAAAATCAGGAGTGAAGGAATCAATGTAATAGACAAA
CATCTTCTACAAATGACATTCTGCGTATTCTTTATCGACATGTTCCTCACGATTCTCTCT
ATTTTCAATGCGATCATAACTATTTGGAATCCGTTCCCCGATAGTCCCTGGGTGGCCGAA
TGGGTCTTGCAACTCACTCCGTTTGCTAGTGATGTTCTCACACTTTCTCCTCCCATTCTT
CTTCTCTACTTCAGCAAAACGGTTCGCCGAAAGTGTGTCGAGATAATCCCATGTCTGCGG
AAGTATAGCAAACACCGATTCTTTGTCAATTCCAGAAGTGTGGCCTACGTTCTTCCGTTC
GAATATAACAGCCAAGAAGAATTGAATAATAATAATCAC
>CRE29783 Crem_Contig9 - [1:26624]  ( 1087900 - 1085581 ) CRE29783 + 1:664  ( 1 - 664 ) N   3478.14
ATGGAAGTAATATTTGAAGAAAGTGCAGCAGATTGCACAGCTGGTCATTTGAAAGCTATT
GACGGAACATTTGTGATTAAAGATGCGGTACTTCTGGAGTTTAAAATTAAAGGAGAAGTT
GCTGGCAAGATTAAAACACCTTGCGACGGAGTGGTTTCGTTTGGAAAAGGACTGAAGCCT
GGAGTGGCGTTGAGTAAGGGACAAGTTATCGCGACAATGTCCGAATGCCAACATGATATT
GTTATCAAGGATATGTGCGGAGATTGTGGAAAAGATCTGCGAGAGAAAGGAGGAAGAGCT
GGACAACGGAAAGAACAGGCGACGGCAAATGTTTCTATGATTCATCATGTACCAGAACTT
ATCGTATCTGATTCGCTCGCGAAGAAAATTGGTTCAGCTGATGAAACAAACTTGATCACT
ACAAGAAAATTAGTTCTTCTTGTTGATCTGGATCAAACAATTATTCACACTTCGGATAAA
CCAATGTCGGCGGACGCAGAAAAACACAAAGACATTACCAAATACAATCTGCACTCTCGA
GTCTATACCACCAAACTTCGTCCTCATACCACTGAATTTTTGAATAAAATGGCAGCAATG
TATGAGATGCACATTGTGACATACGGACAGAGACAGTATGCTCATCGAATCGCTCAGATC
TTGGATCCAGATGCTCGTCTATTCGGGCAACGAATTCTCTCCAGAGATGAGCTTTTCTCG
GCTCAACACAAGACAAGAAACTTGAAAGCATTGTTTCCATGTGGTGACAATCTCGTAGTG
ATTATCGACGATCGAGCTGATGTATGGCAATATTCTGAAGCGTTGATTCAAATCAAGCCT
TATCGATTCTTCAAAGAAGTCGGTGATATCAATGCACCGAAAGATTCAAAAGAGCAAATG
CCAGTTCAAATTGAAGACGATGCTCATGAGGATCGAGTTTTAGAAGAAATCGAAAGAGTT
TTGACGAATATTCATGACAAATATTATGAGAAACACGATTTGAAGGATGGTGATCAGGCT
TTGCTTGACGTGAAAGAAGTTATCAAAGAGGAACGACACAAAGTACTTGATGGATGTGTC
ATCGTTTTCTCTGGAATAGTACCAACTGGAGAAAAGCTGGAGAGAACCGACATATACCGT
CTTTGCGTGCAATTCGGAGCCACGATTGTTCCAGAAGTTGTGGAAGAAGTCACTCATGTC
GTCGGAGCCAGATATGGGACAACAAAAGTTCATCAAGCTCACCGTCTCGGAAAGAATGTT
GTCACTGTGCAATGGGTGTATGCTTGTGTCGAAAAGTGGATGAAAGCAGATGAAAAGCAA
TTCGAATTGACAAAAGAGAGCACTCCACCAGTTGGACGACCACTCGGATCGAAATATGTA
AATGATCTGTCGAATATGGATACGATTGGTAAGGCTGCTTTGGCTGATATGAATAATGAA
GTTGACGAAGCACTGTCGGATGAGGATGAAGATGAAGGTGATAATGACGACGATGAGGAT
GATGATGGGCCAGAAAATCGAGAAGATGATAAAGTTCAAAGACATAAGAGAGATAAAATT
GCAGATAAAGAGAAAATTTATCAAGAGGATGAAAAAGAGAAGAAGAGCGGAAGAAATGAG
GAACCAGAAAGCAGTGATGCGCAGGGGAAAGGCCAGAAGAGAAAGCATTGTCCGGAGATG
GATGACGGTGAAGAAGGGTCAGACTCAAAAGACGATGATGATGAGGCGCCAATGTCATAC
AAAGCTCTGCTGTCAAGATCGCGTAAAGAAGGAAGAATTGTACCAGAAAGCGATAAAGAT
GACGTTTTTGATGTGGATGATGAGAAGGGACACGTTGCTCCAACAAACATGGATGACGAC
GACGACGACGAAGACAATGAAGACGAGGATGTAGCAGAATCTGATGATGACGACGAATTC
GAGGATATGGCTGCTCTCATCGAGCGTCAAATCAGTGATGCGGCCGATGAGAAGGACGAC
AATCACATGGAG
>CRE07009 Crem_Contig174 - [1:9700]  ( 155429 - 151079 ) CRE07009 + 1:754  ( 1 - 754 ) N   3915.79
ATGCACTTTTTATTGAAAATTCGAGAGTTTTTTGTTTCTCAAAAAAAAAATAAAACTGAC
TTTTTGGCGTTGAAAAGCGGTATATCATGGTTTAAAGACCTTCTCCCAATATCAGAAAGA
GTGTCTATCAGCTGGCCAGTCACTGAACAATTCCTTGAGCACACAGTTGCTCCATTCATC
TCTTATTGGCCATCTGGAAGAATTGAAGATGTCTCTCTATCTGCTCAAGTTGTTGGAGTT
GACACAACATACGGATTCCCGAGAACTTGTGATCAGACACCTGCTGTCAGAATCTTCCCA
GTGGATATCTATGGATTGACACCAGAATCAGCTGAAAATAAGACGATTCATTTGAAAGCA
AAGTGCTTTGAAGCCACGATTACAGTGACCAAACACGTAGAGAGGTGTCCATGGTGTCCT
GATCCACGATTCCAAAGCGTTAGTGCACCGCCTCGATTGAAGGCCGGGATAGAATTTCGA
ATTCAGGGACGAGTTATCGCGACTATGTCCGAATGCCTACACGATGTTGTTTTCAAAGAT
ATGTGCGCAGATTGTGGAAAAGATCTTCGAGAGAAAGGAGGAAGAGCTGGACAATGGAAA
GAACAGGCGACGGCAAATGTTTCTATGATCCATCATGTACCAGAACTTATCGTATCTGAA
TCGCTCGCGAAGAAAATTGGTTCAGCTGATGAAACAAACTTGATTACTACCAGAAAATTG
GTTCTTCTTGTTGATCTGGATCAAACAATTATTCACACATCGGATAAACTAATGTCGGCG
GACGCAGAAAAACACAAAGACATTACCAAATACAATCTGCACTCTCGAGTCTACACCACA
AAACTTCGCCCTCATACCACTGAATTTTTGAATAAAATGTCAGCAATGTATGAGATGCAT
ATTGTGACATTCGGAGAGAGAAAGTATGCACTTCGAATCGCTAAGATTTTGGATCCAGAT
GCTCGTCTATTTGGGCAACGAATTCTCTCCAGAAATGAGCTTTCCTCGGCTCAACACAAG
ACAGAAAACAAAGCATTGTTCCCATGTGGTGACAACCTTGTAGTGATTATCGACGATCGA
GCTGATGTATGGCAATATTCTGAAGCGTTGATTCAAATCAAACCTTATCGATTCTTCAAA
GAAGTCGGTGACATCAATGCACCGAAACATTCGAAAGAGCAAATGCCAGTTCAAATTGAA
GACGATGCTCATGAGGATCGAGTTTTAGAAGAAATCGAAAGAGTTTTGACGAATATTCAT
AACAAATATTATGAGAAACACGACTTGAAAGATGCTGATCAAGCGTTGCTTGACGTGAAA
GAAGTGATCAAAGAGGAACGACACAAAGTACTTGATGGATGTGTCATTGTTTTCTCTGGA
ATAGTATCAGCTGGAGAGAAGCTGGAGAGGACCGAAATATACCATCTCTGCTTGCAATTC
GGCGCCACGATTGTTCCAGAAGTTGTGGAGGAAGTCACTCATGTCGTCGGAGCCAGATAT
GGAACAGAAAAAGTACATCAAGCTCATCGTCTCGGAAAGAATGTTGTCACTGTGCAATGG
GTGTATGCTTGTGTCGAAAAGTGGATGAAAGCAGATGAAAAACAATTCGAATTGACAAAA
AAAAGCACTCCACCAGTTGGACGACCACTCGGTTCGAAATATGTAAATAATCTGTCGAAT
ATGGATACGATTGGTGAGGCTGCTTTGGCTGATATGAATAATGAAGTTGACGAAGCACTG
TCGGATGAGGATGAAGATGAAGGTGATAATGACGACGATGAGGATGATGATGGGCCAGAA
AATCGAGAAGATGATAAAGTTCAAAGAGATAAGAGAGATAAAATTGCAGATAAAGAGAAA
ATTTATCAAGAAGATGAAAAAGAGAAGAAGAATGCGAGCGGAAGAAATGAGCAACCAGAA
AGCAGTGATGCGCAGGGAAAAGGCCAGAAGAGAAAGCATTGTCCGGAGATGGATGATGGT
GAAGAAGAGTCAGACTCAAAAGACGATGATGATGAGGCGCCAATGTCATACAAAGCTCTG
CTGTCAAGATCGCGTAAAGAAGGACGAATTGTTCCAGAAAGCGATAAAGATGAAAAACAA
TTCGAGTTGACAAAAGAAAGCACTCCACCAGTTGGACGACCACTCGGTTCAAAATATGTA
AATAATCTGTCGAATATGGATGAAGAATCCGAGGAAATGGCTGCACTCATCGAGCGTCAA
ATCGATGAGGCGGCCGATAAGAAGGACGACAATGACATGGAG
>CRE25611 Crem_Contig7 - [1:14336]  ( 2002913 - 1999043 ) CRE25611 + 1:733  ( 1 - 733 ) N   3819.51
ATGGATGATGCTCCAACCGCTGCCGCAGCTCCAGATCCTCAGAATCCATCAACGTCAAAT
GGAGTTGGACCGATGGCTCAACCATCAGCGGCAACGAAGTTCAGCCTCCTGACGAAGTTT
TTACGAAAGAAGAATCAAGTACACTCTTCGACAGCTCAAAACGCACAAAACGAGTTTATG
CAGAAGTACATGCCGAATGGCAATTCGAATGCAGCTCAATCAGATGCTCCACCACCTGCT
GGGGGTACTGTATCTGCCGATGGAACGTCTTCTATAGCAGCTCTTCTACCGAAAGAAAAT
ATTTTTCGTCGAGCGAAGAAATTTGTGACAGAATATACACAAGATCCATCGACGGATAAC
TTTTATTATTGGACGTGTATCGTAACATTTGCCTACATTTACAATCTTCTCTTCGTAATA
GCCCGACAAGTATTCAATGATTTATTAGGACCCTCTTCTCAATCTTTATGTCGATTCTAT
AATGGAAGCCTGAATAGTACAACTCAAATAGAATGTACATATGAAATGTTGAAGAATATG
AAAGAAATGCCAACGTATTCACAGTACCCAGACCTCGGATGGTCGAAATATTGGCATTAT
CGACTGATTTGGTTGTTTTTTGATATGTTGATGGACGGTGTATACCTAATTGACACATTT
CTGAATTGGAGAATGGGTTATATGGATCAAGGACTCGTAGTGAGAGAAGCTGAAAAAGTG
AAGAAAGTTTATTGGCAAAGTAAGCAGTGGAGAACCGATGGAGTCAGTTTGCTGCCACTT
GACTATATATTCGGATGGCCATTTCCCTATACAAGTTGGAAAGGATTTCCAGTTGTTCGA
TTGAATCGACTTGTCAGATACAAAAGAGTGAGAGACTGTTTGGAAAGAACTGAAACAAGA
AGTTCAATGCCAAATGCATTCCGAGTATTTATCGTCGTTTGGTACATTGTCATCATCATT
CACTGGAACGCTTGTCTCTATTTTTGGATTTCTGAATTCATTGGATTGGGGACCGATGCT
TGGGTGTATGGTCATTTGAATAAGCAGAGTTTGCCAGACGATATCTACGACACTCTTCTC
CGCCGATACGTCTACAGTTTCTACTGGTCTACTCTCATTCTGACAACTATTGGAGAGGTT
CCCAGTCCCGTTAGAAATATTGAATACGTTTTTGTCACTTTGGATTTGATGTGCGGTGTC
TTGATTTTCGCTACAATTGTCGGTAATGTCGGAAGTATGATTTCGAATATGAGTGCAGCA
AGAACGGAATTTCAAAACAAAATGGATGGAATCAAGCAGTATATGGAATTAAGAAAAGTC
AGCAAGCAGCTAGAAATCCGTGTCATCAAATGGTTTGATTATCTCTGGACAAACAAACAA
TCTCTGAGTGATCAACAAGTTCTGAAAGTGCTTCCAGACAAGTTACAAGCTGAAATTGCG
ATGCAAGTTCATTTTGAGACTTTGAGGAAAGTCAGAATTTTCCAGGATTGCGAGGCTGGA
CTCTTGGCAGAATTAGTGTTAAAACTACAACTTCAAGTGTTCTCTCCGGGAGATTTTATT
TGTAAAAAAGGAGATATCGGTCGAGAAATGTACATTGTGAAACGTGGAAGACTTCAAGTT
GTTGACGACGACGGAAAGAAAGTGTTCGTAACTCTACAAGAGGGATCCGTATTCGGAGAG
CTTAGTATTCTCAACATTGCTGGCAGTAAAAACGGAAATCGTCGAACTGCAAACGTGCGT
TCCGTCGGATACACGGATTTATTCGTGTTAAGCAAAACAGATTTATGGAATGCCTTGAGA
GAATATCCTGATGCTCGAAAACTTCTTTTAGCGAAAGGAAGAGAAATACTGAAGAAAGAT
AATCTGTTGGATGAGAACGCACCGGAAGAACAAAAGACAGTCGAAGAGATTGCTGATCAT
TTGAATAATGCGGTTCGGGTTTTACAGACAAGGATGGCAAGGCTGATTGTGGAGCATGCG
AGTACAGAGGGAAAACTTATGAAGAGAATTGAGCAACTCGAGAAGAATCTTAGCAAATAC
AAAGCGTTGGCAAAACGTCAAAAAAGTATGCACGGAATCTCGATTGACGGAGGAGACATG
TCATCAGAAGGTGTCGAAGAAAGAGTTCGTCCACCACGTCTTCGTCAAACGAAAACAATC
GATATACCCACGGGACTAGAAGGCGAATCGCTCCTCAAA
