# Supplementary material for: Expanding the view on the evolution of the nematode dauer signalling pathways: refinement through gene gain and pathway co-option
Source: BMC Genomics. 2016 Jun 27;17:476. doi: 10.1186/s12864-016-2770-7 (PMC4924289; doi:10.1186/s12864-016-2770-7)
Supplement: Additional file 5: — Gene models in fasta format. (TGZ 545 kb) [file 12864_2016_2770_MOESM5_ESM.tgz › c_sp5-PRJNA194557-WS246-sequences.fa]

>Csp5_scaffold_00676.g14307.t1 Csp5_scaffold_00676 + [1:14243]  ( 31558 - 33303 ) Csp5_scaffold_00676.g14307.t1 + 1:529  ( 1 - 529 ) N   2766.08
ATGACTTCTGTGGCGACAACCCCACAAACTCCGATCACAAGTGTCACTCACCATCTCATG
GAACAAGGATGGTATTGGGGAGATGCAGATAGAGCAACAGTATCACAAGCCCTCTCCGAT
CAGCCTGATGGATCCTTTGTTGTCAGAAATGCCAGCACTCCAGGAGATTTCACACTTTGC
GTAAGATACAACGGTCAAGTGAAACTTCTTCGAATAGCTGTGAAGGACGGAAAGTGTGGA
TTCAATACGGATTCATTGACTCATGATTCTGTAGTTAGGCTTATCGAATTCCACAGAAGC
ATCTCGCTCAATATCTTCAATGACAAACTAGACGTTCGTCTACTGTATCCTGTATCTGTC
CGACGTAACTCGCAAAACGGAAAACCTCTTCTCAAGAAGGGTCATCTTCAGCAGAGATTG
ATTCTTACAGCGAGAAATGATGCAGAATGGCGAGAACGTCTTGAAATGGAGCACCTGCGA
ACTGTTCACTTGTCATTCGAAAGAGGTGCAAAACTGTTTGATTCAGCTCATCAAGAGCAG
GAAAGAGCAGAAACTCTTCATCACGCTTTGAACCAATCCATCAGAGATAACGAGCTCAAA
CTAGAGAAGTTGCAAAGAGTTGTGGAAACTCAGACTGTAGTGGTGGAGGAATCTGCAAAA
TCTAGGTCGCATAGTGAAATGCTGAAGGGTGTCTTTGTAGATAATAAAGCGTTCGTTGAG
GAAAGTATGCGAAGAATCAAAGCTGAGTTGAAGTATTCGGTGGACAAAAGAAACGCTTTA
TCGGTTATCAGCAAAGAGATCAATGTGAAAAGAGTCAACATGAAGAATCGTCTCAGCAAA
CTTATGGAGCTCCGAAGTGCAGTCTATGATCAAATTGAACCTGCGTTAGCGACTAAAATG
GCGGCTGTTCTGGATTCTGGAGCAGAACTGATTGGTTGTGAGCCTACTAAAGTTACACAA
CTTCTAATCGATATTGAACTGAAATGGACGCCAGCTCAGTTCCTTATGTGCTGCTCGAAC
AAGGAGAACGCAGCCAATGCACTCATTCATGCAAGGTATAGAATTGCTCAACTTGATAAG
GCAGTTGGAGTGGAACGTCCACCGATGGATGGAGTCTTCTTGATTCGCCCGTCTTCTTCT
TATACAGACAAACTGGTGTTGAGTGTTCTTCATGGCGAACGCGTATCCCATTGTCTCATC
GAACAAAACGAGGAAGGTTGGGGATTCGAGCAAAGTAATGTCTACTTGACTACGATTGCC
GACTTTGTTCGCTACTACTCCAAAGTCAGTCTGGAGACTCATGCCGACGCTATCAGGACC
ACTCTTCGAATGCCTGCTTTCGATCCACCCTCCAAAGACACTTCGATTCCATTGAAAAAC
GGACCAGGACAGATTTGGACGAAGCTCCCGATATCTCTGGACTATATGAAGCAGGCGCTT
CTCACAGAGGACCCCACGAAACCCCCAGAGTCTCCAGAACCAAGACCGGATTCGTGGAAT
GCAGATTCTCCGGATAGTAGCAGATCAACTGAATCGCGACTCATTCGTCCTACAAGCTTC
CCTGAAACCATTCCAGAACAAGTCGAA
>Csp5_scaffold_00838.g15945.t1 Csp5_scaffold_00838 + [1:10064]  ( 26622 - 30515 ) Csp5_scaffold_00838.g15945.t1 + 1:1182  ( 1 - 1182 ) N   6272.33
ATGTCGATGTCACGAAGTTCCTCAACTGGGTTTCGAAATCGAACAGCTAGTCATGGATCG
CGAAGCATCACATCAACATCGAGTGATTCGCAAAGAAGCTCTGTCCAACAACGAAGGCCA
TCTCATTCTTCTAGCATCAATCACCCACAGCTGCAGACGATGCTTGATGAGTGGCAGATG
AGGGAACGACCATCACTAGAAACAGATAATGGAAAAGGGTCACTGCTTCTGGAGACAGAT
GGCGTTGCTGATTTACTAGTTCTGTCCTCAATTGGAGAAGTAATCACTGTCGTGTTCCCT
TGGTTTATGGCCAATGTTAAAACCAATTTTGATATGAAATTGTCTGAATTCAAACATCAA
CTATTCGAAGAAATTGCTCCGATGAAATGGGGAGCACACTCTACGAAACCACAAGATTAT
GTGTTCAGACAACAGAATAATTTTGGAGAAATCGAAGTGATATTCGACGATGATCTACCC
TTATCTGCCCTGGAACTCCATGGAACTTTTCCCATGCTGTATCTATTTGAACCGGATGGA
GCCAATCGTGATAAAGAAATGATGGGTGATATCAGTCACTGCCTGGGATATTCCCTTGAC
AAGTTGGAAGAAAGTATCGATGAGGAACTTCGACAGTTTCGTGCTTCTCTCTGGTCAAGA
ACCAAGAAGACTTGCTTGACACGTGGAGTTGAAGGAATACATCACTACGCTTTTCCAGAA
GACCAATACTTCTGTGCTTTTGAACAATGCCCCAAGGATTTGGAATCAAAAGCGAAGGCT
GCAAAATTAGACTATCAGTTATTCTGGACGAAGCGAAAAGCGGAAGCAAGCGATAACTGG
GAAAGAATGTTTAAAGTGAACATTGATTTCGACCCAGAACTCACTCCACAGACCCTTTTG
ATTCAGTTCCTTCAAGAGTTGCGTCGAATCAGTCTTTTTGATCCAGAAGATCCTTCTGAT
GAAGGTTGGTTACTGCAGTTGGCTGGAAGAGTTGTATTCGTGACGAATCCAGACGTGAAG
TTGACATCCTATGATGGAATCCGATCGGACTTGGAAAGCTACCGTTGTCCTGGTTTTGTT
GTTCGTCGCCAATCTCTAGTTCTCAAAGACTACGTTTGCCCAAAACCACTCTACGAGCCT
CATTATGTTCGAGATCACGAAAGAAAAATGGCACTGGATGTCTTGAGTGTTTCTATTGGA
AACGAGAGGAAGCCAACGAATAGTGATAAAGTTTGGACAGATTTCCGACCAACAGCTTCA
CTAGAGCAGATCACTCTCTGGGATCTCGACGCCAATCTGATGATTCGACCGGTGAATTTC
TCTGGACTTCCGTTCGCGAGCTCGGAAGACATTTGCATCGGCATGGATCTCAAGGTTTAC
GTTGGAACTCTCTCCTTGGCCACCCTCAGGATCCCCAAAGTTCCTACAACATTCAACGTT
TGGAGCCGAGACTACTTCACATTCGACTTTTACATGAAGGATATGCCACCATCTGCTATT
CTAGGTGTTCGAGTGTTTTACGTAAACTCGAGAAAGATCAAAGAAGAGGTTGAACTGGGA
TGGGCAAATATTTCATTGACCGATTGGCGAGATGAACTTCGTCAAGGGCAGATTAACCTG
AATCTATGGCCACCTGGACCAACATCAGATAGAAGCAGAATCGGAGATAATGGAGGTAAA
ATCGGTACTTCCACGGCTGTGACAATCGAAATCTCCAGCTATGGTAGAAGAGTAAAAATG
CCTAGTCTGGCTCAGTACCTTGATCTCGTGGAACATCGAAGTACTTGGGCTGAAACTGTG
AATATCGTTGGTGATGATTATGAGGAATGCATCAAGGATCCCGGATACAAGAGACTGCAG
GAATTGGTCAAGAAGCACGAGTCAGGGAATGTGTTGAATGAAGAAGAGCAACGACATGTT
TGGTCGTGGAGACGTTACATTCAGAAACAAGAACCTGATTTGTTGGTGGTTCTCTCGGAA
CTCAGAATCGTGTGGACCAATCGTGAAAACTTCTCGGAACTCTATGTGATGCTTGATAAA
TGGAAAGCTCCAAGTGTGGCAGCTGCATTGACACTTCTCGGAAAGAGATGTACAGATCGA
GTGATCAGAAAGTTTGCTGTGAAGAAGTTAAATGAGCAATTGAGTGCAATCACCTTCCAT
CTCTTCCTGTTACCATTGATCCAGGCGTTGAAGTACGAGCCACGTGCGTATTCAGAAGTC
GGAATGATGCTTTTGTCAAGAGCGCTCAGTGATTATCGTATTGGACATCGTCTATTCTGG
TTGCTTCGTTCGGAGATTTGCCGATTGAAGGACTGCGCAACGAACAACGAGGAATATCGA
CGTATCTCCCTTCTGATGGAAGCCTACCTTCGTGGAAACGAGGATCACATTAAGGTCATC
ATTCGACAAGTAGATATGGTCGATGAGCTCACTCGTATCAGTTCCGGAGTGAAGGGATTA
TCAAAGGAAGAAGCCACCGCGAAACTTCGTAACCAACTCAGGACCATCAGTCATAAAATG
GAGGGGATCGATTCTCCACTGGATCCTGTTTATAAACTCGGCGAAATGGAAATCGAGAAA
GCCAGCGTGCTAGGAAGCGCCAAACAGCCGTTATTCTTGGTCTGGAAAAATAAGAATCCG
AAGAGTGATCTTCATCTTCCATTCTGTGCAGTCATCTTCAAAAATGGCGATGATCTTCGA
CAGGATATGCTCGTTCTGCAAGTGCTTGAGGTAATGGACAACATCTGGAAAGCAGCTAAT
ATCGATTGTTGCCTGAGTCCTTACGGCGTTCTTCCAATGGGTGAAATGATTGGAATTATC
GAAGTGGTTCCGAGTTGCAAGACTATTTTCGAGATTCAGCAGAAAACTGGTCTAATAAAT
ACAGCTGCTCGGAGTATTGACTCACAGTTCATGAATAAGTGGATTCGAAAGCAGTGTGGA
TTAATTGATGACAAAAAGCGAGATAAGAAGGATGCGACTTTCGAGAGACCTGACACTGCA
CAAGCCACAAAGAAATATTTCGAGTGCGTCGATCGATTCCTATATTCCTGTGTTGGATAC
TCCGTTTCCACGTATATCATGGGTATCAAGGATCGTCACAGCGACAATCTGATGATTACA
ACGGACGGAAAATACTTCCACATTGATTTTGGCCACATTTTGGGACACGGAAAGACGAAG
CTCGGAATTCAGCGAGATCGTCAACCATTCATCCTCACCGAGCAATTCTTGACAATCATT
CGATCCGGAAAACCTGTCGATGGAAATTCGCACGAAATTCAGAAATTCAAAACTCTCTGC
CTTGAAGCCTACGAAGTGATGTGGAGCAATCGAGATCTTTTCGTATCACTTTTCACTTTG
ATGCTTGGAATGGAGCTGCCTGAATTGTCAACTAAAGCAGACTTGGATCATTTGAAGACA
ACACTCCATTGCAAAGGTGAATCAAAGGAAAAGGCTCGCAAGTTCTTTGCTGGAATCTAC
GAAGAAGCCTTCAACGGATCATGGTCTACTAAAACCAACTGGCTCTTCCATGCCGTTAAG
CATCAT
>Csp5_scaffold_00137.g5342.t1 Csp5_scaffold_00137 + [1:13312]  ( 55 - 4907 ) Csp5_scaffold_00137.g5342.t1 + 1:625  ( 1 - 625 ) N   2660.08
ATGAGCAAGAAGCGTTATCTAACTGGCAAAGTGCTCCAAGATCGTGAAGACAAGATGTCG
ATGACAAGTCTCTCGTCGAAGTCACGACGTGCCGAAGACGTCGTGATTGAAGGATGGCTA
CACAAGAAGGGAGAGCACATTCGGAATTGGCGGCCCAGGTATTTTATGTTATTCCACGAC
GGTGCTCTTCTTGGATATCGAACGAAACCAAAAGGAGCTCCTCTACCCGAGCCACTGAAC
GACTTCATGATCAAGGATTCCGCTACCATGTCGTTCGATAAACCCCGTCCGAATATGTTC
ATGGTACGATGTCTGCAATGGACAACAGTTATCGAGCGAACATTCTATGCTGAATCAGCA
GAACTTCGTCAGAGGTGGATCGAGGCGATTGAGGCGATTTCGAAGAAGTATAAAAATGCT
GGGAACTCGAATGCTCCTGAAGAACTGATGGATACGAACCCTCCTCCGAGAATCGACGAG
GACGGGGAGTTCGCCGGAGCTGCACATGCGATCATGGGACAACCATCGGCTCCACATGGA
GATCATTCCGGGATTGATTTCAAAGCGTCGATGATAAGTATTGCCGATACGAGTGAAGCT
GCTAAGAGAGATAAAATTACCATGGAGGATTTCGACTTCCTCAAAGTTCTTGGCAAGGGA
ACATTTGGAAAAGTTATCTTGTGCAAAGAGAAACGTGCGCAGAAACTGTATGCAATCAAG
ATCCTCAAGAAGGAGGTGATCATCGCTCGCGAGGAAGTCGCCCACACATTGACCGAGAAC
CGCGTTCTTCAACGATGCAAGCATCCATTCCTCACGGAGCTGAAGTACTCGTTCCAAACA
AACGACCGTCTCTGTTTTGTAATGGAGTTTGCTATCGGAGGTGATCTCTACTACCACCTG
AATAAGGAAGTACAGACGCACAAAGAGGGTTTCCCGGAGTCTCGTGCTCGTTTCTACGGT
GCTGAGATCGTGCTTGCACTTGGGTACCTTCATGCTAACAATATTGTCTATCGCGATCTC
AAGCTTGAAAACTTGCTTCTCGACAAGGATGGTCATATCAAGATTGCCGACTTCGGATTG
TGCAAGGAAGAGATCAGTTTTGGAGACAAAACTAGCACCTTCTGTGGAACGCCGGAATAT
CTTGCTCCAGAGGTTCTGGAGGATAATGATTATGGGCGATGTGTTGATTGGTGGGGAGTG
GGAGTTGTGATGTACGAGATGATGTGTGGACGGCTACCGTTCTACTCCAAGGATCACAAC
AAACTCTTCGAGCTCATCATGGCCGGAGATCTCAGGTTCCCCAGCAAGCTGAGTCAAGAG
GCGAAGACACTGCTCCAAGGACTTCTGGTCAAAGATCCAGCTCAGAGAACGGGAGGAGGA
CCTGAAGACGCTCTGGAGATTTGCAGAGCTGAATTCTTCCGTTCTGTCGACTGGGAGGCA
ATGTATCGAAAGGAAATCGAGCCGCCATACAAACCGAACGTCCGATCAGAGACAGATACA
AGCTACTTCGACAATGAGTTCACTTCCCAACCTGTGCAACTGACGCCTCCACACAGAAGT
GGCACTCTTCCAACAGTCGACGAGCAGGAGGAGATGCAATCCAACTTCACGCAGTTCTCG
TTTCACAACGTCATGGGAAGCGTCAATCGAATCTATGAGGCGAGCGAGGATGACGAGATG
AATGGA
>Csp5_scaffold_01402.g20698.t1 Csp5_scaffold_01402 - [1:13312]  ( 6000 - 4595 ) Csp5_scaffold_01402.g20698.t1 + 1:191  ( 1 - 191 ) N   1108.33
ATGTCAAACGGTAACGGGAACAGTGCACATGATCTACACGACAATCATCATGATCCTGAT
TTCAAGTTGGAGTACGGAGATTTACCACTCGGCGATCTCTATGCTGACGATAAAATGAAA
CGAATGGTAGTGGATTTGCAAAGGCACTGGTTAACAGAATATCATAATTCTCGGCAGAAA
CTTCTTGAGGATATCACAAAAGTGCTTCACGAGGACTTCCGCAATGACAGCGATAAAATC
CGTCAGGACTTGATGTTGCAATTCAAACAAGAGTTGGATGCGACGAAAACAGATATGGAG
CAAAAACACGCTGATATTCTGCGACAAGAAGTTGAAAAATTGCAAGACAGACAAAAGAAA
GAGTTAGCAGCAGCCAAGAAGAAGCAGTGGTGCTGGAACTGTGATAAAGAGGCAATGTAC
CACTGCTGCTGGAACACTGCATACTGTAGTGTGGAGTGTCAACAGTCCCATTGGCAGACT
CATCGTAAATTCTGTCGCCGAAAGAAGGCTAATGCAAGCGCTCAAGCTCGTGCCAACGCC
AACATCAACAGTTCAGATGCAATGGATGGGCAG
>Csp5_scaffold_00223.g7411.t2 Csp5_scaffold_00223 + [1:13312]  ( 2732 - 7675 ) Csp5_scaffold_00223.g7411.t2 + 1:644  ( 1 - 644 ) N   3185.84
ATGTCGCTATGGGTGACAGCTCTTGAGAAGCAGCCGTATTCTTCCCTTCAAACTAGACAG
ATTGACCCGGTGATTTCTGAGGGAAGAGCCGGAAAAAATGAGGATACATCACTTCCTGTT
CTGGGAGTTTCGTCATTCGATCACAATCTTCAAAATCGGACGAACCAATTCATAAAGAAC
AGGCTGATCCCTGCACTCAAGGAAAACGGAGTCCGGAACATCAAATTCAATCTCCTGAAA
CTTTGTGTCTGCTCACCTGATATTGGATGCAGAGCCAGAACCCGTGGATGGATGGCTACA
TTTGGTGACGGTCTCACTTCAGAGGAAAGAGAACTTTATGCGAACACTTGCTATACGGAT
GGGTCCTGCTACCAAAATTCCCATAACGATGAGGTGGTCACGGATTATGGATGCATTGAC
AAGAGTAGAAACGAGAACGCCCTTTTTCACGATTCTAGTTCTAAGTTATGCCAGAATGTC
ACAATCGGCCAACATAGAAGTGCATGGGTCTGTTGCCAAGACTATCACTTCTGTGCCAAC
TCCACCGAACTTGTAGCTGATCAACATATCATTGAATCAAGAAACTATTGGATCATCGTT
ATGGCCGTGATTGGAATTTCCCTTCTCGTCCTGATATTTGTAGTCATGAAGAACACTACT
GCTATTGAAANGGAAGAGCAAAGAATGAAATGTTTGCACGGTCTTTCTGATGAGTCTGAT
CAGCAGAGACTTGTTGATTCCGACTATGAGCCAACTCCCTCTGAAATGCCAATGACGGAA
AAACCAAGATCTGAACAAGTGAACACTATGTCTACTATGGTGTCAGAGTCACCATTGGAA
AAGACCATTGCGGATAAAACCATCCTTGGAGAGGCTATCGGAGACGGGCGATTTGGGAAA
GTATTTGTTGGTCTTTATGATGGAGATCGAGTGGCTATAAAAACGATGAACTCCTCGGAC
GAAACATCGTTTGCAAGGGAAGTTGCTGTTCTGAAAGAATCGCGGTACGCGCATGCAAAC
ATTCTCAACTACATCGGAGCTACACGGAAGGTCAATCCAATTGGCTTCGATAACTGGCTC
ATCACCGCATATCACAGAAAAGGCTCCCTCTACCAATACCTGTTGGAAAACGTTATCGAC
TTCACAACGTTTCTCATGATGACAAGATCGATCGTTAACGGCTTGCATTTTCTCCATTCG
GAAACTGTGCCAGGCACTCCAAGTGACATCAAGCCGAAAATGGCCCATCGCGATATTAAG
AGCCGGAATATTTTGGTCAAGGACGATAATACCTGCTGCATCGCAGATTTCGGTTTGGCC
ATCGTATCTCCACCACGAGGAGAGAACCTACCAGAATCCATCACAAAATCTTCCAAATGT
GGGACGATTAGATACCTGGCTCCGGAAATTTTGAATGAGTCTATTGTGATCGACGCTTTT
GAAAGCTACATGGCTACCGACATTTACGCGTTTTCTCTGGTGATGTGGGAGACGTTGGCT
CGATGCAACCATCGGAATGTCGTAGCGAAGGAATCTGCAGAAGCTGTCCCATACATCGAA
TGGACTGGGAGAGATCCAAATGAAAAGACAATGAAAGGGCTGGTTTGTGAGGAAAAACTA
AGACCAACGTTTAGTGAATCGTGGAGAAAGGAGACGGATTTCGGACCCGTTCTGGAAGTC
ATGTCTGCTTGTTGGAATGGACACCCAGGTGCTCGATACACATCTTCACAGCTCGCGCAA
AAGATGAAGACTATTGAAGAGGACTACAAGGCTACAATTGATTCCGGTTTCCGAGAGAAA
CTGATAAAAGAACGAGCGGAAGAGGCAGAATGGAGAAGACGGCGTGCGGAGGAAGATGCC
AAATTGCCGAAGAAAGATCCAGCACAATCGACATATCGACAAGATGCAATCAAATTGGAC
TTCTGTGCCCCG
>Csp5_scaffold_00531.g12514.t1 Csp5_scaffold_00531 + [1:14336]  ( 17677 - 23240 ) Csp5_scaffold_00531.g12514.t1 + 1:1207  ( 1 - 1207 ) N   5846.38
ATGCTGCTCAAATCAGTGCTCAGATCTACAAGTCTACTGTGCTTCTTCTCTCGTCCATCA
ATCTGTCATTTCAAAGTGTCGCTCTATTCGCAGGTCCCACTTTCTGGCCCTCTCAATGAC
GGCATTTTATACATCTACTTCTACATTCTCATCTCAATTCTGGAAAAGTCGCCGAAGGCG
GCAGCTACCGATATTCCAATTTCGTTATTCATCGATTCCTCAATCAAAAATGCAGATGAG
ATTTTCAACCAGGCAAAGGCGGAAGTTCTTCAATTCTCTCCAAATGTAACATTTGAAAAT
GTAGTATATAGAAGTCAAGAATGCGGGAATCTAGAATCAGATGCAAAGGACATATTTTCT
TATTTTCAAAATTATCACAGCAAAAACTATCGAATTACAATGGGACCGACTTGTTCAGCC
AGTAAGTTCCCAAAATTTTGGATTGAATTGAATGGTTTTTCAAGATTTCTTCGTTTCGCC
AATATTACTGCCGAAATTCAAACACTTCAGATTAATATTCTCAAAGGATATCCGTACTTT
CATCCAACTATGATTGACATGATAACGAGATCTCCACAAAATTTGGCTGAAAATGTAGCT
TCCGTACTGAAAGGATTCGAATGGGCTCAAGTCGGAGTTGCGGTTTGTGAAGAGTGTTAT
GCAGATGATCAACTTGCAAGTGAAAACTATTTTCCATTCATACAAGACTTGCTTTTGGAA
AGTAAAATTAATTTGAAGGAAGTGCTAAAATTGAGAAAAGGAGAGAGCAGTCAGAACATT
TCCGAGAAGATTACTATATTTGAGCCGTCGGCAAGAGTAATCCTCTTATTTCTTGGAAAC
ACTTTGGATGATTACACTTCATACATGGAAGCAATGAGTTTGAATAACTACACTACAGAG
GAGTACACTCCTATTATTGTTATTTCGAAGAATTCAATGGAGCTGGCTTATCCCTGGCTC
AGTAACTCTTCCCTGCTCGAGTTGTTCCATAAGACCATCATAATTCACAACAACTGTTAT
GATCAGTCGAAAATATCATCGTTCCTTTCAAAATACACATTTTCTTCTCTGGACGAAACA
ATAGTCTCTCTTCAAATGTACGAAGGGTACCATCTTCTGGGATACTATTTGTACAACGCC
CAGATTAACACAACACTTTTCAATTATGTTGCACCGGAGAAAGCTATAGCGAATATGACA
ATTCAAGGACCTTTCGGTCCGATTTATATAAATAATAATGGACAGAGGGTCGCAGGATAT
GATGTCCTTATGGTGAACAAGACCCGACCTGATACAAAATACACGGCGAGCCTCGGAATA
GTATCCATAAATAAGAGATGCTCTCGTACTTCATGTCTCCAATTCATTTACAACTCATCC
ATCTCCTCATATGAACCACCGAAAGATGTGCCGTTATGTGGTTTCCATGGAGAGATTTGC
GATCAGACTGGTGTCATCTACGCTATTGTGGTTGTTGGATTGGTCGTGGCGATATTTGTT
GTATTCTATGTCTCTCTTCGAAATATGATCTCGAGCGGTCGAGGTAGGAATATTAGTAAC
CCATGGCTTATCCCATATCCAGAAATTAAGTTCATAGACCTGACGAGCACGGCGGCGAGT
CATCAAATGTCAATGCAGAGTTTAAAACAGAAAATGGCTGAACGTGAAGAGATGAAATTG
AGTGCTCGTAGTAGATTGATTGCTACTGTCGATCAAACATATGTCCTAGTTGATAGATAT
GTAGTTCGAGATAAAATTCGATACGAGAAGTATGAAATCAACTTGCTGTATCAGATGAAA
AGTCAATTACAACATGACAATCTGAATGCTTTTGTAGGTCTTTCTCTTGACAGAAATTCT
CATATTCATGTCATTTGGACGCAGTGTTTTCGAGGAAGTTTACATGATCATATCTTCACA
AAAGGAAAGAAACGAGAAACGGATACCAATTTTGAAGGAGCATTTCTTCGTGATATTCTG
AAAGGATTAGATTATATACATGCAAGTCAATTGGAATATCATGGAAATCTTACACTTCAC
AATTGTCTTTTGGATTCTCATTGGATTGTCAAACTCAGCGGTTTTGGAGTGAATCGTCTT
GTTGTCAAATGGAAAGCCGGTGGACAGATATTCACAGATGATCACACACCAGTCATTAAA
TCAGATGAGCTCCACTATTTCGATCCGGCATTGAAAGCGATTTGGAAATCAATGACAGGA
TCGAAGCACGATAGGCATCTTGTCAGTAATCAATTTGGAAGAAAGTGTGATATGTACTCA
TTCGGTGTCATTTTATATGAGATTTATTGCCAAAAGAGATTGGTGCCATATTTCGAGGAT
AAAACAGGAAATGAAGATGAAAGTGTTTTAATTGATGAGGACAACGATTTACAGGCGAGC
AAATATCCGCTTCCACTCAGTATTGAGGTTTACATGCATAATGATCTCAGAAAAATGCTT
GAGAACTGTTTTGGCCAAAATAGACCTGACGTGAAATTGGCAAGAAAGATTATAGACACC
GTACTGAAAATGCAAGGATCTCTTGTCGATTTGATGATCAAAAATTTGACGACATATACG
GAAGGATTGACTGAAACAGTGCGAATTCGAACAGATCAATTGGAACAAGAGATGAACAAG
AATGATTCATTATTGGCTGAATTACTTCCAAAATCAATAGCTGAAAGTGTAAAAAAGGGA
CATCGACCGAGTACAAAAACCTATAAACATGCATCCATTCTCTATTCTGATATTGTTGGA
TTCACCTCTTTGTGTTCGGAAAGTGAGCCGTTGGAAGTTGTTAATTTGTTATCTGGAATG
TATGAGAGATTTGACAAAATAATTAGTGATCATGGAGGTTACAAGATGGAGACCATTGGA
GACGCTTATTGTGTTGCTGGAGGATTACCAATTGAGAGAGGAATGGATCACATAAAGAGT
ATTTGTTTGATTGCATTGCATCAAAGAGATTGTCTTCATCATTTTGAAATTCCTCATCGT
CCGGGAAAATTCTTAAACTGTCGATGGGGATTCAATTCTGGAGCGGTGTTTTCTGGTATA
ATCGGACAGAGGGCTCCACGATATGCGTGCTTCGGAGAGGCTGTCATGTTGGCATCGAAG
ATGGAAAGTAGTGGAAAAGAAGATAGAATACAGATGACACTGTTCAGTAAACAACTTCTT
GAAGATTATTTTCCATATTTTAGATGCAGTTATAGAGGTGGTATAACAGTTGAACCTTTT
GGTCATTTGTTAACGTACTGGCTTGAGGGAGGTGACGAAGGAGATAACACGACTCGAGTA
GCAGAATTCAGTGAATCAAGCAATGAAAATTTGAAAGGATTAATATTGATAGAAAATCAA
CCAACGCTGTCAATTTCATCCGCTTCAAGTGTGGCACCAAAAGACAGAATGACGATGGCA
AAAGAAAAAGTGAAGGCTGAAAAGAAACAAGAAGAGGAACGATTACAAAGACAACTGACT
CTTCATGAAGTATTAGTAGAAGATGAAGAAGAAGTTTCTATGAATATAGTCTTGAGGGAC
GATGATGAAAGACGAAACTCTATTGGTAGCGTTTTAACTGTGTATGTTGATGACGAAGAA
GAAGTAGGAAGGACCATTGGTCACGGAAGACTGGACAGTCAGGCATCAACTATTCCTGAA
GAC
>s2877 Csp5_scaffold_00063 - [1:32487]  ( 115042 - 94554 ) s2877 + 1:755  ( 1 - 755 ) N   3791.52
ATGGGCACAAATGGAGGAGTCACTAAGGCCGAGTCGATGGAAATTGAGACTAATGAGAAT
CCAGAGAAGGTGGACGAGCCCATACAAAGACGAAAACGTGTGACTCGCAGACGCCACAGG
AGGATACACAGCAAAAATAACTGTTTGACACCACCAAACAGTGATGACGACCCTCAGATG
AACACCCCTGATGATCCTGTCATCCACAGTCCTCCTTCTATTGGCGCAGCACCTGGAATG
AATGGATATCATGGATCTGGGGTAAAACTGGAGGAAGGAACTGGGACTTGTGGCTCGCCG
GATGATGGTAACATGGACTCTTCTGAAGAGAGTCGTCGCCGGCAAAAAACCTGCCGAGTA
TGTGGCGATCATGCGACGGGCTACAACTTCAATGTAATAACTTGTGAATCTTGTAAAGCT
TTTTTCAGAAGAAATGCTTTACGCCCAAAGGAATTTAAATGCCCTTATTCTGAAGACTGT
GAAATAAATTCCGTGAGTCGGCGGTTTTGTCAAAAATGCCGGCTACGAAAATGTTTTACC
GTTGGAATGAAGAAGGAATGGATTTTGAATGAAGAACAACTCCGGCGGAGGAAGAACTCT
CGTTTGAATAACAACGGCACCTCGAACAAACGAGCCCAGCCAGGTCACCCACTGTCTCCA
CAAGGCCTACCTCAACAACCACATCAATCACCGGTCCCTCACCCAGGAGTCGCCGTTTAT
CAACAACCGCCACGTCCTCTTACTATTAACCCAATGGACAGCCAAATGATGCACCATATG
CAGACCAGACCAAACGTCATGCCACAGCTCATCAGCCCACCAGGAGCTCAACCATACCCA
TTGACTTCTCCAGTCGGCTCCAGTGCCTCTGATTCTCCACCGAACAGAAGTTTGACGATG
ATGCACAACGGCGAGAAAAGTCCAGACGGTTACGATCCAAACATGATGGCTCATCGAATC
TCGCAGACATCTCTCAATCCAAGAGCTAAGGTTCAGGAGAACGGACAGGTTGTCCTCTCT
GCTGAAGAGTACAAGAGCCTTCTTGCCCGTATTCCATCCAACCAAGCACCAGGACTCTTG
AACGAGGAAGAGCCAATCAACAAGCGCGCTGCTTACAACTGCAACGGTCACCCAATGCCA
TCGGAGCACACACCACCATACAGCGCTCCGATGAGCGATATGAGCTTGTCTCGTAATAAT
TCCACCTCATCGGGTATGCAACCTCTGAACCACGTTAACGGAACGCATTCCAACGTGCGT
GAGATTCCAGGAAGCAGTGTTCCAACTCAATCTCACTTTGATATCGCTTCGTTCGGAATG
GGAATTGTCACCGCCACCGGAGGAGGAGAAGCCGCTGAAGAGATGTATCGCAAGATGACC
AACTTCTACGATCACTGCATTCAATCTGCTCTCGACAGCCCGGAAAATCAGGAACCCAAG
TTGATTGAGAACAAGCCAGAATACATGACTCCAAATCAGAACTTCCAATACCATGCTGAT
CCATACCAAGTGCAGCCACCACCAGTCGAGCGTAATATCAACTACCAGCTGAATGCTGCT
GAGCTCAAGGCTTTGGATAATGTTCGTGAGGCTTTCTTCGGAATGGATGACCCAATGGAG
CAAGGACGTCAATTGCAATCTTTCCTCAAGACCAACAAGTCCCCAGCTGACATCATGAAC
ATCATGGATGTCACAATGAGACGTTTCGTGAAGGTTGCTAAGGGAGTCCCAGCTTTCCGT
GAGGTGTCGCAAGAGGGAAAGTTCTGTCTTCTCAAAGGAGGAATGATTGAGATGCTCACT
GTCCGAGGAGTAACCCGCTACGATCCAATGACCAACTCGTTCAAGACCCCAACTATCAAG
GGACAAAATGTATCTGTCAACGTCGATGATATGTTCGCTAAGCTTAATTCAAATGCGCAG
GCGCAGAAAGCAAAATGCTTAGAGTTCTTTGGTTTCTTCGACGAGGAAATCAAGAAGAAT
GAACTTGCCGTTTATCTAGTAATGTTGGCTGTTCTCTTCTCTGTCCGTATCGAATTGAAT
GAGAATGACGTTCGCATCGTTTCCGACCAACACAATCATTTCATGAGTCTTCTCAACAGA
TATTTGGAATCTTTGTACGGAGAGCAGGCTCGCCGTATCTTCGAACGTCTTCCAAAGGCT
TTGGGAATGCTCAATGATATTGCTCGCAACGCTGGACTGTTGTTCATGGGAACCGTACGT
ACCGGAGAAGCTGAGGAGCTTCCAGGAGAATTTTTCCAAATCAAG
>s2768 Csp5_scaffold_00056 - [1:26624]  ( 104202 - 102757 ) s2768 + 1:285  ( 1 - 285 ) N   1467.88
TTCAAATGTTCAATCTTTTCAGACCCCACCTACCATACACCCGTCAATTTTGGTCAACGG
ATGTATGATGTCGATAGAGTGTTGGCAGATGCTCCAATGCCGGGGGATGAATCTTCGAGT
GATTCTTCTGCGAATTCCTCCAATCATTCGTCGGTCAATCCCTCCCCGATGAATGATGAG
AACCGTATGGATGCTCCTCTCACCGAAGTCACTAACTACACCCTGGATCCAAAGGAGCTG
AATACGGATAGCTGTAAGCAGGTTAAGGAATTTACTGCTACGACCCCCCTGTTCAGCATC
TACGACAGAGGCGTGGAAGCTCCCACGAATATGAAGTTGGAATTTGGAATTCACCCAAGA
ACACAAGCTCTGAAATCTCAATTTGGAGACGGAGTGCAATTGGCAATCCAGCATGGAGTT
GCGTGGATGAAAATACTCACCCCCTGCACTCTCTTCGTTCAATCGCCCTTCAATAACCAC
ATCAACAATCGTAAACTGGAAGAAATCGTTCGCTACAAATGGACACCGCCATCTCCAGGA
CAAGACGAACAGGACTCTATTGTTATCAAGATTTTCGACCAAGAGGTCTTCAACTTCCAC
CTCTCCGAGGCGTATCAAGAGCCGGAGGACACGCGCAGACTTGAATTGGTTCGATCATTG
TGCACGACTACTGTTTCTGTTGGAAAAGGATTTGGAGATCAGTATCAGAAGAAACTGTTC
AACACTCGTTGCTTCTTCCTGCTTCACATCGTCCAGGCCTGCAACGCCTATGATTTAGTG
AGTTTTTTTTTGGAAAAATCGAACGTCTTATTGCCGAATCTGATGAAATCTCGGATCACA
TATACTAAACAGCAG
>Csp5_scaffold_03230.g29501.t2 Csp5_scaffold_03230 + [1:11319]  ( 3421 - 6143 ) Csp5_scaffold_03230.g29501.t2 + 1:625  ( 1 - 625 ) N   2546.67
ATGAACGATTCGCTAGACGATGACTTCCCGCCGGAGCCGCGTGGCCGGTGCTACACATGG
CCAATGCAGCAGTTCGTCTATCAGGACCCGTCAACTCTACCCCAGCACCATCCACACAAT
CCGTATCATCCGATGCATCCGCATCATCTACCACACATGCAGCATCAGCTACCTCAACCA
CTTCTGAATCTAAACATGTCGACGTTAACGTCTTCGGGCAGCTCAGTGGCCAGTTCCATT
GGGGGCGGGGCCCAGGGCTCTCCGGGAAGTGGCGGCCAGCAGCAGCAGCCGGGTTGCTCC
TCTGTCGCCGCGACGTCTCAGCAGCAGCCAACCGTCGGTCAAATGCTCGCTGCGACTGTG
CCGTGCTCTTCTGGCATGACACTCGGAATGTCACTGAACCTGTCACAAGGTGGTGGTCCG
ATGCCAGCCAAGAAGAAGCGGTGTCGTAAGAAGCCGACGGATCAGCTGGCACAGAAGAAA
CCGAATCCGTGGGGTGAGGAGTCCTATTCGGACATCATCGCCAAGGCGCTGGAGTCATCT
CCAGACGGTCGGTTGAAGCTGAACGAGATCTATCAGTGGTTCTCGGATAATATTTCCTAT
TTTCGAGAGAGATCCAGTCAAGAAGAGGCAGCCGGATGGAAGGTAAGTGAACGGCCTTGA
CATGTTCGTTTCTTCTTTTGCGGGAAACGGCGAGTGGCATTGTACTTTTTTCATTAGAAA
GGCCAAGAAAAAGGGATTCAAGGTTTTCAAAAATTAAGGCCTAGTAGTGATGTCATCCTT
AGATGAAATGAAGCTTTGATCCCAATTTTGACATTTTCAAATTTAGGAGAATACCAAAAA
TGCCTCATTTTAATTTTCCAATGAATTCCTAATGAAACAGCAGAAAGCCTAAGCTCTTTT
TCTCTTCTCTCATCTTTTGGACCATCACAAGAAGAAGAGGATGCTCTTCTGCTCCATCCC
ACCCTCTCCTCCTCCTTCCTTCCTTCATCTCATCTTCTCATGAAAAAGAGAATGTGGTGG
CTGGCACGTCCATGCTCCAACAGAAACTCGATCCGACACAATCTATCGCTTCACTCTCGA
TTCATGCGCATACAGAATGAGGGCGCTGGCAAGAGTTCGTGGTGGGTCATCAATCCAGAA
GCCAAGCCGGGACGGAATCCACGTCGCACTCGTGAGCGATCGAACACCATCGAGGCTACT
ACTAAGGCTGCTCTCGAGAAGACTCGCCGTGGAGCCAAGAAGAGGATAAAGGATCGTCAA
GCCGGTCTCCTCGGCTCCGTCCACACTCTCAACGGAAACTCGACAGCCGGATCGATCAAT
TCCATCCAACACGATTTGTATGATGACGATTCAATGCAGGGACAATTCGACAGTATGACC
GCCTTCCGGCCACGCACACAATCGACAATGTCGGTCCCCGGATCGTCGTCGCGTGTCTCT
CCATCGATCGGCGCAGAGCTTTACGATGATTTGGAGTTCCCATCGTGGGTTGGAGACACT
CCAGCTGTCCCGAATATCCCCAATGATTTGGTGGATCGGACCGATCAGATGCGCATCGAT
GGAAACAACACGATGAACGGAATTCAGATTAAGCAGGAGCCAAAGCCAATTAAGACCGAG
CCAATCGCTCCACCACCATCGTACCACGAGTTGAACAGTGTCCGTGGACCATGCGCGCAG
AATCCACTTCTTCGTAATCCAATCGTGCCAAGCACCAACTTCAAACCGTTAGTTCCTTTT
TATCCAATTGCTAGTCAACTGGGATTTAGGTATCCAAAGGCTTCTATCATCTTGTTAAAC
ATGATTCTAATTCGAGTTATCATTTCAGAATGCCACTCCCAGGTGCATACGGAGGATACC
AAAACGGAGGAAGTGCTCAGGGATGGCTCTCGACCACCACCGCCTCTCCACTTCCAGGAA
TCCAATCTTGTGGAATCGTCGCGGCTCAGCACAATGTCGCCTCGTCGTCCGCTCTTCNCC
GCTCTTCCAATCGATTTGGAGAATCTGACACTTCCCGACCAACCACTGATGGATATGGAT
GTGGATGCGTTGATTCGGCACGAGTTGTCGCAACAAGCCGGAGGAGGACACCATCTTCAT
TTCGATTTG
>s2815 Csp5_scaffold_01143 - [1:25600]  ( 20767 - 3870 ) s2815 + 1:476  ( 1 - 476 ) N   2107.40
ATGTTCCAAATTTCTGTTCCCAATTTCCAGCAAAAAACTTCAAATCGTTGCTTTGATTGT
CAAAAATTCCTTGAACAATTCGCTCGTGACATGCAAGACTGGGACTGTCGTGAGCTCGAT
TCGCCGCTACCATCCGTCGTCACTTTGCACACGCTCGAGCCAGCAAAAAACGACTCCGGA
ATGAGTATCTCGACCGATTTCGATGATGATTTCTGGGATCTCGAACTCTACCAGAAGAAT
AATGGCCGCTCGTCATCGTTCGGCGGAACCACTCAGTACTCTCAACAATTTATGCACCAA
AAAGTCGCCATTCGTCCGTTTTTCAACACTTCACTCGAGACTGTAGACAGTGGAAGAACC
AGCCTCTATGGAAGCAGTGAGCAATGCGGACGACTCGGCGGAGCATCCACAAACGGATCG
ACTGCCATGCTCGATGGAAACTCGGCAGCTTTTGGATCCGATTACAGAATGTCCGAATCA
CCAGACGACGCCTGTTCGGTAAACTCAAAGAAGGCCACCACGAGAAGGAATGCGTGGGGA
AACATGTCGTATGCTGAACTCATCACCACAGCCATCATGGCCAGTCCGGAAAAACGGTTA
ACATTGGCACAAGTATACGAATGGATGGTCCAAAACGTTCCCTATTTCCGAGACAAGGGA
GATTCGAACAGTTCCGCCGGATGGAAGGTTAGTTCATTTTATCATTTTTATTGGGAATCC
CGATTGTTCCCTTTCTCTCCCCGTCGTCCCTCGTNNNNNNNNNCGTGTGCTCTCCCCCAG
CCTCCGTTCACCACCGTGCCGCCCGTTCTTCTGAATACTAACAGAGAGAAGAGAGATGGC
GCCGTCACCCCCAGTCTTTCTTCTTCTTCACCCAGAAATAGACAGCAGGGCTCCGCGCGG
AAAAGAAGAAGAAAAAGAATGAGCACCTTTTGTGACTCGGCTGCTTCTGCAGAACATCAC
GAGGGGAGCCTGGGGGTGAGCGACGGCCGCCGTTCCCACACACACATGCCGCCACCCTGG
ACGCCGCGGAGAAGAAGGGACCCCTCATGCTTTCCGGGCACTGGATGGCACTGGAAAACA
AGGCAGCGAGACGACGAGAGTTCCGTTTTTTTTTTCGAAAAGGAACGAACTAGGGGTGGA
CGCAGGCTCCAGAGTCGGGGGCCACGGGCTCGCGGAGAAGAAGCGCCGGGCGCCTGGGAG
CAAGCAGCACGACCAGGCGTCCGCGGTCGGTCCCCCTCCTTCATCTTCTTCTTGGCTCTA
TCATCATCATCTACTCTTCTCGCTCCAACACTCCTCACACACACACATACAACTACCACC
ACTAAATTAGTTGCATTCTTCTTCTTCTTCTTCTTTAACCGACTATTTTTCAATTTTCGG
TGGGCGGCGCCGCCTTTTTCTCTTCATTTTTTTACTTTTAGATCTTTGACATTCTTCAGA
ATC
>Csp5_scaffold_00024.g1397.t1 Csp5_scaffold_00024 + [1:25600]  ( 10177 - 13377 ) Csp5_scaffold_00024.g1397.t1 + 1:944  ( 1 - 944 ) N   5286.02
ATGGCGAACGAAGCTGCTGCAGCAGCACATCAACCTGTGGAAGGTGACGTTGTTCAAGAG
GATCCCCAGGAAGTCATCGAGCAGGGACCGGATCAACCCATAAGAAACTTCAAGCCGTCC
TGGCGCAACCGAGCGGTCCAGTTTGTTCGTCGCATAGTTTCGCAGAACAGGCGCCGTTTC
CAATTCGAAGGCATTGACCTGGATCTTGCATACATCACCGATCGGATCATCGCTGTCGGA
TTTCCAGCGGAAAGCTTGGAGAAGGTTCTCCGAAACCCGATGGGGCATACTAAGGAGTTC
TTCAAAAGGCGGCACGCCCCGGGAAAAGTGAAGGTGTTCAATCTTCGTGGTGGTTTTCTG
TACGACCCGACTCACTTCGACAACAACGTCATTTACTTCGACATGAAGGACCATCATCCA
CCCAGTCTCGAGTTGATGGCGCCGTTTTGTCGAGAAGCAGATGCGTGGCTCAACGCGCAC
CCCGAAAACGTGATCGCCGTCCATTGCAAAGCCGGCAAAGGTCGAACAGGAGTGATGATC
TGCGCGTTGCTTATCTATCAGAAGTTCTACACAAACCCTCGTGAAATTCTCGACTACTAC
TCGATCGTCAGAACAATGAACAACAAAGGTGTGACGATTCCATCCCAACGCCGTTATATC
TACTACTTCAACTTCTTGCGTGAACATCAGTTGAACTACTTCCCACTGCGGCAGGAGTTG
GTTGCAATCTACCTTGAACGCCCTCCAATGACGAACAGTCGTCGAAAAACATCGAGCATC
AAGGTCAAGGTGTCGAACGGAACATATGTCGTGTTCACTTCGAACACACTTCACATCAGT
AGGGACAAGTACAGAGAGGAGAAAGCCAGCTGGCGCGACGAGGTCGATTCCGATTTATTC
TCACCAGATGGAACTGATATGGTCACCAAGAGAGCCTATTGCTTCATGGTTCCCGATACG
CAAAGAGTCTTCGTCGAAGGTGATGTTCGTGTGGATCTTGTCAATGATGACAAGGACTGG
CTATCATGGGAAGATAGAAAAATCGGACATGTCTGGTTCAACACGATGTTCGCATGCCAA
GGAATGTGCGGCGGAGACTTCGTCTATGGCGACCAACAATGGCCGTACGAAACTCCTGCA
TCATCCATTGGTTTCAAGGATAATATTCACAAATCCAAGTTCGAAGCTATCAGACCATCA
TTCAAAACGTTTTGGAGAATCAAAAAGCCGTCGAATTGGGACAAAGAAGGAGAAGAATCT
GTACCGAAGATATACCAGGAGCGCAAAATTGAACCTCCTCGAGAGAAGATTGTACGGGAT
CTAGTCGAAGCGCATCGAGACAACATCGTTCAGGACGACTGGAACAATCGCCGCTTTAAG
CAAACCGGAAATGCTTACAATGCATTGGGCTCGCTTGATCCTCTGGTTGCAATCGGAGGA
CCTTTCCAGATTCCACGAAAAAAGGATGAGCATGTCCTCAGTTTCCCCGTCTTCGAGATA
GATCGAGCGCTCAAGAACAAGAAGTACGACGACAACAACGGAATGAAGCTTCACATCGTT
CTTCGATGCATTGATTCCACCGACACGGTACAAAGCGACCTGGCCAAGGCCTGCTGCGAC
AAGACTCATGCCGAAGTCGAACGGCAAGCCTTGCAGGCTGCCAATCAGATCAGAAGGTAT
CGCCCGGACGCTCGCCCGTCTGACGCTCTTGGTGCCGAGAAGAAGATGCCACCTGCCGTA
CGGTATGCCGAAAACGGTGGCTACGAAGGAAAACCACATAAAGAGCTGACGGATGACAAG
TACAGGAACCTGGCATCCGCTAGTGACGAGCGATGGTGCCGTTACTATTACAGACAACGA
GTCAACTCAGAAAGCAAATGGCCAGCCCTCGTGTCGGAATGCCCTCTCACCGGGAAAACA
TTCAACTTCGACAAAGGAACATCCGACGATGGTTCTCCCCCAGGCGGCGCTGCTCCCGGA
GCTTCTGAAGAGTCATCGGCTGATGAACAGCAATCGGCTCCTGAACAGCCAACGGCTCCT
GAACAGCCATCGACTTCTGACCACTCGGACCAGACTAATTCGCAAGAGTCTGCGGATGGC
TCCACTAAAACGGAGAAGCAGACAGGATCGGGTGACACACCGCCGAACGCGCCCCAAAAC
GATGATGATTTCAAAGGAGTTGACCCAACAACGTTCCTCTTGCCGGGGCAAATGTTTTTG
GACGAATTCGAAACGTATGATCAAAACGACCATCTTGTGCAGGAGCTTCGAAAAAGCTAC
AAGAACGCGTATAAAGCACACATGGGCTTTGTCGACGCATATCGCAAAGAAGGAGCCTCA
GATGAAGAAATCAAACACATGATCAAGCCAGACACGGAACACGAACCGTTGGAAGATCCT
GACTTCGTCTCGCGTGCAGAAGTTCCCGATGTCAACGGAAAGAGAAAACCAGAAGAGGAA
GTTCCGGACCATCTCACTGCCCTGCTCGCAAAGATTTACTTCACGGATAGCAACGAGGTT
GATCAGCAGTACAAGGAGTGGACCATCAAAGGGAAGGCCAGAAAACACGAGCTCGACTAC
ATCACGGCCGAGAGGTATCAACGGAACCCCGAATTGGAGCTCCAGGCCAACGATAACCAC
ATAACGGATATGTTCGAGAAACTGAAGAGCAAGCATTCCAAGAAGATGAACAAGATCATA
AAGCTGTTCACTCGGTTCAAACGCAACGAAGTTCCCATCCAGACGAGTCCTCCAATCTAC
CACACGACAGTGCTCGACTCACGATGCAGCGAGACTTTGAACAAGTACTCTGCTGAAGGA
TTGCTCGATGAT
>s2838 Csp5_scaffold_00250 - [1:38912]  ( 53546 - 31623 ) s2838 + 1:1977  ( 1 - 1977 ) N  10147.18
ATGACAGGAAGCAAACATATGGTCAGATGTCGGAGACGGCACAAAGTACAGAGGAATCTG
GAGACTTTGGATTCAGAAGGCGTGACGACGTTGTCGGATGTTGAAGAATCCCTCCCATCC
ACATCTTCATCGCTTATTTTTGCCAACCATCACCATCACCAACATCACCAACAAAAGCAT
AATCGACAGGACCGTTCACCTTCAGAAGACAATAGAATCTCCAATTACGACGACGACTAC
ACTCAGAATCCAGAAGACGTGGAGATCATCGGAATGCGGCGTCGTCGGATCATCATCGAA
AATGGGCGGAGTCGTCCTAGGGAAATGATTTCCGAAGACGTGACGTCTTCTGATTCTCTT
CCATCAACATCATCTCCTCCTACATTCCATTCATCCACTTCAAAATCGCCTTACTCCCCC
AGCCGACGATCTGAAAGAGTACTGCTCGCAGTGCTCACACTATGTGCCATTTTTCAGCCC
ACCACCGCATTCACCGAAGTCCGATGCGGTCCAATCGACATTCGCAACAAGCCGTGGAGT
TTTCGCGCCAAATACAGTACCCTCGGCGACAGTACCCAACATGACTCATTCTACAATCTG
AGCACATTTCCAACATATCCACCATCGAGATATTCGGTTCCGTGTACAGTAATCGAGGGC
TCACTCTCGATTTCGTTCATTTATTCGATTTTGAGTGCCGACAAAATTCAGTCGGGACGC
AGGGATCCGGAGGATAAGGAACTCGTGTTGACGGATTATCCAATGTTCCCGAATCTTCGA
GAAATCACTGGAACATTGCTTATTTTCGAGACGAACGGCCTGACGGATCTAGGCTACGTC
TTCCCGAATCTTCGTGTCATTGGTGGTCAGAAGCTCGTTCAGCACTTTTCTTTGATAATC
TATCGGAATAATGATTTGTTGAAGATCAATATGCCAAAACTGTCAGTAATCCGACACGGA
GGAGTCCGAGTTCAAGACAATCGAAAATGCTGTCATACTCAGTCAATCGGATGGAAGAAT
ATGATTCAGTCGACTGTCAACGATGTTATTGTGGACAGAGCCGCCGATTATGCTGTGACA
GAGACCGGAATAGTCTGCCAAAAAGGTCCCTGCGAAGATGATCCGACAGGCAACAAATGC
AACTATCTGCATCTCCCAGGCGACACGAAAATCCAATCGTGCTGGTCGAACACAACGTGT
CAAAAAGCGTGCGCCTATAACCGACTAGAAAACGGCACTTTTGGCCCCGGTTGTGCTCCA
AACGGCGCCATTTGTCATGAGCAATGCATCGGTGGCTGCGACAAACCGAATAGTGACCAG
GATTGCTCAGCGTGTCGAAATGTGTACCATAATGGGAAATGTATCGAAAAATGCCCCGAA
CACCTATATCTCCTTATGAATCGTCGATGCGTTACCAAAGAGGAATGTCTTAGTCTTAAC
CCTAAGCAAAAGTTGCGCCCAGTCTGGATTAAGGCCACCGCTGGTATCTGTTCCGATGTG
TGCCCCTCTGGATGGGAGCTCAATCCGGCGGACCCCTCTGTGTGCAGCAAGTGTGATGGA
ACGTGTGAGAAGAAGTGTCCGGTGATGTACAAAATTGATACGTTTGGAAGGGCGCAATCG
CTGGAGCATTGCAATATTATTGAGGGAAATTTGACGATTGAGATTCGAGGAAAAACCGAT
TCGGGAATGGCGGCAAAGTTGAAGACATTCTTCGCCGACATCCACACAATCACCGGCTAT
CTTACTGTACTCCGTTCGCCACCACTACTGTCGTTGGGAATGTTCAAAAAACTGAAAATG
GTCCGCGGAGACTCGCTCTATATGAATCAATTCGCCATCAGTGTCATTGATAATCAGAAT
TTGAGACAGTTATTTGAGGAGAATACACAAGTTCGGATTGGAAATCCCGCCGGAACGATT
CAGGTGCACAACAACCGTATGCTCTGCTTCAGTGTCATCGAAAAGTTGGTTGCTCAACTG
GGGGTCCCCCTAAACGAGACATTCCAATCAGTGGCCTCAAATGGAGACAAAGCCATCTGC
CAAGACGCGAATATCGACATTTTCGTAGAGACAGTCGGCTCGGATTCGATTACTTTCACT
TGGGACCCGTTCGACACGTCTCACTCTGACAGTGATTTCCGCAAATTTCTGGGATATGAG
CTCTTTTTTAAGGAAGTCGAAAAACCGGACCCCAAAATGTCGATCGACGACGATCGTTCG
GCGTGCGTTGATTCGTGGAATTCGGTGTTCGTCCAGCACATGGAACCCCAAATGGACTAC
AGTACCATCGGTCATAATGTCACTCAACAACCAAAAGAGCGCATTCGACAAATCATCAAC
GCCGCCAACAACCGTATTCGCCCGAACACCGTATACGCCTACTACGTCGCCACACAGATG
GTCCATCATCCGGGAGCCAAGAATGGAATGTCGAAGATTGGATTCGTGAAGACTGGCTTC
ACATTACCCGAACCACCGGTTTTGACGGTCACTGGTGTGGAGACTGACTCGATTACAATC
ACCTGGGAGCCACCACGTCGTGCGAACGGAGACATCACCCACTACACGATTGCGTGGCGA
GAGTTGGACGTCGATGTGCACGCCGAGGCGTTGAAGTTGTGTGATAAGCAAGGCAGCGGC
ATCGCCACCAACTACCAATCATCAATCGATGAGTCGCTGAACAAGCCCGACGAGACTCTC
AAAACGTCCGAAAATCCGGCGGCCAACGGGTCTTCATTAAAAGATTTTCTGACCAAACAA
GGAAACGATACGTGCTCAGCACTAAAAGGATGTTGTGTGTGTGCAACAACGGATCTCCCT
CCGACTACTGTAGCTCCAAATGAGGATACTATAAACGAGCAGACGAATTTTGAGAATGGT
CTGTTGGACGCGATTATTACCAACATTCGTTGCGACTACGAGAAGGACCCAATCGGATGC
GCGATGCGCGCGCATACACGCGATGCCCATATCATCTACGCCGACGATGAATCGACGAAA
GAAGACGTGAACGAAGGTGGAGAAAAGGATTCAGAAGACGTAAGAATTAAGAGGAACACG
GAGGCGATGGAACGGCGACGTCGTCAGATTCTGATGGGCGATGAAGAGAGCGGGGGCACA
CACGCAATTCGAGGCGCCGACCGAAGGCAGTATGAACAGTTTACGGCACTGATTATTGAT
TCGGCGAGACGGCGAAGATCGATACAGGAGGCGGAGGAGAAGAATAAGGAGATGGGAAAA
CCGGAAAAGAGCAGAATACAAGTTACAAAAGGACCCCCCAGGACTACTGTAGCTGGTAGT
ACTGTAGCCACGCCCACTTTGGAGACCACCCAGGAAGACGATAAGAAGAAGAAAAAGGAG
ATACTTCTCGATGAGATTTACTTTGCTGGCGGACGATTTGAGATTAATGTGACGGCGAAG
GAGGCGGAGAACATGTTCACGCTGAGAAATCTGACACATTTCACGAAATATGCGATCACC
GTCAGCGCGTGCCAAAACATGTCCGTAGAAAACGCGGGCTGCTCGTGGGCTCACAAGGCG
GCCACCGAAAAGCGAACGCTCCACCGTAACGATATCGATCGGATTGACCCGAATACGATC
AAAGTGGAGCCGATTTCAGTGGATGATGATGAGGAATTTGGAAATTTGAGAGTCACATGG
GACGAGGCCAAGGAGACGAACGGAGGAGTGTTGGGATATTTGGTGGCGATGAGCATGCCC
GGAGCGACAGGAAACACTGTGTGTGTGGGAAATGTCAAAGGATTCTCGACGAGGACGGAA
GGTGCCGTCTTCAAGAAGCTCAGTGAAGGACTTTGGTCTGTCCAAGTTGAAACCATTTCC
GCCTATTCTCGTGCACCGCCCGTCGTTTGGTCGGGAGCCTACGAAGTCACAACGCCCTCA
TTCTGGTTATGGTGGCGACTGGCGGGGGCCGCGCTAACCATATTCCTTTCGATTATAATC
ATCGCCGGAATCGTCTTCTACAATGTCAAATACAAGTTTGGAAAACGTGTCAAAAAGTTG
GCCGACTTTATGCATCTGAATCCGGAGTACTGTGTCGATGAGAAGTATACGGCCGATGAT
TGGGAGTTGGCGGATAAGGATGTGTCGATGGGAGCCATCATTGGAGAGGGAACGTTTGGA
AAAGTCCATTTGGGAATGGGCAACAATTTGACGAGTGTTCGAGGCGATAAGTTCGGTCCG
TGTGCGATTAAGGTCAATTCGGGCAATGATGCGAACTCGCCGGAGAATATGAACTATTTG
ATGGAAGCGAATGTGATGAAGAATTTCAAGGCCAACTTCGTCGTCAAACTCTACGGAGTC
ATCTCATCGTGTACGCCGGCAAAAGTGGTCATGGAGTACATGGAGTTGGGAAATCTTCGA
GACTATCTAAGATCCAAACGGCAAGATGAGGTCTTCGACGAGAATAACTGCAATTTCTAC
GACGTCGTCCCGCGGGCGAAACTTTGCGAGTGGGCCGCCCAAGTGTGCGATGGAATGGCG
TATCTGGAGTCGTTGAAGTTCTGTCATCGAGATTTGGCCGCGAGAAATTGTATGATTGAC
AAGAATGAGCTGGTGAAAATTGGTGATTTCGGAATGGCGAGGGATCTGTTCTATCATGAC
TACTATAAACCCAGTGGAAAGAGAATGATGCCTGTGAGATGGATGAGTCCCGAGTCGTTG
AAGGACGGCAAATTCGACTCGAAATCCGACGTCTGGGCATTCGGAGTGGTCCTCTACGAG
ATAGTCTCTCTGGGTGCTCAACCCTACATCGGTCTCTCCAACGACGAAGTGCTCAACTAT
ATCGGAATGGCTCGAAAAGTGATAAAACAGCCGGATTGTTGCTCGGATTATTGGTACAAG
ATTATGAAGATGTGCTGGAGATATTCGCCGCGGGATCGGCCGACATTCCTACAACTGGTC
CATTTGCTGTCCGCCGAGGCGTCCGAGGAGTTTAAAACGCTAAGCTTTGTGTTTACGGAG
AATCAGATGGCGATGGAGGACGCGGATCCGTTGGATCTTGAAGACATCTTTGCCTACCAT
CCACCGGTGGACGAGGAAAATATGGATCCCGCTGCAATGGATTTGATTGTCGCTGCAGAG
GAAGGCCGCCGGAATACTGATTCGATGATGAAGGCGGCGAGAGAGTTCTCGTCGGATCAG
ATTAAGGAGGGAAATAGTCACTCGACGGTTTCCAGTGTTGGATCGACGGTTAAGCCGGGC
AAGAAGGGACCACGCCAACGAAGTCTCGACGACGAGTACACCATGATGAATCACAATCGT
GCGCCGAGTGATCCGGCTGAGCATCGACCGTATACTGGAGATCAGGGAGATTATGTCGAG
AGAGATGTTGCTGCTGATGTGCCTACGCGTCGAAACACTGGCAACAGCAACTGTAGCTAC
ACTGGCGGATTCTTGACAAGTCGTGGTGGTTCCAACGAGAGAAACGCCGGATTCGGAGAA
GGACTACGGTTGACGGATGGTATTGGCAGTGGACACCATTTGCATGATGACGATTACGGT
GATGGATTGCTCAGTTCGATGGATACGCGACGCAGCACTGGAGCCTCGACCGCCTCCTAC
GGAGTCCCCCATCAGACGAATTGGAGTGGTTCACAGACCAAAGGTGCCACCTACTTTGAG
AACAAGAAGGCAGCCGCTGCAAAGGCCGCACAGGCCGAAGCCCTGGCGGCCCGACAAAAG
GCCCAACTGCTGGCGGAAGGCCGTGGCGACCGGCTGGTACAACTTCCCGGTCTTGTAAAT
GGCTCCGCCCAGAACGGTGTGAATGGAGTACAGACTGGAGGAGGAGAGGGAGATTACGTG
GAAACGGAGGCGAAAAGATTGATTGAGGGATCGCCATCGAAAAATGGAAATTTCAACCGC
CCACGGACCGCCTTCACCGAAAGAGAACGGCTCATCGAGGACCACGAGAAT
>Csp5_scaffold_00168.g6146.t2 Csp5_scaffold_00168 - [1:26624]  ( 58337 - 48115 ) Csp5_scaffold_00168.g6146.t2 + 1:1286  ( 1 - 1286 ) N   6864.98
ATGGTTCCCGAAAATTCAAATTCTGGGAATTGTCTTTTGTGCTTTGTGCTTTGTCCTAAT
TATGCCCCAAGTCCTGTCCAGGTAATCCGAATCGGTCAATTGGATTATCTGATGGATGAC
CATCATCGGAATCTATCAGGTTATCCCAACGCACCGGTTCCCCCTAACCAGTACACGTTC
GCTCAACCCGGCACCAGCACTACAAATGGCGGTCCAATCTACGGAAACCGTGGTCTATCG
TCATCTGGACTAGACGACATTCCGGATATCGAGGAATACGAACGCAGTTTCCAAGGTGTA
GGTGCCGGACTCAGCTTGACTCACCCCACTCTCACACCTAACCATGATTCAGAGCTGTCC
AAACTGATTGCCAAATCAGATAGCGACTCTCCTCGTGAGCTTAACAAACAACCAATGTCA
TTCAAACTTCTTACTCCAAAAACTGAAGTCATCGATGACCAGACTCCGATGATGTCGCCG
GTTAGCACATCGGCCAAGACCATGCCTCGGTCCAACATCAAGACTGAGCTGATCCCGATT
CTCGACCCAGATGGCCAGGATGATGATCCAGAGGATGGTGTGATCTATCCGGAACCCGAT
TTGTTCGATGTCAAGAACACAATCATGACTGAATACGACCTGGATGTGTTGAAACACGGA
AAGAACCATCCATCCGAAGAGTTCCGGAAACGATGCGAAGTTCCAGATGCCAGTGCGCCA
CCAAACAAGATTCACGAGTTTCTCATGTATCATAGAACGCTCAAAGAACAGGAACTCAAT
CAGCTCAACTCATGGCGTACAAAACGCAACCGTTTGTCGCTGAACTTGAACAGAGGGCCG
AGTAATTCGGATCGAGAGTTTGACCAAAAGGCTTGTGAATCACTGGTCAAGAAACTAAAG
GATAAGAAGCACGATCTCCAGAATCTCATCGACGTTGTGGCCACTAAGGGAAAGAAGTAT
ACCGGATGCATAACCATACCAAGAACCCTCGACGGTCGCTTACAAGTTCACGGACGCAAA
GGATTCCCACATGTTGTCTACGGAAAGCTCTGGCGTTTCTCGGAGATGTCCAAGAATGAG
ACGCGTCATGTTGATCATTGCAAACACGCGTTTGAAATGAAATCTGATGCGGTGAGTGAA
GTCTGCGTGAACCCGTATCACTATGAGATCGTCGTCGGAACAATGATCGTTGGTGACGGT
CCACGAGTCTTAGAAGAAATCTACCGCCTCAAGAGACCACAACAGTCCAACCCACCTTCA
GTCATGCCACAACCTCCAATGCAACATCATCCAGGATCTCATCATTCGATGATTCAACAT
CCCATGCCACCGCCACAGATGTCACACCATCACCAATTGGCCCAGCATCAACACCAATTG
AATCAACATCAAATGAATCAACATCAACCGTCTCCACATTCACAGCAGCCAATGGTTCCT
CATCCATTGGCACATCCAATGCCCATGCATCCAATGGCTCCACACCCGATGCCTCCTCCT
CAAATGCCAATGCATCCAATGCAGCCACATCCGATGGCTCCACATGGTCTTCCGCAACTC
CAGCAACATCCCATGCCGCCACCAATGCCTCCACCAACTCATCAATTCCAGCCACCACAC
GGATTTCCAAACTCGATGGCTCCTCCAGCTACTCCTGTCAACATGATGCCCGCAACGCCG
CAAAGTATGGCTCCTCCTCCACAACACAATATGGCTCCTCCAGGTTTCGGATATCAACCC
CCATTTTCCGCTGCTGAGCAATTTCCGCCAGTTCTTGGACAAGTCCCTCCAGCTAACCAA
ATGCCACCAATGCTTCAACACCAGCAATCCATGGAGCATCAAGGAATGGAACACTCTCAT
ATGTTCCCTCAACATCCGCCACAAGAAATTGCCGCATTTCATCAAATGGAAGGTGAACAC
ATGACCGCTGAAATGAACCAACATTTTTTTCACATAACTGCTGGACATGAGCCGATGCCT
TTTCAGAACGATTTCGATCGCAACTATTTCGAAACTCGCGGTAATGAAATGAGTTTGTAC
GATTTCGACGCTTTTCATCAGCCGTTTATGGGTATGGACACAGAAGCAACATTTCAAGCC
CCTATAACTCCACCACCACCACTGCAGAATCAGCAAAATCAAGAACAGGAACATCAACCA
CATCCGCCAATTCAATTCAGTCAAGAGCACTTCCAGCAAGAACAAGAACGGTTCATCGAG
AACCAACGGCGACAACAAGAAATCCAAGCTGAGATGGCCATTCAACAACAACGTCACGAT
CATTACGTGCAACGTGTTCGCGAGGAGCAGGAATACCAAGAACGCCAAGCTCGTCTCCGA
GCCGAAAGACAACGCCAGGCGGAAAAGTTCAGACTTCAGCAAGAACGTGAGGCTAAGAGG
ATTCAGGATGCTCAGACTGCACGTGAGGCTCAACAGAAGATCAATGCTAGACGGCATGCA
ATACAGTTTGAGGAGAGAAGAAGAGCTAATCCTGATTATCTGCTTCACGAGCTTCAGCCA
AAGCCACAAACTCCACAGCCTCCAGCTCCCCAACCTCAAGTTCAACAGGCTCCGGTTCAG
AAGCCACAGGCTCAACAACCACCAGCTCAACAACAACCCCAACTTCTTGACCTAGACGCA
GTTAAGGAGCCAAAAGTCATTTCTTCGGGACGTTTCAAACCAGATCCAGTGGCACAACAA
CAAGAGGAACCATCTGGACTAGTACAAGGGCCACTTGGACCAGGACTACCACCACCTCCG
CCAAAGCAACCGGAACAAGCGGAGCCCCAAGAACAACAAGAACAAGCACCACAGCCGCCG
CCAAAGAAAGATAACCGTATCAATGTCGGCTTGTTCCGCTTGTTCTGCAAACAGAGACCC
AACACCACTCTCCTTGGTGTCAAACAATTCAAACGGATCCCACTCCCAGGGAAAGTCTAC
GACGGGCCATGGACCAGAGACGCCCCTTATCCAGACATGGCCCACTTCATCATCAATGTC
TCCAATAACACTCTCAACACCAACAACAATGAACCAGCGACTGTCAAGAATCTGAGCCAT
CCATGGGGAGAGCTCTCCTACTACGAGGAGAAAGTACTACTCACTCAACGGAAAAACATT
GACAAAGGATATGTCATTGTGGACGGAGGATTCTTGATTTCCGAGCATCGTTTCAGTGTG
GGACTTTTGGAGAACCCAGATAGATCGAATAATGCATTCAAAGTTCGTAATGCCATGATG
GATGGAATCAAGTTTTCTTACAAAGAGGACGGCAGCATCTGGCTCACCAACTTCATGACC
TACCCGATCTTCATCACTTCCGGATATCTCGACGATCAATCTGTGGGAACTCGCAACAAT
AAGCCACATAAGTTGTATGGGAACGCGAAACTCAAGGTGTTCGGTCTCCGCAGAGTCAAG
CAATGCATTCGTGATCGCTTTTACTCTCGACAGTTCGCCAAAAACTTCCTCGACGGCAAG
ATCACTTCCATGAATCACATCTTTGAAGAAATGCCAATCGAGGAGGTTTACAAGGAAGCC
AACATCACTCAGGATGAGCTTACCAAATATTGCTTTGTTCGAGTTGCCTTTTGCAAAGGC
TTCGGGGAGGATTATCCTCGCAAGACTGTCAATGACACTCCAGCTTGGGTTGAGCTGAAG
GTTTATGGCGCCTATAACTTCATGGATCAGCTCACCAGTGACCTTCAGTATCGTTTCGAC
AATCTTCGTCTGAACAGGGAAGACATCCGTCGATATGAATTTGACCAATCCGATGACGAA
GACGAAGACAAAGGTCCAAGTACCTCTCAACCAGGACCAAGCACATCTCAGCAGGGACCA
AGCACTTCCCAATGTTCT
>Csp5_scaffold_04683.g33502.t2 Csp5_scaffold_04683 + [1:6992]  ( 644 - 1844 ) Csp5_scaffold_04683.g33502.t2 + 1:330  ( 1 - 330 ) N   1874.34
ATGAAGTTCGGCCAATTCCTTTCACTGATAAGATCCGAGTCGGGCGCCGTCTACATCACC
GACTCATATTGCCCTCATATCGGGGCAAACTTCAATATTGGTGGACGGGTAGTTCGTGGC
AATTGCATCCAATGCCCCTTCCATGGATGGATTTTCAGTGCAGAAACTGGAAAATGTGTG
GAAGTTCCGTATGATGAGGGAAGGATTCCAGAGCAGGCAAAGGTCACCACTTGGCCATGC
ATCGAGAGGAACAACAGTATCTATCTTTGGTATCATTGTGATGGAGCAGAGCCAGAATGG
GAAATTCCGGAAATACCAGAGATCACAGAAGGACTTTGGACTCTCGGCGGAAGAACGGAA
CACGAGGTGATGTGTCATATCCAAGAGATCCCTGAAAATGGAGCAGATATTGCTCACCTG
AACTACTTGCATAAGTCCGCTCCACCAGTAACCAAAGGATCGGATATTGTCAAAACTGAT
CTTTCTAATCCTCGACCAGCAGTACAACATGTCTGGGATGGGAAATGGGAGGTAAAATCA
GAGGAGGATAAGCATTGTGGGGTGATGCATTTGAACCAGTACATGACCATCTGGGGGTAC
CGAGTACCATTGACATCTAGCAGGCTCATTGCTGAACAGCACGGCCCTGGAATCGTCCAT
ATGATATTCGACTTTGGATTCTGGGGAAAAGGAGTAGTGTTTCAAACAGTCACTCCTGAA
GAGCCACTTCTTCAGAGAGTTAGATTCAGGATTTTCTCCAAAATCCCTTGGTTCTTCGTG
AAGTTTTTCATGACTGTGGAAGCGATGCAGTTTGAGAGGGACGTCTTCATCTGGTGCAAC
AAGAAATACATCAAGTCTCCACTTTTGGTGAGAAATGATGGTCCGATTCAGAAGCATAGA
AGATGGTTCTCCCAATTCTACACCGAGAACAGTCCAAAGATGTTGAAAGACGGGAGCTTG
TCGAATCAAGCAAAATCTATTTTCGACTGG
>s3168 Csp5_scaffold_00245 - [1:14336]  ( 44558 - 39636 ) s3168 + 1:782  ( 1 - 782 ) N   3946.22
ATGGATGTCATTGTGAACATCACTGATTTGACGCCGTCTGCAACGACGACGTCACCGATT
CCAGATGAATGTGGTCTGGAGCCACACGACTTTCTGGAGGTTAAGTTCTTCTTGATCAGT
GTGGTTGGCACGTTGATAGGATTGTTCGGGTTGTTTGGTAATGCCACGACGGCTCTGATT
CTGACTAGACCATCCATGAGGAACCCAAATAATCTGTTCCTAACAGCCCTCGCTGTCTTT
GATTCCTGCCTTCTGATCACTGCTTTTTTCATTTACGCAATGGAATATATCATCGAATAC
ACGGCTGCTTTTGACCTCTATGTAGCATGGCTTACTTATCTCAGGTTCGCCTTCGCCCTC
TCTCACATCTCACAAACTGGAAGTGTCTATATTACGGTAGCAGTTACAATCGAACGATAT
CTGGCAGTCACTGTGAATCCAAATTGTCCAGATGGAAGTAATTGGCAATCTTACATTCTG
TTACCATCCGCTATGGCTAGCAATCCTATCTATCAGCAAGTCTACTCCCTTTGGGTCACC
AACTTCGTCATGGTATTCTTCCCGTTCTTGACGCTTCTTCTGTTCAACGCCATCATCGCT
TACACTATCAGACAAAGTCTTGAAAAATACGATTTCCACAACCAAAAAAGCGTGGTGGCC
GCCCTTTCAGCCAGTGTAAATCTTCCGCGAAACATCGCCGGGTACTGTCCGTCCGATTGT
CTTTACCATGTCCCTCTGTCGTCTTTTACACTTCGCGGCTTGGCTCCCCGTCGTACTGTA
GTCGTAATTGACTCGACGGGAAGTGTCCCTTCTGTAGCCACGTCGCTTACGTCGCCTGAG
TCTTTCCGGATTTCGAGTCGAAACGAACTAAAAGAGAAATCAAGGGAAGCAACACTCGTC
CTTGTTATCATCGTTTTCATCTTTCTCGGATGCAATTTCTGGGGATTCGTTTTGACTCTT
CTGGAAAGAATTATGGGTCAGGAGACGTTGATGGTCGATCACCACGTCTTCTACACTTTC
TCTCGAGAAGCTATCAACTTTTTAGCCATCATCAACTCATCTATCAACTTTGTGATCTAC
CTTTTATTTGGTAAAGACTTCAGGAAAGAACTCGTTGTGGTGTACGGATGCGGGATACGT
GGAATATCTCTTCGTCTCCCCGTTCAAGACAAATTCGTCATCTGGAGACACTGGAAACGG
ACAAAATCTCGATTATCCATCAGTACATCGAATCGGACTCGTCATAAGATTTCTCTTCCT
CAAACACTTGTTGAGCATGCGAATCTGGAAAGATTGGAGCAAACAAGATTCTTAGCTCAT
CATGAAGATGGTATACAAACTCAAGTGTCCCCGATTCATGCCCTAAGAAATGGTTCCATC
CCAAAATTTGATCCACTTCGAGACGCCGGCTCAAACGGAAGACCGTGTAAAACGAGTGTC
ATCGATGATAACGGGACAGTTTTTCGGAAGGCAATGTTGATTCTTGTCTTGTTTCTAATC
AGAATATCCTCAGGAGTACTGTATGATGGAAAATTCTTTGACCCGAAAGACAGAATTCGT
GCTGAATGCATCGTCAGAAAGTCAATGTCGATGTATGAATATCTCGGAAATCGGGATAAA
TCCATCGACGGAGAAGTGTGTGTTCCATGGATAGAAGTCACTGATTCTTGGTATTGGACT
GCTTCGAACATGGAAAAACTAAGAAAACAGCCAGCAGAGAACTTCCATCATTCGAAGTGT
CGAAAAATCAAACTGCCAATTGATCATCCGATGCACAATGTTACAGCTTTTCAAGCTGTT
AAAAATGATGACATAACATCTGGAAAAATGGGTCCTTGGTGTTATATAGAGAAAGAAGGA
ACTAATGGAAAGTACTCTTCAAGTTACGTTCCAGCAGTATGTTTCGATCCGTGTGACGAG
ACTAAAATTGTATCGGAAATCGAAAAGAAAAAAGTTATGGAACCTGGATACACCGTACTG
AAACTGAATTACAATCCAACTTTGCTGGATCCAATCGAGAAATTGTTTGTCAGTTATGAT
TTCGGTGACATGAAGTACTATACTTTCGTAAGGCGCACAGCTAAATTAATTGTAGCAAAT
GTGAAGTTTCAGAAAAAGTCAAAAGAACAAGCTCCTGAATACTTGACTCTCAGAAGAAGA
GTTTTCACCGTGTTGTGTATAATTTTCGTCGCTGTGATGATCTGGATTCTCACCTGCTAT
TGTATCAAAAAACACTCTCAAAAGATTCATAGAAAGAAGCAGAAGGCTCTAGAAGGATTC
TATGAAAATACAGATTTGGCAGATATCAGGATGCAGGCAGAATTAAGAAAAGAAAGAGAG
GATGCA
>Csp5_scaffold_02498.g26726.t1 Csp5_scaffold_02498 - [1:14923]  ( 7907 - 4941 ) Csp5_scaffold_02498.g26726.t1 + 1:420  ( 1 - 420 ) N   2235.25
ATGCTCCTCCCTTCAAATCTAACCACGTCTACATTAATGACGTCATCAGTAGTATCCACT
TCAGAATCCTTCAACACTGATGACCCCATACTACCGCCAGAGCCAATTTTGGGGGACTAT
GTGGAAATGTTCACTTTAGTGCTCAATTTCATAGTGGGGGCCCCTCTGAACTTGGCGGCC
TATACTCAGCTCTCCGAACGGCCCACTTCTACCCGACTCGACCTCCTAAAAAGGTCGCTA
AACTACTCGGACCTTCTGGTACTATTCATTTACGTCCCATCTCGAGCTTGCTGGCTATTG
ACCTACGATTGGAGGGGTGGAGATGCACTGTGCAAGATTGTGAAAATGTTTCATACTTTT
GCGTTTCAGAGCTCCTCCAACGTCATCGTATGCATCGCCGTAGACCGTCTCCTCTCCGTC
CTCTCCCCATCCCATCATAGCCCAAATAAAGCTCTCCGACGAACGAAAATGATGCTCATC
GTTGCTTGGATTGTTGCCCTAGTGATTTCTTGTCCTCAACTTTTTGTCTGGAGAGCCTAT
CTCGCGTTGCCTGAATACAATTGGTCCCAATGTCTTCAAATTTGGGAAATCGCGAGAATG
GAGAACTACGGGAAACCTCAAGTGGTACCGACGTTTGATGCGGAGTTCTGGTATAGCATT
CTGCATATTAGTCTAGTTTTCTGGATCCCTTGTATCATTATTATGCTCTCCTACATCATC
GTCATCTCATGGGTCTGGATCAACTCTCGTCCCTCCATCCGTCACACGTCCTCATTCTCC
TTCCACACCGGCTGCGATACGGTAGATACTGTACTAACACGAGCCTCTGAATGGAATCCT
TTGAAGACGTTCTCCCGCCACGTCAACATCAAGGAGGCCGAGAAACCCATGCCAACTCCC
CGAATCGTAGTCAGCGACGAGACTGAGGTCCCCTTAACCCAACGACCTTCGATTTCTCCA
TCCGAAGCTTCAGCGGTTATGAGAACAGGAGTTCATACCAGCACTTCTTACAATGCCAAT
TTGAATCGATCCCGTGCTCTCCGTGTATCCTTCCTGCTTGTCCTGGCTTATATCATCTGC
TGGCTACCGTATAATCTCATCAGTCTTATTCAGTTTTTGCACCGCGACTTTTTCGAGTCA
TATCTTAAACATGTCCATTTCTGCCAACAACTAATCATCTTCAACTCGGTTGTCAACCCG
TACCTATACGGTTTCTTTGGACCACACCGCCCGTCCCATTCTGGTACTGGTGGTCGTCAC
>Csp5_scaffold_02498.g26726.t1 Csp5_scaffold_03202 + [1:11463]  ( 7016 - 9862 ) Csp5_scaffold_02498.g26726.t1 + 1:420  ( 1 - 420 ) N   2223.60
ATGCTCCTTCCTTCAAATCTAACCACGTCTACAATTATGACGTCATCTGTAGTATCCACT
TCAGAATCCTTCAACACCGATGACCCCATACTACCACCGGAGCCAATTCTGGGGGATTAT
GTGGAAATGTTCACTTTGGTGCTGAATTTTATCGTGGGAGCACCACTAAACTTGGCGGCC
TATACTCAGCTCTCCGAACGTCCTACCTCCACCAGGTTGGACCTCCTAAAAAGGTCCCTA
AACTACTCGGACCTTCTGGTACTATTTATCTACGTTCCATCTCGAGCTTGCTGGCTGTTG
ACCTACGATTGGAGGGGTGGAGATGCACTGTGCAAGATTGTGAAAATGTTTCATACTTTT
GCGTTTCAGAGCTCCTCCAATGTCATCGTATGCATTGCCGTGGATCGTCTTCTCTCTGTC
CTCTCCCCATCCCATCATAGCCCAAATAAAGCCCTCCGACGAACGAAAATGATGCTCATC
GTCGCCTGGATTGTTGCTCTGGTGATTTCATGCCCTCAACTTTTTGTCTGGAGAGCCTAT
CTCGCTCTACCGGAATACAATTGGTCCCAATGTCTTCAAATTTGGGAAATCGCGAGAATG
GAGAACTACGGGAAACCTCAAGTGATACCAACGTTTGATGCGGAATTCTGGTATAGCATT
CTGCATATTAGTCTGGTTTTCTGGATCCCGTGTATCATTATTATGCTCTCCTACATCATC
GTCATCTCATGGGTCTGGATCAACTCTCGTCCTTCCATCCGCCACACCTCCTCATTCTCC
TTCCACACCGGCTGCGATACGGTAGATACTGTACTAACACGAGCCTCTGAATGGAATCCT
TTGAAGACGTTCTCCCGCCACGTCAACATCAAGGAGGCCGAGAAACCCATGCCAACTCCC
CGAATCGTGGTCAGCGACGAAACTGAGGTCCCCTTGACCCAACGACCCTCGATTTCTCCA
TCCGAAGCTTCAGCGGTTATGAGAACAGGAGTTCATACCAGCACTTCGTACAATGCGAAT
TTGAATCGATCCCGTGCCCTCCGCGTATCCTTCCTGCTCGTCCTGGCCTATATCATCTGT
TGGCTACCGTATAATCTCATCAGTCTTATTCAGTTTTTGCACCGCGACTTTTTCGAGTCA
TACCTTAAACATGTCCATTTCTGCCAGCAACTAATCATCTTCAACTCGGTTGTCAACCCG
TACCTATACGGTTTCTTCGGACCACACCGCCCGTCTCATTCTGGTACCGGTGGTCGTCAC
>s3099 Csp5_scaffold_03202 + [1:11463]  ( 7016 - 9862 ) s3099 + 1:420  ( 1 - 420 ) N   2228.15
ATGCTCCTTCCTTCAAATCTAACCACGTCTACAATTATGACGTCATCTGTAGTATCCACT
TCAGAATCCTTCAACACCGATGACCCCATACTACCACCGGAGCCAATTCTGGGGGATTAT
GTGGAAATGTTCACTTTGGTGCTGAATTTTATCGTGGGAGCACCACTAAACTTGGCGGCC
TATACTCAGCTCTCCGAACGTCCTACCTCCACCAGGTTGGACCTCCTAAAAAGGTCCCTA
AACTACTCGGACCTTCTGGTACTATTTATCTACGTTCCATCTCGAGCTTGCTGGCTGTTG
ACCTACGATTGGAGGGGTGGAGATGCACTGTGCAAGATTGTGAAAATGTTTCATACTTTT
GCGTTTCAGAGCTCCTCCAATGTCATCGTATGCATTGCCGTGGATCGTCTTCTCTCTGTC
CTCTCCCCATCCCATCATAGCCCAAATAAAGCCCTCCGACGAACGAAAATGATGCTCATC
GTCGCCTGGATTGTTGCTCTGGTGATTTCATGCCCTCAACTTTTTGTCTGGAGAGCCTAT
CTCGCTCTACCGGAATACAATTGGTCCCAATGTCTTCAAATTTGGGAAATCGCGAGAATG
GAGAACTACGGGAAACCTCAAGTGATACCAACGTTTGATGCGGAATTCTGGTATAGCATT
CTGCATATTAGTCTGGTTTTCTGGATCCCGTGTATCATTATTATGCTCTCCTACATCATC
GTCATCTCATGGGTCTGGATCAACTCTCGTCCTTCCATCCGCCACACCTCCTCATTCTCC
TTCCACACCGGCTGCGATACGGTAGATACTGTACTAACACGAGCCTCTGAATGGAATCCT
TTGAAGACGTTCTCCCGCCACGTCAACATCAAGGAGGCCGAGAAACCCATGCCAACTCCC
CGAATCGTGGTCAGCGACGAAACTGAGGTCCCCTTGACCCAACGACCCTCGATTTCTCCA
TCCGAAGCTTCAGCGGTTATGAGAACAGGAGTTCATACCAGCACTTCGTACAATGCGAAT
TTGAATCGATCCCGTGCCCTCCGCGTATCCTTCCTGCTCGTCCTGGCCTATATCATCTGT
TGGCTACCGTATAATCTCATCAGTCTTATTCAGTTTTTGCACCGCGACTTTTTCGAGTCA
TACCTTAAACATGTCCATTTCTGCCAGCAACTAATCATCTTCAACTCGGTTGTCAACCCG
TACCTATACGGTTTCTTCGGACCACACCGCCCGTCTCATTCTGGTACCGGTGGTCGTCAC
>s3099 Csp5_scaffold_02498 - [1:14923]  ( 7907 - 4941 ) s3099 + 1:420  ( 1 - 420 ) N   2231.07
ATGCTCCTCCCTTCAAATCTAACCACGTCTACATTAATGACGTCATCAGTAGTATCCACT
TCAGAATCCTTCAACACTGATGACCCCATACTACCGCCAGAGCCAATTTTGGGGGACTAT
GTGGAAATGTTCACTTTAGTGCTCAATTTCATAGTGGGGGCCCCTCTGAACTTGGCGGCC
TATACTCAGCTCTCCGAACGGCCCACTTCTACCCGACTCGACCTCCTAAAAAGGTCGCTA
AACTACTCGGACCTTCTGGTACTATTCATTTACGTCCCATCTCGAGCTTGCTGGCTATTG
ACCTACGATTGGAGGGGTGGAGATGCACTGTGCAAGATTGTGAAAATGTTTCATACTTTT
GCGTTTCAGAGCTCCTCCAACGTCATCGTATGCATCGCCGTAGACCGTCTCCTCTCCGTC
CTCTCCCCATCCCATCATAGCCCAAATAAAGCTCTCCGACGAACGAAAATGATGCTCATC
GTTGCTTGGATTGTTGCCCTAGTGATTTCTTGTCCTCAACTTTTTGTCTGGAGAGCCTAT
CTCGCGTTGCCTGAATACAATTGGTCCCAATGTCTTCAAATTTGGGAAATCGCGAGAATG
GAGAACTACGGGAAACCTCAAGTGGTACCGACGTTTGATGCGGAGTTCTGGTATAGCATT
CTGCATATTAGTCTAGTTTTCTGGATCCCTTGTATCATTATTATGCTCTCCTACATCATC
GTCATCTCATGGGTCTGGATCAACTCTCGTCCCTCCATCCGTCACACGTCCTCATTCTCC
TTCCACACCGGCTGCGATACGGTAGATACTGTACTAACACGAGCCTCTGAATGGAATCCT
TTGAAGACGTTCTCCCGCCACGTCAACATCAAGGAGGCCGAGAAACCCATGCCAACTCCC
CGAATCGTAGTCAGCGACGAGACTGAGGTCCCCTTAACCCAACGACCTTCGATTTCTCCA
TCCGAAGCTTCAGCGGTTATGAGAACAGGAGTTCATACCAGCACTTCTTACAATGCCAAT
TTGAATCGATCCCGTGCTCTCCGTGTATCCTTCCTGCTTGTCCTGGCTTATATCATCTGC
TGGCTACCGTATAATCTCATCAGTCTTATTCAGTTTTTGCACCGCGACTTTTTCGAGTCA
TATCTTAAACATGTCCATTTCTGCCAACAACTAATCATCTTCAACTCGGTTGTCAACCCG
TACCTATACGGTTTCTTTGGACCACACCGCCCGTCCCATTCTGGTACTGGTGGTCGTCAC
>s2853 Csp5_scaffold_02905 + [1:12676]  ( 3361 - 10687 ) s2853 + 1:765  ( 1 - 765 ) N   4071.59
ATGACTGAAAAGTCGTTTGTAAAGCTCAAGCTGCTCGGCTTGTTGCTCATCGTCTCAATC
ATTCAAGCCCAGCCAACAACCACAACTCCATCAGCCGAACCCGTTCCACTTGCCGTTGTC
CGTGAACGCGTTCAGAAGGAAAACTCGGAAACGAGTTGGCTGAATACTGTTCTCGACCGA
ACCAATGTCACCGTGGATGGGGATGGAAATTTGAGGAGCATCGACAAATCGAGAGTGCCA
TTGGATTTGCCCACAACGTCGCCAGAACCAGAAGAAACTTCAACCGTGCCTGCAGCCACT
ATCGAATGTATTCACTACGACGAGGACAACTGCCGCCATGGTGGAATTTGCCCGGTGTCG
AAGGAAAAATGCACCGCTAAAGCTCATATGAAACACGTCGGTTGCATTGCAGTCTTCTCG
TATCCAAAGGACGAAATCTTCAACTCGACGGAGAAGTACTTGCCGGTTGAGCACGTTCGT
GTGAAGAAGCAGGGATGTATGGAGTATCAAGCTGGAGATTTGGCTGAATGCTTGGACAAG
GACAAGTGCATCCAAAAACGCCTGAACCAAAACGGAATCGGCATGTGCTGCTGTACGTCT
CCCGATTGCAACAAAAAGGACAACCTCTACTTCTTGAACCCAGACTTGTTACGTGAAAGT
TACTGGTTCCTAAAATTGTTTGGCATCACCTGTGTTGTGCTCTTTGTGCTTTTGATGATC
GCAGTGGTATATGCCTGCTCCCGGAAAATCTTCGAATTCCAAAAAGCGTGGCAGCAGGAG
AAGGAGGATAAGAAGAACAATACTCCGGTGGACTTCTATGGAGTGAAAGTGGAAGAAGGA
CGTGTACCATTGATAATGCCTAAAGAAGAGCATGAAATGCAGCCAACCCCCAAGGAATTG
CCCATTTCTATGGAGCAGATTCTCTCTGTCGGGCGATTCGGACGAGTCTTCAAGGCAAAA
TGGACGATGGAAAATGGGGACGAAAAATGGGTGGCGGTGAAGAAAATGACCGAGAGTCAG
AGGCCATCTTATGATGCGGAGAAAACGATATTCGAATCGTTGATGGAACAACCAAAATGG
TATTCGAGTATTGTTCAGTTCGTTTGTGCAGAACACATTGGACATGAGCTGATTGTGGTT
ACGGACTTCCATGAGAGACTCAGTTTGTATGATCTTCTGAAGCACAATGCCATCAGCATC
GATTCGTGTAATCGGATAATCATGTCAATGGTGGATGGATTGAGCTTCTTGCATGATTCA
AGACCGTTCTATATGCCGGAAATTGAGAAGAAACCCATTATTCACAGAGACATCAAATCC
AAGAATATCCTGATCAAATCTGATATGACCGCCTGTATTGCGGATTTCGGTCTTGCCAGA
ATCTTCGATACATGCTGCGAGAAATCAGATCTTCTTGGACAAGTTGGAACAAAACGATAC
ATGGCTCCAGAGATGTTGGAAGGAGCTGCTGATTACAATTTGGATGCTTTCAAGGCGATG
GATGTCTACTCAATGGCGTTGGTTATGTGGGAAGTTATTAGTCGGACGAAACTATCTGAA
TCCGATGAAGTGCCAAGCTACAAAGTTCCATACGATTGGCTTGGTCCTGATCCACTACTA
TCCGATGTCCGAAGAGCGGGCTGTCTGCAAAAGGACCGCCCGAAGTGGAGACCAGAAGCT
CTGTCACACGATTTGATGAAGCAGATGACAAAGACTGTAGAAGACATGTGGGATCCTGAA
GGATCTTCAAGAACAACGTCTGGATACGTATTCCAAAAAGTTTGGTGTCTCGTGATGAGT
GGATCCGATCGATCAGAAGGATATCATAGCAGCGGAAGTGCGGAGAGCGAGGATCTGAAA
GTTCAAGGATCGAATGATTGTGATACAAGAATGAAGGAGTACCACAGGGGCAACGGAAAG
ATTCCACATCCTAGTCCGGATCCGATCCATAACAATTGCCCTCCGCCACCAATGATTCCG
ATTTTAAGCGAAAGCGGAATCCAACACAAGATCGATTCCGAGCCGAGTGAAAAATCGATC
GAAGCTGAAGGCAATGTAGTGAAACCGCTCGACTTGTCAGACTCTGACAGGGCACCTCAG
CAAGATACCTACTTCAATGTGGTATATAATCGGATTTTGACCGATGATGAAGCCAAGCAT
ATTTTTGAGGAAGAACAAATGGCGAAAGAAATTAGAAAAGCGAGGAGAGAAGGAAGGGTG
ATTGAAAAGATAATAGAAAAAGCCCCATCAGTGGCCTCCTCCAGAAGATCCTCTAAGACG
CCGTCTGAAACATTC
>s2807 Csp5_scaffold_00020 + [1:14336]  ( 26145 - 30330 ) s2807 + 1:659  ( 1 - 659 ) N   3566.39
ATGTCCGCCGATTGGACCGGCTCCTCGCCTACATCCAGCGAATCAGACGACGATCTGATG
AATAAACAGGATCCGATCTTTCAACATTTCAAACAATTGCAAAAGGAATTCAAGAGAGAA
GAAAGAGAGAATGAGAAGAAGAAGCTGGAAAATGGGATCTTAGACGAGGGTCAACCGTCT
ACTTCGCAGGATGCGATCGTTCCGGTTGCTGTTCCGATGGAGGAGGAGGAAGAGATGATA
CTGTATCCAGCTGATCTCCCAGAGAACAAGAGCTGGACGACGTACAACTTCATAAGACCA
TCAATGGATGACAACCCGGGACGATTTCTATGGATATGGTTCATGGGACAAAAATGTCCG
TCGATTGTGATCAATGGAGAAGCGCATATACCGGTGGAACTGTTGGATCAGATCATGCTG
GAAAACAATCCAGCTGATGAGCGGATCATCTCGCACTTTCTGAAGGAGAAGAGAGTTCAC
ACCAGATATTCAAATCGAGCACAGTTCTACAAGATCATGAAGAAGAGCGAAAAGTGTCAA
AAGTTGGCAGTCCACTCGTTCTCTTTGGTCAGCCGATCTTCACTTGAGAGAATTCTGGGA
GAGACGAAAGAGCAGAGTCAGGCAACTGCCTGTGAGCATGATGATTGGGACGAAAAGTAT
CGTGTTCGCGTCGTTCATGTCAACTTCATCGATTTATATGATGAATGGCTCGAGAGTGAT
GATTTGGATGAGGATCCGAATGAGTATGGAGTGCACGGAGAATGGTATAAGAATCGACGG
AACATGAGGAGCATCAAATGCTTCGAGTGCAAAAATGCCTTCACTCCAGCCGATTTTGTT
GCTCACCATCACTACCCACGGCAATACAGCACAACAGAGCATATCGGACTCAACACTGCC
AGATGGATGGATATGATCCAAATCCATCGAACTGATAGGAACGAGGAGAATCTGACGGCG
TGGAGAAAGTACTGTACCGGATCTATTAACTATGGCAAGAGGGCTTACGAAGAAGCTGAG
CCAGTTCCACGATCACCCAAGAGCCCGTACATCGAGGATCCAGTCATTGTGGATGATGAT
GAGCCAATGGAGGAAGTTGAGGAAGAAGGAGAGGAGATCACATACAAATACGAGACATAT
GAGGAGATGATGGCTTCTGGAAGAAAACTCAAAGTCTCCGACTACCTCGGACCGTTAGGA
CCCTTTGGACTCGTGCCAAAGAACCTTGTGCAGAAGGTCATTATCGATGTATTGTGTCAG
ATGGATGAAAGATCCTTGGAGATTCTTTTCCTCAGTGACCCAGAAGACTTCGACGTCTGG
CTTCGAGATCACGAGTTTATCAATAAGGTGTTGCTGCAGCAAAAACGTTGGGACCAGTTG
CGAAAGAAGCCAGATTTCGACCAATGGGCGTGCCCAAGCTTCAATCCAAAGACTGGAGTG
CTGGAGAATCTTCGACAATTGGAAACTGCTGCCAAGGGTACAAAGATAGAAATAGAAAAC
TTGACTGAGGAGTTGAGAAGGCTACAGAAGGAATCGAACAAGATCACCTACCTGGAATAC
TTGAAGAAAGAGCAACAATTGCTTCGAGAGTGCTCCAAAGATGCCATCCGAGTCCTCAGC
AATATTCCACCACCAAAGCCGAAAGTGGTTCTTCCACCACCACCACCACCTGTACCAATA
ATTACTCCTCAGTGGCTCAATATGGATGCCATCCAGGAAATGGCTAAGAAGCTTACCGCA
GCGGGAATCAAGCTCCCTCTACCAAATCTTGCACTCCTACAACTGCCAGTCCCACAGCTA
CCAATTAAAAATGGTGCAATTCCAAATGCTCCACTTCCAACTGATCCATTTCAGAGACAA
ACTCTCAACATTTGTTATCAAAACAATCCAGCCATGCTTGCAGCAATGCTCCCACCAGCT
CAACCAAATGCATATGAAAATGTGCTCAACTTGTTGAAAACCACCGCTGTCAAGAAT
>Csp5_scaffold_01681.g22491.t1 Csp5_scaffold_01681 - [1:13312]  ( 11577 - 9138 ) Csp5_scaffold_01681.g22491.t1 + 1:366  ( 1 - 366 ) N   2054.33
ATGAAGCGCCTCAACCTCCTTCTAATGTTGGTTTCTATTCACTTCTTCGCCGGGATCCAA
TCTGCCTGTGGACCAGAATGCTTTGCCGCTGCCAAAGAGTACCGTCGTCAGACTCTCATA
ACTCAAATGTACCACGGATTCACAAATGCCCCAGCGCCAGGAACCATCCAAGCAAACGCC
TCTGTCAACCCCGCATTGCTCCCCGTTTTCAAGGATCGCTATATCTACATTGAAGAGAAC
AAGCCAGATATGAACAGCCCAAACTACATCTCCAAGTTTTTGATGGCTGAAGACCCGTTC
GGTGGAGAGGACATGTCCAACTTGATCGCCTACTTCCCAATGGAAGCGGATATGCGTAGA
TACCAGATCATCGGGGGCACTCTTCTCATCGCCACGGATTTGTCGCATGGACACAATCAC
TCGATCATCAAGATTCAAGTCTTCGAGAAGAACCAAGACAATTCTCTCGGGGAACTGATC
GCTTCGAAGTCACTCAGAGCCAACGAGCAAGGACGGATCTACTTCGACATCCCAGTCAGC
GCTCTCAACAGATGGTACACGAACGGTCCAATCGGAGGTGTCTTCGTATCTGCCATACAC
AAAGGACACAACGTCGCCATCCATCCACAACAAGAGACCAAGGATTCGGACAAGATGATG
CTCCAAGTCTTCTTCCGTGACCGTGACTACGATGGACTTATCCGTGTCCAGCCGAACAAC
ACTCGCTCCAAGAGAAGCTACACCCCAATGGTTTGCTCCGATAAGCTTAAACATGATGGC
TGCTGCTTGTATGAGTTGACCATCGACTTTGAAAAGATCGGATGGAACTGGGTCATCTTT
CCACCAAAGTATAATGCGTATATGTGTAGAGGAAGCTGCAAGAAGAACGCCTTACACCTC
ATGGACGACAACCAACACTCGAAAGTCATGCGCGATTTTGGCAAAATCCACAAACTCACC
TCCAATGATCTTGCTGATCTCGGTTACTGCTGCCACCCCATCCAATATCATGATATGTCC
CTGATTTTCTTGAATAACGAAGGAAATCCTCAGGCTCAAACAGTGTCAGGGATGATCGCT
TCCCGTTGTGGTTGCGCT
>s3029 Csp5_scaffold_01681 - [1:9642]  ( 15713 - 13719 ) s3029 + 1:369  ( 1 - 369 ) N   2079.72
ATGGAGTACCAAAACCTTCTTCTATTCTTGGTTAGTATTCACTACTTTGTCGGTATCCAG
TCCTGCGGACCAGAATGCTTTGCCGCAGCCGAAGAGTACCGTCGTCAGTCTCTAATGTCT
CAAATGTATCACGGCCTGCCAGACGCCCCTGTCCCTGGAACCATCCAAGCCAACGCCTCT
ATCAACCCAGCATTGCTTGACGTCTTCAAGGACCGCTACGACTTCGTCCAGGAGAACAAG
CCAGATATGAACAGCCCAAACTACATCTCCAAATTCTTGATCGCTGAGGACCCGTTCGGT
GGAGAGGACTTGTCCAACTTGATCGCCTACTTCCCAATGAAGGAGGATATGCGCAAGTAC
CAAATCATTGCGGGAACATTGCTCATCGCCACTGACATGTCACATGGACACAGTAGTCAC
TCGGCTATCCATGTTCAGGTGTTTGAGAAAAACCAAGACAACTCTCTCGGGGAAATGATC
GCTTCTAAGACACTCAAAGTCAACAAGCAAGGTCGCCTCTACTTAGACCTCCCGGTCAGC
GCTCTCAACAGATGGTTCACAAATCCAATCGGTGGTCTCTTCGTATCTGCCATGCACAAC
GGACACAACGTCGCCATTCATCCACAACAAGAGACCAAAGACTCGGACAAAATGCTTCTT
CAAGTCTTCTTCCGCAACCGCGACTACGATGGACTCATCCGCCTCCAACCAAACAGCACC
CTGTCCCGTTCGAAGCGAGCCGTCCCGAAATTGATCTGCACCTTGAACGACAAGGTTAAG
AACGAGGGATGCTGTCTCTACGAGCTCATCATCGACTTCGCCAAGATCGGATGGAACTGG
GTCATCTCGCCACCCCTCTACAACGCCTACATGTGTAGGGGTAATTGCCACAAGAACGGA
GTCCATATCTGGGACGACAACACCCACTCCAAAGTCATGCGTTCGGCCAATGAAATCCTC
AAGATCCCAGAACTCAACATGAAAGATCTCGGCTATTGTTGCCACCCCATCGAGTATGAT
TACCTCAACATGATGTACGTGAATCAGTACGGCGACGTCATCACCTCAACCATTCAAGGA
ATGATCGCATCCCGTTGTGGTTGTTCT
>s3029 Csp5_scaffold_01681 - [1:9642]  ( 11577 - 11265 ) s3029 + 1:369  ( 1 - 41 ) N    158.54
ATGAAGCGCCTCAACCTCCTTCTAATGTTGGTTTCTATTCACTTCTTCGCCGGGATCCAA
TCTGCCTGTGGACCAGAATGCTTTGCCGCTGCCAAAGAGTACCGTCGTCAGACTCTCATA
GATTGT
>Csp5_scaffold_00884.g16452.t2 Csp5_scaffold_00884 + [1:13312]  ( 8580 - 11621 ) Csp5_scaffold_00884.g16452.t2 + 1:401  ( 1 - 401 ) N   2130.28
ATGAAGCGCCTCAACCTTCTTCTAATGTTGGTTACTATTCACTACCTCGTCGGGATCAAG
GCCACCTGCGGACCAGAATGCTTTGCCGCTGCCAAAGAGTACCGTCGTCAGACTCCGTCG
TCAGACTCTCATAAAGTGACACGCCCATTCTTGACGAAAGCATTGAAATTGTGCGCACGC
AACTACCGCGCCGCGGGTTGCAAAGATAAGCATCTGCAATACGGCATACCAGACGCCCCA
GCTCGAGGATCCATCCAAGCCAACGCCTCTATCAACCCTGCATTGCTCCCCGTTTTCAAG
GATCGGTACCACTTCGTCGAAGAGAACAAGCCAGAAATGAACAGCCCAAACTACATCTCC
AGATTCTTCATGGCTGAAGATCCGTTCGGTGGAGAGGACATGTCCAATCTGATCGCCTAC
TTCCCAATGGAAACGGATATGCGCAAATACGAAATCATTGGGGGAACATTGCTCATCGCC
ACGGACTTGTCACATGGACACAGACACTCGCTTATCAAGGTCCAGGTTTTTGAGATGAAC
CAAGACGGCTCTCCTGGGGAAATGATCGCCAGCAGGACACTCAGAGCCAACGAGCAAGGA
CGGATCTACTGCGACGTCTCGGTCAGCGCTCTCAACAGATTGCACCCAAACGGTCCAATC
AAAGGAGTCTTCGTATCTGCCATGCACAACGGACACAACGTCGCCATTCATCCACAACAA
GAGACAAAGGCCTCCGATAAGATGATGCTCCAAGTCTTCTACCGTGACCGTGACTACGTG
GGATTGATCCATGTCCAGCCGAACAACACTCGCTCCAAGAGAAGCTACACCCCAATGGTT
TGCTCCGATAAGCTCAAACACTCTGGCTGCTGTCTTTATGAATTGGAAATCGATTTCCAA
GAGATCGGAATGAACTGGGTCATCTTTCCATCAAAGTATAATGCCTTCATGTGCCGCGGG
AGCTGCAGGAAGAACGCCGTACTCCTCGTGGACGACAACGAACATTCAAAAGCCATGCGC
CATTTCTCCCAAACCCACGGACTCTCTTCTACAGACATGGCTGATCTCGGTTACTGCTGC
CACCCCATCGACTATCATGATATGAAAATGGTGTTCCTGAATAACGAAGGAAATGCGCAG
ACCCGAACCATCCCAAGGATGATCGCATCTCGCTTGATGATGCCACACACCATGTTCCTA
TGT
>Csp5_scaffold_04013.g31833.t1 Csp5_scaffold_04013 + [1:8754]  ( 2145 - 4619 ) Csp5_scaffold_04013.g31833.t1 + 1:532  ( 1 - 532 ) N   2889.05
ATGAACACCCAATCTCAAATGAACAATCAACCCCAAGTGGACAACCAATCCATAATGAGC
GAAGAACAACCAGACCCAAGAGTGATGATTATGGTCAGAAAGGTTCTGGATGAGGCCATC
ATCGTTCATTCGGATAAAACTCATGATTGGCCGATTCGAGCTGTGATGCAAATCATGAAA
ATCGCCAAACGATTCAAGTGCGACGATGGTCTATTTGAGGCAATCATGAATGAAGAGCAA
TCAGGACGCTGTTGCTCTTCTCACAATCAAAAACTTCCTGGCTCCTTTGGAAGAGTGAAC
TTGTTCATTCTCAAACTTTTCCGATTCCCGGCTCTTCGCTTCGAAACTCAAATAAAATCC
AATCGCTTCTGCCGCTATTCCTACAAACCAGAGAGAAAGGACGTTTGCCTCAACCCCTAT
CACTATGTCTTCCTGCTCCCAAAAGCCGAACCAGTGCCAGCCATCGTCATCAACAAGGAT
CTCAATTATGGAGCTCCTCCAATGCGATTCGATTTTTCATATAGTCAAGGATCAATTGCT
CCTCAGTACATTCCCAAAGGGGAACCCTCTTATGATGACAGTTCGGTTCCAAATATTACA
ATTGATGGAGACGAAATCAAGATGTTGTACGAAAATCATGCCAGTCTGAATCAGTTCACT
GATGCTGGACCATCTTCAAGCACTTCAAATCAAGTACCACCATCCATGCCCCCAATTGAG
TTCACATCTCCGATCGCATCCCCGGATTTCTTGACGAGAAGGCCCGAAGACGAGGACGAA
CAGTTTCAGTACAGATCTGGAATGTCTTCTCCTGCCAGTGATATTGGATCTCCTCGTGTG
TACGTTCCTCAGATAAATCATGGATTCAGAGGTGATGACGACGAAATGGAAGGCGTAGAA
GAGGAACGCGGAGCGACCAATGTCATTGAGCCCATTCGAGTCAAGACTCCAGAAGAAGCT
CGTCCATTATTTAGAACAACACCAAACGAACTGGCGGATCTTGCACGGAACGCAGGATGT
TACGAGTGCGTGGAGTATGAGGAGAATCCAAATTGGCTTGGCCTGCTCTATTACGAGATG
GGAACCAATATTGGTGACATGGGACTCTTCACCGCTTCTCGGTCGGATTCTACAACAACC
CTGAACGCAGTGATGCGATCTCAACAGTGCGTAGCGCGATCGGAAGNNATCGGAAGAGGA
GTTCGTCTCTACTTGCTGGCTGGAGAGGTGTACATCGAGAATCTGTGCGAAGTGAACGTC
TTCGTGCAGTCACTCAGTACCAACCTGTCGAGAAATCTACAGTTGAATACTGTAACCAAG
CTCAAGCCACGAGGAACGATGAAGATTTTCGATATGCGTCAGTTTAGCAAGCAACTTGCA
ATGGCTGCTGAGAGAACCTATCAGGATGTATATTGCCTGAGCCGAATGTGCACCATCCGC
ATGTCTTTTTGTAAAGGATGGGGAAGGAGCTACAAGCATGGTAGCATTCTCGAGTGCCCA
GTTTGGATTCAAGCCCATCTGAACAACCCTCTTGCCTGGATTGACAGTGTTCTCAATTGC
ATGGGTGCACCATCCAAGATGTGCAATTCGCGAACC
>s2945 Csp5_scaffold_02547 - [1:13312]  ( 6853 - 3767 ) s2945 + 1:557  ( 1 - 557 ) N   2928.02
ATGGAACTGGAACCCCGCCCCCTCCACCGAATCTTCTCGGGGAGGAGCATATTTTTCGAC
TTTTTCAAAATGTACAATTTTCAGAACAACCACAAATCCCTGCGCATCTGGCTCCGTGAC
TACACAGCCTTCTTCCTCTCCCATCTTCTCATTTTCACCATCTACATCTCCACATACGCC
CTTCTCTCCAACTATATTTCATGGATCTGGTCCAAAGTCTACATTCTTCATCTCACTTAC
CTTCTTGTGCAATCCTACAAGAGATCCAAGTACCCCCCGGGACCCGCGCCAATGGCAATT
TTTGGAAACGCACCTTTCATTAATGTGCTGTCACCGGAGACCACTTTTTTGGAGTATAGA
GAGATTTATGGGCCGATTTTTACTCTTCATATGCCGCAACCGACGGTGATCCTTGCAAAC
TATGAATCTTGTGTGGAGGCTCTTGTGACACATGGCAAGAAAACCGAGGGCCGTTCCAAC
TCCGAAGCCTTCGTCCTCTTCTCCGGTGACCGCGAGAATGGAGATGGTGTCATCCTTGCT
ATGGGTGAAAAGTGGAAGTCGATGAGAACTGAAATTTCAAGATTCATGGGGAACAAGTAT
AGGAGTGGTGAGATGGATAAGACAGTGCTCAATCACACCGAGGAATTGGAGAAAGAACTC
AAGAAAATGGCGAATGAGGGGAGCCTAGTGGATCTTCGTGACTCGCTCTCCGGCGCCATC
GCTAATGTTATCCAGGAAGTAACCATCGGGAGAACATTCAAATATGAAGATCCAGTCTTC
CAAGAGCAACTCACCAATATCAATACAGTAGTCAAGGAGATCATGACTCCAGAGGTCTTC
TTCGTTAACTGCTACCCATGGCTACGTTACCTTCCAGATGGACTTCTCAGAGGATGGACT
AGCTACAAGAGAAGTGGATTCAGATTGCAGGATTGGTTCAAGAGAGTTTTAAGAGAGCAT
TACGCCACCAAAGAAGAGGAAAGAGCAGAGGATTTCATGAGTCATATGATAATAAAAAAT
CCTACTAAAACCCAAAATTTCAGAGATCTTTCAATCATCCTCACCTGCGGAGACATGTGG
ACTGGAGGCATGGAGACCACCACGACAACTCTTCGTTGGGGAATCATCTACCTCCTCCAG
AACATTGAAGTACAAAATGTTTGTCGGGATGAGATCAAGAGAGTGTTCGGTGATGAGGAA
CCAGACATGCGGCGGATTAATGAGACACCGTTCGTGAGAGCGACACTGTCGGAGATTCAA
AGATTGGCCAATGTGTTGCCATGGGCGATTCCTCATAAATCCACCGAACCCACCCCAGTC
GGCGCCTACACCATCCCAACCGGCACTGAAATCATCCCAGCGCTTGGAGCCCTTCTCTGC
GACCCAAATGTCTTCGAGTGCCCCAACGAGTTCCGTCCAGAACGCTTCCTCGACGACGCT
GGAAAGTACCAAGCCATCGAAGAGTTCCGCCCATTCGGTATGGGACCTCGCGTCTGCCTT
GGAGAAAAACTGGCTCGCACAGAGCTCTACTTGATTTTCACAAGATTGATCCAACAGTTC
CGCTTCTATTTGGATGAATCCGACACAATCCCAGTCGCTGAACGTGTCATTGGAGGAATC
ACAGCGCCACCAAAACCCTACTCTCTTCGTGTGGAGCATCTCGGAGAAAAG
>s2943 Csp5_scaffold_00138 + [1:25600]  ( 2521 - 13528 ) s2943 + 1:568  ( 1 - 568 ) N   2676.16
CTTAATCCACGATACCTTTCCCAGGTTACTGAAGTATCCTCTAATTTCTACCATCGACGA
AAACAACAGTCGTTTTTTGCCTTGTGCGGTGTTGTTTTCATAATGCGAATGAGTCGCTCT
TCATGCATTCGTCTCCGCGATTGGGTTGCTTTTTTCATATCCCATCTGATCGTTATGGGA
GTTTACTTCTCAATGTGCTACACTGCTTCAAAGTTCTTCCCTTCTGTCAAATGGGAAGAA
CTTTTCATTCGTGCTGCCGGATTCCATATTGTCTTTGTTCTTGGTCAAAGTATCTATCGT
AATATGACTTATCCACCTGGACCACCACCAATGGCAATTTTCGGAAATTCTCCATTCATC
AACGTTCTCTCTCCTGAGACTACTTTCCTGGAGTATCGTGAAATTTATGGACCCGTCTTC
ACCCTCCATCTCTCCAAACCTACCGTAATCCTTGCCAATTATGAGTCTTGTTTCGAAGCT
CTTGTCACAAATGGTCAGAAAACAAGCGGACGTTCCAGTGCGGAATCTTTTGTCCTGTTT
ACCGGAGATCGACAGGATGGAGATGGAGTTATCCTGGCTATGCGTCAAAAGTGGAAGAAC
ATGCGTTCAGAGATTCTTCGTTTTATGGGAAAATGGTATGGCAAGCGTATGGATGAACTC
ATTCTTCACCATACCAGATGCCTGGAGTTGGAACTCATGAAAATGTCGGAGTCGAAGTGC
TTGATGGATATGCGTGATCCTCTAGCTGGAGCTATTGCCAATGTGATTCAACAAGTAACT
ATTGGACGTAACTACTTGTACCTGGATACCGAGTTCCAGTCCCAACTCAAAGACATCAAC
TCTGTCGTTAAAGAGATCATGACTGCCGAAGTGTTTTTCGTAAACTGCTACCCGCTGCTT
CGTTATCTGCCAGAGGGCATTCTGCGCAAGTGGACGAATTACAAGCAAAGTGGATTCCGA
CTTCAGCAGTGGTAGGAACCAGTTCTCATGTGACAATATCGAGTACAGTATTCCTTTTCA
AGGTTCCGTACTATTTTGGACGACCATCTCATTAATCGCGATCAAGGTGACTTCATGAGT
CATATGGTTGATAAACAAGAGGATCGAGCAGAACAATTCAATGATCTTTCAATCATTCTC
ACTTGTGGTGATATGTGGACTGGCGGTATGGAAACGACTACTACCACTTTGAGATGGGGA
ATCATTTACTTGCTCCAAAACCCTGATGTGCAAACCAAGTGTCATGAGGAGCTTGTCAGT
GTATTCGGCCACGAAGTCCCAGAAATGAGCAAGATGAACCAAACCCCATACGTCAAAGCT
ACACTTTCTGAAATTCAACGTTTAGCTAACGTCCTTCCATGGGCTATCCCACACAAAACT
TTCGAAGAATGCAAAGTAGGCAGCACCACAATTCCAGTAGACACTGAAATCATCCCAGCT
CTTGGTGCTCTTCTTGGTGACCCACTCACCTTTGAAAATCCTAAGGAATTCAAACCAGAG
CGTTTCTTGGACCAAGATGGAAAATACAAAAACATCGAAGAGTTCCGTCCATTTGGTATG
GGACCACGAGTCTGCCTCGGAGAAAAATTGGCTCGTACTGAACTTTACCTCATCTTTTCT
TGTCTTCTCCAGAACTTCCGCTTCTATTTGAACAAGTCTGATCCTATTCCACTTGCTGAA
CGCGTTATTGGAGGAATCACCGCTCCACCAAAGCCATATTCTACTCGTGTGGAGTATCTT
GGAACACGTTATGTC
>s2830 Csp5_scaffold_00241 + [1:14336]  ( 40159 - 41433 ) s2830 + 1:390  ( 1 - 390 ) N   1935.31
ATGATCGAACTCATCTACATAACACTACTTCTCTGCATATCTTACTTCCTTTTGTGTCGT
TTTGTCCTGGATCACATCTACGTGGAATCAAGCGGCAAGTATGTATTGATAACCGGTTGC
GACAGCGGTTTTGGACGTCGCCTCGCTCTACAGCTTCTTGATAAGCGTGTGAACGTATTT
GCTGCATGTTTCACACAACAAGGTATCACGAGTCTTCAAACTGAATGGAACCTGAAGAAA
GGACTGAAAGGACAACTGCACCCAATCCAATTGGATATCACCAACGATGCCAGTGTGGAA
TCTGCAAAATCAGAAGTTGCAAAGATTCTCGAAGAGAAGAAAGCTAAACTTTGGGGACTT
GTTAACAACGCTGGAGTCTTCTCGATCCACGGACCTGATGATTGGTGTAGTGTCAATGAG
TACTCATCCTCCCTGAATGTGAATACACTTGGACCAATCAGAATGTGTCATGCATTCCTT
CCACTTATTAAGAAAAGCAGAGGAAGAATTGTGACGATGGGTTCAACAGCTGGAAGACTT
CATGGATTATACGTGGCTCCATATGTCACTGCCAAGTTTGCAGTTGAAGCATACATGGAC
TGTTTGAGATTGGAAATGAGACCATTTGGAGTTTCGGTTCACATTTTGGAACCAGGTTGT
TTCAAGACGGAGTTGTTGAATCAGGACGCGCAAAGGATGAGAATTCAAAGAATTTGGAAT
AATCTATCGGCTGAAACAAAAGAAGAATATGGGGAACAGTACAGAAAAAATTTCGAAACG
GCATGGGAATCTGGTGTTTCAGTTGTCGCAAACCCAAACATTGGATGGGTCACCGGTTGT
TATGAACATGCCCTGTTCTCCTGGTGGCCACGTCTTCGCTACTGTCCTGGATGGGATGCC
ATTTTCATGTTTATTCCACTCAGTCTCTGTCCTACTGCCTTCCAAGATTGGATGCTTGCT
GGACTCTACAAGTTGAGCCCTGGACCATCCTTGACTCCTGCCGCTTTGATTCAGCACAAG
AAGAGAAGAAACCCAGTTCAATGGGTACAACTTCTGTCACAATTGGCTGTTATCCCACTT
CTCTACACGATTTACACGATTTTCTTCGTTAAGAATACCCAAAAACAAGCAGTAGAGACT
GCACACCCGCATAATGTTACCGTTTCAGAG
>Csp5_scaffold_03336.g29848.t1 Csp5_scaffold_03336 + [1:10844]  ( 373 - 4378 ) Csp5_scaffold_03336.g29848.t1 + 1:676  ( 1 - 676 ) N   3703.40
ATGCTCACTTGCTCCACGGCAACATGTCAAATCTCGCCACACTACCCGAAGTTTATCGAA
AAGCTTCGACGCCTTATATGGGGTCACGAGCCGTCCACATCGTACGAATTCGATGAGATG
GCTCAGCAGGTGGCGCTGAAATCGCATCGACGAAATGTGAACAATGACTATTTTGTGGAG
GAGATTCATTATGATCCCACGAAACATCATCATATTATAAGGAAGAAACAGCCGACGGCT
AGTGAGAAGAGTCATCACCATGGCCATAGCAGAGGCTCATATTTTAAGAAAAGTCAGAAA
AAAACCGCTTCTGTCCAAGCCCTAACAGACGTTCAACTATGGGTACTCGACCGTTCGGTG
TTCCAAATGATCACTCAAAGATTGGGAATGGAGCGACATTCGCAGATCATCAACTTCCTT
TCAAAGGTCTCAATCTTCGAAAACCTCTCCGAGGACCGTATCTCGAAAATGGCAGATGTT
ATGGACCAGGATTACTATGACGCCGGACACTTTATCATTCGGCAAGGAGAAAAGGGAGAT
GCGTTCTTTGTGATCAATTCTGGACAAGTCAAAGTCACACAGCAGATTGAAGGAGAGAAG
GAAGCACGAGAGATTCGGGTTTTGAATCAGGTAAGGGACCATGAGAAATTGACCGACCGC
GCCAACCGCTGGCAGTCCGCGCTGACCGCTGGCAGTCCGCGCCGACCGCAGTATAATCAA
ATGTCGGCTAGCGATTGTTCAACTGTCCGTGAGCGGTTGGGCAGCACTCGACCAGCGGTT
GGTCGCGTTTCCAAAGTTCTAAACCCTTCCATTCCACTCAACACCTTCTACTCTTTTCAG
GGAGACTTCTTCGGAGAGCGCGCCCTTCTCGGAGACGAGGTCCGCACTGCCAACATCATC
GCCCAAGCGCCAGGCGTTGAAGTCCTCACCCTCGACCGTGAATCCTTCACAAAACTCATC
GGAGACCTCGACTGCCTCAAGAGAGACTACGGAGACAAAGAGCGTCTCGCTACAGTAGTC
CGTGAGCCACCAAGCCCCGTCAAGATCGTCGACGATTTCCGAGAGGAGTTCGCAAATGTA
ACGCTGAAGAATGTGAAAAGATTGGCGACACTGGGAGTTGGAGGATTCGGAAGAGTCGAA
TTGGTGTGTGTCAATGGGGACAAGTCGAAGACGTTCGCGTTGAAGGCGTTGAAGAAGAAG
CATATTGTGGATACTCGTCAGCAAGAGCATATTTTTGCTGAGAGGAATATTATGATGGAG
ACATCGACCGATTGGATTGTGAAGTTGTACAAGACGTTCCGTGATCAGAAGTTTGTCTAT
ATGCTTCTGGAAGTTTGCCTTGGGGGAGAGCTCTGGACAACACTTCGTGACCGTGGACAC
TTTGACGACTACACCGCTAGATTCTACGTGGCATGCGTCTTGGAGGGACTTGAGTATCTG
CACAGGAAGAACATTGTGTATCGTGACTTGAAGCCTGAGAATTGTCTCTTGGCCAACTCG
GGATACCTCAAGCTGGTGGACTTTGGATTCGCCAAGAAGCTGGCGTCGGGAAGGAAGACG
TGGACATTCTGTGGAACTCCAGAATACGTATCACCGGAAATCATTCTCAATAAGGGACAC
GACCAGGCCGCTGACTACTGGGCACTTGGTATCTACATTTGTGAGCTGATGCTGGGAAGA
CCACCATTCCAAGCTAGCGATCCGATGAAGACGTACACACTGATTCTGAAGGGAGTCGAC
GCGTTGGAGATCCCGAATAGAAGAATTGGAAAGACGGCGACGGCGTTGGTGAAGAAGTTG
TGTAGGGATAATCCGGGAGAGAGACTTGGGTCGGGATCCGGAGGAGTTAACGATATTCGC
AAGCATCGGTGGTTCATGGGATTCGATTGGGAGGGATTGAGGACGAAGACGTTGAAGCCA
CCAATTTTGCCAAAGGTGAACAATCCAGCGGACGTGACGAATTTCGACAACTACCCACCA
GACAACGATGTTCCACCAGATGAGTTCTCTGGATGGGATGAGGGATTC
>Csp5_scaffold_03096.g29041.t1 Csp5_scaffold_03096 - [1:11897]  ( 5507 - 4198 ) Csp5_scaffold_03096.g29041.t1 + 1:248  ( 1 - 248 ) N    777.06
ATGTCTGACGGAAAGGAAGAGCTCGTTAACCGCGCCAAGCTTGCTGAGCAGGCTGAGCGT
TACGACGACATGGCCGCTTCCATGAAGAAGGTCACCGAGCTTGGAGCTGAGCTCTCCAAC
GAGGAGCGCAATCTCCTCTCGGTCGCCTACAAGAACGTCGTCGGAGCTCGCCGTTCCTCG
TGGAGAGTCATCTCCTCGATCGAGCAAAAGACCGAGGGATCCGAGAAGAAGCAACAGATG
GCTAAGGAATACCGCGAGAAGGTCGAGAAGGAGCTCCGTGACATCTGCCAAGACGTTCTC
AACTTGCTCGACAAGTTCCTCATCCCAAAGGCTGGAGCCGCCGAATCCAAGGTGTTCTAC
CTTAAGATGAAGGGAGACTACTACCGTTACCTCGCTGAGGTCGCTTCCGGAGACGACAGA
AACTCGGTTGTCGAGAAGTCGCAGCAAAGCTACCAAGAGGCTTTCGACATCGCCAAGGAA
AAGATGCAGCCAACTCACCCAATCCGCTTGGGACTTGCGCTCAACTTCTCTGTCTTCTTC
TATGAGATCTTGAACGCTCCGGACAAGGCTTGCCAGCTCGCTAAGCAGGTGCCAATGTGT
TTCCGAAAATAGCGCTTTTGCACCAACTTCTTGATATAATATTCATGAATTACAGCTTTC
GATGACGCCATCGCTGAGCTCGACACTCTCAACGAGGACTCCTACAAGGACTCAACTCTC
ATCATGCAGCTTCTCCGTGACAACCTCACACTTTGGACCTCGGACGCTGCTACCGATGAC
ACCGATGCCAACGAGCAAGAAGGAGGAAAC
>Csp5_scaffold_03096.g29041.t1 Csp5_scaffold_00015 - [1:26624]  ( 39465 - 38496 ) Csp5_scaffold_03096.g29041.t1 + 1:248  ( 1 - 248 ) N   1202.74
ATGACCGAGACCGTAGAAGAGTTGGTTCAACGCGCAAAGCTCGCCGAGCAAGCTGAGAGA
TACGACGACATGGCCGCCGCCATGAAGAAGGTCACCGAACAAGGACAAGAGCTTTCCAAC
GAGGAGCGCAACTTGCTCTCTGTCGCCTACAAGAACGTCGTCGGAGCTCGCCGTTCGTCG
TGGCGAGTCATCTCTTCCATCGAGCAGAAAACCGAGGGATCCGAGAAAAAGCAGCAGCTC
GCTAAGGAGTACCGCATCAAGGTCGAGCAAGAGCTCAACGACATCTGCCAAGATGTCCTC
AAGCTCCTTGATGAGTTCCTCATTGTCAAGGCCGGAGCTGCCGAGTCCAAGGTCTTCTAC
CTGAAGATGAAGGGAGATTACTACAGATATCTCGCCGAAGTCGCCTCCGAGGATCGTGCT
GCCGTCGTTGAGAAATCCCAGAAGGCTTATCAGGAGGCGCTCGACATCGCCAAGGATAAG
ATGCAGCCAACACATCCAATTCGTCTCGGACTTGCCCTCAACTTCTCCGTCTTCTACTAC
GAGATTTTGAACACTCCGGAACACGCTTGTCAGCTCGCTAAGCAGGCTTTCGATGACGCC
ATCGCCGAGCTCGACACTCTGAACGAGGACTCGTACAAGGACTCTACCTTGATCATGCAA
CTTCTACGTGACAATCTCACTCTCTGGACATCGGACGTTGGAGGCGACGATCAAGAACAG
GAGGGAAACCAGGAGTCTGGAAAC
>Csp5_scaffold_00999.g17429.t2 Csp5_scaffold_00999 - [1:13312]  ( 8933 - 5167 ) Csp5_scaffold_00999.g17429.t2 + 1:356  ( 1 - 356 ) N   1904.60
ATGGGTTTGTGTCAAAGTGAGGAGGAAAAGATTGGGTCACAGAAGAGTCGGCAGATTGAT
AAGGAGATCAAGCAGACGCAGTCAAACGATGAGAGGACAGTCAAGCTTTTGCTTTTGGGA
GCCGGAGAATGCGGAAAGTCGACAGTTCTAAAACAGATGAGGCTCCTGACGTCGAAACAG
TACACAGCAGAAGAATTGGATGGGCAGGCAAAGCTGGTATATACAAATATAGTCATTGAG
ATGGATCATTTGGTCAAAGCGATGCCCAGTGCGGGGGCGAACTTCTCGGATCCGATCAGA
GAGCACGATGTCCACATGCTGACCCTCTACATCAAAGATATGCAACACAAGGATTTCCAC
AGAGACGCAGCTGAGCATGTGGCGAAGCTCTGGAAAGATCCAGTAGTAAAACAAATGTAT
GCGGAACGACGCGTGCTCAACATTCGAGACATTGGAGACAACACTGAATACTTCTTCGAG
AACATCGACAGAATCTCAAAGCCGGACTATGTGCCAAACGCGATGGATACACTACTCCTG
CGAACGAAGACCACTGGTATTGTGGAGGTTCAATTTGAGATTAAGAAGGTCAAATTCCGA
GTGTTCGACGTGGGAGGTCAGCGATCAGAGAGAAAGAAGTGGATTCACTGCTTCGAAGAC
GTCAACGCCATTATCTTCATCGCAGCACTCTCCGAGTACAACGAAGTTCTCTTCGAAGAT
GAGACTACAAACCGAATGATTGAGTCGATGCGACTTTTCGAATCAATCTGCAATTCCCGC
TGGTTCCACAACACCAATATCATTCTCTTCTTGAATAAGAAGGATTTGTTCGCCGAGAAG
ATCACCAAGGAAAACATTCATAAGGCATTCCCAGAGTATCGAGGCGAGCAAAACTACGAG
GAGTGCGTGGCGTTCATCAAAGGAAAGTTCGAGGCCCTCTCAAACAACCCAAAAAAGACG
TTCTACGTACACGAAACCTGTGCAACAGACACGAATCAAGTGCAGAAAATTTTGGATTCA
GTGATTTCGATGATTATCCAGAGCAATTTGCACAAATCCGGACTCTAT
>Csp5_scaffold_00600.g13379.t2 Csp5_scaffold_00600 + [1:25600]  ( 2138 - 3999 ) Csp5_scaffold_00600.g13379.t2 + 1:347  ( 1 - 347 ) N   1715.91
ATGGGATTATGCCAGTCTGCGGAGGATAAAGAGTTGACTCTGAAGTCGAAGGCAATCGAC
AAGGAGATGATGGCGAATCACATGTCACAGGCCAAAGTTGTCAAACTTCTTCTTCTCGGA
GCTGGAGAGTGCGGAAAGAGTACTGTTCTGAAACAGATGAGGATTCTCCATGATCACGGA
TTTACGGCAGAGGAATCAGAACAACAGAAAAGTGTTGTGTTCAATAACACATTGCAAGCA
ATGATTTCGATATTGAAAGGGATGGAGTCACTTCGGATGACATTTGACAAGCCAGTCAGA
GAAAATGATGCAAAGTTTGTGATGGAGGCTCACAAGATGCTCCAAGAGGCGAAAGTGTTC
CCGGAAGAGCTGGCGAATGGAAGAGCTGGCGAATGCACTCCAAGCATTATGCCAGAGAGT
GCACCACATTTTCTTGGTAGCCTTGATCGAATCAAACTTCCGGATTACTCGCCAACCGAA
CAAGATATCCTTTTGTCAAGAATCAAGACAACTGGAATTGTCGAGGTCAAATTCCAGATG
AAGAGTGTTGATTTCAGTGTTCGATGTGGGAGGTCAACGATCAGAAAGAAAGAAGTGGAT
TNNAGAAAGAAGTGGATTCATTGTTTCGAAGACGTGAATGCTATCATCTTCATTGCTGCC
ATCTCAGAATATGATCAAGTTTTGTTTGAAGATGAGACAACGAATCGAATGATTGAATCG
ATGCGCTTGTTCGAGTCAATCTGCAATTCTCGGTGGTTTATCAACACCTCAATGATTTTA
TTCTTGAACAAGAAAGATCTTTTCGCTGAGAAAATCAAGAGGAGCTCAATCAAGATAGCA
TTCCCAGATTACAAAGGAGCACAAACCTACGATGAATCGTGCCGTTACATTGAGGAGAAG
TTCGACGGATTGAATGCGAATCCAGAGAAGACGATATACATGCATCAGACTTGTGCAACG
GATACGGATCAAGTTCAGATGATTCTCGACTCGGTGATCGATATGATTATCCAGGCCAAC
TTGCAAGGATGCGGTTTGTAC
>s2872 Csp5_scaffold_00579 - [1:14336]  ( 19988 - 15538 ) s2872 + 1:110  ( 1 - 110 ) N    637.44
ATGTACAGGTTTCGTCAGATTTCTAGTTCAAAGGTGCTCATCGCCTGTCTCACACTTCTG
ATTCTCACTGGTCCACCACCTGTAGAAGCATCGATTCGGCTGTGTGGAACACGTCTCACT
ACGACTCTTCTTGCCGTTTGCCGAAATCAACTTTGTGGTGGAATGAGCGCTTTCAAACGT
TCCTCTCCAATGGAAAACGAGTCCTGGGCCCCCACAACACACGATCTCTTCCACATCCAT
CATCAACAGAAACGAGGCGGAATCGCGACAGAATGCTGTGAGAAGCGTTGCTCATTCGCG
TATCTCAAAACTTTCTGCTGCAATCAGGAC
>Csp5_scaffold_00898.g16581.t1 Csp5_scaffold_00898 - [1:14336]  ( 22018 - 18266 ) Csp5_scaffold_00898.g16581.t1 + 1:101  ( 1 - 101 ) N    589.29
ATGGTCCGCTCCACTTCATCTTCAGCCATGACCATGTTGGTGGCACTGGTCCTAATGGGC
ATCATCGCCCAGGCCATCTCTCTTCAGCAAGCCGACGGACGCATGAAAATGTGTCCACCA
GGCGGGTCTACATTCACCATGGCGTGGAGCATGAGCTGCTCGATGCGGCGCAAGCGGGAG
GCTGTGGACTATTATGGCCAAGAAAAGCGTGCTCTCATCGCTCCATCGATCCGCCAACTC
CAAACGATCTGCTGCCAGGTTGGGTGTAATGTTGAGGACTTGCTCGCATACTGTGCCCCA
ATC
>Csp5_scaffold_00132.g5196.t1 Csp5_scaffold_00132 + [1:14336]  ( 60102 - 60478 ) Csp5_scaffold_00132.g5196.t1 + 1:107  ( 1 - 107 ) N    656.84
ATGAAGCTTCTTTCTCTCCTTGTCCTGACCGTTCTCGTCGCCAGTGCAGTCTGCTCGTTC
AGGGATATGGATCCAACAGCTCGCTACTTAAAGGAACTCGAAATGGAACTGGAACTCGAG
AACAATCTGAAATCCCTCTCCCGTGCTCGGCGTGTTCCAGGAGCTGCAGATGGTCGATCC
TGTGGAAAGAAGCTCGTCATTTTTGTCTTCTCAATTTGCGGAGAGATCTGCGCAGCAAAG
GACGGCTTGGATCTTGCTACTTACTGTTGCTCAAATCAATGTACGGACGATTACATAAAG
ACCACCTGCTGCCCAAATGCC
>Csp5_scaffold_00132.g5197.t1 Csp5_scaffold_00132 + [1:14336]  ( 62789 - 63155 ) Csp5_scaffold_00132.g5197.t1 + 1:106  ( 1 - 106 ) N    654.61
ATGAACTCTTTCTCTATTCTCATCCTTCTTGGTCTTCTGGCTCTCTCGACTGCTTCCTTC
GATCACTCAAGCATCGAAGAGGACCAAGATCTTCGAGAGCTGGCCTTCCGTGTGGCCATC
GACGAGACCATCCTCTCGTTGCCCAAATCGAGGGCTCGTCGGGCGGCTCAAAGGAACTGC
GGATCCAAACTCATCATTTTCGTTGTCGCAGTTTGTGGGGAGGTCTGCACCCCAGAGGAA
GGACGGGATATCGCTACCCAATGCTGCGGCCAATCCTGCGACGAGGACTACATCAAGACC
GCATGCTGCCCACTCAAG
>Csp5_scaffold_00174.g6302.t1 Csp5_scaffold_00174 + [1:6114]  ( 76045 - 76522 ) Csp5_scaffold_00174.g6302.t1 + 1:109  ( 1 - 109 ) N    695.84
ATGGCCGCTCTCTTCAAGCTCACCCTCGTCTTCTTCCTCCTGGCCATCTGTGCCTCGGTC
ACCGCCATCGAGGTCGACTCCAAGGAGATCGAGGACATGGAATCGGAAGTCCACGACATC
GGACATCGACTCCACCACCTCGACCACAAGCTCAAGGTGCTCACCCGCGCCAAGCGACTC
TCATGTGGATCAAAAATCGGCTTTCGCGCCATCGCCCTTTGCGGCGGCTTCGAAATGGCC
GAAGAGACCGATATCGCCACTTATTGCTGTGCCCACAAGTGTGATGACGCGTATGTGCGA
TCCAAGATCTGCCCATCAAAAGCCAAG
>s2828 Csp5_scaffold_00132 - [1:14336]  ( 69493 - 68356 ) s2828 + 1:114  ( 1 - 114 ) N    615.29
ATGCAAAATTCTGGGTTTCTCCCAGTTCACACACAAGAGTTATGTGTCTTAGAAGTTTAT
GCTACATTAGGCAGAGCTCCCCTGAAACCTGTAACTCGGACTGAGATGAACTATCTCTTG
GAGCAAAGCCAATTTCTTAAAAACTACCCGGATCTGACTAGTTTGTTTCGAATGAAAAGA
GTTCCAGAAGTTGAGAAAACTCGTGTCTGTGGAGAGAAATATCGAAGTTTTGTACTCGGA
GCTTGTGGTGGTTCGTGTACAATCGCATCGGATATCGATTTGGCCAGCAAGTGTTGTCTT
TCCCAATGCACCCATTCGGATCTCAAAATGTATTGTTGTCCA
>s3064 Csp5_scaffold_00059 + [1:51200]  ( 59121 - 64038 ) s3064 + 1:872  ( 1 - 872 ) N   3816.86
ATTCTACCAGCTAGACCACTTCCTGCTGNNTCCTGCTGACATGGGCGATACATCGAAACT
GATTTCAATCTCCCGGACACTCAACGACCAGAACCATCGTCAAATCGTCAACAAGAAGCT
CCACCCTCGTTGGCTGAAGAAGCAGCTCTGCTTCAAAAACGGAGACAACAGGAACTCATT
CGAGAGCGTAGAATGAGAAATGTGGATCCCAGCCGGGAACCAATCGCCATGATCCGGAAT
GAGCCGAGCACATCTCAGCTGAGAGTTGAGGATCTCCCACAGGACGAGGATCCAGACGAG
TTCCGAGTCGCCAATGTCGACAAATGCGGAAACTGCACAGTAGTATTTTCTGGGAAGAGC
AAGAAGATGCGCTTCTTGTCGCTCACAGAACGATGCTTGGAGTTTCACAGCAATGAGAAG
TCGTTCCGAGCGGGAAAGACGCCGAAATACATTGTGGATCTTGCCATGGCCTTCAATGTT
CACGATGGACATTTTGATGCAAAGATCAAATACTGCTTGTGCTTGATGACTCCTGACGAG
ACCATATGCATGAGACCCGAGGGTGGATTCGCCACCATTGAAGGCTGGAAAAGAGCTTTG
AGAAAAGCTATCCATGAATCCAGGAGGAAGAAGATGGATCGAGTGCCGCGTCCCGAAGAC
TTCTTTGACGCATCATGGGACATTGAAGTCTGCTGCAGCAACAGCAAAGGAAAGGAACAT
ACTGTTGAGGGCATGACGAATATCTGCAAGGTTCATGAGAACATGAAAGGAAAAAAAAGG
CTTTGTATTTATCCTCACAACCTCGCCATTGTCGATTTGTGCATCGAGCCGACTTCTTTT
GGCCTCCCTGCTGCTGGTTTCCCTCCCTTCAGAGAATCCAATATGTTCAACGTTCAGAGA
AGTTTTATCACATGGTATTTCCATGACGGCGGATTCTTCTGGATTGGAATCGGTCAGGGA
TCGTATAAAGGATACGAAATCCTGTTCCAGGTGGAGAACGATACTGTGGCCAAGGAAATC
TACGTGCGCATTGAGGCTTTGACTCAGAGAGACATCGAGAAGAAGAAGAAGGACTCGGAA
CGACAACGAATCCCAACAGCGGTGAATAACCTGAGGGCAAGAGAAGATCCGGAAAGGAAG
GTTTCGACACAATCGGAAAGAGGAGAACTTCTTCCAAGAGACCACGAGAGAAAATCGTCA
GACAGCAGAGCGCTGAGCATTGGAAAATCCAATTGCGGAACCCATGTCTACAATACTTCG
TCAAATGGTCCAACTCCGCCGAACAACAACTACAATGCCAGGACCAGTGGAAACTTGCGT
CTTCTCGAGGAAGGCGACAACGCCTCCGATAGTGGAGACAGTAGTTATTCTTCTCGACGA
GGTACTGAGAGTCAACGTTCTCGTCCTCTACAGCCTCATTTGGCGTGTCAAATGCCCAAC
AGAGCTCAGTCATTCGGAGCCAAGCAATTGAAATTTCCCAACAGACTTCCTCCAACTGTG
AATCTTCCGGACTCAGAACGCAAAATTTCTGCTGCAGTGCATGGATCTTCTTCCAATCAA
TTAGACCTTCCACAAGATGATCCAAGAAAAAGAGCATTTTCACTTGGAAGTAGAAACTTC
TTTAATATGATTGGGTTGAACGATTTCCGTCGGCTTGTTGGCAAACGTCATCGTACTACT
TCACCAAACCAAACGTCAACTTCCGGAATCTCATTGAACTCTTCTAACGCGTCACCCACG
GCTAGCAGCAACTTTTTGGCATCATCTGAGTACTTGGAGCATACGAGAACTGAAAGCTTT
GGCTCGTCGAGAAGTAGTCCATCCAAAGGAAATTCAAGCCAACGAACGAACTCTCCGAAA
GAAAGTGATCTCATGGCAATTGATTTCTCGCAACTCGGAAAGAAGAAGAACTCTATCACA
GATACACGTCGTTTTCCGTTCGGTGGAAGTGGTCCAGGCGGTTCAATGGATTACAACCGA
GAGAGACAGGAAAAGGAAGAGGCAGAGAGACGGGAAAGAGAACAGTTGGCAGTAGACCTG
AAAAAACGAGAATTACAAGAAGCTCAAGAAATAGCAGCCAAGAAACGGGAGGCTGAGAGA
AAGGTTGAGGAGAAAAAACAGAGGAAATTGGAGAAGGAACTGGAGAAAGAGCGTGAGAGA
GGGTTGAAAAGAGAAAAGAAGGAGGAGAAAGATCGGGATCACGAGCAAGACAAAGATTTC
CGTCCTAAGGCTGATAGCGGCATCGCAGATTGCACACCGAGCTCCAGTTTCTCCGGCAAA
ACGGATGGGAAAACACACGATGGAAGAGGGTCATCATACGTGGACGCCGAAGGGTTGAAG
TTCCTTGCTGACATCAAATTGAAAAAGAAGAAAAAGGAACAAGAAGCTTCCGCAACATCA
TCATCCTCTTCTTTGAACACTATCACTTCGAATGAAGATAACAAGTCTCGCAAAGCTACC
ATCGACATCTCCAAAGCTATCGGAGCTGTGAACATCAATAGGAGGTCTTCAGCATGTGCT
GAGCTAAACCGCAAGCCTTCGATTTGCACCGCCATTCTTGAGGAAAATGAAGGAGTAACT
TCAGAAACGGATTCTCGTGGAGAGCCATCTGATCAAAAAGCTTCTGTTGCCACAGGTGCT
CCAGCTCCAGTTACCCGCAAGACAGCATCTACTGGGAGCAGTTTGAGTCCGTTCCGAAGA
CTCAAGTTCCTCAACTTCCGTTGGAACAGC
>Csp5_scaffold_00002.g161.t2 Csp5_scaffold_00002 - [1:26624]  ( 252392 - 245306 ) Csp5_scaffold_00002.g161.t2 + 1:1376  ( 1 - 1376 ) N   7114.90
ATGAATGAAATCAAGAATCCCATCGATGCACAAGCAATGAACATTCTACTCATTTTTTGC
TTGTTATTTGGGTCAATACTCCAACATGGCGAGACGGGATGTATTATGCGAGGACTGTGC
CAGAAACATACTGAGGATGCCTACGGACCATGTGTTACCAACGCTACCAATGTGGAACCT
CTTCTATTCGACAAGGAACATCCTGCTTATGAGAAGATGATGGAATTCTGCCCTCATATG
TTGCAAGGTGACAACAAGCTATGCTGTACTCCATCACAAGCGGAAGGTCTGACTAAGCAG
ATTGCACAAGCACGACATATCCTCGGACGGTGTCCATCGTGTTTTGACAACTTTGCAAAG
TTATGGTGTGAATTCACTTGCAGTCCTAATCAACAGGACTTTGTCTCGATTTCTGAAATG
AAGCCAATAGAACCGAGAGAGGGATTCACATCAGAGTATCAACCAGCGGAAGCATATGTG
AATACGGTAGAATATAGATTGTCAACTGATTTCGCTGAAGGAATGTTCGCTTCTTGCAAG
GATGTTACTTTTGGTGGACAACCAGCACTTCGAGTTATGTGCACTTCCACTCCATGCACT
TTGACAAACTGGTTAGACTTCATTGGGACTCAGAACCTTGACTTGAACATTCCAATCTCC
ACGAAATTCATTCTCTACGATCCATCTAAAACTCCTCAAGCTGATCGCTCTATCTTCATG
AATGTCAACTTTACTGGGTGCGACCAATCTGCTCGACCTGGCTGGCCGGCTTGCTCGAAA
TCGGAGTGCAACAAGGAGGAGTACGCAAAGTTGATCAACCTTGATGATGGAGAAACCTCT
GGGCAATCCTGCAATGTTCACGGAATCGCATGCCTCAATATCTTCGTTATGTTGGCATTT
ATTGGATCTCTCGCCGTCCTCCTCTGTGTTGGATTTGTGTTCACTTCATATGATGAAGAA
TACACTAACTTGAGACAAAATCAGGCTGGTGAAGAATCCCCAAAGAGGAACAGAATCAGA
AGGACGGGAGCATGGATTCACAATTTTATGGAAAACAATGCGAGAGATATTGGAATGATG
GCTGGTCGCAATCCAAAATCTCATTTCTTCATTGGTTGTGCAGTTCTTATCTTTTGTCTC
CCAGGAATGGTTTATCATCAAGAATCAACCAATGTTGTTGATATGTGGTCTTCACCAAGA
TCCCGAGCCCGTCAAGAGGAGACTGTGTTCAATGCAAACTTTGGACGGCCACAAAGGTAT
CAACAAATCATGTTACTCAGTCATCGTGAATTCCAAACAAATGGAAAATTGTATGGACCG
GTTTTCCATAAAGATATCTTTGAGGAACTTTTTGATATCCTTAATGCTATCAAAAATATC
TCCACCCGCGATGCTGATGGTAGAACTATCACTCTCGATGACGTATGCTACAGACCAATG
GGACCAGGATACGATTGTTTGATCATGTCCCCGACCAACTACTTTCAGGGTGCGAAAGAA
AATCTCGAACTGAAATCACACAAAGAAGAGAGCATTACGGACGAAGATGACGCATTCGAT
TATTTCTCATCTGAAGAAGGAACAACAGATGAATGGATGAATCACATCGCTTCATGCATT
GATCAACCAATGTCTCAAAAAACGAAATCTGGCCTTAGTTGTTTTGGCACATACGGTGGA
CCATCAGCACCCAACATGGTGTTTGGAAAGAATTCGAGCACCTATCAAGCTGCCAATTCA
GTGATGATGACTATTCTGGTGACCCAAAGAACTGAGCCGGAGATCCAAAGAGCAGAACTT
TGGGAAAAAGCGTTCATCAAGTTCTGCAAGGATTATAGAGAGAAATCGTCAAAGGTCACA
TTCTCATTTATGGCGGAACGATCTATTCCGGATGAGATTGAGAAGGACGCTAAGGATGAA
ATCGTTACTGTAGTCATTGCCTTGGCATTCCTNNNNNGCATTCCTGATCGGTTATGTTAC
CTTCTCCTTGGGACGTTACTTTGTCTTGTCATCATCAACTTGTTGAGTTCCTTCTGCTCC
TGGAGTATCTTTTCCATGTTCGGGATTCACCCTGTCAAGAATGCACTCGTGGTTCAATTC
TTCGTTGTAACGTTGCTAGGAGTCTGCCGTACATTCATGGTCGTCAAATATTACGCTCAA
CATCGTGTTTCCATGCCCTACATGTCACCAGAAGAGATCCCAGAGATTGTTGGAATAGTT
ATGGCAGGAACAATGCCAGCTATGTTCAGTAGTTCATTGGGATGTGCATTCAGTTTTTTC
ATTGGAGGATTCACCGACTTACCAGCTATCAGAACTTTCTGTCTCTATGCTGGACTCGCT
GTTCTCATTGATGTTGTGCTTCACTGCACAATCTTCCTTGCTCTTTTCGTATGGGATACT
CGGCGTGAACTTAACGGAAGACCAGAATTCTTCCTCCCATTCCAAATTAAGGACCTTCTC
GGAGCCTATCTTGTTGGACGTCAGCAATCCACTGATACATTCATGACTCAATTTTTCCGC
CACCAATTCGCCCCATTCCTGATGCATCGGATGACTCGTATCATTACTGGTATTGTGTTC
ACTGCTTCTTTCATTGCCACAATCATCCTATCCAGCAAAATCAACGTTGGATTCGATCAG
AGCATGGCGTTCACTGAGAAAAGCTACATCAGCACTCACTTCCGTTACTTGGACAAGTAC
TTTGATGTCGGACCACCAGTATTCTTTACCGTTGACGGAGAACTTGACTGGCATAAACCA
GAAGTTCAAAACAAGTTTTGCACGCTTCCAGGGTGTAATGACACCTCATTTGGAAACATC
ATGAATTATGCTGTGGAGCACACTGATCAAACTTATCTCTCTGGAGAAATGTATAACTGG
ATTGATAGTTATTTGGAATGGATTAACCGGAAAAGTCCATGTTGCAAAGTCTACGTTCAT
GATCCTAACACTTTCTGTTCCACTAACAGGAACAAGAGTGCTCTCGATGACAAGGCCTGT
AGAAGTTGCATGGACTATGATGATATTGCCAACTCATACCCGAAGAACCATATCATGTAC
CACAGACCGTCAACTGAAGTATTCTATCGCCACTTGAGACACTTCCTGGAAGATACTCCA
AACATGGAATGCGCCTTTGGTGGTCGCGCATCTTTCAAGGATGCAATTAGTTTCACATCT
CGTGGCAGAATCCAAGCTTCTCAGTTCATGACGTTTCACAAAAAGCTGTCCATGAGTCAC
TCAAGTGACTTCATCAAGGCTATGGAAAACGCGAGAATGGTCTCACGCCGTCTCGAAAGA
TCCATTGATGACACCGCCCATGTTTTTGCCTACAGCAAGATTTTCCCATTCTACGAGCAG
TATTCAACTATCATGCCAATTCTTACCACTCAACTCTTCATTACGGTGGTTGGAGTATTT
GGAATCATTTGTGTGACCCTTGGAATTGATGTGAAAGGAGCAGCATGTGCAGTCATTTGT
CAAGTGTCTAACTACTTCCACATTGTCGCCTCCATGTATATGTTGAACATCCCCGTCAAT
GCTCTCTCCGCCACCAACCTAGTCATGTCATCCGGAATTCTTATAGAGTTTTCGGTGAAT
GTTCTGAAAGGATATGCCTGTTCTCTTCGCCCACGTGCAAAGGATCGTGCACAATCAGCT
GTCGGAAGTATCGGATCTATCATTCTCGCGGGTCCAGTCGTCACTATGACCGGTTCCACA
TTGTTCCTTTCCGGTGCCCACCTTCAGATTATTACGGTTTATTTCTTCAAACTCTTTCTT
ATCACAATTCTTAGCAGTGCTATTCATGCCTTAATCATTTTGCCAGTACTCTTGGCGTTC
GGAGGCTCGAGAGGACATGGAAGCTCGGAAACAAGCACAAATGAAGGAGATGATGCGGGC
GAAGCTGTGATGTCTCCAACCGGAGAAAGTCATGCTATGGAAGAGGGAATTCCAAATCGT
CCAACTACTCTTAATACTACTCACTTGCTGGATCCACTTCTGAAAACTGATAACGAAATT
GATAAAGATATCATTACCATTGATCGCTCTTTCCCATCTACGCCATCTTCTCTGCCATGC
ACTTCTCGTTTGCCAAGAGCTCATATTGAACCGGATCTTCGATCTCTC
>s2897 Csp5_scaffold_00188 + [1:14336]  ( 17263 - 23403 ) s2897 + 1:1271  ( 1 - 1271 ) N   6609.85
ATGCGAGGAGAAATGCGGATTGTGACAGTGTTGCTGTACTTGTTGCTTGTGTACTCTGTC
CCGTGCCACTCGAATTGTGTGATGACTGAATGCGATGGAATCAAGGACAGTGATCATCCC
CCATGCAAAACTAATGCTTCAAGTACCCAACCAATCACCGTAACTCGTTCCAAAAATCCC
GACTACATCGATAGACTTGAAAAGTATTGCTCTCATTTATTACAAGAAGAAAACAAAGCG
AAAGTATGCTGCACTTATCTCCAACTGCAAGGAATGACGAATCGACTCTCCTATGCTGTC
ACTCTTCTTGGTTCTTGTCCCAGTTGCTTTGACAATTTTGCCAAACTCTGGTGCCAATTC
ACTTGCTCTCCAGATCAGTCAAGATTCATGAAGGTTCTGGAAACTTCTGGCCCTCTCAAA
GTTGTCGAAAAAATAGAGTTCAAAGTGAATCGAGACTTTGCTGATGGGCTGTACACTTCT
TGTAAGACAACGTGGCTTGGTCAGAAGCCTGCTTTGAGCTATTTGTCGATTGGTTCGAAA
GTTACATATGAAAACTTTTATGGATTCATGGGAAGGAAGAATCCCAGTCAAAATATTCCG
ATGGATACAGAATTCCAGTTCACCAGAGATAAGAAAGCCATGAATATTCCAACAACTCCT
TGTCACAAATCAGCCAGTCCAAATCTTCCAGCATGTGGGATCATCGATTGCCCTCTAGAT
TCATATCAACTTCTGGATCTGGGTGGAATTGAAGAACGAGGAGTGCGTGTGTTCGAGCAT
CAAATAAGATACTTCGAATGGTTCCTCCGACTTTGTGGATGTTTCACTCTTACCATGATT
CTCATCTTTGTGCTCAAATATTCTTGTCATCGAAATCATGCAAGTTCCGAAAACTGTTAC
GTTGACTTCGGTCCAGGAAGTTTGGAAGTTCAATTTGAGCATTTGTGTGTTCGATATGCA
CATATTGTCATCCATCATCCACTAAAGTGTGTTTTTCTTGGACTTCTTGGTGCTTCACTA
TGCTGTCTCGGAAACATTTGGTTCCACAGCTTGACTCATTCGATTGACCAAGTCTCCGCT
GCTGACGGGGAAACAAGAATCCATCAAAAAGCGTTCATCGAAACATTTGGACCGACCCAT
CGCCTAGAGCAAATTTTTGTGACTTTGCCACCTTCCGCACCAATCAAGTATTTAGAAGAA
GGGAGTACGGATCTTCTCAAAGAAATGTTCCTACTGATTGACAGCATAAAAAACATCACA
GTTCCATTTGAAGAATCTGAGATCACTCTCGATGACGTCTGTTATAGACCACTGGGTAAA
ATGTACGGGTGTGCTATCATGAGTCCAACGAACTACTTCCAGAACAAATGGGATACGTTC
GTAAAGGCTGGTTATGCAACTGAGGACCAAGAAGATATGGCTTCCGAGAAAGAATACTAC
ACACATCTCGAGTACTGCATTCTGAATCCATTTACCGTATCAACGTATTCTAAAATGTCG
TGCTTTGGTGAATTCGGAGGACCGGTTGATCCAGCATTGGTTTTCGCAGGATGGGGAGAT
CATTGGAATGGTACTGATAAGTATTTCCGAGCTCGGACATTCATGATTACGATATTACTC
TCCGGGAAATCTGAGGAGAAATCCCTTTTATGGGAATCGGCGTTCATTAAATTTATGAGT
GAATACAAGCTGGAACACGGTAACTTCACTTTCATGGCGGATTCGTCGGTGGCGCATGAG
CTTCAAGCTGCTGTGGAGACTGATAAATTGGTGTCAGTTCTCGCTTGTGCTTCGGTTCTT
CTGTGGGTCAACACAATGATTGGAATCTATCACTGGCCGGAGTCTTCATTGTTATCAGCG
TTCGTCCACCAGAAGTTACTCATTTCAACTTCAAGTGTTTGTATAAGTGTCATCAGTGTT
TGGTGTTCAATCGGTATCTACTCGTTTGGTGGCCAACATGCAACTGATAATGCCATTGTA
GTCCTGTTTTTTGTCATCACTCTGATTGGAATCAGTCGAATCTTCCTCACCATTCGAACC
TTCCAAGCCAATGGGCACTGTTATGGTCATCCTGATATCGCTGATCGTGAAATGAACAGT
CGGATCACGGATACAATGCGCCGATCCGTTCCAATTGTCTTGACCAATTCTTTGATCTGT
TCGACTTGCTTCTTCTTGGCTGGAGGAGTTCTTCCGTATATTTCTGTTAGTATGCCAGCA
GTTGAAGTATTTTCGAGACATGCCGGACTTGCGATTCTGATTGATACTTCTTTCTATCTG
CTCGTGATTCTTCCACTATTCCAGTATGATGCTCGGAGAGAAATGAATGGACGTTGTGAG
ATCTGGCCCTGGTATCAATTATCAGACGACACGAGAACTAGACTCTCTGAAGAAGCAGTT
AGCGGTACCCTTCGAAGCCCTGTCGACTGGTTCAAGATTGCGATCGCTCCATTGATTCTG
AACAAATTCTGCCGTATTTTGGTTCTGATTGTCTTCTCCATCACATTTTTGTCCTCGATC
TACTGGTCTCGCAAACTAGAGTTTGGTTTCGATCAAACTATGGCATTTTCAAAGGCCAGC
TATTTGACCAAACACTTCCAAAATATGAATGAGAACATGAATGTAGGACCACCAGTTTAT
TTTGTTGTGGAAGGGCCAATCAACTGGTTTGAACCAAAAATACAGAACAAGTTTTGTACG
GTAGCTGGATGTGATGATAATTCAATGGGAAACACAATTCGTTCATTGGCATATGCTGAA
AATCACAAGGGAAATTTTTTGAGAGGAGATGTTTATATTTGGATTGATTCGTTCATGCAG
TTCATGCATCCACGCGGGACTTGCTGCAAAACCAATGGTCGAGAGTTCTGTGATCCATCA
AATGCTACCCACTGCTCCTCTTGCTCTGCGAGCACATCCAAATTGCATGCTAAATCTGAG
TTCTACCGTTACCTCAACAATTTTCTCAACACTCCACCAAATATTCACTGTGCTCATGGA
GGACTGGCACAAGCGAAACCTGCAATTAAAATGAGCTCCGATGGTAGAATTCAATCAAGT
TATTTCTCCACTTTCTTCAGAAAACTGAACATTTCGGATTCAAATGAGTTGTATGATGCA
TGGAGATTCGCTAAATTCGTAGCAGATGACATAGAAAAGCAGTTGAAATTGCCTGGAGTT
CGTGTCTACGTATACAGTACCTTCTTCCCGTACTATGAACAGTATGATTCTTTGACAACT
ACAGTATGCACACTTGTCGTTGTGGTGCTGTTCGTGGATTTGGTAACAATCTCGCTATTT
TTGAGAGTACACTTGGCTGGAAGTCTTGTTAGCGTATTCGTTCTGTTCTCATCATACATT
CATCTGATGGGCTACATGTACCTACAAGGAATCAATATGAACGTTGTATCAGCTATCAAC
ATGACTATGTCTCTCGGAATCGCTGTCGAGTTCTTCGGTCAGATACTTCATGGTTTCTAC
AATTCCAAAAAGTTGAAGAGTGAGGAGAGAGCAGTCGCAGCATTGGTGAACAACGGAGCA
ACTACGATCTCTGGAATATTCCCAGCAATTATGCTCACTGCTGGATGCCTCTTATTTGCC
GATTCGCGTGTTCTGGTTACATATTTCTGTATCCAACTGTTCGGAATTGGCATCGTATGT
ATCATTCATGGTGTCGTATATATGCCAACTCTTCTTGCAATCTTCGGTTCCGATTTCTAT
GAGAATGTTAACAGTGAGGAAGAATCATCCTCCGAAAGTAATCGAGGAGACGCAACTCAA
AGGAGCTCATCGAGTACATCTGAAACTGCTGTT
>Csp5_scaffold_00015.g958.t1 Csp5_scaffold_00015 - [1:14336]  ( 39465 - 38496 ) Csp5_scaffold_00015.g958.t1 + 1:248  ( 1 - 248 ) N   1383.16
ATGACCGAGACCGTAGAAGAGTTGGTTCAACGCGCAAAGCTCGCCGAGCAAGCTGAGAGA
TACGACGACATGGCCGCCGCCATGAAGAAGGTCACCGAACAAGGACAAGAGCTTTCCAAC
GAGGAGCGCAACTTGCTCTCTGTCGCCTACAAGAACGTCGTCGGAGCTCGCCGTTCGTCG
TGGCGAGTCATCTCTTCCATCGAGCAGAAAACCGAGGGATCCGAGAAAAAGCAGCAGCTC
GCTAAGGAGTACCGCATCAAGGTCGAGCAAGAGCTCAACGACATCTGCCAAGATGTCCTC
AAGCTCCTTGATGAGTTCCTCATTGTCAAGGCCGGAGCTGCCGAGTCCAAGGTCTTCTAC
CTGAAGATGAAGGGAGATTACTACAGATATCTCGCCGAAGTCGCCTCCGAGGATCGTGCT
GCCGTCGTTGAGAAATCCCAGAAGGCTTATCAGGAGGCGCTCGACATCGCCAAGGATAAG
ATGCAGCCAACACATCCAATTCGTCTCGGACTTGCCCTCAACTTCTCCGTCTTCTACTAC
GAGATTTTGAACACTCCGGAACACGCTTGTCAGCTCGCTAAGCAGGCTTTCGATGACGCC
ATCGCCGAGCTCGACACTCTGAACGAGGACTCGTACAAGGACTCTACCTTGATCATGCAA
CTTCTACGTGACAATCTCACTCTCTGGACATCGGACGTTGGAGGCGACGATCAAGAACAG
GAGGGAAACCAGGAGTCTGGAAAC
>Csp5_scaffold_00015.g958.t1 Csp5_scaffold_03096 - [1:11897]  ( 7536 - 4198 ) Csp5_scaffold_00015.g958.t1 + 1:248  ( 1 - 248 ) N    930.48
ATCTCTCAGTCTATCAAAGAGGAAGAGCTCGTTAACCGCGCCAAGCTTGCTGAGCAGGCT
GAGCGTTACGACGACATGGCCGCTTCCATGAAGAAGGTCACCGAGCTTGGAGCTGAGCTC
TCCAACGAGGAGCGCAATCTCCTCTCGGTCGCCTACAAGAACGTCGTCGGAGCTCGCCGT
TCCTCGTGGAGAGTCATCTCCTCGATCGAGCAAAAGACCGAGGGATCCGAGAAGAAGCAA
CAGATGGCTAAGGAATACCGCGAGAAGGTCGAGAAGGAGCTCCGTGACATCTGCCAAGAC
GTTCTCAACTTGCTCGACAAGTTCCTCATCCCAAAGGCTGGAGCCGCCGAATCCAAGGTG
TTCTACCTTAAGATGAAGGGAGACTACTACCGTTACCTCGCTGAGGTCGCTTCCGGAGAC
GACAGAAACTCGGTTGTCGAGAAGTCGCAGCAAAGCTACCAAGAGGCACTCGAAATTGCG
AATAAAGATTTGTCGCCGACGAACTGTGTGCGCCTCGGTCTCGCACTCAATTACTCTGTC
TTCTTCTATGAAGTAGCCTCGAGTCCAGATAGAGCTTGTCAGCTCTCCAAGCAGGCTTTC
GATGACGCCATCGCTGAGCTCGACACTCTCAACGAGGACTCCTACAAGGACTCAACTCTC
ATCATGCAGCTTCTCCGTGACAACCTCACACTTTGGACCTCGGACGCTGCTACCGATGAC
ACCGATGCCAACGAGCAAGAAGGAGGAAAC
>Csp5_scaffold_00449.g11517.t1 Csp5_scaffold_00449 + [1:11868]  ( 38251 - 42431 ) Csp5_scaffold_00449.g11517.t1 + 1:633  ( 1 - 633 ) N   3433.29
ATGGAAGACAATACGCCACCGTACACCTCAGACGAGACACGAAGCAGCCACGATGGATCA
CAGGCGGATCAGTTTCGCGAGACATCGTCGAAAATGAAACTCGACCTCAACCCGATGACT
ACTGTAACCGAAGACAACCTAATGGAAGCACAGGACTTGATTGATCAAACGAAGCGGTTG
GGAGGATGCCCGAAGAAGAACGCCACGGATTTTCTCTTCCTGCAAAACCTTGGCGAAGGT
TCTTACAGTCAAGTATTCCGTTGCCGTGAAGTTGGCACTGATGCTGTGTTCGCTATCAAA
GTTCTCCAGAAGTCTCACCTTGCTAGACACGAAAAAACGGACGCGATCGTTCGTGAGAAG
AACATCCTCAGCTATTTGACACAGGAATGTGGGGGACACCCGTTCATTACTGAGCTCTAC
ACTCACTTCCATGACAAAACTCGAATCTATTTCGTCATGAGCCTTGTGGAGGGCGGAGAT
TTGAGCGAGTCGTTGTGTCACTTTGGATCGTTCGATCTCGGAACCACAAAGTTTTTCGCA
TGTGAAATCCTTACCGGTCTTCGTTTCTTGCATGAACACAAGATTGTCCATCGTGACATC
AAGCCAGAAAACATCCTTATAAAACGCAACGGACATTGTGCCATCGGAGATTTCGGAAGC
GCCCAAGCCATCAATGGATTGGTCTTGTCCCAAGAAGGTTTCACCGAGGAGAACCAAACC
AGTGCACCATCGTCGGATTCTAACTCACCGCCAGTCACCCAGAGATACTATTCGGATGAT
GAGGAGGAGAACAACACTCGTCGCACTACATTCGTGGGAACCGCACTGTATGTGAGCCCG
GAGATGCTCGCCGATGGAGATGTTGGAGCACAAACCGACATCTGGGGTCTTGGATGCATC
ATGTTCCAGTGTCTTGCCGGACAGCCCCCGTTCCGCGCTGTGAACCAATACCATCTTCTA
AAAAAAATTCAGGATCTCGACTTCTCGTTCCCAGAAGGATTCCCAGAAGTCGCTAAAGAC
GTCATCGGCAAAATCTTGGTCGCCAAGCCGCAAACACGCATCACCAGCGACGAGCTCATG
GGTCATGAGTTTTTCGAAGATGTCGATTGGAAGAATGTGGAGACCTCTAAGCCACCAACT
CTTCATGCGTATTGTCCGGCGACATTTGGTGAACCGGAGTACTATTCCAACATTGACTGT
GTTGAGCCAGGATTGGATGACCGTGCATTGTTCCGTCTCATGAATATTGGCAACGAGCCC
AGCTCTTCGCAACCATCGACACCGTCTAACGCCGACAGAACCGATCCATTCCATGCTGGT
GTTGCTCCACGGACCGACTCCGCTGCCGAACGTATGCGGGCACACGAGGCAAAGTTGGAT
GACCAACGCCGTAACAACCCATTCCATATTTTCACCGGCAATCAGATCATTATCAAACAA
GGATACCTCGAGAAGAAACGAGGATTGTTCGCCAGACGTCGCATGTTTTTGCTCACCGAG
GGACCGCATCTTTTGTACATTGATGTCCCAAATCTAGTGCTCAAAGGAGAGATTCCATGG
ACACCGTGCATGCAGGTTGAGTTCAAAAACTCTGGAACTTTCTTTATTCATACGCCAAAC
CGCGTGTACTACCTATTCGACCTCGAGAAGAAGGCCGATGAATGGTGCAAGGCTATTGAA
CAAGTTCGCAGAGACAATGCCAAGAAGATTGAAGTCACTTTCGACAATGCCATGCGCGAC
GGTACTTTCGGATATATTTATGGAAAGAAAAAGTCGAGAAAGGAAATGCTCCGCGAACAA
AAAGCTCTGAAACGCAAGCAAGAGAAAGAAGAGAAAAAGGCTTTGAAAGCCGAGCAACAA
GTGAGCAAGAAGCTGTCAATGCAAATGGACAAGAAAACC
>Csp5_scaffold_02157.g25152.t1 Csp5_scaffold_02157 + [1:13312]  ( 217 - 1812 ) Csp5_scaffold_02157.g25152.t1 + 1:457  ( 1 - 457 ) N   2374.47
GAAAACTATCCATATGTGATGCTGAAAAAGAGAATTTTTCATGAGTTCCGTCGACACAAC
AGGAGCTCCAGATGGAACGCCGATGCACATTTAAGAGCCCACGAGCGGTCGGCGAATGTA
GAAGACGATGCGATAATGAGGGTAGATACATGTCAATTGGCAGCCAATAATCCAATCGAA
GATTTTTACTCGGCAGCTAAATGTTTGTCGAGTCGAGCATTTTTGTTTGGAGTTTTCGAT
GGTCACGGTGGCCAACAATGCAGTCGTCACATTTCTACAAACCTCTATCCATATTTGTGT
GCGTCGGTCTTGAAGAAACACGAGATTGCTGACTACCCCCCAGATCAACGTCTTGAATGG
CTATTCAGCAGCTCTGATGGACATCTCCCGAACGCATTCAAATCTCGAGAAACACGTAAC
ATTTCTGCATATCACAAGGAATTCAAAAAGAACGCAAACGCGTACACTGGAACTGTTCGG
GAAGCATTGAAACTCGCGTTCGAAACGTGTGATAGAGATCTAGGAGATAATGCGTTGCCG
AATGCGAAAGGAGTGATCGACAGACATGCTGCAATGGTTGCTGCATCCGGATCTTGTTGC
ACATTAGCCCATATTCGATCGAGACATTTACACGTTGCGAATCTCGGAGATGCGGCAGCA
GTTCTTGGTGTCGTTAATCCTAACGGAAGCGTCACAGCGAGACAACTTTCAAGAGCTCAT
TGTGTAGACAATGCTGACGAAGTTCATCGAATTCGAATCGCTCATCCGGCATCAGAATCC
CAAACTGTTCTTCGCGGCGGTCGATTGCTAGGGGAGCTCTTCCCACTACGTGCATTTGGA
GATGTCCGATACAAGTGGCCGCTCGATCTTCAGAAGGTTGTACTCGAACCATTGGGACAT
CCTCCGCCGCAACACCTATTCACTCCTCCTTATTTGTCAACTTCACCGGAAGTATTTTAT
CACAAGCTGACACCAAATGACAGGTTTCTAGTATTGGCAACAGATGGCCTATGGGAGTGG
TTGGATCCAGACACTGTGGTCCGTCTCGTTCATGATCACACACTCGGGACAATCACGCAG
CAGCCTTACGTCCCGAAATCTGGGACGACGCTCCGACAAGTTCGGGAACAATTGAAAGAA
AGAGCAAGGGGCGAGCAGAAAACGAAGAAACCAATCGATGAGAACTGCGCGACTCATATC
ATTCGGCATGCGCTTGGAGGTGTGAGTGGAGGAGCAACTAAACAGTATGAGCGGCTGATC
GATATACTTCAGGTTCCCCCTGGTCGCGCCCGCAACTACCGAGACGATATTACTGTAATA
GTCATCCATTTTAATGAAACCTTTCTGGACGGGCACGAAGAGGACGAGGAA
>Csp5_scaffold_03796.g31268.t1 Csp5_scaffold_03796 - [1:9414]  ( 7570 - 886 ) Csp5_scaffold_03796.g31268.t1 + 1:570  ( 1 - 570 ) N    681.88
AAGCGCCCCTCCATCAGCACTCTCTCCAACTTTTGCGATCTTTTCGCTTCTCGAATCGAG
AAGAAGAAGAAGACCCCTCTTCTAGAAGATTCAAGGGATTCAGAAGAAGACGTCAACGAA
GAATCAGAAGAATCCGAATTCAGAATGCACGGAGCCGGTCACAGTCTGACGGGCGCCCCC
CACCAGATTCCGCCGCCACGTACTCAGGGAGCGGCCACCGGCGGTCAACAGCTCTCTGCC
ACCGCCAATCAATTCGTCGACAAAATCGATCCGTTCCACAATAAGCGTGGCACTTCTCGG
CGATTGCGCATCAACAACAGCAGCCGCTACAACGTCGACTCGGCTCAGGAGCTCATTCAG
CTTCCATTGATCAAGGACACAGCCGCGAACGAGCAGCCAGCACTGGTCATCGAGAAGCTC
GTCCAGTGTCAGCACGTCTTCGATTTCTACGATCCGGTGGCTCAGTTGAAATGTAAAGAA
ATCAAACGGGCGGCTCTAAACGAGCTCATCGATCATATCACGTCGACGAAGGGCGCCATC
GTCGAGACCATCTATCCGGCGGTGATCAAAATGGTCGCCAAGAACATTTTCCGTGTGTTG
CCACCGTCGGAAAACTGCGAATTCGATCCGGAGGAGGATGAGCCGACGCTCGAAGTCTCG
TGGCCACATTTGCAGCTCGTCTACGAACTCTTCCTTCGTTTCCTCGAATCTCCAGACTTC
CAAGCATCAATCGGAAAGAAGTACATCGATCAGCGATTCGTTCTCAAACTTTTGGACTTG
TTCGATTCGGAAGACCCACGCGAGAGAGATTTCTTGAAGACCGTCCTTCATCGTATATAC
GGAAAATTCTTGGGACTCCGGGCCTTCATTCGGAAGCATATCAATAATATGTTCTTGAGA
TTCGTCTACGAAACGGACTCGTTCAACGGTGTCGGCGAACTTTTGGAGATTCTCGGGTCG
ATCATCAACGGATTCGCGCTGCCACTGAAACAAGAGCACAAAGTGTTCTTGGTCAAAGTG
CTCCTTCCACTTCACAAACCAAAATGTCTATCGCTTTATCATGCTCAGGCAAGGCTCGCC
TACTGCGTCGTCCAGTTCATCGAAAAGGACTCATCACTCACACCACAAGTCTTTGAGGCG
TTGCTCAAATTCTGGCCACGCACGTGCAGTAGCAAGGTAGATATTTTTGATTGAAAAAAA
AAACGATAAGGAGGGAAAATTTGAACAATTTAGCCAAAAAAACCAAGAAATTCGGTCAAG
AGTGACCTATTTGGACTCGTTTTGAGCTGAGGGACTAGTTTTTGAGATGGCCTAGAGGTT
TCTAGGCCATTTTTTGACAATCTAGGCTTTCCTAGGCCATCGAGCGGTTTCTATGTCATT
TTGGACAATCTGAGGGACTAGTTTTCACTATATTGGAGGTTTCTAGGCCATTTCTAGACA
AATCTAGAGGTTTCTAGGCCAGGGACTAGTTTTGCGTTATTCGGCGATTCCTAGGCCATT
TGTTAGGCGGGGGACTAGTTTTTGAGCTTACAGAGGTTTCTAGGCCATTTTTCAGCATAT
GGACTAGTTTCTACAAAGAGGTTTCTAGACCATTTCTAGACAAATCTAGAGGTTTCTAGG
CCAGGGACTAGTCCTGGGATTTCTAGGCCATTTTAAGGCCGGGGACTAGTTTTTGAGAGG
ACTGAGGTTTTTCTAGGTCATCTTTCAGCTGAGGGACTAGTTTTCGAGAATAGGGAGGTT
TCTAGGCCATGCCATTTTTAGACTTTTGAGCTCTAGGACCTCGAGGCCACGCCCCCCCCC
CCCACCTTCCCAAATTCCATTTTCCTAATCGTGCTCCGTTTTCTGAAGGAGGTGATGTTC
CTGGGTGAGGTGGAGGAGATACTCGACATCATCGAGCCGGAGCAATTCAAGAAGATCATC
GATCCGCTGTTCCGTCAGCTGGCCAAATGTGTCAGTAGTCCACACTTTCAAGTCGCCGAG
AGGGCGCTGTACTTTTGGAATAACGAGTACATTTTGTCGTTGATCGAGGATACCAGCAGT
TTGACGATCGTCGCCCTTGTCTACAATGTTCTGAAGACGTTCATGGAGATGAACGGAAAG
TTGTTCGACGAGCTGACATCCACATATAAAGGAGAGCGAATTCGGGAAAAGCAACGAGAG
AAGGATCGTGATTTGTTCTGGAAGAAGATGGAGGCGTTGGAGCTGAATCCACCGGCAGAG
GGCAAAGAGGTCATGCCTTCGTTGTTCCCCGAGAAATTGACGGATTATTTGAAGAAGGAC
GGCTCCAACATGGTCCCCCAACCGATGGTCACCGCCGGCGGCGACAAGTCACCATCGGCG
CAAAAGAAGACGTCGACAGGATCCGATACGACACCGAAAAAG
>Csp5_scaffold_00426.g11216.t1 Csp5_scaffold_00426 + [1:14336]  ( 30560 - 33665 ) Csp5_scaffold_00426.g11216.t1 + 1:606  ( 1 - 606 ) N   3108.93
ATGTTGAGGTCAAAGAAAAAAGATAAGGAGAACGGGAAATCGGAGAAGAAAGAGAAGGAG
AAGGAAAAGAAACAAGTGAAAGATGATGGTGCTGGAAGTAGCAAAGCTCCAGCAATTCCA
ATGATTCGGACAGAGGATCTTGGAGGCGACATGATACCAGCCGATGCACCACCACCAACA
AATATTGGGCGAGTTAATAATTATGGCGGAGGTAATAATTCCAGTAAATTGAAAAACAAA
GTAAACCTGTTGTATTAAGGTCCGATGATTCCACGACGGGAGCGACGTCAATCAAGCAGC
ATGTTCAACATTTCACAAAATAGAGAGCTTCAAAAACTGCCAGCCATAAAAGATGCCGAT
ACCGCCGAGAAAGAGACGCTATTCATCCAAAAGTTGCGACAGTGTTGCGTTGTTTTCGAT
TTCGCAAATGACGCTCTCAGTGATTTGAAATTCAAAGAAGTCAAGCGAGCCGCTTTGAAC
GAACTCGTCGACTACGTTACCGGATCTGCAAAAGGGTCGCTCTCCGAGGCAGTCTATCCG
GAGGCCATCAACATGTTCTCAACCAATCTGTTCCGTCCGTTGAGCCCTCCGACAAATCCA
GTCGGAGCTGAGTTCGATCCAGATGAGGATGAACCAACATTGGAAGCAGCATGGCCACAT
CTTCAGCTGGTATATGAGTTCTTCTTGAGATTCCTCGAGTGCCCGGACTTCCAATCACAA
GTGGCGAAAAGATATATCGACCAGAACTTCATTCTCCGTCTTCTGATGATTATGGATAGC
GAGGATCCACGAGAACGAGATTTTCTGAAAACGACACTGCACAGAATATACGGAAAGTTT
CTCGGACATCGGGCTTACATTCGGAAGCAGATAAACAATATCTTCTACTCGTTTATTTAT
GAAACTGAACGACACAATGGAATTGCCGAATTACTCGAAATCCTTGGAAGCATTATCAAC
GGATTCGCACTTCCACTCAAGGAGGAGCACAAGACTTTCTTGCTCCGAGTTCTCCTGCCA
TTGCACAAAGTCAAATCACTCTCTGTCTATCACCCTCAACTCGCATATTGTGTCGTCCAG
TTCATTGAAAAGGATTCATCGCTCACTGAACCGGTGATAAACGGAATGCTGAGATTCTGG
CCGAAGCAGCATAGTCCCAAGGAGGTTATGTTTTTGAATGAGTTGGAAGAAGTTCTGGAT
GTTATTGAGCCGCTTGAGTTTCAAAAGATTATGACTCCTCTCTTCACTCAAATCGCTCGA
TGTGTGAGCAGTCCTCATTTCCAAGTCGCCGAAAGAGCTCTGTATTATTGGAACAACGAA
TATGTGATGTCCCTGGTTGCTGATAATGCTCGTGTCATCATTCCAATAATGTTCCCAGTC
CTGTTCAAAAACAGCAAGTCGCACTGGAACAAGACAATACACGGACTCATTTACAATGCG
TTGAAAATGTTCATGGAAATGAATCAGAAACTGTTTGATGAGTGCTCGCAAGCGTATCAG
AAGGATCGAGTTCAAGAGAAAACACAAAACGAGGAGAAGGAGAAGATATGGGATAATATC
GAGAAAAGAGCGATGGGAAATCCACAGTACATGGAGGTTAAAGCTCTATTCGCTCGCTTC
AATCCTGATGATATCATTTCAACTCGCCAAAATGGTACTGACGAAGTCATGAAGTCCTCG
ACCGTTCTCAGCAAGGATGAAATTCTGAAGAACGCGGTTGGAGTGGACTCCTTGAAGGAC
GATCGCGAATTCGGACCGAATCAGAAGCAATCCGATTTCCCTCCAGACGAGCAAACCACG
AGAGCACTTGGCGAGTACAAACGTCACGATCCATTCCTAAAAAAAGTGACAAGTTCCGAT
GAACAA
>s2916 Csp5_scaffold_00519 + [1:14336]  ( 17096 - 20468 ) s2916 + 1:964  ( 1 - 964 ) N   5035.88
ATGGCGCCGACGGGTCAAGGTGGGCAATGGCAAGAAGTGTTGTGTTGCTCTGTTTGTAAC
AAGCATTTCAATGAAACATTCCTCCCGGTGAGTTTGATTTGCGGCCATGTATTGTGCCGT
AAATGTGCTGAAAAACCAGAGAGCCAAACGAAACCATGTCCCCATGACGATTGGAAAACC
ACTATATCACCTTCTGAATACCCAAACAACGTGGCTCTTCTATCCGTTATCTACCCTCGA
AAACAATGCATGATCTTTTCTGGAGCAAATACTGATGATGAAAAGCGAATTGATCACCTC
TCAATTCAAATTGCAAAGTTTTTCCGAGAAGCTGATAGTGAACGCGGTGGAACTGTATCT
AGTAGAGATATTTCTCGAACACTCCAGCGGAAAGTTCTGGCTCTGCTCTGCTACCAATGG
CGTGAAAACGATGGCCGTTTGAAAACCCTCAAAATGTGTCGAGGAATTAGTGAAAGAGTC
ATGATAGAAATTATTCTCTCGATCCAAAGCAACACTCATGTCAGTAGTCAGTTATGGACA
GCAGTGAGAGCTCGTGGATGCCAATTCCTTGGCCCAGCAATGCAGGATGATGTTCTTCGT
TTGATTCTGATGACTTTGGAGACGGGAGAATGTATTGCTCGTAAGAATCTCGTCATGTAT
GTCGTGCAGACACTTGCTTCTGACTATCCACAAGTTTCCAAGACTTGTGTGGGACACGTG
GTGCAACTTTTGTATCGTGCATCGTGCTTTAATGTTCTGAAACGAGATGGAGAATCGTCA
TTGATGCAATTGAAAGAAGAATTCAGAACGTATGATTCATTGAGAAGAGAACATGATTCA
CAGATAGTTCAAATAGCTTTCGAATCAGGCCTTCGCATCGGACCAGATCAATGGTCGGCT
CTGCTATATGCTGATCAGTCTCACCGTTCCCACATGCAATCCATCATCGACAAACTACAG
TCTCGTAATACATATTTGCAAGGAATCGAAGAACTCCGAACAATTTGTAACTCACCAACA
TCGAATCTGGTTCATGTCTATCGTCAGTTTCTTTTACAAGTGATTCCTTGTCTTGAATTC
TTCGCAAGTACGGAACATGAAAACACTTCAATGTCGATGGTGGCTGATAGTTTATCACAA
ATCAAGAAGCTTCTACGACTTCACTGTTCCCAGGATGATTTGAGAAAGATGCCGAAAGGA
GAGCGTCGAGCACTCATGTCGCAAGGAATGGGGCCTCCTGTTCCACTCTATCCGCTTTTT
TCTCATATTGACGAAAATGGCCGAACTGTAAGCAGAACTGCTTTCAAGAAACCCGCCGAA
GAATCACCCCAGGACCAGTCTCCATCTCAGACCCCACCAGGATCTAAACCACCCCAACAA
TATCAACAACCACAGCAACAACCACCGCTACAGAAGCAGCCTCAACAAGTGTTCACTCCT
CAACAGAAACGATACCAAATGGGCATACCACCGTCTCGCATTGGATATACTTCTCCTCAA
CAGCCGTTTATTCCCCAGCCAGGACGATTTCCACCAATGTGCTGGCCGGCTGCTCCTCCT
CAACAATTACAAAGGATTCGAGGAAGAAGAATGAATGGTGGACCAATCCCTCGTCCTGGA
CAAATGCCAATGTTGATACCATTCTTGACTGGAGACATGCCACCTCCGTTAGTCCCACCA
AACAGCTCAGTTCCAATGATTCAAACGAATGGAATAGTCACATCAGATGGTCAACCAGCA
GTAATGAACGGCTCACCACAGACAGTTTTGATAATGCAATCACCAACTCACATGCCGCCT
GGACCTGTTGTAATGATACCTCAGCAACAACTAGGCCCTGCACCTACACCTGTTCCAATG
GGTGCGATGACTCCTTCTATGGGTGTTCCTCCGAATGCTATGTGGACTGCTACATCACCA
ACTGGAAGTGTGATTTATCCAGCATCATCACCACCAGGACAACCAATATGGATACAATCT
ACTGATGGAAACGTGTTCCCCATGTTCGATCGCAATTCAGGAATGGTTTGGGGACCGACA
ACGATGCTGCGGGAAAGTGGAGCAGATGCTGAACAGCTTTTAGCAAAGAGATACGAGATT
CTGAAGCGCTTGCAGCCTTCTGAAGACGATGAGGAGCCAGAAGATGGTGTCGGGCATGTC
TCGTACACAGTGGCTTCTTCCGTTTTAGATGACAGAATGGATCATCATCCACTCACAATG
ATACCTGTTCCTGCTATCGACCTTCCGTCAATTCCAATAAATTTTGCAAACATGCCGAAT
GAAGAAACCATGACAATGATCGGAGAGATGGTGCAGAATCGCCCACGTGCTCCATCACTG
ACTACACAACCATCTGGACCGCAGATTATTGCTCCTGTCGGCTCATCGTCAACGGCTACT
GTACAGTCAGACTGTGGTACGATGAGTGTGATGGATAGTATTTGTATGCCGATTGCAACG
TCGGCTATTCATACTTCAGGCAATATTCCCCCTCCTGTGATCCCGATGGCTCCTGATCAA
GTTCTGGTGCAAGTACCCGTTGTTACAGCTGACAACTTCAATCCATCGGTACCACCACCA
CCACCCGGACAACCGATGATGGTGGATACTACAACTGGATTACTGACACCAATGAGACAG
ATTCTTGTTCCTCATCCACAGAACGTCGTCTCCAATTCACTTGACAAAATTGTGGATGTT
AAAGAGAGACTCAGTGAAGCACAAGGAAACGTCTCCGAAGCGGAAAACGCTCATCTCCGC
ATGGAACTTCGAATGGCTGAGAGTGAAATGGCCCATCTCGATCCTTACACAAAGAACAAC
TGTTTGTTGCGAGAACTTCATCAGGTCGATATGGAACTTCAACAACTTCAAATCAATCCC
GCAGTCGAGGGA
>Csp5_scaffold_00076.g3499.t1 Csp5_scaffold_00076 - [1:25343]  ( 109971 - 104873 ) Csp5_scaffold_00076.g3499.t1 + 1:890  ( 1 - 890 ) N   3217.10
ATGAACGTGGGAAATGGAATCAATCCTGTCAATCCTCAAATGACAACGGTCCAATTACAA
GGTCTTCACAGCATGGGCCTAACCCCTCAACAACTTGCCATGGTCGGGTTACAGTTACAA
AATGGCACATTACAATTACAACAACAACCAACCTCATCTAATCAGAATCCAGCAGTAGTT
TCGTCAGCACAAGGAGTAAATGTTCAAACCATCAATCATCCGCCAGTACCACAACCAGGA
CAACCGCCACATCTTGTCCATGCACACGCGCAAGCACAAGCCCAGGCGCAGGCTCAAGCA
CAAGCTCAGGCCCAAGCCCAGGCTCAAGCACAAGCACAAGCCCAGGCGCAAGCTCAGGCG
CAAGTCCAAGCCCAAGCACAGGCCCAGCAACAACTACATCAAAATCAACAACTTCAAGCT
CAACAACAAGCAGCACAAGCCCAACAGCAGCTACAGGCCCAGCAGCAAGCTCAACTTCAT
GCCCAACAGCAAGCAGCAGCTCAACATCTTCAAGCAACCGCTGCAGCACAACAAGCCGCA
CAGCAGGCAGCACAGCAGGCCGCTCAGCAAGCTGGAAATCCAGGAGCAGTAGTATCATCC
GCCCAACAACCTGGACAACCTCCGAATCATGCACAACAATTAGTCCAACAACTACAAGCG
ATACAAGCATCACAAGTGGCTCAGCAAGCAGCAGCACAAGCTCAACAAGCTGCCCAACAA
AATGCATTATTGGCCCAATCAATGCAACAAAGTCAAGTGATACATGCAGTTGCAAATCCT
CCATGTGCGCCTCCACCTCCTGGAGTACCATCAATGCCTTGTCCGGTAAAACTTGGCCGG
TTTTTCTTCAATCTTGGAGTGCAACAATCACGTAATCTAATAGCAGCCAGACAGCACACA
GGAGGTCACGGACCGTTACACCCAGCTCCAACGCCTCAACAAACACAGCAACCACCACAT
ACGAGTATCCAAGAAAACAATACCGGTGCACCACAGCCAGCCAATGCCAATCTTATTGCC
TTAGTTAATCAAGCATCAAACGGGGGACAAGTTCCAAATCAAGCTCAAATCGAGCAATTG
AATTCACTTATCGGACATAATCAACTTTTGCGTCAAGCTGCTCAACTTCAAGGACCACCT
GGAGGAGCTCAAGCTCAACTTCAAAATCAACTTCTCCAACAACAGCTCAGTCAGATCCTG
CGGAATCAGCAACAACAACAGCAACAACAGGCCATGCAGCAACAGATGCAACAACAAGTC
AACCATAATGCCCTTCAACAACAGATCAATGCACTGGTCAGCGAGCAGCAGAGACAACAA
CAACAGCAACAAAATCAAAATCTGACGAATGCTCAAAATGCCCTTGCTGCCAATAACGCT
GCTGCCGGACTCGGAAACAATCAGGACCGTAAAGTCGCTAGCACTGAAGTCGTCAATGTC
ACAGCACCACCAGTAGTCGGGCTCGGTGGCAATCCAGCCTTCCAAATTTCTGCATCAGGA
ATTGGACAATCTGCAACTACACCGGTTCCACCAGCCGTTACACCAAACGCGCAACAACAG
CAATTCCAGAAACACTTCGACGGACAGACCATGCTGCTCCAACAAGCCCTCCTTCAGCAC
GCCAATAACAGTGGTCAAAATGGAAATAAAGCCACCCTTCATGACATTCGTTTTCAAGCT
ATGGCCCAACAACAACAAGTTGCTGCTTCTGGAGTCGGACAAGGACCATCGAACCTTCAT
CCATTCATTCGTCCAACTGAGGCCGTAAGGGCGGCTACCGGTAACGGTAGCAACTCCGAA
CCAAATGTGTCCCCAAGACCAATTCCATTGGATCCAAGTCCACCACGTGCCACCAGTCAA
GGAGCCACTACGTCATCGACCGAACAAAAGGAGCCCCTCATCAACGTCGAGGACGACAAG
CCAACCACCAACAATGGTCCAAGTCATCCATCAATTTCCCATCCAATGAACCCAATCGGC
ATCGCGAATCCTTTGAACGCAGCAGCCGCGGCGGCGGGGTTTCACAATTCCAAGCTCACA
GCCGTGTCGGGAAACGGAAATCCGGGGTCGAATGTTGCGACCCCTGTTCTTTCAATAATC
CAAATGTCCGAAGACCATTTCACTGATACGTTCCGTAAAACCGAGCAAAAACGAGCCCAG
GGACAAGTCATAAACGCAAATGGACAAGCCGGCGGATCCCCAAAAGTTGACGGAAACCAA
GAATCCGAGGAACGACCACCAGCGTTGGCACCAATTTTGATGATGTCGTATTTGAACAAT
TGCATGAGCCACGCAAAGACACACCTGAACCAGAACGGAGTTCAAGTCGGAGTCGATGAC
AATGGCCAAGTTGTACGTTTTGTGGTGAAACCTTTTATTTCTCTCTATTTCCCCATCTCT
CTGGTCCCAAAAAAAGTATCTTTATCCTTCTATCGCCTTCCTGCCATATATGTGTGTCTG
TCTACCGTGTCGGTAAAAAGATGTTGCTACAAATACATCTTCCTGCTGGATATTCGGACT
TTGTGTTATCCCGGTTTCCCCCTCAGTAAGAATGAAGTGACCACATTCCTTCACTCTCTT
TCCCCTTTCCCTATCCGGTTAGACAGAAAATTATTTAAAAAACAAACCCTAGAAGTAGAG
CAATTTTTGTGTAGATGATGATTTCTGTCTTGAATGATTGCTACCGGTAACACTGTTGTC
ACTTTATGCAAGCACACACAGGCACCAATCGCTTCCATATGAAAATTGCTCTCTTCAGGT
TGACTTTGCCGCGCGCCCAATTGATCCCATTTTCAAGACGCCCGTGAGGACATGAAAGCT
AAGGACGTCAGAAACTTGGAGCATTCCGGCAAACGACCATACCCAGTCTCCGCCTCCGCG
CAGGCAAAAAACATCTTCACTAAGAAAAGTCCATCTCCACAAAGGCAGCCTGGACAGTCT
CCACATCAAACTCCTTCTCCAATGAGGCAACCAATCACTCACAATCCAATTGGAATCAAC
AGAGCGATTCCGGACACAGCTCCCCCAAAGATTGAGCCCGAAACCGATCGATCACCCAGT
GAAGATCTTGATGAAGATGGAGCAAAACGGTTAAGGATAGCAACTGATGAAGAT
>Csp5_scaffold_00013.g881.t1 Csp5_scaffold_00013 + [1:26624]  ( 139521 - 144942 ) Csp5_scaffold_00013.g881.t1 + 1:1459  ( 1 - 1459 ) N   7487.98
ATGCGGAAGCGAGGACTATGGAGAGAGTTGTTCGTCCTTTTCCGTTTTGTGCTTGTGTCA
TCTATACTACCAAATGAGACATTCGATTTGACCAGATACTATGAAGATAGGCTGGATATT
CAGAAGAATGGAGACGATGGTTGGGGACGGTCCTATTATATAGCATCAGAAACAAAAGAA
GAAGCAGTCGACAAGTTTTCATCCATATCCCCGAATTGTTCTTTACTCAATGATGTCGAA
GAATACTCCTGCCGGGAAAATGAAACATTCTGCCACTACTCCAATGCACCCACATTCAAA
ACTTACAAGTTTTCGCAAAACACTTGTGAATGCAATGTGGATTATTGTGACAGTGATGCG
AATTCAACCACAGGCATGATTCTCTATCCAGGATGCTTTTGTGAACACAAAGAAAAACAG
TGTGACTTCGAAGGTACCTGCCCACAATGGACGCAAGAAAGTGATCATCACGAATTAGAG
TTTAAGATATTCTCTACCAAATATCTTCCCGATTTCCAGAAAATCATCCAAGCAGGATCT
CCAACAGCTCTGCTCAACCGAAAAACAGTGTCCATGATCAGTAGTTTGTTCCGACAGAGT
GGTTTTAATTGCTCTCTCCATTTCACGCATCACTTTACTCATCAGTCGACGTCATCTCGA
TTGGTTGTAAGAGCTTTGATGGAGAGTGGGGGACGGAGAACGCTTTACGAGTACAATGAA
AAACCGAACAAGATATTGTGGAAACCAACAGTAGTGGGAATCGGATCATTCTCTGAACCG
TTTAGGATTTCAATAGACTGCGAAACAGGATCGGCGCCGAAAAAGAGGAAGAAAAACGAA
GAGAAGAAAGTGTTTGCCTGTGGTCTGGTCAACATAGACTTCAATGATTGTATGGACATG
TGGGGGTATAGCTCAGTGGCAGAGCATTCGACTGCAGATCGAGAGGTCCCCGACATTAGG
AATCCAGTTGAACAATGCTCTCGTGGAGATCAGTTTTTGTGCTCGACAGCTTCGAACACA
AAATGCTTGACAGATGCACAGTGCGATTTAAGAACTGATTGCAGTGATGGATCAGATGAA
ATGGACTGTGGATCTGTCGTTGGAACTATGTGCAATTTTGATCGACCCGATGGCTTCTGT
GACGGATGGCTTCAGACAACAAGAATAATCGGTCCAGCACAGGACTTGTTTGAACCAACC
ACAGTTGCTCCAGTAAACAAATTCGAGGAAATACCAAGTTATCTTCTCCGGAAAAGACCG
CCAACTTCAAAAATGAGAGAAGCGAGAAGAGGATCGGGACAGATGCTTGTTTATGATTAT
GAAGAAATTAGTAAACTATCGAGAAGACGTTCCGTCCTGCAATCACCTGCTTTTCCGAGA
ACTAATCCAGCGGCATATGATCAAAATAGTCCAATGTTTGAGACATGCACACTGCGATTC
TTTGTTTGCACCAGAACTCTTCCAAAAACGTGGGAGATCTCCATTATTTCTAAAGCTGGA
AACCCATTCGATAGTGGTAGAACTTTACTTTACGAAGGAAAGTATGATCCAGATCATGTC
CATCAAAAGATCTGTGAGTGGGAACGAGTTCTGATTTCGATTCCTAGGCAGAATGCTGGA
TTCCGTCTGGGAATTTTCGTTGATAACCTGCCACAAACCAATAACTTCTTCGCTGTTGAT
GATCTCTCTTTCAGTCCATCTTGCTTTGAGAAATCTATCAACCAATCCACTTGGGAGATC
CCAGATTTAACCATTTCCACCTGTGGAGCCTCAGGATCCATTCAACCTCCAAACTGTGAT
AAAGATCGAGAGTTAGATGGACAAACTGGACATTTCTTGAAAGAAGACGGAAGTCAGGAG
TGGACAGTTCCAGTTGATGGATTCTATCGCATCGATGCGTGTGGTGCTGGTGGAGGATCG
ACGTCACTGACCAGTGGAGAACCAGGAGATTGCATCACACTTCAGGTTCACCTGATGGAG
AACATTGCACTTCGAATGATCGTCGGTCAAGTTGGAGAAACTGCATGCTTGACGGAGCAG
GAGGAAGAATTCCGTTTTGCTTCATGTTCGAAATCGTCACATATTGAGCAACGAGACGGA
GGAGCAGGTGGTGGTGGAGCAACTTTGATCAAAGTGGAATCAGACCAATGGAATGTTGTG
ATTGGTGGAGGGGCTGGAGCATCATGGATTGATCATCATGAGGAGTTTGATAATGTGGGA
TATGGTGCATCTGTGGTACCAGTGGAGTACGATGAGAATTGCAATTCGACTTGTGTCTCT
GTCTCTCAAACTGATTTTGTGAAAGACTCTCGTAATCGGTGTCCAGGATACAAAGATGAT
CACTCAACAGTGTACGGAGGTTTCGGTGGAGGTGGTATCTCATGTGGAATGTTAGGTGGA
AGTGGAGCAGGATATCGGGCAGGAAATCCATTTGGGAAAGGGAGAGAGAGGAGTGGAACT
AGCAATGTTACTGATAACTTTTCGAAGGATGTTTTGTATTTTCAATCCAACAAAGTCGAA
GATGGCTATATCAAAATTAAGTTTTGCCGAAAACAATGCTCGAAACCATCCGTCTGCCGA
TTCCGCAAAGATTACTTTGATGAGGAATACTGTGCTTGTCCAGACGGTTCTAACTTTACA
GACACTCCTGAATCTTGTGCTTGCCCTCTTGCTTGCCCATCTACATCCACCTGTCAGTAT
AGGAATTTCACATATGAACCATTTTGCCTATGCAACAATGGAAAGTTCCTGGATGACCTA
TCTCTGGACTTCTGCGAAGAATCCCAACCTTGGACATGGCACAACTACCTATTTCTGATC
TTTGTGATTTTCACAATCATCGGCTCTTCTGGAATCATTTTCTATTATCAGAAGAAACAG
AGTCGGATGTCCGAAAAGATTTTTGAGCTGAAGCATTTGACAAAGACGCAAGCGGAGCTG
TACCAAGCTGGCTGCAGTTACGATGAACTGGTTTTCCATGGAAAGAAAAGAGACGAAGCT
ATCGCAAGTCTACCACATCTACCTCGAGAGTCTATTTCACTGGGAACCCTTTTGGGAAAA
GGCCACTTCGGTGAAGTGTATTATACGGAAGTTGATGGAGTCAGAATGGCAGTTAAGAAG
ATTTCAATGACCTTCGCCACTAGTAACGCTGCACAAATGGATTTCTGTAATGAAGCGTTG
TGCATGGGAACTTTCACACATGAAAACATTGTCAATCTAATTGGAATTGATTTCAATGAT
GTTCCATTTATGCTTGCAATTGAATACATGGAAGGAGGAGACCTGCTCTCTTTTGTCAAA
GACTCCAGACCAAATCACCAATCCCTAAACCCTTTGCACCTGACAATGAGTGATCTTGTC
AAAGTTTGTTGTGACGTCGCAGCTGGTTGTGAGCGTCTAGAAGGATTCAAATATGTACAT
AGAGATATTGCTGCTCGAAATATTTTGCTGACTACGAGAGGAATGGATAGAGTGGCCAAG
ATTGCAGACTTTGGAATGGCGAAAGAAATTAAAAATGATAACTTGTACTACCGAGTGCAT
GGAAGAGCAGTGCTCCCAATAAAATGGACTCCTCCAGAAGCTTTCATCGACGGACTTTTC
ACAACACAATCCGACGTTTGGAGTTTTGGAATTTTATGTTGGGAGGTATTCTCACTTGGA
GTAATCCCATACCCAAACAGAAGAAATGAGGAAGTCATGTTGATGCTGACTGAAGGTGCT
CGTCTAGAGTATCCGTATGGAATACCAACTAAAGTATATCGAATGATGAGGGCTTGTTGG
AGAACTGCTCCAGATGAACGACCATCATTTGAATCTATCGTGGCAGGATTGAAAGAAATT
CTGGACGATCCCTCCTCCGTCGGAATGCCTTTCCCAATTCATCCAGCAGTCAGAGCAAGC
TTTGCTCACTCTCAATCGACACCTGTCTCCGTGGAAACACCGATGACAGCAATGACGGAT
GTATCTATGAACAGTGGATTCACAGATGCTTCCACTGTGAAAATAAGCAATTCCCAGCAA
GAAATGCAAGATAGAATCCAACTACACGAGATGATGCTGAAACGAGAGCAGCCATATTCT
TCTGATATGACCGCCTGTGTCGTGGATAGTCTTCGGAAAGATCTTGCCAGAGTTCAATAT
GAATCCGGAATGACATCAGTCCCCCAGCCAGAATACCTATCCCCTCAAAGCATAGATGAA
TCATCTCAACTTATTCCAAGTAGTAACACTGTGATTGAACAGACTCCTCCGACATCTCTG
ATTGATCTCAATAGACTTGCAGTACAAAATACGGGTCCAACACTTCATCGACCAGACTCT
CTCAACTTCAACGACCCCTACAACAGTTCAATTCCATTGCTCGAATGTCAAACCAGA
>Csp5_scaffold_01656.g22343.t1 Csp5_scaffold_01656 - [1:9812]  ( 13517 - 12433 ) Csp5_scaffold_01656.g22343.t1 + 1:289  ( 1 - 289 ) N   1597.24
ATGCCCGTCATCGTGAATACTACGGAATCCATCACATTTTTGTTTGGCCAGTTGAATTGT
TGGATCAACTTTTATCTACTTTTTTCTATTTTTTATAAGAAAAAAATTCCGCTTAAACCT
GACTTGTCATTGATCTACTGTAGATTCGGGACTGATATGATTTATACTTTTTTCGTGTCC
CTGAGCATGCTTTTCTACTTAATGCATCAAATTTTCCCAAGTTTTCCTATCAAGAATCTC
ATTTTCTTTATTATATGGCCAGCTCTTATTATGGGTACTATCCGAGCCAATTTGGTGTTT
TTGATAACTTTCGATAGATTTCTGGCCGCCTACCTTCCAGTTTTCCATCACAACTACCGA
TCCAGAATTCCTATTCTTATCATTTTCCTAATTCTTCTCATCTACGCAATTTTCGAACAT
TTTGTTCTTTTTGGATTTTGTGATTTTGTCCTGGATGTTCCAATAACTTGTGATACTCTT
ATATGTGCTATCAATACTTGCTACTATTCTTATTGGTTATGGTATGAGCAGGTCATGTAT
GTTTTAATTGGGATTTTTACGATTTCTTTGGGGTTACGGTTGTTTGTGTGGAATCGGTAT
ATGGATACAAGTAGTAATCACACGATTACGAGAGCCACCAGAATTGCCTTACTTGACTCT
ATCATCATCTGCACTTTTGACGTCATCCCATCACTCCTTTTGGCTCATTTCCCTGCTCTT
AGTTTTCCAATTGTTGGTCCTTTGAGCGCCGTATCCAAGAATACTGGATTCTTGATTGAA
GGAATTATTATTTGTATCGTTTTACTTGGAAAAAAGAAGACTGGAATCGTTCAAGCATGG
TCAACAAGCAGGATTTCAAGAAGTAAT
>Csp5_scaffold_01656.g22343.t1 Csp5_scaffold_01656 - [1:9812]  ( 16973 - 15722 ) Csp5_scaffold_01656.g22343.t1 + 1:289  ( 1 - 289 ) N   1018.16
ATGACCCTTATCGTAATACTTGTTGTAACTGCTGCCTTATTTTTCTCCCAAACTACAAGC
TGCCTGAATTTCTACCTACTTTTTTCTATTTTCTGGAAGAAAAAAATTCCAATAAAATCG
GATTTGAATCTTATATATTGCAGATTTACGGTTGATATGGTTTACACTCTTTTTGTAGCT
CTGAACATGCTCTCGTACCTTCTCCGCCTTGTTTCTCCATTTTTTCTCATCAAAAACTTC
TCATTTTTTCTTGTCTGGCCAGTGCTAACTTTGGGTACCATAAGAGCCAATCTAGTACTT
TTAATAACTCTGGACCGTTTAGTTGCCGCCACGTTACCAATATTTTATCACAATTATCGC
TGGAAAATTCCCTATTTTTTTATTATCTGTCCAATTTTGTTCTACACAGTTTTCGAAAAT
TTCATACTTTTTGGAATTTGTGATTATGTTCTGGATGTTCCACTGGATTGTGATCATTTG
AAGTGTGCTGTCAATATTTGTTATTATGGATACTGGTTATGGTACGAGCAGATTATGTAC
TTTTTGATTGTAGGATTCTCGATTATTTTGGTTTTCCGATTATTTGTCTGGAATCACTGT
AAGAAAAACGCGAAAAGTCATGTTGTTTCGAGAGCCACCCGAATAGCCCTTTTGGACTCC
GTCATCGTGTGTTCTTTCGATATATTACCATCATTTTTATTCTCTCATTTTCCATCCATC
AATTTCAAGACAGTCGGACCCCTGAGTGCAGTTTCTAAAAATGCTGGATTTGTGATGGAA
GCTATTATAATTTGTAAATTATTACTGGGAAAGAAGAATACTGTAACTGTGGTCTCGGGA
AATCGGTTATCGAAGGATACA
>s3003 Csp5_scaffold_01656 - [1:9812]  ( 16973 - 15722 ) s3003 + 1:271  ( 1 - 271 ) N   1501.94
ATGACCCTTATCGTAATACTTGTTGTAACTGCTGCCTTATTTTTCTCCCAAACTACAAGC
TGCCTGAATTTCTACCTACTTTTTTCTATTTTCTGGAAGAAAAAAATTCCAATAAAATCG
GATTTGAATCTTATATATTGCAGATTTACGGTTGATATGGTTTACACTCTTTTTGTAGCT
CTGAACATGCTCTCGTACCTTCTCCGCCTTGTTTCTCCATTTTTTCTCATCAAAAACTTC
TCATTTTTTCTTGTCTGGCCAGTGCTAACTTTGGGTACCATAAGAGCCAATCTAGTACTT
TTAATAACTCTGGACCGTTTAGTTGCCGCCACGTTACCAATATTTTATCACAATTATCGC
TGGAAAATTCCCTATTTTTTTATTATCTGTCCAATTTTGTTCTACACAGTTTTCGAAAAT
TTCATACTTTTTGGAATTTGTGATTATGTTCTGGATGTTCCACTGGATTGTGATCATTTG
AAGTGTGCTGTCAATATTTGTTATTATGGATACTGGTTATGGTACGAGCAGATTATGTAC
TTTTTGATTGTAGGATTCTCGATTATTTTGGTTTTCCGATTATTTGTCTGGAATCACTGT
AAGAAAAACGCGAAAAGTCATGTTGTTTCGAGAGCCACCCGAATAGCCCTTTTGGACTCC
GTCATCGTGTGTTCTTTCGATATATTACCATCATTTTTATTCTCTCATTTTCCATCCATC
AATTTCAAGACAGTCGGACCCCTGAGTGCAGTTTCTAAAAATGCTGGATTTGTGATGGAA
GCTATTATAATTTGTAAATTATTACTGGGAAAGAAGAATACTGTAACTGTGGTCTCGGGA
AATCGGTTATCGAAGGATACA
>s3003 Csp5_scaffold_01656 - [1:9812]  ( 13517 - 12481 ) s3003 + 1:271  ( 1 - 271 ) N   1012.26
ATGCCCGTCATCGTGAATACTACGGAATCCATCACATTTTTGTTTGGCCAGTTGAATTGT
TGGATCAACTTTTATCTACTTTTTTCTATTTTTTATAAGAAAAAAATTCCGCTTAAACCT
GACTTGTCATTGATCTACTGTAGATTCGGGACTGATATGATTTATACTTTTTTCGTGTCC
CTGAGCATGCTTTTCTACTTAATGCATCAAATTTTCCCAAGTTTTCCTATCAAGAATCTC
ATTTTCTTTATTATATGGCCAGCTCTTATTATGGGTACTATCCGAGCCAATTTGGTGTTT
TTGATAACTTTCGATAGATTTCTGGCCGCCTACCTTCCAGTTTTCCATCACAACTACCGA
TCCAGAATTCCTATTCTTATCATTTTCCTAATTCTTCTCATCTACGCAATTTTCGAACAT
TTTGTTCTTTTTGGATTTTGTGATTTTGTCCTGGATGTTCCAATAACTTGTGATACTCTT
ATATGTGCTATCAATACTTGCTACTATTCTTATTGGTTATGGTATGAGCAGGTCATGTAT
GTTTTAATTGGGATTTTTACGATTTCTTTGGGGTTACGGTTGTTTGTGTGGAATCGGTAT
ATGGATACAAGTAGTAATCACACGATTACGAGAGCCACCAGAATTGCCTTACTTGACTCT
ATCATCATCTGCACTTTTGACGTCATCCCATCACTCCTTTTGGCTCATTTCCCTGCTCTT
AGTTTTCCAATTGTTGGTCCTTTGAGCGCCGTATCCAAGAATACTGGATTCTTGATTGAA
GGAATTATTATTTGTATCGTTTTACTTGGAAAAAAGAAG
>Csp5_scaffold_02060.g24656.t1 Csp5_scaffold_02060 - [1:6512]  ( 16101 - 15077 ) Csp5_scaffold_02060.g24656.t1 + 1:312  ( 1 - 312 ) N   1609.02
ATGGTCTGGATTGCTGTTCTAGCTGCTTCATTGTCGGCCATATTCTGCGCGCTAATGGCC
GCTGTTAACTATTCACTTTTGTTCTCTATATTTCGATCAAAAGTGATCAAAAAGTCATCG
AGTCTGACACTATTTTATTCTAGATTTTTAATTGATGGAATTATTGGGACAATATGTGTT
CCTCTTGAAATTTTTATGTTGATGAAACTAGTTTTTCCTCAAGTGAATATGAGCCATTAT
CGCACTCCTGTGTTTGCGATTCTTTCTACATCTGTGAACCTTACCAATATGCGATCCCTT
GTAGTTATGATAGTCAGTTTGCAACGAGTTGTAGCAGTTTGCTGGCCTATCTTCTACCGT
AACGCTCGACGGAAACTGTCAAACTTCGTGTTGCTGACTATAGTTTTTTTATCACCTATA
GGGAATTCTGTTTTGTTTTTTGAGACTTGTGGAAATTCACTGAATTTTCCACTTGAATGC
GTTGTTTTTGCGTGCCTCACGAATCAATGCTACAAGTCGTTTCTGTCTATCTTCGGATTG
GTCTCAAAAATTCTCACCACCTCCTTTACAATCGTGTTTGCCCTGAAACTATTAGTATTG
AGAAAAAGTGATAGTTGGAAGAACATGCAAAATACTGATCGAGCGAACCAGTTGGCACTA
GTTGGAGCAGCAATAATTGTTATTTTTGATGTTTTACCAACTACAGTATACGCAAACATT
GGGTCGGGCCAATTCGAAGATTATGGAGCATGGTTATTTTGTTTCAAGATGGGTGGATTT
GTGCTAGAAGGCATCATAGTACGCTGGACTTTTATGAAAAAAAGCAAATACACTACAGGG
TCATCACGAAAGAAAACCCGGAATATTTCAGTTTTGAAGGTCGCTTCCGATCAAAATGAC
TTCAAGGTTGAAACAGTACCAAAACCTGGGATAGGG
>Csp5_scaffold_00096.g4164.t1 Csp5_scaffold_00096 + [1:14336]  ( 94389 - 95613 ) Csp5_scaffold_00096.g4164.t1 + 1:356  ( 1 - 356 ) N   1896.33
ATGGCGCTGACGGATTTATTCTTTGCAGTGCCCACTGTATACGGGATTATTATTTTCTTC
AACTACACTGTGGTTTCTCTGATAATATACAAGGACAAAGCACTTCGACGTCAAAAGTTT
TATAGACTATTCATTATTGGATATTTTATGAACTGTATCACTTACATCAACTCTTTCATC
ACACTTCGGATCCCATTGTATACACAGAGTGATGGATGGTTCGCACAGATCTTATTTTCG
AAAGATGATAACGACTCAGAAAGATCAACTTTACTTATGATTTGCTTCTCACTCCACTAC
ATTTTTGCATGCACTCAATACTTGTTTACTCTCACTATTTGCTGGCACCGATTTACCATT
CTACAGAATATGAATGGCACTCGTAATGATAACTGGGAAAAATGGTCTTATTGGGTTCTA
GCAGCAGTTGTCTGTATTGTTGGCGTTGTGGGAGTATTAGTTTTTCATTTTCGGGCATTC
TACCGTTTCAACAGCAAGGGTAACTTTTTTCACATCGATTCTACTATTGTCAGTTTGCAC
CCACAAATAGAATCAATCGTTCATCTCACTTTCCAGAATCGGTTGTGGATTTACATACCT
TTGGTTATTATGCATCTTTTAATGACTCTTGGAAACTTAGGACTCAATTATTTCCTTCTG
CAGAAAACAAGATCAATGAGAAGCAGTCTATCAAAAACGGGAGACAAACTTTTGTATGGA
TTACTCATTTCTACTTTTCTCATTGATTCTTTTTTAACAACACTGACATGTTTCAACACC
TTTAATGCTAGTCGAGCTTATTACTACAACACCCAACAAACTCCTCAGCCTTGGATATTA
TTCCTTACACCGTTTGCAAGTGATGCTCTTACGCTAACCCCACCAATAATTCTGCTAATA
GTCAACAAACCGATTCGAGTCAAAGTAGTCGAATATGTCCCTTTCCTGAAACCACTCCAA
AGATTCCAAGTGTTTGCTAATTCTGCTGTACTGCCCGTGGTTGAAATTACTGGAGTTTTG
CCAGCTTTAGTGCCACAAAAACTATTCACTGCTTCTAACAGCTTTTGC
>s2859 Csp5_scaffold_04741 - [1:6866]  ( 3495 - 998 ) s2859 + 1:260  ( 1 - 260 ) N   1140.89
ATGAGTGCCAATTTGTTCACAATACTACGATTCGTTTTTTTCGTGGATGTGGATTCTGAG
ATGGATCTTCTAATCAAGTTTGCCTTCGGGTTTCCCCTTATCTATGGAACATTTTCCATG
ACTCTGTATGCTTTTATTGCCATTGTCCTTCTCATTGACCCTCCTGTGAATAGTACTTTT
TACAAGCTACTTGTGATTGGATTTGTTATGGTAAGGTCGATTACAAAACTACACCAAACT
GATGCATGGGCCCCGGTTCACATTTCGCATACGCTACACTACAACTTTGCATTTTCGCAA
TATCTTCATTCATTAATGATTTGTCTCGATCGAGTTCTTGCAATTCGGTTTTTGTTGGAA
TGGAACAAATACCGCAAGACATACGTATGTCTGAGCATCTTCATCATCTTTTTTGTGCCC
CTAGCCTTCACTCATCGGATCTTGTTTGGTACCTCATTCTATGTCTACAATGAACACGGC
AATTTCTTCTACATCGAATCGACATATTCTCGAAGTGAAATGTATTCCATTCTTGGACCC
GTGCTTGCTGTTATCGCGAACTTGAGTCTTATGATGGTACGTTACAGTAAACTCAAAACA
AAAATGATCAAAATGGCAGTATGCACTTTGGTCATCGAAATGTTCTTGGTTGTATTATCT
TTCTTTAATTGGTATATTTGGGTGATGTCATCAGTCAAGGAAAACCCTGTTATGGCTGGA
TGGGTGTTCAGTCTTATTCCATTTGCCAGTGATGCATTGACCCTAACTCCTCCATTTCTG
ATTCTTGTTTTCAATGAGACCTCAGAAATAATCCTGCAAATTGTATCGTCGTTACTATCA
GAAGTGAATCACAATTGGATACAAAAC
>Csp5_scaffold_01762.g22984.t1 Csp5_scaffold_01762 - [1:13312]  ( 12241 - 10614 ) Csp5_scaffold_01762.g22984.t1 + 1:371  ( 1 - 371 ) N   1916.60
ATGCGTTCTCATCATATTCGTCTTTCTGACGTGATCAAGTTCATCATGAATCAAGACACC
TCTATTCGAAATGACATGATAAAGAGCAACCCTCTATCAGGAAACATGTGGGATCTGCTA
CTAAATCCTTTTTTCTCTCTTCCACTGCTCTATGAAATTCCACTAATGCTAGTATACGGA
TATGCAGCAATCGTAATTGTACTTCACTGGAAAGAACTTCGTATTGCAGTTTCGGTTGTC
TCCCTTTTTGTCGTGAGTTTCATGATGAACTTCACTATTTTCTTAAACTCCTTCATCACT
ATGAGGTTGCCATCAAATACGAAAGTAAATGGAACATTAGCGTTCTGGTTCAATAACCAT
GATGCTTCTCATTCCGAATACTGGATCTGGCTCAATGTCTCCCATTGGTTTTATCACAGT
AGTGTCTACTCTCAATGTCTTTACCATACTTTCCTCTCACTTTTTCGACTCAAATTAATC
ATTCGACCCAATAAAGACGACAAATATTGGAGACTGTTTTTCTTGGTGGCCGTTGTCGTC
ATTATTTTGGTTCCGCTCATTTTTATGAGGCCAATACTTTTTGGGAAATCGTTTTACATT
TTCGATTTTAATCACGATTTCTATTATATCGATTCAACACATACGAAAAAAGATATTTAT
AGTAAAATGGCACCTATTGTAACTGTTATAATGTTTATCAATTTTGCAATCAACGTCACA
GCACACGCTTTTAATTGGAGAAGAAGCAGGAAAAACTCTCAGACTCATTTCAATCTCAAA
GAAAGAAAAATTGGACAGAATATTAGAAAAACTATTTTCACTTGCCTTCTCGAAGACATT
TCTTGTGTTACATTTAATTGGATGATTTACTATATCAATGTCTGCTCAACACAAGATCAA
CATGAGATTTTGTCGAAATGGATTTACAATATAACACCATTTGTTAGCGACATTCTGACG
TTCAGTCCACTCATCTCTCTTCTTTATTACAGCAGAACAGTCCAGAAGAAGTGTGTTCAG
TTCATTCCAATCTTCAGATGGTGCAGTTGGAACAAAGTGGGGAATACGGCTACCAGCATT
GGAACTTCATTTAGAATCTCTCGGAATTTTGCG
>Csp5_scaffold_00218.g7304.t1 Csp5_scaffold_00218 - [1:14336]  ( 52069 - 49639 ) Csp5_scaffold_00218.g7304.t1 + 1:657  ( 1 - 657 ) N   3428.97
ATGGAAGTACGCTTTGAACAAGAAGGAGAATGCACAGCTGGTCATCTGAAAGCCATTGAC
GGAACATTTGTTCTGAAAGATGCCGTACTTTTAGAGTTTAAGATCAATGGTGCAGTCTCT
GGCAAAGTCAAGGCACCGTGTGATGGAGTTGTCTCATTTGGCAAAGGAATGAAGCCTGGA
GTCTCTTTGAGCAAGGGACAAGTGATTGCGACAATGTCGGAATGTCGTCATGATATCGTG
ATTAAGGATATGTGTGGAGACTGCGGAAAAGATTTACGTGAGAAAGGAGGAAGAGCTGGA
CAACGGAAGGAGCAGGCGACTGCCAATGTTTCTATGATTCATCATGTTCCAGAGCTTATT
GTGTCTGATTCACTAGCAAAAGAAATCGGCTCTGCCGATGAAACCAATCTGATCACCACC
AGAAAACTTGTTCTGCTTGTTGATCTCGATCAGACAATCATTCATACTTCGGATAAGCCA
CTGCCGGTTGATGCAGAGAAGCACAAAGACATCACCAAATACAATCTTCACACTCGTGTG
TATACCACAAAACTTCGTCCCCATACGACTGAGTTCTTGAACAAAATGGCAGCGATGTAT
GAGATGCATATTGTGACATATGGACAGCGTCAGTATGCTCACCGAATCGCTCAAATCTTG
GATCCGGATGCTCGTCTATTTGGACAACGAATTCTATCCAGAGATGAGCTTTTCTCTGCT
CAACATAAGACGAGAAACTTGAAAGCACTTTTCCCTTGTGGAGACAACCTCGTCGTCATT
ATCGATGATAGAGCTGATGTCTGGCAGTATTCTGAAGCACTTATTCAAATCAAGCCCTAT
CGTTTCTTCAAAGAAGTTGGTGATATCAATGCTCCCAAGGATTCTAAGGAGCAGATGCCA
GTTCAAATAGAGGATGACGCTCATGAAGATCGAGTTTTGGAAGAAATCGAAAGAGTTCTA
ACCAACATTCATGATAAATACTACGAGAAGCACGACTTAAGAGGATCTGAGCAACCACTG
CTCGATGTCAAGGAGGTTATCAAGGACGAACGACACAAGGTTCTAGATGGTTGTGTGATT
GTCTTCTCTGGAATCGTTCCAACTGGCGAAAAATTGGAGAGAACTGATATTTATCGTCTC
TGTGTGCAATTTGGAGCCACTATCGTTCCAGACGTGGTAGAAGAAATCACTCACGTTGTT
GGCGCCAGATATGGAACACAAAAAGTTCATCAAGCTCACCGTCTCGGAAAGTTCATTGTC
ACTGTACAATGGGTATATGCCTGCGTTGAAAAATGGATGAAAGCGGACGAAAAGCTGTTC
GAGTTAACCAAAGAAAGCACTCCACCGGTTGGACGTCCACTTGGATCGAAGTACGTCAAT
GATTTATCCAATATGGATACAATTGGAAAAGCAGCTTTGGCTGACATGAATAATGAAGTT
GACGAGGCTCTCTCCGATGAAGATGAAGATGAAGGTGATGATGACGACGCCGATGAGTCT
GAAGATAAAGATGGAGATAAGACGGAAGAGACCGAACAAGATGGAGCCCTTGACGGGGAC
GGAGAAGTTCAAGACGAATCTAAAAAAGCGAATGTGGAAGGCACTTCGGAGAAGCAGAAG
AATAAGGATGCACAGAATAGAGGACAGAAGAGGAAGCACTGTCCAGAGATGGATGACGGG
GAAGAAGAATCGGACGCTGAGGAGGAAGATGACGATGCTCCAATGTCGTACAAAGCTCTC
TTGTCTAGATCGCGTAAGGAAGGGAGAATTGTTTCAGAGCATGACGAAGATGCGGTTTAT
GATGTCGACGATGAGAAGGGTCATGTTGCACCAACAAACATGGATGACGATGACTTCGAA
GAAAATGAGGACGAAGAGGTTCAGGAATCAGACGATGACGACGAATTCGAAGATATGGCT
GCTCTGATCGAACGTCAAATCAGTGAGGCTGCTGATGAGAAAGACAACGAA
>Csp5_scaffold_00218.g7304.t1 Csp5_scaffold_00746 + [1:13312]  ( 1891 - 6701 ) Csp5_scaffold_00218.g7304.t1 + 1:657  ( 1 - 657 ) N   2202.02
ATGTCTTCTAAAGATGATATTTCTTGTGAATGCGAAACGATGCCAAATGTCCTCGTTTTT
AGTGCAATTTTCCTGATTCTTAGGGTATTGCATTTTCCACGAGACACACCTTCTTTAGAA
AACGTTAGGTGTCGTTCTATTAAAGGTGTCGCTCTAATACAGTATTTACGGTATGTCATG
TTGCAGGGACAAGTAATTGCGACAATGTCTGAATGTCGTCATGATATCGTGATCAAGGAT
ATGTGTGCAGACTGTGGAAAAGATTTACGTGAGGAAGGTGGAAGAGCTGGACAACGGAAG
GAGCAGGCGACTGCCAATGTTTCTATGATTCATCATGTTCCAGAGCTTGTTGTGTCTGAT
TCACTCGCAAAAGAAATTGGCTCTGCGGATGAAACCAATCTCATCAAAACCAGAAAACTT
GTTCTGCTCGTCGATCTTGATCAGACAGTCATTCACACTTCGGATAAACCACTACCGCTT
GATGCAGAGAAGCACAAAGACATCACCAAATACAACCTTCACAGTGGTGTGTATACCACA
AAACTTCGTCCCCACACGACGGAGTTTTTGAACGAAATGGCAGCGATATATGAGATGCAT
ATTGTGACATATGGACAACGTGAGTATGCTCACAAAATTGCTCAAATTTTGGATCCGGAT
GAGCGTCTATTTGGACAACGAATCCTATCGAGAAATGAGCTTTGCTCTGCTCAACATAAG
ACGAAAAACTTGAAAGCTCTTTTCCCTTGTGGAGACAACCTCGTCGTCATTATCGATGAT
AGAGCTGATGTTTGGCAGTATTCTGAAGCTCTAATCCAAATCAAGCCCTACCGTTTCTTC
AAAGAAATTGGCGATATCAATGCTCCCAACGATTCTGAGGAGCAAATTCCAGCTCAAATA
GAAGACGGCGCTCATGAAGATCGAGTTTTGGAAGACATTGAAAAAGTTCTGACCAATATT
CATGACAAATACTACGAGAAACAAGACTTGAGAAAATCTGAGCAACCATTGCTCGATGTT
AAGGACGTTATCAAGGACGAACGACACAAGGTTTTAGATGGTTGTGTGATTGTCTTTTCT
GGAATTGTTGCAACTGGCGAAAAGTTGGAGAGAACTGACATTTATCGTGTCTGTGTGCAA
TTTGGAGCCACTATCGTTCCAGACGTTGTAGAAGGAATCACTCATGTTGTTGGTGCCAGA
TATGGAACACAAAAAGTTCATCAAGCTCACCGTCTCAGAAAGTTCATTGTCACTGTACAA
TGGGTATATGCTTGCGTTGAAAAATGGATGCAAGCGGACGAGAAGCAGTTCGAATTAACT
AAAGAAAGCACTCCACCAGTTGGACGACCACTTGGATCGAACTATGTCAAAGGAGATTCT
GAAAAAGCGAATGTGAAAGGCAGTACGGAGAAGCAGAAGAATAAGGATGCACAGAATAGA
GGACTGAAGAGGAAGCAAGAAATGGATAACGGGGAAGAAGAATCGGACTCTGCTCCAATG
TCGTACAAAGCTCTTTTATCTAGATTGCGCAGGGAAGGAAGAAATGTTTCAGAGCATGCC
GAAGATGCGGTTTATGATGTAGACGATGGGAAGGGTCATGTTGCACCAACAAACATGGAT
GACGATGACTTCGAAGATAATGAGGACGAAGAGGTTCAGGAATCAGACGATGACGACGAA
TTCGAAGAGATGGCTGCTCTGGTCGAACGTCAAATCAGTGAGGCTGCTGATGAGAAAGAC
AACGAA
>s2789 Csp5_scaffold_00746 + [1:13312]  ( 2868 - 6701 ) s2789 + 1:531  ( 1 - 531 ) N   2575.95
CCGGATTTTAGCTTTGAATGGGGCATTCCAGAATGCGTCCGCTGCCTAAAAATTGAAGTC
TCGTGTCGTTCTATTAAAGGTGTCGCTCTAATACAGTATTTACGGTATGTCATGTTGCAG
GGACAAGTAATTGCGACAATGTCTGAATGTCGTCATGATATCGTGATCAAGGATATGTGT
GCAGACTGTGGAAAAGATTTACGTGAGGAAGGTGGAAGAGCTGGACAACGGAAGGAGCAG
GCGACTGCCAATGTTTCTATGATTCATCATGTTCCAGAGCTTGTTGTGTCTGATTCACTC
GCAAAAGAAATTGGCTCTGCGGATGAAACCAATCTCATCAAAACCAGAAAACTTGTTCTG
CTCGTCGATCTTGATCAGACAGTCATTCACACTTCGGATAAACCACTACCGCTTGATGCA
GAGAAGCACAAAGACATCACCAAATACAACCTTCACAGTGGTGTGTATACCACAAAACTT
CGTCCCCACACGACGGAGTTTTTGAACGAAATGGCAGCGATATATGAGATGCATATTGTG
ACATATGGACAACGTGAGTATGCTCACAAAATTGCTCAAATTTTGGATCCGGATGAGCGT
CTATTTGGACAACGAATCCTATCGAGAAATGAGCTTTGCTCTGCTCAACATAAGACGAAA
AACTTGAAAGCTCTTTTCCCTTGTGGAGACAACCTCGTCGTCATTATCGATGATAGAGCT
GATGTTTGGCAGTATTCTGAAGCTCTAATCCAAATCAAGCCCTACCGTTTCTTCAAAGAA
ATTGGCGATATCAATGCTCCCAACGATTCTGAGGAGCAAATTCCAGCTCAAATAGAAGAC
GGCGCTCATGAAGATCGAGTTTTGGAAGACATTGAAAAAGTTCTGACCAATATTCATGAC
AAATACTACGAGAAACAAGACTTGAGAAAATCTGAGCAACCATTGCTCGATGTTAAGGAC
GTTATCAAGGACGAACGACACAAGGTTTTAGATGGTTGTGTGATTGTCTTTTCTGGAATT
GTTGCAACTGGCGAAAAGTTGGAGAGAACTGACATTTATCGTGTCTGTGTGCAATTTGGA
GCCACTATCGTTCCAGACGTTGTAGAAGGAATCACTCATGTTGTTGGTGCCAGATATGGA
ACACAAAAAGTTCATCAAGCTCACCGTCTCAGAAAGTTCATTGTCACTGTACAATGGGTA
TATGCTTGCGTTGAAAAATGGATGCAAGCGGACGAGAAGCAGTTCGAATTAACTAAAGAA
AGCACTCCACCAGTTGGACGACCACTTGGATCGAACTATGTCAAAGGAGATTCTGAAAAA
GCGAATGAATCGGACTCTGCTCCAATGTCGTACAAAGCTCTTTTATCTAGATTGCGCAGG
GAAGGAAGAAATGTTTCAGAGCATGCCGAAGATGCGGTTTATGATGTAGACGATGGGAAG
GGTCATGTTGCACCAACAAACATGGATGACGATGACTTCGAAGATAATGAGGACGAAGAG
GTTCAGGAATCAGACGATGACGACGAATTCGAAGAGATGGCTGCTCTGGTCGAACGTCAA
ATCAGTGAGGCTGCTGATGAGAAAGACAACGAA
>s2789 Csp5_scaffold_00218 - [1:14336]  ( 52069 - 49639 ) s2789 + 1:531  ( 1 - 531 ) N   2265.14
ATGGAAGTACGCTTTGAACAAGAAGGAGAATGCACAGCTGGTCATCTGAAAGCCATTGAC
GGAACATTTGTTCTGAAAGATGCCGTACTTTTAGAGTTTAAGATCAATGGTGCAGTCTCT
GGCAAAGTCAAGGGACAAGTGATTGCGACAATGTCGGAATGTCGTCATGATATCGTGATT
AAGGATATGTGTGGAGACTGCGGAAAAGATTTACGTGAGAAAGGAGGAAGAGCTGGACAA
CGGAAGGAGCAGGCGACTGCCAATGTTTCTATGATTCATCATGTTCCAGAGCTTATTGTG
TCTGATTCACTAGCAAAAGAAATCGGCTCTGCCGATGAAACCAATCTGATCACCACCAGA
AAACTTGTTCTGCTTGTTGATCTCGATCAGACAATCATTCATACTTCGGATAAGCCACTG
CCGGTTGATGCAGAGAAGCACAAAGACATCACCAAATACAATCTTCACACTCGTGTGTAT
ACCACAAAACTTCGTCCCCATACGACTGAGTTCTTGAACAAAATGGCAGCGATGTATGAG
ATGCATATTGTGACATATGGACAGCGTCAGTATGCTCACCGAATCGCTCAAATCTTGGAT
CCGGATGCTCGTCTATTTGGACAACGAATTCTATCCAGAGATGAGCTTTTCTCTGCTCAA
CATAAGACGAGAAACTTGAAAGCACTTTTCCCTTGTGGAGACAACCTCGTCGTCATTATC
GATGATAGAGCTGATGTCTGGCAGTATTCTGAAGCACTTATTCAAATCAAGCCCTATCGT
TTCTTCAAAGAAGTTGGTGATATCAATGCTCCCAAGGATTCTAAGGAGCAGATGCCAGTT
CAAATAGAGGATGACGCTCATGAAGATCGAGTTTTGGAAGAAATCGAAAGAGTTCTAACC
AACATTCATGATAAATACTACGAGAAGCACGACTTAAGAGGATCTGAGCAACCACTGCTC
GATGTCAAGGAGGTTATCAAGGACGAACGACACAAGGTTCTAGATGGTTGTGTGATTGTC
TTCTCTGGAATCGTTCCAACTGGCGAAAAATTGGAGAGAACTGATATTTATCGTCTCTGT
GTGCAATTTGGAGCCACTATCGTTCCAGACGTGGTAGAAGAAATCACTCACGTTGTTGGC
GCCAGATATGGAACACAAAAAGTTCATCAAGCTCACCGTCTCGGAAAGTTCATTGTCACT
GTACAATGGGTATATGCCTGCGTTGAAAAATGGATGAAAGCGGACGAAAAGCTGTTCGAG
TTAACCAAAGAAAGCACTCCACCGGTTGGACGTCCACTTGGATCGAAGTACGAATCGGAC
GCTGAGGAGGAAGATGACGATGCTCCAATGTCGTACAAAGCTCTCTTGTCTAGATCGCGT
AAGGAAGGGAGAATTGTTTCAGAGCATGACGAAGATGCGGTTTATGATGTCGACGATGAG
AAGGGTCATGTTGCACCAACAAACATGGATGACGATGACTTCGAAGAAAATGAGGACGAA
GAGGTTCAGGAATCAGACGATGACGACGAATTCGAAGATATGGCTGCTCTGATCGAACGT
CAAATCAGTGAGGCTGCTGATGAGAAAGACAACGAA
>Csp5_scaffold_01589.g21923.t2 Csp5_scaffold_01589 - [1:13312]  ( 8576 - 628 ) Csp5_scaffold_01589.g21923.t2 + 1:842  ( 1 - 842 ) N    239.85
ATGATAAAGGATGGAACTAAGTTGACTTCGTCCTTCGATAATTCGGAGATTAAACGTAAT
AGTACATGGTCGAATGATTTTACAATATATGCACTGAAATTAGCAAGTGGACCATATAAC
GCGACCGATCTTTTCGAATGGTTTGGTATCACATGTGACAACGGATCGTGGTACGCTACA
ACATATCCTTCGGATGTCGCTGTTGTCACGGATATAGGGCATGCATATCCAAATTTTACA
GAGCATAACGGATTGAAATCGAAAATCGAAAAAATGGCCGAAGATCCGAATCCCGCGAAT
CCCTGTACATCCAATGGAACTGGTTCAGCTGGTGTGGTTCCTCCACCGCCAACATCAGCA
GCATCAAAGTTTAACTTGCTCACAAGGTTAAAACGATCGAATCAAGTCCACTCGGCCACC
GAGAATGCGCAGAATCTTTTTGCACAGAAATACATGCCGAACGGAAACTCAAACAATGCA
GCTGCTCCGGCTGCTTCTGAGAACCTAGCTCCTCCCGGTGGACCAGCCTCCACAGATGGA
TCATCAGGGGAAAGTCCCCCTCAACCGCCTCCACCAAAACTGAATATCTTCCGAAGAGCA
ATAAAATATGTAGCAGAATACACACAAGATCCATCTACGGATAACTTTTACTATTGGACA
TGTATAGTGAGTTGATTTATTTAAAAAAAAGTTAATAGAGAAAATGTGCCCCATTCAAAA
AAATAGCTGAAAAAAAATTCCTGACAAATTGTCTTCCCAGTTCAGTTCACCAAAAACTTT
TTTGAAAATTTTTCAAAAATAACATAGGCAGGATCTCGAAGTGAATCGTTCTGGAACAAC
AGTTTCGATGTGAATTAAAAAATTTTTCTATTGAACTCTGAAACAAACTTTTGAAGAAAT
AATAACCTTTGTTTCATTGATGTCACTCGAAAAAAATTTGTTTTCAACTCGAATTTAAAG
TTTTCGACCTTAACTAAAATGCTATACTAAACGAAAATGATATAGGGGGAGTAAACAATT
TCCGAGCTTTTGAAATTTTGATATGAATCAAAACATAATTCAGTGAGAAGAAGAAATATA
CTTTGGAACATATGTATTTGGAAAATCATTAGAACAGAGCTACAGATCTTCAAGATTTCA
AAATTTGGCACGAATCGGCTATTCCTGCCCTCTTTCAGGACATCTGCAGTTGAATAATTT
CAGTGGCTGAAAATGATGAGTGTTTTTTACTTAGCATTGAATAACTCTGGTTCCAGTTGT
TCGATTGACTTGAAAATTTGCCCACACAATACTAAAACCTTCAGAAACCAATTGGTAGTT
TTTTGAAAATCAGAATTAACTAAGAGCAGAATTCTCTTTTGATTCACTTTGACCGGCCGG
TTCTAGAGATATAGGCGCCGAAGCTCAAAATGCACATTTTGGCTCAGTTTGAATTTTCAA
GTTCTGTTGAAAACCATTTTTTTGGTGTACTGGTGCATTTGTTGGAAAATCATGGTCAGT
TCAACTAAAAATTTTTTAAAGCAGATCTTGAAAATTAAAAAAAAATGTGTTGTCAAGCCA
CTTAAAATACACTTATTCCAGAAATTTGAGCTCGATTAAAACATTTCCAGTCAAGTTATG
GCCACTGAGCCAAAATGTGCATTTTGAGCTTCGGCGCCCATATCTCTAGAACCGGCCGGC
CAAAGTGAACCAAGCTTTTTTGGTAACTACTTGGACTCTTAGTAAAGTACTATCAAAAGA
TCAGCAAAAACTATTCACCACATAAAGAAAATCTTTTTCCTTCATTTTCGAGTGACGCCT
ACATTTGAGAGAATTCTGGAGCTCTTAGTGAACTTTCAGAAAACTACCATTTGTTTTCTG
AAGGTGTTAGTATTGGGTGTGCAAATTTTCAAGTCAATCGAGCATCTGGCACCAGAGTTT
TTCAATGCTAAGTAAAGTGACCCACTCCATTTTCAGCCACTGAAATTTTTTTAACTGCAG
ATGTCCAAGAGGGCAGGAATAGCCGATTCGAGACAAATTTTGAAACTTTGAAGTTCTGTT
GCACTGTTCTAATGATTTTCCAACTATACTCCAAAGTATATTTCTTCTTATCACTGTAAA
AATAATAAAAAAACAGAACTTTTGTAAATCAACTCATTCTTCAAGGTAACCGTCGCTGTC
GTGTACAATCTACTTTTTGTATTGGCTCGAGAAGTGTTCCACGATCTGCTAGGACCCTCT
TCCCAAGCCTTCTGCGTCAGTCTCAACTCGACATTGAATAGTATAACACTAACGGAATGC
ACCCCTCTTATGCTGACGAATATGAAACAGATGCCAACGTATTCTCAATATCCCGATCTC
GGATGGTCAAAATATTGGCACACTCGACTCATATGGCTGTTCTTTGACTTGCTCACGGAC
TTTATATACATAATCGATTCGTTTTTGAACTGTCGAATGGGTTATATGGATCAAGGATTG
GTAGTGAGGGAGGTGGATAAAGTAACCAAGGTCTATTGGTCAGGAAATCAATGGAAATGG
GATTTTCTCAGTCTGATCCCTCTTGATTATTTCCTAGGATGGCCTATTCCAGTTCCGATC
GTTTGGAGAGGATACCCAATATTTCGACTAAACCGGCTGATTCGGTACAAAAGGGTATTT
GAGTGTCTGGACAGAACAGAGACAAGAAGCTCAATGCCGAATGTTTTTCGAGTAATAGTC
GTCGTTTTCCGCATCATAATTCTCATTCATTTGAACGCTTGTCTCTACTTTTGGATCTCC
GAATACGTTGGATTAGGGACCGATGCGTGGGTTTATGGGAATTTGAACAAGCAGAGTTTG
CCAGATGATATCCCCGACACTCTTCTTCGTCGCTACGTCTACAGCTTCTACTGGTCCACC
TTGATTCTCACTACTATTGGAGAGGTCCCCAGCCCGGTTCGGAATATTGAGTACGTCTTT
GTAACACTGGATCTGATGTGCGGTGTCTTGATTTTCGCGACCATTGTCGGTAACGTCGGA
AATATGATTTCGAATATGAGTGCAGCGAGGACAGAGTTTCAGAATAAGATGGATGGAATC
AAGCAGTATATGGAGCTGCGAAAACTAGAAGTCCGGGTCATCAAATGGTTCGACTATCTC
TGGACCAATAAGCAATCCCTCAGTGACCAACAAGTTTTGAGAGTGCTCCCTGATAAACTT
CAAGCGGAAATCGCCATGCAAGTGCACTTTGAGACTTTGAGAAAAGATTGTGAAGCTGGC
CTCCTTGCTGAATTGGTACTTCGACTTCAACTCCAAGTCTTCTCCCCGGGAGATTTCATC
TGTAAAAAAGGAGACATCGGTAGAGAAATGTACATCGTGAAGCGTGGACGTCTTCAAGTC
GTTGATGACGATGGAAAGAAGGTTTTCACAGTTCTTCAAGAAGGGGCAGTATTTGGAGAG
CTTAGTATTCTAAATATCGCAAGCAGCAAAAACGGAAATCGGCGGACGGCGAACGTTCGT
TCAGTCGGATACACGGATTTATTCGTGCTGAGCAAACAGGATTTGTGGAATGCGCTGAGA
GAATATCCGGACGCGAGAAAACTGCTTTTGGTGAAGGGGCGAGAAATTCTGAAGAAGGAT
AATCTGTTGGACGATAATGCTCCCGAGGAACAGAAGACGGTCGAGGAGATTGCGGAAAAC
TTGAATAATTCGATTCTGAAACCTCACGGTCAATATAGTCCATGGTCCTATTTCTGGAAA
AAGTTCAACTTGGCACCTCAAGTAACCCCCTTAATGGCAAGGTTAATCGTGGAACATGCG
AGTACGGAAGGAAAGCTGTTAAAAAGAATTGAAATGCTCGAGAAGAGTCGACCCGCACCT
ACGAGATTTGGGGCGAGAAGGGGGCGGATGCAAAGTTTTGGCTCGTCGTCAAAAAAACAT
GCACGGATTCTCGATAGACGAATCGCCCGTCCTCCTCGATTCCGTCAAACCAACACCATC
GATATCCCTTCGGGCGGTGAAGATGAATCATTGCTCAAA
>Csp5_scaffold_01349.g20292.t1 Csp5_scaffold_01349 + [1:13175]  ( 20955 - 24203 ) Csp5_scaffold_01349.g20292.t1 + 1:681  ( 1 - 681 ) N   3599.00
ATGGCCGATGATCCCGGCCCGGATCCCGCAAATCCCTCTACATCAAATGGAGTTGGTCCA
GCTGGGGTGGCTCCCCCACCGCCAACATCAGCAGCATCAAAGTTTAACTTGCTCGCAAGG
TTAAAACGATCGAATCAAGTCCACTCGACCACCGAGAATGCGCAGAATCTTTTTGCACAG
AAATACATGCCGAACGGAAACTCAAACAATGCAGCTGCTCCGGCTGCTCCTGGGAATCCA
GCTCCTCCCGGTGGACCAGTCTCCACAGATGGCTCATCAGGGGAAAGTCCCCCTCAACCG
CCTCCACCGAAGCTGAATATCTTTCGAAGAGCAGTAAAATATGTAGCAGAGTACACACAA
GATCCATCTACGGATAACTTTTACTATTGGACATGTATAGTAACCGTCGCTTTCGTGTAC
AATCTGCTATTTGTAATGGCTCGAGAAGTGTTCCACGATCTCCTAGGACCCTCTTCCCAA
GCCTTATGCGTCGATCTCAACTCCACATTGAATAGTACAACACTAACGGAATGCACCCCT
CCTATGCTGACGAATATGAAACAGATGCCAACGTATTCTCAGTATCCGGATCTCGGATGG
TCAAAATATTGGCACACTCGACTCATATGGGCGTTCTTCGACGTGCTCATGGACTTTATC
TACATAATCGATTCGTTTTTGAATTATCGAATGGGCTATATGGATCAAGGATTGGTAGTG
AGGGAGGCGGAAAAAGTGACCAAGGTCTATTGGGCAGGAAGTCAATGGAAATGGGATTCC
CTCAGTCTGATACCCCTTGATTATTTCCTCGGATGGCCTATTCCAGTTCCGATTGTTTGG
AGAGGATACCCAATATTTCGAATAAACCGGCTGATTCGGTACCATAGGGTATTTGACTGT
CTGGAAAGAACAGAGACAAGAAGTTCAATGCCGAATGCTTTTCGAGTATTAGTTGTCGTC
TGCTACATCATAATTATCATTCATTGGAACGCTTGTCTCTACTTTTGGATCTCCGAATAC
ATTGGATTAGGAACCGATGCATGGGTTTATGGAAATTTGAACAAGCAGAGTTTGCCAGAC
GATATCCCCGATACTCTTCTTCGTCGTTACGTCTACAGCTTCTACTGGTCCACCTTGATT
CTCACTACTATTGGAGAGGTCCCCAGCCCAGTTCGGAATATTGAGTACGTCTTTGTCACT
CTGGATCTAATGTGCGGTGTCTTGATTTTCGCTACCATTGTCGGTAACGTCGGAAGTATG
ATCTCGAATATGAGTGCAGCGAGGACAGAGTTTCAGAATAAGATGGATGGAATTAAACAG
TATATGGAGTTGCGAAAAGTTAGCAAGCAGTTAGAAATCCGGGTCATCAAGTGGTTCGAC
TATCTCTGGACCAATAAGCAATCCCTCAGTGACCAGCAAGTTTTGAGAGTGCTCCCTGAT
AAACTTCAAGCGGAAATTGCCATGCAAGTGCACTTTGAGACTTTGAGAAAAGATTGTGAA
GCTGGCCTCCTTGCTGAATTGGTACTTCAACTTCAACTCCAAGTCTTCTCCCCAGGAGAC
TTCATCTGTAAAAAAGGAGACATCGGTAGAGAGATGTACATCGTGAAGCGTGGACGTCTT
CAAGTCGTTGATGACGATGGAAAGAAGGTTTTCACAGTTCTTCAAGAAGGGGCAGTATTC
GGAGAGCTCAGTATTCTGAATATCGCAGGCAGCAAAAACGGAAATCGGCGGACGGCGAAT
GTTCGTTCAGTCGGATACACGGATTTATTCGTGCTGAGCAAACAGGATTTGTGGAATGCG
TTGAGAGAATATCCGGATGCGAGAAAACTGCTTTTGGTGAAGGGACGAGAAATTCTGAAG
AAGGATAATCTGTTGGATGATAATGCTCCCGAGGAACAAAAGACGGTCGAGGAGATTGCG
GAACACTTGAATAACTCGGTGAAGGTCTTACAGACAAGAATGGCGAGGTTAATTGTAGAA
CATGCAAGTACGGAAGGAAAGCTGATGAAGAGAATTGAAATGCTCGAGAAGCATTTGAGT
CGG
