# Supplementary material for: Expanding the view on the evolution of the nematode dauer signalling pathways: refinement through gene gain and pathway co-option
Source: BMC Genomics. 2016 Jun 27;17:476. doi: 10.1186/s12864-016-2770-7 (PMC4924289; doi:10.1186/s12864-016-2770-7)
Supplement: Additional file 5: — Gene models in fasta format. (TGZ 545 kb) [file 12864_2016_2770_MOESM5_ESM.tgz › h_bacteriophora-PRJNA13977-WS246-sequences.fa]

>s3290 contig1314 - [1:11264]  ( 117323 - 113229 ) s3290 + 1:505  ( 1 - 505 ) N   2377.28
ATGGGTGCAGTTTCTTTGGCAGATCAAACCTGGTACTGGGGCAGTGTAGATAAAGCTACA
GTTTCCCACTTGATGCATGATCAGCCTGATGGTGCATTTATGGTACGCGACGCTTCTTCT
CCAGGAGATTATACACTGACTATAAAGTATGGTGGTCAATCGAAACTTGTGCGTATTCAT
GTATGTAAAGGCCGTTGTGGTTTTGCTGTGGAGTCCTTGACGCATGACTCTGTAGTAGGG
CTTATTGAATTTCACAGAACTCGTTCGCTAAAGGTGTATAATGAGCAACTAGATGTCATA
CTAAAATATCCTTTATCACGTTGGAAAAATGCCTTGAGAATTCCATGTAAAGCATCTAGT
ATATCATCATCCTCAGCATCTCTTCCATCTCCTCCTCCTCCTATTGATCCTGACTGGGAA
CTTCGCCTTGGCTTGGAACGTCTTCGAATATCGCAAACTGCAGCTGCTCGTTCTGCACGA
CTTTTTGATGCTGTACATGCAGAAGTTCAAAGAGCTGAAGATCTACATCATGCACTAACG
AAGACATTAGCAGATCTTGATCGGAAGATTGAACAACTTCAAGAGATCCTTGAAACGCAG
CTGTCTGCAATAGTAGATGATACTGATTCAAAGAAGCTCCAAGCATTTAAAGGAAACCGT
AATGTACTCGAGAATAGTATTTCCAAAATGAAGGCAGAACATGATGTAGTTGGGAGTCAG
CGGACTAGACTTATTCAAGTTATGGATCAAATGAGAGAAGAAAAAGCAGAGGCACAGAAG
CGTTTGATGACATGCTATAACACAAGATCTAGTGCATATGCTGACCTTATAAGAAAAGGT
ATACCAGCAGCCAAATTAACAGACACTGCTGATCATTCCGTTGAAATGTTGACTAAAGAG
TCAATGCAAGTCAGCCAATTATTAGCAGATTTGCCTCTTCACTGGGATCCCGTTCAATAT
CTAGTAAACGACTCTTCGAAGGAGGCTGCTGCTGCTTTGATTATGCGTGCACGCACTCGT
TTATCTGAGAGAGGTATGCGAAAGACGGACGGTGTATTTTTGATTCGTCCATCAGCATCA
CAAGCTAATAAACTGGTACTCAGTGTCCTTAATGGAGAGCGTGTCTCTCATTGTCTCATT
GAACAGAATGAACAAGGTTGGGGATTTGAAAATGGTGGTCTCTACTTTGTTACAATTGGC
GACTTTGTACGCTATTACGCTCACGCATCCCTTGAAGAACATAACAAGGATATTAAAACG
GCGCTGTCAATGCCAGCTATTTCAAATTTGAAGGCGATTCATAGCATGAGTGCTGCTGTC
GGACCTGCCACTTTTTTAAACAATTTATCATTTGTAAATCTTAGCACTGACTATACTGAG
CTAATGGGAGGAAGTGTTCCATGTCCATCTTGTAAAGGCACGGGAAGGATACCAAAAGGT
CTGCTTCAAAGAATTTACTTCTCTTTTTCATTCTTGCTCACTCATCTCTTATGTCTTCCC
GTTTATTTCGTAAAT
>s3256 contig1351 + [1:11264]  ( 765535 - 773060 ) s3256 + 1:1171  ( 1 - 1171 ) N   5438.27
ATGAGTGGTTTGTCCCGAGCACGTGGTGGATCATCACGGTGTGATTTTGTGGGAGTGGAA
CCACGATTAGCGCCAAGTCCCGTACCATCCGAGAGGAGAGCCAGTCAGATGGCAGGCATA
AATTTAGCACTTCAAGCGCTCGTTGATGAATGGACAACGAGGGAGAGGCCGTCTTTGGAT
ATCGAGAACTCTATACCCTCGCTATTAACATCATTGTCTTTGGATCCCGTTAGCTGTGTT
GACGTGGGTGGTATTGGCGACCGTGGGGTGATAACTCATGAGATTATCTTCTTTATTTTC
CAACGAAAAACATTAAATATAAATATATTTTTTAGAATGAATGTTTCACAGTTCTCGATG
GCTCCAAATAATTACGTATTTCGAGCTATCTTAGCTGCTTCAGGTGAAATGGAAGAGCTC
TATAATGAGGAGTTATTCCAAAGACAATTTAGTTATTTTAAGAGCACATTATCAAAGCTG
GACTTGACGCAACCATTTCCTATGTTGTTTTTATTTGAGCCTGAGGGTTTTAGACACGAA
AAAGAACTGGCAAAGGGCATTGGACAAGCGCTTGGATATTCTCTTGATGTATTAGAATCA
GGACTGAATGATGAACTTAAAATGTATCGTACTGCGCTATTTAATGTTACATCAGAAACT
GTGGAAACTAGAGGAAGTGGTGGGTACGAACATTATGCGTTTCCAGAAGCAATGATCCTC
GATGTTGATCAAAACTGTCCACATTCATTAGTTACAAAGATTCAGTCTGCTAACTTACAT
TACGAAATTTTCTTTCGTACGCTAAAAGAAGAGGAGAATAACGATGATAAAAATGCACTA
CCAATTGCTATAGATTTTATACCAGACTATACTCCTATGACACTTATTACGAAAGTTATC
GAAGAGTTAAAGAAATGCGGACAAATTAATGCCAATGAAAATGAAGAATTTTTACTACAA
CTTGCTGGTCAGAAGAGCTACTTAACACGTACCGATCAACTACTCATTACATACAATAGT
GTTCGATCAGCACTGGAAAATTATCAGATACCGCGTTTTGTCTTAAGACGAAAGGAGATT
GTGTTGAGAGATTATCCTAAACCAAGGCCAATTCACAAATGTCTCATAATTAAGCCGAAC
TATGTCCGGGCTCACGAGAGCCTTCATAGTGTTGATGATCAAAACATGGTTGAACATGAC
AACGAATTTATATCACTTTGGGAATTAGACGAGAATCTTAAGATGCGACCACTTAGTTGT
AGTAACATGGGTGCCTCAGATCATGATACTCAGATATCAGTTGAATTTATTGTTTTCTGT
GGAAAAACGGAGCTGGTTCGCAAGTCATCCGAAAAAGTACCTATACACAATCCCAGGTGG
CTAGATGGATTCATTCCATTCGATCTTTACATGAAGGACCTACCACCATCTGCCGTACTA
AGTGTTTACCTCGTTGAGTTCAAAGCAAAAAAGGAAGGGTTAATAGAAGAACGAGTTATT
GGTTGGGTAAATATTCGTCTCATTAATTGGCGCGATGAATTAGTGCAAGGAGTATTGACA
TTAAACCTCTGGCCCGGCGAGCCAATTTTACCCTCTTGTGGACACATTGGACAAAATGAT
GCCAAACAAGGTTCAAATTGTCGACTTATGATTGAACTAGCGCATTATCGTGCTCGAGTT
CGTATGCCGCATCAAAGCTTATTTGCCAAATTAGTTCAAGTGCAGACAAATTTTAAACAG
ATTCAAGGTCCACCAGACGTGAATGATGACCCTAAAGACGAAGATGTGGTTCGAATATTT
AAGATTTTAAGGAAGCATCTTCTAGGTAGTAAACTTACTGCTGAAGAAGAACAGCACATT
TGGGACAACAAGCATTTTGTTTCACGTCATATTCCTGATGCACTGATGATTCTATGTGAA
TGTGATGTGACATGGCGAAAGCGAGAACACTTCGCGCAAATTTATGTTATGCTTGAAAAA
TGGAATCGACTCAGCGTGGGTGCAGCTCTTACAATTTTGGGCAAAAGGTGTATGGATCGA
ATTATTCGCCGGTTTGCTGTAGATCAACTAGACGCAATTCTCGATAATCATACATTTCCT
CTTTATATTTTGCCCCTTATACAGGCATTAAAATGTGAACCATTTTCTCATTCCGATTTG
GCTTGTCTTCTTCTCCGAAAAGCTCTTTCGGATTATCATATTGGACACAAGCTGTTCTGG
CTACTAAGGGCTGAATTGGCTAATTTAAAGGATTCTGATGGAAATGTCACGAAACTATAT
AAACGTTTGGCTCTTCTGATAGAAGCCTATCTGCGAGGAAATGATGATCATATTCGTACT
GTGGTTAAGCAGGTCGAAATGGTAGAGTTGTTATACAAGTTGAGCGTAATTATTAAAGGC
TATAAAGAAAAAGATGCTGCAACCAAGGTTATACATTTATTTACAAGTTATGGATTTATT
TGGTTTCTTATTTTTTATCACAAATTATATTTTAAGCGATTACGTGAAGAATTACGGGAT
CATTGCACTAGTATGGAAAATATAGATTCACCCCTAGATCCTACCAATGCTCTAGGAGAA
TTAAAAATCGAAAACTGTAAGGTTCTTGGAAGTGCCAAGATGCCTCTTAGGTTATCATGG
AATAATGTAAATTCACTTTCTCAGTACCATCTTCCTACATACGAAATTATTTTTAAAAAT
GGAGATGATCTACGTCAAGATATGCTTGTTTTACAAGTTTTGGAAGTTATGGATAGCATA
TGGAAAAAAAATCAGCTAGACTGTTGTCTTAGTCCATACCCTGTGCTGCCCATGGGTACA
AAGATTGGCATGATAGGTGTGGTTCCAAACTGTTCAACTATTTTTGAAATACAATCTGAA
GGAGGGAAAGTAGGTTCGGCAGTAAAATCGTTGGAAACTACTTTTATCAACAAATACGTG
AAAAACAATGCTGGCTCTACTAAGCAATATCTCGAGTGTGTCGACCGCTTTCTTATGTCA
TGTGTTGGATATTCTGTCTCAACATTTATAATGGGAATAATGATATTTAAGGATCGACAC
AATGATAATATAATGATGACGCATGACGGGAAGCTGTTTCACATTGATTTTGGTCATATT
TTGGGTCATGGTAAAACAAAATTAGGCATAAAACGTGACAGAGTGCCTTTCGTACTAACA
GAACATTTTCTATGTGTTATTGGACAGGGCCGACCTGTATCTAAGGATAGTCATGAAGTT
ACAAAGTTCAAACGCTTGTGCACAGATGCTTATCTAATGCTTTGGCATGAACGGGATCTA
TTCCTTTCACTCTTCACTGTCATGCAGTCAATGGAACTTCCAGAGTTATCTACAGAAGCA
GATCTCGAACACTTAAAGGGTACAATGAAAGTATCTTACCATGAAGGGAAAAGAAGTGAG
GCAGAAAGATATTTCTTGGATGTTTTTGATGAAGCCTTTAACGGGTCCTGGGCAACGAAA
ACTAACTGGTTCTTTCACGCTGTAAAGCATATC
>s3340 contig1344 + [1:11264]  ( 527358 - 533380 ) s3340 + 1:548  ( 1 - 548 ) N   2730.21
ATGTCTATGACCAGTCTGAGTACGAAATCACGGCGACAGGAAGACGTTGTCGTTGAAGGA
TGGCTTCATAAGAAAGGTGAACATATCAGGAATTGGAGACCACGATTTTTTATGCTTTTC
CATGATGGAGCACTACTTGGATTTAAGACCAAGCCAAAAGCTGGACAACCATTTCCAGAA
CCACTCAATGACTTCATGATTAAAGATGCTCAGGCAATTAGGTACGACAAGCCAAGACCT
AACATGTTCATGATAAGATGTCTTCAATGGACTACAATAATTGAACGGACGTTTTATGCT
GATACAGCTGAGGCTAGAGAGCAGTGGATAGCTGCTATTGAAGCGATTGCAAACCGTTTC
CGTGATCATATGAACGAAGAGCCATCACAGCACATCATGCATGATGAAATGATGGAGGTT
GTTAGTCAAGTTTCAATGGATGATCTCTCTGGGCAGTATGCCGCAGCTGCACATGCTATC
ATGGGTCAGCCGAGTAGTAACCAATCGGGTTCCATACAAGGTGTGACACAGAGAGGTGGC
ATGATGAGCATTGCCGACACAAGTGACGCAGCAAAAAGAGATAAAATTACAATGGATGAT
TTCGAATTCTTGAAGGTCCTCGGAAAAGGCACTTTTGGGAAAGTAATTCTGTGTAAGGAG
AAGCGCTCTTGCAAATTATATGCAATTAAAATTCTCAAAAAAGAAGTAATTATTGCTAGG
GAAGAAGTTGCTCATACACTTACTGAAAATCGAGTCTTACAACGATGTAAGCATCCTTTT
CTAACAGAACTGACGTACTCGTTCCAAACAGCAGATCGCCTCTGTTTCGTGATGGAGTTT
GCGATTGGAGGTGATCTGTATTATCACCTAAATCGAGAAGTTCAGCTCTCCAAAGAAGGC
TTCTCAGAGTCACGAGCTCGTTTCTACGGAGGCGAAATAGTGCTAGCTCTCGGTTATCTC
CATGCCAACAACATCGTATATAGGGATTTGAAGCTAGAGAATCTGTTGCTAGATAAGGAT
GGGCATATAAAAATAGCAGATTTTGGTCTCTGTAAAGAAGAAATTAGTTTTGGGGATAAG
ACTAGCACATTCTGCGGTACTCCTGAGTACCTTGCACCGGAGGTGCTGGAAGATAATGAT
TATGGACGCAGTGTCGATTGGTGGGGTGTAGGCGTCGTTATGTATGAAATGATGTGTGGT
CGTCTACCATTTTACTCAAAAGATCATCAAAAACTGTTTGAGCTGATTATGGCAGGCGAA
CTACGGTTTCCTAGCAAGCTAAGTCCTGAAGCAAAGATTTTACTGGCCGGACTCTTGGTC
AAGGATCCTACTCAAAGATTAGGAGGTGGACCTGATGATGCGTTAGAAATATGCCAACAA
GATTTTTTCAAACCAATCGATTGGGAAAAACTTTATCAAAAAGAAATTGAACCACCCTAT
AAACCAATGGTTCAGAGTGAAACTGATACAAGCTATTTCGATAAGGAGTTCACATCTGCT
CCGGTTCAACTGACACCACCCCCAGCTCGAGCTGGACCTCTAGCCACTGTAGACGAGTTG
GATGAAATGCAGAATAATTTTACTCAATTTTCATTCCATAATCAGGTCGAAAGCAGTTTA
AGAGAGGCAAGTGAAATGATGGAG
>Hba_20383 contig1355 + [1:11264]  ( 1185612 - 1188305 ) Hba_20383 + 1:363  ( 1 - 363 ) N   1190.76
ATGTCTGTAGGGGAAGAGGAATTGCCTATGCTAGAAGGTCAGGCTCCCGCTATTCAGTCT
GTGCTATTGAAAGGTCTTGAATCTACAGATGCAGGTTCCGGCTCTGGATCAGGTTTGCCA
CTTCTTACACAACGAACTATTGCCCGTCAAATCGAACTTATTACTGAAATCGGGCAAGGT
AGATTTGGCGAGGTATGGCTGGGTGGTTGGAAAGGCGATCGCGTAGCTGTAAAAATTTTT
TCTTCACGTGATGAAAGCTCCTGGATTCGGGAGGTGGAAACTTTTCAAACACATATGCTA
CGTCACACTAATATTTTGCGGTTCATTGCTAGTGATAATAAAGGTTAGTTGTTTGCTACA
TTCAGCATCTTTAATGATTACTATTGTCAGGTTTTCATTGCACTATTTAATGATATCACG
TTTTTAGTGCGGGATATGTATGAGGTTTCCCTTTTTAAATGAAGTCATTTTGATACGGGC
ACTGCCATGCAGTTATGGCTAATAACTGAGTATCATCCAAACGGTTCACTTTTTGATTAT
TTGTTCCGCGAGACTGTTGATATAAAAACCTTAATCAAAATGGTACGGAGTATTGCTAAT
GGATTATCCTTTCTACATACTGAATTGTCTGGCGGCAAACAAAATAAACCGGCAATAGCT
CATCGTGACATTAAAAGTAAAAATATTTTGGTTAAACGTAATCTCACGTGTGTAATTGCT
GATCTTGGGCTGGCTGTTCGCTATGAAGGAGGACATATTAATTTACCCAACAGCAATAAA
TGTGGTACTGTGGTCAGTGTGCAGCATTCGCATGGATATCATGTTCAAGTTATTATTATT
AAACTAGGTTATAACCTTTTTTTTAAGCGGTATCTTCCACCAGAGGTGCTAGATGATGCA
CAAGAAACGTCTAGATTCGAATCGTATCGTACCGCTGATATATACGCGTTGGGGCTTGTT
ATTTGGGAAATTGCTAGAAGGACTGAATCGCCACATGGGTCAGCAGCCAAATTCGATGAA
GCTTTGCCATATTTTGAGGTCGTTCCTCGAGATCCCACTATTGAAGAAATGCGACAAGTC
GTTGTCATAGAAGGGCTAAGACCAATTTTATCTACCCATTGGGACAATAGTCGTGAACTG
AGAGATGTGTGTCGGGTTATGAAAGAATGTTGGTCTGTAAATCCGTCATCTCGGCTTACA
GCTATGAACGTGCGCCTTTCAATGGACCGTCTGTTACCAAAAGAGTATGAGGAGTAC
>s3374 contig0564 - [1:27189]  ( 97639 - 77096 ) s3374 + 1:857  ( 1 - 857 ) N   3740.34
ATGGAAAAAGGTTGTGAAATAGCCATTCAGCTATTTTCAAGGAATAATTTACTAAAGAAA
ATTTGGAAACTTGAAAATAATTTTACGTTTAAGCTTGATGCTCTGCTGTACATACAATTA
TATGAATCCGTATTTGTCTATGTAAATCAGTTAGGGAAGAATGAGACAATATCCAATATC
GACTTTCCTAATGGTTATGTTGAATTATACTGCATAATTTCGTGTGACCTCCACTTAACT
TCTCAAATACTTCATTATGGACCATTTGGGCCAATTTTCTTCAACAATAATACCCAACGT
ATTGCACCATTCTCATTAGCATATATAAATGATTCTGGGTTCATACAGATAGCCAAAATT
GATATGGATAAAAGTTGTCCTACCGCGATGTGTTTGGTAAGGATATTATGGCATATTTTA
ACCCAGACGGGAACTGTAATAATAATAGCTGCAGTAATGACTGCTGTGTTTGTTTCTGTT
GGGATATTTGTTGCGGTTAGGAGGATGAAATCGGGCGAGACAGCGGCTATGCCATGGTCA
ATAACACATGCCAATGTGAAGATAATAGATTTGGATGCCCACTGCCATACACAAGGGAGT
CAACACCAGTCAATCTTGAGTCTCAATGAGCATATGGAATCTAAGGTTAAGATGCGAGAC
TTCTTGAGAATGCGTCAGTTGGCAACAATTGATCAAACTTATGTAGTAATGGAGAAATTC
GTCTTAAAGGAACGGATTGTATTCGACAAGCATGATCTAAATTTACTATTTCAGATGAAA
CAATGTATGCATGATAACGTAAATTCGTTCATTGGTCTTTCATTTGACAAAGCTCCACAT
TTTCTTGTATTGTGGACACACTGTTTCCGAGGTTCACTAGCCGAACAGATTTTTTCTAAA
AAAGAAGATTCTAGAATTGATCACAATTTCCGAGGAGCCTTCGTGAGAGATATATTAAAG
GGCTTAGACTATATCCATCAATGCTCTGGAGTTGGATACCACGGTGCCCTTACCCCTGGG
CAATGCCTCATTGACTCTCATTGGATACTTAAGATTTCCGGTTTTGGAATAAGCAGAATG
CTATATCGGTGGAAAAATAACTGCGTCATAGCTACCGAAGACGGTCGACCATTAATTCCA
AATGGAGAGTTGCATTACTATTCTCCTGAGATGAGAGCACAACTGAAGTCGTTAATGTAC
ACGAATCGAGCGGATACCATAACCCTGTCAAACGCTTCTGGGCAGGCATCGGATATGTGG
TCTTTTGGTACCATTTTATACGAGATGGTATTTCGAAGAAAACACGTCGATGTTGAAGAT
GTTTATGAAGGTGAAGAAGAAAATGTAATTATGTGTGAGAAAGCGGAAGCACAATTGATT
CGAGAGCCAGTAGTACCGGAAGACGGTGATGTGCATGCAGATATCCTCAATTTAATCCAG
AAATGTTGGAAAAAGGAGAATCAACGTCCAGATGCAGTTTTAGCAAGAAAAATCACTGAC
TCTACATTGAAAATGTCTGGATCTTTGGTGGATCAAATGATCAAAAATATGGAACAGTAT
ACGACTGGTCTTGAAGAGTTGGTTAAAGAACGAACTGGGCAATTAGAAGAAGAGCAAAAG
AAAGCAGATGAACTGCTATCAGAATTACTACCTAAATCCATTGCCGAAGAGTTGAAAGTA
GGTCGTCGTGTAGATGCAAGAAACTATAAATCAGCAACCATTCTTTATTCAGACATTGTT
GGATTCACATCACTTTGCTCAGAATCAGAGCCAATGGAGGTAGTAGCTCTTCTCAGCGGG
ATGTTCCAAAAATTTGACCACATAATTAGTTTACATCACGGATACAAGATGGAGACAATC
GGTGATGCGTATTGTGTAGCTTCAGGCATTCCAAGTCCAAGTAAAACTGAGCATGTCAGA
AACATTGCTACAATAGCACTACTACAAAGAGAGTTCCTCTACGACTTCATGATACCACAT
CGCCCAGGTCAATACTTGCACTGCCGCTGGGGATTTAATACCGGTGCTGTTTTCACGGGC
GTTGTTGGCATAAGAGCTCCACGTTATTCGGTATTTGGACCAACTGTAACTATAGCGGCT
AAGATGGAAAGTACTGGTATTCCAGACAAAATACAGATGACTTTAAAAAGTCATCAAATG
CTATCAGCTCGCTTTCCTGAATTTAAGTGTTCGACAAGGGGTAGTGTAAAAATAGATGGA
ATAGGCACGCTCTTGACATATTGGTTGGACGGTGTAGAGGACCTTCTGAGAAGTGATCGA
TCAATTTTTGATAAAGCGATGCACGCACTCGAGAAGGAAACTGATTCGTATTCGTGCATT
AGCGGTAGTAGGATAAAGAAAGATCCCTCCATTGAGAAGAGTTCGATGAACATCAGCTAC
CATGGAACCCACGTAGCGTTGACCCATAGCCTAGAACAAATAATGTACACAAATAATTCT
AAAGAAATTGATAATACCACCATAGTAGCCGAGCCGTATAAAGCGTACCCCGCAGCAACC
ATTTCTTTTCCAGGGCGAAGGACATCATCAAGTGAAGGGTTACCATCGGACCTC
>s3266 contig1016 + [1:11264]  ( 131033 - 136209 ) s3266 + 1:553  ( 1 - 553 ) N   2536.18
ATGAATGAATCACCAAGCTCCGTTCCTTCTCCTATGTCGATTAGCAGCTATCCACAAATG
AGCACGCCGGACGATCCGGTTATCCATTCGCCGCCGTCACTCGGTGGACAACTTATGAAC
GGTTATAATCCCACTCTGACTCAAACGAAAATGGAAGAGAGCTTAGGTGTGACGTGCACT
TCTCCAGAATCAGGCTCTATCGACCCTAACGGAGATGAAGCACGGCGACGTCAGAAGACA
TGTCGAGTGTGTGGTGACCATGCAACGGGTTATAACTTCAATGTTATCACTTGCGAATCT
TGTAAGGCATTCTTTCGTCGGAATGCACTGCGGCCAAAGGAGTTTAAATGTCCGTATTCG
GAGGACTGTGAAATTAATGCGGTAAGCAGGCGATTTTGTCAAAAATGCCGGTTGCGGAAA
TGTTTTTCGGTGGGTATGAAGAAGGAATGGATTTTAAATGAAGAACAGTTGCGGCGGAGA
AAGAATTCGCGACTAAATAATATGGCTAATCAGCAGCGGCAGAAGCAGGTGGGATTAAGC
ACTAACATACCGATTTGTCTTGGGCTGATTAGTCTTGGTGCCTTGAATAATCGTGGAGTC
GTTCCACCCCTTGTTAGCCCTCCTGGACAGTACCCATTGATGAGTCCTGCTGGCTCTGGT
TCTTCTGATTCACCACCCTCCCGTCCTTTGGGTATAATGACAGGCGGGCAACGAAGTCCC
GACGCGGTCAGAATGCCTACATATATGGATTTGGGTGCCGCAGCGAGTGGTGACATGCCG
AAGCCTACGTTTACTTCTGGCTATGAGGAACGAATGGCAAAAATGAACATGTTTTTCGAA
AACACCATACACGACGCACTTAAGCTAGATAGTCCTGAGGCTCAGGGAGGAAGTGAAATA
CTCGGTATTAACACTGCTTCCGATTCTCGCCTAAATTATCAGTTGAACTCAGCTGAATTG
CGAGCACTTGATTTGGTTCAAGAAGCTTTCAAAGGAATGAATGATCCCATGGAGCAAGGA
AGACAAAAGAATTCATTTCTCAAGCAAGAAAAGTCGCCAGCTGACATAATGAATATAATG
GATGTTACAATGCGACGTTTAGTTAAGATGGCCAAAAAATTACCAGCTTTCAACGATCTT
AGTCAGGATGGGAAATTCGCACTCCTTAAAGGAGGAATGGTTGAGATGCTCACTGTTCGT
GGAGTAACTCGTTTTGATAGTTCCTCGGGTGCGTGGAAAACTCCGACAATCAAAGAGAAT
TGCGAAGTTCCTATCAATATGTTTGACCAACTCAATGCTGATGTACGAAATGAACAAAAG
ATTCGGTTCTTACAGTTCTTCAAGGTATTTCATGAAGACATTCGCAACAATGATTTAGCC
ATCAGCATGATAATGTTAATCGTGCTGTTCTCACAGCGTGACTGCGTTACTGATCCAGAG
GATAGAATGAGCATTCAACGCCATCATGAACAATTTTCTGCCCTACTAAACAGGTACCTG
GAATCCTTATATGGAGATGACGCCCGGAAGTTATATGAGCAGTTACCAGTCGCACTGCGG
ATGCTTCGTGAAATATCAGCCAACGCCGGTATGCTCTTTCTCGGTGCGGTGAATACGGCC
GAAGCTGAACCATTACCGAGAGAATTCTTCAAAGTGGAG
>s3224 contig1208 - [1:29696]  ( 269059 - 255391 ) s3224 + 1:549  ( 1 - 549 ) N   2533.90
ATGTCGACTGATCAGCCGCGTGTGGAACTATGTCCACCAGTAAAAGCGGAATGTTCTCCA
GTTGTTCTACCATCAATATCATTGGGGCAGTCATTTGCTTCTCTTCAAGCAACCTCTACC
TCATCTGACTCTCTTTTTTCTACATCCGTAACGTCTTTACCTTCCGTATTGAGTCAGCAG
AGAAGCGACCTCGATCTTTCAACTCTAAAAACTGAGCCTGTGGATGGAGATGATGATTTT
TTTGATCTATCAAAGCACCACAAGGGTCGATCTGCATCGTTTGGTGGGACGACGCAGTAC
AGCAGCCAGTTCGCGGCTGTCCGATCGTCGCTTTTCGCCCCCGCACTTGACCCTATACGT
GGGAGTGTTTCCAGCAGCATTTACGATAGTTCTGAGAACTTGGGACGTCTAGGCGCATCG
TCCGCAGCGTCTGCCGCTCTTTTGCACAGTCCTGATGGCAACAACACATTTTCGCCTGGT
ATGTCATCTCCGGTGTTGAATGGTGTACCTCCTTCGGGTGCTTCTGACACATCTGATCCT
GGTTGTCCACCTGGATCTAAAAAGTCAACTACCAGACGCAATGCATGGGGAAATATGAGC
TACGCCGATCTCATCACACAGGCCATTATCCAGAGTCCAGAGAAGAGACTAACTCTCTCA
CAAGTATACGAGTGGATGGTTCAAAATGTTCCCTATTTTCGAGATAAGGGTGATTCAAAC
AGTTCTGCTGGCTGGAAAAATTCAATACGACATAACTTGTCGCTACACTCGCGCTTCATG
CGCATTCAGAATGAAGGCGCTGGTAAGTCGTCCTGGTGGGTGATCAATCCTGATGCTAAA
CCTGGACGTAATCCACGACGGCAGCGCGCTTCTACATTAGATGCTACTAGCAAGGCTGCA
ATCGAAAAGAAGCGGAGGGGTGCACGTAAGAAAGTTATGGACATGCGGGTTGGAGTTGGG
GGGTTACATAGCGGTGTTTCGAGTCTGGCGGGTTCACAGGCGTCGATTATGTCTCATGAC
ATATATGCGGATGAAGAATCCATGCAAGCGACGTTTGATCCTATGTTCCGCCCTAGGACA
CAGTCGAATATGTCTGTGCCTGGTTCATCTGCACGTGTGTCACCTTCAATGGATCATCAA
TTTGGGGAAGACTTTGATTTTCCGCCATGGGTTGATGCAGCGAGTGCTGGTCCTATACCC
AGTGACATTCTCGATAGGACAGATCAGATGCGGATTGATCCATGTCGTGCTATGATGAAT
GGCGCTGGTGTACCTGTAAAACATGACAGCAAAATGGTCAAGGTAAAGAAAAATGTTGTG
CCACCTCCCTCCTATCATGAGCTAAACAGTGTCCGCAGTCAATCACAGCTGCAGAATCCC
ATTCTCAGGACTCAGTTAGCTGGCAAATTTCCACCGACATCGGGCCTTCCTCTGTACCAG
ACATATGCTCCATGGATGCCTGCACCTGGTCAACTCGCGACGCCCCACTCGTGTGCTGCA
GCGCAACAGTCAATGGCCACCGCCTTGCCTATTGACCTGGAGAATTTGACATTGCCTGAT
CAGCCACTGATGGAAATGGATGTTGAATCGCTGTTACGACACGAGTTATCACAAACGAGG
GATCACCAGATAAACTTCGATAATATA
>Hba_20147 contig1355 + [1:20480]  ( 191778 - 196028 ) Hba_20147 + 1:846  ( 1 - 846 ) N   2905.45
ATGCGTGAAACACGTGCAGTGACACAACCTTCAGATGGCAATATCACCGTGAAAAAGTGT
AGTACCTCTTCTGGTGATGCTACTTTGTCAGCTGGAGAAGGTACATCGTCCGCTGCCGTC
ATAACAGGAATGACTACTAGTCCTGGAGTTATCCGAAACACTTCTAGTACTTGTCCTGCC
TCTTGTGAGCAGCGTTCTATGGAGGAACGGAATGCTGCTTTTCATCAAATCCAGGAGGTT
GCGAGTCAGTTAATTTGTAATCCTCTTCGCATTATGGTTAGCCAAAATCGACGAAGGTAC
AGGCAAGATGGATTTGATCTAGATCTAACATATATAACAGATCGCATAATTGCAATGGGA
TACCCTGCCGATACAAAAGAAGCTCTATATAGGAACAGTATGAGCCACATCGTAAGATTC
CTTGAGAAGAACCATCCTGGCCATTATAAGGTTTTCAATCTGCGTGGTCAGTATGTTTAC
GATACAAGTAAGTTTCATAACCGTGTTGTATCATTTGAAATGACTGATCATCATCCACCA
CGGCTCGAACTGATGGCACCGTTCTGTAGAGAGGTTCATGATTACTTAGAAGCGGATCCT
AAGAATGTTGTCGCTGTTCACTGTAAAGCTGGGAAGGGTCGTACTGGTGTAATGATTTGC
GCATATTTGGTGTATATAAATTTCTATCTTTCTCCAAGACAGAATATGGACTACTATTCA
ATTGTGCGTACAAGGAATAATAAAGTGTGTTTAAACTTAGTCAACAATATCACTGAGATA
TGGTATTTTTATTTAGGAACTGTAGCGAAAGGAGCACTGAATGTTCGCGTTGCAAATGGC
GATGTGGATGTTTTCTTGGGCGAGGATATGTGGATTTCGAATGAAGAATGGACTGCGGAA
GAAGAGCTATGGTCTGGAAACGTGGTTGCTAATGGAGATGATAGTTATGATCCTTGTAAC
CCACAGCCTGGGCGAGATTGTATCTCTCGTCGTGCATGGGGATGGCGGGTGCCGGCAGAT
CGTAGAGTTTTCTTAGAAGGAGATGTCCGTGTTGATCTATTCTCTAAACAAAAGCTGCTT
GGCTTTAATCAAGATCGTAAGAAGCTCGGTCATGTTTGGTTTAATACAATGTTCGCTTGT
GCGGGATTCTGTGGTGGCGTTTACCGTCATGGTGATGAGGCTCATCCATATCCTGAAGGT
GCGACTACTATCGCTGAACGCCGCTCTACTCCTCTACGCCCAAAGACTGGAAGCGCTAGT
TTACCATCTTCTCCTCCGGGAACACCGAAAACTCGCACATCTGGTAGTGTCTCCGGGGCG
ACTAGAGCTGCGGCACGTGCTCCTTCATTCGATGCTAGGAAATCAGGTTCTACTTCAGCA
TCAACATCAGCACGCACGCCAAGGTTTCAAATAAACCACGTGGTAAAAAAATCGGATGCT
GCTTCACGTAACAGTGAACCACATATCGATAGGAATACAGAAGAACATACTAGTGGAAGG
AGACCAGATAGGAAAATTGCTAAAGACAAGGAACGACCAGTGATATGGGATGATGATATG
GAATTGATGCGTCCACCTGGTCTAGATAGACACTGTCCGTCTGAAACATTAGCATCGTTA
TATGGTCAAGAAAGATTAGCACCTCGTTGGCGTATAGAAGACATGTTGCGAGATGCTCAT
AGAAATAATTTAATTGAAGATGTTTATAATCAACGGCGATTAAGTGTACCACAAGGTAAG
TAGGTATTTATTACTTTTTATGTTTTTTTACATTAATTTAGAATTTTTAAAAATGAACAG
CGGTTAAATTAAGAAGGTCAACCGGTAGAACCAGCTACTGAAAGTCGTCCAGATGCAGGT
GGACCTGCTTTAATTCGGAGAGCTCCTGACGAACACGTTCAAGTATTCTCTGTGCTTGAG
ATTGACCGTGCATTTAAGAACAAGAATATAGGGGAAGGATTCAAATTAATAATTGTAACA
CGATGTGTGCCAGCTGATAATGTAGCAAACCAACGATTGGCAGAAAGCTTTCTACGAGTT
ACGCATCAAAAGCAGGCTGCTAAAGATAATATTAAACAAGAAAAAGTATGTGAGATTAAT
TCAATCTTTATTATATTATCTGTGTCTTTGAGAGATTTTTCGTTTCTTTTTTAAGTAAAT
GCTCGTCAGCGGAAGATTCAGGGAGTAGGTTCTGGAGTATGTTTAGGAGTATCGGATCCA
TCAGGAGACGCACAGATGACTGGTGGTGATGCGACACTTACAGATGATGCTTTTCGGAAC
GATCCACGTCTCGCAGATCCATTTATGTCACGTTTTTTTCATCGGCAGAGGGAAGATTCC
GTGTCTGTTTACCCAAATGGTTCATATAGTTCTAATTCAACTGGTCCTTCTGGCCAATCA
GATGAGTTACAAACAAGTGCAACACGACTTGCGGCTTCATCTACAGTGCGCTCGTATCAT
CCGGATGACTCCAATTGGGCTCACTCCGCCAGCAGTCGAAGCTCAAGCAGTGTAATTACT
TCGTTTCTTTTTCAGGATCGTGCAGTTTCCTTTCCTGAAAATGTCATTATGCTGCAGAAG
TGTTCAGTTGGTTTCCATGTTGCTGTGAGAAAAGTCATTCCTCTTGCATTGCAGAGCGAT
GGCAGTGCTGCTGTTACTGGTGCTTCATCTTTAAGTACTACCCAGCTACCTCCTTCA
>s3238 contig1299 - [1:29696]  ( 119838 - 108410 ) s3238 + 1:1187  ( 1 - 1187 ) N   4775.19
TATATTTTTTTGCAATATTTATTTAGCAGTAATAATTACTCTAACTACATTGTTTTCTTT
TCTGTTTTTGTAACTGAAAAAAGTTCGATCTCACTTCTATTGTTTGTTCTTGCATTCGAG
GAGCGGCGATGTGGCACGTTAGATATCCGGAATCATCCTACTAAGAGGGTGGCACCAATA
GGCATGGAAAAACAAGCGGGGGGTAGTATACATACGAATTGCACTGTATTGGAGGGTTCG
TTACTTATTTCACTGATCCAAAATGACAGCGTAACTGACAAGGATTTTCCCAGATTTGAA
CATTTAAGGGAAATTACCGGCTCATTGTTGATTTTTCAAGTCAAGAAGCTAACGACTCTG
GCTCAAATGTTTCCCAATCTTAGAATTATTGGTGGGCAAACACTCATTCAACATTATGCC
CTCATCATATATCAGAATGAAGATCTAATTGAGATTGGTCTTCCAAAACTACGTGTGATC
AGAAATGGTGGAGTTCGTATTGCAGAAAATTCGAGGATGTGCTATGCGCGGTATATTGAT
TGGAAGCATTTACTGGCTGGACCGATTAATGATATATTAGTAGATGATGCAGTCGAAGTT
GGACTGGGAGAGGGGAAAATAAGTTACGAAAAAGAACGAATATCTTGTTGGAATTCATCG
ACTTGTCAAACAAATTGTCCTTACGATCGTATTACCATTAATGGGTCCATATCTTCTATT
GGTCCTGGTTGCGCTGACTCAAATTTCGAGAAATGTCACGATGAATGCGTAGCTGGGTGT
ACAGTACCAGGCAATAATCGTGCATGTTACGGGTGTAAACATTATAGCCATGAAGGTGCC
TGCGTTGCTCAGTGTCCATCACACTTATTCGCATATTTTGATCGGAGATGTATAACTGAA
GCAGAGTGCGATGCTATACCCCCACGTAGCGCAGGAGGATCCGAACAGAACCATTTTAAG
GCTTCACATGGTCACTGTCGTTTGCACTGTCCTGATTTTTATGAGGAAGACCCATCAAAT
CCAAAGAAATGTCGTAAGTGTACAGGTGAATGTCATCGAAAATGTCACGGAAATATCACA
GTAGACAGTATAATGAAGGCATATCAATTGCGACAATGTAGTATCATCGAAGGACACTTA
GAGATAGAGATGCGAGTTGGTTTAGACTCTGTGGGAGTAGCTCAGTTAACTGAAGTTTTT
GGGAAGATTCATACCATCGATGGCTATCTTATGATTCGACTCTCTTCATCATTTATCAAT
CTCAATATTTTCAAGAGTCTGAAGGTTATCACTGGGAGCCATCTATACCGTGATAAGTAT
TCTGTCAGTGTTTTCGAGAACGATAATCTCCAGAAATTGTTTCCGCCCGAAAATAAACTA
GTGGTAGAAAAAGGATTTCAAAATAATCATATGTTGTGTTTCTCACATATCAAGGATTTA
ATGACTCGAATCGGACGCGCTGCAGATATGACTGAAGAAGACCAAAGCATACATAGTAAT
GGAGATAAAGCCATATGTGAGTACGATTGTGCGATATATATTTATACTTTTACTACCAAT
TTTAATTTTATTTCATTAAATACATCAGACATCGACTATCGAAAGTTTCTTGGTTATGAG
ATTCTTTATAAAGAAGTACCAGAAATAGATCCTAACCTAAGCATTGATGATGATAGATCA
GCTTGTTCTGATTCGTGGTTCCGACTTTTTGAAGAAGAAGAGGATGTATCTAAGGAAGGA
CTGGAGAAACAAGATGGTTCAAATAGTGAAGTTGTTGCAATAATAGCAAATGACAACATC
AAACCCCATACGCTGTATGCTGTTTACGTAATGACGAAAATGGTGCGGCATGAAGGAGCT
AGGAACGCAGTATCCAGTATTGCCTTTGTTCGTACGCGTTATGGGCAACCAGATCCTCCA
CGTATAACCAAAATTGAAGCTACAGACACAGATAAAATACGTGTCGAATGGGATCCACCT
GCACAACCAAATGGCGACATTACTCACTACATTTTAAGCTGGCGGCCAAGAGATGAAGAT
GTTGACGATGCTGCAATCTCTATTCTTGCTTGTCAAAATGTATCTGCACCAGAGCATTAT
TGTTCCGCCCGTAAAGCATGGAAAAGTGTTAGAACTAAACCTATGCCTGATGTCGATCAA
GTAGACAATCAAACAATAGTAATAAAGATAGAAAATGGGACTTCATCTGATATGCGAGTT
ACTTGGAAAGCTCCACGCGAGCCGAATGGAGCGGTGATTGCTTATAAAGTCAAGCTGATC
AATACCGCAAAACAATCGGTACGTTATTCTTTTATTATTACGGTAATTCTACATATATAT
TTTTACAACTTACATTTTAAATTGATGGAACGGAAATCAGTCGAACTTTATACGATATCG
CTTGCGGGTATGTCACCACCTTCTTTTACAGACGAAATATATCCTATATATACTCCTGGC
TTCTGGACTTTAACGAACACGCTTTTCGTCGCGGTAATATTTATTGTATTTGCATTAATC
GTTGGCTTGGTGGGTTACTTCTTCATTAAAAATTACTACAGTCAGAAAGTTAAAGAATAT
GCTACACAACTGATCTCAGCCAATCCGGAGTACTTGTCACAGGCTGATGTCTATAAACCT
GATGAGTGGGAATTGAAGAGAAGTGATCTTACTATGGAAGCTGAAATAGGACGGGGAACT
TTTGGAAAGGTTTTCCGTGGTTATGGCCATAATGTTATTTCACAATGTGGGCAACCGGTG
GGTGTGTGTGCTATTAAAACTGTAGCTGAGTCAGCAAACAGTGCAGAAAGGTTACACTTC
TTACTTGATAAGACATGCTATGAAACTACACTTGTAATCCTATTTTTAGAAGCAAGTGTA
ATGAAAACATTTGATGCTAAGGCATTCATAGTAAATCTTTATGGAGTAGTATCGGATGGA
CAGCCAGTGCTTGTAGTTATGGAGATGATGGAAAAGGGCAATTTGCGTGATTATCTTCGT
TCACGTCGGCCAGGTGCAGAAGAAAATGTAGATAATCTTCCGGTGCCTAATGTTAATAAA
TACTACGAGTGGGCATCTCAAATTGCTGATGGCATGGCTTACCTAGAGTCAATTAGATTC
TGTCATCGAGATTTAGCAGCGAGAAATTGTATGGTGCACAAAGACGAAACAGTTAAAATT
GGCGATTTTGGAATGGCCCGTGATATTTACTATCATGAATATTATAAGCCAACAGGAAAA
CGACTTATGCCAGTCCGTTGGATGGCGCCCGAGTCTCTTAAGGATGGAAAATTTGATATG
AAGAGTGATGTATGGTCGTATGGTATCGTCTTGTATGAAATGCTTACACTAGGTCAACAA
CCATATCAAGGACTAGCAAATGATGAAGTACTTTCTTTTATTGGAATGTCCCGAAAAATC
CTTGAACGTCCCATGGATTGTCCAGACTTCTGGTTAGTTTAAAAATGTCATAAAATGTAT
TCTAAATTTGATGCGAGTTTTAATTGCAAGCTCAGTCGACAATTCTAAATCAGAATGACT
TGGATGACATATTGCTTTATGCTATAAAATGGTATTTTGTTAAGGTACGATTTGATGGTG
GAATGTTGGAAGTACTCTCCGAAAGATAGACCTACATTCAAGCAAATGGTTGAACACTTG
TTGCCGTTTGCTAGCAAAGAATTCCGAGCTTCTAACATGAAGTTTCGTGTGGATAATCGT
GCAAATGGTGAACAGCCTGGTTGGGGAGAAGGAGAAATGTTTAATGGTGTAAGCGAAGCG
GAGGATGTATTA
>s3352 contig1051 - [1:19456]  ( 10263 - 7683 ) s3352 + 1:417  ( 1 - 417 ) N   2143.48
ATGATTCCATATGTTATTCTAATAACTATATTATTTTTGATAATTATAATTGTATATTAT
GCACTACGGCCGCTCAACCGAATTAGAAAATTAGGAGATGTCGGATTGTTTTTTGGAAAG
CCAGAGTTAAAAGGTGTTTACCGAGAGCGCCAGCTAGAGCGGTTAACTCGGCTTAGGAAG
GTTGGGGATCTGCCTCCTGTTTATCCTAATGGATGGTTCTGCATTGCAGAGTCGGACGAA
ATTAGACCAAAAGAAATTAAAGAGATCACAGTGTTTGGTCAGTTCTTATCCCTTATTCGC
TCGGAAAGTGGATCTGTGCATCTTATTGAATCTTACTGTCCTCATCTAGGAGCAAATTTT
AATGTAGGAGGAAAGGTAGTAAACGATAACTGTGTTCAGTGTCCATTCCATGGTTGGGTA
TTTTCAGCGGTAACTGGTCAGTGTACAAAAATCCCCTATGATAGAGGATCTATTCCTGAG
CAGGCTAAAGTAGCTGTGTGGCCCGTAGTGGAAAAAAATAAGCATATCTATATTTGGTAT
CACTGTGATGGAATAGAACCAGAGTGGGAAATCCCCGAATTCGATGAAATTTCAAGTGGA
GAGTGGAAATATGGAGGAAGAACAGAGCATGAAATCATGTGTCACTGTCAGGAGATACCT
GAGAATGGTGCAGATATAGCTCACCTTGGATACCTCCACCTAACGGGACCCAACAGAGGA
AATAATATTTTGAATATTGATCTGGACAATAGCGAACCTCTTATACGTCACGTATGGGAT
GGACAATGGGCGCCGAAGACCGGAGAAGAAAAGCATATTAGTGTAATGCACCTTGATCAG
TATATGACTTTTGGGAAGATCAAAATACCCATGACAAATAGCAGACTCAGAGCAGAACAG
TTGGGGCCAGGCGTAGTGCATATGCACTTTGATTTTGGCTTCCTGGGTCGAGGAGTTGTT
CTCCACCATGTTACACCACAACAACCCCTTCAACAACAGGCACGCTTCAAGCTGTACTCC
AACCTTCCACTTTGGTTCTGCAAGTTCTTTCTCCTTAGTGAAGCTAACCAGTTCGAACGA
GACATCTTTGTTTGGTCAAATAAAAAATATATTAGAAACCCTTTGTTGGTGCGGAACGAT
GGTCCAATACAGAAACATAGGAGGTGGTATTCACAGTTTTATAAAGAAAATAGCCCTCGC
CTTCTGAAGAACGGGGATCTTTCCAATCAAGCAAAATCTGTACTCGACTGG
>Hba_07805 contig1046 - [1:11264]  ( 201698 - 194872 ) Hba_07805 + 1:467  ( 1 - 467 ) N    421.20
ATGTCCACAAATTCCTCTAATTCTTCTGCTGAATGTGGTCTTGAACCTCATGATTATTTA
GAGGTGAAATTTTTTCTAATCAGTGTGATTGGCAGCCTGATTGGGATATTCGGACTATTT
GGAAATGCCAGTACTGCTCTTATTCTTACACGGCCTTCTATGCGAAATCCGAACAACTTG
TTCCTGACTGCCTTAGCTGTGTTCGATACCTGTTTGCTTATCACTGCCTTCTTCATCTAT
GCAATGGAGTACATTATTGAGTACACACAGGCCTTCGACTTGTATGTAGCATGGCTTACC
TATCTCAGATTCGCATTTGCTCTGTCACACATATCTCAGACAGGTAGTGTGTACATAACA
GTTACTGTTACCATCGAACGATATCTAGCGGTTTGTCACCCGAGAAGGAGTAAAGCCTTG
TGCAGCTCAGGTCAGTTGGCACTTTCCATTTAAATTCTTAACTGTCACATCTCACATTTA
TTACGCATCCCTTTTACAAAAATAACTTTCTTAAAAAGTACCGAAAGTATCCTCATTCTT
TAACATGTATTGATAATTTAAAGCTAATGTGAGCAATTAAATAATAATAAGTACTTCAAA
TGGCTATTATGATATGTTAACAATAAAACTTTTATCAAATTTGGTGGTGCAGCTTGGTCT
ATTCTCGGTGTTACCGCCTTTGCTGTTCTATTTAATGCTACTAAATTTTTTGAATTAGAG
GTTACAGTGAATCCGGAGTGTCCAGACGGTAGTAACTGGCAAAGTTATATTCTTCTACCA
TCTAGAATGGCGGCAAATTCTATTTACCAGCAAGTCTACGCGTTGTGGCTAACTAATATT
GTAATGGTATTTCTTCCATTTCTCACTCTCTTAGTTCTGAATTCTATTATTGCTTACACT
ATCAAGAAAAGCCTGGAAAACTTCGATTGTCACCATCAGAGGCAAGTAGTAACTGGACGG
AACGAACTGAAGGAGAAAAGTAGAGAAGCCACTCTTGTACTTGTTATAATTGTATGCATT
TTTTTGATATGTAACTTTTGGGGATTTGTCCTAACTTTATTGGAACGAATTGTTGATTAT
GAAACGTTGGTGGTTAAACACCATGCATTTTATACGTTTTCAAGAGAAGCAATTAACTTC
CTGGCAATTATTAATTCATCTATTAATTTCGTTATCTACATTGTATTTGGAAAAGAATTC
AGGAAAGAGTTGATCGTCGTGTACGGATGTGGTATGCGGGGAATTACAATGAGATTGCCT
GTACATGACAAGTTCTCTATTTGGCGAACGTGGACCAGAAGGAGTAAAGAGATCCGTCAC
TCATTGCACAGGTCAAAAATGGAATCACAGAGATACTCTTTTACTTCAAATTTCAATTGT
GCAGAATTAGAACATTTGGAACAAGCAAACTTTGATGAGGAATCCAGTGCAGATTGTAGG
ACAAACATGAAAAATACCAAAACATTGCCTGCGAAAATGTTACAGAATGGTAAGTTTTAT
TTCATAAGTTCAGTACATATTTTATACATACATATTGATAAGCTACTATCCATCACCGTC
ACTTAATCGATATCGTAGTAAGACAGTGAAAACAATGAAGTTTTTAAGTGCTAATTTAAA
TTCATAAATTGTGAGATAATAATCGTCAGCTTTGGTCGACCCGTTGTGGATGCACGCTAT
GACACCGCCAAGAAAAAGACAACTCTAACATTAGTTACTGGAGAGCATAGAGAACCCAAG
AAGCAGAAAGTTTGCAGTACAACTGAAGGGACATCTTGC
>s3382 contig0990 + [1:11264]  ( 350295 - 353541 ) s3382 + 1:399  ( 1 - 399 ) N   1986.95
ATGGACACACCGTCTCTGCCAACTCCTGAAATGCCACCTGAGCCAATATTCTCCGATTAT
GTGGAAATGACCAGTTTGGTACTGATGTTTATCATAGGAGCTCCACTCAATCTAGCTGCT
TATACACAGCTTGCGGAACGACCCTTGAGTAGCCGACTTGACCTACTCAAGCGTCACCTA
AACTATGCAGACTTGCTCGTGTTATTCGTATATGTTCCATCGAGGGCATGTTGGTTACTT
ACGTACGATTGGAGGGGAGGTGATCTGCTCTGTAAAATTGTAAAAATGATGCATACATTT
GCATTTCAGTCCTCATCAAATATCATTGTCTGTATTGGCCTTGACCGTCTTTTCTCTGTC
TTCTCAGCGTCCCATCAATCGCCTGCCAAAGCACAGAGAAGAATTAGAATTATGTTGGCT
ACAGCTTGGTTTTTGGCATTTATAATTAGCTGTCCGCAACTATTAGTATGGAAAAATTAC
ATGGCATTTCAACATTTTAACTGGAGCCAATGTTTGCAGATCTGGGAAATTGCCCGATTA
CAAAACGGCACAGTTGAGCAGGGACTAGTCGATATGGAAACCTGGTATAGCCTGACACAC
ATCGGATTAGTATTTTGGATACCTGCCTTTATAGTAGTGATAAGCTATGTGATGGTTCTA
TCATGGGTATTTCTTAATTCACGGGCATCCATTTCGGGGAGAGGCTGTAGAACTAGTTCT
CTCCAAACCGGTTGCGAAACAGTTGACACGGTTCTCACAAGAACATCAGAGTGGAATCCA
CTGAAAACGTTTTCTTTGACGAAGATCAAAGAAACGAAGGATGAGAAAAAACTGGTGCCT
CGAATTGTGGTATCAGATGAAAGATCACTTCCACTTACTTCACGTCCTTCAATATGCTCC
AGTGAAGCTAGTACTACCCTTCGTAGTAGTGTACACAACAGCCAATCCTATTATGCTAAT
GTGAACAGATCTCGTGCGCTGTGGGTGTCCTTTCTCTTAGTGACGGCCTATATTGTTTGC
TGGCTACCATATAATCTATTAAGCCTCATTCACTTAATTGATCAACAACTTTTCAACAAT
ACGTTCATAAAGCTCTACTTCCTACATGAGCTTATGGTATTCAACTCAGTTATCAATCCA
TATTTATACGGGCTCTTCAGTAATGCGGGTAAACACACAAGGCAAAACAACTTCGAC
>Hba_12562 contig1251 - [1:20480]  ( 78906 - 72540 ) Hba_12562 + 1:620  ( 1 - 620 ) N   2957.21
ATGGGTGGTCCCAGCTGGAGCCTCCTATTCAGCTGGCTACTCATTTCGATGACGTCGAGT
TCAGCCGAAGCCAGAGTGCGTGCAAGACTGCGAAGAACTATTGATCCATCGAACGAGCTC
GGCCATATAAATGGAGACACTGTTGGATCTATCACCATGGACCATGACTACCTGGCCACT
ACGTATGGGAAGCTTGGTGTCAATTACGATATGGATAATGGAAATCCATATATTAATTGC
GAGAGATTTAATATTTCTGATTGTGATCCGTCGCAAGGTGAGTGCCCTACTAGCCAAAAA
TGCTACATAGATCCAGGAAACCGTGCCCAACGTCTTGGCTGTATGACTGTTTTTAAATAC
AGTGTCAATATGGACAATTCATCGAATGACGCGGAAGCAAATATACAGGTTACGTTGAAG
GGCTGTTGGCAACATGACAAGGAAGTCATCGAAGATTGCCTTGAAGACGATCACAGAAAA
AGAACTGATACTCACGCAACAACTGAGAACGTAACTTCGGTACCACAGTTGCTTCACTGG
TCACATAACGCATGGTACATTCTTTTGTTTGCACTTCTTGGATCCGCTATTATTGCTGGA
GTGCAAACAGGTGAAGCGAATTTACTACTTACAAAGCACTCTACCGCAAGTGTCTTAAGC
CTGGAAGCTAAGCCTGTGGCTTATGGTCGATTTGGGGAAGTATTTCGTGGTACCTACCGT
TCTGGAGGAAGGGAAGATCAACAAGTTGCAGTGAAAGTTTTTCCACTTAAGGACGAGGAA
AGCTGGCTTGCTGAACAAACTATTTACATTGATGTTTTAAATCGCGTGCCCCATAAGTCT
ATTTTGCGCTATATGGGTGCCGAGCGGAAAGAAAAGGAGTATTGGCTAGTAACAGAATAT
TGGCCACTTGGATGTCTTTACGACTACTTAAAGCCAAACGATAGCATAATATCGTTTTAT
TATGAAATAGTGGTTTATATTGTAAACGATCACCGGGATATGCTTGGTTGGCATGACAAC
TACGTGTTGGAGCATGTGATCACTGTACAACAGGCGCTTCGTCTTATCACTGCCATGCTC
GACGGTCTTGCATTTCTCCATGAAGATCGAAGAGGAAAGGCTGGAGAGGAGGATAAATAT
ACGGTTGTCCATAGAGACATAAAATCGAGGAATATTTTGTTAAAAAATGATAATGCCAAT
GGACTGACAGCGTGTATTGCTGATTTTGGATTGGCTGCTAAGTTTTTAAAACAACAAATT
GATGATCAGGCTACCGGACAGGTCGGAACTCGTCGGTATATGGCACCAGAAGTCCTTGAA
GGTGCTACCGAGTTTACTGTTGCCGCTTTTCGACAAATTGATGTATATGCTATTTCTCTA
GTAATGTGGGAGGTGCTTTCTCGGACAGAGACGAATCTCAATGATAAGGTGGAAGATTAT
AGAGTACCATTTGATGAATTCTTTAAGCATCCAGATACATGTCCAACATTGGGTGAAATG
AGAGATATCGTGGTAACACAAAAGAAGCGGCCAACCTTTCGCAGAAGCCTCCTAGAGAAC
CCGATTACACGACAAGTGTGTCAAACAATTGAAGAAATGTGGGATACGATGGCTGATGGC
CGCATTACAGCTAGTTGTGCACTGGAAAGGATGAAGGTATTATTAAGTGGAGAAGATTCT
GAGGGATACCACAGTGCTGAACATGAAGATGAACCACGACCTAAGTCAACCATGTCGACG
GGTTTTGGCCCACCTAGGTGCCCAGAAAGCAGTGTGGATAGCGCTTCCTTTAATAGAGCT
ATGGAAAAATATGACAATGAGAGAGTCAGACACCAACAATCACAACTGATTGGAAAGCGG
>Hba_14858 contig1302 - [1:20480]  ( 57630 - 55039 ) Hba_14858 + 1:305  ( 1 - 305 ) N   1571.03
ATGTGGATGAAGGTTAGTCAATGTATACGACATGTAGACGGTTGGCCTCTCGGTGGTCAC
CTATCGATCTGTGCTGCGCTCTCTCCTACTCTGTTTCTGTCTGCGCCTCCACTGCTGACG
GCGTTTCTCGTCCACAGTCTAGACGCGCCGCTGTCAGTCCAGACGGAAAACGCCATGGCC
ACCACCGCTCATGCTGCGGTGGATTGTGATCCTCTTCTTTTTCGTCTACCAGACTTTCCT
TCGGTTATTCCAATCAAACCAAGTCCGGCCATGAGTCCTTCGGATGCGGAAGGAATGACT
GGATGGGTGACTATTAACGGGGAACGTCTACCTGCTATGGTTGTGGGTGGAGAGCCACGC
ATACCTATTGCCTTGCTGCATAATCGTCCACTCAACGAGCATGCTTACTCCGAGATTGAA
AGAATGATGGAGGACCTGAACATTCATAAATCATTGGCCACTCCCTGTCAGATGAACTCC
CTCCGGCAAATGGATCCTGACGTGGATGCAGAGCGCATATGCGGAATAATACGGAATGAA
AGCACATTGGTATCTAAGTGTGATATTGATGTTGATGAAGCTGAACGGCTCTCAGTAGAA
CATCATATGTTTGGTCGGGTCTGTGGATGGGTGTACCCCTCTCGAAAAGGTGGCCGTTGT
GCACGTTGTCAGACGTGCCATAAGTGGTTTACCCCTCAAGACTTTGTTGCTCATTCGCAC
AAGGAAAACAAAGAAAATCAACGAACAGTGCATTGGGGATTTGATCCAGTGAATAATTGG
CAGTTGATGGTACAACTTGTACAGCCATCTGCTGAGTTACCAGAGCATCAGGCTCGTTGG
AAAGAGTTTCTTGATAATTCACCTCTTAAAAATTCCAAAGCTGTTAAACGGACTGCAGAT
GATGTACAGGTATGC
>s3327 contig0996 - [1:11264]  ( 39950 - 37388 ) s3327 + 1:158  ( 1 - 158 ) N    641.28
ATAAAACTTGCTGAAAGCAAAAGATCTTTAAGGAAAACTTTGGGACTACTTGCTGAAGCA
ATGCTAGATGGGCAAAATATAGCTATACATCCTCAGATGACTGATAATCCCGGAGAGCTC
TCGTCGATGATTCGACATCGCAGGCACCTAAATCCTATTTGTAATTCGCAAATAACTCAT
GAAGGGTGTTGTCTCTATGACCTATTTGTGGATTTCAAGTCTTTCGGCTGGGAATTTATC
GTCGCACCACTCAGATATAATGCTTACATCTGCAAAGGCGACTGTGCGATGAACACTGAA
ATGCACAACCGAATTGCGCATACTCGTATCGCTCAGACTGGAGGTGTCGGATCAGCGAGT
GAGAAGGAGCACCTTATGCAATGCTGTCATCCAGCAGAATATGAGGCGGTTAAAATCGTT
TACGTAAATCAACAAAATCAGCTTACAGTAACAAAAGTTGATGGTATGGTGGCTCGTCAG
TGTACTTGTTCA
>Hba_16111 contig1322 - [1:11264]  ( 421798 - 419413 ) Hba_16111 + 1:467  ( 1 - 467 ) N   2385.06
ATGCGGTCTCTCTTTGAATCGAATGCTAGTACAAATAAAACTATCGCAAAACTGTGTGAT
CGGGTTAAACAGGAAACGGTGGCACATGAGGGAAACGATGACCCTACTTGGGCTGATTCA
GTCATTAAAGCTTTGGCCAAAAAATTAAAGAAGGGAAAATACTTGGATGAACTTTTGAAG
GCAATTATTAACGAGGATCGTCTAACTGATTGCTGTACTATTCCCAGATCTCAACATGAG
TTGAAGGCTGTTGATAACTGTAGGTATCCATTCGCAAAAAAAGCTGATCTGATTTGTATA
AATCCTTGGCATTATGAGCCCGTTCATGCTCAAGCACCAGAGCTTTATTTAGCTCTCCCA
CCAGTCGTTGTGCACAAATCTCGAGGATATTATCCTATAGTATCTCTCGAACATGCTTCA
CACGGTGGATATTCCTTGTTTTCGCCTAATTCTCTCTCAACTGTTATGGACGATCGAGCT
CCTAACACAATCATCCATATTGATGAAATGCGTTCCCATCTCATGTCAGAGGAAAATTCT
CCGACAAGTAGTTATCTGGGATCACCAACTACATCCAGTCCTCCACCCAGAATATTACCC
CCGTCTTCATCAGTATCTTCTAATCTAGATGATAGAGTTGGACCAAGTAGTGGAATATCA
CAACCTTCAAGGTTTTTTACTGACTGGAATTATGCATTTATGAGAATAACATTTGTATTG
TTAATTTGTTGTAAAATATTATCTTATAGTCATCCTGTTTCATCACCGCTATCACCACAA
TCTTATCTCAGTGAAGATCATGAAGAACACCAAATGATGGATGTTGATGGGCAAGAAACA
TCGAATTCTAGTCCTCCTATTTTGCGACCTACTGGGATGAGCATGGTTTCTGAACTGATC
GAGTACTGTGAACCAGATAGTTGGATGTCAATAACATATTATGAAGAAGGAAAACGTGTT
GGCGATCCGTTTGACGTGAAATCACATTATTTGTTGGTTGATGGGTATCCATCACCTAGT
ACAGAAGAAAGATTTTGCCTTGGGTATTTCGATGTCGAGAATCGATCGCAGTCGGTAATT
AATGCTAGGAGACTAGTTGGAAGAGGAGCTAGATTTTACTACATTGGTGGAGAGGTATAC
TGTGAGTGCCTTTCGGAAGCCGCCGTATTTGTGCAGTCTCCTAATTGTAATCAAAGACAT
GGGTGGCATCCTAGTACCGTATGTAAGATTCCTCCGAGATGCAATTTGAAGATTTTTAAC
AATGCTGAATTTGCTGCTCAGTTGGCTGAATCAGTTGAAAAAGGATTTGAGGCAGTCTAC
GCACTTACTCGTTTATGTACTATCAGAATATCTTTTGTAAAAGGATGGGGAAGCGATTAT
CGGCGGCAAACGGTTTGCTTC
>s3283 contig1351 - [1:11264]  ( 80667 - 77561 ) s3283 + 1:497  ( 1 - 497 ) N    949.00
CAGCCACATGAATTGTTTATTGTTCTAATTTTTTCTTTCATAGGCTCATGCACGGTTAGC
TTTCTAGAAATGATTGGGGCAAAATATGTTTTTATAGTATCTTCTTATGTAACTGACATT
AATACGCTTCGTCTGCACAGGTTTCTAACACTTACTGGATGTATAGTAGTGCTTACACTA
TGTATTTACCTAATTCATCAGTTCTACTGGAGACGTCGACATTTACCACCAGGACCAATC
CCTCTTCCTCTCCTGGGAAACACATTATCGGTTGATATGCGTCATCCGGCTAGTACGTTC
AGTCAATGGCATGCATTGTATGGACCAATATATACTGTGTGGCTACCTCACCCAATGATA
GTTCTAGCCAGTCATGATGTCCTTAGAGATACCCTTATTAAACAAGGTAAAAACATTAGA
CCTGATTCTTCTTCTATTACATCTAGGTTTCAGCTTCATCTCAATTCTACTCATGGAGAT
GGAATAATCTTATGTGAAGGACAGCGTTGGGAACAGATAAGAGAATTTATGTTAAAAATG
GATCTTGAAGAACCAATCTCCCTTTGCGTAGCAAACATTATCCAAGATTTTGTACTGGGC
AAATCATATTCGTATGGTGACTCTCAGTTTCGTAAATTTAAGAGTCTCATCGATGCAGTT
GCCTCAAAAACTGTTCAACTAATTAATGCCTACCCAGTTCTTGCGTATTTACCGATACCA
GCTTTGAAGAGATACAAAGAAAATGGTTTCGCTTTGCAGAGGTATTATGAAGAATTTCTA
TTCTATGTATTTATTAAATATATGAAATGTTTTAAATATTATAGTATCCTAACGTTGGCG
CTGGCCTCAGGAGATCTTTGGACTGGTGGCATGGAAACTACCGTAACCACAATTAGATGG
GGGATTGTTTATCTTCTTTATCATCCGTCCGTGCAAAAGAAGTGCTATGAAGAAATATAT
AGGGTGGATCTATGTTGAAAATATACCTAAGTAATATTGTACAAAAAGAAAATACTGCTT
AGTAGGATAAAATTACTCTCAACTATATCTCAAATAACTGTTATTAAATCAGTATTCGGA
GAGGAACAGCCAAGTTACTCCCGTCGAAAACAAGTGTCATTTGTTGAAGCGACTATTGCT
GAGTTGCAGAGAATTGTCAATGTTTTACCATGGGCCATTCCACATAGAACCACGGAAGAT
GTAGAAGTAATGGGGTTTAAACTTCCGAAAGGGACAGTTGTTCTTCCACAATATGGAACT
GTGCACTATGATCAGAGATATTATCCTGAACCAGACAAATTTCGTCCTGAAAGATTCTTG
GATCAAGATGGATACTACAGAAAACGCCCTGAACTAAATCTTTTTGGAATGGGAAAACGA
TCTTGCTTAGGAGAAAATTTGGCACGATATGAATTGTTTCTTCTGTTCACTACTCTTATA
CAAAAATATGAATTCCGAGCAGTTGGTGAGGTTAATAATAACTATTACTGTCAGAAAGAT
AAAAATGCTTAACAAAGTGTGGTTAACACACGAATTTCAGATGTTTTTTTTAATTAGTAA
GTCATAATAAAATTACGCGAACGTTTTTCTTATTAATTACGAATGCAGGGTGAACCACTA
CCATCACTGAAACGAAGTGAAGGAATGACCAACGTTCCACAGAAATATCGATGCATGGTC
GTGCCAAGGAGTAAGAGTATGAGAGGACACATAGATCCTTCAACGTTC
>s3230 contig1336 + [1:20480]  ( 616820 - 620341 ) s3230 + 1:390  ( 1 - 390 ) N   1916.74
ATGATATATTTGTTATACCTGGTTATTGGAGCATTGTTATCATATTTTCTTCTGAAAAGA
ATATTTTTGGAGCATTTTTATTTGAATATCGAAGGAAAATATGTGTTCATCACTGGCTGC
GACAGTGGATTTGGTCGGCTTCTAACACTGAAATTGCTAAAGATGAATGTGAACGTATTT
GCAGGCTGTTATACAGAAAATGGTTGTGAAGATCTTGAGAATAAAGCTCAGAAAATGAAT
GGAGGACGACTGTACGCAATAAAATTAGATATAACAAGAGATGACAGTGTTGAAAATGCA
TTCATCGTTGTCAAGAAAGTGTTGGACGAAGAGAATTCCCAGCTACATGCAGTTGTGAAT
AATGCAGGAGTATTCACTATATTTGGGCCAGACGACTGGTGCTCAACGGAAGAATACATG
ACATCACTAAACGTGAACACTTTGGGAACTGTTCGCGTGTGCCATAAATTTCTCCCTCTG
GTGAAGAAAAGTAAGGGTCGTATAGTTACGATGGGATCAACAGCTGGGCGTCTTCATGGA
TTATATGTGGGCCCATATGTGACTGCTAAATTTGCTGTTGAGGCCTACATGGATTGTTTG
AGGCTAGAAATGAGAGCATTTAATGTTTCTGTTCATGTATTAGAGCCAGGAGCATTCAAA
ACAGAACTATTAAGTGAACAAGCTCAGAATGCAAGAATACACAAGATTTGGAATAAACTT
TCATCAGAAGTGAAGCGCGAGTACGGTGAAGAATTTAAGGAGAACTTTAAAATTGCCTGG
CAGACCGGAGTGAACATAGTAGCGAACCCAAATCTTTATTGGGTCGTGGACTGCTATATT
CACGCGTTATTCGCTTGGTGGCCGAGAATGAGATATGCTCCCGGCTGGGATGCCATTTTC
TGCTTTGTGCCGTTAAGTTTAGTTCCGACTTGGGTGCAAGATACTGTACTTTCCTTCATG
TATTCAATGCAACCCGGGCCTCCATTAGTGCCTATAGCCCTTAAGAAAATCAGGCGACCC
ACTCTTTTAGAACGCATTTTTTCGCTAACAGCAAAAGCTGGTCGCATAAGTCTATTATCA
ATAATTGTGGGTGGTCTCTATCTTAAGTCATTCTTTCCGTTTGTCACGGCGCGAACAGTT
ACTCCAAATAATGATACTGTGAGTTCGAAT
>s3364 contig0990 + [1:20480]  ( 1121677 - 1129799 ) s3364 + 1:773  ( 1 - 773 ) N   3147.75
ATGGATCTGAGGCTGTCCGCAAACGGGATGAACTCTGCTACGCGTCCGTCTAGTGGCGGA
GGCGGTGGTGGCATCCGCGGATTCTTCTCTAAACTTCGAAAACCGTCAGACCAACTTATG
CAACAGGTACAAGTTGGGTCGCGTACGTTTGAGGCCCATGAACTACAAAAGTTGATCCCG
CAATTGGAAGAGGCCATTCAAAGAAAAGATCATCAACTAAAACAGCAACAAGGTGTTGTT
GAGACTCATATAAAACGGATTGCTGAACTTGAAGCAGAGGTTACTTCACTACAGCGAGAA
TGTGACAAGTTGCGGTCCGTTTTGGAGCAGAAAGCTCAATCTGCAGCAAGTCCTGGAGCG
CCAGCATCTCCTCGGTCTGAACAACTTGGAAATGACCTTAAGGAGAAGGCTGTCTTACCT
GCTGACGGGACTAGCCAACGATCGAAAAAATTAGCCGTTTCCGCTGAACCAACAAACTTC
GAACAAAGCAAGGCGACCACGCTTCAGCATCACAATAAAACTGCTGGATCAAAACAACTG
ATTCGTGACGCCGTGCAGAAGAATGATTTCCTTAAACAACTAGCAAAAGAGCAGATTATC
GAGTTGGTTGAGTGTATGTACGAGATGCGAGCACGAGCTGGCCAATGGGTTATACAAGAA
GGCGAACCGGGAGATAGACTTTTTGTTGTAGCAGAAGGTGAGCTACAAGTTTCACGAGAA
GGACAGATTCTCGGCACGATGCGAGCAGGTACTGTGATGGGGGAGTTAGCTATCCTCTAC
AACTGCACAAGAACTGCTTCCATCCAAGCCTTAACGGACGTACAACTATGGGTACTAGAC
CGCAGTGTGTTCCAAATGATCACACAACGACTTGGTATGGAGCGACACTCTCAACTAATG
AATTTCTTAAGCAAAGTATCAATTTTCGAGAATTTATCGGAAGACCGAATTTCAAAAATG
GCTGATGTTATGGATCAGGATTACTATGCTGCTGGACATTTCATAATTAGGCAAGGGGAG
AAGGTTTGTGGAGATGCCTTCTTCGTAATCAACAGCGGCACCGTCAAAGTAACACAACTA
ATTGAGGGTGAGATAGAACCAAGAGAAATCCGTGTTCTCAATCAGGGCGATTTCTTTGGA
GAACGTGCTCTTCTAGGTGACGAAGTACGAACAGCGAATATTATTGCTCAAGCGCCGGGA
GTGGAAGTACTCACACTGGATAGGTAGTTTTCGGAATCTTTTAGATATCAAACGTTCATT
TATAATAAGACTGGATTTAAGGAATCATTCTTGAAATTGATTGGTGATTTGGAAGCATTG
AAGAGGGATTACGGGGATAAAGAGCGTTTGGCACAGGTTACCATCGAACCTCCCAGCCCC
ACTAAGGTTAGAGATATCATCCGAGAAGAATTCGCTCATGTTCAACTAAAAAATATTAAA
CGTTTAGCAACACTTGGCGTTGGTGGTTTTGGGCGTGTAGAATTGGTCTGTATAAATGGC
GATAAATCACGAACATTTGCGTTAAAAGCTTTGAAAAAGAAACATATCGTAGATACGCGA
CAACAAGAGCACATATTTGCGGAGCGGAATATTATGATGGAAACTAGCTCCGACTGGATT
GTGAAACTCTTCAAGACATACCGCGATACAAAATACGTGTATATGTTACTGGAAGTATGC
CTTGGAGGAGAATTATGGACTACTCTCAGGGATCGAGGTCACTTCGATGACTACACAGCT
CGGTTTTACGTGGCCTGCGTACTTGAAGGTCTCGAGTATCTTCACCGTAAAAATATAGTA
TATAGAGATCTCAAACCAGAGAACTGCCTGCTCACTAATACGGGATATCTTAAACTGGTC
GACTTCGGGTTTGCCAAAAAACTAGCATCAGGACGAAAGACTTGGACATTTTGTGGAACA
CCTGAGTATGTTTCACCGGAAATTATTCTTAATAAAGGTCACGATCAGGCTGCCGACTAC
TGGGCACTTGGAATTTACATTTGTGAGTTGATGCTTGGACGACCTCCATTCCAAGCAAGT
GATCCAATGAAGACTTACACCCTCATACTCAAAGGAGTAGATGCGTTGGAAATTCCTAAT
CGACGAATCGGTAAAACAGCTACGGCTTTGGTGAAAAAACTTTGCCGGGACAATCCGGGA
GAGCGTCTAGGTTCTGGATCAGGAGGCGTTAACGATATTAGGAAACATCGCTGGTTTATG
GGATTTGATTGGGAGGGGCTTCGATCTCGAGCACTCAAGGCTCCTATTTTACCTAAGGTG
TCAAACTCTGCTGATGTCACCAATTTCGACAATTACCCTCCTGATCAAGATGTTCCTCCT
GATGAGTTTTCCGGTTGGGATGAGGGATTC
>s3305 contig1326 + [1:11264]  ( 207688 - 209071 ) s3305 + 1:249  ( 1 - 249 ) N   1063.57
ATGGCTGATGGTAAGGACGAACTCGTGCAGAGAGCCAAGTTGGCTGAGCAGGCTGAGCGA
TATGATGACATGGCCCAATCCATGAAGAAGGTTACCGAGCTGGGTGCTGAGCTGTCAAAT
GAAGAGCGCAACTTGCTTTCTGTTGCTTATAAAAACGTAGTTGGTGCCCGCCGGTCTAGT
TGGAGGGTAATTTCATCTATTGAACAAAAAACGGAAGGATCTGAAAAGAAGCAACAGATG
GCTAAGGAGTACCGTGAGAAAGTCGAAAAAGAACTTCGCGATATTTGCCAAGATGTGTTG
AACCTACTGGACAAGTTTCTTATACCTAAAGCAGGAAATCCAGAGTCCAAAGTATTCTAT
CTGAAGATGAAGGGAGACTACTATAGATATCTAGCTGAGGTTGCTGCTGGAGAAGATAGG
AGCTCTACAGCCAATGCTGGCCAGAGCAGCTACAGCGAAGCTCTTGATATCGCCAAAAAC
CAACTACAAACTACTGATCCTGTTCGTTTGGGTCTTGCACTCAACTACTCTGTTTTCTTC
TATGAAGTGGCAGCAAGCCCAGACAGAGCTTGCCAGCTTGCTAAGCAGGCCTTTGATGAT
GCAATTGCTGAACTAGACACTCTAAATGAAGATTCGTATAAAGATTCTACTCTCATCATG
CAGCTCCTCAGGGATAACCTTACCCTATGGACTTCTGATGCCGCTGGCGATGATCAGGAT
GCTGGGGAACAAGGAGAGGGAGCCAAT
>s3295 contig1020 + [1:11264]  ( 114867 - 118785 ) s3295 + 1:355  ( 1 - 355 ) N   1763.02
ATGGGTGTCTGTCAATCAGCTGAAGATAAACAACTGGCACAAAAGAGCAAAGCCATAGAC
AAGGAGATGATGCAGGGACACCTCGCCCAACAGAAGGTCGTCAAACTACTGCTTTTAGGT
GCTGGAGAATGTGGAAAAAGCACTGTTTTAAAGCAAATGAGAATTCTTCATGATCATGGA
TTCTCCAACGAAGAAGCTGATCAGCAGAGAGGAGTCGTGTATAATAATACAGTTCAAGCC
ATGGCTACAATTTTACGCGCAATGAACAGTCTTAAAATACAACTCGAAAACCCTGCTAGA
GAGGCTGATGTTCGAGTTGTTCTTGACACTATCAAAGCGGGCCAAGAATCAGAACCATTC
ACTCCCGAGCTAACACAAGCATTAAAAAACCTTTGGAATGACAGAGCAATTTCTGTGGTT
GCTATAGGCAGGGGGAACGAATACCAATTGACGGAAAGTGCTCCACATTTTCTAAGTTCA
ATAGACCGCATCGCAGCAAAGGATTATACTCCCACAGAACAGGATATTCTCCTATCTAGG
ATAAAGACTACTGGTATTGTTGAAGTGAAGTTCCAAATGAAAAATGTTGATTTTCGAGTT
TTCGATGTTGGTGGTCAACGATCCGAACGGAAAAAATGGATTCACTGTTTCGAGGATGTT
AATGCAATAATTTTTATTGCTGCTATCTCTGAATACGACCAAGTTCTTTTTGAGGATGAA
ACAACGAACCGCATGATAGAATCTATGCGACTATTTGAATCAATCTGCAATAGCCGGTGG
TTCATCAATACTTCAATGATTCTTTTTCTTAACAAAAAGGACCTTTTTGCTGAGAAAATT
CTCAGGATCAATATAACTACCGCATTTCCTGAATATAAAGGAGCGCAGAACTACGAAGAA
GCTACTCAGTATATTGAAGAGAAATTCGAAGGCCTCAACGCGAATCCCGAGAAGACCATC
TACATGCATCAAACTTGCGCAACTGACACTAATCAAGTGCAGATGATTCTCGATTCTGTC
ATTGATATGATTATCCAAGCTAATTTGCAAGGCTGTGGGTTGTAT
>s3297 contig1346 + [1:11264]  ( 1764346 - 1766683 ) s3297 + 1:355  ( 1 - 355 ) N   1798.77
ATGGGGCTTTGTCAAAGCGATGAAGAAAAGAGTGGTTTCGAGAAAAGCAGGGCTATTGAC
AAGCAGATCAAGCAAGGAGCCGCTGCCGATGAGCGAACTGTTAAGCTACTTCTGCTTGGT
GCTGGAGAATGTGGTAAAAGTACGGTTCTAAAACAGATGAGAATACTTCACAACAATGGA
TTCACTGACGATGAAGTAAATCAACAAAAAAGAGTTGTTTATAATAATACTGTCACTGCC
ATGAACCAGCTAATAAAGGCTATGCAGCAGTATAAAATCACTTATGCAAATCCAGAGAGA
GAGATGGATGCCCATGTTGTACTTGACGTTATCAAGCAGAGCAAGGAATCGGATGCTTTT
AGTCCTCAATTAGCGGTGGCTCTTAAGAAGTTGTGGGAAGATAAAGCAGTTCAAGAGGTA
TATGAAGCCAAGCGACTAGAATGTCATTTACATGAAAGCACGCGATACTTTTTGGATAGC
GTAGACCGAATATCGAACCAAAATTATCGTCCTACAGACCAAGATATTCTTCTTACTAGA
ATTAAAACCACAGGAATCGTAGAAGTAGCTTTTGTTATCAAAAAAGTCCACTTTAGGGTT
TTCGACGTGGGTGGTCAACGATCGGAACGCAAGAAGTGGATTCATTGCTTTGAAGACGTT
AATGCTATAATATTCATCGCTGCTGTGAGTGAGTACGATGAGGTCCTCTTCGAAGATGAA
ACTACCAATAGAATGCTGGAATCACAACGACTGTTTGAGTCGATATGTAATAGTCGCTGG
TTCATCAATACATCAATAATATTATTTATGAATAAGAAAGACTTATTTATGGAAAAGATA
CCACGCGTATCAATTAAAACGGCATTCCCCGAATACTCAGGTCCACAAACATATGCAGAT
TCCATGAAATATATCAAGACTCGTTTCGAGGTCCTTAATCAGAATCCGAAGAAGACAATA
TTTGTACATGAAACGTGCGCAACTGACACAGATCAAGTCCAAAAGATCCTCGACTCAGTT
ATTTCAATGATCATTCAGCAAAATTTGCATAAGAGCGGATTATAC
>s3263 contig1355 + [1:11264]  ( 640298 - 641205 ) s3263 + 1:96  ( 1 - 96 ) N    546.84
ATGTCTGGAAGCCCTCCGTTACTGCTGGTGCTGCTACTGCTTTCCTCCCTTGCCTTCTCT
GAAGGCAGTGTGCGGCTATGTGGTCAAAGACTCACGCGAACCCTCATGGCCGTATGCAGG
AACCAACTCTGCGGGTCGTTTGCACAAGTTAAACGATCGTCTGTTTGGCTGCCTCCATCA
GGCGGCCTGCGTTCCGTCCACTACGAAGCCAAACGGGCGGGAATTGCCACGGAATGCTGC
GAGAACCGCTGCTCCTTCAATTATCTCAAGACCTATTGCTGTAACAAG
>s3318 contig1171 - [1:11264]  ( 36270 - 33871 ) s3318 + 1:96  ( 1 - 96 ) N    532.79
ATGTGGGGCTCCCCTTACTGGCTGCTCTTTCTACTTTCTGTGCTCTCCCAATTCAGTACA
GTTCGAACAGACGGTCGACTACGGATGTGTCCACCTGGTGGAAGCAGTTTTACGATGGCA
TGGTCAATGGCATGTACTATGCGTCGGAAGAGAGACATTGCAAACGATTACAGATACACT
AAACGAGCCTTGATTGCACCCTCTATACGCCAGCTGCAGTCCATCTGCTGTGATATGGGC
TGCACAGTCACCGACTTATTGTCCTACTGTGGTCCTCTCTCCTCGTGG
>s3389 contig1030 - [1:20480]  ( 57935 - 47326 ) s3389 + 1:1146  ( 1 - 1146 ) N   4347.80
ATGTTCCACTTCTTGATTCTTCTTATATTCTTAACGTGTTCTATACATCGTGTAGGAGGT
GATTGTGTGATGCATGATGTCTGTTACGTTGAACAAACAAGCAGGATGAACTGTCCAGCT
AGAGGAAATAAGACTGCCCAGTTTGGTCAAATTCTAAATTCCGAAGCACTGGAAAAGTTG
GAATATATATGTCCACATTTGCTAGAAGATAATGATAAATTTTGTTGCTCATCTGAGCAA
GTATATGCTATGACACGACAATTGAAACAAGCTGCGAGTCTGTTAGATCGGTGCCCATCA
TGCTTTGACAACTTTCAGAAAATGTGGTGCGAATTTACTTGTTCACCTAACCAGCACAAG
TTTATAGAGGTAGTAGAGGTGAAAACTGTTCCTGAAACTAATCTTTCATATGTGAACAAG
GTAAACTATAATTTGAGTAAGGAATTCGCGGAGTCAATGTACAATTCATGCAAGGATGTA
TCAATGGGTGGTACAAAAGCAATACAAATGATGTGTGGTAGTCTAAGGAAAAATGAAGAA
TGTACAATAGTTAACTGGCTAAAATTCATGGGCACGCAAAATCACAGGATTGGTATTCCA
CTAGGCATAAATTTTAGCCTAATAGAGCATGAGAAAAATGTTGCTGGCGACAGTTATATG
TATGTGCCTACTACTCCATGTCATATGTCGCCACGATATGGTAGGGATAAATGCTCAAAG
CAAGACTGTGCTGCTGTTCAGGCTATAGAACTTTTTCCGGAAGACGAAGGAACAAAGGAA
ATCTGTCAAGTACTCGGCATGGGATGTAAGGTTTTTCTCCTTTGTGGTTCCCTCTTCATT
CTAGCTAGCGTTCTTATCTTCATGGGCTTCCTTCACCTGTTTCATAATAATTCTACTGTA
GAATTTGATGAAGATCAAATAGATTACAAGGTTGCTCCTCTTGTAGCCACTAAGTTTTTT
TTACATGATATATATTTCCAAAATACTATTAGTATGAAATTTTCTATTGTTTCCATTATT
TTAGATATTTCTATCTCTGGGAACGTTTTTCTCAAATTTACAAAAGAACCTCTTGATATG
TGGTCATCACCCCATAGTTTGGCACGCCAAGAGAAACGTATTTTTGAACAAAACTTTGGG
TTACAAATAATAATGTATCCAAAAACGTTTGAAAAGACAGAGGGGGGCCCGGAGGGCATA
CAAATGGGACCGGTGTTTCATAAGAATTTCATATCTGAGGCATTCATGATTCTGACTCGA
ATTCTCGCAATTACGGCAATGACGATAGATGGACGACCAGTAACTCTAGACGATGTCTGT
TTTCGTCCAATGGGACATGATTATGATTGTCTAATATTTAGTCCTACTAACTATTTCCAG
CAAAACCATTCGATGTTAAACTACACATATGTGACATCTTATCAAGAAGTCGTTGCATCA
GCTAAGGATGATGAATTTGATTATTATGCTGATGAAATAGACAAAACTTCGCTACCAGAC
CAAATTGAAAGTCGCAATTACTTGCATCATATTTACGACTGTATTCAATATATATTTAGG
AATCCTTATAATATTGAGACCTCAACAAAAATGAGTTGTTTGGGAACTTATGGAGGACCC
ATATATCCAGAATTAATATTTGGGGGTCAGCCAGAGAATGGATCGGTAAGTGAATGTCAT
ATACTTTTTATTGACTTGATGAAGGAGTACAAACACGACGAGATTCAAGTATCTTTCATG
GCTGAGAGGTCTATTTCGGATGAGATTGAAAGAGAAAATTCTTCCGATATCTACACAGTT
TTAATCAGCTGTATACTAGTCGTCGGCTACGTAGCATTTTCTCTTGGCCAATATATAGTA
ACTGACAACAATCTTCTCTCACTATTAGTCCATTCTAAAATACTTGTAGGAGTGGCTGGT
GTCACTATAATTATGTGTAGTGTAGCTAGTTCTATCGGAGTTTTTTCTTTGTACGGTATT
AGTACATCAAAAGCTGCCTTAGTTGTTCTTGTTTTTGTGGTATTAGCTGTGGGGGTAAAT
CGTTTATTCATTATCGTGCAGGCATATCAGGTGAGAGTTTCTGGTATTTTTCAGCAAGAG
ACAATTGAGGAGAAAATCGGTCATGTTTGCGGACAAGTCATGCCTTCAATGCTCCTCAGC
ACTGTCTCTGAGAGTCTATGTGCCATTTCGGATATGCCAGCTGTCCGAGGGTTTTCTCTT
TTTGCTGGTCTTGCCATATTTTTCGATTTTATCTTCCAAAATACTATATTTCTAGCTATT
TTCGTTTGGGATTGTAGGAGAGAGGAGCTTATCATTTTTGTTTTGTGGGTCTGTATATCT
TTATGTTTGATTCCATTTATCAACCCAGGTTTCGATCAGAAGTTGTCTGTTCCGGAAGTT
ATGATGAACGTGGGGCCTCCGGTATATTTCGTAGTCGATGGAGAACTGGATATGCACACA
AAGATAATTCAGGATAAATTCTGTACGATTGGTGGATGTCATGAGGATTCAGTTGGTGCT
ATTTTGTCACAAGCAGCGGAACATTCAAATAGAACATTCATCAAGGGAACAGTTTTAAAC
TGGGTAGACAATATGATACAATGGTTGAACAAGGACAGTGAATGTTGTCAAGTATATAAT
TATGACGATACTGTATTCTGCTCCAGTAATAGAAAAGATTGTAAGCATGACTTTATATAT
ATATATATATATATAAATGGTAGACCAACAGAGGAACCGTTCTATAATCATCTAAAAGAT
TTTATGAGTGATGTTCCAAATGCCAACTGTATTGTAGGTGGGAGAGCTGCTTTCAAAGAT
GCTATATTATTAAATCCTCGAGGACGCGTTCAAGCTTCTCATTTCATGACTTACCATACA
CCACTACGTACATCAGAGGAATTTATAATGGCTATGGAAGGCGCACGTAAAGTAGCTCGG
AAAATTTCACAATCTTTTGATGGTTCCCTTCACGTTTTCCCATACAGGTATTCAGAACAG
TCTCTGTTATAATATAACCAATAAATGGTAATACCATACATATGGCAGTTATTATTAATG
TTAAATTGTTTTTAAATCTTCTACGTCTTCTACGAACAATATTTAACAATCAGATATGAT
GCTGGAACACAAATTGCTCTATCATTAGCTGTTATTTTTCTGGTTACTTGTGTATTACTT
GGACTTGATCCTGTAAGCGCATTAATTACTGGTTAGTTATTCATATCACATTTTTTTCAT
TATCGTATTTCTCTTGGAATTTCTGTCGAATTCATAGTACACACTATTCGAATATTTTCA
CATTCCATTAAGAGGACCCGAATTGAACGAGCTGAGGAAGCGTTGGGTCATATGGGATCT
ACGGTATTTTCTGGAATCACTGTTACTATGTTAGGAGGTACATTGGTATTGGCGTTTGCT
CACTCCCAGATTTTTAAGATTTTTTATTTTCGAATGTTTCTCGGTATTGTATCAATCGGG
GCTCTTCATGGACTTGTTTTCCTTCCTGTAGTACTTTCATTTATTGGTTACAAATGTTCT
ACGAACTTTCATTTTTATTCATGTTTAATTCTATCTGACATTACTGGTGAATATGTGGGT
AGCAGTAGAGTTGCTAATAGG
>s3332 contig0852 + [1:16273]  ( 98746 - 103072 ) s3332 + 1:663  ( 1 - 663 ) N   2739.48
ATGGCAAGCTTTACATGCACGTTACTAGAACAAGATAATGCTAGACGACTGGTGCGTAAG
GTACGTCGGAAGGACTTGACACATATCGATAATAAGTGTCCGGATGATTTTATATTCCTC
AAGCAAATTGGTGAAGGCGCTTATAGCACGGTCTACTTGGGTCGAGAGTTCAATTCGGGC
CATGAATTAGCTATTAAGGTAGTACAAAAGGAATTTGTGAAAAGACATCAGAAACTAGCT
GCAGTCATTCGGGAGAAAAATGTTCTGGCTTCATTAACATACGCGCAAGGAGGACATCCA
TTCGTCACTCGTCTTTATTGTACTTTTCAGGATAGCGAGAGATTATATTTCGTTATGGAT
CTGGCTCAACGTGGAGAGTTGTTGCAAACATTGAATCGTCTAGGGTCATTTGATGTTTCG
GTGACAAGGTTCTTTGCGTCTGAAATACTGACGGCTCTTGAATTTATACACAAATGTGGG
ATTGTTCATCGCGACGTGAAGCCAGAGAATATTCTCATCAAGCACGATGGGCATATTATG
ATGACTGATTTCGGCAGCTCTCAGATAACTGGCAAAAATTTATTCATCGATTATGAAAAT
GAAGCTGAGAAATTTGAGAAAAAGAAGAAGAAACAACGTTCGGAAGACAGCGGCGGCATT
TCGGATAGATCTAAGCAAAGCTCATTTGGTTCAAGCAGTGATTTGGATGATTTTCTAGCA
TATCAACATACACGTCGTGCAACTTTTGTTGGAACTGCACAGTATGTAAGTCCTGAAATG
CTCAGAGGAGATGAAATTGGACCTTCATGTGACTTTTGGGCACTAGGATCAATAATCTTC
CAAATGCTATCAGGACAAGCTCCTTTTCGGGCTGTCAATGACTATCATTTGATGAACAAA
ATTCAGAAGCTAGATTATATTTTCCCAGAAGGCTTTCCTTTGGTGCCCAAGGACCTCGTT
AAAAAACTACTAGTTCTTAATCCACACGAACGAATTGGATCCGAGGATATTAATGATTTA
AAGAATCATCCTTTTTTCTACGAGGTAGACTGGAAAAATATTCTAAACGTTGAACCTCCC
GAGCTCCACCCTTACTTACCTGCCACGTTTGGGGAACCAGAATTTTATTCGGACATTAAT
GTTGAACCTGGTCTTGACAAGAAGGCTATGAACCGCCTAATGAATATGTCACTCAAAGAA
ATGGGACCCACTATATTCAAAATTTTATTATTTTCAAGTGATCTAAAAATATTCCCTCGT
GCTGATAAATGTCGAGAGATCTCTGCCAGGGAGAAGAAATTAGAGAAACAACGCAGAGAA
AATCCATATCACTTATTCGTTCAAAATAATCTTATCCTGAGATCCGGTCTTATAGACAAA
AAGAAAGGTCTATTTGCAAGACGCCGTATGTTTCTTCTCACAGAGGTGAGAATATTTTCA
CATTATCATATTTTTAAATGTAAGAATACTTTTTATGTCGTGTTATTGATTATATATATC
TTGGTTGATTATACTGGTTTTGATAATTTATCTCTATCTCAGTATTTAGGTCCCCACTTG
TTCTATGTAGATCCAAATTCGATGGAGCTGAAGGGAGAAGTCCCTTGGTCCCCATGTATG
CGCACAGAAGTTAAAAATTTTAGAACATTTTTTGTGCATACGCCGAATAGAATCTACTAT
CTATTTGATCCAGAGAGAAGAGCTGTTGAGTGGTGTCAAGCGATTGAACAGCTGAAACTA
AGGTATGCTGCCAAAATTACGGAATCGTATACCAAAGCTGTAAAAGATGGGACATTTGGT
TTCAACAAATTTAAGAAGTCGAACAACTACTTCGGTGATAAAAAAAAGGAAAAGAAAATC
AAAAAAGAGAAGAAAGACAAGGATAAGAAAGGGAAAAAAGAGGAAAAAAGAAAAAGCTTA
GCAACTGAGCGTATGCAACTTGTAATGGAGAAAAGGTGG
>s3218 contig1333 + [1:20480]  ( 393733 - 396594 ) s3218 + 1:451  ( 1 - 451 ) N   1874.58
ATGCTGAATCGTCGCTTCTTAGTAGAATGCAGTCGTGGTGCTCGGAATTCGCGCTGGAAT
GCTGATGCTCACTTAAGAGCTCATGAACGATCAGTTAATGTAGGAGATGAAGCAATTGTA
CGAATAGATACATGCCAGCTTGCAGCAAACAGTCCCATTGAAGATTTTTATTCAGCGGCA
AAGGGTCTTTCGTCACGAGCATTCCTCTTTAGTGTTTTTGATGGTCATGGTGGTCATTCA
TGTAGCCGATATGTCTCTACCAGATTGTTTCCATATGTTTGTGCTTCAGTTCTACAGAAA
CACGAAGTAGAAGATCATCCTCTAGAAAAACGCCTGGAATGGTTATTTAGTAGTGCGGAT
GCCCATTTGCCAAATCAGTTCTTACAGTCATGCACCGAGAACGTTATAAAATACCACAAT
CAGTTCATTGCTAACAAAGATTTACATACTGGTACAGTACGCGAAGCACTGAAGAAAGCA
TTTGAACAATGTGATGAGGATTTAAGCAAGGCAGCACTACCGGACAGTTCCGGAAAAATT
GATAGATTATCGGTTATGACTGCGGCCTCCGGTTCTTGTGCAACATTGGCACATGTTCGT
TCAAGACACCTACACGTAGCTAATGCTGGTGATGGTGCTGCTGTTCTAGGTGTTGTGAGT
CCTACTGGAGGAGTAATTGCTCGACAACTGTCACGAGCTCACTGTGTCGATAACGCTGAC
GAGGTGCACCGAATTCGATCTGCACACCCTGCCTCCGAAACTCATATTCTTCGTGGCGGT
CGTCTTTTAGGTGAACTGTATCCGCTGAGAGCATTTGGCGATGTTCGGTACAAATGGCCA
ATGGATTTACAAAGGGTAGTTCTTGAGCCTCTTGGAAGTCCTGCCCCTCCTAACTTACTT
ACACCACCTTATCTAACCGTGTCACCTGAAGTATTCTACCATAAATTGACTGCGAATGAT
AAATTCCTTGTCTTGGCTACTGATGGCCTTTGGGAATGGCTTGACCCAGATGCGGTTGTT
CGTCTTGTGCACGATCATACCTTAGGTACTATGACGCTTCAACCATACCAACCAAAGAGT
GGGGCCACCCTCAGAGAGGTACACTTGGATCTTCAAGAGAGGAAAATTGGGGAACTAAAT
CACAAGAAACCTATTGATGATAACTGTGCAACTCATATTATTAGACATGCGTTGGGAGGA
GTAAGCGGAGGAGCCAGCAAGCAATACGAGAGGTTGATAGATATTCTACAGATTCCGCCT
GGACGGGCGCGCAATTATAGGGATGACATATCAGTAATTGTTGTTCATTTCAACGAGCAT
TTTCTTGGGCAACATGACGACGAGTTGGAACCA
>Hba_19241 contig1349 - [1:20480]  ( 684204 - 680521 ) Hba_19241 + 1:542  ( 1 - 542 ) N    665.93
ATGTCATCTGAAAAGGGCCACAGCCTGATGGGTGGTGCGCCACATCAGGTTCCGCCACCC
AAAACACAAGGTGCAGCAACGGGTGGTCAACAATTGTCGGCAACTGCTAACCAGTTTGTA
GACAAAATTGACCCCTTCAGTAAACGGGGCACTAGTAGAAGAAGGTCAGTAGTCTACAGA
ATAAACCACATTAGATGTTAGCATATGCTCATGTATCTGTCTTTTCCATTAGACTGTTAT
GCTGGTATTTTAGTCATATTTTGTATGGTTCGTATTGTTATTTATTTGTTTATATGCATG
CTTTTATCAATTATAGGTGCTTAAGATAACATTTTAAATTTGTTTTAATCGCTCATGCTG
TTTAGTTGCAGACGCATTGTCAACAGCAGCCGTTATCACCCGGAGAATGAGCCAGAGCTT
GTCCAGCTACCGCTTATTAAGGTTCGCGACCACATTTTTTATTTTGTACTTAATAAATCA
ATTTCAATTGTTAAGTTGAACTTAACTATTATAGATACACCCATCAATGAACAGCCTGCT
CTTGTTGTTCAGAAGCTAGTTCAATGTCAGAAGATTTTTGATTTCTATGATCCAGTGGCA
CAATTGAAGAGCAAAGAGATCAAGCGAGCAGCTCTCAATGAATTAATTGACCATGTTACG
TCTACAAAGGGAGCAATTGTTGAATCGATTTATCCTGAAGTATGTTTTACATGTATTATA
TATGAGCTTAAATATTTAAACGGATTACCTTAAAAGCACGTTATATTAGTCATCAAAATG
GTATCAAAGAACATTTTTCGCGTACTTCCTCCTTCTGATAATTCAGAGTTTGATCCTGAG
GAGGATGAACCTACCCTAGAAGTATCATGGCCTCATTTACAGTTGGTGTACGAGTTGTTC
TTACGGTTTCTGGAATCACCTGATTTCCAAGCCTCTATTGGAAAGAAGTATATTGATCAA
CGATTTGTTCTAAATTTACTTGATTTGTTCGACTCAGAAGATCCTCGAGAGCGTGACTTC
CTTAAAACTGTACTTCATCGCATTTATGGAAAATTCCTTGGTCTTCGTGCATTCATTCGT
AAACAAATCAACAACATGTTTCTCTCGTTTGTATATGAGACTGATTCATTCAACGGAGTT
GGTGAACTGTTGGAGATATTGGGAAGTATCATCAATGGTTTTGCTTTGCCTTTGAAACAA
GAGCATAAGGTCTTCCTTGTAAAAGTGTTGCTGCCACTGCATAAGCCTAAGTGTCTTTCA
CTTTACCATGCACAGCTGGCCTACTGTGTTGTGCAGTTTATCGAGAAAGACTCATCTCTC
ACTCCGCAGGTATTTGACGCACTACTAAAATTCTGGCCGCGTACCTGCAGTAGTAAGGAA
GTGATGTTTCTTGGTGAAGTCGAAGAAATACTTGATATAATTGAGCCAGAGCAGTTCAAG
AAAATTATTGACCCACTGTTTAGACAATTGGCCAAATGTGTCAGTAGTCCTCACTTTCAG
GTTGCTGAACGTGCTCTGTATTTTTGGAACAATGAATATATTTTATCACTTATAGAGGAT
ACTAGTGCTCTGGTAAGTATTTGGTGATAGCCATAGAAAAGTCGAATTTTAATTATTATC
CAGATAAACAAGTGAGTATAGATTTTCGAATCTTCATACAATTATTTAGTTATGCCTATT
ATGTTTCCCGCACTGTACCGCATTTCAAAAGAGCATTGGAATCAAACTATTGTTGCATTG
GTCTACAATGTGCTCAAAACATTCATGGAAATGAACGGAAAACTGTTTGATGAGTTAACC
AGCACATATAAAATGGAACGCCAAAAGGAGCGTAAGAGAGAGAAAGACCGTGAGGATATG
TGGAAGAAGTTAGACCAGCTAGAACTCAGTCCTCCGGATCCAGCAAATCCGCCGAAAATC
TTCCCAAGCACACCTCTAACACAGTTTGTTCAGTCACGTTGTTCATCATCATCCATATCT
TCAAAGGATGGGGAGAAATCACCAGCAACAGGAAAGAAAGCGTCAGTCGCTAGTGTCGGT
GGAACAAGTCCATCTACAAAGAAGACT
>s3273 contig1352 + [1:29696]  ( 602869 - 608271 ) s3273 + 1:881  ( 1 - 881 ) N   4074.97
ATGGCGCCTGCTGGCCAAGGACTAATCTGGTCTGATGTTTTGTGTTGCATTGTTTGTAAT
GAGGTTTTCAGTAGTTGTCGTGCTCCTGTAAATTTAACCTGTGGACATGTTATTTGTGTA
CAGTGTACTCCTCAACTTCCCAACAATATTTGCCCAATAGATCAGGTTAAGATGATGGAC
TATCCTATTAATGCCGCTCTATTGTCTATAGTAGACACTTGTGGGGAATATCTACCTCAT
TGGAATAGAGAGGTGTCTAAGGAAATACTTATAAGAGCTGAGCAGTCGCTTGTATCTATG
GCAGGCTATCTTCGCAGAGCTGAGTCAGAACGAGGTGGAACCGTTTTCAGTGAGGTTCTG
TCCCGTACTATGCAACGTAAGTTAGTATCTCTCCTTTGTTTTCAACTGGTCGAGGAAGAT
GGACGTTCGCGAGCACTTAAAACGTGTCGTGCTATGGCGGAGAGAATTATGACAGAGCTT
TTGCTAAGTCAGCAAAACTCGTCTCATCTTAGCACGCATCTTTGGACAGCAGTTAGAGCC
AGAGGATGTCAGTTTCTTGGCCCGGCTATGCAAGAAGACGTTTTGAAGTTGATTCTACTT
ACCCTTGAAAAAGGTGCACTAATTGCTCGGAAAACTTTGGTCATGTATGTTGTACAAATC
CTCACTGATGACTATCCTCAGGTTTCGAAGACATGTGTTGGTCACGTTGTCCAGCTTTTG
TACCGTGCCTCGTGTTTCAATGTTTTAAAGCGAGATGGCGAGTCATCGCTTATGCAACTC
AAAGAGGAATACAGAAATTACGAATCTTTGCGTCGAGAGCATGATGCACAGATCGTTCAG
ATGGCTGTGGAAGGTGGTTTACGCATTAGTCCTGATCAGTGGTCAGCTCTTTTGTATGGA
GACCAGGGACATAGGTCACATATGCAATCCATTATTGATAAACTCCAATCACCGCAATCA
TATATGCAAAGCCTTGAGGAACTAGTTAGTATGGCCGAACTAGGAGACATTCTAATAGGT
CAAATGGTTCCACTTTTGCGAATGTTTGATGCTATTCACCCCACTCATCATGAACGTGTT
AGCTGGGGGAGGTTCAGCGATTACATTGACTCTCTTCATAGACTAATGAGTCTTCACGTA
GAATTCATGACAAGAAGGAATGAACAACGTATTCGGGATACACAGTTAAATTCATCACGA
CGAACGACATCCGTAACTTGCGCAGCAGAAAAAGCTCAACAACTTTATAAGACAAGAATA
TGCAAAGATGTAGCATTCGGTCGTATATGTCCACGAGGAATTCGTTGTACATTTGCACAC
AATGTTGTTGAGTTGAGAGATCACACCACACGAGGGACCGGATCACAACCCTCGATTAAT
GGTCCACAGAGTTCCTTTTTGCGTCCAGCAATGCCTCATATGATGGTTCCAATGGCACAG
ATGCCTTCTTCTACACCAGGGTTTACTGGTGATTCAGCACCGATAACTGTGCCACCTCCA
GCTGCTGCTCCTCCAATTGTACCAATTGTACCAGTTCCTGTAATACTACAATCACCTACA
CACCATATGCAGCCACCACCACCAGCCCAAGTTGTTGTGGTCCCTACTGGCGTCCCTCCT
CCTCCAATGGTAGTTGGTACCCATCCTGGTGCAGCACAAATATGGTCAGCCCATCCACCA
CCTATTATTGTACCACACGCTTCTCCTCCCCACCAACGTGCGACGCAATTTTGGATCCAA
CAGACGTCATCTCCAGTTTACACAGTAGATGGTGCAGTTTTGAATACTGGTGGTGATCGT
AGTTACTGTTGGCCAAGGACAGATGTGCCTGTAGCAAGAGGTGACCAAACACCAGATGCT
GAACAGCTAATTATGAAGCGAAACGAGATAATAAATCGCCTGGCACCTTTAACTCTCTTT
GATGAAGATGATCCTTACGAAGATGGTGTGGGGCACGTATCGTATACAGTGGCATCATCT
GTTTTGGATGATAGAGGTGAATTGCATCCGATGACTCTTGTGGTTGGCCCTCCAACGTTA
GAATTGCCACCCATTCCTGCTAGCTTCGCCACTGCACCACTTCCCCCGGCTCCTACAGAG
GAAACAATGTGTATGTTGGGAGATCTGGCTCAGATCGCAAGTCGATCACGTGCACCAAGC
CTTCCTCTTGTGCAAATTACTACTGTTCATACCGCTTGTCCTACTAGCTTACTATCGACA
GAAAGTGCTCCATCTGCTACTGTGCAAGCGGATTGTTCTACAATGAAAGTTAAAGATATT
ATTAATCAGCCTCTTCCAACACCAGCAATTCAGCGGACCCAAGTAGCACCAATTTATCAG
CCCTCTATTGATCCTTCTATAATGAGTGATCATCTTCCTTCTGTGATTCGTCCAATATCT
TTTGCTGATCCACAAAATATGGTGTCAAATACCCTGGATAAGATAGTGGATGTTAAAGAA
CGACTTAATGAGGCAGAAGGTGTTATGTCTTCATCAGCAATGAGCCAGCAGCTTCGCGTT
GAGCTACGTATAGCTGAGCGTGAAATGAATGCTCTAGATCCTCGTACTCAAGCTAGCTGC
TTGCTAAGAGAACTCCAGCAAGTTGATCGACAAATTGAACAAATCGAAGCAGGAAGGACA
AAT
>Hba_16360 contig1326 + [1:20480]  ( 270407 - 277461 ) Hba_16360 + 1:643  ( 1 - 643 ) N   2559.33
ATGAACCCGGCATCTGCCCAGGGTGGTGGGACAAATCTACTAAGTGGACTATCGCCTCAG
GTTCTTCAGCAGCTGGCAACCCTCACTGGCCTTATTGGGGGTCACAGTGGACTCACGCAG
GCACAGCAACTAGCGGTGCTCGCCCAAGGTAGTCTAATTGGCGGTGGAGGCAGTGGCATT
GGCATTACAAACGGCATAAATAGCGCAACCACTGTGCCATCGTTAACGGTCACATCGTCG
CAAGGTAATAATCAGCTCGTCAATCTTGATAGCAATGCACGGTCTGTGGATGCAGTCTGG
CGAGCCTACACCGTCGAAAGAACCAGCCAACCAAATGGGGAACGCGTTATACAACAAAAG
TCTGGCGCGATTTGTGGAAGCTATGATAAATATGACGAAAAAACAAACCTTACTACGCCG
ACTCAGGTTACTAACCTGCCTGCTCCTGTCCCCAACTCGACAATTCAGTCTATGCCATGG
CCGGTAGTTGCTCCTATGCTACAAGTGCCGTACTTCGATATTCCTTCCTATAGGACAGTA
AACCTGGATGTGCAACCTAGTCACGAAGTCACCGGCCTTGATCTACCACTTAATGATGTC
ACAACTTTAAGATTCTTCTTCAATCTTGGTGTACAGCAGTGCCGGTCTTTAGCAGCCAAC
CAAATGTATCAAGAACGTGTTGCCCATGGCGGAGGAATGAATCTTCCCACACAGACAGCT
TTGCACACCAACAATATTCAGGCGGCACAGCTGGCTGGCTTAAATATTACAAGCTCAAGT
AGCTGCAGCTCAGACTCACCAATTGTTAGTTATACCTGTTATTTTCTGTTGCATCTATGT
TTTTCAACTAATTCATTCGAATGTCTTTCTTTGGAAATTTCAGCTCAAGCACAAACCGAA
AAATCGAATCTTCATGAAATGCGCATGCAGATGTTAAATGCACAGCAACATAACAATTTA
GCATTAAATCCTTACCTGAGACCTATCCAAGAAGTAGTGAAACCAGTGGCCGTTGGTGGA
GGAAGTGGTGATGCTGCTCTCTCTCCACGTCCACCAATTCCAGTAGATCCCAGTCCTCCA
CGCACCGTTGTTGATGCGGCTACAAATGTTGCGGATGTTTCCAATCTTATTCATCAGCAG
GTCCGCAACCAGGCATTCTTGCTCCCCGCTCAAACGTCTCCACCTACTTTGTTGGAAACT
CCTCGGCCCACTCATGTCGATCAGGTACGACGTGAAACCGTAGCTGCCATCGGTACTAAT
CGACCACACAGTGCACGTGAATTTATGGCGCCATCAACGAGTCAAGGAAATTTAAAAGGA
GGACCACAAAGTAGTGCTCCTGCAACACCAGCATACTCAACTGATGACTTCATGCCGATG
TCACAAACTCTTTTCCAAGTTTCTGAACAAAATTTCACTGAAGCATTCAATTCAACTTCT
ATAAAGAAAAATCACAATTTTATGAGTAATTTCCTTATGTTTAAGCCCACAACTCCAATA
GGCATAGCAAGAAATGAGGATGGAAAAGGAAAAGTGGATGTGAACGGTCCATCAAATGGA
ACTTCATCATCAGTGGAGCATAAAGAAGAAGAAGAAAAGCCAGCTGTCGACTACTCATCT
CGTCCGATCGACCCGATCTTCCAGCAAGCGCGTGCCCGACTGGAACATGTGCGTGAATAT
AAGGAAGTCTCGCCTAAGCCCGCTATTCAGTCACAGCGTCCACATAATATTGGTGATGAC
GGTGCTGCTACATCAGGGTCTCCTATAGGTGTTGCTCTATCTACAGTTGCTGCTATGACG
ACAACCCATTCTACACAGGGACAAACACAATCTATTAACCCCCTCGGTATTAACCGAATA
GTGCCGGATGCAATTGCACCAACTACCGGCGATGAACAGCGAGAAGATAGCGATGAAGAT
TCTCCTGCTGAGAAACGTTTACGAATAGCGACTGATGAAGAG
>s3300 contig0101 + [1:20480]  ( 9747 - 27158 ) s3300 + 1:737  ( 1 - 737 ) N    479.18
GATCTTCCTGGACATCTTAGTTGCCTCGATGACGTTTTTCCCTTTTACATTTCATTTCAC
GCTGAATGGAATGAATATATATCACAACAAAAAGGCTACGTTGCATTCGATGACATATCA
CTCAGTAAAGAATGTTTCGAAAGCGATAAACCATTATTATCCGCTGGGAACTGGACTTCG
TTAAATATTTCTTCCTGTGGAATTACTGGTAGTCGAATAATTAAAGAAGAGGATTGTGTA
AATATTCATAGAAACGGAATTTACCAATATTGGGACATCCAGAGTCAATCAGAACGTTGT
CAACAACTTTGTCTCACTCAAGTCTGGGACGTTCCCGAAACTTTACAATATAGAATATTC
GCTTGTGGTGCAGCTGGTGGTTCTCTTCCATTAGAAGAAACAAACAACTACGGTGGATGT
ATAACAGTTGATGGTTTTTTGGTAACAGGGACAAGAATGGAAACAATAGTTGGACAAAAA
GGAGAATCGCCATGTGATGGGTGGGAACTTAAACCAATGCCTGCGTATATTCCGGGAACT
GGTGGTGGTGGCGCAACTGTTGTCTACTTTGGTGATGAGATTAACCCAATAATTGTTGCG
GGTGGTGGTGGAGGAATCTTTCCAACAGAATTTTTAGAAGGAAAACCATATCATGGCTGT
GAATCATCTTGTAAACTAGCATCGGCGGAAAAGTTGCAATCCTCTACAGCCTGTCCACCA
AAATATCCATTTCGTTCTCTAGGTGGTCGAGGTGGTGGAGCAGCATCATGTGGAGCCGGT
GGGGGAGGTGGAGGCGGATACCACGGTGAAAAATAATATAATTAATTGATATAAAGTTCT
TTGCTATATTTATTTATATGATGACTACATTAATGTGTCCTCTGACGTTTAATTCCATAA
TAAAAATAGATAAGACTGAAAATTTAATAGTTAATCTCATTGTATTACAATATTTCTATC
ATAATAGGAAATAATTTTATATCTAGCCAAGTAGGTGGAGTACCAAGCGCACGCAATCAT
GGAAGTGGTGGAACGAGCTATCTATATTGGAATGTGGATCATTTAAAAACTGTTGGGGAA
AACGAAGGTGACGGTTTTGTGCGTATATGTGAGTCCTAGATTCAATCAGCTGTAGTAAAA
ATAAACTGTTCTAAATAATTCACTAAAACTTCATGAACTTATATACTCTTTTAAGATTAT
ACTATTAAACTTTGTTTAGATCCGTGCCGTCTTTCGTGTCCATCTAATGCTTCGTGTGTA
TTTGTCAGTCTTCACTCTCATAAACAGCTCTGTCGTTGCATATATGGGGAACTTATTGAT
TATGACCAGAAAAATCAGACTACGGTGATGTGGATCTACGTGAAGCTACTGGGGACAAAT
CGCTGCTTTACCGCAGTTACCTTGGGACGGAATTCGCATCGGAGCGTAGGATACATAATT
AATAACAATAATTTTATTCACGGTTCTCCATACTTAAAAAAATATATTCAGTCCTCTCGG
AATAATTTTAGGCAAATTGGAACTGGTGCCTTTGGGACAGTTCATAAAGCGACAATGAAT
GATGGTACAGAAGTTGCAGTAAAGACTATTTGTATGAATAACAGTACATCTACAGAAGCT
CAAAGAGAATTCGCATTTGAGGCCTTATTTATGCAAGTTTTCAGCAAGTTTAACCACGAT
AACATAGTACGTCTTCATTTTGTGCAATGGGACCCACCTCGGTTACGGATTGTATTGGAA
ATGATGAGTGGAGGCGATCTGCGATCATTCCTTAGAGAAGCGAGGCCTAACATGGAAAAT
CCAAATCCCTACGCTCTTGAAATAATTGATCTCGTAAAAATAGCAATGGACGTGGCAAAA
GCAGGATGTGAAGAGCTCGACCGACAGAAGTATATCCATCGTGATTTGGCTATTGGAGAC
TTTGGACTAGCACGGGATATATATGAGTGGGTCTTGCATCTCCAGCGTTTAAAAAATTAT
ATACTAAAATAGAATTTTTCAAGAAATAACTACTATCGAAAGGGAGGCCGAGCGAAGTTG
CCAGTCAAATGGATGCCTCCAGAAGCATTTTTGGATGGATTATTCACTACACAAACTGAT
GTGTGGTCGTTTGGCGTTGTTTGTTGGGAGATATTTTCTTTTGGACTACAACCATATTTT
GGCTTGGACAACCTTGATGTTATGGAACTGGTGACAAAAGGAGGCAGACTAGAACCACCA
CGTGCAATTCCACTACAGATGCATCAACTAATGCTTAGTTGTTGGTGTACTGTTTCATCG
AACCGACCATCATTCACAAATATTGATCCTTTGCTCTTTGGTTGTCCTATATCTGCTTCG
CTAGCCCCCTCTTCCACTTTAAACACTCCTCTCACTCCGTCTCCACTTCCATCCTTTCCT
GCGCAGACACAATCCACTGTTCAAACACCATGTACAGTTCTCACTGCAGTTTCTTCCTCT
TCAACACCAGAAGGATCCTACTCCAGAGGTTTATACTTTAGCTCTAGTTATATTGCTATA
GTATTTCAATATCTTAATCATTCTAATTATTTGTCAGGATTTGGTATTTCAATGAGTGGT
GTGCCTTACACTCCTCTCACCACAGGGGTACTAAGAAAGGTACTAGAGATGCCAGAAATG
ATCGAAAAAGAGGACTGTTCTGGTGAGAATAACTCATTAAGTCAACTTATTTTTATTATC
GTACAT
>s3206 contig1097 - [1:19456]  ( 10532 - 6817 ) s3206 + 1:602  ( 1 - 602 ) N   2868.99
ATGGAGGTACGATTCGAGGGTGAGGAAGAGGGTGGCGTCATTTCTTCTAGGAAAACTGCG
GAAGGCAGCTATGTGCAAAAAGATGCGGTTGTGATAGAATACACAACGACATCAGGGATT
GTGGAGCGTGTGAAAGCTCCTCTTGAAGGAGTCGTGACTTTTGAAAAGGATGCTAAAAAA
GGGACTAAACTAGAAAAGGATATGCTCATTGCAAAAATTGAGCCTTGCTCACATGCTATC
GTCATTAAAGACATGTGCGCAACATGTGGCCGAGATCTTCGAGAGAAAGATGGTCTTGCT
GGACAGCGTTGTGAAAGTACTACGGCTAATGTATCTATGATTCATCACGTACCAGAACTC
ATTGTTTCAGATGCGTTGGCTAAGCAGATCGGGTCTGCTGACCAACAGAATGTTTTAAAC
TCGCGAAAATTGGTGTTGCTTGTCGATTTGGATCAAACTATCATTCACACAACTAATCGA
CCGTTCGCTCTTGATCCTACCATGCACACGGATATAACTAAATATATGCTATACGGTTCT
GAATACCATACGAAGCTACGACCATATACAAGAGAGTTCCTACAACATATGAGCATCCTG
TATGAAATGCATATTGTTACCTATGGACAAAGACAATATGCACATCGGATTGCGGAGATA
ATCGACCCAAATCGTGTACTGTTTGGACAACGAGTTCTTTCGCGTGATGAATTGTTCTCA
GCTCAGCATAAAACTCGAAATCTTCGTGCGCTTTTTCCTTGTGGTGATCAACTGATTGCC
ATCATAGATGATAGAGCAGATGTTTGGCAATTCTCCAAGGCTCTAATTCAAGTAAAACCA
TATCGATTTTTTAAAGAGGTTGGAGATATAAATGCACCTAAAGGTAGTGGAAAGGAGGTT
ATTCTTCCTGCTGATGTTGAAGAAGATGCTGAACATGATCGTACTCTCGAGCATATTGAA
CGCATACTTACTGATGTACATGCAAGTTTCTACAAACATTATGATGCGACTGGCGAAATA
AAGGATCTAAAGGCAGTGATAGGCTGGCTTAAAGCACAAGTTCTCCGCGGTCTTGTGGTT
GTTCTGTCTGGTATTGTTCCTTTGGGTACAGATCCAAAAGTATCTGATCTGTACAGGCTG
TGTGATGAGTTTGGAGCTGCGATAGCCGATCAAGTAACCGACAAAACAACACACGTGGTT
ACAGTACGATGGGGCACTGACAAGGTTCGTGCTGCCGTGAAACTAGGAATTCCTATTGTT
ACGCCCGCGTGGGTGTATGCCTGTGTGGAGAAATGGTTAAAGGCCGATGAAAAAGAATTT
GAGTTGACGAGGGATTCGATCCAACCTCCGTGTCGTACCAAGATTATTCCTGAATTAACC
AGTATTGATGCAATGAAGAAGGAAACATTGCAAGCTATGAATTCGGAAGTGGATGAGGTA
TTATCAGGGAGCGATGATACAGATGAAGAAAATGAGGATGAGGCCAATACTTCTGACGCT
AGCCCATTGAAACGAAAATTAAAGATTGAAGACTTCGAACAAGATGAAGATAACTCAGAG
AATGAGAATAGGAAGCGTAAGAAAAATGAGAATACTTATGGTGTGGCCGATGACTATGAC
GGTGAAGAAGTACAAGACGAATTAGACGATGACACAGAGAGAGACTATATAGAAAGTGGA
GATGTTGATGATGAAATGAGAGAGTCTGATGAGGAAACAACAAGGGACGTAGTATATGAT
GAAGCTGAAGATGAGGAGTTTGACGATATGGCAGCTCTCATTGAGCGCCAGATTTCAGGA
GATGAT
>s3184 contig1296 - [1:20480]  ( 258776 - 250690 ) s3184 + 1:690  ( 1 - 690 ) N   3292.61
ATGTCTTCAATTCCGAGGCTGGGCTCTACCGAACCACACTCAAATGCTCCTACTACAAGC
CAAGCTGAAGCCAGAGATGACGTAGTCGGAAGTGCTTCAAGCAGTGATGGCCCTGCCTCT
CTCGGAACGACACTTCAAGCAAATGGGACATCAAATATAGTTATTTCTAGTGAAACTCCT
ACAGCTTCCAAGTTTTCTTTCATCTCAAGGATCCTTAGGAGGCAAAATCGAGTTCACAGT
ACCTACCAAGAACAAGATGAATTCATGCAGAAATTCGGTGTGGGAGGAGCTTCAAATGGG
AACGAGCAAAATACAATAGAAGAATCGAATAATGGCTCTTTTATCAAAAAATTTTTCAAT
ACCTGGACTATCGATGCGTCACAAGACCGCTATTACTACTGGACTATTATTGTTTCTCTT
GCTTTTGTCTATAATCTACTTTTCGTGATTGCTCGACAGGTTTTCGGAGATCTCATTGGG
CCCATCGGTGTGGCCAAGTGTGTTAACCAATCACCCGAAAACGAATGGATGGAATGTAGG
GAAGATCAGTTAAATAATACAATGGTGATGCCAAAGATCGAACCATATGATGACTATGGG
TGGTCAGTATGGTGGTGGCCACGTCTCCTCTGGGCTTCACTTGATTTACTCATGGATTTT
ATCTACCTTGCTGACATGTTTGTACGGACTAGAACTGGATATCTGGAACAAGGTCTGGTG
GTTAGGGACATCGCCAAGATCAAAAGTTTGTATTACAAGAGTAAGCAATTCAAATACGAT
GTAGCGAGTCTCATCCCGCTTGATTATATTCTAGGTTGGCCTTGGCCTATATCTTGGTTC
AAACCATGGCCTATAGTGAGGTTGAATAGGCTACTGCGCATAAATCGAGTTCAGGATTGC
ATGGAACGGACGGAGACTAGGAGCTCCATGCCAAACGCCTTTCGGGTACTGTGTGTCGTA
TGGTATATTATCGTCATAATTCACTGGAACGCCTGCTTCTACTTTTGGATTTCCGAAATG
ATTGGTATTGGATCCGATGCTTGGGTGTATGGACACCAAAATTCACAAAGCTTACCAGCA
AATGTGACAGACACACTTTTGCGCAGATACATATACAGTTTTTATTGGTCGACACTCATT
TTAACGACGATTGGGGAGGTACCTGGCCCAGTTCAGAACATTGAATTCTTTTTCGTCACC
TTAGACCTTATGTGTGGTGTACTTATTTTTGCCACCATCGTAGGAAACGTCGGAAGTATG
ATATCTAATATGAGTGCAGCAAGAACGGAGTTCCAAAATAAAATGGATGGGATCAAACAA
TATATGGAGTTGCGCCGAGTTAGCAAGCAGTTAGAAATGCGAGTGATCAAATGGTTTGAC
TACTTATGGGCGAACAAGCAGTCTCTGAGTGATCAGCAAATCCTTCGAGTGTTGCCTGAC
AAACTTCAGGCTGAAATAGCTATGCAGGTTCACTTTGAGACGCTGAGAAAAGTACGAATC
TTCCAGGATTGCGAAGCTGGTTTACTAGCCGAGCTTGTGCTGAAACTGCAACTTCAGGTG
TTTTCGCCAGGTGATTATATTTGTCGAAAGGGCGATATTGGAAGAGAGATGTATATTGTA
AAGAGAGGGAAGCTGCAAGTTGTAGGCGACGATGGTCAAAAGGTGTTTGCTACTCTACAA
GAAGGGGCTGTTTTCGGCGAGCTCAGTATTTTGAATATTGCAGGTAGCAAGAACGGCAAT
CGTCGTACGGCCAACGTCCGTTCCGTGGGTTACACTGATCTGTTTGTGTTAAATAAGAAC
GATTTGTGGAACGCCCTGAGAGAGTATCCAGACGCAAGGAAGCTACTACTGGCTAAAGGT
CGCGAACTTCTAAAAAAGGATAATCTATTGGATGAAAATGCTCCAGAAGAACAGCAAACG
GCTGAGGAGCTTGCAGAGCAACTCAGTTGTTCAGTAAAAGTACTTCAAACAAGGATGGCT
CGTCTTATTGCTGAACATACAAGCACAGAAACAAAATTAAATTCTCGAATCGAGTTTCTC
GAAAGACAACTGCTCAGGTACAAATCGATGGCTCGGCGTCAAAAGAGTTTGCAGGCTCAT
TCGCTAGGAAGTCAAGACGACCCCCCT
