# Supplementary material for: Expanding the view on the evolution of the nematode dauer signalling pathways: refinement through gene gain and pathway co-option
Source: BMC Genomics. 2016 Jun 27;17:476. doi: 10.1186/s12864-016-2770-7 (PMC4924289; doi:10.1186/s12864-016-2770-7)
Supplement: Additional file 5: — Gene models in fasta format. (TGZ 545 kb) [file 12864_2016_2770_MOESM5_ESM.tgz › h_contortus-PRJEB506-WS246-sequences.fa]

>s3508 scaffold_765 - [1:40960]  ( 60696 - 53553 ) s3508 + 1:426  ( 1 - 426 ) N   1739.21
ATGAACTTAGGTCAAAAATTCCTATCGCGCACGCCGCGCCCCCCGTGGCTCTCCGACCAA
ATCTGGTACTGGGGTAATGTTGACAAATCTGCAGTTACTGAGATCATGCAAGATCAACCA
GAAGGGACGTTCATGGTGCGAGATGCGTCCTCTCCAGGAGATTATACGTTAACCGTCAGA
TTTGGTGGCTGTACAAAACTAGTCAGAATACATGTATACAAAGGAAGATGTGGTTTCGCG
CTAGAATCTCTCACCCATGACTCAGTTGTAAGCCTTATCGAGTTCTACAGAACAAGATCA
CTCAAGTGTTACAACGCCCAACTGGACGTGTGTCTCAAATATCCATTGCCACGACGTAAA
AACTCTGTGTGGGGAACTGATGCGCCCTCCGTTTCGTCCCCACTTATCTATTTGTTTTCA
GATTGGGAACTTCGACTAGGTTTGGAACGCCTTAGAATATGTCAAACATCAGTTGATCGT
GCTGCTCGCCTGTTTGATGCTGTCCATGAGGAAAAGAAAATGGCTGATGATCTTCACTAT
GAGTACACTCAAGCTGTAAGTCATAGTAGCTTTTGTACGATCCGCATTCGTTCATCTTCG
CAACTTATCTCAATTCAGGAGCGTCTTGTCTCCTGTCATAATACTCGCAATCAATCTTAC
GCAGATCTCTATAAAAAAGGAGTACCGAAGCAAAAGTTGGGAGAAACAATAGAACATGCA
ACAAGCATGTTAGAAAAGGAGTCTATGCAAGCCAGTGAACTGCTCGCCGATATTTCACTG
ACATGGGAACCGGCAAACTACCTTGTGAATGATCCCTCAAAGGAAGCGGCAGCAGCACTT
ATTTCACGTGCCCGTGCTCGTCGCTTAGAGAAGATGGGTCCGAACCAAACAACAGATGGC
ATTTTCTTGATTCGTCCTTCTGCTTCACAGGTAGCCTTTTGTAAATCGTTCAGCATGTCG
AAGTATCAATTCATTGCTTGCTTGAAGGCCAACAAGCTTGTGCTCAGTGTGCTTCATGGA
GAACGATTGTCTCACTGCCTCATCGGGCAGACCTCACAGGGATGGGGTTTTGATAATGGA
GGAGTTTATTTCGTTACTATTGGCGACTTTGTTCGTTATTATGCTCATACTTCGCTGGAG
GAGCATAATTCTGAAATCAAAACAACTCTAACTATGTTTGCGGAAAGAATCGTCCGTGAA
TCGCACATAGTTCAGGTTCCTCCCGGTAGCTTGTGGAAGCTTTTATAAAAATACCATGAG
AGGGCACTACGTACTTGTAGGCGCAAGGCATATTTCGAGATTTCA
>HCOI00787000.t1 scaffold_2296 - [1:21504]  ( 33539 - 20647 ) HCOI00787000.t1 + 1:1156  ( 1 - 1156 ) N   4467.12
ATGAGCGGTGCTGCTGTGGCCGCAAGCTCTGCCGGCGATGACCTCCCAGGTCCATCGGGA
TCGAGGAGTTCTGATTTTATGGGATCAGAATCACGTAAGAAGCCGAAACGCCAAGGATCT
GATGTTCGAATGAGTCGAATTGAGACCGTACATCGTACGCTCCATGGTTTTCATCAAGAA
TGGGAACAACGGAAAAGAGCGACGTTTGAAATTGATTACACGAACCCGTCGATTCTTTGT
TCGTCGTCTTCTGATGCTGTGAGCTGCATAGAGTTAGGGGGTCTAGGAGAAAGACAACTT
CTTACAGTTTTATTGCCATGGATGCAGGTGACAGTTTGTTGTGGCTTCGAATTCAGTCTG
AATGGGTTGAAAACGGAGCTGTTCGCTAAATTGAAAAGAATGTCTGTGGCACAGTTTTCT
ATGAATGCAACTGATTACGTCTTCCAAGTGTTAAGGAAGTCAACGGGTGATATGGAAGAG
CTATACAATGAGGAGATGCTTTTGTCCAAGATCGACTTTACGAGACCGTACCCGATGTTA
TCCCTTTTTGAACCAGAAAGTTTTCGCCATGAAAGAGATTTGGCACATGTCATAGGTCAA
GCGCTTGGGTATTCTTTGGACGAACTCGAAACAAAGCTTTCGGATGAGCTGAAAACTTGC
CGTGCAGCGCTGTTTAAGGACACTGTGGAGGCCGTGAACAGCCGAGGTAGCGAAGGCTAT
GAGCACTACGCTTTTCCTGAAGCAGTGGTGCTGGATGTGGCCCAACCGTGTCCTCACTCG
TTGATAGCTAAAATCAAATCGGCGAACTTGAGTTATCAGGTGTTTTTCCGGACTTTGGAG
GATGAAAAAGAGAACATTGATCATGGTGCTGCAAAAGCACTTGTGAACTTCGTCCCTGAC
ATGACGCCAACGTCTCTGGTTGCCAAAGTGGTACGGGATCTCAAGCGATCCGGCCACATT
AAGGCGGAAGAAGTGGATACTGATTATTTGTTGCAACTTGTTGGCCAGAAGAGTTATCTG
ACAGCAAACGATAAATTATTGATAACATATGGGGAAGTACGTTCTGCGTTTGAGAACTAT
CGCAACCCTCGATTTGTTCTGCGGCGTAAAGCGATTGTTTTACTGGATTATCCGAAGCCG
AGACCAATTCACAAGCCCAGTTATGTGCGTGCTGAAGAGAGCCGAATGGCAAGTGAAGAT
AGCGCTGCGAGCCCTTCTGGTGTCGTTGGAGGAGGAAGTGAACCAACAGAGAGTCATATC
ACTCTCTGGGATGTAGACGAATATCTGTCGATGCGTCCGTTGAGTTGCAGCAGTATGGGG
ACTTCTGATATGGATTCACAAATCAGCGTCGATTTCATTGTGTATTGCGGGAAGACGTCT
TTGATCCATAAAGCTTCTTCTAAAGTCCCGAGTCACAATCCTCGCTGGTTGGAAGTCAGT
ACGATTGAACTTTTGTTGTTTTGTTGATTATTTCTTTTTCCTTGAGAATATTTTTAAGGT
ATGATTTCGTTTGACTTGTACATGAAGGATCTACCACCGGCTGCCGTGCTTACAGTTCAT
TTGGTGGAAACGAAGATGAGGAAAGGGAAGGCAGAAGATCGTGTTCTTGGTTGGGTGAAC
ATTCGCTTATTTGACTGGAGAGGTGAATTATTACAAGGCGTGGTGACATTAAATTTGTGG
GGCGGTGAGCCGCAGTATCCACCTCATGGTCGAATTGGAGGTAACGATAAGAAACAAGGT
TCGAGTTGTCGTCTGGTCATTGAGCTGGCTCGTTACCGTTCGCAACATGTGAGGATGCCA
GATAGTAGCCAGTTCGCGCCTTTCGTGCGATTCATTCGCTCCATTGAAGAGCCTCAGAAG
ATACAGACCGATGACTTCAGTATTGATAGGATTCTCACCACGATCAGAAAACGTCTACTT
GGTGGGGTCGTTTCAGCAGAAGAAGAATTATTCGTGTGGAACCAAAGGCATTACGTGAGT
GAGCACCTGCCAGATGCTCTCCTTGTGATTGCGGAAGCTGAAGTGACATGGAGAAAACGT
GAACATTTTACTGAAATCTATGTGATGCTCGAGAGCTGGGGCCGACTAACTGTGGGAACT
GCGTTTCGCATTCTCAGCAAAAAATGCATGGATCCCATCATTCGTCGTTTTGCGGTTTCA
CAGTTAGACATCATGTTGGACAACCAATCGTTTCCCTTGTTCATTCTTCCATTCATTCAA
GTACGTGAGTTCTATTTGACGCGTCTGTGTTGTAGTTGAGTTCTGAATAGTCTCTAGTTC
TTTGAAGCGCTGAAATGTGAGGCATGGTCCTATAATCCGCTGTCGTGTTTGCTTTTGAAA
AAGGCTCTTTCTGATTATCGCATCGGGCACAAGTTGTTTTGGTTACTTCGAGCCGAACTA
GCGAATCTCAAAGATGCGGATGGCAACATAAGTGAAATGTATAAGCGGTTTGCTTTAATT
ATTGAAGCATACTTGCGTGGTAATGATGAGCATATCCGAACAGTTGTGAAACAGGTGGAA
ATGGTTGACTACTTGCATAGATTGAGCCTTCTTGTCAAGGGAATCCGCGAAAAAGATGCA
GCTACGGAGCGCCTTCGAGAGGAATTACGGAACAATTGCCCAACCTTGGAGAAGATTGAC
TCTCCTCTTGATCCTAGCAATGCACTGGGACACTTGAGGATCGACAAATGCCGCGTCTTG
GGGAGTGCGAAGATGCCTTTGTTGCTCTCCTGGCAGAATCGAAGTCCAATGTCAGAGCAT
TACCTGCCGACCTATGAGATAATTTTCAAAAATGGAGATGATCTGCGCCAGGATATGTTA
GTAGTACAAATGCTTGAATTAATGGATAGCATTTGGAAAAGAAATCAACTCGATTGTTGT
TTGAGTACCTATCCCGTTCTTCCTATGGGCACTAAGTATGGCATGATTGGGGTTGTTCCA
AATTGCTCAACGATCTTCGAAATACAATCAGATGGTGGAAAAGTTGGAACGGCAGTTAAA
TCGTTGGAAACAACATTCATCAATCGATATATCAAGAATAATGCTGGCTCTACGAGAAAG
TATATGGAGTGTGTTGACAGATTTTTGATGTCTTGTGTTGGATATTCGGTCGGAACTTTC
ATTATGGGAATCATGGATCGGCACAACGACAACATAATGATGACTCACGATGGAAAAATA
TTCCATATTGACTTCGGACACATTTTGGGTCATGGAAAAACAAAGCTCGGAATTCGACGT
GATCGTGTGCCGTTCGTTCTTACAGAGCACTTTCTCTGCGTGATTGGTCAAGGTAGACCG
GTCTCGAAGGACAGTCACGAAGTTACAAAATTCAAAAAACTTTGTTGTGATGCATACATG
ATGCTATGGGAGGAACGCGATCTATTTCTATCTCTGTTTGCTGTTATGCAATCAATGGAG
TTACCGGAACTATCAACTGAAGCCGATTTAGACCACCTGAAGAGCACCCTACGAGTAGCA
TTTCATGATGGTATGATGACAGAAGCGAGAGCTTTCTTCTCGGAGATATTCGATGAAGCT
TTCAATGGCTCATGGGCGACAAAGACGAATTGGTTTTTCCACGCTGTCAAGCACATT
>HCOI00787000.t1 scaffold_450 - [1:20480]  ( 14098 - 70 ) HCOI00787000.t1 + 1:1156  ( 1 - 1156 ) N   4278.63
ATGAGCGGTGCTGCTGTGGCCGCAAGCTCTGCCGGCGATGACCTCCCAGGTCCATCAGGA
TCGAGGAGTTCTGATTTTATGGGATCAGAATCACGTAAGAAGCCGAAACGCCAAGGATCT
GATGTTCGAATGAGTCGAATTGAGACCGTACATCGTACGCTTCATGGTCTTCATCAAGAA
TGGGAACAGCGGAAAAGGGCGACGTTTGAAGTTGATTACACGAATCCGTCGATTCTTTGT
TCGTCGTCGTCTGATGCTGTGAGCTGCATTGAGTTAGGGGGTCTAGGAGAAAGACAACTT
CTTACAGTTTTATTGCCATGGATGCAGGTGACAGTTTGTTGTGGCTTCGAATTCAGTCTG
AATGGGTTGAAAACGGAGCTCTTCGCTAAACTGAAAAGAATGTCTGTGGCACAGTTTTCT
ATGAATGCAACTGATTACGTCTTCCAAGTATTGAGGAAGTCAACGGGTGATATGGAAGAG
CTATACAATGAGGAGATGCTTTTGTCCAAGATCGACTTTACGAGACCGTACCCGATGTTA
TCCCTTTTTGAACCAGAAAGTTTTCGCCATGAAAGAGATTTGGCACATGTCATAGGTCAG
TTACTTCGTACTTTTCGAACAAATAAGCAAGCATCTCAAGTAGAGATCTGTTTTACGACG
AGTCCTTCGTGGTGCCCTTCTTACTTCCAAGTATTTGGTCAAGCGCTTGGGTATTCTTTG
GACGAACTCGAAACAAAGCTTTCGGATGAGCTGAAAACTTGCCGTGCAGCGCTGTTTAAG
GACACTGTGGAGGCCGTAAACAGCCGAGGTAGCGAAGGCTATGAGCACTATGCTTTTCCT
GAAGCAGTGGTGCTGGATGTGGCCCAACCGTGTCCTCACTCGTTGATTGCTAAAATCAAA
TCGGCAAACTTGAGTTATCAGGTGTTTTTCCGGACTTTGGAGGATGAAAAAGAGAACATT
GATCATGGTGCTGCAAAAGCACTTGTGAACTTCGTCCCTGACATGACGCCAACGTCTCTG
GTTGCCAAAGTGGTACGGGATCTCAAGCGATCCGGCCACATTAAGGCGGAAGAAGTGGAC
ACTGATTATTTGTTGCAACTTGTTGGCCAGAAGAGTTATCTGACAGCAAACGATAAATTA
TTGATAACATATGGAGAAGTACGTTCTGCGTTTGAGAACTATCGCAATCCTCGATTTGTT
TTGCGGCGTAAAGCGATTGTTTTACTGGATTATCCAAAACCGAGACCAATTCACAAGCCT
AGTTATGTGCGTGCTGAAGAGAGCCGAATGGCAAGTGAAGATAGCGCTACGAGCCCTTCT
GGTCTCGTTGGAGGAGGAAGTGAACCAACGGAAAGTCATATCACTCTCTGGGATGTAGAC
GAATATTTGTCGATGCGTCCGTTGAGTTGCAGCAGTATGGGGACTTCTGATATGGATTCG
CAAATCAGCGTCGATTTCATTGTCTATTGCGGGAAGACGTCTTTGATCCACAAAGCTTCT
TCTAAGGTCCCGAGTCATAACCCTCGCTGGTTGGAAGTCAGTACGAGAAAACTTTTGTTA
TTTGTTTGACTATTTCTTTTTCCTTCGAGAATACTTTTAGGTATGATTTCGTTTGACTTG
TACATGAAGGATCTACCGCCGGCTGCTGTCCTTACAGTTCATTTGGTGGAAACTAAGATG
AGGAAAGGGAAGGCAGAAGATCGTGTTCTTGGCTGGGTGAACATTCGTTTATTCGACTGG
AGAGGTGAATTATTACAAGGCGTGGTGACCTTAAATTTATGGGGTGGTGAGCCACAGTAT
CCACCTCATGGTCGAATTGGAGGTAACGATAAGAAACAAGGTTCGAGTTGTCGTCTGGTC
ATTGAGCTGGCTCGTTACCGTTCGCAACATGTGAGGATGCCAGATAGTAGCCAGTTCGCG
CCTTTCGTGCGATTCATTCGCTCAATTGAAGAGCCCCAGAAGATACAGACCGATGACTTC
AGTATTGATAGGATTCTCACCACTATTAGAAAACGTCTACTTGGTGGAGTCGTTTCAGCC
GAAGAGGAATTATTCGTGTGGAACCAGAGGCATTACGTGAGTGAGCACCTGCCAGATGCT
CTCCTTGTGATTGCGGAAGCTGAAGTGACATGGAGAAAACGTGAACATTTTACTGAAATC
TATGTGATGCTCGAGAGCTGGGGCCGACTAACTGTGGGAACTGCGTTTCGCATTCTCAGC
AAAAAATGCATGGATCCCATCATTCGTCGTTTTGCGGTTTCACAGTTAGACATCATGTTG
GACAACCAATCGTTTCCCTTGTTCATTCTTCCATTCATTCAAGTACGTGAGTTCTTTTTG
ACGCGTCTGTGTTGTAGTTGAGTTCTGAATAGTCTCTGGTTTTTGAAGGCGCTGAAATGT
GAGGCATGGTCCTATAATCCGCTGTCGTGTTTGCTTTTGAAAAAGGCTCTCTCTGACTAT
CGCATCGGACACAAGTTGTTTTGGTTACTTCGAGCCGAACTAGCGAATCTCAAAGATGCG
GATGGCAACATAAGTGAAATGTATAAGCGATTTGCTTTAATTATTGAAGCATATCTGCGT
GGTAACGATGAGCATATCCGAACAGTTGTGAAACAGGTGGAAATGGTTGATTACTTGCAT
AGATTGAGCCTTCTTGTCAAGGGAATCCGCGAAAAAGATGCAGCGACGGAGCGCCTTCGA
GAGGAACTGCGAAACAATTGCCCAACCTTGGAAAAGATTGACTCTCCCCTTGATCCAAGC
AATGCACTGGGACACTTGAGAATCGACAAATGCCGCGTCTTGGGGAGTGCGAAGATGCCT
TTGCTGCTTTCTTGGCAGAATCGAAGTCCAATGTCAGAGCATTACCTGCCGACCTATGAG
ATAATTTTCAAAAATGGAGATGATCTGCGCCAGGATATGTTAGTAGTACAAATGCTTGAA
TTAATGGATAGCATTTGGAAAAGAAATCAACTCGATTGTTGTTTGAGTACCTATCCCGTT
CTTCCTATGGGCACTAAGTATGGCATGATTGGGGTTGTTCCAAATTGTTCAACGATTTTC
GAAATACAATCAGATGGTGGAAAAGTTGGAACGGCAGTTAAATCGTTAGAAACAACATTC
ATCAATCGATATATCAAGAATAATGCTGGCTCTACGAGAAAGTATATGGAGTGTGTTGAC
AGATTTTTGATGTCTTGTGTTGGATACTCGGTCGGAACCTTCATTATGGGGATCATGGAT
CGGCACAACGACAACATAATGATGACTCACGATGGAAAAATATTCCATATTGACTTCGGG
CACATTTTGGGTCATGGAAAAACAAAGCTCGGAATTCGACGTGATCGTGTGCCGTTCGTT
CTTACAGAGCACTTTCTGTGCGTCATTGGTCAAGGTAGACCGGTCTCGAAGGACAGTCAC
GAGGTTACAAAACTCCAAAGGAGGCAGGTCCACTTCTGCCTTCACGTACGTCCTCAACGC
GTCGTAGTATTCCTTGATTGCATCTCTCGAATACGCCTCCGCGCTCGAGCTTCGTGGGTG
GGCTCCCGGTCCATGAGGCGGTTCGTGTGGCGATTCAATGACCGGAATAAGACTCCTCAA
TCCTTGTTTCATGAGAACTGCTGCAGATCTGGCAAGTTCGATTGCGTCGTTCAAATCAGA
CCTATTCTGCATATA
>HCOI01589400.t4 scaffold_2296 - [1:21504]  ( 36671 - 21931 ) HCOI01589400.t4 + 1:1325  ( 1 - 1325 ) N   2672.12
ATGAATGTCCCGGCAGCATTTCCAATGCCTCAAGCCTCAAATTATCAGAGCGACCCTGAA
AAGGTAACAGTTATTGTGCTCCTTTCTATGCTGTTTTTTGAAGTTTTACACGATTACTGT
ACATTAATGAGTACTGCGATCTCCTACCTGGAAATCAAAGTCATGGACGCTAAAAAGACA
ATAGAAGAGCTATTGTATATGCTTGATATGCAGGAGAAGGTACCATGGCCAGACATGTTA
GACAAGTTCTCATCACTGGCTGCAGCTATGTCTCAACTTCAGGGGGCTCTCAAAAAGAGC
GCTATACAATCAGGTATTTTGTAACATCTTCAGAAATGCTCGACTCTTAGTGACCTAACC
CCTCATTTTGAAGAGAACTGTTGTTGCGAGCTATCGTTATACTTGTCAATTCTCCTCGAT
TCTATTCTACATGTTCGTTCTACATGTTCTTCTTCAGGTCATGAAGATCATGGAGCACTT
CTAAGAAGTCATGTGCTAGTACCGCAGCGACTGCAACTCGAACCGGATCCACAGTTGCAG
ACATTGACATCGTATCGCATACATTCATGGAATCATGATGTGGTGCCTGATTATTTGCGT
ACAAAACTGAATCCGGAAATGGAATCGGAGGAAATGATGTTAGAGCAAGACAGAAATCAA
AAAGGGCAGGACGTTATTAGTAAACAGATCACTCATCTTAACAAGTACGTTGACCTTCTG
CTGCAAAGCCTGCATTCATCAGATCGCGCTCATAATGAAAGCTTGGCGGAAAAGGTTAAT
TTCAGGTTAAATTTTTCTTTTCATTTTTCTTTTACCATCATTTTTCAAATCTTCTATCAT
ACTTTATTATCCCATTCGCGCCCTGCGACGAATGTGAAACTCTCTTTCACTATTGTCATC
ATCACTGTATGCCTTAATATGCATAACTTAGGTAATGAGAAGGTCATTGAGATAGAAACG
TAGTTTTGAGGCTCCCACTCAGCGCTATTTTCAAGCTTAAACTCACGTGGCGGGCCTGTC
TAGTGTTCTCGAAATATGTTTGTTTTCACATTAGATGGTTTTAGCGGGTTTCAAGCTTTC
AAGGGTTCGAGCGCTAGAGAATTGTAGTTCAGTAGCTTCCTCAAACTTAGCCATAAATTA
ACTGCCTCGCCGTCTCCACATGGCAGGTTGGTGCAAAGCAGAGTAGTTAACGACCGCCGT
TGTTAAAAGCAACACCTTCTTTCCAGGGCGAGAGTGGAAGTGGGAATAAACTTCCTGATT
GTCTATCAATGTTCGATGCCCTCGTGGATTCTTCCTTCCTTTATAGCGCCGAAATTGGTC
ACCGTCAATGGTCCGCGCATTGTTTCCATTAAATAGGCTGTTCTGAGAATCAGCCATGAA
TCAGAGAGATCAGTCTGTGATCATTATTTGATTGTTAGCGTAGCCGTTTAGGGCGTGTCC
AGTTTACCAAATTATTGATTTCCCTGTTCATATGCTGTTATACACTTCTGTTTCATATTA
TAGCGTTTTGTTAAGCCGACTTTCAACAAGGAGGAGACCGCTCGTCTAGTGCGTGCTACG
ATGCCGGTTATGAGCGGTGCTGCTGTGGCCGCAAGCTCTGCCGGCGATGACCTCCCAGGT
CCATCGGGATCGAGGAGTTCTGATTTTATGGGATCAGAATCACGTAAGAAGCCGAAACGC
CAAGGATCTGATGTTCGAATGAGTCGAATTGAGACCGTACATCGTACGCTCCATGGTTTT
CATCAAGAATGGGAACAACGGAAAAGAGCGACGTTTGAAATTGATTACACGAACCCGTCG
ATTCTTTGTTCGTCGTCTTCTGATGCTGTGAGCTGCATAGAGTTAGGGGGTCTAGGAGAA
AGACAACTTCTTACAGTTTTATTGCCATGGATGCAGGTGACAGTTTGTTGTGGCTTCGAA
TTCAGTCTGAATGGGTTGAAAACGGAGCTGTTCGCTAAATTGAAAAGAATGTCTGTGGCA
CAGTTTTCTATGAATGCAACTGATTACGTCTTCCAAGTGTTAAGGAAGTCAACGGGTGAT
ATGGAAGAGCTATACAATGAGGAGATGCTTTTGTCCAAGATCGACTTTACGAGACCGTAC
CCGATGTTATCCCTTTTTGAACCAGAAAGTTTTCGCCATGAAAGAGATTTGGCACATGTC
ATAGGTCAAGCGCTTGGGTATTCTTTGGACGAACTCGAAACAAAGCTTTCGGATGAGCTG
AAAACTTGCCGTGCAGCGCTGTTTAAGGACACTGTGGAGGCCGTGAACAGCCGAGGTAGC
GAAGGCTATGAGCACTACGCTTTTCCTGAAGCAGTGGTGCTGGATGTGGCCCAACCGTGT
CCTCACTCGTTGATAGCTAAAATCAAATCGGCGAACTTGAGTTATCAGGTGTTTTTCCGG
ACTTTGGAGGATGAAAAAGAGAACATTGATCATGGTGCTGCAAAAGCACTTGTGAACTTC
GTCCCTGACATGACGCCAACGTCTCTGGTTGCCAAAGTGGTACGGGATCTCAAGCGATCC
GGCCACATTAAGGCGGAAGAAGTGGATACTGATTATTTGTTGCAACTTGTTGGCCAGAAG
AGTTATCTGACAGCAAACGATAAATTATTGATAACATATGGGGAAGTACGTTCTGCGTTT
GAGAACTATCGCAACCCTCGATTTGTTCTGCGGCGTAAAGCGATTGTTTTACTGGATTAT
CCGAAGCCGAGACCAATTCACAAGCCCAGTTATGTGCGTGCTGAAGAGAGCCGAATGGCA
AGTGAAGATAGCGCTGCGAGCCCTTCTGGTGTCGTTGGAGGAGGAAGTGAACCAACAGAG
AGTCATATCACTCTCTGGGATGTAGACGAATATCTGTCGATGCGTCCGTTGAGTTGCAGC
AGTATGGGGACTTCTGATATGGATTCACAAATCAGCGTCGATTTCATTGTGTATTGCGGG
AAGACGTCTTTGATCCATAAAGCTTCTTCTAAAGTCCCGAGTCACAATCCTCGCTGGTTG
GAAGTCAGTACGATTGAACTTTTGTTGTTTTGTTGATTATTTCTTTTTCCTTGAGAATAT
TTTTAAGGTATGATTTCGTTTGACTTGTACATGAAGGATCTACCACCGGCTGCCGTGCTT
ACAGTTCATTTGGTGGAAACGAAGATGAGGAAAGGGAAGGCAGAAGATCGTGTTCTTGGT
TGGGTGAACATTCGCTTATTTGACTGGAGAGGTGAATTATTACAAGGCGTGGTGACATTA
AATTTGTGGGGCGGTGAGCCGCAGTATCCACCTCATGGTCGAATTGGAGGTAACGATAAG
AAACAAGGTTCGAGTTGTCGTCTGGTCATTGAGCTGGCTCGTTACCGTTCGCAACATGTG
AGGATGCCAGATAGTAGCCAGTTCGCGCCTTTCGTGCGATTCATTCGCTCCATTGAAGAG
CCTCAGAAGATACAGACCGATGACTTCAGTATTGATAGGATTCTCACCACGATCAGAAAA
CGTCTACTTGGTGGGGTCGTTTCAGCAGAAGAAGAATTATTCGTGTGGAACCAAAGTCAT
TTTTTTCAGCGAACGGTTGACGAGATAATCCAGTTTCTGCTAGTGAATATGGCAGATTCA
GGAGCTTATCTCATTTCTTGGTTGGCTTTGGCTGATTCGCATAATTTTCCTCGTTATAGG
CATTACGTGAGTGAGCACCTGCCAGATGCTCTCCTTGTGATTGCGGAAGCTGAAGTGACA
TGGAGAAAACGTGAACATTTTACTGAAATCTATGTGATGCTCGAGAGCTGGGGCCGACTA
ACTGTGGGAACTGCGTTTCGCATTCTCAGCAAAAAATGCATGGATCCCATCATTCGTCGT
TTTGCGGTTTCACAGTTAGACATCATGTTGGACAACCAATCGTTTCCCTTGTTCATTCTT
CCATTCATTCAAGTACGTGAGTTCTATTTGACGCGTCTGTGTTGTAGTTGAGTTCTGAAT
AGTCTCTAGTTCTTTGAAGCGCTGAAATGTGAGGCATGGTCCTATAATCCGCTGTCGTGT
TTGCTTTTGAAAAAGGCTCTTTCTGATTATCGCATCGGGCACAAGTTGTTTTGGTTACTT
CGAGCCGAACTAGCGAATCTCAAAGATGCGGATGGCAACATAAGTGAAATGTATAAGCGG
TTTGCTTTAATTATTGAAGCATACTTGCGTGGTAATGATGAGCATATCCGAACAGTTGTG
AAACAGGTGGAAATGGTTGACTACTTGCATAGATTGAGCCTTCTTGTCAAGGGAATCCGC
GAAAAAGATGCAGCTACGGAGCGCCTTCGAGAGGAATTACGGAACAATTGCCCAACCTTG
GAGAAGATTGACTCTCCTCTTGATCCTAGCAATGCACTGGGACACTTGAGGATCGACAAA
TGCCGCGTCTTGGGGAGTGCGAAGATGCCTTTGTTGCTCTCCTGGCAGAATCGAAGTCCA
ATGTCAGAGCATTACCTGCCGACCTATGAGATAATTTTCAAAAATGGAGATGATCTGCGC
CAGGATATGTTAGTAGTACAAATGCTTGAATTAATGGATAGCATTTGGAAAAGAAATCAA
CTCGATTGTTGTTTGAGTACCTATCCCGTTCTTCCTATGGGCACTAAGTATGGCATGATT
GGGGTTGTTCCAAATTGCTCAACGATCTTCGAAATACAATCAGATGGTGGAAAAGTTGGA
ACGGCAGTTAAATCGTTGGAAACAACATTCATCAATCGATATATCAAGAATAATGCTGGC
TCTACGAGAAAGTATATGGAGTGTGTTGACAGATTTTTGATGTCTTGTGTTGGATATTCG
GTCGGAACTTTCATTATGGGAATCATGGATCGGCACAACGACAACATAATGATGACTCAC
GATGGAAAAATATTCCATATTGACTTCGGACACATTTTGGGTCATGGAAAAACAAAGCTC
GGAATTCGACGTGATCGTGTGCCGTTCGTTCTTACAGAGCACTTTCTCTGCGTGATTGGT
CAAGGTAGACCGGTCTCGAAGGACAGTCACGAAGTTACAAAG
>HCOI01589400.t4 scaffold_450 - [1:20480]  ( 17797 - 975 ) HCOI01589400.t4 + 1:1325  ( 1 - 1325 ) N   1824.67
ATGAATGTCCCGGCAGCATTTCCAATGCCTCAAGCCTCAAATTATCAGAGCGACCCTGAA
AAGGTAACAGTTATTGTGCTCCTTTCTATGCTGGTTTTTAAGGTTTTACACGATTACTGT
ACATTAATGAGTACTGCGATCTCCTACCTGGAAATCAAAGTCATGGACGCTAAAAAGACC
ATAGAAGAACTGTTGTATATGCTTGATATGCAGGAGAAGGTACCATGGCCAGACATGTTA
GACAAGTTCTCATCACTGGCTGCAGCTATGTCTCAACTTCAGGGAGCTCTCAAAAAAAGC
GCTATACAATCAGGTATTTTGTAACATCTTCAGAAATGCTCGACTCTTGGGGACCTAACC
CCTCATTTTGAAAAGAACTGTTGTTGCGTGCTATCGTTATTGGGAAAAGTTCACTCATTG
CTAGGGTCTCGGAACTTGTATTTGATTAACTAGACTTGCCGGATCCTGTCGATTCTCTTC
GATTTTGTTCTTCATGTTCGTTTTACGCGTTCTTTTTCAGGTCATGAAGATCATGGGGCA
CTTCTAAGGAGTCATGTGCTAGTACCGCAGCGACTGCAACTCGAACCGGATCCACAGTTG
CAGACGTTGACATCGTATCGCATACATTCATGGAATCATGATGTGGTACCTGATTATTTG
CGTACAAAACTGAATCCAGAAATGGAATCGGAGGAAATGATGTTAGAGCAAGACAGAAAT
CAGAAAGGGCAGGACGTTATTAGTAAACAGATTACTCATCTTAACAAGTACGTCGATCTT
CTACTGCAAAGCCTACATTCATCGGACCGCGCTCACAATGAAAGCTTGGCAGAAAAAGTG
AGTTTCATTAATCTAATTTTTCTTTTCATTCGATTTTTTCACGTTTTTTTTTTTGATTTT
CTTCCTACATCACCATGCCATTCGCGCCTTGCCACGGATGTTAATCTCTATTTCACCATT
ATCATCATCATTGTATACCTTAATATGTATTTCTTAGGTAATGAGGAGGTCATTGAGATA
GAAAAGTAGCCTTGGGGTTCCCTTCAGAACTATTTTCAAGCTTAAACTCACGTAGTGGGC
GTGTCTAGCGTTCTCGAAATATGTTTGTTTTCACATTTGAAGAAGGTTTGTGTCTAGGGC
TCAAGCGCTAGGGAACTGTAGTTCAGTAGCCTTCTGCGAACTAAACCGCGAAACAACTGC
TTTGCGGCTTCCCACAGCAGGTTAGTACAAAACACAACAGTTAATGAGCGCCGTCATTTC
AAAGTCATCCTTGCAATTCTAATTTTGACTGTGTTTCGATCGTCCTTTCTGCCTTTGTTA
AGAGCAACACCTTCTTTCATGGGCGAGGGTGGGAGGGGGAATAAATTTCCTGGTTGTCTA
TCAATGTTCGATGCCCTCGTGGATTCTTCCTTCCTTTATAGCGCCGAAATTGGTCACCGT
CAATAATCCGCGCATTGTTTCCATTAAATAGGCTGTTCTGAGAATCAGCCATGAATCAGG
GAGATCAGTCTGTGATCACTATTCGATTGTTAGCGTATCCGTTTAGGGCGTGTCCAGTTT
ACCAAATTATTGATTTCCCTGTTCATATGCTGTTATATCACACTATCTCACACGCACGGT
CAGGGGTTCGAATCCCGGATCGATGCCCGCCTAGGCCAACCAAGCCTTCCGTCCCTCCGG
GGTCGGTGAATTGGTACCAGACTCGTCTGGGAGGATAAAAGCACTGACTTGTAAATCGGC
TGGCCACCGCAAGTCATTGTATAGGCCACATACGCACTCATTACGCCGCTACGATCCTGA
ATGGAAGCGAGTGTGGGGGCGCATCCCTCAGACGGGATTGATTAACGCCAAAACTTTATC
CTTTTATCCTTTTTATGCTGTTATAAAGTTCTATTTCATATTATTGCAATTTGTTAACCG
ACATTCAACAAGGAGGAGACCGCTCGTCTAGTGCGTGCTACGATGTCGGTTATGAGCGGT
GCTGCTGTGGCCGCAAGCTCTGCCGGCGATGACCTCCCAGGTCCATCAGGATCGAGGAGT
TCTGATTTTATGGGATCAGAATCACGTAAGAAGCCGAAACGCCAAGGATCTGATGTTCGA
ATGAGTCGAATTGAGACCGTACATCNNNNGCTTCATGGTCTTCATCAAGAATGGGAACAG
CGGAAAAGGGCGACGTTTGAAGTTGATTACACGAATCCGTCGATTCTTTGTTCGTCGTCG
TCTGATGCTGTGAGCTGCATTGAGTTAGGGGGTCTAGGAGAAAGACAACTTCTTACAGTT
TTATTGCCATGGATGCAGGTGACAGTTTGTTGTGGCTTCGAATTCAGTCTGAATGGGTTG
AAAACGGAGCTCTTCGCTAAACTGAAAAGAATGTCTGTGGCACAGTTTTCTATGAATGCA
ACTGATTACGTCTTCCAAGTATTGAGGAAGTCAACGGGTGATATGGAAGAGCTATACAAT
GAGGAGATGCTTTTGTCCAAGATCGACTTTACGAGACCGTACCCGATGTTATCCCTTTTT
GAACCAGAAAGTTTTCGCCATGAAAGAGATTTGGCACATGTCATAGGTCAGTTACTTCGT
ACTTTTCGAACAAATAAGCAAGCATCTCAAGTAGAGATCTGTTTTACGACGAGTCCTTCG
TGGTGCCCTTCTTACTTCCAAGTATTTGGTCAAGCGCTTGGGTATTCTTTGGACGAACTC
GAAACAAAGCTTTCGGATGAGCTGAAAACTTGCCGTGCAGCGCTGTTTAAGGACACTGTG
GAGGCCGTAAACAGCCGAGGTAGCGAAGGCTATGAGCACTATGCTTTTCCTGAAGCAGTG
GTGCTGGATGTGGCCCAACCGTGTCCTCACTCGTTGATTGCTAAAATCAAATCGGCAAAC
TTGAGTTATCAGGTGTTTTTCCGGACTTTGGAGGATGAAAAAGAGAACATTGATCATGGT
GCTGCAAAAGCACTTGTGAACTTCGTCCCTGACATGACGCCAACGTCTCTGGTTGCCAAA
GTGGTACGGGATCTCAAGCGATCCGGCCACATTAAGGCGGAAGAAGTGGACACTGATTAT
TTGTTGCAACTTGTTGGCCAGAAGAGTTATCTGACAGCAAACGATAAATTATTGATAACA
TATGGAGAAGTACGTTCTGCGTTTGAGAACTATCGCAATCCTCGATTTGTTTTGCGGCGT
AAAGCGATTGTTTTACTGGATTATCCAAAACCGAGACCAATTCACAAGCCTAGTTATGTG
CGTGCTGAAGAGAGCCGAATGGCAAGTGAAGATAGCGCTACGAGCCCTTCTGGTCTCGTT
GGAGGAGGAAGTGAACCAACGGAAAGTCATATCACTCTCTGGGATGTAGACGAATATTTG
TCGATGCGTCCGTTGAGTTGCAGCAGTATGGGGACTTCTGATATGGATTCGCAAATCAGC
GTCGATTTCATTGTCTATTGCGGGAAGACGTCTTTGATCCACAAAGCTTCTTCTAAGGTC
CCGAGTCATAACCCTCGCTGGTTGGAAGTCAGTACGAGAAAACTTTTGTTATTTGTTTGA
CTATTTCTTTTTCCTTCGAGAATACTTTTAGGTATGATTTCGTTTGACTTGTACATGAAG
GATCTACCGCCGGCTGCTGTCCTTACAGTTCATTTGGTGGAAACTAAGATGAGGAAAGGG
AAGGCAGAAGATCGTGTTCTTGGCTGGGTGAACATTCGTTTATTCGACTGGAGAGGTGAA
TTATTACAAGGCGTGGTGACCTTAAATTTATGGGGTGGTGAGCCACAGTATCCACCTCAT
GGTCGAATTGGAGGTAACGATAAGAAACAAGGTTCGAGTTGTCGTCTGGTCATTGAGCTG
GCTCGTTACCGTTCGCAACATGTGAGGATGCCAGATAGTAGCCAGTTCGCGCCTTTCGTG
CGATTCATTCGCTCAATTGAAGAGCCCCAGAAGATACAGACCGATGACTTCAGTATTGAT
AGGATTCTCACCACTATTAGAAAACGTCTACTTGGTGGAGTCGTTTCAGCCGAAGAGGAA
TTATTCGTGTGGAACCAGAGGCATTACGTGAGTGAGCACCTGCCAGATGCTCTCCTTGTG
ATTGCGGAAGCGGAAGTGACATGGAGAAAACGTGAACACTTTACTGAAATCTATGTGATG
CTCGAGAGCTGGGGCCGACTAACTGTGGGAACTGCGTTTCGCATTCTCAGCAAGAAGCAT
TACGTGAGTGAGCACCTGCCAGATGCTCTCCTTGTGATTGCGGAAGCTGAAGTGACATGG
AGAAAACGTGAACATTTTACTGAAATCTATGTGATGCTCGAGAGCTGGGGCCGACTAACT
GTGGGAACTGCGTTTCGCATTCTCAGCAAAAAATGCATGGATCCCATCATTCGTCGTTTT
GCGGTTTCACAGTTAGACATCATGTTGGACAACCAATCGTTTCCCTTGTTCATTCTTCCA
TTCATTCAAGTACGTGAGTTCTTTTTGACGCGTCTGTGTTGTAGTTGAGTTCTGAATAGT
CTCTGGTTTTTGAAGGCGCTGAAATGTGAGGCATGGTCCTATAATCCGCTGTCGTGTTTG
CTTTTGAAAAAGGCTCTCTCTGACTATCGCATCGGACACAAGTTGTTTTGGTTACTTCGA
GCCGAACTAGCGAATCTCAAAGATGCGGATGGCAACATAAGTGAAATGTATAAGCGATTT
GCTTTAATTATTGAAGCATATCTGCGTGGTAACGATGAGCATATCCGAACAGTTGTGAAA
CAGGTGGAAATGGTTGATTACTTGCATAGATTGAGCCTTCTTGTCAAGGGAATCCGCGAA
AAAGATGCAGCGACGGAGCGCCTTCGAGAGGAACTGCGAAACAATTGCCCAACCTTGGAA
AAGATTGACTCTCCCCTTGATCCAAGCAATGCACTGGGACACTTGAGAATCGACAAATGC
CGCGTCTTGGGGAGTGCGAAGATGCCTTTGCTGCTTTCTTGGCAGAATCGAAGTCCAATG
TCAGAGCATTACCTGCCGACCTATGAGATAATTTTCAAAAATGGAGATGATCTGCGCCAG
GATATGTTAGTAGTACAAATGCTTGAATTAATGGATAGCATTTGGAAAAGAAATCAACTC
GATTGTTGTTTGAGTACCTATCCCGTTCTTCCTATGGGCACTAAGTATGGCATGATTGGG
GTTGTTCCAAATTGTTCAACGATTTTCGAAATACAATCAGATGGTGGAAAAGTTGGAACG
GCAGTTAAATCGTTAGAAACAACATTCATCAATCGATATATCAAGAATAATGCTGGCTCT
ACGAGAAAGTATATGGAGTGTGTTGACAGATTTTTGATGTCTTGTGTTGGATACTCGGTC
GGAACCTTCATTATGGGGATCATGGATCGGCACAACGACAACATAATGATGACTCACGAT
GGAAAAATATTCCATATTGACTTCGGGCACATTTTGGGTCATGGAAAAACAAAGCTCGGA
ATTCGACGTGATCGTGTGCCGTTCGTTCTTACAGAGCACTTTCTGTGCGTCATTGGTCAA
GGTAGACCGGTCTCGAAGGACAGTCACGAGGTTACAAAG
>HCOI02069300.t2 scaffold_70 - [1:40960]  ( 214139 - 208506 ) HCOI02069300.t2 + 1:209  ( 1 - 209 ) N    805.57
ATGATGCAGGATCCGAATATGCCGAATCACCATCCAGACATGATGGTTGAACATCGACAC
ATCGACGGCGAACTTGTCGATGAAGCTAAGGTCAGCCATGATTCACATCATCTGATGAGG
GAAGTTCATCATCAAGGCGAGCAGGAGGTGGACAACTGGGTTCTGGATGAGCGCATGAAG
AGGATGATCATGGACCTTCAAAGACACTGGTTAACAGATTATCAGCAATCACGTGAGAAG
TTATTGGTCGAAATGACGGAAAAGCTTCATCAGGAGTTTCTTTCTGATCAGCAGAAGATC
CGCACGGAATTACTGACTCAGTTTAAAGACGAATTGGATACCACGAGAGCAGAACTCGAA
GACAAGTACAGAGAGTCACTTAAGCTCGAAATTGCGAAATTGGTCGAAAAACACAAGCGA
GAGTTGACAGCAGCAAAGAAGAAACAATGGTGCTGGCAGTGCGAAAGCGAGGCTATTTAT
CATTGTTGCTGGAACACAGCATACTGCAGCGTCGAGTGCCAACAAGGTCATTGGGCCACT
CACAAGAAATTCTGCCGTCGTAAGAAGGGACAACAACAAGACAGGGAACTACTAATTCTG
GGCAAGGAGGACAACAATAAATCGAAGATAGGAAGATATGTGGTCTTTTCCGTGAACAAG
TACCAATCTGCAAATCACTTTCAATGTAGCCTGAGT
>HCOI01229500.t1 scaffold_3621 - [1:20480]  ( 5320 - 398 ) HCOI01229500.t1 + 1:592  ( 1 - 592 ) N   2537.02
ATGAAGTCATTTCGCATTATTTTTTGTACAGTTGTTGCCGTCTGTTTTCACCAATATCTT
ACGTTTGTTAACGCTCAGGATATCTTTGTAACCAATTCGAGTGCATTGGATAGCAACGTC
ACAGGTGCTCCTGAGGATACAATCACAAATGAAACCCCTAGCCCACTCAACTCGTTGGCT
GCTTCTCGTATAGCTCGCGGAAATGCGATCCTCAATGAAATGAAAACGCATATCTTTGGT
GCCGACGAGGCAATTCATGAAACGGATCTCATTTGCAATTGTAATGGTCCTTTATGTGAT
GCTGAAATCGTGCACTTACTCGGGGATGCTTACAGAGGAACATGTAGGGCTAAGCGAGGT
CGATGTTTCAAAGTTTTTGATGAGTATCACAACTTTCGGATGTCTGTAGGATGTGTAGAT
CATAAGGAGATGTACCCCATTCCAATTCCCTGCCTCCCCCACCCAAAATTTCATGTAACG
TGCTGCAATTATTCGTTTTGTGATGAAGAGATTGCTCTAGAGCCTAATATACTGATCGAC
GATAACTATTTCCCATGGGGATGGATTGCTCTTGGAGTTGTGGTTTTGTTTTGTTGCGCC
TGTATAGCTGGTATAATTCTCTTACGTAATCAAAAAGTTTTAACAGCGACGAGGAAGTAT
TTTCGATTTGGTCCTCGAATGACCACTGGTTTGAATCACATATCTCCTCGAGATGATGAA
GTACCAATGATTGAGACTATGTCACAAGTAACAACAACATCAGCTCCTGCAATCCAACTT
CTACTGTTGAAAGGACTAGAATCAACCGATGCTGGATCTGGCTCTGGTTCTGGTTTACCG
TTGCTCACCCAACGTAACATAGCGCGTCAGATTGAGTTGGTTAGAGAAATTGGACAAGGA
AGGTTCGGAGATGTTTGGCTAGGTGCATGGAAGGGCGATATAGTAGCAGTGAAGATCTTC
TCTTCACGTGATGAAGGAGCGTGGTCTCATGAAGTGGAAACTTTCCAAATCCATATGCTT
CATCATCCAAATATTCTGCAATTCTATGCAAGTGATAGGAAAGATACTGGCAGTGCGATG
CAGTTGTGGCTAATTACAGAATATCACAGCCATGGATCTTTATACGATTATCTCTCCACC
ACAACTATTAGTCTAATGACTCTTGTGCGCATGATCCGCGGAATCGCAAATGGTCTATCC
TACTTGCACACTGAACTAATGGGAATTCAAAAAAAACCAGCCATTGCTCACCGCGACATC
AAGAGCAAGAACATTCTTGTCAAAGCTGATCTTTCGTGTGCAATAGCAGATCTTGGGCTA
GCTGTTCGATATGAAGCCGGCCACATAAGCTTGCCAAATAGCAATAAATGTGGTACAGTG
CGCTATCTTCCACCCGAAATTTTGGATGAAAAAGTAGAATCTACAAAGTTTGAATTTTAT
CGCACTGCTGACATGTATGCGTTTGGACTGGTGATTTGGGAGGTTACACGCCGTACTTCT
TGTTCAGCTGGTTCGTTTTGGCCCTTTTCGTGCCATCCAAGGCATATTTTATTGATTCAG
TTTTGTTTATTTTCAATCTGTTCATATGTGATGCCGTGAAAAACGGTGAGATTTCTGGGT
CCGGCTTCTTCATTTGCTGAATCACTACCGTATTACGATCGAGTCTCGAGAGATCCAACA
ATACGGGAAATGCGAGAAGTCGTTGTCGTTCAAAACGTTCGGCCATATGAATCTGCGCAT
TGGTCAAATAACAGCGTGCTCAGTGACATGGCAAGAGTAATGCGTGAATGCTGGTCAGCA
AATCCTTCATCGAGATTAACGGCAATGAATGTTTGCCTATGTATGGATCGATTAGCACAA
ACCGAGTTCTGTATGCGATTTTCA
>HCOI01229500.t1 scaffold_7677 - [1:5049]  ( 3092 - 1 ) HCOI01229500.t1 + 1:592  ( 1 - 592 ) N   1576.62
ATGAAGTCATTTCCCATTATTTTTTGTACAGTTGTTGCCGTCTGTTTTCACCAATATCTT
ACGTTTATTAACGCTCAGGATATCTTTGTAACCAATTCGAGTGCATTGGATAGCAATGCC
ACAGGTGCTCCTGAGGATACAATCACAAATGAAACCCCTAGCCCACTCAACTCGTTGGCT
GCTTCTCGTATAGCTCGCGGAAATGCGATCCTCAATGAAATGAGAACGCATATCTTTGGT
GCCGACGAGGCAATTCATGAAACGGATCTCATTTGCAATTGTAATGGTCCTTTATGTGAT
GCTGAAATCGTGCATTTACTCGGGGATGCTTACAGAGGAACATGTAGGGCTAAGCGAGGT
CGATGTTTCAAAGTTTTTGATGAGTATCACAATTTTCGGATGTCTGTAGGATGTGTAGAT
CATAAAGAGATGTATCCAATTCCAATTCCCTGCCTCCCTCATCCTAAATTTCACGTAACG
TGCTGCAATTATTCGTTTTGTGATGAAGATATCGCTTTAGAGCCCAATATATTGATCGGC
GATAATTATTTCCCATGGGGATGGATTGCTCTTGGAGTTGTAATTTTGTTCTGTTGCGCC
TGTATTGCTGGTATAATTCTCCTACGAAATCAAAAAGTTCTAACAGCAACAAGGAAATAT
TTTCGATTTGGTCCTCGAATGACCACTGGTTTAAATCACATATCTCCTCGAGATGATGAG
GTTCCAATGATTGAGACTATGTCGCAAGTAACAACAACATCAGCTCCTGCAATCCAACTG
CTATTATTAAAAGGGCTTGAATCAACCGATGCTGGATCTGGGTCTGGATCTGGTCTACCG
TTGCTCACTCAACGTAACATAGCGCGTCAGATTGAGCTGGTTAGAGAAATTGGACAAGGA
AGGTTCGGAGATGTTTGGCTAGGTGCATGGAAGGGCGATATAGTAGCAGTGAAGATCTTC
TCTTCACGTGATGAA
>HCOI00740000.t1 scaffold_2183 - [1:21504]  ( 37856 - 19524 ) HCOI00740000.t1 + 1:1023  ( 1 - 1023 ) N   3642.40
ATGGCAAGGATCTTAGTGGATTCAAGCAAATGTGAAGTTGGCATCAATTCTCTTTCATCG
TTGGCTACACTTGCACAAAACTATTATCAGGAAAATTCCCAGGCAGTCTTTGGGCCGACT
TGCTATGATGATATTCCGGACGTTGCTGGTCTGTCGTTGGATTTTGATATTCTCCAATTC
AATGTATTTGGTGATAACATAATTGTCAATGAGGAAAATAACATTGTCCAGATGATGACG
AGATCCACTTTCAACATTGCTGAAAATGTCCTCGCCGTCTTGAAAGCAGCGAAATGGGAT
CAGATTGCCATTGTCACGTGTGGAGACTGCTATAACGATTTATCCGATGTGCAGGCTAGG
GAGTACAACGTTTCAAGTTATCTGGCAGCGAACGGCATAAGAATACTAACTCAAATCACA
TATTCTAAGTACTGGAACGCAACATACTTGGCTGACATGGTTGTGTTGCTAGCTCGAACC
AGCCGAGTGATTGTTCCATTTCTTGGACCGCAATTCTCTGATTATACAACGTTTTTGAAT
GCGATGAACGCCACCGGCAATCTGAATGAAGAATATAGTATTCTCATGGTATTATGGGAT
TATCAGATTGAAGGCCGAAAGTACCCATGGGCGAGCAATGCTGCAATTCTGCCACTGTTC
AATAGGACTTATGTGGTAAGTATGGATATGAGTATGAGTATGGACTGGTATTGGTGTATC
GCTTCGATTACCCAATCATGACTTGATTAACTCATCAATGAGGTATTCGAAAATGCTCTT
GTACAACCGTTTCTCAACAAAAACAACTTTGGATCATCGGCAAATATAATGGAGGTTCTC
GAATTGTACGAATCGCTTTTTGTTTTTGCCTATGCTCTTCGCCTCGAGTATCAATCGAAC
ACGTCCGGCCAGTACAACGCTACAGTCCTGCGCCCACGATTGAGCTATGTTCCCAATGGA
CCATTTGGCGCTATTTACTTCAATGACAACACTCAGCGGATTGCTCCGTATTCATTCGGA
TACATTAACGATTCCGGCTACAATTACATTGCCAAACCCGAGATTGATCGCGAATGCAGC
AGTGGAACGTGTCTGAAACTCAATTTGTCTCATCTGAACTTGCCTCTACGAGAAGATATG
CCCACATGTGGATTCAATGGAGAGCTGTGCGACCAAACGGGAACGATTCTCGTCATTTTC
ATAATGCTTGCCGCTGTCGCTCTGTGTATTGGGATGTTTGTTAGCTTCCGTAAAATAAAA
CATATTGAATCCATGCAAATGCCGTGGGCAATCGCCTATCCAACATTGAAGTTCATTGAC
TTGGATATTTCATCGCATGGAAGTCAACAACTCTCGGTCCTGAGCTTGAATGAACATATG
GAAACCAAGGTGAAAATGCGTGATTTTTTGAGAACACGGCAACTGGCCACAATCAACCAG
ACATACGTTCTTGTAGAAACTATCGCTTTGAAAGAGCGTTTGGTGTTCTTCAAACAGGAT
ATTGATCTTCTGCTCAAGATAAAGCATTCAAGCCATGAAAACGTGAACCCGTTCATAGGT
ATCTCCTACGACAGCACGCGCTTATACGTTTTATGGACACACTGCTTTCGAGGTTCACTA
GCCGAGCAGATCTTTGGGCGAAAAGACGAACGAGCAACGTTCGACAACAACTTTCGAGGA
GCTTTCGTGAGAGATATTCTTAAGGGACTTGATTACATACACAATTCTTCCATTGGTTAT
CACGGATCACTTACAAGTGGGCACTGTTTGATCGACTCACACTGGATTCTCAAGGTATCC
GGATTTGGTGTTTCACGAATGCTGTTCCGTATGAAAAATTCTGGTGTCATTGGAACGGAA
GATGGTCGTCCTTTCATTCCTAATGGAGACCTTCACTACTTCGCTCCTGAAATTCGATCA
GAATTACGATCACACATGTATTCAAACAAATTCGAAGGACTTCAAATAACGAATGCTTTG
GGAAAGGCTGCGGATATGTGGTCTTTTGGAACGATTCTCTTTGAAATTCTGTTTCGACGA
AAATACGTGGAAGTGGACGATTACTATGAAGGTGAGGACGACGTTGTTATTTGTGAAAAA
GCGGACGATGTTTTGCAAGCTCATCCGCCGACGGTACCAGAAGACCGTGAAGTTCATGCC
GATCTTCGCGGACTCATACAGAAATGCTGGGATAACGTGGATAACCGACCGGATACAGGC
CGTGCCAGGAAGATTACTGATGCAACGTTGAAAATGTCTGGATCACTTGTCGATCAGATG
ATAAAGAATATGGAGGAATACACAAATGGTCTTGAAGAGCTTGTTAAACGAAGAACCGGA
CTTCTGGAGGAAGCACAGCAGAAGGCAGACGAGCTACTCTCAGAACTGCTTCCTAAATCG
GTAGCTGAGGAGCTGAAAGTTGGCAGAAGAGTAGACGCAAAGAATTACAAGTCGGCATCA
ATACTCTACTCCGATATCGTTGGTTTCACATCGTTATGTTCCGAATCCGAGCCAATGGAG
GTAACTTCATCTATCATTTCGCGGAAAATATCTAGAAAAACTTTTTCTTTAGTTGTTGCT
CTGCTAAGTGGAGTGTTCCAGAAGTTTGACCATATCATTAGTATGCACAATGGCTACAAG
GTAGGCAAATTCTGCCGGCTGTTCGAATCAAATACTAGTAAAAGTAAATGTGTGTGTTGA
ATGGAGACAATCGGTGACGCCTACTGTGTGGCTTCTGGTGTTCCAACCCCCAGCAAGACT
GAACATGTCTGCAATATTGCGACTATTGCACTGCTTCAGAGGGAGTTCCTGTACGACTTC
ATGATTCCACACCGTCCCGGTCAATATCTGCATTGTCGATGGGGTTTCAATACAGGACCT
GTGTTCACAGGAGTCGTAGGCATCCGTGCACCGCGCTACTCCGTATTTGGACCGACTGTA
ACCATAGCCGCAAAAATGGAAAACTCTGGAGTACCAGACCGAATTCAAATGACGTTGAAG
AGTCATCAAATGCTATCGGCACGATTTCCAGAGTTCAAGAGCAGTTCGCGTGGGAGCGTG
AAAATCGATGGCATTGGTACTCTTCTAACATACTGGCTAGACGGGGTCGAAGATCTGTTG
AAAAGTGATCGCACAGGCGAAGACAAAGATGGAACGGCAGCCGTTAGTGCCAGCGATGAA
GACGCTGATCCGTACTCATTTCCTCGTGAATCGAGTCAGATCAGCTCAGCAAATTCAGTA
GTTCCTTTGATACCA
>HCOI00740000.t1 scaffold_3624 - [1:20480]  ( 11222 - 1 ) HCOI00740000.t1 + 1:1023  ( 1 - 686 ) N   2527.34
ATGCACGATCGGATCTTAGTGGATTCAAGCAAATGTGAAGTTGGCATCAATTCTCTTTCA
TCGTTGGCTACACTTGCACAAAACTATTATCAGGACAACTCTCAGGCAGTCTTCGGGCCG
ACCTGCTATGATGATATTCCGGACGTTGCTGGTTTATCGTTGGATTTTGATATTCTCCAA
TTCAATGTATTTGGTGATAACATAATTGTCAATGAGGAAAACAACATTGTCCAGATGATG
ACGAGATCCACTTTCAACATTGCTGAAAATGTCCTCGCCGTCTTGAAAGCAGCGAAATGG
GATCAGATAGCCATTGTCACGTGTGGAGACTGTTATAACGATTTATCCGATGTGCAGGCT
AGGGAGTACAACGTTTCAAGTTATCTGGCAGCGAACGGCATAAGAATACTAACTCAAATC
ACATATTCCAAGTATTGGAACGCTACATACCTGGCTGACATGGTTGTGTTACTAGCTCGG
ACCAGCCGAGTGATTATCCCGTTCCTCGGACCACAGTTCTCTGATTATACAACGTTTCTG
AATGCGATGAACGCCACCGGCAATCTGAATGAAGAATATAGTATTCTCATGGTTTTATGG
GATTATCAGATTGAAGCCCGAAAGTACCCATGGGCGAATAATGCTGCAATTCTGCCACTG
TTCAATAGGACCTATGTGGTAAGTTCGGATATGAGTATGAGAATGGACGCTTCGATTAAC
CGATCATGACTTGATTAACTCATCAATGAGGTCTTTGAAAATGCTCTTGTACAACCGTTT
CTCAACAAAAACAATTTCGGATCATCAGCAAATATAATGGAAGTTCTCGAATTGTACGAG
TCGCTTTTTGTTTTTGCGTATGCTCTTCGCCTCGAGTATCAGTCGAACACGTCCGGCCAA
TACAACGCTACAGTCCTGCGCCCACGGTTGAGCTATGTTCCCAATGGACCATTTGGCGCT
ATTTACTTCAATGACAACACTCAGCGCATTGCTCCGTATTCATTCGGCTACATCAACGAT
TCTGGCTACAACTACATTGCCAAACCCGAGATTGATCGCGAATGCAGCAGTGGAACGTGT
CTGAAACTCAATTTGTCGCATCTGAACCTGCCTCTACGAGAAGATATGCCCACTTGTGGA
TTCAATGGAGAGCTGTGTGACCAAACGGGAACGATTCTCGTCATTTTCATAATGCTTGCC
GCTGTCGCTCTGTGCATTGGAATGTTTGTTAGCTTCCGTAAAATAAAACACATTGAATCC
ATGCAAATGCCATGGGCAATCGCTTATCCAACATTGAAGTTCATTGACTTGGATATTTCA
TCGCATGGAAGTCAACAACTCTCGGTCCTGAGCTTAAACGAGCATATGGAAACCAAGGTG
AAAATGCGTGATTTTCTGAGAACTCGACAACTAGCCACAATCAACCAGACATACGTTCTT
GTAGAAACTATCGCTTTGAAAGAGCGTTTAGTGTTCTTCAAACAGGATATTGATCTTCTG
CTCAAGATAAAGCATTCGAGCCATGAAAATGTAAACCCGTTCATAGGAATCTCCTACGAC
AGCACGCGCTTATACGTTCTATGGACGCACTGCTTTCGAGGTTCACTAGCAGAGCAGATC
TTTGGGCGAAAAGACGAACGAGCAACGTTCGATAATAACTTTCGAGGAGCTTTCGTAAGA
GACATTCTGAAGGGACTTGATTACATTCACAATTCTTCTATTGGTTATCATGGATCACTT
ACAACTGGGCACTGCCTGATCGACTCACACTGGATTCTTAAGGTATCCGGATTCGGTGTT
TCACGAATGCTGTTCCGTATGAAAAATTCTGGGGTGATCGGAACTGAAGATGGTCGCCCT
TTCATTCCTAATGGAGACCTTCACTACTTCGCTCCAGAAATTCGATCAGAATTGCGATCC
CACATGTATTCAAACAAATTCGAAGGACTTCAAATAACGAATGCTTTGGGAAAGGCTGCG
GATATGTGGTCTTTTGGAACAATCCTCTTCGAGATTCTATTTCGACGGAAATACGTGGAA
GTGGACGATTATTATGAAGTGGTGGAGGATGGAAGCAGTTCTGAATTTTGCGCCATAACT
TCCTTCTTTACTTTTCGCCTAAAG
>HCOI02067300.t1 scaffold_807 + [1:39936]  ( 26376 - 31980 ) HCOI02067300.t1 + 1:517  ( 1 - 517 ) N   1184.68
ATGAGTCATACCTTGAGCGCCTGGAAAGCGTGTTGTTCAGTGGTTGCGCTCTCTGAACGA
GCTTTCAACTCTTCAACAGAAGGCAGTCTCTGGCTGTTTAGGTACGAGTTGCAACATAGA
GTGGCATGTGCTAAAATGCAACACGTCAAGCAATCAACAGATCCAGACGGTTTCCTTGGT
ATGGGTGGATTGATGGATCAAATCGTGCATGATGGTCTTATGGACGAACGACATCTTGAT
GAAATCCTCTTCTCGTCAAATGCAGGTGAGATTAATTTTTCGGATTCTTTCCGAGCCTCG
CTGCACTTCTTTCAGCAACATTTCTTTTGAACAATTTATCGGCAAATGTTTTTATTAATT
TTTTCTTCTGATCACTACTTGGGCCTCATTTTAAATGCGATTTAAAAATTCCTCGTGAGA
GTTCGAATAAATTATTTTTGTTTTCGCTCCCTTCAACTCCGTCACGCCATGGAACGCATT
CATTTTCTTCGTGTATTAGGATCCAGTGGCAACTGGTCTGAGCAGGGCTACCCCCGAGCG
TCTGCTCCCGTTCGGCATGATAACCGTTGGATAGCTGACGCACCGTTGCCTCCTGATGAT
GACTTTGGTCAACGTAATCTCGCAATGGACACTAATTTCTCGGATCAAGCCACCAATCGT
CAGTCCTATAACCGAGAGAATATGCAAGAAGGCGCAAGCAATTGTCGTTTTGGTGCAGGA
CACTCGAATGTCAATCCTTTTCAAGACTACCCATCTCATCGCTTTTCGGCACTTCCTCCA
AATCAGGCCCGATTCAGTGGAGGCATGGGATTTCAGTTGAATTCTCAACGACCTATGGTG
GTTGGCGAAGCTTCATCCCAAGCACATACTTTTACGCAGTTTCAGTCAAGACCATCGACT
TCCACATATCCTCCCACGTCTAATCCTCCTACGTCTACAGTTTTAACCAGTTCTTATCCG
GAAAAGGGAACAGCCCAAGGATCTGAGAAAATACCATCCCCTCTGACATGCTCCTCCGGT
GAAGAACCTGATCAACAGATGGCCGCAGTAAGCGAATGCAGTCCAGCAACACCCATGTCA
GCTGATGAGAACAGTGCCACAATGCATGTGATGCCAGTTTCCGATACGGAAATTGAAAGG
CCGCCACGGCATAGTGAACAGTCATCCGAGGATCTCGCTGTCGTTAATATCCTACACTAT
GAGTTCAAAGATAGGGTTGGTCAACCGTTCAAATGCCCCACGTTGAATTTATGGGTGGAT
GGATTTTGTGGTTCAGGTGATCCGACGAGGTTCAGTCTTGGTTCACTTGGTAACAGTAGT
CGGCAAGTCGGTGTGATACCAGTCAGAGGTCAGATAGGTAAGCATTTGTTCAGGTAGTAA
TGGATAGTATTTTATTTGTTAAATTTATCACTTCTTTTGAAGTTTTTTTGACTGCCACCT
TTCTCATTGGACTTTACCTTGTATGAATATTTAGTCGTTGCCTCAAATTTGTTTGCCTTT
GATGTATCCTTCTTCGGAAAGGGTATGCAAATGCAATACGAAAATGGTAGAACAACAATC
ACTTGCCTGAGTGAGTCTCCATTGTTCGTACAAGCTCCGCTACATGCTAGACGTCTGAAT
GATGATGCGGCCACCGTTTATCGATTATCAGGTGTTGCTGAAGGCGATGATGTCAATAGT
CGAACAATCGATATTTTTGATGAAATTTTGTTCGAGAAGCTTCTTGAGGAGGCACGACAG
CAAGGTTATCGTCATGTGTATGCACTCCAGAGCTTATGTATATGTAGAGTGTCGTTCGTA
AAAGGTTTCGGTAAAAGTTATCGTCGTATGACTATACTGGAAACTCCTTGCTGGATTGAG
ATTCACTTTATGAACTATCTTCAGAAGCTGGATGAGGTTCTTTCAACGCTGCCAACACCT
GCACATGATATACATAGCTTTTCA
>s3441 scaffold_1836 + [1:38639]  ( 20612 - 41659 ) s3441 + 1:576  ( 1 - 576 ) N   2783.49
ATGCGGCTTTGTGCTCCGCCACATCGTGCTGACCACAAACGATCATCGTGTGACGAGTGC
AAGGAGTTCGTTGGTCGCTACGACGTCTGGAGAGAGCCGTATCATCTGAGTCGCTGCAGA
ACTGCATCGCTCACAATGAGCAGCCAAGTCACTGCCATTTCACCACCGCCACCACTGACT
ATGCAACCACCACTGCCAAGCAGTGGATCATCATCTGCATCGTCGTCAATTGGCCAATTG
GTCGGTAATGGCGATGTCTACATGTCCCCAGTTGCCGGTGGTGGTACCGTTACCGCCACT
ACCACAAGTGCTTCGTCGGATGGTGGTGGTGATTCTGGTGAAGAAATGGGACCATTGTCA
CGTGATCGATGCAATACTTGGCCGATGCGGCGACCACAATTGGATGTGAATGCACAAACT
AGTCCGCTCTACGACAGCGCAGAAAACCTGAACGGCAGGCTGGATGCGAATTCAGCAGCC
TCCACGGGCTTATTGCATAGCCCCGATGGCAACAACACTTTTTCGCCTGGCGGTGGTGGT
CAAACGGGCGGTAACGATTCAATGGATGGTGGCGTGGGTGGTGCTGGTGTGTCGAAAAAA
TCGACAACTCGTCGAAATGCTTGGGGCAATCTCAGCTATGCGGATTTGATCACACAGGCC
ATAATGCAAAGCCCGGAGAAACGGTTGACGCTCTCACAAGTCTACGAATGGATGGTACAG
AATGTGCCGTACTTCCGAGACAAGGGCGATTCGAACAGTTCAGCTGGTTGGAAGAATTCG
ATCCGGCACAATCTCTCGTTACATTCACGTTTTATGCGTATCCAAAATGAAGGTGCCGGT
AAATCATCATGGTGGGTGATCAATCCGGACGCTAAACCGGGACGAAATCCTCGACGTGTT
CGTGCTTCCACACTGGACACCACGAGCAAGGCCACTCTCAGTAAGAAGTTGAAAGGTGCA
CGAAAGCGAATCCATGATATCCGAGGCGGCTTGCATAGCGGCGTGTCGAGTTTGGCCGGC
TCGCAGGCGTCAGTTATGTCGCATGATATCTATGGCGATGACGATGCAATGCATGCATCA
TTTGATTCGATGTTTCGTCCAAGGACTCAATCAAATTTGTCAGTGCCCGGTTCATCTACC
CGTGTATCGCCTTCCATGGAACATCCATTTGACGACTTCGATTTCCCTAGTTGGGTAAAC
GACGCCGCCGCAGCGTCAACTGCTGCCGCAGCCGCTGCCGCCGCCAACTCCAACCATACC
GCTCCGATCCCTACCGATATTCTGGATCGAACAGACCAGATGCGAATCGATTCTTGTCGG
GCCATGATGAATGGTGTCAAGCAAGAACCTAAGCAGATCAAGACGGAATCGCCTGGTGTT
CAGCCGCCTTCGTACCTCGAACTGAGCAGTGTCTGTAATCAGTCTCAACTACAGAACCCA
CTTTTGCGATCGCAATTGGCATCGGTGAAATTCCAATCATCTGGGTTGCCATTGTCCTAT
CAGACGTATTCGCCATGGCCAGGTACACATCATGGTGGTCATTTATTGCCACCATCATCA
TGCGCTGCTGTAGCTCAGGCGAATTCCGTCGCTGCGGCAGCGGCATTACCGTCGGACCTT
GAAAGTCTCACACTGCCCGATCAACCACTTATGGACTTTGAAGTCGAATCATTGTTGCGA
CATGAACTGTCCCAAACCTCTGATCATCGCCTCAATTTCGACAATCTC
>HCOI01038200.t3 scaffold_3002 - [1:32726]  ( 30669 - 10229 ) HCOI01038200.t3 + 1:1684  ( 1 - 1684 ) N   4628.93
ATGATGAAACGACGAAAAGTTCGCGAAGCGACGACAACGAACTACTATTACGATTCTGAA
TCGTCCTCAACCCATTGCAGTTCTTTGTTTTCATTACGGTATCTCAATGGGAATATGCTC
ATCCTGATCTCTATAATTGTGTTATGTCTATGCATGCAAATTTCTGATGCGCTACCTGAA
AGGCGCTGTGGTACGTTGGACATCCGAAATCATCCGAATCAGGGCTATAAGCTCGCTGGA
CATAAGTCAATTTCGAGCAATCATGTCAATTGTAGTGTACTGGAGGGCTCAATGGTATTG
TCGTTGATACAGAACTCGAATGTGACGGAGGCTGATTTTCCCATGTTCCGGCATCTCCGA
GAGATCACGGGGTCGCTGTTGATTTTTCATGTCAGGTTGGTTTGTTGTCGTTCATTTTGG
CATGATGCGCCAGGCTTTCTGATATTTTCGGTTCATTTCTTATTTGTGCTGATTATTTTA
AGGAAGTTATCAACCTTATCACGAATTTTCCCTAATCTCCGGATCATTGGCGGACAGAAT
CTCATTCAGCACTTTTCACTAATCATCTATCAGAATGAAGACCTTATCGATATTGGCCTA
ACAAAGTTGCGTCTGATCCGTAATGGTGGAGTTCGTGTTGCTGAAAACAATAAGATGTGC
TACTCGCGATATATTGATTGGAAACACCTCATGGCTGGTCCTCTGAACGACATTCTTGTT
GATGACTCGGTTGAAATTGGTGTCGGGGAAGGGAAGATCTTATCTTGTACTGATGACTGT
GACGTCGAGGATGAATCTAAATGTCGACGAGTGGTACATTCACGTGGAGAGCAACTATCA
TGTTGGAATAAGCATACCTGTCAAGAAGATTGCCCATACGATCGTATTAATGGCAGTGTT
GGTCCTGGATGCGCCGATTCAAATGGTGCTAAATGTCATGCACAATGCGTAGCCGGATGT
ACAGTACCGGATGATGACACCGCATGTTACGGATGCTTACATTACAACCACAACGGCGCA
TGTGTTGAGAAGTGTCCAAGGAATCTGTTTGTATACCTAAATCGCCGATGCATCACGGAA
GCGGAATGCGATTCGATGCCAGCACTTCGAGGGGGTAAAGACGTCCACAAGCCTGCTAAC
GGAGTGTGTGCAACCATCTGTCCTGAGGGAATGGAAGAAGATCCATCAAACAAGAAGCGC
TGTCGAAAATGCGCTGGAGAGTGTGTTCGCAAGTGTCCTGGAAACATCACTGTCGACAGC
ATGTCAAAGGCAATGCAATTGAAACACTGCAGCGTAATCGAGGGATATCTTGAAGTGGAG
ATGCGCGTTGGTATGAGTGCGGTGGCCGCCTCTCAACTGACTGGTATCTTTGGAAAGATC
ACGACCATAGATGGATATTTTGTTGTCCGACTCTCGCCCTCATTTGTAAATCTGCATATG
TTTCGCAGTCTGACCCGGATAACAGGGCGTTCACTCTATCGTGATAAGTATGCGATGAGC
ATCTTTGAGAACTCTAACTTGCAAAAGTTGTTCCCCCCTGAAAATCGTCTGGTCATTGAT
ACTGGTTCAGTACAGTTTCAAAACAATCGTATGCTGTGTTATTTCCGTATCAAGGAGTTA
ATGGTGAAGTTAGGGCGAGAACAAGAGATGTCTGAAGAGGATCAGAGCCTTAGTTACTAC
AGCAACGGCGACAAAGCAATCTGTAAGTTAATTCTTGAAATGAAAGTTTTCATGGCCTTA
GCTGGTAAGCAGATTGTTTTTTACGATAAGAAGCCTTTACGTAAGCTTGTTTTCGAAGAA
GGGTGTTCACTGCTCAAAGCTTGTAACGCACAGAGAAGCCTATCACAGGAAAGGGATCCT
AGCTTGTAACATCCTTCAAATAGGGCTAACTCACTAGACGAATGAGTCAAACTTCAAATT
GCTACAGATGATTATCCTGTTCTATCCTCATACCCTTTTTCCTTGGTGGTCTCAGAGAGA
TGCAGGTAATCCTATCTTTAAGGTGAGGAATCTTCCTTCAATTTGACCGTTGTGGAGAGT
GCTGTATCGCAAACGGCATTTACGTTGCGATGGCCTGCCCTCAATACTTCTGATATCGAT
CACAGAAAGTTCCTCGGATATGACGTGAGTGTATAGTACTCAATCAGAATTTCTCATTCA
CTTAACAGAATTAGTAATCAGTTTACGTTGTGACATTGCCGAGAATTATNGTAAGCTTGT
TTTCGAAGAAAGGTGTTCACTGCTCAAGGCTTGTAACGCACAGAGAAGCCTATCCCAGGA
AAGGGATCTTAGCTTGTAACATCCTCAAATAGGGCTAACTCACTAGACGAATGAGTCAAC
CCTCAAATTGCTACAGATGGTTATCCTGTTCTATCCTCATACCTTTTTCCATGTTGGTTT
CAGAGAAATGCAGGTAATCCTATCTTTGGTGAGGAATCTTCCTTCAATTTGACCGTTGTG
GAGAGTGCTGTATCGCAAACGGCATTTACGTTGCGATGGCCTGCCCTCAATACTTCTGAT
ATCGATCACAGAAAGTTCCTCGGATATGACATCCTCTACAAAGAAGTCGCGTGGGCGGAT
CCGAACTTATCGATCGATGATGACAGATCTTCGTGTCAAGATACGGATTCATGGTACTAC
CACTTTGAGGGGGTCAATGACAACATCGAACGTATCAATGGCACTGGTCCAGAATATGTC
ACAGCAATGATTGCGAATAGTCACATAAAGCCACATACGCTATACGCTGCTTATGTTACG
ACAAAGATGGTTCGTCACCAAGGGGCTCGAAACGCCGTGTCCAATATCGCGTTTGTTCGA
ACTCGTTTCGCTGTTCCTGATCCACCACGGATCACCAAAGCCGAGGCACTTGGGACCGAT
GAAATTCTAGTGGAATGGGATCCGCCGACACAGCCGAATGGCGATATTTCGCATTATGTG
GTCAGCTGGCGTGCAATGAACGATGCATATATGAATCAACATATGGGGGCTGCAGTTTGT
CATGACGATTTGACTCGAAGTCTGGATCTATCATTGGGTCTACCTGATGGTCTCCGTGAA
CCAACCACACCAGCGCCTCGAGCTGTGTCAGTGCTTCTTCCTGACAAGGGCGAACCTCAA
AATGATACTTGTCCGCGGAATGAAGGTTGCTGCAAGTGCGCTCCAAAGGCTGTTTCCACT
GAGTTGGACGAAGGCGTTGAATCACAAACCGCGTTCGAGAATGCTGTCCACAATGTCGTT
TTCGTACAGAACAAAGAAGTGGCTCGAAAACGTCGCGCTATCACCACTCCTGCGGGATCG
AAGGATGGATACGGCGCCAAGTTGAGCACAAAATCTGCAACTACCTCTAGGAATAGCATA
AATGCATTGGCTGAAGCGGCGAGAAACGATGTGATAACTGTGAACGTAACAGCCACCTCA
TTTGCGATCAAGGGCCTCAAACATTACACCCGCTATTTCATTCAAGTCACTGTGTGTCAG
GATCCAACTGCTCCCGAAACTCATTGCTCGGCGAAAAGAGCGTGGCAGTACGTGAGGACC
AAGCCAATAATGGATGCTGATAGAGTGGACAACTCAACTATCAATGTAGTAGTGCTGAAT
GGTACGTCTGACATACGCATTACATGGAAGAAACCTGTTGACCCTAACGGGATGATCGTG
GCCTACAAAGTGAAAGTAATGAATACGGCAAAGCAGTCGACTCCTGTTGATCAGTGCATT
CCTGTATCAGCTGATTGGTCTCCCAATGTGAATGGCGCAGTCTTCAAAGGATTGAACGAT
GGCGCTTATCGTGTTGAATTACGTACGGTGTCGTTAGTTGGTGTCTCCCAACCAACGTAT
GCTGAAGAACTGTTTGAGATTTACACCCCAGGATTTTGGACACTAAAGAACATTCTGCTG
ACGTTGTTCTTCTTGCTGTTATTTGCTGTAATAGTTGGAATAGTTGGCTACTTCTTTGTG
AAGAAATATTACTCGCAGAAAGTGAAGGAGTACGCTACACAGTTGATCTCAGCAAATCCG
GAGTACTTGTCTCAGGCAGACGTTTACAAGCCTGATGAGTGGGAACTGCAGCGATCTGAT
CTCACGTTGGATTGTGAAATAGGGCGTGGAACATTCGGAAAGGTGTATCGTGGTTATGGT
AATAATGTCCTATCCCGATGCGGTGATACATTTGGCTTGTGCGCGATCAAGACAGTAACG
GAGACGGCTAATTCGGCAGAGCGACTACACTTCTTGCTTGAAGCTAACGTGATGAAGTCG
TTCTCAGCTGAAGCATTCATTGTCAAGCTGTATGGTGTTGTGTCGGATGGTCAGCCAGTA
TTAGTCGTAATGGAAATGATGGAAAAGGGTAATCTTCGCGACTATTTACGATCTCGGCGC
CCCGGTGCTGAAGAGAATGTGGATAATCTGCCTGTACCGACAATAGCCGAGTACTACGAA
TGGGCCGCCCAAATCGCTGATGGAATGGCATATTTGGAATCAATTCGGTTTTGTCATCGC
GATCTTGCAGCCAGAAATTGCATGGTGCATGCGAACAACACTGTAAAAATTGGTGACTTT
GGCATGGCTCGTGATATTTACTATCACGAATATTACAAACCAAACGGTAAACGTTTAATG
CCAGTCCGTTGGATGGCACCCGAGTCATTGCGAGACGGCACGTTCGACATGAAGAGCGAT
GTTTGGTCTTACGGTATTGTACTGTATGAAATGTTGACGCTAGGCCAACAACCATACCAG
GGTTTGGCCAATGAGGAAGTGCTTTCATTCATCGGTATCTCACGGAAAACACTTGACCGC
CCTATGGATTGTCCGGATTTCTGGTACGATTTGATGGTGGAATGCTGGAGATATGTACCT
CGAGAGCGACCAACTTTCCGTCAAATCGTGGAACATCTCATTCCATTGGCTAGTGATCAG
TTCCGAGAGGCTTCGTGGATCTACAACCATCCTGCCACGGACTATGCTTCAGACTCAGAA
CCAATTTATGTTCCTGATGGTCAAGGAATGCAACTTTTAGCTACTGATGAAACAGCTGAC
GAGGTGGAATACCGCCTGGCAAATCGCGCAGGCGGCGCGAAACCTCGTCGTGGTGAAGGT
GATTCGTTAGATACCGATTCTGAAGCCGAAGATGAGGTT
>HCOI00676200.t1 scaffold_2038 + [1:39936]  ( 20067 - 33468 ) HCOI00676200.t1 + 1:941  ( 1 - 941 ) N   1896.12
ATGGTCAGGCACAAGAAGAGCGATGAGGAGTTTACATCTGATAAGAAGACAAACCCCATC
GGTGACATCCACAGAAAGTTAGTGCACGTTCGCTCCCGAAAGGATCGCGTCAACGAGGCC
CTCGAAGCCCTACAGTCGTACACTGAGAAAGGCGGAATACTATGCCACAAAAACAAACCC
AAAGTACTCGCCCTCTACCAAACACTGCTGAAAGCCTGTGAGAGCGAAGGAGAATACATC
AGAAGACTTCTCAGTGAGATTGAAAGGATACGCAAATCTGAGTTCAGAAGTAAAATGAAG
ACGCAGTTGAAAAGGCATGCTTTGATGCAATTGATCAATTTACAGGGGACATCTTTACCA
CTCTTTGTTGGAGGTGTGGACGGTTTCCCACCACCTTTTGTTGGAGCCATTGCTATTCCT
GAGACTATGCCTCTCAAGTCAGGTGATTCCGTCGCTGCCTACGTTGACGAAAATTGGATA
CTAGCAGAGGTCGTTGCGGTCAGCCCTACCGGTCGATATGATGTGAAAGATGTCGACGAC
GAGCAAAAGGTTCGGCTCACAATTGCTCGGCGTCGTCTCATCCCTCTACCGAAATGGAGA
GCTGATCCTGAGAGAGATGCTCATGCATTATTTCCTCTTGAGGCGATCGTTCTAGCGCTA
TATCCACAAACTACATGTTTTTACAAAGGTAAGAGTATTCGCTTATAAAGATGTCCCAGA
GTATACACAGTAATGTATACAGTAGAGCACGGTGCCCAGAAAGGACAAGTACGGGTTCGA
GTCCCGTTTGAGCCTTAAGTTTTGTCCATAAATCGCCAACCCTGTCAGACTTTCGGAATT
TGTACTGCGGCGAAATAACAGCAGTTAACAGAACATCAACTTGAAACAGTATACCCTTAN
ACGCGCGGCAAATTGCGCGGTGAAGTTCGTGGCGAATTTGGACGACTCCGGCGCCTATCA
TGGGGGACCAAACCTGAAGTAAGGTGGATTAGTAAGGTCAGCTGATCCTACTATTCTACT
ATACCTCGAAAATGGGTCCAAATAATATGCGCTAAAGTCGTCAGAATAGGTATGGGTTTC
GCCGCGCAATTTGCCGCGCGCACCCTCGGACGCACGACTTGACCGTCCCCCCAACCGCTG
GTATTAAATGTCGTAGATTAACTTGTATTAGGTGCGAGTATGAATCGGCATGAACTTTTC
GGTTTTCTGGAACTGGTTGTTTCCCAGAAACACTACTTGTCTCAAGGGTGGTTTCCACAG
GATTTGTTCGAACTTTATAACTTACCAACTTTTATTTACAAGTAATTAGGGCCGATAATG
GATTTTGTGTAGGGAATGGTTTTGGCTGTGAAATGAAATCAATGAATACAGTCGAAGGAT
CGTCAACGTTATCAAAAATGTCAGGCAAAATTGGCTGAATAGGCCGGTGAAAATTGTTTT
GGCATGGTGCCAAAATATTGGCGAACTCTCCCACTGCCCGATGTTGATTCAATGCCCTTT
GCGCTGTTCTCTCACACATTGATATTCACATCCATCGAATCTTTTTCAAAATTTTCCGTT
ACTTTTAATTACTTTACTCTTTTTTTCTGAAATTGTCAAATCGATTGCTACCGTAACCGT
TGAATAATCTGTGAAAATGCTATTGATTCTGCAATAATTTTATAGAAGGACAATAGATGG
ATGATATTATATTTGGCTGTACGGCCATGCGAATCCGATCAAGTCATTACTACAGAAATG
CGAAGCTCATCCGCTGCTCCCTCACAACCTCCACAAACGCCGTCACCAGCGAGTTTTGAG
ACAGTAGCAGATCAGCCAGCTAGCTCACCATATTCCGATTCCACCTCATCAACTGCCACA
GCATCAGAGCAACCACGTCGTCGTAACAAAAGCATCTCAGAAACGAAACGCTCCAATTCT
ACACACCCACTTTCCCGACCTTCTGCCAGTGATGCCTGTGCTACCATCGTTGCCTACCTG
ATGCAATTCAATAAGAGCTCAGATGAGGAGTTCTCGCGTAAGGCCATCGAGTCATTAACG
AAAAAGCTAAAAGATAAACGGGAAGAATTGGATGCACTGATTGCGTGTTGTGGAAGTGAG
GGAAAAGAAGCCGACAAATGTGTAACTATAGCTCGAACCCTCGATGGTCGATTACAAGTA
GCCGGTCGAAAAGGTTTCCCTCATGTTGTTTATGCCCGAGTGTTTCGATGGCCAGATTTG
CACAAGAACGAACTTCGACATCTCAGCATTTGTGAATGTGCTTTCGACCTGAAGTGTGAT
TCAGTGTGTGTCAATCCATATCATTGCGAACGTATTATGAATCCAACGCTGAACAATTTG
TGCAATCTGGACTTGACGTCGCTTAAATTGGAACAGCGCTCCCCATCTGATGCAAGCGAT
GCTGATCCTGACAGGATTGCTGCTCTTTACAGAGACTTCCAAAATGAAGGAACCTGGAAC
ACAGCTTCGTTTGGTCAGCAGCAGTCCCAAAAAATTTCCCCTCATGGCCAAACGGCTTTC
ACTACTGGTTATCCTCTTCCTCAAGCACCTACATGGACACAAACAAAAACGATAAATTCA
ACAGCCGACATGTCCAGTGGCCAACTGTTTCCCATGCCTGATAAACCAACTGTGCCTGCT
GCTATGCTACCTCCTAATGGTATTTTACAACAGCCTCAACAACCAACACAGCCAGATTTT
TCGCAACTTCGATTTGACCCTAGTCATTACCAATCAAGTCGATCAGTTCAAGAACAACAA
CAACAAGCATTCATGGCCAGTGCTCAACAGCAGCTCTACCAGCAACATGCTCAACAACTT
CAAAATCGTCAGCTTCACGTTGGTCTGCAGACGTCTCCACATATCACTAGTCCACAAACT
GTCCATCTGGAACAGCATCGACATTCTGCATTCACAGAACCGTCGGCCCTTGCACAACAA
CAAGCTCATCATCTGATACCACTGCAACGGCGATTGGACGATGCTACAGTACAGGAACAG
CCGAATATTGGTGTCCTCCCAACCCAAGTTGCCAACGCACCGACTATCATATCTGATGAA
AAGGATAAAAAGCTTATATCACGTCCCGTACCCGGACAACCATATGGCAATCTATTAAAT
GCGGAGTTCGTACTCGGAAATAAATTGAAAGTGAACAGTTTTGAACCACCGTCATGTCCT
GTTGACTCAAATTGGGGATGCTTTGTTTACTACGAGAAGGAGGTACAAATAGGAAGATTA
CAAGTGAAACACTCTGATATGTATATCGATGGTGGATTTGGTCAGGCATCGAATAGGTAT
TGCCTTGGACGCGAGAACAATCCCCTTCGAGAACACTACTGTCATCTTGTGAGGCAAACA
ATTGGAGACGGCATCCGTTTATCGTTCAAAGAAAATGGTGATGTTTGGGTTCAAGTCTAC
ACCAGACGTGCTATATTTGTTCATTCGCATTATCTTGATCGAGAATCGGGACGAAGTACC
GGTGATGTTGTACACAAAGTCTACCCCGGTGCAAAGATTAAGATATTTGACTTAAACAAC
GCAAAAGCCATTCTCCGTCAGCATATGGTGGCATGCCAAATGGCCAAGGAGTATCTGGCT
GGGCAGAAAACCCCGATGGATGATTTGTTTCGTATGTATAAAAAGGACAAACTAGACGAG
GAGGCAAAAAAGGGAGCAGACGACATGAAGCGATTTTGCGTAGCGCGGATATCATTTGTG
AAGGGATGGGGTCCAGACTATAGCCGCAAAAGCATCAGTGAATGCCCATGCTGGATTGAA
GTGAAAATGAATAGAGCGTTCCAATACTTGGACGAACTGATGCATGAAATA
>HCOI00676200.t1 scaffold_463 + [1:60416]  ( 71131 - 75871 ) HCOI00676200.t1 + 1:941  ( 1 - 941 ) N    489.03
ATGGTCAGGCACAAGAAGAGCGATGAGGAGTTTACTTCTGATAAGAAGACAAACCCCATC
GGTGACATCCACAGAAAGTTAGTGCACGTACGCTCTCGGAAAGATCGCGTCAACGAGGCC
CTCGAAGCCCTACAGTCATACACTGAGAAAGGCGGAATACTTTGTCACAAGAACAAACCC
AAAGTACTCGCCCTCTACCAAACACTGCTGAAAGCCTGTGAGAGCGAAGGAGAATACATC
AGAAGGCTTCTCAGTGAGATTGATAGGATACGCAAATCTGAGTTCAGAAGTAAAATGAAG
ACGCAGTTGAAAAGGCATGCTTTGATGCAATTGATCAATTTACAGGGGACATCGTTACCA
CTCTTTGTTGGTGGTGTGGACGGTTTCCCACCACCTTTTGTTGGAGCCATTGCTATTCCT
GAGACTATGCCTCTCAAGTCAGGTGATTCCGTCGCTGCCTACGTTGACGAAAATTGGATA
CTAGCAGAGGTCGTTGCAGTCAGCCCTACCGGTCGATATGATGTGAAAGATGTCGACGAC
GAGCAAAAGGTTCGGCTCACAATTGCTCGGCGTCGTCTCATCCCTCTACCGAAATGGAGA
GCTGATCCTGAGAGAGATGCTCATGCATTATTTCCTCTTGAGGCGATCGTTCTAGCGCTA
TATCCACAAACTACATGTTTTTACAAAGGAGTTGTGCAGAAAGTTCCCCAACTTGCCACT
GATGATTATTTGGTTGCTTTTGAAGACCCTACCTATAGCAATGGATACTCTCCTCCACTG
CCAATCCCGCAGCGATACGTCGTGTCATACAAGGAGGTGAAGGGTAAAAATACTAAGGCT
TCCATTCCTCCCACAAAACTTCGGAAAACAGGAAAGCAATCCAGTTGTTCGTCTGATCTT
GTTTTTCCTTACCCTATGCAAATCTTATTAGTGTCATGCACCCTGAGCAACGTTACCACA
AACGTGGATGGGTTATTGGAAGAGTTTGAGCTCATCTGGGTATGCAAAAACATCATTCTT
CGTGAAACAGAATGTTCCTCGTCCTACTTACATGGGGGTTTTCTTAAGACTGTAGGTCTA
GTTGGGCTTTCCAATTTTGCATCGATTTCCAGACCTCGCTTACACTGTTCAGTGTTAACC
AGGTGGCACGACTCTGCCCCGGGGAGTCGGTATTTGTGTCCAATTGTAATTACTTCGCAC
CTTCCTCACACATCCTTCGCACCTTCCTCGCCCAGCCCCTCGCTCACCTGTGGGGTGACC
TCCCTTAATTGGTTGGCTAGTGACCTCTCGGGCAGTCTCAGTAGTTCACATTGCTTGCGG
GTGCTGAGGGTAAATGAAAGGAATTCGAAGCTACAGCACTCGAGGAAACAGGAAGGGGAG
GTGCAAGGGGTAGAAGGGGTGCAGATACATGAAATAGAGGAGTTTCTCACTCACACAATC
GATATTGTTAGACGTGAGGCTAGTTGTCTGGCAGAGAGATCACCAGTCATCCAATTAAGG
GAGGTCACCCCCCAGGCGGTGTTGTTGTCATACTATGAAATAGCTCTGCACCGCTCAGCT
AGGAAAACAACGTTTTCCATCACAAACATCTTCGAGGGGCGCTCTGATAACGAGGAAAAG
TTTTTCATCGCGAACGATAGTTCTCTGTACCTAAAAGTTCTGTCACTGAGACAATGCCCA
TTGCAACTGCAACATAAGTTTTCTACGAAATTCCCTGAAGAATTACTCATACCTGTGCAT
TGCGCCGAGGGCAAGAATGGTTTCGTGTTTTTGTTCCAGAGATCAGGTGAACGGGCTTTT
GAAAGGCTACTATTATTTCCGTACCGTTTCGTGTTTGAATTCATCGCCTGGAGGATAAAG
GGGTGTGCATGTCATTGTTATGTATTGCACTTGGTGTTCCATCACGTACACAGTGTGGGG
ACCATCAATGAACACCTTCAAAGGATTACTTACGAATTGCTATTAATCTATAGGTGCTAT
CTTAACATATCGAATTACCTGCGTTTCCTACATAACTTGCTTATGAGTCAAGCCTAT
>HCOI00015800.t1 scaffold_960 - [1:17346]  ( 93413 - 87489 ) HCOI00015800.t1 + 1:419  ( 1 - 419 ) N   1934.19
ATGACCTTCATATTGATCTCAGTAGCAGTAGCTACTCTAATTGTCATTATTTACGCTATT
TATTATGCTCTACGGCCATGCAATCGTGTTCGAAAACTTGGCGATTTGGGACTTCTGCTC
GGTGATCCTGAGCTCAAAGGTGTTTATCGAGAACGACAGATTACTCGACTGGCTAAACTT
CGACGTATTGGCGAATTACCGCCGGTATATCCAAATGGGTGGTACTGTATTGCCGAGTCA
GATGAGCTGAAACCAAAAGCTGTCAGAGAAGTCACGATATTTGGTCAATTTCTGACGCTC
ATAAGATCTGAGAGTGGGCAAGTATATTTAATCGATTCGTATTGTCCACATTTAGGCGCC
AATTTCAACGTAGGCGGAAAGGTAGGTCGACAGATCTTGTAGGACGAGATTTACTTGGAA
TTTTTAGGAAATTGGCAAGTGTAGAACAGTGAATTTGTGTCGTTTAAGGTGGTTGACGAC
AACTGTATACAGTGCCCGTTTCATGGATGGGTGTTCTCTGGCGAAACAGGGAAATGCACC
CGAATACCATATGATAATGGGACAATTCCTGAACAAGCAAAGGTATCCGTGTGGCCTGTC
TTGGAGAGGAATCAACACATTTATGTATGGTATCATTGTGATGGGAATGATCCTGAATGG
GAAATACCGGAAATCGATGAGATAATCAGTGGGGAATGGACGTATGGTGGCCGCACAGAG
CATGAAATTATGTGCCATTGTCAAGAGATTCCCGAAAATGGTGCCGATATCGCACATTTG
AACTACTTGCATTTGACTGGGCCTAATAAAGGGAACAATCTATTCAATATCGATCTCGAC
AACACAAAGCCACTAATCCGGCACGTATGGGACGGTAGATGGGCTCCACAAACAGGCGAT
GATACGCATCTCTCAGTAATGCATCTCGATCAGTACATGACCTTCGCTGGTCACAGGATC
CCATTGACAAGCAGTAAACTCAGAGCCGAACAGCATGGTCCAGGAATCGTTCACATGTTG
TTCGACTTTGGAATTCTTGGCCGTGGAGTTGTACTACAACATGTGACACCACAAGAACCA
TTACAGCAGCTTGTCCGATTCAAGATGTACTCCACGGTTCCACGATGGTTCGCCAAGTTC
TTTCTCGTCAGTGAAGCGACACAGTTTGAACGCGATATTTGGATATGGTCCAACAAGAAG
TACATCAAAAGTCCGATTGTTGTCCGAAATGATGGACCAATTCAAAAACACAGAAGGTGG
TACTCACAATTCTACAAAGAGAACAGTCCACGACTGCTGCCCAACGGTGAAATCTCGAAT
CGAGCAAGATCAATTTATGATTGG
>s3637 scaffold_601 + [1:50936]  ( 91471 - 117778 ) s3637 + 1:628  ( 1 - 628 ) N   2822.55
ATGGCTGATGCGTCAAACAGTTCCGCGGATTGCGGGCTTGAACCGCACGATTATCTTGAG
GTAAAATTCTTTCTTATCAGCGTCGCAGGCAGTCTCATAGGATTGTTTGGGTTGTTCGGA
AATGCATCAACGGCACTCATTCTTACGAGGCCAGCAATGCGAAATCCAAATAATCTGTTT
CTCACAGCACTGGCCGTATTCGATTCGTGTCTTCTGATTACTGCTTTCTTTATTTATGCC
ATGGAATATATTATTGAATACACGCGAGCATTTGATCTCTACGTCGCCTGGCTAACGTAC
CTACGGTTTGCATTTGCCTTGTCACATATCTCTCAAACGGGCAGCGTCTATATTACCGTC
TCTGTCACTATAGAACGATATTTAGCAGTCACTGTTAATCCCGCCTGTCCCGAAGGAAAA
GACTGGCAAAGTTACATACTGCTGCCATCAGTGATGGCTGCGAATCCAATTTATCAACAG
GTGTATGCGTTATGGCTTACCAATATCGTGATGGTCTTCCTACCATTTCTCACTCTGCTC
ATTTTAAATGCCTATATCGCTTACACGATCCGAAGAAGTTTGAAGAAATTCGATAATCAT
CAGCAGAAATCCATTGCAGCCGCACTCTCCAATTCGGCAAACTTTGCACGTGAAATGGCC
AGAAACCTAGCTTCCTTCGCTTCCTTGTCCTCTAGAAGTGAACAGGTAGCCTTGGCTGCT
ATGAGAAATCGAAAATCAATCAGTAAAGTAATTCAATCGCTGATGTTCAGGCTACCGGAT
CGAAGTGAGCTGAAAGAGAAAAGTAGAGAAGCGACACTTGTATTGGTGATTATCGTCTGT
ATTTTCCTTATATGTAATTTTTGGGGTTTCGTTCTGACTCTCCTTGAACGGATTGTCGAT
CATGAAACTTTGATGGTAAAATATCATGCTTTTTATACTTTCTCTCGAGAAGCAATCAAC
TTCCTGGCAATAATTAATTCGTCGATTAATTTTGTTATTTACATAGTATTCGGTAGAGAA
TTCAGGAAGGAGTTGGTTATTGTTTACGGTTGCGGAATGCGTAGTATTACTATGCGATTA
CCGGTACAGGATAAGTTTAATATATGGCGAACTTGGGGCAAGCGGGCCAGAGAGGTGCGG
CAGTCGATCCGTGGTAAAAATAATCTAAGCGCTCGAATGTCATCGACTACATCGAACCTG
GAATTCTGCACACTCGATCATCTAGAGCAGTCTCGAATCGTACAGGAATCCAAAGACGTA
AATGGGCAGCGTTCAAGGAAAAACAGTTCACCGATTCGCATAGTCCAGAAAGGTTCAGGG
AAAGCAGTGATGATGGATCAAGTAAACGGCACTACTGGACGTTGGACAACACTTACCTTG
TACTCAGCAACCGATAGTGAAATACATGGGCAACTGCTGTTCTTGATGGAACAAGAAGGA
ACTCTTTTACAATACAGACCACCATTCATGTGCTGCCAAGAAAGACGAGCGGATTCATAT
AGGCTATGTACCGTGGAACAGAGCAAAACCAGCCGTTTCCAAGACAAGAGATGGAGCTCG
CGATATTCGGTGGTCGTTGTTTCACGACAACAGCATAGGCACAAACAAACAGCATGCTCA
GAGAACATATCCAATAGCGTAGACCCGATGGATTATACAAAGAGAACACCAAATGCCTTT
CGGACAATTAAGCTAATGCGAATATCAGAAATCAGTCCCGAGTTCATATGGAAGCCGAGG
CCACGAACTTCCTCGGAGGTGCGTAGAACTACAACTTGTTATGTATATGGTACTATGATG
GTTCTCCCATATGAAAAAGAGACGTTTTTGACAAGTTCGCGGAGAGCCAAAAAAGTTCTG
TGCTTCATAAAAAAGGCCTGGCTTTTCATGTCATCGAATTAT
>HCOI00110200.t1 scaffold_93 - [1:40960]  ( 40997 - 27486 ) HCOI00110200.t1 + 1:461  ( 1 - 461 ) N   2322.65
ATGAAATCCAGTGGTGACCCTTTGAATTTAACCGATGTCACGGGTCTCTTCGTCGATACG
TCGGGTGCCGTCGATGTTTCATCCAAAGGAAATCCACCCGAACCGATTTTTTCTGATTAT
CTCGAAATGACGTCGCTAGTTTTGATGTTTATTATTGGTGCTCCACTTAATCTGGCTGCT
TACACACAGCTGGCCGAACGACCAATGGCAAGTCGATTGGATCTACTGAAACGGCATCTC
AATTATACAGATTTGTTGGTGATTTTCATATACGTGCCTTCAAGGGCATGTTGGCTGCTC
ACTTACGATTGGCGAGGAGGAGATCTATTGTGTCGAGTGGTAAAAATGATGCATACGGTA
GCTTTTCAGTCCTCGTCAAACGTCATTGTTTGCATCGCCTTAGATCGACTTTTCTCAGTT
TTCTCGGCAACACGACATTCTCCTGATAAAGCAAATCGTCGCATTAGAGCGATGCTAGCC
GCAGCGTGGGCGACAGCCATCATTATTGGACTGCCCCAACTGGCCGTATGGCGAAGTTAC
GTGCCGTTCCAACATATTAATTGGAGTCAATGCTTACAGATCTGGGAAATCGCCCGTCTG
GAAAATCCTTCCATCAAAGGCAAACTCTTCGATGCCGAATCCTGGTATTCAATTGCTCAC
ATAGGACTGATTTTTTGGATTCCAGCATTGATAGTCGTGATCTGCTACGTGATTGTTCTG
TCGTGGGTGTTCGTGAATTCCCGCCCGTCGATCTCAAGAGGGGGAAATCGCAACGGATCG
CTCCAAACCGGATGTGAAACAGTCGACACAGTACTCACCAGAACTTCAGGGTCCGGCTAC
CGGTGCTGCTGCGGCGTCTACTCGCCACGCACCGCAGCCGCTATTGGCGACCAGTGCTCT
CAGTACGTAGCAACAGTACAGCCATCGAAGAATTCAGTAAACGATGAGTTTCCAGAATGG
AATCCATTGAAAACGTTTTCTCTTCCGAAGATGAAGGACGTGAAAGACGAGAAATGCCTC
GTTCCGCCTCGAATTGTCGTTTCGGACGAGTCATCACTTCCGCTGACAACTCGTCCATCG
ATTGCGTCCAGCGAAGCCAGCGCTGTCATCAGGACCAGTGTCCACAATAGTCAGTCGTAC
CATGCCAGTGTGAATAGATCGAGAGCAGTACGTGTCTCATTTCTGCTCGTTGCCGCCTAC
ATCATTTGTTGGTTACCATATAATCTGCTAAGTCTTGTACATCTGATTGACAAGGAACTC
TTCAGCAGTAGTTTCCAGAAGTTCTACTTCCTGCACGAATTCATGGTATTCAACTCGGTC
GTCAACCCATACCTGTATGGGTTATTCAGCCGTTCCGATAAGATACGACGACGAAATCAC
GAG
>HCOI00110200.t1 scaffold_1586 - [1:21504]  ( 38665 - 25619 ) HCOI00110200.t1 + 1:461  ( 1 - 461 ) N   1320.35
ATGAAATCCAGTGGTGACCCTTTGAATTTAACCGATGTCACGGGTCTATTCGTCGATACG
AGTGGTGCCGTCGATGTTTCCTCGAAAGGAAATCCACCCGAACCGATTTTTTCTGATTAT
CTCGAAATGACGTCACTAGTTTTGATGTTTATTATTGGTGCTCCACTTAATCTGGCTGCT
TATACACAGGTCGTTCACTATGGGTATATCTCCTTAAGTTCAAGCAATCAGGACCAGTCA
TTGATGCTTGACGACCCCATTATGACCAAGATCAACAGGGGGATTTCCAGCTTAAGGGCG
AAGAGAGCTGCTAAAGGCAACATGATCGTGATGATAATTGCATCATGGAAAGCACTTATT
CATTTGAACTCCCAAAACCTCAATCAACTCTTCAATGTTTTCGTGATCAGACAGAGGAGT
GCTCGAGCGTCACTGCGGCCAACTGCTTGGGTCCGAATTCCACTCGTCTTCATGCATATG
TCACGTTCCAGTGGTACATCATACAAAACCTATTTTCGCCGTCAATTTTTGAACACCACT
GGATGGAAGGCTTGTTTGACTTGGGCGAGTATCGAGGCAGGATTCGATCATAGGACCATG
TTTGTTATGGAGTGCCTCTTGCTGACTCCCCCTCCGCTTTCGGATATCTGCTATGTGATT
GTTCTGTCGTGGGTGTTCGTGAATTCTCGCCCGTCGATCTCAAGAGGGGGAAATCGCAAT
GGATCGCTTCAGACTGGATGTGAGACAGTCGACACAGTACTCACCAGAACTTCAGGGTCC
GGCTACCGGTGCTGCTGCGGCGTCTACTCGCCACGCACCGCAGCCGCCATTGGAGACCAG
TGCTCTCAGTACGTAGCAACAGTACAGCCATCGAAGAATTCAGTAAACGATGAGTTTCCA
GAATGGAATCCATTGAAAACGTTTTCTCTTCCGAAGATGAAGGACGTGAAAGACGAGAAA
TGCCTCGTTCCGCCTCGAATTGTCGTTTCGGACGAGTCATCACTTCCGTTGACAACTCGT
CCATCGATTGCGTCCAGCGAAGCCAGCGCTGTCATCAGGACCAGTGTCCACAATAGTCAG
TCGTACCATGCCAGTGTGAATAGATCGCGAGCAGTACGTGTATCATTTCTGCTCGTTGCC
GCCTACATCATTTGTTGGTTACCATATAATCTGCTAAGTCTTGTACATCTGATTGATAAG
GAACTGTTCAGCAGTAGTTTCCAGAAGTTCTATTTCCTACACGAATTCATGGTATTCAAT
TCGGTCGTCAATCCATACCTGTATGGGTTATTCAGCCGTTCCGATAAGATACGACGACGA
AATCACGAG
>s3624 scaffold_1586 - [1:21504]  ( 38665 - 25619 ) s3624 + 1:340  ( 1 - 340 ) N   1544.04
ATGAAATCCAGTGGTGACCCTTTGAATTTAACCGATGTCACGGGTCTATTCGTCGATACG
AGTGGTGCCGTCGATGTTTCCTCGAAAGGAAATCCACCCGAACCGATTTTTTCTGATTAT
CTCGAAATGACGTCACTAGTTTTGATGTTTATTATTGGTGCTCCACTTAATCTGGCTGCT
TATACACAGGTAGGTACAGTTTGCTTCCTTTACGTTTGTTTTAATCCCAATAAACCAGTC
ATGCGGCTTCGTCTGCATGAATTTTTTGTTTATCATTTCTCTTTCATTAAACCAGAGGGC
TTAAGGGCGAAGAGAGCTGCTAAAGGCAACATGATCGTGATGATAATTGCATCATGGAAA
GCACTTATTCATTTGAACTCCCAAAACCTCAATCAACTCTTCAATGTTTTCGTGATCAGA
CAGAGGAGTGCTCGAGCGTCACTGCGGCCAACTAATATTTTGATTTCATTTCAGATCTGC
TATGTGATTGTTCTGTCGTGGGTGTTCGTGAATTCTCGCCCGTCGATCTCAAGAGGGGGA
AATCGCAATGGATCGCTTCAGACTGGATGTGAGACAGTCGACACAGTACTCACCAGAACT
TCAGAATGGAATCCATTGAAAACGTTTTCTCTTCCGAAGATGAAGGACGTGAAAGACGAG
AAATGCCTCGTTCCGCCTCGAATTGTCGTTTCGGACGAGTCATCACTTCCGTTGACAACT
CGTCCATCGATTGCGTCCAGCGAAGCCAGCGCTGTCATCAGGACCAGTGTCCACAATAGT
CAGTCGTACCATGCCAGTGTGAATAGATCGCGAGCAGTACGTGTATCATTTCTGCTCGTT
GCCGCCTACATCATTTGTTGGTTACCATATAATCTGCTAAGTCTTGTACATCTGATTGAT
AAGGAACTGTTCAGCAGTAGTTTCCAGAAGTTCTATTTCCTACACGAATTCATGGTATTC
AATTCGGTCGTCAATCCATACCTGTATGGGTTATTCAGCCGTTCCGATAAGATACGACGA
CGAAATCACGAG
>s3624 scaffold_93 - [1:40960]  ( 40997 - 27486 ) s3624 + 1:340  ( 1 - 340 ) N   1221.01
ATGAAATCCAGTGGTGACCCTTTGAATTTAACCGATGTCACGGGTCTCTTCGTCGATACG
TCGGGTGCCGTCGATGTTTCATCCAAAGGAAATCCACCCGAACCGATTTTTTCTGATTAT
CTCGAAATGACGTCGCTAGTTTTGATGTTTATTATTGGTGCTCCACTTAATCTGGCTGCT
TACACACAGGTAGGTACATTGTGCTTCTTTTACGTTTGTTTTAATCCCAATAAACCAGTC
ATGCGGCTTCGTCAGCATGAATTTTTTGTTTATCATTTCTCTTTCATTAAACCGGAGGGT
CCCAGAGAACATAGCGGCGACGAGATTACCGAAGAAAACAAGGCCAGGATGATAATTGTA
TCATGGAAAGTACATGAGCATGTGAACCCTCAAAACCTCGACCGACTCTTCAGTGTTTTC
TTGAGTAGACAGAGGAGCGTTCGAGCGTCATTGCGGCCAACTGCTTGGTCAGTGATCTGC
TACGTGATTGTTCTGTCGTGGGTGTTCGTGAATTCCCGCCCGTCGATCTCAAGAGGGGGA
AATCGCAACGGATCGCTCCAAACCGGATGTGAAACAGTCGACACAGTACTCACCAGAACT
TCAGAATGGAATCCATTGAAAACGTTTTCTCTTCCGAAGATGAAGGACGTGAAAGACGAG
AAATGCCTCGAACAATTTCCAGTTCCGCCTCGAATTGTCGTTTCGGACGAGTCATCACTT
CCGCTGACAACTCGTCCATCGATTGCGTCCAGCGAAGCCAGCGCTGTCATCAGGACCAGT
GTCCACAATAGTCAGTCGTACCATGCCAGTGTGAATAGATCGAGAGCAGTACGTGTCTCA
TTTCTGCTCGTTGCCGCCTACATCATTTGTTGGTTACCATATAATCTGCTAAGTCTTGTA
CATCTGATTGACAAGGAACTCTTCAGCAGTAGTTTCCAGAAGTTCTACTTCCTGCACGAA
TTCATGGTATTCAACTCGGTCGTCAACCCATACCTGTATGGGTTATTCAGCCGTTCCGAT
AAGATACGACGACGAAATCACGAG
>HCOI02098200.t1 scaffold_844 + [1:40960]  ( 35455 - 51783 ) HCOI02098200.t1 + 1:665  ( 1 - 665 ) N   2916.20
ATGCGAATGACGGTGTGGAAATCGTCGTTCGACATGTTTTCCCTATTCATTCTTCTATTA
TTCTTACCGGATTCCCTCGATACACATCCATTACAAAACGATTTTTTGGATTCTTCAACA
CGAAGGAATGAAAAGCTAACAACCGTTCCGGTAAATGATCCAGTAAGTGCGATATTGGGT
GGTTTCGATGATGCGGCATCATCAAAGAATGCGACGGTATACTACAATCCCGCATATATG
GCTCGCGTTTATGGTCAACTCGGACTGAATTACGATCTTGACGCCGGTAGACCATTTATC
TACTGCGAGAAATTCGACCCGAAATCGTGTGCACCCAATGATCCGCAGTGCCCGGTACTG
GAAAAGTGCTATGCGGAACCAGAGAATCGGGCTCAACGACTCGGCTGTATGACCGTATTC
AAATATGTCACAGAAAAGAATGCGAGTATGGAAGAGCGAAAGATCGAGGTGACTTTGAAA
GGCTGCTGGCAACATGACAAAGAAGTAATCGCAGATTGTAAAGTGCAAGACGAGTGTGTA
GCGGAGAGCGGTAGACGACGACCCAAGCCAAACATGGAGTTTTGCTGCTGCCGAACACAT
TTGTGCAATAAGAAGGTGTCGATCCGAGTAGTGGACGAGGCGCCACCAGATGACAGTGGT
GTTGCTGATGGTAACGCAACTACAACGGGTGGTGCGATGTCACGATGGATGAACAACATG
TGGTTTGTGATGTTGTTCGGTCTCATCGCCATCTGTATTGCCGGTGGTTTGCTGGTGTTC
TCCCTGGTGTATCGTTTATGTTGGCAGAATCGCGACAAGGTTAAGACTCAGACTGTCACA
ACTTCCCAGCAAAGTGAGACTTATGCTCTTCTGAACTGTGCAGCCAATCGTCCTACTTTC
GAGATCACCGATTTGAAGCATGTGGCCAGCGGTCGTTTCGGCGATGTGTTCAGTGCCGTT
TATCGAAGTGGCGATCGTGTTGTAGATGTTGCTGTGAAGGTACTGAAAGATGAAGAAAGT
TGGCATGCAGAGCAGACCATCTACATTGATGTACTACGTCGAGCCGGTCATCCGAACATC
TTACGCTACGTGGACGTGGAACGACGAAAAAATGAATATTGGTTGATTACGGAATTTATG
AAGGAAGGCAATTTACACGATTATCTCAAAAACAATGTCTTAACAATGAAGCAGTGTTTG
CGTATAATGTCAGGAATGCTTGAAGGACTAGCGTTTCTTCATGAAGCTCAGGGCAACAAG
TTCACAGTCGTTCACCGTGACATCAAATCGAAGAACATTCTTCTGACGTCGGTGGAGAGC
GCTAATGGCAAGGAACTCGCATTGACAGCTTGCATTGCGGATTTCGGTCTGGCTGCTGTG
TTCAGTAGTCCTCAGATTGATGATCAAGTAACCGGACAGGTGGGGACGTTCCGATACATG
TCACCTGAGGTACTCGAAGGTGCAACTGAATTCACCGTACCGGCATTCCAACGAATTGAT
GTATACGCCATGGCTTTGGTGTTGTGGGAAGTGCTGTCACGTACGCGGCTCAGCGAGGAT
GATGACGAAGTTCCTCCATACAAGCAACCTTTTGAAGAGTACACCAGTCCCTACCCGAGC
CTTGGCGAAATGAGAGACGTCGTGGTCAGCCGTAAGCTTCGTCCCGAATTCCGCCCTCTG
GCGACGAAGCATCCGGTAAGCTCACGCTGTCGTTGACCTCTTGATATAAGATGCAACAAA
AGCCTTCCGAACAATTCCCTTTTAGTTGCTGGTGCGATTGAGTACACGATCCGAGACATG
TGGCATACGATAGCGGATGGAAGGATTACAGCAAGTTTGGCTCGCGAACGGATTAACGCG
ATGAATGGCTGTGACTCGCAAGGCTCTGAAGGATATCATTCAAGCAGCGATCACAATCGG
AAAGTGTCTGTGGCGTCCACGATCAGTGAGGAAGACGGTTGTGCACCTGCAGATAGCAGT
TTAAGCAGTAGCGACTACAACACCGCAATCGGTGGCCTGAATCAGAATCAAGAGCTGTTG
AATGAAGCAAAGGACAGGGAGCGG
>HCOI02098200.t1 scaffold_62 - [1:21504]  ( 79380 - 77863 ) HCOI02098200.t1 + 1:665  ( 473 - 665 ) N    631.76
CAGGTGGGAACGTTCCGATACATGTCACCCGAGGTACTCGAAGGTGCAACCGAATTCACC
GTACCAGCATTCCAACGAATTGATGTATACGCCATGGCTTTGGTGTTGTGGGAGGTGCTG
TCACGTACGCGGCTCAGCGAGGATGATGATGATGTCCCCCCATACAAGCAACCTTTTGAA
GAGTACACCAGTCCCTACCCGAGCCTTGGCGAAATGAGAGACGTCGTAGTCAGCCGTAAA
CTTCGTCCCGAATTCCGCCCAATGGCGACGAAGCATCCGGTAAGTTCACGCTGTCGTTGA
CCTCTGGAATGCGACAAAATTAGCCTTCCAAACAATTCCCTTTTAGTTGCTGGTGCGATT
GAGTACACGATCCGAGACATGTGGCATACGATAGCGGATGGAAGGATTACAGCAAGTTTG
GCTCGCGAACGGATCAACGCGATGAATGGCTGTGACTCGCAAGGCTCTGAAGGATATCAT
TCGAGCAGCGATCACAATCGGAAAATATCTGTGGCGTCCACAATCAGTGAAGAAGACGGT
TGTGCACCTGCAGAGAGCAGTTTGAGCAGTAGCGACTACAACACCGCCATCGGTGGCCTG
AATCAGAATCAGGAGCTGTTGAATGAAGCAAAGGACAGGGAGCGG
>HCOI00024300.t1 scaffold_967 - [1:40960]  ( 53791 - 39934 ) HCOI00024300.t1 + 1:306  ( 1 - 306 ) N   1527.65
ATGCGTTTGCTGAATTCGATGGGCATGCAGGAGCCACCAAATGTTGACTCAATTGAACTT
CCGAGATCTACGATCGAGGAAATGATTGAAGGTCTGGGAGAGATGAACGAGAAAGTCGAA
CAAGATTCTCAAGAAAAGACTTTTATCATGGCCGTCGATCCCTCAGAAGGCTTCGATCCC
GATATGTTGGTTGCACGGTTTCCGGTCTCACTCACCACCATGGTACGGAAAGTTGCAGAG
GCCTACTTACACGTGTATTTGCACATCGACGAACCGTTGCCTGAACCACAGGTTGTGAAG
GTTATGGTCAGGGAGCGACTGCTTAATGGGGACGTCGGTGATGTCATCGCTACGAACCCC
GTTGAAGTACAACGCAGTGGTAAAGTTGTTTTGCCGCTGAAATCCTCTGACGTAGAAAGA
TGGTGGAGATCGGAGCCGATTCTAGGACTTTACGTGGAGGCAATGCTGAATGGTGAGAAC
ATCGCCGTGCACCCACAACAGGATCGTCACGCACGTCATGCAATGTTCATGTCGGTTACG
CTGGCATCGGAAGCGAAGTCCCGAGGGAAGAGAAGTCCATCTGTCTGCATGCCAGAAGAC
AAGGAACCCGGTTGCTGCCTCTACGATCTTATCGTTGATTTTCAACAGATTGGCTGGAAA
TTTATCATCGCACCTCACAAGTACAATGCCTATATGTGTAGGGGTGATTGTACGGTAAAT
CATACGCATGTGAGTCGGTCAGGACATACAAAGGTAGCCAAAACGGGCGTTATCACAAGG
CAAGATGCCACTGGTAACCAAGGAATGTGCTGTCACCCCGCTGAATACGATGCGGTACGT
ATGATTTACATGAACGGTGACAACCAGGTTACGATGGCTCGTGTTCCTGGTATGATAGCC
CGTAAATGTACGTGCTCC
>HCOI00024300.t1 scaffold_5154 - [1:13200]  ( 13075 - 670 ) HCOI00024300.t1 + 1:306  ( 1 - 306 ) N    769.84
ATGAAACTCCCAACGGACGTAGTGAAGCCGACTGTATGTGATGCAATTACCTCTTTGCAC
TATGTGAATGGTCAATCTCCACTTTGCATGTTACGGTTGCAAAGTGCACAATACGTTATA
CTTGACGCCATTCTACGACTAGTGGCTTCGATTATCCACAACTTCACCAAATACTTTAAA
TGTGGCTCAGATTATGACGGGCCGCCAAATCCTTTGCTGTTTAAGATTTCCAAATGCCGA
CGTAGCGAGCGGTTCAGTCATGTACCGAAACTAAGGTATTATTCTTCCCCAATTTCTCCT
TATGTATTCAGATGGTGGAGATCGGAGCCGATCCTCGGGCTTTACGTGGAGGCAATGCTG
AATGGTGAGAATATCGCCGTCCATCCACAACAGGATCGTCTCGCTCGTCATGCAATGTTC
ATGTCGGTTACGCTGGCATCGGAAGCGAAGTCTCGAGGGAAGCGAAGTCCATCTGTCTGC
ATGCCAGAGGACAAGGAACCCGGTTGCTGCCTCTACGATCTTATCGTTGATTTTCAACAG
ATTGGCTGGAAATTTATCATCGCACCTCACAAGTACAATGCCTATATGTGTAGAGGTGAT
TGTACGGTAAATCATACACATGTGAGTCGATCAGGGCACACAAAGGTGGCCAAGACGGGC
GTTATCACAAGGCAAGATGCCACTGGCAACCAAGGAATGTGCTGTCACCCTGCTGAATAC
GATGCGGTACGTATGATTTACATGAACGGTGACAATCAGGTTACGATGGCTCGTGTTCCT
GGTATGATAGCCCGTAAATGTACGTGCTCC
>HCOI00024300.t1 scaffold_11769 - [1:1561]  ( 1165 - 2 ) HCOI00024300.t1 + 1:306  ( 1 - 156 ) N    653.54
ATGCGTTTGTTGAATTCCATGGGTATGCAGGAGCCACCAAACGTTGACTCGATCGAACTT
CCGAGATCTACAATCGAGGAAATGATTGAAGGTCTGGGAGAGATGAACGAGAAAGTCGAA
CAAGATACTCAAGAGAAGACCTTTATCATGGCCGTCGATCCCTCAGAAGGCTTCGATCCC
GACATGTTGGTTGCACGGTTTCCGGTCTCACTCACCACCATGGTACGGAAAGTTGCAGAG
GCCTACTTACATGTGTATTTACACATCGACGAACCGTTGCCTGAACCACAGGTTGTGAAG
GTTGTGGTCAGGGAGCGACTGCTTAATGGGGACGTTGGTGATGTCATCGCTACGAACCCC
GTTGAAGTACAACGCAGTGGTAAAGTTGTTTTGCCGCTGAAATCCTCTGACGTAGAAAGC
AAAACCAAATGTCTGGTGCCGCGTTATTCTATGGTGCACTTT
>s3546 scaffold_5154 - [1:13200]  ( 9758 - 670 ) s3546 + 1:167  ( 1 - 167 ) N    602.44
TATTACCTGTCCACATCTCTCACATATCTAACTGCCACCTTAACTGGCAGTTTTGAATGG
CTTGTTACAACATGGTGGAGATCGGAGCCGATCCTCGGGCTTTACGTGGAGGCAATGCTG
AATGGTGAGAATATCGCCGTCCATCCACAACAGGATCGGTGTGGTGCGTTAGGAACGAAA
TGGTCGCGTCGCGGTGAGAGAGGCGTCGCTCAGGACAAGGAACCCGGTTGCTGCCTCTAC
GATCTTATCGTTGATTTTCAACAGATTGGCTGGAAATTTATCATCGCACCTCACAAGTAC
AATGCCTATATGTGTAGAGGTGATTGTACGGTAAATCATACACATGTGGCCAAGACGGGC
GTTATCACAAGGCAAGATGCCACTGGCAACCAAGGAATGTGCTGTCACCCTGCTGAATAC
GATGCGGTACGTATGATTTACATGAACGGTGACAATCAGGTTACGATGGCTCGTGTTCCT
GGTATGATAGCCCGTAAATGTACGTGCTCC
>s3546 scaffold_967 - [1:40960]  ( 76392 - 39934 ) s3546 + 1:167  ( 1 - 167 ) N    545.06
ATGCACTATTTAAATGAGAGGTTAGCGATGAGTCGACTTTTTGCGACGACTTTTCGAAAT
TGTTTCGAGTGGCTTCTTCCAAAATGGTGGAGATCGGAGCCGATTCTAGGACTTTACGTG
GAGGCAATGCTGAATGGTGAGAACATCGCCGTGCACCCACAACAGGATCGTCACGCACGT
CATGCAATGTTCATGTCGGTTACGCTGGCATCGGAAGCGAAGTCCCGAGGGAAGAGAAGT
CCATCTGTCTGCATGCCAGAAGACAAGGAACCCGGTTGCTGCCTCTACGATCTTATCGTT
GATTTTCAACAGATTGGCTGGAAATTTATCATCGCACCTCACAAGTACAATGCCTATATG
TGTAGGGGTGATTGTACGGTAAATCATACGCATGTAGCCAAAACGGGCGTTATCACAAGG
CAAGATGCCACTGGTAACCAAGGAATGTGCTGTCACCCCGCTGAATACGATGCGGTACGT
ATGATTTACATGAACGGTGACAACCAGGTTACGATGGCTCGTGTTCCTGGTATGATAGCC
CGTAAATGTACGTGCTCC
>HCOI00768500.t1 scaffold_2258 - [1:21504]  ( 34946 - 21587 ) HCOI00768500.t1 + 1:1574  ( 1 - 1574 ) N   5790.28
ATGCGATCCTTGTTCGAATCGAATGCGTCAACAAATAAAACCATTGCAAGGCTGTGTGAA
ATGGTCAAAACGGAGACAATCTCTCACGAAGGAAATGATGATCCAACATGGGCAGAAAAC
GTCGTGAAAACATTAGCCAAACGATTGAAAAAAGCGAAGTATTTAGACGAGCTGGCAAAG
GCCATAATCACTGAGGATCGCTATTCGAACTGTTGTGCCATACCAAATGATGTCGACAAA
AAGAAAACGTTGAGAAAGAACCAGTCTCATCTTTTGTACATAAAATTGTGGAGATTTCCA
TGGCTGAAGTCTCATCGTGAACTGCATGCAGTGGAGAACTGTCGTTATCCATTTTCCAAG
AAAGCCGATCTAATCTGTATCAACCCCTATCACTACGAACCGATTCATGCAAAAGCACCT
CCCCTCCCACCTGTTGTTGTCAACAAAAAAGCTGGCTATTACCATACGACACCAGGTACC
ATAAATGCTCTCAGCAATCATGGATTTGCAGTGCAGCCTTATGATGACCGTGCTCCTAAT
GCATCGATCAATGTAGACGAAATGCGCGCTCACTACCTATCCGAAGAGAGTTCCCCGACA
AGCAGTTATACTGGCTCGCCCTCGTCCACCTCACCGTTACCAGGGTTCGCTGTTCCATCG
ACAACTGCTTCTTTGCCCAACGTGAGACAGGACAATTCGTATCCACCTACGTCTTCAGCG
CCACAAATTCCTCTTTCTCCAGCAACAGGAACCTCTCAAGCTCAATCACCGCTCAGCCCG
AATTCATATCTGAGCGAAGACCGTGATGAACATGAAATGATGGACACGAGCGATGATCGT
AATCATACGATAATTTCTAATGTACCCCGTCATCCTGGGGCCGATATGGTACAAGAGCTC
GTTGAATATTGCGAGCCCGAATGTTGGATGTCGATAACATACTACGAAGAAGGCAAGAGG
ATAGGGGATCCATTCAATGTACGATCACATTACCTGCTCGTTGATGGTTATCCTTCTCCA
AGTTCTGAAGAGAGATTTTGTCTTGGATACTTTGATGTCGAGAATCGGCCGGTACCTGTG
ATTGATGCTCGTCGACAAGTAGGTCGAGGAGCAAGGTTCTACTACATCGGTGGGGAGGTA
ATGTTTCGTCAAATCAGATCTCATTTTATACTTTTTTGTGATTCGCAGCACTTCTAATTT
AACGTAATGTTACTAACTTTTTGCAATATACCATTTAAGGTATACTGTGAGTGTCTCTCG
GATGCGGCTGTTTTTGTCCAATCTCCTAACTGTAACCAACGCCACGGCTGGCACCCAACA
ACTGTTTGTAAAATCCCGCCGAATTGTAACTTGAAGATCTTCAACAATGCTGAATTCGCT
GTTCAGCTTGCTGAATCGGTTGAAAAGGGTTACGAAGCAGTATACGCTTTGACCCGCCTT
TGCACCATACGAATTTCGTTCGTCAAGGGATGGGGAGCAGACTACCGCAGACAAACGATT
GACGCAACCCCGTGCTGGATAGAGGCCCACCTTAACGGACCGTTGCTGTGGATTGACAGA
GTGTTGCGTAGTATGGGTGCACCAATGATGGCACATTCCTCATTTACAGCTTTCGTGAAG
AAGTCTGACCATCTCGTTGGCGGCCTTCCTGGAGTTCGTTTGATGTCCCGAGGGATCCAT
GAGATTTCTTTTTTCCAATTAGAAATGATCAATTTACAGGAAGACTCATGCTCCGTAAAG
TCGTCACATCAACAACGTGAAATGCCGAATACATTGCCTGGTGCATTGCATCCGAGCAAT
CGAAATGCCATAGATTGGAACTCAAAAGGCGCGATCGTTTACGGATCACACAATTTGCTG
TTTGTTGTAGATGCTTTCACTTTCAAGCGTGTCCAAACGATCGACTTGCATTTGACTGCA
ATTGATCATGTGTGCTGGTCACCCCCATTTTCGATTATTGAACAAACCAGAGCCGATGAC
CACCGAATTGCGTCTTCAGACATCAGTGGCCAGATCATCATTTCAGAGCCTACCACTGCT
TCTAAAAGATGCCAATTTTCTCATACTACCTCAAATGTTCTCAATATGAAATGGTTTGTT
TGGAAGGATATGAGCCGAGACTTTCTCTTATCCTTACACTCCGGCAATTGTCTCATTCTT
TGGAATACTGAGAATGGAGAAAAAATGTGGTCGGTGACTTATACCACTGCTCTTTTCGAT
ATGGCAATTGACCCTTTCAATGCTCGCCATGCTGCTTTTTCATCACTGGGGTGTAGTGTA
ATGTTGTGTGCTGACGTCAACCTCAACAATGCGCCCTCTAACTCCTGTCGGACTGTCACT
TTATGTGATGATCAAGTGAAGTCAGCGTCCAGTGTTCAATGCATATGTTTCCATAGGGCT
TATCGCAGCCTTTTATTTGCCGCTAGTCATGGTCAAGTACACTGCCTTCACACGGAAGTG
TTCGCAATACTCTTTTCAATTAATATGGAACCTAATCTTGTATCTTTGCTGTGCTGTTCC
ACTCGTGACGCCCTATTCTCTGTTCATGCTAATGGCAGTGTCTTGTTGAGGATAGGCACA
TTCTCAGCTAATGATGAAAGAGCTGATGCACAACTAGGCGTGGAAAAAGTAACTTCGGGC
GATTTCCAACGACAAGGTTCGCAGCAACGAGCTGTAGGTGCAGCATTGTGCCCGGTGACT
CAGAACTCTGTAGCGGTGTTGTTCAGTTGTGGGAAGCTCGTTTTGTGGCAGTTGATCTCT
GAAGAGTCACCAGTACTGGAATATCGAGGGTCGTATATTGATGACAATCTAGCGTTTACC
AAAGCCCTTAATACAGTTCCTATAGGAACCCTCAACCCGTTTCCTTCAAGTATTCAACAA
ACGGGATTTCTTGATGCTCTTTCGTCGGGAGTGACATGCCTGCGTATGCGACCAATAGAT
GACTTGGGGAAGGAAGGCGATGATTCTTTAGATAAAGCTTCATTTGGGTCGGCGCATCTC
GTTGCTGTTGGATCACATTCCGGCGTAGTGCATATAGTGGATGTGTTCAGTTGTGACGTT
GTCCGTGAGTTTACCGTGCAGTCATCACCGATCAAGTCACTGGAATGGGGCGGGACATAC
ATCATACTCACAGCTGGTTATAATCACTCTCTGAGTACAACTCAAGTTGTAAGAAACGAT
ATTTTCGCCACGGATATCCGAACAGGTGTGAAGCGCCGAATACGTCCGGAAGCCGACGAA
TCCCCAGTGACTTTACTGCGAGTTTCATTTTATCAGTGTTACTTAGCGTTAGCTTTTCAA
CGCGAACCTTTGGAAATTTGGGATCTTAAAGGATTGCGACTTTTAAGAAGGATGAGCAAA
ACTTGTCCTTTGATAGTTGATATGGTAAGAATTGTATAGCGAGGATTCCTCGTCATCAAT
CATTCTTCTATGTTCTTGTTTTAACCAAAAAGTAGAAATATCACACTCTGCGGTGATGCG
GCCCAAATTTTGCCATCAAAATAAGACAGTTTGGCATTTGACTAATAAGATTGCTGAATC
TCCATATTAGGTCCACATCATCGTAATTGCTTCGGAAGATACATTCATTCACTGTATCTT
AAGGCGTGGTCGTGCAAGCATCATGGTATGAAGACAACTGAGGACGGTGGGCTGAGTGTA
TATCGAGAGAATTTAGTAGTGCTTGACTCAGAGAATCGCCTCTACCATGTCGTTGTTAAG
GGTCTGCATGTGAAAGATGGCAAAGAAGTGAACACCCAGTGGAAAAGTGGCGGTTGGTCT
ATACGAACGATGGCTTGGAAAGACGATCTGCTAGCTATGGGAGATGCTGAAGGACGAGTA
GTGGTGAGTAGGATGATCTACTTCTAACTTTGTGGGACAGTTTTATCACACTTCGCTTAA
ATCTGGGATCTCGGGCGCCGTCAATCGCGTCATGTCCGGGCTTCTCGGTTTCCTGTAATG
CGGATGACGTTCTCTCGCTTAGCTGGTGATCATACACTTGCTGTTCTCCATCAACGAGAA
TTATCTCTATGGGATACAGAAGCTTTGACACGACAACATCAGGTAACGTTGGATTCATCA
CGATCAGCCCTGGACATGGATCTTTGCGGTGTCTCACCGCTGCTTCTTACAAATGACAAT
GTACTGCGGTACGCTCCAGGGTCCGCAAAAAACTCCCCGATGCTGGAAAAGGATATTCCA
TTGCTCCTGAATTACAAGAAGGTTGCTCAGCTCAAAAGTGATTTCGACCAATCAGCAAGC
GAGAATGAGGCACTTTCGAAAATTGTACAGAGAAAGGTCGCATCTACTTCCACCTCCGGA
TCGGGGGACACAGTAGATCTATCGGGACTGAAGAATCAAATGCTGTGGAGCCGATTTATC
GGGGACCTTGCCATCTACAACCTTCTGGCTATCACCTGCTCATCACTATCGACAGAAGAT
GAGCCTCAACTTCCTCCAGATTTGCAAATGTTCTGGCCGAGCGCGTCTTTCCGGGAAAGA
GAACTACGGGTGACATGCGCTGCTTGCGGGGCTGCAAACGTCGAAGAAAGTCGACTAGTG
GAAAGGGCTGTCGTCGCTGGTGGAAAAGCAAAGGAGCGAGCTGTAGATCGGCTGATCGGT
TCCACTGATTTGCGTCATGCTAGCATGAAAGCGGCCCTACTGGTGTCGAGTCAGGAATGT
GAACAAGCTCGGTCACTGATCAAATTGATCGCTACAAATCTTATTGCCTCTGATATGATT
GAAGATGGTGTTGAGTTGCTGTTCCTAGTGAAAGCGGGAGGTGACGCTTGTAAATATCTT
CAATCACAACGGCAGTGGAACAAAAGTATCGTATATGCTAAAATGGGTTTGGAGGATACG
GAAGATGTGCTCAGTAAATGGATTACTCATTTATCATTTGATCAAAAAACTCAATTTATA
TATGCTCAAGCAAGTCTACGTGAATGGCCGGACGTAGTGGAACTGTTGTCAAGTGTTGGT
CATTCTCAACTGGCTCGACTCATCCTCAGAACCTCGACATTCGGGCTAGTCCCTGTGCTT
TCTACTGTATCCTGTCCAATAACTTTAGAACCAAAACTAGCATCGGCTGCTTGCAACAAT
TCATTTACCTTCCAATCCATT
>HCOI00768500.t1 scaffold_1507 + [1:10347]  ( 61102 - 67691 ) HCOI00768500.t1 + 1:1574  ( 1 - 616 ) N   2418.66
ATGCGATCCTTGTTCGAATCGAATGCGTCAACAAATAAAACCATTGCAAGGCTGTGTGAA
ATGGTCAAAACGGAGACAATCTCTCACGAAGGAAATGATGATCCAACATGGGCAGAAAAC
GTCGTGAAGACATTAGCCAAACGATTGAAAAAAGCGAAGTATTTAGACGAGCTGGCAAAG
GCCATAATCACTGAGGATCGCTATTCGAACTGTTGTGCCATACCAAATGATGTCGACAAA
AAGAAAACGTTGAGAAAGAACCAGTCTCATCTTTTGTACATAAAATTGTGGAGATTTCCA
TGGCTGAAGTCTCATCGTGAACTGCATGCAGTGGAGAACTGTCGTTATCCATTTTCCAAG
AAAGCCGATCTAATCTGTATCAACCCCTATCACTACGAACCGATTCATGCAAAAGCACCT
CCTCTCCCACCTGTTGTTGTCAACAAAAAAGCTGGCTATTATCATACGACACCAGGTACC
ATAAATGCGCTCAGCAATCATGGATTTGCAGTGCAGCCTTATGATGACCGTGCTCCTAAT
GCATCGATCAATGTAGACGAAATGCGCGCTCACTACCTATCCGAAGAGAGTTCCCCGACA
AGCAGTTATACTGGCTCGCCCTCGTCCACCTCACCGTTACCAGGGTTCGCTGTTCCATCA
ACAACTGCTTCTTTGCCCAACGTGAGACAGGACAATTCGTATCCACCTACGTCTTCAGCG
CCACAAATTCCTCTTTCTCCAGCAACAGGAACCTCTCAAGCTCAATCACCGCTCAGCCCG
AATTCATATCTGAGCGAAGACCGTGACGAACATGAAATGATGGACACAAGCGATGATCGT
AATCATACGATAATTTCTAATGTACCCCGTCATCCTGGGGCCGATATGGTACAAGAGCTC
GTTGAATATTGCGAGCCCGAATGTTGGATGTCGATAACATACTACGAAGAAGGCAAGAGG
ATAGGTGATCCATTCAATGTACGATCACATTACCTGCTCGTTGATGGTTACCCTTCTCCA
AGTTCTGAAGAGAGATTTTGTCTTGGATACTTTGATGTCGAGAATCGGCCGGTACCTGTG
ATTGATGCTCGTCGACAAGTAGGTCGAGGAGCAAGGTTCTACTACATCGGTGGGGAGGTA
ATGTTTCGTCAAATCAGATCTCGTTTTATACTTTTTTGTGCTTCGTAGCACTTCTAGTTT
AACGTAATGTTACTAACTTTTTGCAATATACCATTTAAGGTATACTGCGAGTGTCTCTCT
GATGCGGCTGTTTTTGTCCAATCTCCTAACTGTAACCAACGCCACGGTTGGCACCCAACA
ACTGTTTGTAAAATCCCGCCGAATTGTAACTTGAAGATCTTCAACAATGCTGAATTCGCT
GTTCAGCTTGCTGAATCGGTTGAAAAGGGTTACGAAGCAGTATACGCTTTGACCCGCCTT
TGCACCATACGAATTTCGTTCGTCAAGGGATGGGGAGCAGACTACCGCAGACAAACGATT
GACGCAACCCCGTGCTGGATAGAGGCCCACCTTAACGGACCGTTGCTGTGGATTGACAGA
GTGTTGCGTAGTATGGGTGCACCAATGATGGCACATTCCTCATTTACAGCTTTCGTGAAG
AAGTCTGACCATCTCGTTGGCGGCCTTCCTGGAGTTCGTTTGATGTCCCGAGGGATCCAT
GATATTTCTTTTTTCCAATTAGAAATGATCAATTTACAGGAAGACTCATGCTCCGTAAAG
TCGTCACATCAACAACGTGAAATGCCGAATACATTGCCAGGTGCATTGCATCCGAGCAAT
CGAAATGCCATAGATTGGTTGCCAAAGGTTCATTGGTCTGAGGTGTTTCAGATTTCAGTG
ACAAAAACTTCACGACAAAACGCAGCGAGTGTAAGCATTTGTTGTAGGAACTCAAAAGGT
>HCOI00768500.t1 scaffold_3804 + [1:23138]  ( 12758 - 16376 ) HCOI00768500.t1 + 1:1574  ( 1138 - 1574 ) N    292.11
TTTTGTTTCAGTGGAAAAGCGGCGGTTGGTCGATGCGAACAATGGCTTGGAAAGACGATC
TGCTAGCTATGGGAGATGCTGAAGGACGAGTAGTAGTGAGTAGTGTGATCTACTTCTAAT
TTTGTGGGACAGTCTTATCATAGTTCCCTTAAATCTGGGATCTCGGACGTCGTCAATCGC
GTCATGTCCGGGCTTCTCGGTTTCCTGTAATGCGGATGACGTTCTCTCGTCTAGCTGGTG
ATCATACACTTGCTGTTCTCTATCAGCGAGAATTATCTCTATGGGATACAGCATTTTTGA
CACGACAACATCAGGTAACGTTGGATTCATCACGATCAGCCCTGGACATGGATCTATGCG
GTGTCTCACCACTGCTTCTTACAAATGACAATGTGCTGCCGTACGCTCCAGGGTCTGCAA
AAAACTCCCCGATGCTGGAAAAAGATATTCCATTGCTTCTGAATTAAAAGAAGGTTGCTC
AGCTCAAAAGTGATTTCGACCAATCAGCAAGCGAGAATGAGGCACTTTCGAAAATTGTAC
AGAAAAAGGAGAATCAAAGCATGCCTTCTATCGCATCTACTTCCACCTCGGGATCGGGGG
ACACAGTAGATCTATCGGGACTGAAGAATCAAATGCTGTGGAGCCGATTTATTGGGGACG
TAGCCATCTACAATCTGCTGGCTATCACCTGCTCATCCCTGTCGACAGAAGATGAGCCTC
AACTTCCTCCAGATTTGCAAATGTTTTGGCCGAGCGCGTCTTTTCGGGAAAGAGAACTAC
GGGTGACGTGCGCTGCTTGCGGGGCGGCAAACGTCGAAGAAAGTCGACTGGTGGAAAGGG
CAGTCGTCTCTGGTGGGAAAGCAAAGGAGCGAGCTGTAGATCGGCTAATCGGTTCCACTG
ATTTGCGTCATGCTAGTATGAAAGCGGCCCTATTGGTGTCGAGTCAGGAATGTGAACAAG
CTCGGTCACTGATCATATTGATTGCTACAAATCTTATTGCCTCTGATATGATTGAAGATG
GTGTTGAGTTGCTGTTCCTAGTGAAAGCGGGAGGTGACGCTTGTAAATATCTTCAGTCAC
AACGGCAGTGGAACAAAAGTATCGTATATGCTAAAATGGGTTTGGAGGATACGGAAGATG
TGCTCAGTAAATGGATCACTCATTTATCATTTGATCAAAATTTCAAAAGAAATCTCACAT
CAAAATCAGCCCAATTTGGAGTTTGTAATGATTATTTGATTCAGACTCAATTTATATATG
CTCAAGCAAGTCTACGTGAATGGCCGGACGTAGTGGAACTGTTGTCAAGTGTTGGTCATT
CTCAACTGGCTCGACTCATCCTCAGAACCTCGACATTCGGGCTACTCCCTGTGCTTTCTA
CTGTATCCTGTCCATTAACTTTAGAACCAAAACTAGCATCGGCTGCTTGCAACAATTCAT
TTACCTTCCAATCCTTT
>HCOI00768500.t1 scaffold_3804 + [1:23138]  ( 11291 - 13002 ) HCOI00768500.t1 + 1:1574  ( 1 - 185 ) N    726.47
ATGCGATCCTTGTTCGAATCGAATGCGTCAACAAATAAAACCATTGCAAGGCTGTGTGAA
ATGGTCAAAACGGAGACAATCTCTCACGAAGGAAATGATGATCCAACATGGGCAGAAAAC
GTCGTGAAGACATTAGCCAAACGATTGAAAAAAGCGAAGTATTTAGACGAGCTGGCAAAG
GCCATAATCACTGAGGATCGCTATTCGAACTGTTGTGCCATACCAAATGATGTCGACAAA
AAGAAAACGTTGAGAAAGAACCAGTCTCATCTTTTGTACATAAAATTGTGGAGATTTCCA
TGGCTGAAGTATTTCTTAACGCAAAAAGCAAAACATAGGGACGTCTACTGCTGTTTTGTA
GGTCTCATCGTGAACTGCGTGCGTTGCGTTATGCGTTGTCGTTATCCATTTTCCAAGAAA
GCCGATCTAATCTGTATCAACCCCTATCACTACGAACCGATACATGCAAAAGCACCTCCC
CTCCCACCTATTGTTGTCAACAAGAAAGCTGGCTATTATCATACGACACCAGCTACCATA
AATGCGCTCAGCAATCATGGATTTGCAGTGCAGCCTTACGATGACGTTTCATCAGTTCCT
TTCAGTGTT
>HCOI00768500.t1 scaffold_2258 - [1:21504]  ( 35462 - 34948 ) HCOI00768500.t1 + 1:1574  ( 1 - 76 ) N     65.63
ATGCGATCCTTGTTCGAATCGAATGCGTCAACAAATAAAACCATTGCAAGGCTGTGTGAA
ATGGTCAAAACATCTGCTATATTAGTCACACACACAATGAATCAACTACAACCTTTCCTC
GCGAACGTTCTAGCTGAAAAAGTACCAACTATCGATTTCTCTGAAAAGACAAAGATATGC
TTGCTTCACCTATCTCTTATATGTGGTTTCAATAATGTAAATTATTCAAATAGTATCAGT
TTGCAGAGA
>HCOI01679700.t1 scaffold_2258 - [1:21504]  ( 34946 - 31729 ) HCOI01679700.t1 + 1:502  ( 1 - 502 ) N   2333.23
ATGCGATCCTTGTTCGAATCGAATGCGTCAACAAATAAAACCATTGCAAGGCTGTGTGAA
ATGGTCAAAACGGAGACAATCTCTCACGAAGGAAATGATGATCCAACATGGGCAGAAAAC
GTCGTGAAAACATTAGCCAAACGATTGAAAAAAGCGAAGTATTTAGACGAGCTGGCAAAG
GCCATAATCACTGAGGATCGCTATTCGAACTGTTGTGCCATACCAAATGATGTCGACAAA
AAGAAAACGTTGAGAAAGAACCAGTCTCATCTTTTGTACATAAAATTGTGGAGATTTCCA
TGGCTGAAGTCTCATCGTGAACTGCATGCAGTGGAGAACTGTCGTTATCCATTTTCCAAG
AAAGCCGATCTAATCTGTATCAACCCCTATCACTACGAACCGATTCATGCAAAAGCACCT
CCCCTCCCACCTGTTGTTGTCAACAAAAAAGCTGGCTATTACCATACGACACCAGGTACC
ATAAATGCTCTCAGCAATCATGGATTTGCAGTGCAGCCTTATGATGACCGTGCTCCTAAT
GCATCGATCAATGTAGACGAAATGCGCGCTCACTACCTATCCGAAGAGAGTTCCCCGACA
AGCAGTTATACTGGCTCGCCCTCGTCCACCTCACCGTTACCAGGGTTCGCTGTTCCATCG
ACAACTGCTTCTTTGCCCAACGTGAGACAGGACAATTCGTATCCACCTACGTCTTCAGCG
CCACAAATTCCTCTTTCTCCAGCAACAGGAACCTCTCAAGCTCAATCACCGCTCAGCCCG
AATTCATATCTGAGCGAAGACCGTGATGAACATGAAATGATGGACACGAGCGATGATCGT
AATCATACGATAATTTCTAATGTACCCCGTCATCCTGGGGCCGATATGGTACAAGAGCTC
GTTGAATATTGCGAGCCCGAATGTTGGATGTCGATAACATACTACGAAGAAGGCAAGAGG
ATAGGGGATCCATTCAATGTACGATCACATTACCTGCTCGTTGATGGTTATCCTTCTCCA
AGTTCTGAAGAGAGATTTTGTCTTGGATACTTTGATGTCGAGAATCGGCCGGTACCTGTG
ATTGATGCTCGTCGACAAGTAGGTCGAGGAGCAAGGTTCTACTACATCGGTGGGGAGGTA
ATGTTTCGTCAAATCAGATCTCATTTTATACTTTTTTGTGATTCGCAGCACTTCTAATTT
AACGTAATGTTACTAACTTTTTGCAATATACCATTTAAGGTATACTGTGAGTGTCTCTCG
GATGCGGCTGTTTTTGTCCAATCTCCTAACTGTAACCAACGCCACGGCTGGCACCCAACA
ACTGTTTGTAAAATCCCGCCGAATTGTAACTTGAAGATCTTCAACAATGCTGAATTCGCT
GTTCAGCTTGCTGAATCGGTTGAAAAGGGTTACGAAGCAGTATACGCTTTGACCCGCCTT
TGCACCATACGAATTTCGTTCGTCAAGGGATGGGGAGCAGACTACCGCAGACAAACGATT
GACGCAACCCCGTGCTGGATAGAGGCCCACCTTAACGGACCGTTGCTGTGGATTGACAGA
GTGTTGCGTAGTATGGGTGCACCAATGATGGCACATTCCTCATTTACG
>HCOI01679700.t1 scaffold_1507 + [1:10347]  ( 61102 - 64316 ) HCOI01679700.t1 + 1:502  ( 1 - 502 ) N   2214.28
ATGCGATCCTTGTTCGAATCGAATGCGTCAACAAATAAAACCATTGCAAGGCTGTGTGAA
ATGGTCAAAACGGAGACAATCTCTCACGAAGGAAATGATGATCCAACATGGGCAGAAAAC
GTCGTGAAGACATTAGCCAAACGATTGAAAAAAGCGAAGTATTTAGACGAGCTGGCAAAG
GCCATAATCACTGAGGATCGCTATTCGAACTGTTGTGCCATACCAAATGATGTCGACAAA
AAGAAAACGTTGAGAAAGAACCAGTCTCATCTTTTGTACATAAAATTGTGGAGATTTCCA
TGGCTGAAGTCTCATCGTGAACTGCATGCAGTGGAGAACTGTCGTTATCCATTTTCCAAG
AAAGCCGATCTAATCTGTATCAACCCCTATCACTACGAACCGATTCATGCAAAAGCACCT
CCTCTCCCACCTGTTGTTGTCAACAAAAAAGCTGGCTATTATCATACGACACCAGGTACC
ATAAATGCGCTCAGCAATCATGGATTTGCAGTGCAGCCTTATGATGACCGTGCTCCTAAT
GCATCGATCAATGTAGACGAAATGCGCGCTCACTACCTATCCGAAGAGAGTTCCCCGACA
AGCAGTTATACTGGCTCGCCCTCGTCCACCTCACCGTTACCAGGGTTCGCTGTTCCATCA
ACAACTGCTTCTTTGCCCAACGTGAGACAGGACAATTCGTATCCACCTACGTCTTCAGCG
CCACAAATTCCTCTTTCTCCAGCAACAGGAACCTCTCAAGCTCAATCACCGCTCAGCCCG
AATTCATATCTGAGCGAAGACCGTGACGAACATGAAATGATGGACACAAGCGATGATCGT
AATCATACGATAATTTCTAATGTACCCCGTCATCCTGGGGCCGATATGGTACAAGAGCTC
GTTGAATATTGCGAGCCCGAATGTTGGATGTCGATAACATACTACGAAGAAGGCAAGAGG
ATAGGTGATCCATTCAATGTACGATCACATTACCTGCTCGTTGATGGTTACCCTTCTCCA
AGTTCTGAAGAGAGATTTTGTCTTGGATACTTTGATGTCGAGAATCGGCCGGTACCTGTG
ATTGATGCTCGTCGACAAGTAGGTCGAGGAGCAAGGTTCTACTACATCGGTGGGGAGGTA
ATGTTTCGTCAAATCAGATCTCGTTTTATACTTTTTTGTGCTTCGTAGCACTTCTAGTTT
AACGTAATGTTACTAACTTTTTGCAATATACCATTTAAGGTATACTGCGAGTGTCTCTCT
GATGCGGCTGTTTTTGTCCAATCTCCTAACTGTAACCAACGCCACGGTTGGCACCCAACA
ACTGTTTGTAAAATCCCGCCGAATTGTAACTTGAAGATCTTCAACAATGCTGAATTCGCT
GTTCAGCTTGCTGAATCGGTTGAAAAGGGTTACGAAGCAGTATACGCTTTGACCCGCCTT
TGCACCATACGAATTTCGTTCGTCAAGGGATGGGGAGCAGACTACCGCAGACAAACGATT
GACGCAACCCCGTGCTGGATAGAGGCCCACCTTAACGGACCGTTGCTGTGGATTGACAGA
GTGTTGCGTAGTATGGGTGCACCAATGATGGCACATTCCTCATTTACG
>HCOI01679700.t1 scaffold_3804 + [1:20480]  ( 11291 - 15480 ) HCOI01679700.t1 + 1:502  ( 1 - 502 ) N    618.55
ATGCGATCCTTGTTCGAATCGAATGCGTCAACAAATAAAACCATTGCAAGGCTGTGTGAA
ATGGTCAAAACGGAGACAATCTCTCACGAAGGAAATGATGATCCAACATGGGCAGAAAAC
GTCGTGAAGACATTAGCCAAACGATTGAAAAAAGCGAAGTATTTAGACGAGCTGGCAAAG
GCCATAATCACTGAGGATCGCTATTCGAACTGTTGTGCCATACCAAATGATGTCGACAAA
AAGAAAACGTTGAGAAAGAACCAGTCTCATCTTTTGTACATAAAATTGTGGAGATTTCCA
TGGCTGAAGTATTTCTTAACGCAAAAAGCAAAACATAGGGACGTCTACTGCTGTTTTGTA
GGTCTCATCGTGAACTGCGTGCGTTGCGTTATGCGTTGTCGTTATCCATTTTCCAAGAAA
GCCGATCTAATCTGTATCAACCCCTATCACTACGAACCGATACATGCAAAAGCACCTCCC
CTCCCACCTATTGTTGTCAACAAGAAAGCTGGCTATTATCATACGACACCAGCTACCATA
AATGCGCTCAGCAATCATGGATTTGCAGTGCAGCCTTACGATGACATCGCATCTACTTCC
ACCTCGGGATCGGGGGACACAGTAGATCTATCGGGACTGAAGAATCAAATGCTGTGGAGC
CGATTTATTGGGGACGTAGCCATCTACAATCTGCTGGCTATCACCTGCTCATCCCTGTCG
ACAGAAGATGAGCCTCAACTTCCTCCAGATTTGCAAATGTTTTGGCCGAGCGCGTCTTTT
CGGGTGAGGAGGATTCTATTGCAAAGGATTCTGGAATTTCCGTTATTGATACACATTTTG
CACTTTTACTTTTTTACCATCGAAGAAAAGGCAACAAATATTTTAAAAAATCAGAAAAAA
AACCAGGATGTTCTAGCATTGTTGGTTTTGGTTTATAACAATATGAACGAGTTGAAAAAT
GGTTTAGGAAAGAGAACTACGGGTGACGTGCGCTGCTTGCGGGGCGGCAAACGTCGAAGA
AAGTCGACTGGTGGAAAGGGCAGTCGTCTCTGGTGGGAAAGCAAAGCATTTTCGGCTGCT
AATTTTCGCAATCTTGGAATAAACAATAAGCTGTTACAATTGCAGGAGCGAGCTGTAGAT
CGGCTAATCGGTTCCACTGATTTGCGTCATGCTAGTATGAAAGCGGCCCTATTGGTGTCG
AGTCAGGAATGTGAACAAGCTCGGTCACTGATCATATTGATTGCTACAAATCTTATTGCC
TCTGATATGATTGAAGATGGTGTTGAGTTGCTGTTCCTAGTGAAAGCGGGAGGTGACGCT
TGTAAATATCTTCAGTCACAACGGCAGTGGAACAAAAGTATCGTATATGCTAAAGTGGGT
CCCATGGATTTTTGTAGTTCGATCTTGCACCGAATTTGGTTGGTTTTAAATTTATTCTTC
GTGCAATTGAATTTATTTCAGATGGGTTTGGAGGATACGGAAGATGTGCTCAGTAAATGG
ATCACTCATTTATCATTTGAG
>HCOI01679700.t1 scaffold_2258 - [1:21504]  ( 35462 - 34948 ) HCOI01679700.t1 + 1:502  ( 1 - 76 ) N     65.63
ATGCGATCCTTGTTCGAATCGAATGCGTCAACAAATAAAACCATTGCAAGGCTGTGTGAA
ATGGTCAAAACATCTGCTATATTAGTCACACACACAATGAATCAACTACAACCTTTCCTC
GCGAACGTTCTAGCTGAAAAAGTACCAACTATCGATTTCTCTGAAAAGACAAAGATATGC
TTGCTTCACCTATCTCTTATATGTGGTTTCAATAATGTAAATTATTCAAATAGTATCAGT
TTGCAGAGA
>s3504 scaffold_133 + [1:21504]  ( 163168 - 171401 ) s3504 + 1:523  ( 1 - 523 ) N   2620.60
ATGAAGAAATTGGCAGAAAATTTTCCCGTTTTGCTTGGGCTTTTTCTAACAATCGAGCAT
ATTAATATGGAGATATACCACCCACTTTCGACGGAAAGTCAAAAGCCGATGCTGGCCTTG
TATCTTGCAACTATATGTATTCTTATTATCCTTATATCTTTTATTCTTCACGTTCTTTCT
TTTACCACGTCCTGGCCTCCTAATTACAGGTACTTCTCTGTGACTACGTTTATATTGCCT
CCAATAGCAGCCTTCGTATTCCATCAGTTCTATTGGAGGAGACGAAATCTTCCACCTGGA
CCAGTTCCTCTCCCACTGATTGGGAATACCCTATCGATCGACATGAGAAATCCAGCGAAA
ACGTTCAGTTCATGGCATGCCCTCTATGGGCCAATCTACACTGTATGGCTACCACATCCG
ATGATAGTTATGGCGAGCCACGAAGTGCTCAAGGAAGCGCTCATCCGTCAAGGTGAGCGC
CTGGTGACTTCTCGCTACTGCGTAGTTTCTGATTTGAAAGCGGTTGTTCCATTAAGGTCC
TGCATTCGCTGGTCGCCCCTCTGGTTATATATGATGGAAGAGAAAATCATGGACAATATC
AATTATATGATTGCACATATTGATGGTAAATTGCAAGGAAATAAGAAAATCGCGCTCGAC
CTCGACGAACCGATCTCTCTCTGTGTGGCCAACATCATCCAAGATTTCGTGTTAGGCAAA
TCGTACGAATTTGGTGATCCACAATTTCGCAAATTCAAAAGCCTCATCGATGCTGTGTTG
GCCGACTCCATGTTCTCATCCCACAAATGTTCCAGATATTTTCTGAATGTAATCCGCGAG
CACAAGGACCGGCTGCAGATGGATGGCGAACCACGTGATTTTATGGAGGCCTTCCTGAGA
GAAATGGCTCTTCAACGAGATAATCCTCATTTCAACGAATTCACTTTGGCTTTGGCATCT
GGTGACCTCTGGACTGGTGGAATGGAAACCACCGTGACTACACTACGATGGGGTTTCGCT
TACTTGCTGTATCATCCAAGTGTTCAGAAAAAATGTTATAACGAAATCTACCAGGTGTTC
GGAGACGAGCAGCCATGTTATGCTCGACGAAAGCAACTTCCTTACGTCGAAGCGACCATT
GCTGAACTTCAACGTATCACAAATGTTCTACCATGGGCTATTCCACATCGGACAACTGAA
GACGTTGAACTATTAGGATTTCTTCTTCCAAAAGGCACAGTGGTCTTGCCCCAATATGGA
ACTGTTCACCACGACTCACGCTACTTCCCTGAGCCAGAAAAATTCAAACCGGAAAGATTT
CTCGATGAAGATGGCTGTTTCAAAAGGAGACCCGAAATGAACCCGTTTGGAATGGGAAAA
AGAACATGTCTGGGTGAGAATCTCGCACGATATGAACTCTTTCTACTGCTCACCACATTA
ATACAGAAATACGAGTTCCTGCCCATAGAAGGAGAACCGCTCCCATCATTACAACGGAGT
CTAGGAATAACAAATGTGCCAATGAACTACAAATGTATGGTTGTCCCAAGAAAACCATCG
GTTGCTGTC
>HCOI00825800.t1 scaffold_2390 - [1:21504]  ( 34599 - 31125 ) HCOI00825800.t1 + 1:390  ( 1 - 390 ) N   1543.33
ATGATATCCATAGCTCTATGGATCGTATTCGCTCTACTTGGCTACTTTCTTTTAAAACGG
TTGATTCTGGAACATATTTATATTGGTCACCGTGGAAAATATGTATTCATCACTGGCTGT
GATAGCGGTTTCGGCCGACTACTCGCACTCAAGTTGTTGAAAATGGGAGTGAATGTGTTC
GCAGGATGCTATACTGAGAATGGCCGTGAGGATCTCATCAAGTGTGCCCACCAACTTCAC
GGTGGCCAACTGTATACGGTACTCATCGACGTCACCAGTGATGAGAGCGTTATAAGGGCG
AAAGCCGAAGTTGAAAGCATACTTACTGTGCAGAGAGCTCAGCTTCATGGCCTCGTGAAC
AACGCTGGTGTGTTTACAATTTTTGGCCCTGACGACTGGTGTTCTACTAACGAATACTTG
GCATCATTGGATGTGAACACTTTGGGAGCAGTTCGAGTCTGTCACAGTTTTCTGCCTCTG
ATTAAACAAAGCAAGGGACGAGTTGTAACGATGGGATCGACAGCTGGTCGCCTTCATGGT
CTCTATGTTGGCCCTTATGTCACGGCTAAATTCGCTGTTGAAGCTTATATGGACTGTTTG
CGACTGGAAATGCTCCCTTTTGGCGTATCCGTTCACATATTGGAACCCGGTGCCTTCAAA
ACAGAACTGCTTTGTGAAGGAGCTCAGCACGCTAGGGTGAACAAGATATGGGAAAAACTG
CCAGCTACTGTGAAGAATGAATACGGCGAGCAATTCAAAGAGAATTTCAAAATCGCCTGG
CAGACAGGAGTAAATCTTGTGGCAAATCCAAATCTTCACTGGGTTGTTGATAGTTATATC
CATGCGTTATTTGGCTACTGGCCAAGATTAAGGTACAGTCAACTTCTTTGGTTATATACG
GCCGTAGCAAACAAGTTGTGAAGCGATTTAAACATTCCTTGTGGAGATTATCCTTTGATG
GCTACACGACTCATGCTGATGCTGATTCGCTTTTGAATTTTTTTCGAAGATTTTTGAGCT
TCCAATTTTTTAAGGTACGCACCTGGCTGGGACGCAATATTCTGCTTTGTACCGCTCAGC
CTTATGCCTACTTGGATCCAGGACAGCGTCTTACATTTCATGTACTCTATGCAACCTGGA
CCACCTCTTCATGTTGCCGCCTTGCAAAAACGAGACAGAATGCCCCTGCTCGAGAAATGC
TGGTCGTTCTTCGGCAAGGCTGGCCATATCAGTCTTTTGTCAGCTGTCGTCGGGGCCCTA
TATATCAAATCGCTTGTCATTTATGTCACCTCGACAGCGGTAAGAAACGGAAATGAGACG
ATATCGGCAGAA
>HCOI00825800.t1 scaffold_124 + [1:60416]  ( 193903 - 198252 ) HCOI00825800.t1 + 1:390  ( 1 - 390 ) N   1398.10
ATGATATCCGTAGCTCTATGGATCGTAATCGCTCTACTTGGCTACTTTCTTTTAAAACGA
TTGATTCTGGAACATATTTATATTGGTCACCGTGGAAAATATGTATTTATCACTGGCTGT
GACAGCGGTTTCGGCCGACTACTTGCACTCAAACTGCTGAAAATGGGAGTGAATGTTTTC
GCAGGATGCTACACTGAGAATGGCCGTGAGGATCTCATCAAATGTGCCCATCAACTCCAC
GGTGGCCAACTGTATACAGTACTGATCGACGTCACCAGCGATGAGAGCGTTATAAGGGCG
AAAGCCGAGGTTGAAAGCATTCTTGCAGTGCAGAGAGCTCAGCTGCATGGCCTTGTGAAC
AACGCCGGTGTGTTTACAATTTTTGGTCCTGACGACTGGTGTTCTACTAACGAATACTTG
GCATCATTGAATGTGAACACTTTGGGAGCAGTTCGAGTCTGTCACAGTTTTCTGCCTCTG
ATTAAACAAAGCAAGGGACGAGTTGTAACGATGGGGTCGACAGCTGGTCGTCTTCATGGT
CTCTATGTTGGCCCCTATGTCACGGCCAAGTTCGCTGTTGAAGCTTATATGGACTGTCTG
CGACTGGAAATGCTCCCGTTCGGCGTGTCCGTTCACATTTTGGAACCTGGTGCCTTCAAA
ACAGAACTGCTTTGTGAAGGAGCTCAACATGCCAGAGTGAACAAGATATGGGAAAAGCTA
CCAGCTACTGTGAAGAATGAATATGGCGAGCAATTCAAAGAGAACTTCAAGGTCGCCTGG
CAGACAGGAGTAAATCTTGTAGCAAACCCGAATCTTCACTGGGTTGTCGATAGCTATATC
CATGCATTATTTGGCTACTGGCCAAGATTGAGGTACAGTCAATTTTTTTAGTTATACATG
ACCGTAAAAAAGTTATGAAACGATTCAGACGTGACTTATGAGAGTTAGAGAGTTGAAGGT
TTTGTAAAGATTCTCGAGTTCCCTTTTTTCAAGTACTCCCCCGGCTGGGACGCAATATTC
TGCTTCGTACCGCTCAGCCTCATGCCTACGTGGATCCAGGACACCGTCTTACATTTCATG
TACTCTATGCAGCCTGGACCACCTCTTAATGTTGCAGCCCTGCAAAAGCGAGATAGAATG
CCGTTGCTTGAAAAATGCTGGTCGTTCTTTGGCAAGGCTGGCCATATCAGTCTTTTGTCT
GCTGTCGTCGGCGCTCTATATATCAAATCGCTTGTCATTTATGTCACTTCGACAGCGGTA
AGGAACGGAAATGAAACGATATCAACAGAG
>s3448 scaffold_124 + [1:60416]  ( 193903 - 198252 ) s3448 + 1:398  ( 1 - 398 ) N   2066.29
ATGATATCCGTAGCTCTATGGATCGTAATCGCTCTACTTGGCTACTTTCTTTTAAAACGA
TTGATTCTGGAACATATTTATATTGGTCACCGTGGAAAATATGTATTTATCACTGGCTGT
GACAGCGGTTTCGGCCGACTACTTGCACTCAAACTGCTGAAAATGGGAGTGAATGTTTTC
GCAGGATGCTACACTGAGAATGGCCGTGAGGATCTCATCAAATGTGCCCATCAACTCCAC
GGTGGCCAACTGTATACAGTACTGATCGACGTCACCAGCGATGAGAGCGTTATAAGGGCG
AAAGCCGAGGTTGAAAGCATTCTTGCAGTGCAGAGAGCTCAGCTGCATGGCCTTGTGAAC
AACGCCGGTGTGTTTACAATTTTTGGTCCTGACGACTGGTGTTCTACTAACGAATACTTG
GCATCATTGAATGTGAACACTTTGGGAGCAGTTCGAGTCTGTCACAGTTTTCTGCCTCTG
ATTAAACAAAGCAAGGGACGAGTTGTAACGATGGGGTCGACAGCTGGTCGTCTTCATGGT
CTCTATGTTGGCCCCTATGTCACGGCCAAGTTCGCTGTTGAAGCTTATATGGACTGTCTG
CGACTGGAAATGCTCCCGTTCGGCGTGTCCGTTCACATTTTGGAACCTGGTGCCTTCAAA
ACAGAACTGCTTTGTGAAGGAGCTCAACATGCCAGAGTGAACAAGATATGGGAAAAGCTA
CCAGCTACTGTGAAGAATGAATATGGCGAGCAATTCAAAGAGAACTTCAAGGTCGCCTGG
CAGACAGGAGTAAATCTTGTAGCAAACCCGAATCTTCACTGGGTTGTCGATAGCTATATC
CATGCATTATTTGGCTACTGGCCAAGATTGAGATTCTCGAGTTCCCTTTTTTCAAGGTAC
TCCCCCGGCTGGGACGCAATATTCTGCTTCGTACCGCTCAGCCTCATGCCTACGTGGATC
CAGGACACCGTCTTACATTTCATGTACTCTATGCAGCCTGGACCACCTCTTAATGTTGCA
GCCCTGCAAAAGCGAGATAGAATGCCGTTGCTTGAAAAATGCTGGTCGTTCTTTGGCAAG
GCTGGCCATATCAGTCTTTTGTCTGCTGTCGTCGGCGCTCTATATATCAAATCGCTTGTC
ATTTATGTCACTTCGACAGCGGTAAGGAACGGAAATGAAACGATATCAACAGAG
>s3448 scaffold_2390 - [1:21504]  ( 34599 - 31125 ) s3448 + 1:398  ( 1 - 398 ) N   1920.51
ATGATATCCATAGCTCTATGGATCGTATTCGCTCTACTTGGCTACTTTCTTTTAAAACGG
TTGATTCTGGAACATATTTATATTGGTCACCGTGGAAAATATGTATTCATCACTGGCTGT
GATAGCGGTTTCGGCCGACTACTCGCACTCAAGTTGTTGAAAATGGGAGTGAATGTGTTC
GCAGGATGCTATACTGAGAATGGCCGTGAGGATCTCATCAAGTGTGCCCACCAACTTCAC
GGTGGCCAACTGTATACGGTACTCATCGACGTCACCAGTGATGAGAGCGTTATAAGGGCG
AAAGCCGAAGTTGAAAGCATACTTACTGTGCAGAGAGCTCAGCTTCATGGCCTCGTGAAC
AACGCTGGTGTGTTTACAATTTTTGGCCCTGACGACTGGTGTTCTACTAACGAATACTTG
GCATCATTGGATGTGAACACTTTGGGAGCAGTTCGAGTCTGTCACAGTTTTCTGCCTCTG
ATTAAACAAAGCAAGGGACGAGTTGTAACGATGGGATCGACAGCTGGTCGCCTTCATGGT
CTCTATGTTGGCCCTTATGTCACGGCTAAATTCGCTGTTGAAGCTTATATGGACTGTTTG
CGACTGGAAATGCTCCCTTTTGGCGTATCCGTTCACATATTGGAACCCGGTGCCTTCAAA
ACAGAACTGCTTTGTGAAGGAGCTCAGCACGCTAGGGTGAACAAGATATGGGAAAAACTG
CCAGCTACTGTGAAGAATGAATACGGCGAGCAATTCAAAGAGAATTTCAAAATCGCCTGG
CAGACAGGAGTAAATCTTGTGGCAAATCCAAATCTTCACTGGGTTGTTGATAGTTATATC
CATGCGTTATTTGGCTACTGGCCAAGATTAAGGTACACTTCCAATTTTTTAAGGTACGCA
CCTGGCTGGGACGCAATATTCTGCTTTGTACCGCTCAGCCTTATGCCTACTTGGATCCAG
GACAGCGTCTTACATTTCATGTACTCTATGCAACCTGGACCACCTCTTCATGTTGCCGCC
TTGCAAAAACGAGACAGAATGCCCCTGCTCGAGAAATGCTGGTCGTTCTTCGGCAAGGCT
GGCCATATCAGTCTTTTGTCAGCTGTCGTCGGGGCCCTATATATCAAATCGCTTGTCATT
TATGTCACCTCGACAGCGGTAAGAAACGGAAATGAGACGATATCGGCAGAA
>HCOI00441500.t1 scaffold_1578 - [1:27412]  ( 65217 - 62481 ) HCOI00441500.t1 + 1:333  ( 1 - 333 ) N   1778.23
ATGAGTGACATTTATCTTCAGGATATAATTCGAGAAGAATTTGCGCACGTCCAATTGAAG
AATATAAAGCGGCTAGCAACGTTAGGCGTGGGAGGATTTGGGCGTGTCGAACTGGTTTGC
ATTAATGGTGACAAATCCCGAACTTTTGCACTGAAAGCATTAAAAAAGAAACATATCGTA
GACACACGGCAACAAGAGCACATCTTTGCAGAGCGAAATATTATGATGGAAACCAACTCC
GAATGGATAGTAAAATTGTTTAAAACATACCGTGATACCAAATACGTGTATATGCTTCTC
GAAGTGTGCTTGGGTGGAGAGTTGTGGACGACCCTGAGAGATAGAGGTCACTTCGATGAC
TACACCGCCCGATTTTATGTTGCCTGCGTGCTCGAAGGATTAGAGTACCTTCACAGAAAA
CACATAGTGTATCGTGATCTCAAGCCGGAAAATTGCCTGCTCACCAACACGGGATACCTC
AAACTAGTCGATTTCGGGTTTGCTAAGAAATTAGCGTCTGGTAGAAAAACGTGGACCTTC
TGCGGAACACCAGAATACGTGTCACCTGAAATCATATTGAACAAGGGTCATGATCAAGCC
GCCGATTACTGGGCATTGGGGATATACATATGTGAACTCATGCTTGGACGGCCACCCTTC
CAAGCGAGTGATCCTATGAAAACTTACACTCTTATCCTGAAAGGAGTCGACGCCCTCGAA
ATCCCTAATCGCCGAATTGGAAAGACCGCAACTGCCCTGGTAAAGAAATTATGTCGCGAC
AACCCAGGAGAACGATTAGGTTCTGGATCCGGCGGCGTAAACGACATTCGTAAACATCGC
TGGTTCATGGGCTTCGATTGGGAGGGTTTGCGGTCCCGTGTACTCAAAGCACCTATACTT
CCAAAGGTGTCAAATCCAGCGGACGTCACTAACTTTGACAATTATCCCCCTGATCAGGAT
GTGCCACCGGACGAGTTTTCCGGATGGGATGAAGGTTTC
>HCOI00441500.t1 scaffold_7099 - [1:6256]  ( 6256 - 5569 ) HCOI00441500.t1 + 1:333  ( 186 - 333 ) N    197.12
TCCTTTCATTCCCATCTTTGCTTCTCATCTGTTCATAAAATTACTAATATGAGGATATAC
ATTTGTGAACTCATGCTTGGACGGCCACCCTTCCAAGCGAGTGATCCTATGAAAACTTAC
ACTCTTATCCTGAAAGGAGTCGACGCCCTCGAAATCCCTAATCGCCGAATTGGAAAGACC
GCAACTGCCTTGGTGAAGAAATTATGTCGCGACAACCCAGGAGAACGATTAGGTTCTGGA
TCCGGCGGCGTAAATGACATTCGTAAACATCGCTGGTTCATGGGCTTCGATTGGGAGGGT
TTGCGGTCCCGAGTACTCAAAGCACCTATACTTCCAAAGGTGTCAAATCCAGCGGACGTC
ACTAACTTTGACAATTATCCCCCTGATCAGGATGTGCCACCGGACGAGTTTTCCGGATGG
GATGAAGGTTTC
>HCOI00045000.t1 scaffold_11312 - [1:1742]  ( 1709 - 65 ) HCOI00045000.t1 + 1:227  ( 1 - 227 ) N   1144.79
ATGGAAAGGCATACGCAGCTGATGAACTTTCTCAGCAAGGTATCCATTTTCGAAAACCTG
TCCGAGGATCGCATCTCGAAAATGGCAGACGTAATGGATCAGGATTACTATGCTGCAGGG
CACTATATTATTCGACAAGGAGAAAAGGGTGATGCATTTTTCGTCATAAACAGTGGTACA
GTGAAAGTGACGCAACTGATAGAAGGCGAAACAGAGCCACGTGAGATCAGGATATTGAAT
CAGGGAGACTTCTTTGGTGAACGGGCTCTCCTCGGAGATGAAGTACGTACTGCGAACATT
ATAGCCCAAGCACCTGGTGTTGAAGTACTCACCTTAGACAGAGAATCCTTCCTTAAACTA
ATTGGTGACCTTGAAGCATTGAAAAGAGATTATGGAGATAAAGAACGGTTGGCACATATT
TCAATAGAACCACCGAGTCCTACAAAGGATATTATTCGAGAAGAATTTGCGCACGTCCAA
TTAAAGAATATAAAACGGCTAGCAACGTTAGGCGTGGGAGGATTTGGGCGTGTTGAACTG
GTTTGCATTAATGGTGACAAATCCCGAACCTTTGCACTGAAAGCATTAAAAAAGAAACAT
ATCGTAGACACACGGCAACAAGAGCACATCTTTGCAGAGCGAAATATTATGATGGAGACC
AACTCCGAATGGATAGTAAAG
>HCOI01067200.t1 scaffold_5870 + [1:10002]  ( 1462 - 2872 ) HCOI01067200.t1 + 1:249  ( 1 - 249 ) N    927.47
ATGGCTGACAATAAGGATGAGCTTGTGCAAAGAGCGAAGCTCGCTGAACAGGCCGAAAGG
TATGATGATATGGCCCAATCTATGAAAAAGGTGACTGAGCTGGGGGCTGAACTTTCGAAT
GAGGAACGCAATCTTCTTTCCGTTGCTTACAAGAATGTCGTTGGAGCGCGTCGTTCGAGT
TGGCGCGTGATCTCATCGATTGAGCAGAAGACGGAAGGCTCTGAGAAGAAGCAACAAATG
GCCAAGGAATATCGCGAGAAAGTTGAAAAGGAACTACGAGACATTTGCCAGGACGTTTTG
AACCTGCTCGACAAATTTCTCATACCGAAGGCCGGCAATCCTGAGTCTAAAGTGTTCTAC
CTTAAAATGAAGGGTGACTACTACAGGTACCTTGCGGAGGTTGCGTCAGGCGAAGACCGT
AGCTCGGTTGTCGACAAGTCGCAGCAGTCTTACCAGGAAGCTTTTGATATCGCCAAGGAC
AAGATGCAGCCCACTCACCCCATCCGCCTTGGCCTCGCCCTCAATTTCTCGGTGTTCTAC
TACGAGATTTTGAACGCACCCGATAAGGCTTGCCAATTGGCTAAGCAGGTGTATTACTTT
CATGAGGGTCGCGTTATTTGAAGGTATGTTTTGTGTTTAGCATTTGATGATGCTATTGCC
GAGCTCGATACCTTGAATGAAGATTCGTACAAGGATTCCACTCTCATCATGCAGCTTTTG
AGGGATAATCTAACCTTGTGGACCTCGGATGCTGCTGCCGATGATCAAGATGCAGGAGAA
CAAGGAGAAGGTGCAAAT
>HCOI00484100.t1 scaffold_243 + [1:40960]  ( 38510 - 43844 ) HCOI00484100.t1 + 1:355  ( 1 - 355 ) N   1781.19
ATGGGATTGTGTCAGAGTGAGGAGGACAAGAGTGGCTTAGATAAAAGCAAAGCAATCGAT
AAGCAAATCAAGCAGGGAGCTGCTGCTGATGAGCGAACCGTAAAACTGCTCCTTCTGGGA
GCTGGAGAATGTGGAAAGAGCACGATACTGAAGCAGATGCGAATACTTCATAATAACGGG
TTTACCGAAGATGAAATGACACAACAAAAACGGGTTGTCTACAATAATACGGTAACAGCA
ATGCAGCAATTGATCAAAGCCATGCAACAATATAATATAAAGTATTCGTCACCTGATCGA
GAGGCAGATGCGTTGATTGTTCAAGACGTCATCAAGCAAGGTCGAGAATCAGAGCCATTC
ACTCCTGACTTAGCCGTAGCCATCAAGAAGCTGTGGAACGACAAAGCTGTTCAAGAGGTA
TACGAGGAAAAACGACTTGAATGCCATCTACACGAAAGTACTCGATTCTTCCTCGACAGT
GTCGATCGTATATCAAATGTGAATTATAAGCCTACCGATCAAGATATATTGCTCACACGA
ATAAAAACTACTGGAATCGTTGAAGTGTCATTTATGATTAAGAAAGTGCATTTCAGAGTT
TTCGATGTGGGTGGCCAACGATCCGAACGGAAAAAATGGATTCATTGTTTTGAAGACGTT
AACGCCATTATTTTCATAGCAGCTGTCAGTGAATATGATGAAGTACTGTTTGAAGACGAG
ACAACGAATCGGATGCTCGAGTCACAACGCCTCTTTGAATCGATTTGCAATAGCCGATGG
TTTATCAATACGTCAATTATTTTATTTATGAATAAAAAAGATCTTTTTATGGAGAAAATT
AAACGTGTTTCCATCAAGACAGCGTTCCCAGAATACTCAGGACCGCAAACCTATGAGGAT
TCGATGAAATACATCAAACATCGTTTTGAAATGTTAAATCAGAATCCAAAGAAGACGATA
TTCGTGCACGAGACCTGCGCCACTGACACGGATCAAGTTCAAAAAATCCTCGATTCAGTT
ATATCAATGATAATTCAACAGAATCTTCACAAAAGCGGTCTTTAT
>HCOI01380500.t1 scaffold_367 + [1:60416]  ( 102895 - 111391 ) HCOI01380500.t1 + 1:354  ( 1 - 354 ) N   1034.59
ATGGGCTTGTGTCAGTCCGCTGAGGACAAACAGCTTTCGCAAAAAAGTAAAGCAATCGAC
AGGGAAATGATGCAAGGTCATATTGCACAACAAAAAGTCGTCAAACTTCTTCTTCTAGGT
GCTGGTGAGTGTGGAAAAAGTACCGTTCTGAAACAGATGAGGATCCTCCATGATCATGGA
TTTTCTCCCGAAGAAGCCATTCAGCAAAAAGGAGTTGTCTATAACAACACCGTACAGGCG
ATGGCAATGATTTTACGAGCCATGAATAGCTTGAAAATCTCTTTCGAAGATCCAGCAAGA
GAGGTCAGAGCTTTATCATTTTTGAACCGATCTTATATTTTTGCCGGAAAAAATCTATCA
AATAATTTTTTGGTGTGTTCTTAAACTTCCACACAGTAAGTAGTACCTATGAATAAAAAG
TAATTGAGTTAAAATGATTCTCGCGTGGTGCTGGACACGATCAAGGCCGCTCAGGAATCT
GAGCCATTTACACCGGAGCTTACCCAGGCTCTGAAAAATTTATGGGCAGACCCTGGTGTG
CAAGCAGCGGTCAGTCGAGGGAACGAGTTCCAGCTGGTCGAAAGTGCTCCACACTTCCTC
GGATCTGTCGAACGTATTGCATCCAAAGACTATAAACCCACCGAGCAGGATATATTGCTT
TCACGGATAAAAACTACTGGCATTGTAGAAGTCAAATTTCAAATGAAAAATGTAGATTTC
CGAGTTTTCGATGTGGGCGGTCAACGTTCAGAGCGAAAGAAGTGGATTCATTGCTTCGAA
GATGTCAACGCCATTATATTTATTGCCGCTATATCCGAATACGATCAAGTCCTTTTCGAA
GATGAGACGACGAATCGAATGGTTGAATCGATGCGGTTATTTGAATCAATCTGCAACAGT
CGATGGTTTATCAATACCTCAATGATTCTTTTCCTTAATAAAAAGGATCTGTTCGCTGAA
AAAATCAAACGAACCAACATTACCACTGCATTTCCCGACTACAAAGGTGCTCAGACGTAC
GACGAAGCGACGGCATTTATCGAAGAGAAATTCGAGGGATTAAATGCAAATCCAGAAAAA
ACTATATACATGCATCAGACATGTGCCACAGATACTAATCAAGTACAAATGATTCTTGAC
TCCGTTATCGATATGATAATTCAAGCTAACTTACAAGGTTGTGGACTGTAC
>s3492 scaffold_5589 + [1:11119]  ( 825 - 3280 ) s3492 + 1:95  ( 1 - 95 ) N    367.40
ATGGATTACAAACCTCAGTGTTCCAGTCCATCGTTGCTGCTGCTTCTGCTGTTCATCACG
ATACCCGTAGCCGAGACGAATATTCGACTGTGTGGCGTGCGATTGACTCGAACTCTTATG
TCCATATGCAGAAATCAATTATGTGGTGGATTCGCTCAGGAAAAACTGATACTTCCGTCA
TATTCTTCGCTGATCCGAGAACCTCTGCATACGTCGATGAAACGATCAGGAATTGCCACT
GAATGCTGTGAAAATCGATGTTCATTCAGATATCTTCTGACTTACTGCTGTAATACG
>s3493 scaffold_5589 + [1:11119]  ( 825 - 3280 ) s3493 + 1:96  ( 1 - 96 ) N    462.11
ATGGATTACAAACCTCAGTGTTCCAGTCCATCGTTGCTGCTGCTTCTGCTGTTCATCACG
ATACCCGTAGCCGAGACGAATATTCGACTGTGTGGCGTGCGATTGACTCGAACTCTTATG
TCCATATGCAGAAATCAATTATGTGGGATTCTGTATCGTTCCATTTCAGGATCTTTCTCG
TGGCATGAACCCCAACTGGAGCCTCTGCATACGTCGATGAAACGATCAGGAATTGCCACT
GAATGCTGTGAAAATCGATGTTCATTCAGATATCTTCTGACTTACTGCTGTAATACG
>s3493 scaffold_1360 + [1:16167]  ( 70829 - 72377 ) s3493 + 1:96  ( 1 - 96 ) N    434.53
ATGGATTACAAACCGCAGTGTTCCAGTCCATCGTTGCTGCTGCTTCTGCTGTTCATCACG
ATACCCGTAGCCGAGACGAATATTCGACTGTGTGGCGTGCGACTGACTCGGACTCTCATG
TCCATATGCAGAAATCAATTATGTGGTGGATTCGCTCAGGAAAAACGTAGTTCCATTTCA
GGATCTTTCTCGTGGCATGAACCCCAACTGGAGCTTCTGCATACGTCGATGAAACGATCA
GGAATTGCCACTGAATGCTGTGAAAATCGATGTTCATTCAGATATCTCCTGACTTACTGC
TGTAATACG
>s3538 scaffold_6972 - [1:6533]  ( 6510 - 5617 ) s3538 + 1:81  ( 1 - 81 ) N    392.76
ATGCAAACGAGGATAGTTCCCTTTCTCTTTTTCCTGCTAGAGTTTTGGCTACTTTTTTAC
CTCCTTTCCTCTTCAAACTCAAAACAGTTCTGTTCAGATGGTCGTCTTCGAATGTGCCCT
CCCGGTGGTAGCAGCTTCACAATGGCCTGGTCGATGGCATGTACGATGCGAAAAAAACGA
GACACATCTGAACAAAGGAATGTTGATTCTGTGTTCATTGAGGCTGCCATGAATTCCCCT
TCCGCTAGGAAGTGCTCATTCATT
>s3539 scaffold_448 + [1:20480]  ( 7872 - 14604 ) s3539 + 1:96  ( 1 - 96 ) N    531.77
ATGAGTCAGCTAATTCTTTCACCTCCCTTCCTCTTCGATTTAAAACCCTGTTTAGATGGT
CGTCTTCGAATGTGCCCACCCGGTGGTAGCAGCTTCACAATGGCCTGGTCGATGGCATGT
ACGATGCGAAAAAAACGAGACACATCTGAGCAAAGGAATGTTGATACTGGTAGGTTATCA
AAACGTGCACTGATTGCTCCATCAATCCGTCAACTACAAACGATATGCTGTGATGTGGGA
TGCAGTGTGAACGATCTGTTGTCCTACTGTGGCCCTTTAACGGGATGG
>s3539 scaffold_6972 - [1:6533]  ( 6328 - 5788 ) s3539 + 1:96  ( 1 - 96 ) N     83.82
ATGAGTCAGTTGGCTACTTTTTTACCTCCTTTCCTCTTCAAACTCAAAACAGTTTGTTCA
GATGGTCGTCTTCGAATGTGCCCTCCCGGTGGTAGCAGCTTCACAATGGCCTGGTCGATG
GCATGTACGATGCGAAAAAAACGAGACACATCTGAACAAAGGAATGTTGATTCTGTTACC
CCATGCGCAAGCTCACAACTTCAAGTCAAGAAAGTCGCCAATACTGTATCGAACGTGGGG
ATGTACGATGCCCTCAGCCAAGCCCATAAACATCGATGTCTGCAG
>HCOI00986500.t1 scaffold_254 + [1:40960]  ( 165053 - 177042 ) HCOI00986500.t1 + 1:984  ( 1 - 984 ) N   3806.52
ATGACCTCTCCAAGTATCAATTTCGAAGAGGATTCTGAAGTCATTAAATCGGGTCCTGTT
GTCGCACGTTATGTCGCCCCTTTTCCCCCTTTCAAATCCAGAAAGAATTATTATGCTGTA
TTATGTGAACGTGCATTGGAATTACACGAAAGCGAGAAGACATACAGAAAACGAAAATCC
GCTCTTCATCTGATTGATCTCTCACAAGCATTCAATCTTCATAACGAACATTTCGATCCG
AAGCTCAAAAAATGTGTGTGCTTGATGTTACCCGATGAGACCCTGTGTCTAAAGGCGGAT
GATGTTGGCAAAGGTGGAGATGAAGGCCGTCAAAATACGGAATGGTACAATGCGATCATG
TCAGCCCTCATCCCGTCAAGATTTTTGCGTCTGGGAAGGCCAATTCAACCACAGGAATTT
TTCGAATGTGCCTGGGATGTGGAAGTAGTGACTGCGCCGAAACTGAAAAGACCACCAGGA
CGTACTGAAGAGCCGCTACAGAACATATGCGTTCGACTACCGGAGATTGCTGGACCAAAG
AGGTTGTGTTTCTACGCCCACACCATCGTTCTATGTAAACGTCGCATTGAGCCAGCTAAA
TGTGGTATGCCGTCGTCAGGGATTCCACCATTTCACACTGATGACTTTGTTGAGATTCCG
CGCAAATGTGTGGCATTCTTTGGATGTCAAGATCGTTATTTCCTGATGAGGCTTGGAAGA
GGTGCACCCATGGGTGCAAGTGAACTGTGGGCTCAATGCGACAGTGAAGAGGTCGCTCTT
GATATACACAACAAGTTGAATGCTATCATTGAGAGAGAATCAGAAAAGAAGAAAAGGATG
AACAATGGCGTTGTCATGCCGCCAGGACTACTTTCAATTAGATCGCACCATAGCCACCGT
GAACGTTCTCATACCCAACCATTGAGACAGCGTACATCATCTTTTCTCAATGGGCGCGCA
GGATCATCGGCATCTACGAGCAGTACAGTTGGTCGTAAGCAGTCGACGCCAGTAGGACCG
GGTTCTGCGCCGCTTGGATCACGAGCGCTGTCCATATCACATGGATCGAGTCAATCGCAA
TCTGGGAACACTTCATGTGGCAGTAGCCTTATGAGCATTTTTCCTATTCAAGCTTCACCT
AATGCACCCCATGACGATGATGATGTATACCAGGCAATGACCGCTCCCACTAAACTACGT
TCATCACCTTCTACATCAACTACTGATGATACTGAGAATAGCGGTGGAACGATTTGCGTC
GACCAATCAGATGAAACAAGATCTTTGGATATGTCAGTATCACAGACCGCTCATGCTGTA
CGGGAACCACGAATGAAGCGACAATTGTCTGAGACCATTCCTTATCGCGAGCAAGAGGAC
CGTTGCTCTCTGGGAGGGATTATTGCGTCCAGTGGTCTATCAATGGAAGCCATCAACGAT
CTAAATGCAAATGTACACTATAGACAAGATGATGGGTATACTCCTATGCATGCAGCTGAG
TGGTCTGGTGGAAGCAACAGTCACCTCATTGTACCACGATACAAGCTTGAAGAGGCTCGT
TCATATGTATCCGATAGTAGTGACAGTTGCTACTCATCAATGGCAGCAAATGGATGCTCA
AATTCACAAGTAGCTACGGGAGCTGCTTCCAATCCACCTCGGTTTGTTTCTACAACAATT
TGCAGTAGTTTCTCATCCACTTAGGCAACCGAACCGACAATGTTTTTTCTTGGCCCATTT
GTTCTGTTCTGATAGCTGACAATGTTTTTTCTGTTTTTTATTCACCTACTAATCTTTAAG
GCATATTCATTCGCTGGTCGGTGTAACCTTCGTCCCACCGGAGTACAGAGTGGTGTAGTC
GAGAATGTTGATCTTCGTGGTGATAATTCGAATGGAGGACTTCTTCCTCCACAAGAAGAT
CCTCGAAAAAGAGCTTTCTCTTTGGGCAGCAAAACACTTTTCCCACGCCCTTTTCGTAAA
ATCTCACAACATGCCTCAAGACAACAACGCCTGTCTCAAACATCGGCTTCAGGTGCATCA
CTAGCTTCTTCCGAAATCTCGTCCACTTTTGGACCGTCGTCGTCTAGCGCCAATCATTTG
ACCGGTTTGAATTGCTCTGAGAAGGAAGAATACACGAGAAATCGGTACGATGTCTTTCGA
TTCCACAGCAGTAGTATTTGTAACTTCTCCTTTTCGTTAAGTTCTGGCAGCTTTGGATCT
GGGCGTAGTACCCCATACAATCGAAGAGGAGGATCCTCCGGTACACGTGACGGTACTGAT
CATTTTGTTGAAATGGATTTCGGAAATGCTATTGGTCGATCTGGAAGTGGTTCCGTTGGG
AGCGTGGATAGCCCAAACAGGTCTCGAACATCGTCTTTCGGATGCAGTGCTCGTAAGGAT
GCAGAGATATTCTCTTATCCAACAGATCTACCGGATTCTGGTCTAACACCTAGTCAACTG
GTGCTTCAGCAAGCTAAACAAAATAGTCTTGATGAATCTTGCGACTACGTTAGCACAGAA
GCACCTGATCTAATTGCTGTGAAAAACGCGCTTGCTGAAGCCGCAAATGAGCACAATCAT
TCACATCATCTTACATTTCTCTCTCCTGTTGATCCCAAAGCGATCGATCTACGCAGTTCA
CAACACTTTGAAACTATTGAAGAAAGTACGTCATTGAAGTCGTCTCCTTGCTCATCGAGA
AGTTCTATAAGTGCAAATGACGGGAGTATGGACGAAGCCGATAGTAGTAGAAGACGACAA
ATTACTGGTGATGACGGGTATAATCGTTTAAATACGAGTGAAGGCAACTCATCAGAATAT
GTTCCTGTATGTTCTACTCGGTCGGATCGATCTGCATCAAATCCTGCTTCCGACATGACA
GAAATTCACCAGCCTCCGTCTGTGATGGGTTTACCGAAAAGGAGTTCGGTACCCACTTTG
AAAAGTCATGATCCTGATGATTCCGGTGTTGGATTGAACTATGCTTTCGTACAGGATTCC
GAGCCCCAAACGACTATGTTACTTTCTGACCCATTAAATGTCTCATCAAGTCGTTCTCGC
TCAAAGTCTGGTATCATATTCACCCATAACTTTGATGCGACAAAATCAGCTCTCGATTAT
GCATCAATTAAACCTCTG
>HCOI00539100.t1 scaffold_13 - [1:37562]  ( 492730 - 480366 ) HCOI00539100.t1 + 1:1320  ( 1 - 1320 ) N   4008.90
ATGTACGATGTTTGCCATATGGAGCGATCAAGTCCGATGAATTGTCGTGCGGACGAAAAT
TTCACGGCGCGGCCTATACAGTCCTTATCCGACGATGCCGCCAAGAAACTCGAATACATC
TGCCCTCATTTACTAGAAGGTAATGATGGTATTTGTTGTTCATCAGCTCAAGTGCTCGCA
ATGAGTAAGCAGTTACGGCAAGCTGGTAGTTTACTTGAAAGGTGTCCATCATGTTATGAT
AATTTTCAAAAATTATGGTGTGAATTCACATGCTCACATCGGCAACATGCATTTATTGAG
ATTTTACAAGAGCTTGACGTACCCGAAGCCAATATATCATATGTTAATAAAGTACGGTAT
AATGTTAGCAAAGAATTCACGGATGCATTATACAACTCATGTAAAGATGTAAGTTTTATA
ACTTGGTTTCTTGTGTGCCGCTTATTTTGTACATGTTTGTCTCATTGTTCCTCTTATTGA
CGGCTTATTGGCGTGAGTGAACATGGCGTTGTTATGTTTTTGTTTACTGACAATGGCATG
TCTCGAAGAGGTACGATATTTCGGTTATTTTGAAATTCTAAGGTTTCCATGACTGGAAGT
GCCACAAAGGCGATTCGATTGATGTGTGGCAGTTTAAAGAAAAATGAGGAATGTACCATC
GATAATTGGCTGAAATTTATGGGAACTCAAAATCATCGTATCGGTATACCTCTTGGAATC
GATTTCAACATTATCGATCCAATAGTAAGCGTTTTCCTTCGGTCAATCCTTTTTCTTGTT
TTTCTTTTGCATTCATGAGTTGTTGATATTCACGCTCGAAGAGAACATATGCATCAATGA
GTCTCATTCCTAGACTTCTGCATATGTGACTCACATGTGTTTTCTTCTTAGTGGGCGAGA
AGCCAGGGAAATGAAAGAATTTATTCTTTCGAAATTGGATCTCAACAGTTCAATTTCGCA
GACTAAATATCCCTGCTGTATGGTGGTACTCAATGTGTAACAGAGGGTACCGAAAGGTAA
CATAACTGCTTTTGAATCGGTTACCATACCTAGAAATGGAAACGATAGCAACGTTATTCA
ATATTAAAAGTCATGAGCTATTGCTTCGTACCCCAATACAATACAATATAAAGGCTGTTA
CACCGGAAAGTTAGAAATATGCCGAGAGATTCTATCAAATGCGAAGACAAAACGAGTTCG
ACATATTTAGTTTGTTTCTATTGACGTAGTGTTGATGAATTACGAATCAATTTGATTAAG
GAGGAGCTACAGGCTGGATCGGATTATTTCATGACAGTATCCACAACGCCATGCCATATG
TCACCCCGATATGGTCGTGACAAGTGCTCCAGGCAAGATTGCACAGCTGTACAGGTTGTG
GACCTATTCCCCAGAGATGAGGGCACTAAGGAAGTATGTCAAGTACTAGGAATGGGCTGT
AAAGTATTCCTTCTTTTTGGATCATTATTTATATTCGCCGGTGTGCTCATATTTATGGGT
TTCTTGCATTTGTTTCATAGTACTAGTACAAGTGATTCTGAATTGGATCGTATAGATTAC
AAGAGCGTTAATACAAATATGGGTCGGATTCGTACAATGGGTGCGTGGATTCAAGATCAG
CTCAAGTATAATGGCGAAATGTTTGGACGATTTGTCGTTCAACATGCATGGTTCGCATTT
CTGTTTGGCTCCTTCATTGCGGTTATTTCTATATCTGGAAATGTCTTCCTAAAGTTCACA
AATGATCCCTTAGAAATGTGGACTTCAGCCCATAGTTTAGCCCGTCAGGAAAAACGGGTT
TTCGACCAAAATTTTGGGCCCTTCTATCGTGTAGAACAAATAATTATGTACCCAAAGGTT
GTTGAACAGGTGGTAGACGGTCCGCATGGAATTCGGATGGGAGCAGTTTTTCACAAGAAA
TTCATGCGTGAGGCATTTGTTATTTTGTCTCGAATTCTTGGAATCTCAGCTACAATGCCA
GATGGCAGGCGTGTCACACTTGATGACGTTTGCTTCCGACCCATGGGTCATGACTACGAC
TGCCTTATTTATAGCCCCACAAATTATTTCCAGCAAAATATCTCATTGCTGGATATCTCT
GTCACTGCCCATGTGTCCCCTACTCCTAAAGATGAAAGTGACGATTTGGACTATTATGCG
GATGAAACAGAAGCACCCCAGGAGAAGGTGGAAACGAAGGGTTACTTGGATCACATCTAT
GATTGCATCGAAAACCCTTACAACATCGAGACATCGACAAAAATGAGCTGCCTGGGCACT
TACGGTGGTCCAATCAATCCGGAGATTGTTTTTGGAGGTGCATCGGAGAATTCTATGCTG
ACTGATTCTAATGCTCTGATTATCACAATTCCGCTCAACGGCAAGTCATCGAATCTGAAG
AAAGCCATGGCGTGGGAAGAAGCGTTTATCGCTCTGATGAAGGAGTACAAGCATGATGGC
ATTCAAGTGTCGTTTATGGCAGAAAGATCTATTTCGGATGAAATTGAAAGAGAGAATTCA
TCGGACGTGTATACAGTTCTGATCAGTTGTATACTAATGATCGGCTATGTAGCGTTTGCT
CTTGGGCAATACATTGTAACAGACAACAACTTACTCTCATTACTGGTACATTCGAAAATC
ATCGCTGGTATTGCGGGTGTTGGGATCATCTTGTGCAGTGCAGCAAGTTCGATTGGCGTG
TTTTCACTTTATGGAATCGGAACATCGAAAGCTGCCCTCGTAGTACTTGTGTTCGTAGTT
TTGGCTGTAGGAGTAAACAGAACATTCATCATCGTGCAGACATACCAGAGACTGGAAGAC
GTTGCGGACCAGTCAGTTGAAGATCGAATTGCTCGAGTCTGCGGTCAAGTTATGCCTTCA
ATGCTTTTAAGCACGCTCACGGAAAGCTTATGCTTCTTCGTTGGTGCCATCTCTGATATG
CCGGCAGTACGTGGTTTTTCCCTGTTTGCTGGTCTCGCCGTGATATTCGACTTTATCTTT
CAACACACGATTTTTCTTGCTATTTTTGTATGGGACTGTAAACGTGAAGAGGAAGGAAAG
CCGGAGCTCATGTATCATCGTAAACTTGACACAGAACGGGTTGAAAGTGAAGGGTATATC
TATGAAGTGATGCAAAAGTACGCCGCTCCTCAATTAATGCGGAAATGGATGCGCATGACA
GTGCTTGTCGTGTTTATTCTATGGTTCTGCTGCTCTTTATGTATTTTTCCATTTTTGAAT
CCAGGCTTTGACCAGAAAGTTGCTGTACCAGAGGTAATTTAGCCTCTATTAGTAAATAAG
CCCTTATTCTGAATGAATCTGGACTATCGTTGAATTAAGGATTCCTACGTGTATCTCCAT
TTCAAAAACCTCGATCGTCTTATGAATGTTGGCCCTCCAGTGTATTTTGTCGTGGAAGGA
GAACTTGATATGCACACAAAACAAATTCAGGACAAATTTTGTACGATTGGTGGTTGCTCA
GAGAATTCAGTTGGTGCTATTCTTAACGAAGCTGCTGCTCATTCGGACAGAACGTTCATC
AAAGGAAATGCTCTCAATTGGGTGGACAACATGATTCAATGGTTAAACAAAGAAAATGAT
TGCTGTAAGGTTTACAACTATGACAAGAATGTGTTCTGTCCCAGTAGTAGGAAAGATTGT
AAGTTTATTGACTCAAATTTCTGCCCCTTCGGCAAAAGTACTGAGAATAAAGCAGAAGTG
TTGAATTTAAGCTACAATTGCTCGTCGTGTGATCCAAATCAGCGAAATGGTCGTCCTACC
GAAGAGCCCTTCTACAAGCATCTGAAGGACTTCATGGATGACGTACCGAATGCAAATTGC
ATTGTTGCGGGTCGAGCTGCTTTCAAGGATGCAATTCTTCTGAATCCTCGAGGCCATGTG
CAAGCATCTCATTTCATGACGTACCATACTCCGCTTCGAACATCTCGCGAGTTTACATTG
GCTATGGAAGGTGCCAGAAAAGTAGCTCGAAAGATTGAGCAGTCCTTTGACGGCCAAGTG
CACGTGTTCCCCTACAGCGTGTTTTACGTGTTCTATGAGCAATACTCGACGATTATCTAT
GACGCCAGTACTCAGATTACTTTGTCATTAGCGGTTGTCTATGCGGTAACATGTGTCCTT
CTTGGTCTCGACCCTGTCAGTGCGTTTATCACTGTGCTCATAATCGTATGTATTCTCGTC
GACATGCTTGGTCTTATGGTTCTCTGGAAAATCGATCTAAATGCAATCTCTGTAGCGAAT
TTAGTAATGTCGCTTGGAATATCTGTGGAGTTCATTGTTCATATAATACGGATATTCACA
CATTCTGTTCGTCGAACCCGCATTGAAAGAGCTGAAGAAGCGCTGGCACAAATGGGATCC
ACGGTGTTTTCTGGAATTACCCTCACTATGCTAGGAGGAACCCTGGTGTTAGCTTTTGCG
CACTCTCAAATTTTCAAGGTATTCTACTTCCGAATGTTCTTGGGAATTGTAATTATTGGT
GCATTGCACGGGCTTGTCTTTCTTCCTGTGGTGCTTTCTTTCATAGGATCTCCCATAAAT
CGACGTCTGTTGCAAGATAAACTTCGTGAAGAAGGCCGTGGTCTGCAAGAGCCGCGGACG
GGGCAACTAGCCAATCTTAAGGAGAACTTGACTTCATCATTACCCGCAAATATTGGATTT
GCGGACGGGTCAAAAGAGAAACTGGAATCACGTTCCCCTGTGATCTCAATCGAAGTCCCT
TCGAAAGTCCTAGAAGGTCCTTTGCTCCATCGTTCGCTCAGGTTGGAT
>HCOI01048800.t1 scaffold_268 - [1:21504]  ( 151902 - 150043 ) HCOI01048800.t1 + 1:620  ( 1 - 620 ) N   3397.08
ATGGCGAACGGAGACATTTCCGAGGACGCTCGTCTGCAATACTGCGAGGAAAACCCACAA
ACTTCGGCGGTAGCTGATCCGCTCTCATCGTTCTCATGCACTCTGTTGGAATTGGATGAA
AACAAAGGTCTTACGCCGCATTTACGACAGAAGCTGCCCAACCGACGAAAGATAGCCACG
GATTTTGTGTTTCTACGAATTCTAGGAGAAGGAGCATATAGCACCGTCTATCTGGCCCGT
GAGCTACGCGGTGGACAAACCCGGGCCATCAAAGTCGTTCAAAAAGATTTTGTAATCCGA
CATCAGAAGCTCGAAGCAATCGTTCGTGAAAAGGACATTTTGGCATCGCTCAGCTATGAA
CATGGTGGCCATCCATTTATTACTCGACTCTACTCGACTTTTCATGATTCAGAGAGATTC
TTTTTCGTTACGGATGTGGCCCATCTGGGTGACCTGTTGGTTGCCCTCAATCGTCTTGGA
TCATTTGATGTCCCGGTGTCCCGGTTCTATGCAGCGGAAATTGTTGTCGCACTGGAATTT
GTACACAAATGCGGTGTTGTCCATCGTGATGTCAAGCCGGAAAATGTTCTGATTCGAAAA
AATGGTCATATCATGCTTACGGATTTTGGTAGTGCTCAAATATATGACAAGAAATTGTTC
AGAGCCTATGAAGAAGAGAATGGAACCCCGACCCAAGTCCCAGGGCAAGCACGCCAGTGC
CGGCATTATCTGGACACCATTGCATCCAGCAGTAGCAGTTCTTCACTGGAATCTGATGAG
CACCATGTGGGTGGTCCCGAGTGTCGTGCCACTTTTGTCGGTACTGCCCAATATGTTAGC
CCAGAGATGTTGCGAGGCGACCAGGTTGGACCACCATGCGATTATTGGGCCCTGGGTGCT
ATCATTTTCCAAATGATCTCAGGACAAGCTCCATTTCGAGCTGTAAACGATTTTCATCTG
ATGAATAAGATTCAGAAGCTTGATTTTTCGTTTCCTGCAGGATTCCCTGATGTTCCCAAA
GATTTTGTCTCACAATTGCTGGTATTGGATCCCATGGATCGACTTGGGTCCGATAACTTG
ATGGATCTTAAATCCCATGAGTTCTACAATGGAATCGACTGGGAAAACATTATGAACATA
GAACCACCGGGAATATTCCCATCAGTTCTTCCTGGCTTAGAAGAGCCTGAGTTCAAATCA
GTAGATGAGATGCCCGAGCCTGGTCTTGACGAAAAGGCTCTCAAACGATTGATGAATTTG
TCAATGATGGAAATGGGTCCTCCCAAGCAAATATCCCCCGACAGCGAATTTTCAAGTACT
GCCGAAGATATTCCAAGTGATAAGGTTGACAAGAAAGCCCTAGCAGTGAGACAACGAAAG
CTGGAAAAGCAACGCCAGGAAAACCCCTATCATCTGTTCGTCCGGGATAATTTGATCATC
CGCTCCGGTCTCATTGACAAGAAAAAGGGTCTATTCTTCAGAAGACGGATGTTCTTGCTT
ACTGACGGCCCTCATCTTTTCTATGTTGATCCAAACAGTATGGAATTGAAAGGGGAAGTT
CCATGGTCCCCATGTATGAGAACGGAAGTGAAGAACTTCCAGACCTTCTTTGTTCATACT
CCCAAACGAATCTACTACTTGTTTGATCCCGAGTCGAGAGCTCTCGAGTGGTGCAAAGCG
ATAGATCAGGTCAAACTACGTTATGCGGACACAATAGCGGAGTCTTATGGGAGAGCAGTA
AAGGATGGCACATATGGCATGAACAAGTTCAAGAAATCGAGTAATTACTTTGGTGACAAA
CGAGAAAAGACGGAAGAGCTTGGCGGGAAACGTAAAAGAGAATCGTTCTCTGTACCACAT
>HCOI01048800.t1 scaffold_203 + [1:40960]  ( 52094 - 66863 ) HCOI01048800.t1 + 1:620  ( 1 - 620 ) N   2405.36
ATGCGTCCCATCGCAACTTTTCGACTTGATTCTGACAGGGAACTGATTACTCCGAACTAC
TCTTTGCTTCTATTCCAGCTCTCATCGTTCTCATGCACATTGTTGGAATTGGATGAAAAC
AAAGGCCTTACGCCGCGCTTACGGAAGTTCGGTATGAAGCTGCCCAAACGGCGGAAGAAA
GCAACCGATTTTGTGTTTCTACGGATTCTAGGAGAAGGAGCATATAGTACAGTCTATCTC
GCCCGCGAGCTACGTGGTGGACAAACACAGGCTATTAAAGTTGTTCAAAAAGATTTTGTG
ATTCGGCATCAGAAGCTCGAGGCAACCGTTCGGGAAAAGCACATTTTGGCATCGCTCAGC
TACGAACGTGGTGGCCATCCATTTGTCACTCGACTCTACTGCACTTTTCATGATCCAGAG
AGATTATATTTTGTTACGGATGTGGCCCATCATGGTGAGCTCTTGGTGGCACTCAATCGT
CTTGGATCGTTTGATGTCCCAGTGTCACGGTTCTATGCAGCTGAAATTGTTGTCGCTCTG
GAATTTGTGCATAAATGCGGTGTTGTTCATCGTGATGTGAAACCGGAAAATGTCCTTATT
CGAAGAAATGGTCATATCATGCTTACGGATTTTGGTAGTGCTCAAATATATGACGAGAAA
TTGTTCATAGACTATGAAGAAGAGAATGAATCCCCAACTCAAGTACGGCAAGCACGCCAG
TACCGGCAGTATATGGACACTATTGCATCCAGTAGTACCAGTTCTTCATTTGAATCTGAT
GAGCATATGGGTGGTTTTGAGCATACACGTCGTGCCACTTTTGTCGGTACAGCCCAATAT
GTTAGCCCAGAGATGCTGCGAGGCGACGAAGTTGGACCACCATGCGATTATTGGGCGCTC
GGTGCTACCGTCTTCCAAATGATCTCAGGACAAGCTCCATTTCGAGCTGTAAACGATTTT
CACCTGATGAATAAGATTCAGAAGCTTGACTTTTCATTCCCTCCGGAGTTCCCTGACGTT
CCCAAGGATTTTGTCTCACAACTGCTGGTATTGGATCCTATGGTTCGACTTGGGTCGAAT
AATTTGATGGATCTCAAGTCCCACGAATTCTTCAATGGAATCGACTGGGACAACATTATG
AGCATGGAGCCACCGGACATATTTCCATCAGTTCCACCAGGCCTAGAGGAGGCTGAGCTC
AAATCAGTAGATGAGATGCCCGAGCCTGGTCTTGACGAAAAGGCTCTCAATCGGTTGATG
AACTTGTCACTGATGGAAATGGGTCCTTCCAAGCAATTATCCCTCGACAGCGAAATTTTG
AATACTGCAGTAGATATTCCAAGTGACATGGTAGAACTTCCTAAAGTTGACAAGAAAGCC
CTAGCAGCGAGACAACGAAAGCTGGAAAAACAACGGAAAGAGAACCCTTATCATCTATTC
GTACAAGACAATTTGATCATTCGTTCCGGTTTCATTGACAAGAAAAAGGGTCTATTCTCC
AGGAGGCGGATGTTCTTGCTTACCGAGGGCCCTCATCTCTTCTATGTTGATCCAAACAGT
ATGGAGCTGAAAGGGGAAGTTCCGTGGTCCCCATGTATGAGAACGGAAGTGAAGAACTTC
CGAACCTTCTTCGTTCATACTCCCAAACGAATCTACTACCTGTTCGATCCGGAGTCGAGA
GCTCTAGAGTGGTGCAAAGCGATAGATCAGGTCAAAGTACGCTATGCGGACAAAATAGCA
GAATCGTATGCGAGAGCAGTAAAGGATGGCACGTATGGAATGAACAAGTTCAAGAAATCA
AGTAATTACTTTGGTGACAAACGAAAAAAGACGGAAGAGGCTAGCGGGAAACGTGACAGC
GAATCGGCCTCTGTACCACAT
>s3557 scaffold_203 + [1:40960]  ( 52226 - 66863 ) s3557 + 1:546  ( 1 - 546 ) N   2353.44
CCTACGAACTTGACCAAAACAGGACTTGATTCTGACAGGGAACTGATTACTCCGAACTAC
TCTTTGCTTCTATTCCAGCTCTCATCGTTCTCATGCACATTGTTGGAATTGGATGAAAAC
AAAGGCCTTACGCCGCGCTTACGGAAGTTCGGTATGAAGCTGCCCAAACGGCGGAAGAAA
GCAACCGATTTTGTGTTTCTACGGATTCTAGGAGAAGGAGCATATAGTACAGTAAGGAAA
TTACCGGTATTCTATGATTGTAGTCCACCTCTGTTGGCGTTTCCCTCAAACTCTTATTTT
GTGATTCGGCATCAGAAGCTCGAGGCAACCGTTCGGGAAAAGCACATTTTGGCATCGCTC
AGCTACGAACGTGGTGGCCATCCATTTGTCACTCGACTCTACTGCACTTTTCATGATCCA
GAGAGATTATATTTTGTTACGGATGTGGCCCATCATGGTGAGCTCTTGGTGGCACTCAAT
CGTCTTGGATCGTTTGATGTCCCAGTGTCACGGTTCTATGCAGCTGAAATTGTTGTCGCT
CTGGAATTTGTGCATAAATGCGGTGTTGTTCATCGTGATGTGAAACCGGAAAATGTCCTT
ATTCGAAGAAATGGTCATATCATGCTTACGGATTTTGGTAGTGCTCAAATATATGACGAG
AAATTGTTGCGTAATGAAACGCTTTCAAACAATTTTTTCATTAATGGAACCAAAAAAAGT
GTTGTTGTAGGTTTTGAGCATACACGTCGTGCCACTTTTGTCGGTACAGCCCAATATGTT
AGCCCAGAGATGCTGCGAGGCGACGAAGTTGGACCACCATGCGATTATTGGGCGCTCGGT
GCTACCGTCTTCCAAATGATCTCAGGACAAGCTCCATTTCGAGCTGTAAACGATTTTCAC
CTGATGAATAAGATTCAGAAGCTTGACTTTTCATTCCCTCCGGAGTTCCCTGACGTTCCC
AAGGATTTTGTCTCACAACTGCTGGTATTGGATCCTATGGTTCGACTTGGGTCGAATAAT
TTGATGGATCTCAAGTCCCACGAATTCTTCAATGGAATCGACTGGGACAACATTATGAGC
ATGGAGCCACCGGACATATTTCCATCAGTTCCACCAGGCCTAGAGGAGGCTGAGCTCAAA
TCAGTAGATGAGATGCCCGAGCCTGGTCTTGACGAAAAGGCTCTCAATCGGTTGATGAAC
TTGTCACTGATGGAAATGGGTCCTTCGTTATGTTTTTTCAATTCCAGTGACATGGTAGAA
CTTCCTAAAGTTGACAAGAAAGCCCTAGCAGCGAGACAACGAAAGCTGGAAAAACAACGG
AAAGAGAACCCTTATCATCTATTCGTACAAGACAATTTGATCATTCGTTCCGGTTTCATT
GACAAGAAAAAGGGTCTATTCTCCAGGAGGCGGATGTTCTTGCTTACCGAGGGCCCTCAT
CTCTTCTATGTTGATCCAAACAGTATGGAGCTGAAAGGGGAAGTTCCGTGGTCCCCATGT
ATGAGAACGGAAGTGAAGAACTTCCGAACCTTCTTCGTTCATACTCCCAAACGAATCTAC
TACCTGTTCGATCCGGAGTCGAGAGCTCTAGAGTGGTGCAAAGCGATAGATCAGGTCAAA
GTACGCTATGCGGACAAAATAGCAGAATCGTATGCGAGAGCAGTAAAGGATGGCACGTAT
GGAATGAACAAGTTCAAGAAATCAAGTAATTACTTTGGTGACAAACGAAAAAAGACGGAA
GAGGCTAGCGGGAAACGTGACAGCGAATCGGCCTCTGTACCACAT
>s3557 scaffold_268 - [1:40960]  ( 154782 - 150043 ) s3557 + 1:546  ( 1 - 546 ) N   2191.28
ATGGCTGATGTGAACCAGCGTGGCTATTTTGCCAATCGCGAATCTGACTCGTTATCTATT
TCATCAATGTCGTTGTCAGTTCACGAAGATAGATGGAAAAAGCTGCCCAACCGACGAAAG
ATAGCCACGGATTTTGTGTTTCTACGAATTCTAGGAGAAGGAGCATATAGCACCGTCTAT
CTGGCCCGTGAGCTACGCGGTGGACAAACCCGGGCCATCAAAGTCGTTCAAAAAGATTTT
GTAATCCGACATCAGAAGCTCGAAGCAATCGTTCGTGAAAAGGACATTTTGGCATCGCTC
AGCTATGAACATGGTGGCCATCCATTTATTACTCGACTCTACTCGACTTTTCATGATTCA
GAGAGATTCTTTTTCGTTACGGATGTGGCCCATCTGGGTGACCTGTTGGTTGCCCTCAAT
CGTCTTGGATCATTTGATGTCCCGGTGTCCCGGTTCTATGCAGCGGAAATTGTTGTCGCA
CTGGAATTTGTACACAAATGCGGTGTTGTCCATCGTGATGTCAAGCCGGAAAATGTTCTG
ATTCGAAAAAATGGTCATATCATGCTTACGGATTTTGGTAGTGCTCAAATATATGACAAG
AAATTGTTCAGAGCCTATGAAGAAGAGAATGGAACCCCGACCCAAGTCCCAGGGCAAGCA
CGCCAGTGCCGGCATTATCTGGACACCATTGCATCCAGCAGTAGCAGTTCTTCACTGGAA
TCTGATGAGCACCATGTGGGTGGTCCCGAGTGTCGTGCCACTTTTGTCGGTACTGCCCAA
TATGTTAGCCCAGAGATGTTGCGAGGCGACCAGGTTGGACCACCATGCGATTATTGGGCC
CTGGGTGCTATCATTTTCCAAATGATCTCAGGACAAGCTCCATTTCGAGCTGTAAACGAT
TTTCATCTGATGAATAAGATTCAGAAGCTTGATTTTTCGTTTCCTGCAGGATTCCCTGAT
GTTCCCAAAGATTTTGTCTCACAATTGCTGGTATTGGATCCCATGGATCGACTTGGGTCC
GATAACTTGATGGATCTTAAATCCCATGAGTTCTACAATGGAATCGACTGGGAAAACATT
ATGAACATAGAACCACCGGGAATATTCCCATCAGTTCTTCCTGGCTTAGAAGAGCCTGAG
TTCAAATCAGTAGATGAGATGCCCGAGCCTGGTCTTGACGAAAAGGCTCTCAAACGATTG
ATGAATTTGTCAATGATGGAAATGGGTCCTCCCAAGCAAATATCCCCCGACAGCGAATTT
TCAAGTACTGCCGAAGATATTCCAAGTGATAAGGTTGACAAGAAAGCCCTAGCAGTGAGA
CAACGAAAGCTGGAAAAGCAACGCCAGGAAAACCCCTATCATCTGTTCGTCCGGGATAAT
TTGATCATCCGCTCCGGTCTCATTGACAAGAAAAAGGGTCTATTCTTCAGAAGACGGATG
TTCTTGCTTACTGACGGCCCTCATCTTTTCTATGTTGATCCAAACAGTATGGAATTGAAA
GGGGAAGTTCCATGGTCCCCATGTATGAGAACGGAAGTGAAGAACTTCCAGACCTTCTTT
GTTCATACTCCCAAACGAATCTACTACTTGTTTGATCCCGAGTCGAGAGCTCTCGAGTGG
TGCAAAGCGATAGATCAGGTCAAACTACGTTATGCGGACACAATAGCGGAGTCTTATGGG
AGAGCAGTAAAGGATGGCACATATGGCATGAACAAGTTCAAGAAATCGAGTAATTACTTT
GGTGACAAACGAGAAAAGACGGAAGAGCTTGGCGGGAAACGTAAAAGAGAATCGTTCTCT
GTACCACAT
>HCOI01700000.t1 scaffold_508 - [1:21504]  ( 126862 - 122104 ) HCOI01700000.t1 + 1:469  ( 1 - 469 ) N   2254.56
ATGCTGAATCGGCGTCTGTTAATTGAATGCCGTCGTGCCATACGTAATTCACGTTGGAAT
GCAGACGCTCATTTAAGGGCACATGAACGGTCTATTACTATTGACCAGGACGCAATCGCC
CGAATCGATACTTGCCAACTTGCTGCTAATAGTCCAATTGAAGATTTTTACTCGGCCGCT
AAATGCCTCTCATCCAATGCGTATCTTTTTGGAGTTTTTGATGGACACGGTGGTCAGTCG
TGTAGTAGACATGTGTCCGTTTCCCTGTTTCCATATATTTGCGCCTCTGTCTTGAGAAAA
CATGAGATAAAAGCTCTAAGTTTGGAGGACCGATTGGAATGGCTCTTTAGCAGCGCTGAT
GCACATCTACCAAACACTTTTCTGCAACCCACAATGCAAAATGTTGTCGATTTTCACAAA
ACTTTCATCAAAAAGAAGGATCTTACTACAGTTCGGGAAGCCCTCAAACTTGCTTTCGAG
ATGTGCGATGAAGATTTATGCCGTGCTGCTTTACCTGACAATAGAGGACAATTGGATAGG
CAAGGAATTATTGTGACTAGTAACGAATCTAGGTTATCAGTAATGACTGCCGCATCCGGA
TCCTGTGCAACCCTTGCTCATGTGCGGAAGCGAAATCTTCATGTAGCCAATGTGGGAGAT
AGTGCCGCAGTGTTAGGCGTGGTCAATCCGAATGGCAGTGTAATTGCTCGACAGCTGTCG
AGAGCTCATTGTGTAGATAATACTGACGAAGTCCAACGAATTCGTGCGTCTCATCCAACA
TCGGAAATTCACGTACTCCGTGGTGGAAGACTGTTAGGCGAACTCTACCCTTTGCGTGCT
TTCGGTGATGTCCGGTTCAAATGGCCCCTCGATCTGCAGAAGGTAGTTCTGGAACCGTTA
GGTAGTCCAGCTCCTCCGAATCTTTTCACTCCTCCTTACCTCACGGTATCACCAGAGGTT
TTCTACCATAAACTAACGGCTAACGACAAGTTTTTGGTGTTAGCGACCGATGGTTTATGG
GAATGGCTCGATCCTGACACCGTCGTTCGACTTGTACATGACCACACAATCGGTACAATG
ACGTTACAACCATATCAACCGAAAAGCGGCTCGCTACTTAAGCAGGTGTTGTTGGACATC
CAAGAGCGGAAGCTCGGTGAAAAAAGCCATAAGAAGCCAATAGATGAGAACTGTGCCACG
CATATCATCAGGCATGCGTTGGGTGGAGTTAGCGGCGGGGAAAGTAAACAGTACGAGAGG
CTCATTGATATACTACAGGTTCCTCCTGGACGGGCGCGGAACTATCGTGACGATATTTCT
ATTATAGTGATTCACTTTAATGAGAAATATTTGCAAGAAACGGATTCGTCAGCTGTTTCG
ACTGAACCCATGGAAATGCAAGCTAAT
>s3534 scaffold_1738 + [1:21504]  ( 23156 - 29022 ) s3534 + 1:581  ( 1 - 581 ) N   2146.74
ATGTCGGCCGGAAGTGGTCATCATAGTCTAATGGGAGGTACACCTCACCAGGTTCCTGGA
CCAAGAACTCAGGGGGCTGCAACAGGAGGCCAACCGCTCTCGGCGACAGCTAACCAATTC
GTGGACAAAATTGATCCATTTAGCAAACGTGGAACCAGTAGGAGAAGGAGAATTGTTAAT
AGCAGCAGATATCATGCTGAAAATGAACCTGAACTGGTTCAACTCCCACTAATCAAAGAT
ACCGCCGCTAACGATCAGCCCGCCCTTGTTCTCCAAAAACTGGCTCAATGTCAAAAAATC
TTCGATTTTTACGATCCAGTGGCCCAACTCAAGAGTAAAGAGATTAAACGTGCAGCGTTA
AATGAACTAATCGATCACATAACAACGACAAAAGGAGCGATTGTGGAGTCGATTTACCCC
GAGGTCTTTTTGTGTTAGAATAGCCAACGTCGTTTCGATGTTAGATTCACATTCGTATAT
ATATCTTCAGTCATCAAAATGGTCTCGAAAAATATTTTCCGCGTACTGCCGCCATCGGAT
AATTCGGAATTTGATCCCGAGGAAGATGAACCAACTCTAGAAGTATCTTGGCCTCATCTT
CAGCTTGTGTATGAGTTATTCCTTCGTTTTCTGGAGTCGCCAGATTTCCAAGCATCTATT
GGAAAGAAATACATTGACCAACGTTTTGTGCTAAATCTCCTCGATCTATTTGATTCTGAA
GATCCTCGAGAACGTGATTTTCTCAAAACGGTTCTGCATCGTATTTATGGAAAATTCCTA
GGACTCAGAGCTTTCATTCGGAAACAAATCAACAACATGTTCTTATCCTTTGTTTACGAG
ACAGACTCATTCAACGGAGTTGGAGAATTACTGGAAATTCTCGGAAGCATTATTAATGGC
TTTGCCCTACCGTTGAAGCAGGAACATAAGGTGTTCCTTGTCAAAGTTCTTCTGCCACTA
CACAAGCCAAAGTGTTTATCACTTTACCACGCTCAGCTTGCCTACTGCGTCGTGCAGTTT
ATTGAAAAGGATTCAAGCTTGACACCTCAAGTTTTTGATGCCCTCCTGAAATTTTGGCCA
AGGACCTGCAGCAGCAAGGAGGTCATGTTTCTTGGTGAAGTCGAAGAAATTTTGGATATC
ATAGAACCTGAGCAATTCAAAAAAATCATAGACCCACTTTTCCGGCAGTTGGCCAAATGT
GTCAGCAGTCCACACTTCCAGGTATTTTTTCGTTATTTGTTTGTGTGGTTTGCACCACAT
TTAGGTAGTTATGTTTAAGTCGCCGAACGAGCTTTATACTTCTGGAATAACGAGTACATT
CTGTCGTTAATTGAAGACACAAGTGCACAAGTTATGCCCATAATGTTCCCTGCTTTGTAT
CGCATTTCGAAAGAACACTGGAATCAAACTATCGTTGCTCTAGTATACAACGTTTTGAAA
ACGTTTATGGAAATGAACGGCAAACTTTTCGATGAGCTTACTAGCACCTACAAAATGGAA
CGACAAAAGGAGCGAAAGCGGGAGAAGGATCGAGAAGATCTATGGAAGAGACTGGAGCAA
CTGGAATTGAATCCCCCGGATGCTAATAATCCCCCTCGTATATTCCCTAACACGCCTCTG
ACTCAATTCATTCAGCCGCGGCCAAGCTCAGCTGCCTCTTTACCTAAAGAGGGAGAGAAG
TCACCAGCTAGTGGGAAGAAACTGTCAAGTGGTAGTGTGGGAGGCACAAGTCCATCAGGA
AAGAAACAG
>HCOI00497400.t1 scaffold_1670 + [1:21504]  ( 38987 - 53971 ) HCOI00497400.t1 + 1:476  ( 1 - 476 ) N   2293.63
ATGAAATACAAAGAGGTGAAGCGAGCAGCGCTGAACGAACTCATCGACTACGTATCGACG
TGCCGTGATGCCATCACCGAAAATATATACCCTGAAGCGATAAACATGTTTGCCGTCAAT
TTGTTTCGACCGCTGTCACCGCCAACGAACCCTGTAGGTGCCGAGTTTGATCCCGATGAG
GATGAGCCGACTCTTGAAGCAGCGTGGCCCCATCTGCAGCTAGTCTACGAGTTCTTCCTG
CGTTTCCTCGAATCTCCTGATTTTCAATCCAGTGTGGCAAAGAAATACATTGATCACAAA
TTTATGTTGCGGTTGCTGATGATCATGGACTCTGAAGACCCGCGCGAAAGGGATTTCCTC
AAAACTACTTTACATAGAATCTATGGAAAATTTCTAGGAATGAGGGCATATATTCGGAAA
CAAATAAATAACATCTTTTATTGCTTCATTTACGAAACGGAGCGACATAATGGTATCGCA
GAATTGCTGGAAATCCTAGGAAGCATTATAAATGGTTTTGCACTCCCTCTCAAGGAAGAA
CATAGGACTTTCTTGCTCCGTGTTTTGTTGCCGTTGCACAAGGTGAAGTCACTGTCGACA
TACCATCCACAGTTGGCTTACTGTGTTGTACAGTTTCTCGAAAAGGATCCATCCTTGACT
GAGCCTGTTATCATGGGTTTGTTGAAATTCTGGCCAAAGATTCACAGTCCAAAAGAGGTT
ATGTTCCTGAACGAACTCGAAGAAGTTCTGGATGTTATCGAGCCAGTGGAGTTCCAGAAG
GTCATGGTTCCACTGTTCACACAGCTAGCTCGCTGTGTTAGTAGTCCTCACTTCCAGGTG
GCAGAGCGAGCACTCTATTACTGGAACAATGAATATGTGATGTCTTTGATAGGGGAAAAT
GCTACAGTTATATTGCCAATAATGTTTCCGGCATTGTACAAAAACAGCAAGTCTCATTGG
AACAAAACAATTCACGGTTTGATTTATAACGCACTTAAGTTATTGATGGAGATCAACCAG
AAGCTGTTTGATGAATGCTCACAGAATTACGCTAAGGAGCGTTCTTTGGAAAAAGTTCGA
CAGGAAGAAAAAGAGCGGAAATGGGAACTGATCGAACAGTGTGCACGGAAAAATCCAAAG
TACTGTGAGGTTAAAGCTGCTTTCGGCGACGTGAACGGTATCACCTGTGGCTTGGAATTA
CTGTCGATAAAGTCCACCACCTCTAGTGACGAAGACAGCACTGTGCAGTTGAGCAAGGAG
GAAATCATGCGAAATACATTGAACAGGCAGAACGCCGAGAAAGTGAATCAGAGAGAAGCT
GGTTTCACGCAAAAACGCAGCGAACTCCCTCCAGACATGCAAACGGAGAAGGCTTTAGAA
GAATATAAACGGCACGATGCCTATTTGCGAAAGCTGGGTAACGCAGAG
>HCOI00497400.t1 scaffold_843 - [1:20480]  ( 2310 - 2 ) HCOI00497400.t1 + 1:476  ( 1 - 113 ) N    527.39
ATGAAATACAAAGAGGTGAAGCGAGCAGCACTGAACGAACTCATCGACTACGTATCGACG
TGCCGTGATGCCATCACCGAAAATATATACCCTGAAGCGATAAACATGTTTGCCGTCAAC
TTGTTTCGACCGCTGTCACCGCCAACGAACCCTGTAGGTGCCGAGTTTGATCCCGATGAG
GATGAGCCGACTCTTGAAGCAGCGTGGCCTCATCTGCAGCTAGTCTACGAGTTCTTCCTG
CGTTTCCTCGAATCTCCTGATTTTCAATCCAGTGTGGCAAAGAAATACATTGATCACAAA
TTTATGTTGCGGGCCTATGGCATGCTGTGTGATGAAAAT
>HCOI01125100.t1 scaffold_3249 + [1:29271]  ( 25700 - 28978 ) HCOI01125100.t1 + 1:496  ( 1 - 496 ) N   2421.51
ATGGCACCTGCTGGGCAGGGGCTCACTTGGTCAGATGTCCTATGCTGTATAGTATGTAAC
CAGCTTTTTGATCATCATCGGGCCCCAGTAAATCTGACTTGTGGACATGTCGTGTGTGTG
CGCTGCATAGCAAACTTATATGGTAACGCATGCCCCGAAGATCAGTGCGAAGGTAAATAT
CCTGTTACGAGCTATCCCATTAATGCTGCCCTCTTATCAATTGTAACAGACGACATAGAG
GAATATTTGCCATCGTGGGATGTTGAAAAAGTACCCAAGGAAGTTTTGTCATTAGTTGAG
AATGCCCTGGTATCCATGGCGCAGTATCTTCACCGCGCTGAATCAGAGAGAGGAGGCACA
GTATTTAGTGAAGTATTATCACGGACCATGCAACGTAAACTAGTATCCCTTCTTTGCTAC
CAGATTGTGGAAGAAGAAGGTCGTTTGCGAGCACTGAAGACCTCAAGATTGATAGCTGAA
CGAATAATGACGGAGCTCCTCCTTATCCAACAGAACTCAGGCAGCCTCAGTACACACCTG
TGGACTGCAGTTCGTGCACGTGGTTGCCAGTTTCTCGGACCTGCCATGCAAGAAGATGTG
CTGAAGCTTATTCTGCTTGCTCTTGACAAGGGTGCACTGATTGCTCGAAAAACATTGGTC
ATGTACGTAGTACAGATGCTGTCAGAAGATTATCCTCAGGTCTCCAAAACATGCGTCGGC
CATGTTGTGCAGCTTCTTTATCGGGCGTCATGTTTCAATGTGATGAAACGTGATGGTGAA
TCTTCTTTGATGCAACTGAAAGACGAATTCAGAAATTACGAAGCGCTTCGAAAAGAACAT
GATGCTCAGATTGTACAGATGGCTGTCGAATGTGGCTTACGAATAAGTCCAGACCAGTGG
AGTGCACTCTTGTATGGCGACCAAGCCCACAGGTCTCATATGCAGTCCATAATAGATCGT
CTGCAGACTCCTAATTCGTACATGCAAGGCATCGACGAGTTGACGGCAGTAGTAAATGGA
GGCGATTCAACTTCAGGAAGTTGTGATTTGGCGCAGATGGCTCAGCTGTTGCGTGTATTC
GATTCACTTCCAGCGCATCATGAACGGATTAACTGGCACAGATTCGCGGACTATATAGAT
GCCTTACAGAAACTTGTCAAGGCACATGTTGATTTCACCATGAAGCGGAATGAACAACGT
GCTCGCGAGGCTCAGCGATCGGCTGCCGTTCTTCGCTCCACGCATGCCGGTGGTTCTGAT
AAGGCCCATGCTTATAAAACCAAAATGTGCAAGGACATCTCGGCTCGCCGTTTATGTCCA
CGCGGTGCTCGCTGTACTTACGCTCACAGCGTTGAGGAATTGCGAGACGCACCTCGGAAG
GACGCGGGAATTGGATCCTGTTCTCAAGCAGGAAAAAATGCATCGTTTTTGCCACAGCGC
ATGATGGTTGCTGTCGCGCCTCCATACAATAACAATACTATCAATGGA
>HCOI00981600.t1 scaffold_2823 + [1:35458]  ( 12855 - 25923 ) HCOI00981600.t1 + 1:1314  ( 1 - 1314 ) N   6347.22
ATGCAATATCATCTGTACACAGAAGATAACGAAGAAGCGGTCCAGGATTCTCGACGACGG
CTGATCTCATTTCTAAATCCATGCTGGGCAGCGGATAACCAAACAAACGAGTGGACAGGA
AAAATAACCGAAAAAATCGTTGGATGTGATGACGATGAGATTGTCAACAGGGCTGGGGAT
GGATACGTGGAGCGGCACTGTCGAAGCGAAGAAGAAACATCATCAAATCGCACGGTTTTT
CTTCGAAGACTTTCGTATTTCGAACAGAACTGTACATGCATTGTTCGGTGTGATAATGGG
ATAGAATTCTTCCGATTTGCTGGATGTCGATGCCTTCGGGACGAACTGACACTCCCAGAT
CACGGATGTCTTGATCCGGACTGTGTTTGGAAGGTTGATGACAACGCTGGGTGGAATATC
ATCAGCACAACTGGCTCACGGGCTGCTTTCGCATCAATCGCCCTCCCGCCAGGAAATCGT
ACCGCCTCGCTGTACAGTCCATACTTCCAGCAGATTTCAATCCAGTGCGTCCTGGAGTTC
GCTTATCGCCTAAACAGCGTCTCTCACTCTTCATTGACACTCTCGACAGAATTCCTCGTG
CCAGACGATCATTTTGGATATGAACCCGCTCGATCAGTGGTTTTTCGAGAAGAAATGGAC
TACTATAGTAGGAGACCTCGTTTGGGAAGGTTCGAGCCTGGTCATTTCACTTCACCAACA
CGATTGCGAATTGAATGCCGTTCAGAAACACGAAGTCATCTGGTATCCAGTAAAAACACC
TCAGCAGGATGTCAAATCGGGAAAATCGTATGGGATGATGATTGTACGGCCGGCAGCAGT
CCACTGGCCACTTGTGAGTTAGAGTCGAGGTTTTGTGAAGTATCGAACCATATGAGGTGC
ATGGACAACGTCGTCTGCGACATTGCACGTGACTGCCCGAATGGGAAAGATGAAGAGTCC
TGTGACGATCAGCCTGTGGGAGCTAAATGTGATTTCAACGACGAAACGGCGTTCTGTGAT
GGTTGGACGATGCTAACTGTCGAGCAGGCCAAACCTGTTACCGAACATCTGCTTCAGGTG
AAACGCCCATTGGGAAACGTCGGACCAATACATGCATCTAGACCTGGAGGAGGTGGATTC
TTGCTTTATTCGTCTGAACTGAACTGGAATCGTTCGTTATCGACGAGGGACACATTTTTT
ACGTCACCGTTTTACCCTCCTATTTTTAATGACGACGGTAAATGTAAGCTGAGATTCTAC
GCAATCCAATCCGGAACAGATGCCGAATGGTCATTGTCAATCGTTCATCCGTTATGGGTC
CAAAATGCAGAGCCCATCAGGATTCCTCTAGAATATGAGGGAAAGCGAATTGAACGCTCT
TGGCATCGGATCTCAGCGGACTTGGGACAGCTGTTGTTCCCATTTGCCGTCCAAATCGAG
GCCAACTGGGTGGCTACTTTGTCAGGAAACGGTATCTCGTATGTAGCCGTAGATGACATC
TCGTTAAGCGTGGAGTGCTTCGACAAAGCAGCCCAACTGTCACCTGTTGGCAATTGGACA
TCAATGACGATCGACACGTGCGGTTCCACTGGTACCCAACGGATTCGGAAGGAGAAATGC
CTGTCACGTGGTCATAGACGTGGTCCATATCAGTTCTTGTCCGTTGATGATCAACAACAG
ATATGGACAGTACCTGAGACACTGCTTTATAGGTTGATCGCTTGCGGAGCCGAAGGCGGT
TCGTTCCCCTACAGAGTGGTCGAGAACGGCGGTGGTTGTGTGATAGTCGACATAAAGCTG
ATCATTGGCACCAAACTACACATATCTATCGGACAAAAGGGAGAATCACCTTGTGACAAA
CACGTCAAAAGTTCCATGAAGCAGCACGTTCTGGAGAGCCTGTGCTATGGTCAAGACGCG
GATCAACGATTAAACGCATCAATGGTGTATGGCGCTGGAGGTGGAGGTGCTACTACCGTA
TCCGTTGATTCAGCCTACATTATTGTTGCCGCTGGTGGAGGTGGAGCCTATCCAAGCGAA
TACATCGAGGGCATACCTAATAAACCTGCTGGCGGCCTGTTAAGAGGGAAACTGCCGAAG
AACAACTCACAAAGCCACAGCAAAGCTGGAGATGGAATTTCCGTTTCCTTACCATCCTCT
CCTCTGTGGAGTTGTGGTAGATTCCCAAATTTTGGAGGAATAGCAGCTCCATGTGAACCG
GCAGCTGGCGGAGGGGGAGGATTCTACGGTGGTCAAGCCCAGACCCGGAACCACGGTCTC
GGTGGGACAAATTGGATTGGCATCAATGTGTCTTCATATCAGATGAAATCCGGAGTACAT
AAAGGAGATGGGCTTCTCACGATACATGCCTGCCGCCTCCATTGTCCGCCAAAATCCACC
TGCTTCTTCACAAAGCTCGATATGGCTGAAAGTATGGAATGCCTCTGTGAGCACGGTGAA
ACCGTTTCTCCCTCTGGGAGCTGCACAAAATCAAAGGCTCTCTCTTTGTTGATCCAACGG
AAATGGGCAGTAATGACACTACTTTGCTGCATCGCCATACTTTTCCTTGGATTTGTACGA
TTAGCACGAAGATGTACTAAAAGGCGGCCAACAGCAGCGGATCAGATCAAATTGCTGGTT
ATGAAATCGGACTACAACGATGTTGACATTGGAGAGCCATACTGGGATCAAATCGCTTCA
CTCCCTTGTCTCCCATGGGATGAGATAGTCATCGGCAGAGAAATCGGAACGGGCGCATTC
GGGACAGTTCACGAAGGAAGAACGTTGGATGGGCAGGTTTATGCTGTGAAAACGATCTGT
ATGAATAAAAGCACATCGGCTGAGGCTCAACGAGAATTCGCTTTCGAAGCACTATTTATG
CACAAGTTCAATCATCCAAACGTTGTAAGGCTTCATTGGATCCAATGGGATCCTCCTCGA
TTACGTATTATACTCGAGTTTATGGGAGGGGGTGATCTGCGCTCGTTCTTGAGGGAAGCT
CGTCCTACTCAGGATAACTTCAATCCGTATGATTTGCGAGTTTCAGATCTCATCAATATA
GCATTAGATATAGCTAGAGGATGTGAAGAATTGAACCGCCAGAAGTACATCCATCGAGAT
CTTGCAGCACGAAATTGTCTGCTGACGGAGAAGGGTCCAAACCGAAGGGTCAAGATCGGT
GATTTTGGCATGGCCAGAGATATCTACGAAAATAATTACTACCGTAAAGGTGGACGTGCC
AAATTGCCAGTTAGATGGATGCCTCCAGAAGCTTTTCTTGACGGGTTGTTCACGACACAG
ACGGATGTCTGGTCATTTGGTGTTGTACTATGGGAGATCTCTTCGTTTGGTATGTTACCA
TATTTCGGGGTTGACAATTTCGATGTGATGGGATTGGTGACAAACGGCGGAAGATTGGAT
CCCCCTAACACTGTTCCCACTGAGATGCACGACCTAATGCGAAGCTGTTGGAACACAAAA
GCTGAAGATCGTCCATCGTTCACAGAAATTGCAACAATACTTGAGCATCTCAGTGAAAAT
CAAGAGATAGCAAATGTACCGATTCACTGTTTTGCTCAATTGCCGTCTGGTTTGGTTTCA
CCTTGGGAGAATCCAGTGCAAGCAATGCCTGTACCATCACCTTCCATCGCTGATACACCT
TGTACAGTCGTGACGGCACTTAGTCCCGGTACTCCCGAAGCAGCAGGATTCGGAATTTCA
ATGAACGGGGTACCGTATATCCCCATAAACACAGAAGCATTGAGAGAACTTCGTGAAGAA
AAGTCAATGAGATATAATCCCGACGCGGACTCCGATTCAGAACTCACGGGTGGCACCATA
GTGGACACTTCTGCAACGATGAAAAATACACTACTTGGAAATCGGGTTCCGCCAACGCCT
CCTCCACGAAGACCGACGTCCTTACCACGTTTCCCAAACGTT
>HCOI00309500.t1 scaffold_1363 - [1:21504]  ( 36401 - 32312 ) HCOI00309500.t1 + 1:607  ( 1 - 607 ) N   1349.51
ATGGAAGTACGCATCAAAGAGGCTGAGGCCGGTTGCACAGTGGCTCAAAGGAAAACAACG
GATGGAAGTTACGTCTTGAAAGATGCGGTAGTCCTTGAATATCAAACGCCTTCTGGTGAA
ATGGTAAAGCTGAAGGCACCGATTGAAGGTGTCGTGACGTTCGATCGGGCAGCTAAGAAA
GGTGCAGAAATGGTTCAGGATATGCTAATAGCTCGTATCGAGCCTTGTCACCATGCTATT
GTCATCAAAGATATGTGCGCAACGTGCGGACGTGATCTCAGAGAAAAAGATGGACGAGCA
GGACAGCGAAAGGAAGCTGCAACAGCAAATGTGTCGATGATCCATCACGTACCAGAGCTC
ATCGTATCGGATGACTTGGCCGAAGAACTTGGCTCAGCAGACTTGAAAAATGTCCTAAAT
TCACGTAAACTTGTTTTATTGGTTGATCTCGATCAAACAGTAATCCACACGACAAATCGT
CCTTTCAAAGTTGATCCTCAAAAGCACGGCGAAATTTATACTTACAAAATGTTCGGCGCG
GAATACCATACAAAACTGAGACCGTATACGCATGAATTCCTTGAACATATGAGTGCTCTC
TACGAAATGCACATCATAACATATGGCCAGCGGCAGTATGCTCACAAGATTGCAGAGTTT
CTCGACCCGAAAAAGACGCTATTTGCTCAGCGGATTTTATCGAGAGACGAGCTGTTTTCG
GCGCAACATAAGACCCGAAACTTGAGAGCGCTTTTTCCTTGCGGAGATCAGCTGATCGCT
ATTATTGATGATCGCGCTGATGTTTGGCAGTTTTCCGAGGCCCTTATTCAGGTCAAACCC
TACAGGTTTTTCAAAGAAGTGGGAGATATCAACGCGCCCGTTGGAGGGACAAAAGAAGGC
TTGCTTCCCGCTGTCGACGTCGAGGATGATGCGGAACATGATCGAACTTTGGAGCATGTA
GAAAGGATGCTGATCGATGTACACGCTAATTTTTACAAGCACTATGACAAGACGAAAGAA
ATTCGAGATGTTAAGGTAGTGATAAGTTACATCAAAAAGCAAGTGTTACGAGGTCTCGTC
ATTGTGCTATCAGGTGTGGTCCCGCTAGGAATGAAAACAGAGCACTCTGAAGCATATCGG
TTGTGTGTTCAGTTCGGAGCAACGGTACGCTAAGTGGATGTTTAATGAAATGAATGAATA
AATTATCACTCTATTGAAGTTGCTGATCAAGTGACTGAGCAGACAACGCATCTAGTTGCA
GTACGGTGGGGAACAACAAAAGTCATGGCCGCATGTAAACTAGGCATTCCAATCGTGACA
CCCTTCTGGCTATATGCTTGTGTTGAAAAATTGCTAAAGGTAGTTGATTTTTTTATTTTA
TATTCATACGTTGTAAAGATACATTTGATTGGTACGAGTTATTCATTGAATTCCTGCAGA
AAAAAAAAATCCCTGCAGAAAAACCAATACGAATTTGTTAGAGGTTCATCTCCTTAGCAA
TCATGTTTTTTTTTCAAGGCATAAAAACAGTGCATCATCTCAAAAAGGAAACAATAATTG
AAATGAGTAAATGTCTCAATTAAGGCTGACGAAAAAGAGTTTGAGCTCACAAAAGATTCC
ATACCCCCTGAAGGTCGACCGCTAGGCAGCAGGATCATACCTGAGCTCACAAGTATTGAT
GCGATGAAGAAGGAAACAATAGCGGCCATGGAGCATGAGGTTGTCTTAAAGAATTTCTTC
CTCCTTTCTGGTCTTAAGTGTAACCAATAACGCGAGAATATTTTAGTTGACGAGGTTCTA
TCAGAAGGTGATGATTCCGAAGAAGAGTGTGAAGAAAAACTAAAAAGAAGGCTAAACGGA
GGTGATGGAAGCGGTGATGAAGATGACGAAGTAGAAAAAGAGCTGGCTATGAAGCGGGCT
CGATGGGAGCGAGAAGGCAACTTTGAAACACCTGAGGAAGAAAATTTTGACGACGATGAG
AATACTAATCAGGACGACAGTTTCTGTGAGGCTACCTATGAAGAAACAACAAATGGCGAT
GCTAAAGGTGAAGTAACACAAGTTCTGGATGAGGAAGAGACTCGAGACATTCCATATGAT
GATGAGGAAGATGAAGAGATTGAGGACATGGCAGCTCTGATAGAGCGGCAAGTTTCGCAT
GAGAGT
>s3407 scaffold_1998 - [1:39936]  ( 27212 - 10248 ) s3407 + 1:738  ( 1 - 738 ) N   3591.37
ATGTCTTCTCAAGAAGGTCCGAGCACAGCTCCTGAACAGCCAGCAACCTCGAATGGAATT
GGTGGAGCCGGTCCAAATGGAGAAGCTCAACAGGGCAATGGCGTTTTGCCAAACAGTTCG
AGCACCGTTGAAAAATTCCCTCTAATCAATCGGCTGTTTCGACGTCGAAATCGAGTTCAC
AATGCGTATGAGGCACAGTCGGAGTTTATGCAGAAGTTCGGCCATGGAGGAAGCGACGCG
AGTGCTGCGGCCGCTACTACAGCGACTGCCACGGAGCCGCGACCACCTCCAGAAGGGTCT
GCTTGGAAAAGATTCTTGCAAACATGGACCATTGATGCATCACAAGACCGATATTACTAT
TGGACGGTTGTTGTTTCACTGGCATTCATCTATAACTTACTGTTCGTGATCGCCCGCCAG
GTGTTTGTCGATCTCATTGGTCCAACTGGAGTCCCTGTCTGTCGGAGTACGACGTCCGCC
TACCAGAATGTCACGGCAGAGTGCACCGATGATCAGCTGATGAACATGCAGGTGATGCCC
TTAATTGAGCTCTATCCTGACATGGGTTGGTCTCGATGGTGGTGGACACGACTACTGTGG
GCTACCCTCGATCTCGTCATGGACTCCATCTATTGGCTTGATATCTTCGTTCGAACCCGC
ACAGGTTTTCTCGAACAAGGCTTAGTTGTCAGAGATATCGACAAAATCAAAAAGCAATAC
TTTGAGAGTAAACAATTCAAGTACGACATAATTAGTATAATACCTCTGGATTACGTATTA
GGGTGGCCATGGCCATTTCAGTGGTTTCGACCATTTCCGATAGTTCGCCTGAATCGACTC
TTGCGTATTGACAGGGTTCAAGACTGTATGGAGCGAACAGAAACAAGAAGCTCAATGCCG
AACGCCTTTCGAGTGCTTTGTGTCGTGTGGTACATTATTGTCATCATTCACTGGAACGCC
TGCTTCTACTTTTGGATTTCGGAAATGATTGGTTTGGGATCTGATGGCTGGGTATATGGT
GCACTCAATAGACAGAGCTTACCCGAGAATGTTAAAGACACGCTTCTTCGTCGGTATATC
TACAGTTTTTATTGGTCGACCCTGATCTTGACGACAATCGGAGAGGTCCCGTCTCCCGTA
CAAAATGTGGAGTACCTGTTTGTAACGTTGGATTTGATGTGTGGAGTGCTCATCTTCGCT
ACCATCGTCGGTAACGTCGGAAGTATGATTTCCAACATGAGCGCTGCTCGGACGGAATTC
CAGAACAAAATGGATGGCATCAAGCAGTACATGGAGCTGAGACGAGTCAGCAAGCAGTTA
GAGATGCGGGTAATCAAGTGGTTCGATTATCTATGGGCGAATAAGCAATCGTTAAGCGAT
CAACAAGTTCTGAGAGTTCTTCCCGATAAGTTACAAGCCGAAATCGCTATGCAAGTGCAC
TTCGAAACTCTTCGAAAAGTCCGCATTTTCCAGGATTGCGAGGCTGGTCTGCTAGCTGAA
TTGGTGCTGAAACTGCAGCTACAGGTGTTTTCTCCTGGCGACTACATTTGCCGGAAAGGG
GATATCGGAAGAGAGATGTACATAGTGAAACGAGGCAAGTTGCAAGTGGTTGGCGATGAT
GGACAGAAGGTATTCGCAACGTTACAAGAAGGTGCTGTTTTCGGTGAACTTAGCATATTG
AACATCGCCGGGAGTAAAAATGGCAATCGTCGAACCGCCAACGTCCGATCTGTTGGGTAT
ACAGATTTGTTTGTGCTGAACAAAAACGACCTGTGGAACGCTCTCAGGGAGTACCCGGAT
GCCAGAAAACTGTTGCTTGCAAAGGGACGAGAACTGCTAAAAAAGGACAATTTACTGGAC
GAGAATGCCCCTGAAGAACAACAAACTGTCGAAGAACTGGCCGAACAGCTGAACAACTCC
GTAAAAGTCTTGCAAACCAGGATGGCCCGATTAATAGCTGAACATACGAGTACTGAGACA
AAACTCAACAGTCGAATTGAGTTCTTGGAAAAACAACTGCATAGGTACAAGACGATGGTC
AGGAAGCACAAAAGTCTACAAGTGCAGTCAATGAGTCAAGACGATGTTTCTGTACAGTCA
TTCGGAATCACAAAAACTACGCCACTCCGCTTCCTGCATGCAAATGATTGCAAGTGGCAC
TGGATGAGCTTCGACTATCCAGAAGATATTGAGTGTCTCGCTTCAGTAACTACG
