# Supplementary material for: Expanding the view on the evolution of the nematode dauer signalling pathways: refinement through gene gain and pathway co-option
Source: BMC Genomics. 2016 Jun 27;17:476. doi: 10.1186/s12864-016-2770-7 (PMC4924289; doi:10.1186/s12864-016-2770-7)
Supplement: Additional file 5: — Gene models in fasta format. (TGZ 545 kb) [file 12864_2016_2770_MOESM5_ESM.tgz › h_contortus-PRJNA205202-WS246-sequences.fa]

>maker-scaffold6618-augustus-gene-0.18-mRNA-1 scaffold6618 - [1:20480]  ( 28515 - 22308 ) maker-scaffold6618-augustus-gene-0.18-mRNA-1 + 1:266  ( 1 - 266 ) N   1373.20
ATGTACCAGTTGGTTCGCCCCGCTAATGCCGGGCTTCCCTCCTTTCGACAGGGTTATAGT
AATCGCCTAAGTTTCCCCTCCTTCTCTGAAGCAGTATTTTGCATCTTGGATTCAATATAT
TTTATAGAAATGGCTGTCGGGCAGCTCTCCGACCAAATCTGGTACTGGGGTAATGTTGAC
AAATCTACAGTTACTGAGATCATGCAAGATCAACCAGAAGGGACGCTCTCCGACCAAATC
TGGTACTGGGGTAATGTTGACAAATCTACAGTTACTGAGATCATGCAAGATCAACCAGAA
GGGACGTTCATGGTGCGAGATGCGTCCTCCCCAGGAGATTATACGTTAACTGTCAGATTT
GGTGGCTGCACAAAACTAGTCAGAATACATGTATACAAGGGAAGATGTGGTTTCGCGCTA
GAATCTCTCACACATGACTCAGTTGTAAGCCTTATCGAGTTCTACAGAACAAGATCACTC
AAGTGTTACAACGCCCAACTGGATGTGTGTCTCAAATATCCATTGCCACGACGTAAAAAC
TCTGTGTGGGGAACTGATGCGCCCTCCGTTTCGTCGTCGGTTTCGCCTCCGGTGCCGGCT
TTCAATCCCGATTGGGAACTTCGACTAGGTTTGGAACGCCTTAGAATATGTCAAACATCG
GTCGATCGTGCTGCTCGCCTGTTTGATGCTGTCCATGAGGAAAAGAAAATGGCTGATGAT
CTTCACTATGAGTACACTCAAGCTGTAAGTCATAGTAGCTTTTGTACGATCCGCATTCGT
GTCCATCCATGTGAGAAC
>s3737 scaffold1062 - [1:37888]  ( 27740 - 6431 ) s3737 + 1:869  ( 1 - 869 ) N   3414.39
GCTACCTATGTTGTTGGTTCAAGTATTCTTTCATTATGTATAGTGGTTCTTTAGGTTTTA
TTGCCATGGATGCAAGTGACAGTTTGTTGTGGCTTTGAATTCAGTCTGAACGGGTTGAAA
ACGGAGCTCTTCGCTAAACTGAAGAGGTATAACTACTGTCCGAAATTGTTTTCTATGAAT
GCAACTGATTATGTCTTCCAAGTACTGAGGAAGTCAACGGGTGATATGGAAGAGCTATAC
AATGAGGAGATGCTGTTGTCCAAGATCGACTTTACGAGACCGTACCCGATGTTATCGCTT
TTCGAACCAGAAAGCTTTCGCCATGAACGAGATTTGGCGCATGTCATAGGTCAAGCGCTA
GGGTATTCTTTGGACGATCTTGAAACAAAACTTTCGGACGAGCTGAAAACTTGCCGTGCA
GCGCTCTTTAAGGACACTGTCGAGGCCGTAAACAGCCGAGGTAGCGAAGGCTATGAGCAC
TATGCTTTTCCTGAAGCAGTGGTGCTGGATGTGGCCCAACCGTGTCCTCACTCGTTGATT
GCCAAAATCAAGTCGGCAAACTTAAGTTATCAGGTGTTCTTTCGGACTTTGGAGGACGAA
AAAGAGAATATTGATCATGGTGCTGCAAAAGCACTAGTGAATTTCGTCCCTGACATGACA
CCAACGTCTCTGGTTGCTAAAGTGGTACGGGATCTCAAGCGGTCCGGCCATATTAAGGAA
GTACGTTCCGCGTTTGAGAACTATCGCAACCCTCGATTTGTTTTGCGGCGTAAAGCGATT
GTTTTACTGGATTATCCGAAACCGAGACCTATTCACAAGGTATGTTCAATGATTTGTAGC
ATAAGCCGAATGGCAAGTGAAGATAGCGCTACGAGCCCTTCTGGTCTCGTTGGAGGAGGA
AGTGAACCAACGGAAAGTCATATCACTCTCTGGGATGTAGACGAATATCTGTCGATGCGT
CCGTTGAGTTGCAGCAGTATGGGGACGTCTGATATGGATTCACAGTACGAGAAAACTTTT
GTTATTTGTTTGACTATTTCTTTTTCCTTCGAGAATACTTTTAAGGGTATGATTTCGTTT
GACTTGTACATGAAGGATCTACCGCCGGCTGCTGTCCTTACAGTTCATTTGGTGGAAACT
AAGATGAGGAAAGGGAAGCACCTATTTCAGGCAGAAGATCGTGTTCTTGGTTGGGTGAAC
ATCCGCTTATTCGACTGGAGAGGTGAATTATTACAAGGCGTGGTGACCTTAAATTTATGG
GGTGGTGAGCCACAGTATCCACCTCATGGTCGAATCGGAGGTTCGAGTTGTCGTCTGGTC
ATTGAGCTGGCTCGTTATCGTTCGCAACATGTGAGAATGCCAGATAGTAGCCAGTTTGCA
CCTTTCGTGCGATTCATTCGCTCTATCGAAGAACCTCAGAAGATAGTGAGTCTGGTGTCG
CTTTCGAGCAGCTTTTCTTATATCATTAACCACCTATTTATTTGTGTCATGACAAGTTAT
GCTAGACCTTATTCTTTTTTAAAGTTGTTTTGGTTACTTCGAGCCGAACTAGCGAATCTC
AAAGATGCGGATGGCAACATAAGTGAAATGTATAAGCGATTTGCTTTAATTATTGAAGCA
TATCTGCGTGGTAACGATGAGCATATCCGAACAGTTGTGAAACAGGTGGAAATGGTTGAT
TACTTGCATAGATTGAGCCTTCTTGTCAAGGGAATCCGCGAAAAAGATCGCCTTCGAGAG
GAACTGCGAAACAATTGCCCAACCTTGGAAAAGATTGACTCTCCCCTTGATCCAAGCAAT
GCACTGGGACACTTGAGAATCGACAAATGCCGCGTCTTGGGGAGTGCGAAGATGCCTTTG
CTGCTCTCTTGGCAGAATCGAAGTCCAATGTCAGAGCATTACCTGCCGACCTATGAAATA
ATTTTCAAAAATGGAGATGATCTGCGCCAGGATATGTTAGTAGTACAAATGCTTGAATTA
ATGGATAGCATTTGGAAAAGAAATCAACTCGATTGTTGTTTGAGTACCTATCCCGTTCTT
CCTATGGGCACTAAGTATGGCATGATTGGGGTTGTTCCAAACTGTTCAACGATCTTCGAA
ATACAATCAGATGGTGGAAAAGTTGGAACGGCAGTTAAATCGTTAGAAACAACATTCATC
AATCGATATATCAAGAATAATGCTGGCTCTACGAGAAAGTGTGTATTCTTTGGTTCATAT
ATTCGTACTCTTCCTATGTATATGGAGTGTGTTGACAGATTTTTGATGTCTTGTGTTGGA
TACTCGGTCGGAACCTTCATTATGGGGATCATGGTAGGTTCTGAAAGTTTTTTCGAACTT
TTTCTGAAACTGTCTACAAAGCACTTTCTGTGCGTCATTGGTCAAGGTAGACCGGTCTCG
AAGGACAGTCACGAGGTTACAAAATTCAAAAAACTTTGCTGTGATGCATACATGATGCTA
TGGGAGGAACGCGATCTATTTCTATCTCTGTTTGCTGTTATGCAATCAATGGAGTTACCG
GAACTATCAACTGAAGCCGATTTAGATCACCTGAAGAGCACCCTACGAGTAGCATTTCAT
GATGGTATGATGACAGAAGCGAGAGCTTTCTTCTCGGAGATATTCGATGAAGCTTTCAAT
GGCTCATGGGCAACAAAGACGAATTGGTTTTTCCACGCTGTCAAGCACATT
>maker-scaffold1290-snap-gene-0.3-mRNA-1 scaffold1290 - [1:10330]  ( 10283 - 2737 ) maker-scaffold1290-snap-gene-0.3-mRNA-1 + 1:473  ( 1 - 473 ) N   2031.15
ATGTCTTCATCGCTGCGCAAAACGCAACCTCGGCTCCACTTGGCTGCCATGGATAGATTT
TGGCTCTGTGAAATGCCGTCGCGTTCGCCGCTCCCAATCGTGCGGTATGAAGGGCAGGCA
GAAGATCGTGTTCTTGGCTGGGTGAACATTCGTTTATTCGACTGGAGAGGTGAATTATTA
CAAGGCGTGGTGACATTAAATTTATGGGGCGGTGAGCCACAGTATCCACCTCATGGTCGA
ATTGGTGGTAACGATAAGAAACAAGGTTCGAGTTGTCGTCTGGTCATTGAGCTGGCTCGT
TACCGTTCGCAACATGTGAGGATGCCAGATAGTAGCCAGTTCGCCCCTTTCGTGCGATTC
ATCCGCTCAATCGAAGAGCCCCAGAAGATACAGACCGATGACTTCAGTATTGATAGGATT
CTCACCACGATCAGAAAACGTCTACTTGGTGGGGTCGTTTCAGCAGAAGAGGAATTGTTC
GTGTGGAACCAGAGACATTACGTGAGTGAGCACCTGCCAGATGCTCTTCTTGTGATTGCG
GAAGCGGAAGTGACATGGCGAAAACGTGAACACTTTACTGAAATCTATGTGATGCTCGAG
AGCTGGGGCCGGCTTACTGTGGGAACAGCGTTTCGCATTCTAAGCAAGAAATGCATGGAC
CCAATCATTCGTCGTTTTGCGGTTTCTCAGTTAGACATTATGTTGGACAACCAATCGTTT
CCTTTGTTCATTCTTCCATTTATTCAAGTACGTGAGTTCTTTTTGACGCGTCTGTGTTGT
ATTTGAATTCAGAAATGTCCATGGTTTTTTGAAGCGCTGAAATGCGAGGCATGGTCCTAT
AATCCGCTGTCGTGTTTGCTTTTGAAAAAGGCTCTCTCTGATTATCGCATCGGGCACAAG
TTGTTTTGGTTACTTCGAGCCGAACTAGCGAATCTCAAAGATGCGGATGGCAACATAAGT
GAAATGTATAAGCGGTTTGCTTTAATTATTGAAGCATACTTGCGCGGTAATGATGAGCAT
ATCCGAACAGTTGTGAAACAGGTGGAAATGGTTGACTACTTGCATAGATTGAGCCTTCTT
GTCAAGGGAATTCGCGAAAAAGATGCAGCGACAGAGCGCCTTCGAGAGGAATTACGGAAC
AACTGCCCAACCCTAGAGAAGATTGACTCTCCTCTTGATCCTAGCAATGCACTGGGACAC
TTGAGGATCGACAAATGCCGCGTCTTGGGGAGTGCGAAGATGCCTTTGTTGCTCTCCTGG
CAGAATCGAAGTCCAATGTCAGAGCATTACCTGCCGACCTATGAAATAATTTTCAAAAAT
GGAGATGATCTGCGCCAGGATATGTTAGTAGTACAAATGCTTGAATTGATGGATAGCATT
TGGAAAAGAAATCAACTCGATTGTTGTTTGAGTACCTATCCTGTTCTCCCTATGGGCACT
AAGACGCCAAGCGCTTCTATTCTTTTCACTTTTGCATTCACTGTC
>maker-scaffold1290-snap-gene-0.3-mRNA-1 scaffold1062 - [1:37888]  ( 24477 - 16274 ) maker-scaffold1290-snap-gene-0.3-mRNA-1 + 1:473  ( 1 - 473 ) N   1279.77
ATGACTTCATCGCTGCACAAAACGCAAATTTGGTTCCATTTGGCTGCCATGGATAGATTT
TGGCTCTGCCCATACTTGTCGTTCTCGCCGCTCCCAGTAGTGCGCTATCAGGGGTCGCTT
TCAGGGGCAGAAGATCGTGTTCTTGGTTGGGTGAACATCCGCTTATTCGACTGGAGAGGT
GAATTATTACAAGGCGTGGTGACCTTAAATTTATGGGGTGGTGAGCCACAGTATCCACCT
CATGGTCGAATCGGAGGTTCGAGTTGTCGTCTGGTCATTGAGCTGGCTCGTTATCGTTCG
CAACATGTGAGAATGCCAGATAGTAGCCAGTTTGCACCTTTCGTGCGATTCATTCGCTCT
ATCGAAGAACCTCAGAAGATACAGACCGATGACTTCAGTATCGATAGGATTCTCACCACT
ATCCGAAAACGTCTACTTGGTGGAGTCGTTTCAGCAGAAGAAGAATTATTCGTGTGGAAC
CAGAGCCATCTTCCAAAAATTTTATCAAGTCGTGTGGTAAAAGCCTTTCCAGCAGTTTGC
TTTTACTTCTCTTTGGGAGAGGTTTTCAAACTTCAGACCCCTTTAACCACATTTTGGGTT
TGTTTAATGGAATTCGCCTTGGCATTTGTTAGCATNNNNNNNNNNNNNNNNNNNNNNNNN
NNNNNNNNNNNNNNNNNNNNNNNNNNNNNNNNNNNNNNNNNNNNTCGCATCGGACACAAG
TTGTTTTGGTTACTTCGAGCCGAACTAGCGAATCTCAAAGATGCGGATGGCAACATAAGT
GAAATGTATAAGCGATTTGCTTTAATTATTGAAGCATATCTGCGTGGTAACGATGAGCAT
ATCCGAACAGTTGTGAAACAGGTGGAAATGGTTGATTACTTGCATAGATTGAGCCTTCTT
GTCAAGGGAATCCGCGAAAAAGATGCAGCGACGGAGCGCCTTCGAGAGGAACTGCGAAAC
AATTGCCCAACCTTGGAAAAGATTGACTCTCCCCTTGATCCAAGCAATGCACTGGGACAC
TTGAGAATCGACAAATGCCGCGTCTTGGGGAGTGCGAAGATGCCTTTGCTGCTCTCTTGG
CAGAATCGAAGTCCAATGTCAGAGCATTACCTGCCGACCTATGAAATAATTTTCAAAAAT
GGAGATGATCTGCGCCAGGATATGTTAGTAGTACAAATGCTTGAATTAATGGATAGCATT
TGGAAAAGAAATCAACTCGATTGTTGTTTGAGTACCTATCCCGTTCTTCCTATGGGCACT
AAGTCGTTCCATCTGTTATCAAAAGCTGCATTTATTTTTGTCACAACA
>augustus-scaffold15637-abinit-gene-0.2-mRNA-1 scaffold15637 + [1:23491]  ( 66403 - 77009 ) augustus-scaffold15637-abinit-gene-0.2-mRNA-1 + 1:597  ( 1 - 597 ) N   2971.99
ATGTCGATGACAAGTTTGAGTTCCAAGTCTCGGCGACCCGAAGATATCGTCATCGAAGGT
TGGCTGCACAAAAAAGGAGAACACATAAGGAACTGGAGGCCAAGATATTTCATACTGTTC
CACGATGGAGCGCTATTGGGATTCAAGACAAAACCGAAGTTAGGGCAACCGTTTCCAGAA
CCGCTCAACGATTTCATGGTCAAAGATGCACAGTCTCGAGAGAGATGGATCGCCGCAATA
GAGCTAATTGCGAATCGCTATAGGCAACACATGAGTGAGGAACCTCAACCGGTTCATGAA
GAAATGATGGAGGTTGTAAGCCAGGCATCGATAGACGATCTGTCTAGTGAATATGCTGCT
GCAGCTCATGCTATCATGGGTCAACCATCAATGCCGTCAACAAACTCGACATCGGTGTCC
ACCAGAGGTGAAATGATGAGCATAGCTGACACAAGTGAAGCCGCTAAACGAGATAAGATT
ACTATGGACGATTTCGAGTTTCTCAAAGTTCTTGGTAAAGGCACATTTGGGAAGGTTATC
TTATGCAAAGAAAAACGCACATCGAAATTATATGCTATTAAGATCTTGAAGAAAGAAGTT
ATCATAGCAAGGGAAGAAGTAACCCATACTCTAACAGAAAATCGTGTTCTACAAAGATGC
AAACATCCGTTTCTTACGGTACGCTATTTTGATTTTGTACCGCTTGGGAATGTTGGACAA
CTGACGTATAGTTTCCAAACAACGCATCACCTGTGTTTCGTGATGGAATTCGCTAACGGA
GGGGAGCTGTTTACGCATCTGCAGAAGAGCGGCACGTTTTCTGAAGCGCGTTCACGTTTT
TACGGAGCGGAGATCGTACTCGCTCTCGGATATCTGCACAGTCTTTCAATTGTCTATAGA
GATATGAAGGAGCTGAAATACTCGTTCCAAACGGCCGATCGTCTATGCTTCGTGATGGAA
TTCGCTATCGGCGGTGATCTGTATTATCATCTGAATCGCGAAGTACAAATTTCAAAGGAA
GGCTTCTCTGAGCCGCGTGCTCGCTTCTATGGCGCCGAGATTGTCTTGGCACTTGGTTAC
CTTCATGCAAACAACATCGTTTATCGCGACCTGAAGTTGGAAAATTTGCTGCTTGATAAG
GATGGACATATAAAAATAGCTGATTTTGGCCTATGTAAAGAAGAGATTAGCTTTGGAGAC
AAGACTAGCACATTCTGTGGAACGCCCGAGTATCTTGCACCGGAGGTGCTTGAAGACAAC
GATTACGGCCGTAGTGTGGATTGGTGGGGTGTTGGTGTGGTAATGTATGAGATGATGTGT
GGTCGACTGCCATTTTATTCACGTGATCATCAGAAGCTATTTGAACTTATAATGGCGTCT
GAACTACGATTCCCTAGTAAACTCAGCGCAGAGGCGAAGCAACTATTGGCTGGATTGCTT
TTTAAGGACCCTACACAGCGCTTGGGAGGTGGACCCGATGACGCTCTGGAAGTCTGCCAG
CAACCATTCTTTAAATCTATTGACTGGGAAAAATTATATAGAAAGGAGATTGAGCCTCCT
TACAAGCCATCTGTTCAAAGCGAGACGGATACGAGCTATTTCGATAAGGAGTTTACTTCG
GCTCCAGTCCAACTGACTCCTCCACCTGCTCGATCTGGACCGTTAGCAACCGTGGATGAG
CTGGATGAGATGCAGTCGAACTTTACACAGTTTTCGTTCCACAACACCGTAAGTGAATTA
GAAAAAGTCCATGTACTCCGTACTTATCTCATGTCTTTGATGTTGATATGT
>snap-scaffold1231-abinit-gene-1.17-mRNA-1 scaffold1231 + [1:38912]  ( 78924 - 84004 ) snap-scaffold1231-abinit-gene-1.17-mRNA-1 + 1:171  ( 1 - 171 ) N    892.01
ATGGATATCAAACAACTCATAATGCGTCTTATGGATATCCCGGTGGACAACTGGGTTCTG
GATGAGCGCATGAAGAGAATGATCATGGACCTTCAAAGACATTGGTTAACAGATTATCAG
CAGTCACGTGAGAAGTTATTGGTCGAAATGACGGAAAAGCTTCATCAGGAGTTTCTTTCT
GATCAACAGAAGATCCGCACGGAATTACTGACTCAATTTAAAGACGAATTAGATACCACG
AGAGCAGAACTCGAAGACAAGTACAGAGAGTCACTTAAGCTCGAAATTGCGAAATTGGTC
GAAAAACACAAGCGAGAGTTGACAGCAGCAAAGAAGAAACAATGGTGTTGGCAGTGCGAA
AGCGAGGCTATTTATCATTGTTGCTGGAACACAGCATACTGCAGCGTCGAGGGCCAACAA
GGTCATTGGGCCACTCACAAGAAATTCTGCCGACGTAAGAAGGGACAACAACAAGGACAG
GGAACTACTAATTCTGGGCAAGGAGGACAACAA
>snap-scaffold1231-abinit-gene-1.17-mRNA-1 scaffold1231 + [1:38912]  ( 78522 - 78923 ) snap-scaffold1231-abinit-gene-1.17-mRNA-1 + 1:171  ( 1 - 43 ) N     72.28
ATGGATATCAAACAACTCATAATGCGTCTTATGGATATCCCGAAATCACCCATAACAGTG
CGACGCGAAACCCAAAACACGTCTTTAATTTCCTTCCAGTATGGAAAG
>maker-scaffold3446-snap-gene-0.15-mRNA-1 scaffold3446 - [1:37888]  ( 35226 - 6930 ) maker-scaffold3446-snap-gene-0.15-mRNA-1 + 1:1269  ( 1 - 1269 ) N   1784.51
ATGTCATCATCACCGCCCTACACGGATGCGGTTTGTGACAAATCGTGTGACGGATACGCT
CAGGACACCGTCTGGAACGGAAGCTTCAGAATGAAATTAATCGCTCTTCAAGTGAAGGCT
CTTAATCAAATGCTTACGGTGGACACTGCCTCTAGAGGAACGCATTATTGTATTCAAAAA
ACAGCACTACTGAAGGTTCTTCTCTCTGCCTTAGGATTCATTACCTCTCTCGTCCTCTTC
TCTCCCAGCCAGCCAGCCGTCGTTCAAATCTTCGATAACCTAAACCACTCCTACCTTCAG
CTGGATCGTATTTGAGAAGCTAAGTTACAGCTATAACGAATGGCGTGGTGTGCGACTCTG
TTATGGACCTTCTATACATCAACTCTCGCTGGGATTCGCCTAAAACGGCTTATCCTCATG
ATTTTGATGACGACCATGAGGATTTCAGCCCTATGAATTCGTTCTGTTTCTCTTCTGGCA
TGTTTTTTTTTCGCTGGTGTTGAAATGGTCACCTAACTGTCCGGCTTTGATAAGAAAACG
CTGATAGTGACTTCAGGTAACCCGCGAAACATTCCATAGGATGAGCAGGAATGTGCATGG
TCAGCGTCGAGAAATTCGAAGAATTTGCCAATACTACGCCAAACTTGGACGACGATTGGG
TAACAGAATGAAGACATAATGAAAAATTCCAAAGCTATAACTCTGCATTTCCGCTGAACA
CATAAACCTTCCGAAAAATTAATTTTGTGACTCCTCTGGGCATTCTTGAACTCCAAGGGC
TTCTTATGAGTTCTTCACAGAATTTTGCAGCCCATGGCGGGCGATTTGCAAGCTTTCTGC
TTCCGGAACCCAAGTTCTTAAATTATTCAAGTAAACTTGAATTACTGTCAGTTCAAGAAT
TTGTTAGATTGGCTAGGTACGCACTCAAACACGTCTGCAATATTGGATTGATAACGGGTG
CGTGGTGCATTCAGACCGGATTGCACAACACCGAATGCTCCATGCTTTATCTTTACTTCA
GGTTCTTCATATCTCTTAGGTCGATACCAAAATTTAACTAACAGACTATTCAGTAAGTAG
GTGATAACACCAATTCCTTTGATAGTAGCCAATATCTATTGTTAGAGTAAAGTAACTCGT
TGTGTTGTCATGACTACCAACAACGGTAAAAGAGACATGAAAGCATCCCTTTGAGATAGG
ATAGCCCAGAGGGAGGCGGCAGACTCAAAGTGGGTATTACTTCAATGGCTATTCATTAGG
GTGTGAGAGGAGTAAGCTGATAGGTGACAGTAGCATCAATGAGACACGTATTCCCACACC
TATGCTTCTAGTATCGTAGCATTTCACTCAACTCCTGCCCAAAACATGAACCACTGGCCT
TCGACAAAAGTTATTTGCCCATTTTTACTCAGTATTACTACTCTGTTACTTCTTCAAGTT
CACCATTCGTATGCAGTATTCAATATCAAAGTATCATTACTGATTGATCCAACTTACAAC
TATGCACGATCGGTACTCCCAACTTCTGCCCAAAACATGAACCACCGGCTTTCGACAAAA
GTTATCTGCCCATTCTTACTTAGTATTACTGCTCTGTTAATTCTTCAAGTTCACCATTCG
TATGCAGTATTCAATATCAAGGTCTCATTGTTGACTGATCCAACCTACAACTACGCACGA
TCGGTACTTGAAACTGCCCAAAAAGACCTCCTCAACTCGAAACCACCTCTTTCTCCTGAC
TTCACATTTGGAATCTTAGTGGATTCAAGCAAATGTGAAGTTGGTATCAACTCTCTTTCA
TCGCTGGCTACACTTGCACAAAACTATTATCAGGACAATTCTCAGGCAGTCTTCGGGCCG
ACCTGCTATGATGATATTCCGGACGTGGCTGGTTTATCGGTGGATTTTGATATTCTCCAA
TTCAATGTGTTTGGTGATAACATAATTGTCAATGAGGAAAATAACATTGTCCAGATGATG
ACGAGATCCACTTTCAACATTGCTGAAAATGTCCTCGCCGTCTTGAAAGCAGCAAAATGG
GATCAGATTGCCATTGTCACGTGTGGAGACTGTTATAATGATTTATCCGATGTGCAGGCT
AGAGAGTACAACGTTTCGAGTTATCTAGCAGCGAACGGCATAAAAATACTAACTCAAATA
CATTTCTTGAAAACCGAAGTTCGAATGCAAACTAATGCAGACTGTTCGTTTCAGAGTCAA
CAACTCTCGGTCCTGAGCTTGAACGAGCATATGGAAACCAAGGTGAAAATGCGTGATTTT
CTAAGAACTCGACAACTGGCCACAATCAACCAGACATACGTTCTTGTAGAAACTATCGCT
TTGAAAGAGCGTTTGGTGTTCTTCAAACAGGATATTGATCTTCTGCTCAAGATAAAGCAT
TCAAGCCATGAAAACGTGAACCCGTTCATAGGTATATCCTACGACAGTACTCGCTTATAC
GTTCTATGGACACACTGCTTTCGAGGTTCACTAGCCGAGCAGATATTTGGACGAAAAGAC
GAACGAGCAACTTTCGATAATAACTTCCGAGGAGCATTCGTAAGAGACATTTTGAAAATT
GCCATTGTCACGTGTGGAGACTGCTATAACGATTTATCCGATGTGCAGGCTAGGGAGTAC
AACGTTTCAAGTTATCTGGCAGCGAACGGCATAAGAATACTAACTCAAATCACATATTCT
AAGTACTGGAACGCAACATACTTGGCTGACATGGTTGTGTTGCTAGCTCGAACCAGCCGA
GTGATTGTTCCATTTCTTGGACCGCAATTCTCTGATTATACAACGTTTTTGAATGCGATG
AACGCCACCGGCAATCTGAATGAAGAATATAGTATTCTCATGGTATTATGGGATTATCAG
ATTGAAGGCCGAAAGTACCCATGGGCGAGCAATGCTGCAATTCTGCCACTGTTCAATAGG
ACTTATGTGGCAAATATAATGGAGGTTCTCGAATTGTACGAATCGCTTTTTGTTTTTGCC
TATGCTCTTCGCCTCGAGTATCAATCGAACACGTCCGGCCAGTACAACGCTACAGTCCTG
CGCCCACGATTGAGCTATGTTCCCAATGGGCCATTTGGAGCTATTTACTTCAATGACAAC
ACTCAGCGCATTGCTCCGTATTCATTCGGCTACATCAACGATTCCGGCTATAACTACATT
GCCAAACCCGAGATTGATCGCGAATGCAGCAGTGGAACGTGTCTGATTGATCGCGAATGC
AGCAGTGGAACGTGTCTGAAACTCAATTTATCTCATCTGAATTTGCCTCTGCGAGAAGAT
ATGCCCACATGTGGATTCAATGGAGAGCTGTGTGACCAAACGGGAACGATTCTCGTCATT
TTCATAATGCTTGCCGCTGTTGCTCTGTGCATTGGAATGTTTGTTAGCTTCCGTAAAATA
AAACACATTGAATCAATGCAAATGCCGTGGGCAATCGCTTATCCAACATTGAAGTTTATT
GACTTGGATATTTCATCGCATGGAAGTCAACAACTCTCGGTCCTGAGCTTGAACGAGCAT
ATGGAAACCAAGATAAAGCATTCGAGCCATGAAAACGTGAACCCATTCATAGGTATCTCC
TACGACAGCACGCGATTATACGTTCTATGGACCCATTGCTTTCGAGGTTCACTAGCCGAG
CAGATCTTTGGGCGAAAAGACGAACGAGCAACGTTCGACAACAACTTTCGAGGAGCTTTC
GTGAGAGATATTCTTAAGGGACTTGATTACATTCACAATTCTTCTATTGGTTATCATGGA
TCACTTACAACAGGGCACTGCCTGATCGACTCTCACTGGATTCTTAAGGTATCCGGATTC
GGTGTATCACGAATGTTGTTCCGCATGAAAAATTCAGGTGTCATCGGAACTGAAGATGGT
CGCCCTTTCATTCCTAATGGAGACCTTCACTACTTCGCTCCTGAAATTCGATCGGAATTG
CGATCACACATGTATTCAAACAAATTCGAAGGACTTCAAATAACGAATGCTTTGGGAAAG
GCTGCGGATATGTGGTCTTTCGGAACGATTCTCTTTGAAATTCTGTTTCGACGAAAGTAC
GTAGAAGTGGACGATTACTATGAAGGTGAGGACGACGTTATAATTTGTGAAAAAGCTGAT
GACGTTTTGCAAGCTCATCCGCCGACAGTACCAGAAGACCGTGAAGTTCATGCCGATCTT
CGTGGACTCATACAGAAATGCTGGGATAACGTGGATAATCGACCGGATACAGGCCGTGCC
AGGAAGATTACCGATGCAACGTTAAAAATGTCTGGATCACTTGTCGACCAGATGATAAAA
AATATGGAGGAATACACAAATGGTCTCGAGGAGCTTGTCAAACGAAGGACTGGACTTCTG
GAAGAAGCACAGCAGAAGGCAGACGAGCTGCTCTCGGAACTGCTTCCCAAATCGGTAGCT
GAAGAGCTGAAAGTTGGAAGAAGAGTAGACGCAAAGAATTACAAATCGGCTTCGATACTC
TACTCCGATATCGTTGGTTTCACATCGTTATGCTCCGAATCCGAGCCAATGGAGGTTGTC
GCTTTGTTAAGTGGAGTGTTTCAGAAGTTTGACCATATTATCAGCATGCATAACGGCTAC
AAGTTCCTGTACGACTTCATGATTCCACATCGTCCCGGCCAATATCTGCACTGTCGTTGG
GGTTTCAATACAGGACCTGTGTTCACAGGAGTCGTAGGCATCCGAGCACCGCGCTACTCC
GTATTTGGACCAACTGTAACCATAGCCGCAAAAATGGAAAACTCCGGTGTTCCAGACCGA
ATTCAAATGACTTTGAAGAGTCATCAAATGTTATCGGCACGATTTCCAGAGTTCAAGAGC
AGTTCGCGTGGGAGCGTGAAAATCGATGGTATCGGTACTCTTCTGACATACTGGCTAGAC
GGGGTGGAAGATCTGTTGAAGAGCGATCGCACAGGTGAAGACAAAGACGGAACGACAGCC
GTTAGTGCCAGCGATGAAGACGCTGATCCCTACTCATTCCCTCGTGAATCGAGCCAGATC
AGCTCAGCAAATTCAGTTGTTCCTTTGATACCA
>maker-scaffold3446-snap-gene-0.15-mRNA-1 C469363 + [1:37888]  ( 3 - 12213 ) maker-scaffold3446-snap-gene-0.15-mRNA-1 + 1:1269  ( 433 - 1269 ) N   2060.16
CATACTTGGCTGACATGGTTGTGTTGCTAGCTCGAACCAGCCGAGTGATTGTTCCATTTC
TTGGACCCAGACTGGCGTCAAGGGACTATAACGCAGATAATCGAGCCATAGGAGTCAGAG
ATACGGAAAATATAATACTAAAGACATACCAAAGGGAACAAGAAAGTATATGGGAAAATA
GTAAGAAAGTTTGGGAGTTACCGAAAAAGCAGCAAAATACAAAGAAAGAAAATATTATGA
AATATTATGAAAAAGCTCGCAGCTATGTCCTAAAAATAAAATATTTTAATGCAGAGGCGG
TGCGCCACGCCACCGACGCGGCCGACGAAGCATTTGACACCCTCCCGAAAGCGCTTTACA
AATCCGGAGATTGTACAACAAGTTTACTCACTGCCCTGCATTACAAAATATTCTCAAACC
AACATATGTATGAATTGCAGAAACTCAATTTATCTCATCTGAATTTGCCTCTACGAGAAG
ATATGCCCACATGTGGATTCAGTGGAGAGCTGTGCGACCAAACGGGAACGATTCTCGTCA
TTTTCATAATGCTTGCCGCTGTCGCTCTGTGTATTGGAATGTTTGTTAGCTTCCGTAAAA
TAAAACATATTGAATCTATGCAAATGCCGTGGGCAATCGCCTATCCAACATTGAAGTTTA
TTGACTTGGATATTTCATCGCATGGAAGTCAACAACTCTCGGTCCTGAGCTTGAACGAGC
ATATGGAAACCAAGATAAAGCATTCAAGCCATGAAAACGTGAACCCGTTCATAGGTATAT
CCTACGACAGTACTCGCTTATACGTTCTATGGACACACTGCTTTCGAGGTTCACTAGCCG
AGCAGATATTTGGACGAAAAGACGAACGAGCAACTTTCGATAATAACTTCCGAGGAGCAT
TCGTAAGAGACATTTTGAAAGGACTCGATTACATTCACAATTCTTCTATTGGTTATCATG
GATCACTTACAACTGGGCACTGCTTAATCGACTCGCACTGGATTCTGAAGGTATCCGGAT
TCGGTGTTTCACGAATGCTGTTCCGTATGAAAAATTCTGGTGTCATCGGAACTGAAGATG
GTCGCCCTTTCATTCCTAATGGAGACCTTCACTACTTCGCTCCTGAAATTCGATCGGAAT
TGCGATCACACATGTATTCAAATAAATTCGAAGGACTTCAAATAACGAATGCTTTGGGGA
AGGCTGCGGATATGTGGTCTTTCGGAACGATTCTCTTCGAGATTCTATTTCGACGGAAAT
ACGTAGAAGTGGACGATTACTATGAAGGTGAGGACGACGTTATAATTTGTGAAAAAGCTG
ATGACGTTTTGCAAGCTCATCCGCCGACAGTACCAGAAGACCGCGAAGTTCATGCTGACC
TCCGCGGACTGATACAAAAATGCTGGGATAATGTGGATAATCGACCGGATACAGGCCGAG
CCAGGAAGATTACCGATGCAACGTTGAAAATGTCCGGATCACTTGTCGACCAGATGATAA
AGAATATGGAGGAATACACAAATGGCCTTGAAGAGCTTGTTAAACGAAGAACTGGACTAC
TGGAAGAAGCACAGCAAAAGGCAGACGAACTACTCTCAGAACTCCTTCCCAAATCAGTAG
CTGAAGAGCTGAAAGTTGGCAGAAGGGTAGATGCAAAGAATTACAAATCGGCATCGATTC
TCTACTCCGATATCGTTGGTTTCACATCATTATGTTCCGAATCCGAGCCAATGGAGGTTG
TCGCTCTGCTAAGTGGAGTATTCCAAAAGTTTGACCATATCATTAGTATGCACAATGGCT
ACAAGTTCCTCTACGACTTCATGATTCCACATCGTCCCGGCCAATATCTGCACTGTCGTT
GGGGTTTCAATACAGGACCTGTGTTCACAGGAGTCGTAGGCATCCGAGCACCGCGCTACT
CCGTATTTGGACCAACTGTAACCATAGCCGCAAAAATGGAAAACTCCGGTGTTCCAGACC
GAATTCAAATGACTTTGAAGAGTCATCAAATGTTATCGGCACGATTTCCAGAGTTCAAGA
GCAGTTCGCGTGGGAGCGTGAAAATCGATGGTATCGGTACTCTTCTGACATACTGGCTAG
ACGGGGTGGAAGATCTGTTGAAGAGCGATCGCACAGGTGAAGACAAAGACGGAACGACAG
CTGTTAGTGCCAGCGATGAAGACGCTGATCCGTACTCATTCCCTCGTGAATCGAGCCAGA
TCAGCTCAGCAAATTCAGTAGTTCCTTTGATACCA
>maker-C469363-augustus-gene-0.12-mRNA-2 C469363 + [1:19456]  ( 3005 - 12213 ) maker-C469363-augustus-gene-0.12-mRNA-2 + 1:729  ( 1 - 729 ) N   2967.01
ATGCCCACATGTGGATTCAGTGGAGAGCTGTGCGACCAAACGGGAACGATTCTCGTCATT
TTCATAATGCTTGCCGCTGTCGCTCTGTGTATTGGAATGTTTGTTAGCTTCCGTAAAATA
AAACATATTGAATCTATGCAAATGCCGTGGGCAATCGCCTATCCAACATTGAAGTTTATT
GACTTGGATATTTCATCGCATGGAAGTCAACAACTCTCGGTCCTGAGCTTGAACGAGCAT
ATGGAAACCAAGGTGAAAATGCGTGATTTTCTAAGAACTCGACAACTAGCCACAATCAAC
CAGACATACGTTCTTGTAGAAACTATCGCTTTGAAAGAGCGTTTGGTGTTCTTCAAACAG
GATATTGATCTTCTGCTCAAGGTATCCGGATTCGGTGTTTCACGAATGCTGTTCCGTATG
AAAAATTCTGGTGTCATCGGAACTGAAGATGGTCGCCCTTTCATTCCTAATGGAGACCTT
CACTACTTCGCTCCTGAAATTCGATCGGAATTGCGATCACACATGTATTCAAATAAATTC
GAAGGACTTCAAATAACGAATGCTTTGGGGAAGGCTGCGGATATGTGGTCTTTCGGAACG
ATTCTCTTCGAGATTCTATTTCGACGGAAATACGTAGAAGTGGACGATTACTATGAAGGT
GAGGACGACGTTATAATTTGTGAAAAAGCTGATGACGTTTTGCAAGCTCATCCGCCGACA
GTACCAGAAGACCGCGAAGTTCATGCTGACCTCCGCGGACTGATACAAAAATGCTGGGAT
AATGTGGATAATCGACCGGATACAGGCCGAGCCAGGAAGATTACCGATGCAACGTTGAAA
ATGTCCGGATCACTTGTCGACCAGATGATAAAGAATATGGAGGAATACACAAATGGCCTT
GAAGAGCTTGTTAAACGAAGAACTGGACTACTGGAAGAAGCACAGCAAAAGGCAGACGAA
CTACTCTCAGAACTCCTTCCCAAATCAGTAGCTGAAGAGCTGAAAGTTGGCAGAAGGGTA
GATGCAAAGAATTACAAATCGGCATCGATTCTCTACTCCGATATCGTTGGTTTCACATCA
TTATGTTCCGAATCCGAGCCAATGGAGGTTGTCGCTCTGCTAAGTGGAGTATTCCAAAAG
TTTGACCATATCATTAGTATGCACAATGGCTACAAGGTAGGTGAAATTTGCCGGCTATCT
GAATTGAAACCCTATTGAACTTACGTGTTGAAGATGGAGACGATCGGTGACGCCTACTGC
GTGGCTTCCGGCGTTCCGACCCCCAGCAAAACTGAACATGTCTGCAATATTGCGACAATT
GCACTGCTTCAAAGGGAGTTCCTCTATGACTTCATGATACCACATCGTCCCGGACAATAT
TTGCATTGCCGCTGGGGTTTCAATACAGGACCTGTGTTCACAGGAGTCGTAGGCATCCGA
GTCGTAGGCATCCGAGCACCTCGCTACTCCGTATTTGGACCGACTGTAACCATAGCCGCA
AAAATGGAAAACTCTGGGGTACCAGACCGAATTCAAATGACATTGAAGAGCCATCAAATG
TTATCGGCACGATTTCCAGAGTTCAAGAGCAGTTCGCGTGGGAGCGTGAAAATCGATGGC
ATCGGTACTCTTCTGACATACTGGCTGGACGGGGTCGAAGATCTATTGAAGAGCGATCGC
ACTGGCGAAGACAAAGACGGAACGGCAGCCTTCCTCTACGACTTCATGATTCCACATCGT
CCCGGCCAATATCTGCACTGTCGTTGGGGTTTCAATACAGGACCTGTGTTCACAGGAGTC
GTAGGCATCCGAGCACCGCGCTACTCCGTATTTGGACCAACTGTAACCATAGCCGCAAAA
ATGGAAAACTCCGGTGTTCCAGACCGAATTCAAATGACTTTGAAGAGTCATCAAATGTTA
TCGGCACGATTTCCAGAGTTCAAGAGCAGTTCGCGTGGGAGCGTGAAAATCGATGGTATC
GGTACTCTTCTGACATACTGGCTAGACGGGGTGGAAGATCTGTTGAAGAGCGATCGCACA
GGTGAAGACAAAGACGGAACGACAGCTGTTAGTGCCAGCGATGAAGACGCTGATCCGTAC
TCATTCCCTCGTGAATCGAGCCAGATCAGCTCAGCAAATTCAGTAGTTCCTTTGATACCA
>maker-C469363-augustus-gene-0.12-mRNA-2 scaffold3446 - [1:19456]  ( 17015 - 6930 ) maker-C469363-augustus-gene-0.12-mRNA-2 + 1:729  ( 1 - 729 ) N   2103.96
ATGCCCACATGTGGATTCAATGGAGAGCTGTGTGACCAAACGGGAACGATTCTCGTCATT
TTCATAATGCTTGCCGCTGTTGCTCTGTGCATTGGAATGTTTGTTAGCTTCCGTAAAATA
AAACACATTGAATCAATGCAAATGCCGTGGGCAATCGCTTATCCAACATTGAAGTTTATT
GACTTGGATATTTCATCGCATGGAAGTCAACAACTCTCGGTCCTGAGCTTGAACGAGCAT
ATGGAAACCAAGGTGAAAATGCGTGATTTTCTGAGAACTCGACAACTGGCCACAATTAAC
CAGACATATGTTCTTGTAGAAACTATCGCTTTGAAAGAGCGTTTGGTATTCTTCAAACAG
GATATTGATCTTCTGCTCAAGGTATCCGGATTCGGTGTATCACGAATGTTGTTCCGCATG
AAAAATTCAGGTGTCATCGGAACTGAAGATGGTCGCCCTTTCATTCCTAATGGAGACCTT
CACTACTTCGCTCCTGAAATTCGATCGGAATTGCGATCACACATGTATTCAAACAAATTC
GAAGGACTTCAAATAACGAATGCTTTGGGAAAGGCTGCGGATATGTGGTCTTTCGGAACG
ATTCTCTTTGAAATTCTGTTTCGACGAAAGTACGTAGAAGTGGACGATTACTATGAAGGT
GAGGACGACGTTATAATTTGTGAAAAAGCTGATGACGTTTTGCAAGCTCATCCGCCGACA
GTACCAGAAGACCGTGAAGTTCATGCCGATCTTCGTGGACTCATACAGAAATGCTGGGAT
AACGTGGATAATCGACCGGATACAGGCCGTGCCAGGAAGATTACCGATGCAACGTTAAAA
ATGTCTGGATCACTTGTCGACCAGATGATAAAAAATATGGAGGAATACACAAATGGTCTC
GAGGAGCTTGTCAAACGAAGGACTGGACTTCTGGAAGAAGCACAGCAGAAGGCAGACGAG
CTGCTCTCGGAACTGCTTCCCAAATCGGTAGCTGAAGAGCTGAAAGTTGGAAGAAGAGTA
GACGCAAAGAATTACAAATCGGCTTCGATACTCTACTCCGATATCGTTGGTTTCACATCG
TTATGCTCCGAATCCGAGCCAATGGAGGTTGTCGCTTTGTTAAGTGGAGTGTTTCAGAAG
TTTGACCATATTATCAGCATGCATAACGGCTACAAGGACGAGGGAAAGCAGTACCGAATA
ATTCGTCGTCACAGGGATAGTCCAGGGATCAAAACAACACCCGTATGGCCCAGCTCTGCA
AAAGCCGTCTTACCAGAGTTCCTGTACGACTTCATGATTCCACATCGTCCCGGCCAATAT
CTGCACTGTCGTTGGGGTTTCAATACAGGACCTGTGTTCACAGGAGTCGTAGGCATCCGA
GCACCGCGCTACTCCGTATTTGGACCAACTGTAACCATAGCCGCAAAAATGGAAAACTCC
GGTGTTCCAGACCGAATTCAAATGACTTTGAAGAGTCATCAAATGTTATCGGCACGATTT
CCAGAGTTCAAGAGCAGTTCGCGTGGGAGCGTGAAAATCGATGGTATCGGTACTCTTCTG
ACATACTGGCTAGACGGGGTGGAAGATCTGTTGAAGAGCGATCGCACAGGTGAAGACAAA
GACGGAACGACAGCCGTTAGTGCCAGCGATGAAGACGCTGATCCCTACTCATTCCCTCGT
GAATCGAGCCAGATCAGCTCAGCAAATTCAGTTGTTCCTTTGATACCA
>maker-C454459-augustus-gene-0.4-mRNA-1 C454459 - [1:8211]  ( 7729 - 4595 ) maker-C454459-augustus-gene-0.4-mRNA-1 + 1:303  ( 1 - 303 ) N   1131.83
ATGGCCGCAGTAAGCGAATGCAGCCCAGCCACACCCATGTCAGCTGATGAAAATAGTGCC
ACAATGCATGTGATGCCAGTTTCCGATACGGAAATTGAAAGGCCGCCACGGCATAGTGAA
CAGACATCCGAAGATCTAGCTGTTGTTAATATCCTTCATTATGAATTCAAGGACAGGGTT
GGTCAACCGTTCAAATGCCCCACGTTGAATTTGTGGGTGGATGGATTTTGTGGTTCAGGT
GATCCAACGAGATTCAGTCTTGGTTCACTCGGTAACAGTAGTCGACAAGTAGGTGTAATA
CCAGTCAGGGGTCAGATAGGAAAGGGTATGCAAATGCAATACAAAGATGGTCGAACAACG
ATCACTTGCCTGAGTGAGTCTCCATTGTTCGTACAAGCTCCACTACATGCTAGACGTCTG
AATGACGATGCAGCCACCGTTTATCGATTATCAGGTGTTGCTGAAGGCGATGATGTCACT
AGTCGAACAATCGATATTTTTGATGAACTTCTGTTCGAGAAGCTACTCGAGGAGGCACGA
CAGCAAGGTTATCGTCATGTGTACGCACTCCAGAGCTTATGTATATGTAGAGTATCGTTC
GTAAAAGGTTTCGGTAAAAGTTATCGTCGGATGACTATACTTGAAACTCCTTGCTGGATT
GAGATTCACTTTATGAACTATCTTCAGAAGCTAGATGAGGTTCTTTCAACGCTGCCAACA
CCTGCACATGATATACATAGTTTTTCA
>s3690 C472265 + [1:38912]  ( 19426 - 51920 ) s3690 + 1:528  ( 1 - 528 ) N   2587.54
ATGCAACCACCACTGCCAAGCAGTGGATCATCATCTGCATCGTCGTCAATCGGCCAATTA
GTCGGTAATGGCGATGTCTACATGTCCCCAGTTGCGGGTGGTGGTACTGTTACTGCCACT
ACCACAAGTGCTTCCTCGGATGGTGGTGGTGATTCTGGTGAAGAAATGGGAACATTGTCA
CGTGATCGATGCAACACTTGGCCGATGCGGCGACCACAATTGGATGTGAATGCACAAACT
AGTCCGTTGATACATGAACAAATACCGGAGGAAGACGGAGAGCTCTACGACAGCGCAGAA
AACCTGAACGGCAGGCTGGGTGCGAATTCAGCAGCCTCCACGGGCTTATTGCATAGCCCC
GATGGCAACAACACTTTTTCGCCTGGCGGTGGTGGTCAAACGGGCGGTAACGATTCAATG
GATGGTGGCGTGGGTGGTGCTGGTGTGTCGAAAAAATCGACAACCCGTCGAAATGCTTGG
GGCAATCTCAGCTACGCGGATTTGATCACACAGGCCATAATGCAGAGCCCGGAAAAACGG
TTGACGCTCTCACAAGTCTACGAATGGATGGTGCAGAATGTGCCGTATTTCCGAGACAAG
GGCGATTCGAACAGTTCAGCTGGTTGGAAGAATTCGATCCGGCACAATCTCTCGTTACAT
TCACGTTTTATGCGTATCCAAAATGAAGGTGCCGGTAAATCATCATGGTGGGTGATCAAT
CCGGACGCTAAACCGGGACGAAATCCTCGACGTGTTCGTGCTTCCACACTGGACACCACG
AGCAAGGCCACTCTCAGTAAGAAGTTGAAAGGTGCACGAAAGCGAATCCATGATATCCGA
GGCGGCTTGCATAGCGGCGTGTCGAGTTTGGCCGGCTCGCAGGCGTCAGTTATGTCGCAT
GATATCTACGGCGATGACGATGCAATGCATGCATCATTTGATTCGATGTTTCGTCCAAGG
ACTCAATCAAATTTGTCAGTGCCCGGTTCATCTACCCGTGTATCGCCTTCCATGGAACAT
CCATTTGACGACTTCGATTTCCCTAGTTGGGTAAACGACGCCGCCGCAGCGTCGACTGCT
GCCGCAGCCGCTGCCGCCGCCAACTCCAACCATACCGCGCCGATCCCTACCGATATCCTG
GATCGAACAGACCAGATGCGAATCGATTCTTGTCGGGCAATGATGAATGGTGTCAAGCAA
GAACCTAAGCAGATCAAGCTATGCGCCATCGCCCGTCCGTTTCACCACCACCACCACCCA
AACCGTCGTCAATTCTGCTGTCGTCCTAAATCACCTCGTCCCTCTTTTGCAAACGAGTCG
TTGAAGATTTCTATTATATTTCGATTTTTATTTCCTTTTTTTCATATTCATTTTCATTGT
TTTTTGTATTGTATGATGATGATGTTTATTTCGGATAATAATGGGCTACCTCGCAGTTGT
TGCTATTGTGATGATATCTTGCTGATCGCCAGCAACCGGGTACAATCCAAGCCCCCTCAT
CCCACTACTAGACCTCTTCCCACAAGTAGCGCCTATACTCTGTCGCTCGCTCGCTCGCTC
GCTCGCTCGCCTTGCCTGCTTGCCCCGCCCACCGGGACACGTCGTCAGCCC
>maker-scaffold13413-augustus-gene-0.22-mRNA-1 scaffold13413 - [1:22479]  ( 93929 - 77759 ) maker-scaffold13413-augustus-gene-0.22-mRNA-1 + 1:1192  ( 1 - 1192 ) N   4180.38
ATGTTCTTGCGTTGTAGGATGCTAGCACTTCGAGGGGGGAAAGACGTCCACAAGCCTGCT
AATGGGGTGTGTGCAACCATCTGTCCTGAGGGAATGGAAGAAGATCCGTCAAACAGGAAG
CGCTGTCGAAAATGCGCTGGAGAGTGTGTTCGCAAGTGTCCTGGAAACATCACCGTGGAC
AGCATGTCAAAGGCAATGCAACTGAAACACTGCAGCGTAATCGAGGGATATCTTGAAGTG
GAGATGCGCGTTGGTATGAGTGCGGTAGCCGCCTCCCAACTGACTGGTATCTTCGGGAAG
ATCACGACCATTGATGGATATTTTGTTGTCCGACTCTCGCCCTCATTTGTAAATCTGCAT
ATGTTTCGCAGTCTTACCCGAATAACAGGGCGTTCACTCTATCGTGATAAGTATGCGATG
AGCATCTTTGAGAACTCTAACTTGCAAAAGTTGTTCCCTCCTGAAAATCGTCTGGTCATT
GATACTGGTTCAGTGCAGGAAGAGGTGCTACTGGCATGTCATACTGGTTTCTGTGTTCAG
ATCCTCTACAAAGAAGTTGCGTGGGCGGATCCGAACTTATCGATTGATGATGACAGATCT
TCGTGTCAAGATACGGATTCGTGGTACTACCACTTTGAAGGGGTCAATGACAACATCGAA
CGTATCAATGGCACTGGACCAGAATATGTCACAGCAATGATTGCGAATAGTCACATAAAG
CCACATACACTATACGCTGCTTATGTCACGACAAAGATGGTCCGTCACCAAGGGGCTCGA
AACGCCGTGTCCAATATCGCGTTTGTTCGAACTCGTTTTGCTGTGCCTGATCCACCACGA
ATCACCAAAGCCGAGGCACTTGGGACCGATGAAATTCTAGTGGAATGGGATCCGCCGGCA
CAGCCGAATGGCGATATTTCGCATTACGTGGTCAGCTGGCGTGCAATGAACGATGCATAT
ATGAATCAACATATGGGGGCTGCAGTTTGCCATGACGATTTAACTCGAAGTCTGGATCTA
TCATTGGGTCTACCCGATGGTATCCGTGAACCAACCACACCAGCGCCTCGAGCTGTGTCA
GTGCTTCTTCCTGACAAGGGTGAACCTCAAAGTGATACCTGTCCACGTAATGAAGGTTGT
TGCAAGTGCGCTCCAAAGGCTGTTTCCACTGAGTTGGACGAAGGCGTTGAATCACAAACC
GCGTTCGAGAATGCTGTCCACAATGTCGTTTTCGTTCAGAATTGTGCACATAGCCACGAC
CCTATACGATGTGGCGGCGGCGGTGATGAACAGCTTGATCCGCTTGAGGAAACCAATGAT
ATGGACACTAATAGACGCTCGCCGAGGACGGCCCGTCATCACTTTCGACGCTACAGCAAC
AGCGGACGTCTCCTTGATAGTGTTAGTGTCTTCTACCAAATGACTTGCCTCCAATTACAT
AGCTATCTTGCGGAATCCCGTCATTATTATAGCAAAGAAGTGGCTCGAAAACGTCGCGCT
ATCACCACTCCTGCGGGTTCGAAAGATGGATACGGCTCCAAGTTAAATGGATACGGCGCC
AAGTTGAGCACAAAATCTGCAGCTACCTCTAGGAATAGCATAAATGCATTGGCTGAAGCG
GCGAGAAACGATGTGATAACTGTGAACGTGACAGCGACTTCATTTGCGATCAAGGGCCTC
AAACATTACACCCGCTATTTCATTCAAGTCACTGTGTGTCAGGATCCAACTGCTCCCGAA
ACTCATTGCTCGGCGAAAAGAGCGTGGCAGTACGTGAGGACCAAGCCAATAATGGATGCT
GATAAAGTGGACAACTCAACTATCAATGTAGTAGTGCTGAATGGTACGTCTGATATACGC
ATTACATGGAAGAAACCTGTTGACCCCAACGGGATGATCGTGGCCTACAAAGTGAAAGTA
ATGAATACTGCAAAGCAGTCGACTCCTGTTGATCAGTGCATTCCTGTATCAGCTGATTGG
TCTCCCAATGTGAATGGCGCAGTCTTCAAAGGATTGAACGATGGCGCTTATCGTGTTGAA
CTACGTACGGTTTCGTTAGTTGGTGTCTCCCAACCGACGTATGCTGAAGAACTGTTCGAG
ATTTACACTCCAGGATTTTGGACACTCAAGAACATTCTGCTAACGTTGTTCTTCTTGCTG
TTGTTCGCTGTAATAGTTGGAATAGTTGGCTACTTCTCTGTGAAGAAATATTACTCTCAG
AAAGTGAAGGAGTACGCCACACAGTTGATTTCAGCAAATCCGGAGTATTTGTCTCAGGCA
GACGTTTACAAGCCTGATGAGTGGGAACTGCAGCGATCTGATCTCACGTTGGATTGTGAA
ATAGGGCGTGGAACATTCGGAAAGGTAATGGTTGTCACCTTTATTTTGATCCCGAGGGTA
TGACTCCTTGTCATCATTGTTTTTACAGGTGTGTATCGTGGTTATGGTAATAATGTCCTA
TCCCGATGCGGTGATACATTTGGCTTGTGCGCGATCAAGACAGTAACGGAGACGGCTAAT
TCGGCAGAGCGACTACACTTCTTGCTTGAAGCCAACGTTATGAAGTCGTTCTCAGCTGAA
GCATTCATTGTCAAGCTGTATGGTGTCGTGTCGGATGGTCAGCCAGTATTAGTCGTAATG
GAAATGATGGAAAAGGGTAATCTTCGCGACTATTTACGATCTCGGCGCCCTGGTGCTGAA
GAGAATGTGGATAATCTGCCTGTACCGACAATAGCCGAGTACTATGAATGGGCCGCCCAA
ATTGCTGATGGAATGGCGTATCTGGAATCAATTCGGTTTTGTCATCGCGATCTTGCAGCC
AGAAATTGCATGGTGCATGCGAATAACACTGTAAAAATTGGTGACTTTGGCATGGCTCGT
GATATTTACTATCACGAATACTACAAACCAAACGGTAAACGTTTAATGCCAGTCCGTTGG
ATGGCACCCGAGTCATTGCGAGACGGCACGTTTGACATGAAGAGCGATGTTTGGTCTTAC
GGTATCGTACTGTATGAAATGTTGACGCTAGGCCAACAACCATACCAAGGTTTGGCCAAT
GAGGAAGTGCTTTCATTCATCGGTATCTCACGGAAAACACTTGACCGACCTATGGATTGT
CCGGATTTCTGG
>maker-scaffold1834-snap-gene-0.7-mRNA-1 scaffold1834 - [1:19456]  ( 9684 - 4333 ) maker-scaffold1834-snap-gene-0.7-mRNA-1 + 1:505  ( 1 - 505 ) N   2073.24
ATGAATCCAACGCTGAACAATTTGTGCAATCTGGACCTGACAGACTTCCAAAATGAGGGA
ACTTGGAACACGGCTTCGTTTGGTCAACAGCAGTCCCAAAAAATTTCCCCTCATGGCCAA
ACGGCTTTCACTACTGGTTATCCTCTTCCTCAAGCACCCACATGGACACAAACGAAAACG
ATAAATTCAACAGCCGACATGTCCAGTGGCCAACTGTTTCCCATGCCTGATAAACCAACT
GTGCCTGCTGCTATGCTACCTCCTAATGGTATTTTACAACAGCCTCAACAACCAACACAG
CCAGATTTTTCGCAACTTCGATTTGACCCTAGTCATTACCAATCAAGTCGATCAGTTCAA
GAACAACAACAACAAGCATTCATGGCCAGTGCTCAACAGCAGCTCTACCAGCAACATGCT
CAACAACTTCAAAATCGTCAGCTTCACGTTGGTCTGCAGACGTCTCCACATATCACTAGT
CCACAAACTGTCCATCTGGAACAGCATCGACATTCTGCATTCACAGAACCGTCGGCCCTT
GCACAACAACAAGCTCATCATCTGTTACCACTGCAACGGCGATTGGACGATGCTACAGTA
CAGGAACAGCCGAATATTGGTGTCCTCCCAACCCAAGTTGCCAACGCACCGAGTATCATA
TCTGATGAGAAGGATAAAAAACTTATATCGCGTCCCGTACCCGGACAACCATATGGCAAT
CTATTGAATGCGGAGTTCGTACTCGGAAATAAATTGAAAGTGAACAGTTTTGAACCACCG
TCATGTCCTGTTGACTCGAATTGGGGATGTTTTGTCTACTACGAGAAGGAGGTTCAAATT
GGAAGATTACAAGTGAAACACTCTGATATGTATATCGATGGTGGATTTGGTCAAGCATCG
AATAGGTATTGCCTTGGACGCGAGAACAATCCGCTTCGTGAACACTACTGTCATCTTGTG
AGGCAAACAATTGGAGACGGCATCCGTCTATCGTTCAAGGAAAATGGTGACGTTTGGGTT
CAAGTCTACACCAGACGTGCTATATTTGTTCATTCGCATTACCTCGATCGAGAATCAGGA
CGGAGTACCGGTGATGTTGGTTTGGGTTCAAGTCTACACCAGACGTGCTATATTTGTTCA
TCGCATTACCTCGATCGAGAATCAGGACGGCGTACCGGTGATGTTGTACATAAGGTCTAT
CCCGGTGCGAAGATTAAGATATTCGACTTGAACAACGCAAAAGCCATTCTCCGTCAACAT
ATGGTGGCATGCCAAATGGCCAAAGAGTATCTGGCTGGCCAGAAGACGCCGATGGATGAT
TTGTTTCGGATGTATAAAAAGGATAAACTAGACGAGGAAGCGAAGAAAGGAGCAGACGAC
ATGAAGCGATTTTGCGTAGCGCGGATATCATTTGTGAAGGGATGGGGACCAGACTATAGC
CGCAAAAGCATCAGTGAATGCCCATGCTGGATTGAAGTGAAAATGAATAGAGCATTCCAG
TACTTGGACGAACTGATGCATGAAATA
>maker-C471707-augustus-gene-0.9-mRNA-1 C471707 + [1:68964]  ( 19694 - 84284 ) maker-C471707-augustus-gene-0.9-mRNA-1 + 1:1822  ( 1 - 1822 ) N   4814.82
ATGCTCGTGGCCCTCGAAGACTTTAAAACCAAAGTGCGCTCAGATTTCTGTAATCTCCGA
GTTGCTCAAGGTCTGGCTATTCTAGGTGCCCCAGTGCTATATGCAGGCGGGTTCACACGT
ACAAGACGTTCGCGTTGGGCGACATCGCGACAAGCTCGAGCTGATCCGGGACTCATTACG
ACCATTCGAGCAGACTGTCGCTGGAAAGATCACGAGGGTCAAGGGCCATCGATAACACAA
ATTTTTTATTTATTTTCCTCCGAGTCATTACTCTTGGAGCAGACTGTCAATGAGGTACCA
AGTACGAATGCTGTCGAACAAGCGACTTCGGCGACGGGCGAATCGACAACGAACTCACCA
ACTGTCGAACAGCAACGTGCCATGGTAGATAGCCTGATCGCCCAAGGCTACGAACAGGAT
GCGGCATTCTATGCTCTAAAACTCGTCAAATTTGCCAGTCCCGAAGCTGCCATCGACGTC
TTGAAACACATCAATCATGATCATGCCCATATGGAAGAAACCAAGAATGAACGCCTCCTA
TGTGTCCTTCCCTCGGGTGCACCAGCTCTGAATGGAAACCTCCATGTACAGACTTCTAGA
ACTACTAATGGGGCGTCAAATGGGAATTTGTATCCGATGCAGTTTGTAAACGTCGAAGAT
AGTGCCTCATCACGCTCAACGTCCCCACTCCCACCGCAAATGCCCTCCCCATCAAGCGCA
ATGGGGTCGTATACGAATTCTGGGCCAGGTAGCGGTGGCAGTAGCCAAATGTCAGTCCCA
TCGACAACGTCTTCATTTGTCTCAATCGCTGCTGGTCCATCAACGACCTCATCACCCATG
TCTACATCTTCGGGAGCTCAGACGACTGCATCCGGTGGACAGTTGTCCAATTCGCAATCA
CCCCACAAAGCACTTCGACGACAATACACTCCTGTAGCACCGGACTATCACAGAACACAC
GTTCATATATCCACAACTCCTTATAAACCGGATTTCTATCAGCAACAAGCCGTTCGCTCA
CAACAAGCCAATTATAAGCCGTCGATTTTCATCGAGCGAGGGCCCGATAGGCCGAGCGGC
GCTATGAAACAGCACTACGTGGTCCGGGATACATTCAAAAGTGCACTGGACTCATCCATG
TCGGCCCCATTGGGTCAATCTACGTCCCATGTACAAATCGGTGGCATGCCTTCACATCTG
AATCGATACGGTCAGCAACCACCTCATGCGGTTATTCGGACGACTTTCAGTGCTGCACCT
CTTAAGAGCATGGTGAATATCAATGTGTCACCCATCAATAAGAATACCGAAACTCGTACA
TATCGATTGGATGTGACTGGACGAGATGGGGGCGTGTCATCGGTGCATGGCATTCCCGGT
TCCGTTACCGGTGTCCAGAATATCATAGTGGATCCGGATAAGACACATCGCGGTTTTGTC
GGCTATGAGGACGAACTTCGGCCGAAGCACGTCTGTGCTGACGTCGTACCATCGACGTCA
AAAGAACCCATCAGACATGAACGATTGGAGCGCAGCTATGGCGTGGCAGCGATGCAACAG
CACTCCTCTTCAAGGTAGGATGGCGACTCTTTCAAAGAATTCTATGGTGAATTCCCATGA
ATACCGCGTTCATAAACAGAATATCCATAATCAGGGGTAATGGGGACGAAGTGGAACGAA
CGGGGTCGCAGCTGATGGGATTTACCCAATTGCCCTACAAATACCATAGAGGGTTTAGGA
TGATGACTGATCGAAGGAATGAGCTTAGGGTTGTGTGGAAGGTCGATTGTCGCTTGTCGG
GTGAACAGCTCGTGGAGCAGTGCAAGTCTTAAACTTTTGCTCCCAAAGTGCCCCTCGCAG
GTGTTGGATCCAATCTATTTTTTCAGAATACCGAAACTCGTACATATCGAGATAGGTATG
GAGGTGCTTCTCGTCTATCTTTACTGCTTATGATCTTTTTGAGGTCGGGTATGATGTTTC
TTCCATTTCCAGGCCGAGCGGCGCGATGAAACAACACTACGTGGTCCGGGATACAGCAGC
TATGGAGTAGCAGCCATGCAGCAGCACTCCTCGTCGAGAATATCCATAATTGGGGGTAAT
GGGAACGAAATGGAACGAATGGAGTCGCTGCGTCTCGTGCGTCCAATGAAAAATCGGAAA
GTGGGCCTAAAGAGAGATGGGCAGACGATTTTCAGTATGATACTGCTGTTCTATGAGTTA
AAATTTGAGCTTTTCAGAGGTGATCCAGCACAACCGGCTGTAACAGGTGATCAAGCACAA
CCGGCTGTAACCCGTTGCACATCACCACTACCGGAATCGATAGCAAGTCCTAGTCGATTG
AAGCAGCAGAAATATGAGAAATATGTGAAGCCATGCAAACCACGAATGTTTTGCTTCTTT
ATGGAACAACATGTCGAACGATTATTGGCTCAATACAAAGAACGAATGAAACGAGCACAT
CAGCTGCAACGAGAGATGGAAGCTGCGAATTTGACAGAACCAATGAAGCAGAAAATGATG
GATTTCTTACAACAGAAGGAGTCCAGGTATATGCGACTTCGACGACAGGCGTATATGCGA
CTTCGACGACAGAAAATGAACAAGGATATGTTTGAAGTGCTGCAACATATTGGTGTAGGC
GCATTTGGACGAGTTTCTCTGGTGAAAAAGAAAGACTCTGGACAAGTATATGCTATGAAG
AGCTTGTTGAAAAAGGATGTGATCATGAAACAGCAGGCAGCACATGTGAAAGCCGAACGC
GATATTCTGGCCGAGGCCGATTCACCGTGGATAGTGAAGCTGTTCTTTTCGTTTCAAGAT
GATCGTTGTCTCTACTTTGTCATGGAATACGTCCCCGGTGGTGATATGATGCAGCTGCTA
ATCAACAAAGGGATATTTGAAGAGAAACTGGCACGGTATGCAGATTTTTTATGGCTTTCC
TACAGTTTCCGCCTTTTGATCACCGACAAGGATGGCAGAGATCACTTGGAGATTGAGTTC
GATTTCAGGTTCTACATCGCAGAACTGACCTGTGCCATAGAATATGTGCATTCGTTGGGA
TTCATTCATCGTGATATCAAACCAGACAATATTCTGATCGACCAGCAAGGTCATATCAAA
CTCACCGATTTCGGTCTTTGCACTGGTCTTCGATGGACGCATGATAGACGGTACTATGGT
CCCGAGAATGTTTCTGTCTTGAGTTTTCATAAAATCCCCTCTCGAATTCTGCTCAGAGAA
GAGCGAATAAGGTACTATGGTCCCGAGAATGTTTCTGATCCAGCACATGTACGAGTCGAT
TCGTTTTCCCTACCACCCGAAGTGGCCGCAATGGAGCAGAATATGAAAGTTGGTTTATAA
AGATAAATTGATAGATTAAATGAAATTTCGTAGTCTACTCAGTACCCTAAGGCTCTGCAA
AAAATTTATCTCATTTGATTTCAAGTCCTTAACATTCGACATCAGAAGAAACGTGATCAA
GCGCATTCCGTTGTAGGGACAGGGAACTATATGGCTCCAGAAGTGATCCTGAAAATCGGT
GAGATTTCCCTGTTTGTTTACGGTAAAGGATTTTCCAAATTATTATGTGGCAAGTCGAAA
ACCGAAACGATTATTCAAAGAACTTCGCTTTCCTTTCTTCAGGTCACACGCAGCTCTGTG
ATTGGTCACACGCAGCTCTGTGATTGGTGGTCCGTTGGTGTGATTCTTTACGAGATGGTT
TTTGGACGGCCACCATTTATGTCAATAACCGATGACCCAAAGGAAACGCAGTATAAGATC
GTGAACTGGTCACGGTATCTGGACGTTTCGCCGCGTGCCGGTGGTGGTCATTTGTCAAGG
GACTGCATCATGCTTATCCAACGTCTGTGCTGCGATCGAAATAATCGGATCGGTGTGGCA
GGAGCACGTGAAGTGATGGACCATCCGTGGTTTCGGGGAGTTGACTTCAAGAATTTGCGA
TCTACTCGTGCTGCAGATTTCCATGTTTTCCTGCTTTGTATAGTGTATAATTGGGGAACG
GAACTGTGTACACGTGCTGAATTCATACCTCGGGTGGAACATGCCGAAGACACATCGAAT
TTCGAAGCAGTTGAGATCAACGAGTCACCATTTGAAACACTCGGCAAACGAGCGCCTAAC
AATCCGGCTTTCTACGAGTTCACTTTTCGACATTTCTTCGACACCGATGGACAAGGCTGT
CCAAGTCTGCGACCTCCTCAGAAACGTCCACCACTTGCGCCTCTTTTTGAGAAACGTAAA
CACGAGATTGTATATATTTATCGCCACCTAGCCGCTAGCAGAACTTTCTATTTGATCGCG
TCGATTATCGCACAACATCGATTTCTTTTCAGATCAACGGGACTTTCGCTTAGAAGTGAT
ATCACAAGACTTAGCGCTGCATTATGTCTCCACAATGTGATGTCGAAAATCTACTGGTCA
TTTTTGTATGTTTACGTAGCAGTAGCTACTCTAATTGTCATTATTTACGCTATTTATTAT
GCTCTACGGCCATGTAATCGTATTCGGAAACTCGGCGATCTGGGGCTTCTTCTCGGTGAT
CCTGAGCTCAAAGGTGTTTATCGAGAACGGCAAATAACTCGACTCGCCAAACTTCGACGT
ATTGGCGAATTACCGCCGGTATATCCAAATGGGTGGTACTGTATTGCCGAGTCAGATGAG
CTAAAACCGAAAGCAGTCAGAGAAGTTACGATATTCGGTCAATTTTTGACGCTCATAAGA
TCTGAGAGTGGGCAAGTATATTTAATCGATTCGTATTGTCCACATTTAGGCGCCAATTTC
AACGTAGGCGGAAAGAAAATTGGCAAATGTAGAACAGTGAATAAGTGTCGTTTAAGGTGG
TTGACGACAACTGCATACAGTGCCCGTTTCACGGATGGGTATTCTCCGGCGAAACAGGAA
AATGTACACGAATACCATACGATAATGGAACAATTCCTGAGCAAGCAAAGGTATCCGTGT
GGCCTGTTTTGGAAAGGAATCAACACATTTATGTATGGTCTCAGGTATCATTGTGATGGA
AATGATCCTGAATGGGAAATACCGGAAATCGATGAGATAATCAGTGGGGAGTGGACATAC
GGAGGCCGAACAGAGCATGAAATCATGTGCCATTGTCAAGAGATTCCCGAAAATGGTGCA
GATATCGCACATTTGAACTACTTGCATTTGACTGGGCCTAACAAAGGAAACAATCTATTC
AATATCGATCTCGACAACACAAAGCCACTAATCCGGCATGTATGGGATGGTAGATGGGCT
CCACAAACAGGCGATGATACGCATCTCTCAGTAATGCATCTCGACCAGTACATGACCTTT
GCTGGTCACAGGATCCCATTAACAAGCAGTAAACTCAGAGCCGAACAGCATGGTCCAGGA
ATCGTTCACATGTTGTTCGACTTTGGAATTCTTGGCCGTGGAGTTGTACTACAACACGTG
ACACCACAAGAACCACTACAGCAGCTTGTCCGATTCAAGATGTACTCAACAGTTCCACGA
TGGTTTGCCAAGTTCTTTCTCGTCAGTGAAGCTACACAGTTTGAACGCGATATTTGGATA
TGGTCCAACAAGAAGTACATCAAAAGTCCGATTGTTGTCCGAAATGATGGGCCAATTCAA
AAACACAGAAGGTTATTGATCTTTTATAACACCATTGAATTTATTCTAAAAAAAGCGCTA
AGCGACTATGGCTATAATTGTCAT
>maker-scaffold10550-augustus-gene-0.2-mRNA-1 scaffold10550 - [1:2657]  ( 2213 - 1150 ) maker-scaffold10550-augustus-gene-0.2-mRNA-1 + 1:198  ( 1 - 198 ) N    228.77
CAGCTGAAAGGTGTTTATCGAGAACGACAAATTACTCGGCTTGCTAAACTTCGACGTATT
GGCGAATTACCGCCGGTATATCCAAATGGGTGGTATTGTATTGCCGAGTCAGATGAGCTG
AAACCAAAAGCTGTCAGAGAAGTGACGATATTTGGTCAATTTTTAACGCTCATAAGATCT
GAGAGTGGACAAGTGTATTTAATCGATTCCTATTGCCCACACTTAGGCGCCAATTTCAAC
GTAGGCGGTAAGGTAGGTCGTTAAAATCTTGTAAGACGAGTTTGACCTGGAATTTTTAGA
GAATTGACAAGTGTAGAATAGTGAATAAGCGTCGTTTAAGTGGTTGACGACAACTGTATA
CAGTGTCCTTTCCACGGATGGGTATTCTCCGGCGAAACAGGGAAATGCACACGAATACCA
TATGACAATGGAACAATTCCTGAACAAGCAAAGGTATCTGTCTGGCCTGTCTTGGAGAGA
AATCAGCACATTTATGTATGGTATCATTGTGATGGGAATGATCCTGAATGGGAAATACCG
GAAATCGATGAGATAATCAGTGGGGAATGGACGTATGGTGGCCGTACAGAGCATGAAATT
ATGTGTCATTGTCAAGAGATTCCCGAAAATGGTGCCGATATCGCACATTTGAACTACTTG
CATCTGACTGGACCTAACAAAGGTTTGTACTTGGGACCTTTGTTTCCTTTT
>s3851 scaffold1 + [1:37084]  ( 46992 - 61663 ) s3851 + 1:394  ( 1 - 394 ) N   1949.58
ATGAAATCCAGTGGTGACCCTTTGAATTTAACCGATGTCACGGGTCTTTTCGTCGATACG
AGTGGTGCCGTCGATGTTTCATCCAAAGGAAATCCACCCGAACCGATTTTTTCTGATTAT
CTCGAAATGACGTCACTAGTTTTAATGTTTATTATTGGTGCTCCACTTAATCTGGCTGCT
TACACACAGACAGAGGAGCGTTCGAGCGTCATTGCGGCCAACTGCTTGGTAGGATGTGTC
CTTGGTAACCAACCGTGTCGTGTCCAAAATACATACTGGCTCGGTCGAGATAAGTCTCCA
TGTTTTCAGTCCTCGTCGAACGTCATTGTTTGCATCGCCCTAGATCGACTTTTCTCAGTT
TTCTCAGCAACACGACATTCTCCTGATAAAGCCAATCGTCGCATTAGAGCGATGTTAGCT
GCAGCGTGGGCGACAGCCATCATTATTGGACTGCCCCAACTGGCCGTATGGCGAAGCTAC
GTGCCATTCCAACATATTAATTGGAGTCAATGCTTACAGGAAAAGTGGCATAGCTTCTCG
CCGGCAACGGAACTTCTCCCCGGGCCGGAATTTCTCCCCGAATTCACACGGCAAGCGGCA
GTGGTCGCCGGCCTGCGGCAGTGGTTCCCCGGCGACTCTCCGAATCCCTCCTATGGGAAT
TCAAATCTTTCTCTTCATAGCGCGATCGCGACGCGTCGTTCGGGGAGAAGTTGCCAGACC
CGGAATCCGAGCCGGGCTATTGGGCCGATCAGAGTTGATGTTATTCGTCCTACAGGTCCA
ACAGGCCCTCTGAAAGGTTCTAGGACGATGAAACCTCTCAGAGACCTTGTTGGGCCTGTA
GAACTGTGCACAATTGTCGTTCCAGAATTGTCGGTAGCCCATAAGTGTGATGAGATTAAC
ACCGAAAGGACAAGGCCAGACTTCCTCCGATTCAAAATAAACCCTACATTTTCCAGATCG
AGAGCAGTACGTGTGTCATTTCTGCTCGTTGCCGCCTACATCATTTGTTGGTTACCATAC
AATCTGCTAAGCCTTGCACATCTGACTGACAAGGAACTCTTCAGCAGTAGTTTCCAGAAG
TTCTACTTCCTGCACGAATTCATGGTATTCAATTCGGTCGTCAACCCGTACCTGTATGGG
TTATTCAGCCGTTCAGATAAAATACGACGACGAAATCACGAG
>s3851 scaffold1 + [1:37084]  ( 46709 - 46991 ) s3851 + 1:394  ( 1 - 13 ) N     91.35
ATGAAATCCAGTGGTGACCCTTTGAATTTAACCGATAGA
>s3854 scaffold12127 - [1:5276]  ( 4693 - 3 ) s3854 + 1:255  ( 1 - 255 ) N    916.44
TTACAGATCTTTGCCCCATGTTACGCTTTTGAATCCCGACACAGCAGTCCTCCTGCTTCT
CTCTAGAACTTTCCATCTCCGACCTTAAGCCATCTGGTGACTACATTCCACCCTGTCGTT
CCCCTGGCCGAACGACCAATGGCAAGTCGATTGGATCTACTGAAACGACACCTGAACTAT
ACAGATCTGTTGGTGATTTTCATATACGTGCCTTCAAGGGCATGTTGGCTGCTCACTTAC
GATTGGCGAGGAGGAGATCTATTGTGTCGAGTGGTAAAAATGATGCATACGGTAGCTTTT
CAGTCTTCGTCAAACGTCATTGTTTGCATCGCCTTAGATCGACTTTTCTCAGTTTTCTCA
GCAACACGACATTCTCCTGATAAAGCCAATCGTCGCATCAGAGCGATGTTAGCTGCAGCG
TGGGCGACAGCCATCATCATTGGACTGCCCCAACTGGCCGTATGGCGAAGCTACGTGCCG
TTCCAACATATTAATTGGAGTCAATGCTTACAGATCTGGGAAATCGCTCGTCTGGAAAAT
CCTTCCATAAAAGGCAAACTCTTCGATGCTGAATCCTGGTATTCAATTGCTCACATAGGA
CTGATTTTTTGGATTCCAGCATTGATAGTTGTGTCGGAGAAAAAGCCGTGGAAACCCCAG
TCTTTGCAGACTTCAATTAATGTCCAGCACGACCTTTGTTGCCCACATGATTCGCGATAA
GCGCTTTCTTTGTTTTGGGGCCCTCGATATCAGTATGCGAAACACCCCGGTGTTTCGGTT
CCAAACGCCTTTTATTTCTTCATCAAACCA
>maker-scaffold3498-augustus-gene-0.3-mRNA-1 scaffold3498 - [1:12691]  ( 4824 - 1097 ) maker-scaffold3498-augustus-gene-0.3-mRNA-1 + 1:316  ( 1 - 316 ) N    591.47
ATGAAGGAAGGCAATTTACACGATTATCTCAAAAACAACGTCTTAACAATGAAGCAGTGT
TTGCGTATAATGTCAGGAATGCTTGAAGGACTAGCGTTTCTTCATGAAGCTCAGGGCAAC
AAGTTCACAGTCGTTCACCGGTGGGGACGTCTATGTTTTTTTTGCTTTTTATAATTTGTC
ATGGTTTTACTAGGATGTTAATTACCATTCTGCCCTGTAGAAATCCTCTTAAGCGAAAAG
GAAGATGAATTGCCCCCTTTTAAGGACATCAAATCGAAGAACATTCTTCTGACGTCGGTG
GAGAGCGCTAATGGCAAGGAACTCACATTGACAGCTTGCATTGCGGATTTCGGTCTGGCT
GCTGTGTTCAGCAGTCCTCAGATTGATGATCAAGTAACTGGACAGGTGGGAACGTTCCGA
TACATGTCACCTGAGGTACTCGAAGGTGCAACCGAATTCACCGTACCGGCATTCCAACGA
ATTGATGTATACGCCATGGCTTTGGTGAGTGACCTTATAAATGGATCTGTTGAACAAGAA
ACTACCCGAGAACAATCTACCGCAGGCGTTGATAGAATGTTCTCGTCTTTCCAGGTGTTG
TGGGAGGTGCTGTCACGTACACGGCTCAGCGAGGACGATGATGATGTCCCCCCATACAAG
CAACCTTTTGAAGAGTACACCAGTCCCTACCCGAGCCTTGGCGAAATGAGAGACGTCGTA
GTCAGCCGTAAACTTCGTCCCGAATTCCGCCCAATGGCGACGAAGCATCCGGTAAGTTCA
CGCTGTCGTTGACCTCTGGAATGCGACAAAATTAGCCTTCCAAACAATTCCCTTTTAGTT
GCTGGTGCGATTGAGTACACGATCCGAGACATGTGGCATACGATAGCGGATGGAAGGATT
ACAGCAAGTTTGGCTCGCGAACGGATCAACGCGATGAATGGCTGTGACTCGCAAGGCTCT
GAAGGATATCATTCGAGCAGCGATCACAATCGGAAAATATCTGTGGCGTCCACAATCAGT
GAAGAAGACGGTTGTGCACCTGCAGAGAGCAGTTTGAGCAGTAGCGACTACAACACCGCC
ATCGGTGGCCTGAATCAGAATCAGGAGCTGTTGAATGAAGCAAAGGACAGGGAGCGG
>maker-scaffold3498-augustus-gene-0.3-mRNA-1 scaffold15284 - [1:20480]  ( 41408 - 38010 ) maker-scaffold3498-augustus-gene-0.3-mRNA-1 + 1:316  ( 1 - 316 ) N    562.31
ATGAAGGAAGGCAATTTACACGATTATCTCAAAAACAACGTCTTAACAATGAAGCAGTGT
TTGCGTATAATGTCAGGAATGCTTGAAGAGAGAGAGGAGTTTCAGGTGGGAACGTTCCGA
TACATGTCACCCGAGGTACTCGAAGGTGCAACCGAATTCACCGTACCAGCATTCCAACGA
ATTGATGTATACGCCATGGCTTTGGTGAGTAACCTTGTAAATGGATCCGTAGAACAAGAA
ACTACCCGAGAACAATCTACCGCAGGCGTTTACAGAATGTTCTCGTCTTTTCAGGTGTTG
TGGGAGGTGCTGTCACGTACGCGGCTCAGCGAGGATGATGATGATGTCCCCCCATACAAG
CAACCTTTTGAAGAGTACACCAGTCCCTACCCGAGCCTTGGCGAAATGAGAGACGTCGTA
GTCAGCCGTAAACTTCGTCCCGAATTCCGCCCAATGGCGACGAAGCATCCGGTAAGTTCA
CGCTGTCGTTGACCTCTGGAATGCGACAAAATTAGCCTTCCAAACAATTCCCTTTTAGTT
GCTGGTGCGATTGAGTACACGATCCGAGACATGTGGCATACGATAGCGGATGGAAGGATT
ACAGCAAGTTTAGCTCGCGAACGGATTAACGCGATGAATGGCTGTGACTCGCAGGGCTCT
GAAGGATATCATTCGAGTAGCGATCACAATCGGAAAATATCTGTGGCGTCCACAATCAGT
GAAGAAGACGGTTGTGCACCTGCAGAGAGCAGTTTGAGCAGTAGCGACTACAACACCGCC
ATCGGTGGCCTGAATCAGAATCAGGAGCTGTTGAATGAAGCAAAGGACAGGGAGCGG
>maker-scaffold12244-augustus-gene-0.2-mRNA-1 scaffold12244 - [1:19456]  ( 16035 - 15569 ) maker-scaffold12244-augustus-gene-0.2-mRNA-1 + 1:164  ( 1 - 138 ) N    468.09
ATGTTCATGTCGGTTACGCTGGCATCGGAAGCGAAGTCCCGAGGGAAGAGAAGTCCATCT
GTCTGCATGCCGGAGGACAAGGAACCCGGTTGCTGCCTCTACGATCTTATCGTTGATTTT
CAACAGATTGGCTGGAAATTTATCATCGCACCTCACAAGTACAATGCCTATATGTGTAGG
GGTGATTGTACGGTAAATCATACGCATGTGAGTCGGTCAGGACATACAAAGGTAGCCAAA
ACGGGCGTTATCACAAGGCAAGATGCCACTGGTAACCAAGAAGCCTACTGTTTTTTCATT
AAATTCAACAAACCCATTTCA
>s3673 scaffold9252 + [1:886]  ( 182 - 884 ) s3673 + 1:176  ( 1 - 176 ) N    280.16
ATCCTTTATAGAACCTCTCAAGCTCAATCGCCGCTCAGCCCGAATTCATATCTGAGCGAA
GACCGTGACGAACATGAAATGATGGACACAAGCGATGATCGTAATCATACGATAATTTCT
AATGTACCCCGTCATCCTGGGGCCNGCCGATAGTAACTTTCGATAGCTCATGGTATTTCG
AGTTATAATGCCCGACTTCTTATAGTGGTACAAGAGCTCGTTGAATATTGCGAGCCGGAA
TGTTGGATGTCTATAACATACTACGAAGAAGGCAAGAGGATAGGTGATCCATTCAATGTA
CGATCGCACTACCTGCTCGTTGATGGTTATCCTTCTCCAAGTTCCGAAGAGAGATTTTGT
CTCGGATACTTTGATGTTGAGAATCGTCCAGTACCTGTGATTGATGCTCGTCGACAAGTA
GGTCGAGGAGCAAGGTTCTATTACATCGGTGGGGAGGTAATGTTTCGTCAAATCAGATCT
CGTTTCATACTTTTTTGTGTTTCGCAACACTTCTAGTTTAACGTAATGTTACAAACTTTT
TGCAATTTACCATTTAAGGTATACTGTGAGTGCCTCTCTGATGCGGCTGTTTTTGTCCAG
TCTCCCAACTGTAACCAACGCCACGGCTGGCACCCAACAACTGTT
>s3755 scaffold7868 + [1:20480]  ( 26329 - 33010 ) s3755 + 1:574  ( 1 - 574 ) N   1555.26
ATGACGTCCGACGACCCGAAGGTAGTGGCCTATGAGGTCGAGTCTCTCCGCAAATTGGCA
TTCTTCGGTGAGTTTGGAAGGAATTCAAACCTCTTTATGCCTTTGAGTATACATATAATG
CTTCAAATTGAAGGAATCGCCATCTCAGCCGTGGCCACACTGACTGCTATTATTGCCGTC
CCCATGCTCTACAACTACATGCAGCACGTTCAATCGTCTCTTCAAACCGAATTCTGTCCG
GCTAGACTTAGGAAATTTCTCATATATTCATGGTATGCCGCCGGCTACTTAAGCACTCAC
CCGGGTGATTTTGGGACGCCTACACAATTCTGTTTTCCTTCTGATTTGGGGTTAATCGAT
ATGAGAAATCCAGCGAAAACGTTCAGTTCATGGCATGCCCTCTATGGGCCAATCTACACT
GTATGGCTACCACATCCGATGATAGTTATGGCGAGCCACGAAGTGCTCAAGGAAGCGCTC
ATCCGTCAAGGTGAGCGCCCATGACTTCTCGCTACTGCGCAGTTTCTGATTCGAAAGCGG
TCGTTCCATTAAGGTCCTGCATTCGCTGGCCGCCCCTGGAGTTGTCAATCAAGGAATTGG
CACCAAGTTGACTAGTGACTGGGAATCTGTGTTTAAGAAATTTTGGTCTGGCCCTTCTGG
TTATATATGGTCAATGTTCACAAAAAATCCTGAGCATGGAGATGGTATCATCCTGTGCGA
AGGAGAACGATGGGAACATATTCGCGAATTTGCCCACAAAATATTTAGGTAAGAATCTAT
ATTGAAGTTGTCAATCAAGGGATTGGCATCAAGTTGAATAGTGATTGGAAATCTGTGTTT
AAGAAATTTTGGTCTTGGTCGAACGCAGATGGAAGAGAAAATTATGGACAATATCAATTA
TATGATTCCTTTCAGAGGATCCAGGGAGACATCCCTAAAACTTACCACTCGGAAGTGATC
AAAATCTCGCTCGACCTCGACGAACCGATCTCTCTCTGTGTGGCCAACATCATCCAAGAT
TTCGTGTTAGGCAAATCGTACGAATTTGGTGATCCACAATTTCGCAAATTCAAAAGCCTC
ATCGATGCTGTATCAAGAGTTGATACGCCTGCTTACGCCCTACTTTCTTACAACACAATG
GGTTGTGGAACAGATCAAATTTACCGTTTAGATATGCAGTCCATGTTCTCATACCACAAA
TGTTCCAGATATTTTCTGAATGTAATTCGCGAGCACAAGGATCGGTTGCAGATGGATGGC
GAACCACGTGATTTTATGGAGGCCTTCTTGAGAGAAATGGCACTTCAACGAGATAATCCT
CACTTCAACGAATTCACCTTGGCTTTGGCATCTGGTGACCTTTGGACTGGTGGAATGGAA
ACTACCGTGACTACACTACGATGGGGTTTCGCGTACCTGTTGTATCATCCAAGTGTTCAG
AAAAAATGTTATAACGAGATCTACCAGGTGTTCGGAGACGAGCAACCATGTTATGCTCGA
CGAAAGCAACTTCCTTACGTCGAGGCGACCATTGCTGAACTTCAACGTATCACCAATGTT
TTACCATGGGCTATTCCACATCGGACAACTGAAGACGTTGAACTACTAGGATTTCGTCTT
CCAAAAGGCACGGTGGTCTTGCCCCAATATGGAACTGTTCACCACGACTCACGTTACTTC
CCTGAGCCAGAAAAATTCAAACCGGAAAGATTTCTCGACGGAGATGGCTGTTTCAAAAGG
AGACCTGAAATGAACCCGTTTGGAATGGGAAAAAGAACATGTCTGGGTGAGAATCTCGCA
CGATACGAACTCTTTCTACTGCTCACCACATTAATACAGAAGTACGAGTTCCTGCCCATA
GAGGGAGAACCGCTCCCATCATTACAACGGAGTCTAGGAATAACAAATGTTCCAATGAAC
TACAAATGTATGGTTGTGCCAAGAAAATCATCTGTCGCTGTC
>maker-scaffold15583-snap-gene-0.23-mRNA-1 scaffold15583 - [1:19456]  ( 5669 - 1585 ) maker-scaffold15583-snap-gene-0.23-mRNA-1 + 1:390  ( 1 - 390 ) N   1701.28
ATGATATCTATAGCACTGTGGATCGTATTCGCTCTACTTGGCTATTTTCTCTTGAAACGG
TTGATTCTGGAGCATATTTATATTGGTCACCGTGGAAAATATGTATTCATCACTGGCTGT
GATAGCGGTTTCGGACGACTACTCGCACTCAAACTGGTGAAAATGGGAGTAAATGTGTTC
GCAGGATGCTATACCGAGAATGGCCGTGAGGATCTCATCAAATGTGCCCATCAACTCCAC
GGTGGCCAACTGTATACGGTGTTAATCGACGTCACCAGTGATGAGAGCGTTATAAGGGCG
AAAGCAGAAGTTGAAAGCATACTTACTGTCCAGAAAGCTCAGCTTCATGGCCTTGTAAAC
AATGCTGGTGTGTTTACAATTTTTGGCCCTGACGACTGGTGTTCTACTAACGAGTACTTG
GCATCACTGAACGTGAACACCTTGGGAGCAGTTCGAGTTTGCCACAGTTTTCTGCCTCTT
ATTAAACAGAGCAAGGGACGAGTTGTCACGATGGGATCGACAGCTGGTCGCCTTCATGGT
CTCTATGTTGGCCCCTATGTTACCGCCAAATTTGCTGTTGAAGCTTATATGGACTGTTTG
CGACTGGAAATGCTCCCTTTTGGCGTGTCCGTTCATATACTGGAGCCTGGTGCGTTCAAA
ACGGAATTACTTTGTGAGGGAGCTCAGCACGCAAGGGTGAACAAGATATGGGAAAAACTG
CCAGCTACTGTGAAGAATGAATATGGCGAGCAATTCAAGGAGAACTTCAAGATCGCCTGG
CAGACAGGAGTAAATCTTGTGGCAAATCCAAATCTTCACTGGGTTGTTGATAGTTACATC
CATGCGTTATTTGGATACTGGCCAAGGTTGAGGTACAGTTATTTTTTTAAATTAAATATG
GCCGTAACAAAAGTTATCAAGCGATTCAGCTGTGACTCATGGAAGTTAAAGAATTAAAGA
TAATTTGCATTAGAAGTTTTCATGAAGGTTCTCGAGTTCCTTTTTTTAAGGTACTCCCCT
GGATGGGACGCAATATTCTGCTTCGTACCGCTCAGCCTGATGCCTACATGGATCCAGGAC
ACCGTTCTACATTTCATGTATTCTATGCAGCCTGGACCACCTCTTAATGTTGCAGCCCTG
CAAAAACGAGATAGAATGCCGTTGCTTGAAAAATGCTGGTCGTTCTTTGGCAAGGCTGGC
CATATCAGTCTTTTGTCAGCTGTCGTCGGGGCCCTATATATCAAATCGCTTGTCATTTAT
GTCACCTCGACAGCGGTAAGAAACGGAAATGAGACGATATCGGCAGAA
>maker-scaffold15583-snap-gene-0.23-mRNA-1 scaffold5974 - [1:36234]  ( 26033 - 20657 ) maker-scaffold15583-snap-gene-0.23-mRNA-1 + 1:390  ( 1 - 390 ) N   1520.18
ATGATATCCGTAGCTCTATGGATCGTAATCGCTCTACTTGGCTACTTTCTTTTAAAACGA
TTGATTCTGGAACATATTTATATTGGTCACCGTGGAAAATATGTATTCATCACTGGCTGT
GATAGCGGTTTCGGCCGACTACTCGCACTCAAGTTGTTGAAAATGGGAGTGAATGTGTTC
GCAGGATGCTATACTGAGAATGGCCGTGAGGATCTCATCAAGTGTGCCCACCAACTTCAC
GGTGGCCAACTGTATACGGTACTGATCGACGTCACCAGTGATGAGAGCGTTATAAGGGCG
AAAGCCGAAGTTGAAAGCATACTTACTGTGCAGAGAGCTCAGCTGCATGGCCTTGTGAAC
AACGCCGGTGTGTTTACAATTTTTGGCCCTGACGACTGGTGTTCTACCAACGAGTACCTG
GCATCATTGGATGTGAACACTTTGGGAGCAGTTCGAGTCTGTCACAGTTTTCTGCCTCTG
ATTAAACAAAGCAAGGGACGAGTTGTAACGATGGGGTCGACAGCTGGTCGTCTTCATGGT
CTCTATGTTGGCCCCTATGTCACGGCCAAGTTCGCTGTTGAAGCTTATATGGACTGTTTG
CGACTGGAAATGCTCCCTTTTGGCGTATCCGTTCACATATTGGAACCCGGTGCCTTCAAA
ACAGAACTGCTTTGTGAAGGAGCTCAGCACGCTAGGGTGAACAAGATATGGGAAAAACTG
CCAGCTACTGTGAAGAATGAATACGGCGAGCAATTCAAAGAGAATTTCAAAATCGCCTGG
CAGACAGGAGTAAATCTTGTGGCAAATCCAAATCTTCACTGGGTTGTTGATAGTTATATC
CATGCGTTATTTGGCTACTGGCCAAGATTAAGGTACAGTCAACTTCTTTGGTTATATACG
GCCGTAGCAAACAAGTTGTGAAGCGATTTAAACATTCCTTGTGGAGATTATCCTTTGATG
GCTACACGACTCATGCTGATGCTGATTCGCTTTTGAATTTTTTTCGAAGATTTTTGAGCT
TCCAATTTTTTAAGGTACGCACCTGGCTGGGACGCAATATTCTGCTTTGTACCGCTCAGC
CTTATGCCTACTTGGATCCAGGACAGCGTCTTACATTTCATGTACTCTATGCAACCTGGA
CCACCACTTCATGTTGCCGCCTTGCGAAAACGAGACAGAATGCCCCTGCTCGAGAAATGC
TGGTCGTTCTTCGGCAAGGCTGGCCATATCAGTCTTTTGTCAGCTGTCGTCGGGGCCCTA
TATATCAAATCGCTTGTCATTTATGTCACCTCGACAGCGGTAAGAAACGGAAATGAGACG
ATATCGGCAGAA
>maker-scaffold15583-snap-gene-0.23-mRNA-1 scaffold18909 - [1:15535]  ( 44850 - 38817 ) maker-scaffold15583-snap-gene-0.23-mRNA-1 + 1:390  ( 1 - 390 ) N   1697.75
ATGATATCTATAGCTCTGTGGATCGTATTCGCTCTACTTGGCTATTTTCTCTTGAAACGG
TTGATTCTGGAGCATATTTATATTGGTCACCGTGGAAAATATGTATTCATCACTGGCTGC
GATAGCGGTTTCGGACGACTACTCGCTCTTAAATTATTGAAAATGGGAGTGAATGTGTTC
GCAGGATGCTATACTGAAAATGGCCGTGAGGATCTCATCAAATGTGACCATCAACTTCGC
GGTGGTGGTCAACTGTATACGGTACTAATCGACATCACTAGCGATGAGAGCGTTATAAGG
GCAAAAGCGGAGGTTGAAAGCATACTTACAGTCCAGAGAGCTCAGCTTCATGGCCTTGTA
AACAACGCTGGTGTGTTTACAATTTTTGGCCCTGACGACTGGTGTTCTACCAACGAGTAC
CTGGCATCATTGAATGTGAACACTTTGGGAGCAGTTCGAGTTTGTCACAGTTTTCTACCT
CTGATCAAACAGAGCAAGGGACGAGTTGTAACGATGGGATCAACAGCTGGCCGTCTCCAT
GGTCTCTATGTTGGTCCCTATGTCACGGCAAAATTCGCTGTTGAAGCTTATATGGACTGT
TTGCGACTGGAAATGCTCCCCTTCGGGGTGTCCGTTCACATATTGGAACCTGGTGCCTTC
AAAACGGAATTGCTTTGTGAAGGAGCTCAGCATGCCAGAGTTAACAAGATATGGGAAAAA
CTGCCAGCTACTGTGAAGAATGAATATGGCGAACAATTCAAAGAGAACTTCAAAATCGCA
TGGCAGACAGGAGTAAATCTTGTAGCAAACCCGAATCTTCACTGGGTTGTCGATAGTTAT
ATCCATGCATTATTTGGCTACTGGCCAAGATTGAGGTACTCCCCTGGCTGGGACGCAATA
TTCTGCTTTGTACCGCTCAGCCTTATGCCTACTTGGATCCAGGACACCGTCTTACATTTC
ATGTACTCTATGCAGCCTGGACCACCTCTTAATGTTGCAGCCCTGCAAAAGCGAGCATCT
GGACAGCTGACACCCTTCTACTTCTGTGGTAGTTGCCGGGAACCATTCCTATACACTTTC
AATTTCATACGAAACCCTCCGTTCGATTATCGTTCGACAGCGGTAAGGAACGGAAATGAA
ACGATATCAACAGAG
>maker-scaffold15583-snap-gene-0.23-mRNA-1 scaffold15583 - [1:19456]  ( 8655 - 5672 ) maker-scaffold15583-snap-gene-0.23-mRNA-1 + 1:390  ( 1 - 305 ) N   1231.13
ATGATATCTATAGCTCTGTGGATCGTATTCGCTCTACTTGGCTACTTTCTTCTGAAACGG
CTGATTCTGGAGCATATCTATATTGATCGCCGTGGAAAATATGTATTCATCACTGGTTGT
GATAGCGGTTTCGGACGACTACTCGCTCTTAAATTGTTGAAAATGGGAGTGAACGTGTTT
GCAGGGTGCTATACTGAAAATGGCCGTGAGGATCTCATCAAGTGTGCCCACCAACTTCAC
GGTGGCCAATTGTATACGGTACTCATCGACATCACTAGTGATGAGAGCGTTATAAGGGCG
AAAGCCGAAGTGGAAAGCATACTCACAGTCCAGAGAGCTCAGCTTCATGGCCTTGTAAAC
AATGCTGGTGTGTTTACAATTTTTGGCCCTGACGACTGGTGTTCTACCAATGAGTACTTG
GCATCATTGAACGTGAATACTTTGGGAGCAGTTCGAGTTTGTCACAGTTTTCTGCCTTTG
ATCAAACAGAGCAAGGGACGAGTTGTCACAATGGGATCGACAGCTGGTCGCCTTCATGGT
CTCTATGTTGGCCCCTATGTCACGGCCAAGTTCGCTGTTGAAGCTTATATGGACTGTTTG
CGACTGGAAATGCTCCCTTTTGGCGTGTCCGTTCATATATTGGAACCTGGTGCGTTCAAG
ACGGAACTGCTTTGTGAAGGAGCACAGCATGCTAGAGTGAACAAGATATGGGAAAAACTG
CCAGCTACTGTGAAGAATGAATACGGCGAGCAATTCAAAGAGAATTGTAAGCATCAATAT
TTCGTTGGAATTATTTGGTTATTCGTTGTGAATTTCATTTCGAAGCGATTTGAGGGTTTT
AATTTAATAATATATGGTGGTATTCCAGGTAAAGGGTACTGTACTGGAGAGGACTCAAAA
TACCTCGAACCTCCGATT
>maker-scaffold5974-snap-gene-0.13-mRNA-1 scaffold5974 - [1:18826]  ( 26033 - 20657 ) maker-scaffold5974-snap-gene-0.13-mRNA-1 + 1:430  ( 1 - 430 ) N   1555.07
ATGATATCCGTAGCTCTATGGATCGTAATCGCTCTACTTGGCTACTTTCTTTTAAAACGA
TTGATTCTGGAACATATTTATATTGGTCACCGTGGAAAATATGTATTCATCACTGGCTGT
GATAGCGGTTTCGGCCGACTACTCGCACTCAAGTTGTTGAAAATGGGAGTGAATGTGTTC
GCAGGATGCTATACTGAGAATGGCCGTGAGGATCTCATCAAGTGTGCCCACCAACTTCAC
GGTGGCCAACTGTATACGGTACTGATCGACGTCACCAGTGATGAGAGCGTTATAAGGGCG
AAAGCCGAAGTTGAAAGCATACTTACTGTGCAGAGAGCTCAGCTTCATGGCCTCGTGAAC
AGGGTTGAAAGCATTCTTGCAGTGCAGAGAGCTCAGCTGCATGGCCTTGTGAACAACGCC
GGTGTGTTTACAATTTTTGGCCCTGACGACTGGTGTTCTACCAACGAGTACCTGGCATCA
TTGGATGTGAACACTTTGGGAGCAGTTCGAGTCTGTCACAGTTTTCTGCCTCTGATTAAA
CAAAGCAAGGGACGAGTTGTAACGATGGGGTCGACAGCTGGTCGTCTTCATGGTCTCTAT
GTTGGCCCCTATGTCACGGCCAAGTTCGCTGTTGAAGCTTATATGGACTGTTTGCGACTG
GAAATGCTCCCTTTTGGCGTATCCGTTCACATATTGGAACCCGGTGCCTTCAAAACAGAA
CTGCTTTGTGAAGGAGCTCAGCACGCTAGGGTGAACAAGATATGGGAAAAACTGCCAGCT
ACTGTGAAGAATGAATACGGCGAGCAATTCAAAGAGAATTTCAAAATCGCCTGGCAGACA
GGAGTAAATCTTGTGGCAAATCCAAATCTTCACTGGGTTGTTGATAGTTATATCCATGCG
TTATTTGGCTACTGGCCAAGATTAAGGTACAGTCAACTTCTTTGGTTATATACGGCCGTA
GCAAACAAGTTGTGAAGCGATTTAAACATTCCTTGTGGAGATTATCCTTTGATGGCTACA
CGACTCATGCTGATGCTGATTCGCTTTTGAATTTTTTTCGAAGATTTTTGAGCTTCCAAT
TTTTTAAGGTACGCACCTGGCTGGGACGCAATATTCTGCTTTGTACCGCTCAGCCTTATG
CCTACTTGGATCCAGGACAGCGTCTTACATTTCATGTACTCTATGCAACCTGGACCACCA
CTTCATGTTGCCGCCTTGCGAAAACGAGACAGAATGCCCCTGCTCGAGAAATGCTGGTCG
TTCTTCGGCAAGGCTGGCCATATCAGTCTTTTGTCAGCTGTCGTCGGGGCCCTATATATC
AAATCGCTTGTCATTTATGTCACCTCGACAGCGGTAAGAAACGGAAATGAGACGATATCG
GCAGAA
>maker-scaffold5974-snap-gene-0.13-mRNA-1 scaffold15583 - [1:19456]  ( 5669 - 1585 ) maker-scaffold5974-snap-gene-0.13-mRNA-1 + 1:430  ( 1 - 430 ) N   1574.80
ATGATATCTATAGCACTGTGGATCGTATTCGCTCTACTTGGCTATTTTCTCTTGAAACGG
TTGATTCTGGAGCATATTTATATTGGTCACCGTGGAAAATATGTATTCATCACTGGCTGT
GATAGCGGTTTCGGACGACTACTCGCACTCAAACTGGTGAAAATGGGAGTAAATGTGTTC
GCAGGATGCTATACCGAGAATGGCCGTGAGGATCTCATCAAATGTGCCCATCAACTCCAC
GGTGGCCAACTGTATACGGTGTTAATCGACGTCACCAGTGATGAGAGCGTTATAAGGGCG
AAAGCAGAAGTTGAAAGCATACTTACTGTCCAGAAAGCTCAGCTTCATGGCCTTGTAAAC
AATGCTGGTGTGTTTACAATTTTTGGCCCTGACGACTGGTGTTCTACTAACGAGTACTTG
GCATCACTGAACGTGAACACCTTGGGAGCAGTTCGAGTTTGCCACAGTTTTCTGCCTCTT
ATTAAACAGAGCAAGGGACGAGTTGTCACGATGGGATCGACAGCTGGTCGCCTTCATGGT
CTCTATGTTGGCCCCTATGTTACCGCCAAATTTGCTGTTGAAGCTTATATGGACTGTTTG
CGACTGGAAATGCTCCCTTTTGGCGTGTCCGTTCATATACTGGAGCCTGGTGCGTTCAAA
ACGGAATTACTTTGTGAGGGAGCTCAGCACGCAAGGGTGAACAAGATATGGGAAAAACTG
CCAGCTACTGTGAAGAATGAATATGGCGAGCAATTCAAGGAGAACTTCAAGATCGCCTGG
CAGACAGGAGTAAATCTTGTGGCAAATCCAAATCTTCACTGGGTTGTTGATAGTTACATC
CATGCGTTATTTGGATACTGGCCAAGGTTGAGGTACAGTTATTTTTTTAAATTAAATATG
GCCGTAACAAAAGTTATCAAGCGATTCAGCTGTGACTCATGGAAGTTAAAGAATTAAAGA
TAATTTGCATTAGAAGTTTTCATGAAGGTTCTCGAGTTCCTTTTTTTAAGGTACTCCCCT
GGATGGGACGCAATATTCTGCTTCGTACCGCTCAGCCTGATGCCTACATGGATCCAGGAC
ACCGTTCTACATTTCATGTATTCTATGCAGCCTGGACCACCTCTTAATGTTGCAGCCCTG
CAAAAACGAGATAGAATGCCGTTGCTTGAAAAATGCTGGTCGTTCTTTGGCAAGGCTGGC
CATATCAGTCTTTTGTCAGCTGTCGTCGGGGCCCTATATATCAAATCGCTTGTCATTTAT
GTCACCTCGACAGCGGTAAGAAACGGAAATGAGACGATATCGGCAGAA
>maker-scaffold5974-snap-gene-0.13-mRNA-1 scaffold18909 - [1:15535]  ( 44850 - 38817 ) maker-scaffold5974-snap-gene-0.13-mRNA-1 + 1:430  ( 1 - 430 ) N   1582.52
ATGATATCTATAGCTCTGTGGATCGTATTCGCTCTACTTGGCTATTTTCTCTTGAAACGG
TTGATTCTGGAGCATATTTATATTGGTCACCGTGGAAAATATGTATTCATCACTGGCTGC
GATAGCGGTTTCGGACGACTACTCGCTCTTAAATTATTGAAAATGGGAGTGAATGTGTTC
GCAGGATGCTATACTGAAAATGGCCGTGAGGATCTCATCAAATGTGACCATCAACTTCGC
GGTGGTGGTCAACTGTATACGGTACTAATCGACATCACTAGCGATGAGAGCGTTATAAGG
GCAAAAGCGGAGGTTGAAAGCATACTTACAGTCCAGAGAGCTCAGCTTCATGGCCTTGTA
AACAACGCTGGTGTGTTTACAATTTTTGGCCCTGACGACTGGTGTTCTACCAACGAGTAC
CTGGCATCATTGAATGTGAACACTTTGGGAGCAGTTCGAGTTTGTCACAGTTTTCTACCT
CTGATCAAACAGAGCAAGGGACGAGTTGTAACGATGGGATCAACAGCTGGCCGTCTCCAT
GGTCTCTATGTTGGTCCCTATGTCACGGCAAAATTCGCTGTTGAAGCTTATATGGACTGT
TTGCGACTGGAAATGCTCCCCTTCGGGGTGTCCGTTCACATATTGGAACCTGGTGCCTTC
AAAACGGAATTGCTTTGTGAAGGAGCTCAGCATGCCAGAGTTAACAAGATATGGGAAAAA
CTGCCAGCTACTGTGAAGAATGAATATGGCGAACAATTCAAAGAGAACTTCAAAATCGCA
TGGCAGACAGGAGTAAATCTTGTAGCAAACCCGAATCTTCACTGGGTTGTCGATAGTTAT
ATCCATGCATTATTTGGCTACTGGCCAAGATTGAGGTACTCCCCTGGCTGGGACGCAATA
TTCTGCTTTGTACCGCTCAGCCTTATGCCTACTTGGATCCAGGACACCGTCTTACATTTC
ATGTACTCTATGCAGCCTGGACCACCTCTTAATGTTGCAGCCCTGCAAAAGCGAGCATCT
GGACAGCTGACACCCTTCTACTTCTGTGGTAGTTGCCGGGAACCATTCCTATACACTTTC
AATTTCATACGAAACCCTCCGTTCGATTATCGTTCGACAGCGGTAAGGAACGGAAATGAA
ACGATATCAACAGAG
>maker-scaffold5974-snap-gene-0.13-mRNA-1 scaffold15583 - [1:19456]  ( 8655 - 5672 ) maker-scaffold5974-snap-gene-0.13-mRNA-1 + 1:430  ( 1 - 345 ) N   1159.01
ATGATATCTATAGCTCTGTGGATCGTATTCGCTCTACTTGGCTACTTTCTTCTGAAACGG
CTGATTCTGGAGCATATCTATATTGATCGCCGTGGAAAATATGTATTCATCACTGGTTGT
GATAGCGGTTTCGGACGACTACTCGCTCTTAAATTGTTGAAAATGGGAGTGAACGTGTTT
GCAGGGTGCTATACTGAAAATGGCCGTGAGGATCTCATCAAGTGTGCCCACCAACTTCAC
GGTGGCCAATTGTATACGGTACTCATCGACATCACTAGTGATGAGAGCGTTATAAGGGCG
AAAGCCGAAGTGGAAAGCATACTCACAGTCCAGAGAGCTCAGCTTCATGGCCTTGTAAAC
AATGCTGGTGTGTTTACAATTTTTGGCCCTGACGACTGGTGTTCTACCAATGAGTACTTG
GCATCATTGAACGTGAATACTTTGGGAGCAGTTCGAGTTTGTCACAGTTTTCTGCCTTTG
ATCAAACAGAGCAAGGGACGAGTTGTCACAATGGGATCGACAGCTGGTCGCCTTCATGGT
CTCTATGTTGGCCCCTATGTCACGGCCAAGTTCGCTGTTGAAGCTTATATGGACTGTTTG
CGACTGGAAATGCTCCCTTTTGGCGTGTCCGTTCATATATTGGAACCTGGTGCGTTCAAG
ACGGAACTGCTTTGTGAAGGAGCACAGCATGCTAGAGTGAACAAGATATGGGAAAAACTG
CCAGCTACTGTGAAGAATGAATACGGCGAGCAATTCAAAGAGAATTGTAAGCATCAATAT
TTCGTTGGAATTATTTGGTTATTCGGACACAGTTCTTCGGTTTGCCAAGATTCTCTGGTT
CCTTTTTCTGAAATCCTTCCCTATTTTGTATTGAGAGTTGTGAATTTCATTTCGAAGCGA
TTTGAGGGTTTTAATTTAATAATATATGGTGGTATTCCAGGTAAAGGGTACTGTACTGGA
GAGGACTCAAAATACCTCGAACCTCCGATT
>s3698 scaffold18909 - [1:15535]  ( 44850 - 40004 ) s3698 + 1:385  ( 1 - 385 ) N   1185.66
ATGATATCTATAGCTCTGTGGATCGTATTCGCTCTACTTGGCTATTTTCTCTTGAAACGG
TTGATTCTGGAGCATATTTATATTGGTCACCGTGGAAAATATGTATTCATCACTGGCTGC
GATAGCGGTTTCGGACGACTACTCGCTCTTAAATTATTGAAAATGGGAGTGAATGTGTTC
GCAGGATGCTATACTGAAAATGGCCGTGAGGATCTCATCAAATGTGACCATCAACTTCGC
GGTGGTGGTCAACTGTATACGGTACTAATCGACATCACTAGCGATGAGAGCGTTATAAGG
GCAAAAGCGGAGGTTGAAAGCATACTTACAGTCCAGAGAGCTCAGCTTCATGGCCTTGTA
AACAACGCTGGTGTGTTTACAATTTTTGGCCCTGACGACTGGTGTTCTACCAACGAGTAC
CTGGCATCATTGAATGTGAACACTTTGGGAGCAGTTCGAGTTTGTCACAGTTTTCTACCT
CTGATCAAACAGAGCAAGGGACGAGTTGTAACGATGGGATCAACAGCTGGCCGTCTCCAT
GGTCTCTATGTTGGTCCCTATGTCACGGCAAAATTCGCTGTTGAAGCTTATATGGACTGT
TTGCGACTGGAAATGCTCCCCTTCGGGGTGTCCGTTCACATATTGGAACCTGGTGCCTTC
AAAACGGAATTGCTTTGTGAAGGAGCTCAGCATGCCAGAGTTAACAAGATATGGGAAAAA
CTGCCAGCTACTGTGAAGAATGAATATGGCGAACAATTCAAAGAGAACTTCAAAATCGCA
TGGCAGACAGGAGTAAATCTTGTAGCAAACCCGAATCTTCACTGGGTTGTCGATAGTTAT
ATCCATGCATTATTTGGCTACTGGCCAAGATTGAGGTACTCCCCTGGCTGGGACGCAATA
TTCTGCTTTGTACCGCTCAGCCTTATGCCTACTTGGATCCAGGATACCGTTTTACATTTT
ATGTACTCTATGCAACCTGGACCGCCTCTCAACGTTGCAGCCTTGCAAAGACGGTCAGTT
GCTCTCATTCGGAAGCTTATCATTCTTCCCATTTCTAAGATTGAGATTAAAATTCTGGGA
AGAAGAGACAGAGACGAAATGAGAGAGAGTGGTAAGAAATGATAACGAAGATATTGAAAA
CTATCATAAAAGACAAACATGAAAGAAGCGAGCAACTGCTCCTAGACTCAAGTGTATTAA
GCTCAATCTCCGTCAATTCAGCTGGCAGCAATGCAAATCCCAGTCTTTTTTTTCAGGACA
CCGTCTTACATTTCATGTACTCTATGCAGCCTGGACCACCTCTTAATGTTGCAGCCCTGC
AAAAGCGGTACGTTGCTTCAATTCAGCAAAAGCTCA
>s3698 scaffold5974 - [1:36234]  ( 26033 - 19981 ) s3698 + 1:385  ( 1 - 385 ) N   1207.63
ATGATATCCGTAGCTCTATGGATCGTAATCGCTCTACTTGGCTACTTTCTTTTAAAACGA
TTGATTCTGGAACATATTTATATTGGTCACCGTGGAAAATATGTATTCATCACTGGCTGT
GATAGCGGTTTCGGCCGACTACTCGCACTCAAGTTGTTGAAAATGGGAGTGAATGTGTTC
GCAGGATGCTATACTGAGAATGGCCGTGAGGATCTCATCAAGTGTGCCCACCAACTTCAC
GGTGGCCAACTGTATACGGTACTGATCGACGTCACCAGTGATGAGAGCGTTATAAGGGCG
AAAGCCGAAGTTGAAAGCATACTTACTGTGCAGAGAGCTCAGCTGCATGGCCTTGTGAAC
AACGCCGGTGTGTTTACAATTTTTGGCCCTGACGACTGGTGTTCTACCAACGAGTACCTG
GCATCATTGGATGTGAACACTTTGGGAGCAGTTCGAGTCTGTCACAGTTTTCTGCCTCTG
ATTAAACAAAGCAAGGGACGAGTTGTAACGATGGGGTCGACAGCTGGTCGTCTTCATGGT
CTCTATGTTGGCCCCTATGTCACGGCCAAGTTCGCTGTTGAAGCTTATATGGACTGTTTG
CGACTGGAAATGCTCCCTTTTGGCGTATCCGTTCACATATTGGAACCCGGTGCCTTCAAA
ACAGAACTGCTTTGTGAAGGAGCTCAGCACGCTAGGGTGAACAAGATATGGGAAAAACTG
CCAGCTACTGTGAAGAATGAATACGGCGAGCAATTCAAAGAGAATTTCAAAATCGCCTGG
CAGACAGGAGTAAATCTTGTGGCAAATCCAAATCTTCACTGGGTTGTTGATAGTTATATC
CATGCGTTATTTGGCTACTGGCCAAGATTAAGGTACAGTCAACTTCTTTGGTTATATACG
GCCGTAGCAAACAAGTTGTGAAGCGATTTAAACATTCCTTGTGGAGATTATCCTTTGATG
GCTACACGACTCATGCTGATGCTGATTCGCTTTTGAATTTTTTTCGAAGATTTTTGAGCT
TCCAATTTTTTAAGGTACGCACCTGGCTGGGACGCAATATTCTGCTTTGTACCGCTCAGC
CTTATGCCTACTTGGATCCAGGACAGCGTCTTACATTTCATGTACTCTATGCAACCTGGA
CCACCACTTCATGTTGCCGCCTTGCGAAAACGCCCATACGATTTGATAAGCCTGTACATA
TGCGATTGTAGACGTAGTCCAGACAATCCTCCTTTCATCGAGAGTCTTCATGTTGCCGCC
TTGCAAAAACGGTATATTGCTTGTATTCAA
>s3698 scaffold15583 - [1:19456]  ( 5669 - 2130 ) s3698 + 1:385  ( 1 - 385 ) N   1428.28
ATGATATCTATAGCACTGTGGATCGTATTCGCTCTACTTGGCTATTTTCTCTTGAAACGG
TTGATTCTGGAGCATATTTATATTGGTCACCGTGGAAAATATGTATTCATCACTGGCTGT
GATAGCGGTTTCGGACGACTACTCGCACTCAAACTGGTGAAAATGGGAGTAAATGTGTTC
GCAGGATGCTATACCGAGAATGGCCGTGAGGATCTCATCAAATGTGCCCATCAACTCCAC
GGTGGCCAACTGTATACGGTGTTAATCGACGTCACCAGTGATGAGAGCGTTATAAGGGCG
AAAGCAGAAGTTGAAAGCATACTTACTGTCCAGAAAGCTCAGCTTCATGGCCTTGTAAAC
AATGCTGGTGTGTTTACAATTTTTGGCCCTGACGACTGGTGTTCTACTAACGAGTACTTG
GCATCACTGAACGTGAACACCTTGGGAGCAGTTCGAGTTTGCCACAGTTTTCTGCCTCTT
ATTAAACAGAGCAAGGGACGAGTTGTCACGATGGGATCGACAGCTGGTCGCCTTCATGGT
CTCTATGTTGGCCCCTATGTTACCGCCAAATTTGCTGTTGAAGCTTATATGGACTGTTTG
CGACTGGAAATGCTCCCTTTTGGCGTGTCCGTTCATATACTGGAGCCTGGTGCGTTCAAA
ACGGAATTACTTTGTGAGGGAGCTCAGCACGCAAGGGTGAACAAGATATGGGAAAAACTG
CCAGCTACTGTGAAGAATGAATATGGCGAGCAATTCAAGGAGAACTTCAAGATCGCCTGG
CAGACAGGAGTAAATCTTGTGGCAAATCCAAATCTTCACTGGGTTGTTGATAGTTACATC
CATGCGTTATTTGGATACTGGCCAAGGTTGAGGTACAGTTATTTTTTTAAATTAAATATG
GCCGTAACAAAAGTTATCAAGCGATTCAGCTGTGACTCATGGAAGTTAAAGAATTAAAGA
TAATTTGCATTAGAAGTTTTCATGAAGGTTCTCGAGTTCCTTTTTTTAAGGTACTCCCCT
GGATGGGACGCAATATTCTGCTTCGTACCGCTCAGCCTGATGCCTACATGGATCCAGGAC
ACCGTTCTACATTTCATGTATTCTATGCAGCCTGGACCACCTCTTAATGTTGCAGCCCTG
CAAAAACGGTACGTCACTTTGATTCAGCAGAACCTTATAGATTTTCCTATTTTTGAGATT
AAAATCATGGAAAGAAGGGTGACACAGTCTTGCATGATATTCTGCCCTGACCACTCTCCC
CTGAAAAACGACCACGCTTTTAGCTTTCGGTCAGGGTGCGGGTTTCAATGGATACAG
>s3698 scaffold15583 - [1:19456]  ( 8655 - 5672 ) s3698 + 1:385  ( 1 - 285 ) N   1222.32
ATGATATCTATAGCTCTGTGGATCGTATTCGCTCTACTTGGCTACTTTCTTCTGAAACGG
CTGATTCTGGAGCATATCTATATTGATCGCCGTGGAAAATATGTATTCATCACTGGTTGT
GATAGCGGTTTCGGACGACTACTCGCTCTTAAATTGTTGAAAATGGGAGTGAACGTGTTT
GCAGGGTGCTATACTGAAAATGGCCGTGAGGATCTCATCAAGTGTGCCCACCAACTTCAC
GGTGGCCAATTGTATACGGTACTCATCGACATCACTAGTGATGAGAGCGTTATAAGGGCG
AAAGCCGAAGTGGAAAGCATACTCACAGTCCAGAGAGCTCAGCTTCATGGCCTTGTAAAC
AATGCTGGTGTGTTTACAATTTTTGGCCCTGACGACTGGTGTTCTACCAATGAGTACTTG
GCATCATTGAACGTGAATACTTTGGGAGCAGTTCGAGTTTGTCACAGTTTTCTGCCTTTG
ATCAAACAGAGCAAGGGACGAGTTGTCACAATGGGATCGACAGCTGGTCGCCTTCATGGT
CTCTATGTTGGCCCCTATGTCACGGCCAAGTTCGCTGTTGAAGCTTATATGGACTGTTTG
CGACTGGAAATGCTCCCTTTTGGCGTGTCCGTTCATATATTGGAACCTGGTGCGTTCAAG
ACGGAACTGCTTTGTGAAGGAGCACAGCATGCTAGAGTGAACAAGATATGGGAAAAACTG
CCAGCTACTGTGAAGAATGAATACGGCGAGCAATTCAAAGAGAATTGTAAGCATCAATAT
TTCGACTCAAAATACCTCGAACCTCCGATT
>s3708 scaffold15583 - [1:19456]  ( 5669 - 1120 ) s3708 + 1:309  ( 1 - 309 ) N   1116.17
ATGATATCTATAGCACTGTGGATCGTATTCGCTCTACTTGGCTATTTTCTCTTGAAACGG
TTGATTCTGGAGCATATTTATATTGGTCACCGTGGAAAATATGTATTCATCACTGGCTGT
GATAGCGGTTTCGGACGACTACTCGCACTCAAACTGGTGAAAATGGGAGTAAATGTGTTC
GCAGGATGCTATACCGAGAATGGCCGTGAGGATCTCATCAAATGTGCCCATCAACTCCAC
GGTGGCCAACTGTATACGGTGTTAATCGACGTCACCAGTGATGAGAGCGTTATAAGGGCG
AAAGCAGAAGTTGAAAGCATACTTACTGTCCAGAAAGCTCAGCTTCATGGCCTTGTAAAC
AATGCTGGTGTGTTTACAATTTTTGGCCCTGACGACTGGTGTTCTACTAACGAGTACTTG
GCATCACTGAACGTGAACACCTTGGGAGCAGTTCGAGTTTGCCACAGTTTTCTGCCTCTT
ATTAAACAGAGCAAGGGACGAGTTGTCACGATGGGATCGACAGCTGGTCGCCTTCATGGT
CTCTATGTTGGCCCCTATGTTACCGCCAAATTTGCTGTTGAAGCTTATATGGACTGTTTG
CGACTGGAAATGCTCCCTTTTGGCGTGTCCGTTCATATACTGGAGCCTGGTGCGTTCAAA
ACGGAATTACTTTGTGAGGGAGCTCAGCACGCAAGGGTGAACAAGATATGGGAAAAACTG
CCAGCTACTGTGAAGAATGAATATGGCGAGCAATTCAAGGAGAACTGTAAGCATCAGAGA
GAGAGGCACCCTCTGATACAGGACCCTTACGTGGTTAGGCCGTTCAATCATCCTGCTCCC
AGCCTTCCTTTTAAAGTTTACCGACTAGATTTCGATTTTTCCCCGTTAGAAGTTGAACCA
GTTGAGTACATTTTTAAAATGTTAGTGTTG
>maker-C419277-augustus-gene-0.2-mRNA-1 scaffold15583 - [1:19456]  ( 7009 - 6145 ) maker-C419277-augustus-gene-0.2-mRNA-1 + 1:191  ( 1 - 191 ) N   1000.95
GGCCGTGAGGATCTCATCAAGTGTGCCCACCAACTTCACGGTGGCCAATTGTATACGGTA
CTCATCGACATCACTAGTGATGAGAGCGTTATAAGGGCGAAAGCCGAAGTGGAAAGCATA
CTCACAGTCCAGAGAGCTCAGCTTCATGGCCTTGTAAACAATGCTGGTGTGTTTACAATT
TTTGGCCCTGACGACTGGTGTTCTACCAATGAGTACTTGGCATCATTGAACGTGAATACT
TTGGGAGCAGTTCGAGTTTGTCACAGTTTTCTGCCTTTGATCAAACAGAGCAAGGGACGA
GTTGTCACAATGGGATCGACAGCTGGTCGCCTTCATGGTCTCTATGTTGGCCCCTATGTC
ACGGCCAAGTTCGCTGTTGAAGCTTATATGGACTGTTTGCGACTGGAAATGCTCCCTTTT
GGCGTGTCCGTTCATATATTGGAACCTGGTGCGTTCAAGACGGAACTGCTTTGTGAAGGA
GCACAGCATGCTAGAGTGAACAAGATATGGGAAAAACTGCCAGCTACTGTGAAGAATGAA
TACGGCGAGCAATTCAAAGAGAATTGTAAGCAT
>maker-C419277-augustus-gene-0.2-mRNA-1 C419277 - [1:1706]  ( 1349 - 188 ) maker-C419277-augustus-gene-0.2-mRNA-1 + 1:191  ( 1 - 191 ) N    988.00
GGCCGCGAGGATCTCATCAAGTGTGCCCACCAACTTCACGGTGGCCAATTGTATACGGTA
CTCATCGACATCACTAGTGATGAGAGCGTTATAAGGGCGAAAGCCGAAGTTGAAAGCATA
CTTACTGTGCAGAGAGCTCAACTTCATGGCCTTGTAAACAACGCTGGTGTGTTTACAATT
TTTGGTCCTGACGACTGGTGTTCTACCAATGAGTACTTGGCATCATTGAACGTGAATACT
TTGGGAGCAGTTCGAGTTTGTCACAGTTTTCTGCCTTTGATCAAACAGAGCAAGGGACGA
GTTGTAACGATGGGATCGACAGCTGGTCGTCTTCATGGTCTCTACGTTGGTCCCTATGTC
ACCGCTAAGTTCGCTGTTGAAGCTTACATGGACTGTCTGCGACTAGAAATGCTCCCGTTC
GGCGTGTCCGTTCACATACTGGAACCTGGTGCCTTCAAAACGGAATTGCTCTGTGAAGGA
GCTCAGCATGCCAGGGTGAACAAGATATGGGAAAAACTGCCAGCTACTGTGAAGAATGAA
TATGGCGAACAATTCAAAGAGAACTGTAAGCAC
>maker-C419277-augustus-gene-0.2-mRNA-1 scaffold15583 - [1:19456]  ( 4153 - 2987 ) maker-C419277-augustus-gene-0.2-mRNA-1 + 1:191  ( 1 - 191 ) N   1002.56
GGCCGTGAGGATCTCATCAAATGTGCCCATCAACTCCACGGTGGCCAACTGTATACGGTG
TTAATCGACGTCACCAGTGATGAGAGCGTTATAAGGGCGAAAGCAGAAGTTGAAAGCATA
CTTACTGTCCAGAAAGCTCAGCTTCATGGCCTTGTAAACAATGCTGGTGTGTTTACAATT
TTTGGCCCTGACGACTGGTGTTCTACTAACGAGTACTTGGCATCACTGAACGTGAACACC
TTGGGAGCAGTTCGAGTTTGCCACAGTTTTCTGCCTCTTATTAAACAGAGCAAGGGACGA
GTTGTCACGATGGGATCGACAGCTGGTCGCCTTCATGGTCTCTATGTTGGCCCCTATGTT
ACCGCCAAATTTGCTGTTGAAGCTTATATGGACTGTTTGCGACTGGAAATGCTCCCTTTT
GGCGTGTCCGTTCATATACTGGAGCCTGGTGCGTTCAAAACGGAATTACTTTGTGAGGGA
GCTCAGCACGCAAGGGTGAACAAGATATGGGAAAAACTGCCAGCTACTGTGAAGAATGAA
TATGGCGAGCAATTCAAGGAGAACTGTAAGCAC
>maker-C419277-augustus-gene-0.2-mRNA-1 scaffold5974 - [1:18826]  ( 23574 - 22436 ) maker-C419277-augustus-gene-0.2-mRNA-1 + 1:191  ( 1 - 191 ) N    998.45
GGCCGTGAGGATCTCATCAAGTGTGCCCACCAACTTCACGGTGGCCAACTGTATACGGTA
CTGATCGACGTCACCAGTGATGAGAGCGTTATAAGGGCGAAAGCCGAAGTTGAAAGCATA
CTTACTGTGCAGAGAGCTCAGCTGCATGGCCTTGTGAACAACGCCGGTGTGTTTACAATT
TTTGGCCCTGACGACTGGTGTTCTACCAACGAGTACCTGGCATCATTGGATGTGAACACT
TTGGGAGCAGTTCGAGTCTGTCACAGTTTTCTGCCTCTGATTAAACAAAGCAAGGGACGA
GTTGTAACGATGGGGTCGACAGCTGGTCGTCTTCATGGTCTCTATGTTGGCCCCTATGTC
ACGGCCAAGTTCGCTGTTGAAGCTTATATGGACTGTTTGCGACTGGAAATGCTCCCTTTT
GGCGTATCCGTTCACATATTGGAACCCGGTGCCTTCAAAACAGAACTGCTTTGTGAAGGA
GCTCAGCACGCTAGGGTGAACAAGATATGGGAAAAACTGCCAGCTACTGTGAAGAATGAA
TACGGCGAGCAATTCAAAGAGAATTGTAAGCAT
>maker-scaffold1332-snap-gene-0.7-mRNA-1 scaffold1332 - [1:35894]  ( 19998 - 15 ) maker-scaffold1332-snap-gene-0.7-mRNA-1 + 1:714  ( 1 - 714 ) N   3056.08
ATGAGTTCGGCCGCGCGTCCGTCCAGCGGCGGTGGGGGCGGCGGGATTCGCGGCTTTTTC
TCGAAACTTAGAAAACCATCCGATCAGTTCATGCAGGTCCAAGTGGGCTCTCGCACATTT
GAAGCGCAAGAATTGCAGAAGCTGATTCCACAACTTGAAGAGGCTATTCAGGTATTTAAC
TTTTTACTTCAACCATGTATTGCAACAGTTCAGAACTAAATTCATAGCCTTCGTTTTCAG
CGAAAAGATCAACAGCTAAAAGCGCAGCAAGGAACCGTTGAAAATCACATTCGACGAATT
GCTGAGCTTGAAGCGGAAGTAACTTCACTGCAGAAGGCTGTACTTCCTGCGGATGGCGCC
AGTACACGAGCCAAGAAGTTGGCCGTTTCCGCAGAACCTACAAATTTTGAAACCCAGGCT
ACTACGTTACAACACTTCCACAAGACTGCGGGTTCGAAGCAGCTGATTCGGGATGCTGTA
CACAAAAATGACTTCTTGAAGCAGCTGGCCAAGGAGCAAATCATAGAAATAGTAGAATGT
ATGTACTCTTCGAAGCAGCTGATTCGGGATGCAGTACACAAAAATGACTTCTTGAAACAG
CTGGCTAAAGAGCAAATCATAGAAATAGTAGAATGTATGTATGAAATGCGGGCACGAGCT
GGACAATGGGTGATTCAGGAAGGAGAGCCGGGAGACCGGTTATTTGTTGTAGCAGAGGGA
GAGTTGCAAGTTTCTCGAGAAGGGCAACTGTTGGGAACGTTACGTCCCGGAATCGTCATG
GGAGAACTTGCCATTCTTTACAATTGTACTAGACAACCACGCGTAATTCGATTATTTCTT
AGACGTAAACCGTTCCATCCCATTGTNGTGTCCATTTTCGAAAACTTGTCCGAGGATCGC
ATCTCAAAAATGGCGGACGGTGATGCATTTTTCGTCATAAACAGTGGTACAGTGAAAGTG
ACTGGTACAGCGAAAGTGACGCAACTGATAGAAGGCGAAACGGAGCCACTTTTTTTTTTT
TATTTCAGGGAATCATTCCTCAAACTAATTGGTGACCTTGAAGCATTGAAACGGGATTAT
GGAGATAAAGAACGGTTGGCGCATATTTCAATAGAACCACCAAGTCCTACAAAGGATATT
ATTCGAGAAGAATTTGCCCACGTTCAATTGAAGAATATAAAACGGTTAGCAACGTTAGGC
GTGGGAGGATTTGGGCGTGTCGAATTGGTTTGCATTAATGGGGACAAATCCCGTACTTTT
GCACTGAAAGCATTAAAAAAGAAACATATCGTAGACACACGGCAACAAGAGCACATTTTT
GCAGAACGAAATATCATGATGGAGACCAACTCCGAATGGATAGTAAAATTGTTTAAAACA
TACCGTGATACCAAATACGTGTATATGCTTCTCGAAGTGTGCTTGGGTGGAGAGTTATGG
ACGACCCTGAGAGATAGAGGTCACTTCGATGACTACACCGCCCGATTTTATGTTGCCTGC
GTGCTCGAAGGATTAGAGTACCTTCACAGAAAACACATAGTATATCGTGATCTCAAGCCG
GAAAATTGCCTGCTCACCAACACGGGATACCTCAAACTAGTCGATTTCGGGTTTGCTAAG
AAATTAGCGTCTGGTAGAAAGACGTGGACCTTCTGCGGAACACCAGAATACGTGTCACCT
GAAATCATATTGAACAAGGGTCATGATCAAGCCGCCGATTACTGGGCGTTGGGAATTTAC
ATATGTGAACTCATGCTCGGACGGCCACCCTTCCAAGCGAGTGATCCTATGAAGACTTAC
ACTCTTATCCTGAAAGGAGTCGATGCTCTCGAAATTCCTAATCGCCGAATTGGAAAGACC
GCAACTGCCCTGGTAAAGAAATTATGTCGCGACAACCCAGGAGAACGATTAGGTTCTGGT
TCCGGCGGCGTAAACGACATACGTAAACATCGCTGGTTCATGGGCTTTGACTGGGAGGGT
TTGCGGTCCCGTGTACTCAAAGCACCTATACTTCCAAAGGTATTTCTGTTTTCCCCTTTC
TTCTTTTCTTGGCCTGCTTTTAATTTTTCATTGTTCGGAGGGTTTGCGGTCCCGTGTACT
CAAAGCCCCTATACTACCAAAGGTGTCAAACATAACGCACATAAGGTGGGGTTGATTGCG
GATGTCACTAACTTTGACAATTACCCTCCTGATCAGGATGTGCCACCGGACGAGTTTTCC
GGATGGGATGAAGGTTTC
>s3761 scaffold9932 + [1:38912]  ( 94217 - 107020 ) s3761 + 1:367  ( 1 - 367 ) N   1290.07
ATGGGCTTGTGTCAGTCCGCTGAGGACAAACAGCTTTCACAAAAAAGTAAAGCAATCGAC
AGGGAAATGATGCAAGGTCATATTGCACAACAAAAAGTCGTCAAACTTCTTCTTCTAGGT
GCTGGTGAGTGTGGAAAAAGTACCGTTCTGAAACAGATGAGGATCCTCCATGATCATGGT
TTTTCTCCCGAAGAAGCCATTCAGCAACCTTTAGCTAATTGTGCCAACACCGTACAGGCG
ATGGCAATGATTTTACGAGCCATGAATAGCTTGAAAATCTCTTTCGAGGATCCAGCTAGA
GAGTCTCGTGTGGTGCTGGATACGATCAAGGCCGCTCAAGAATCTGAGCCATTCACACCA
GAACTCGCCCAGGCCCTGAAAAATCTATGGGCAGATCCTGGTGTGCAAGCAGCGGTCAGT
CGAGGGAACGAGTTCCAGCTGGTCGAAAGTGCTCCACACTTCCTCGGATCTGTCGAACGT
ATTGCATCCAAAGACTATAAACCCACCGAGCAGGATATATTGCTTTCACGGATAAAAACT
ACTGGCATTGTAGAAGTCAAATTTCAAATGAAAAATGTAGATTTCCGAGTTTTCGATGTG
GGCGGTCAACGTTCAGAGCGAAAGAAGTGGATTCATTGCTTCGAAGATGTCAACGCCATT
ATATTTATTGCCGCTATATCCGAATACGATCAAGTTCTTTTTGAAGACGAGACCACGAAT
CGAATGGTTGAATCGATGCGGTTATTTGAATCAATCTGCAACAGTCGATGGTTTATCAAT
ACCTCAATGATTCTTTTCCTTAATAAAAAGGATCTGTTCGCTGAAAAAATCAAACGAACC
AACATTACCACTGCTTTTCCCGACTACAAAGTGAATTCATTCGTTAAGTGCTTCAATGAT
CCTTTTCTTAATAAAAAGGATCTGTTTGCTGAAAAGATCAAGCGAACCAATATTACTACT
GCTTTTCCCGACTACAAAGGTGCTCAGACGTACGACGAAGCGACGGCATTTATCGAAGAG
AAATTCGAGGGATTGAATGCAAATCCAGAAAAAACTATATACATGCATCAGACATGTGCC
ACAGATACTAATCAAGTTCAAATGATCCTTGACTCCGTTATCGATATGATTATTCAAGCT
AACTTACAAGGTTGTGGACTGTAC
>s3762 scaffold19381 + [1:18294]  ( 3 - 8435 ) s3762 + 1:339  ( 1 - 339 ) N   1643.59
AAAGCGATCGATAAGCAAATCAAGCAGGGGGCTGCTGCTGATGAGCGAACCGTAAAACTG
CTCCTTCTGGGAGCTGGAGAATGCGGAAAGAGTACGATACTGAAGCAGATGCGAATTCTT
CATAATAACGGGTTTACCGAAGATGAAATGACACAACAAAAACGGGTTGTCTACAATAAT
ACGGTAACAGCAATGCAGCAATTAATCAAAGCCATGCAACAATATAATATAAAGTATTCG
TCACCTGATCGAGAGGCAGATGCGTTGATCGTTCAAGACGTCATCAAGCAAGGTCGAGAA
TCAGAACCATTCACTCCTGACTTAGCCGTAGCCATCAAGAAACTATGGAACGACAAAGCT
GTTCAAGAGGTATACGAGGAAAAACGACTCGAATGCCATCTACACGAAAGTACTCGATTC
TTTCTCGACAGCGTCGATCGTATATCAAATGTGAATTATAAGCCAACCGATCAAGATATA
TTGCTCACCCGGATAAAAACTACTGGAATCGTTGAAGTGTCATTTATGATTAAGAAAGTG
CATTTCAGAGTTTTCGATGTGGGTGGCCAACGATCGGAACGGAAAAAATGGATTCATTGT
TTTGAAGATGTTAATGCCATTATCTTCATAGCAGCTGTCAGTGAATATGATGAAGTACTG
TTTGAAGACGAGACAACGAATCGGATGCTTGAATCACAACGTCTCTTCGAATCGATTTGC
AATAGCCGATGGTTTATCAATACGTCAATTATTTTGTTTATGAATAAAAAAGATCTGTTT
ATGGAGAAAATTAAACGTGTATCCATCAAGACGGCGTTCCCAGAATACTCAGGTTTGCAC
TTTCTTGATTTATCTTACCCATTTCCGAATGTTGAGGGTAGCATGTTCACCTTGGAGAAA
TCTCAATCACCATATAACCATGAACGGGAAGGGATTGGTATCGAACCCATGCCTACACTC
TTTTCCGCTACCATCGACACACTCGAAACTCAAACAAACATAGGCTACAGACGGGAC
>s3749 scaffold1633 - [1:38912]  ( 40730 - 36041 ) s3749 + 1:97  ( 1 - 97 ) N    472.89
TGTAAACATCGTCCCACAGTTTTTCCATCGTTGCTGCTGCTTCTGCTGTTCATCACGATA
CCCGTAGCCGAGACGAACATTCGACTGTGTGGCGTGCGACTGACTCGAACTCTTATGTCC
ATATGCAGAAATCAACTATGTGGTGGATTCGCTCAGGAAAAACGATCTTTCTCGTGGCAT
GAACCCCAACTGGAGCCTCTCCATACGTCGATGAAACGATCAGGAATTGCCACTGAATGC
TGCGAAAATCGATGTTCATTCAGATATCTTCTGACTTACTGCTGTAATACG
>maker-scaffold19671-augustus-gene-0.16-mRNA-1 scaffold19671 + [1:57344]  ( 44323 - 89079 ) maker-scaffold19671-augustus-gene-0.16-mRNA-1 + 1:197  ( 1 - 197 ) N    925.59
ATGAAGCACTCCTATTCGGGTTCACCGTTATCGCTTGCAGGACTGAGTGGCAAGAGTGCC
ACTTCTCAACTGCAGTACCAAAGCAATCTGCCAGCACTGTCCAACGGATCCTCCATAACT
CATGAAGGACTGAGTGGCAAGAGTGCCACTTCTCAACTGCAGTACCAAAGCAATCTGCCA
GCACTGTCCAACGGATCCTCCATAACTCATGAAGGTGCTGCTCCGCCCCATTCTGATGAA
GCTCTTCGTCGACTCCGCCCAGATAGATTACACAGCAACACACGACACGAGATGCGAACC
ACATATGGTTACGCTCTGCTCACCGTTACCATTACTGTACTCGCATTGGTTCCGCAACTC
TCAGCAGATGGTCGTCTTCGAATGTGCCCACCCGGTGGTAGCAGCTTCACAATGGCCTGG
TCGATGGCATGTACGATGCGAAAAAAACGAGACACATCTGAGCAAAGGAATGTTGATACT
GCAAAACGTGCACTGATTGCTCCATCAATCCGTCAACTACAAACGATATGCTGTGATGTG
GGATGCAGTGTGAACGATCTGTTGTCCTACTGTGGCCCTTTAACGGGATGG
>s3783 scaffold6838 + [1:57344]  ( 72202 - 102488 ) s3783 + 1:458  ( 1 - 458 ) N   2165.20
ATTTTTCATTTTAGAGGGTTATCTCATCGAAATCTGGTGGCACTAATTGGTGTTGTATTA
GACGATGCCAACATTTACATGGTGACTGAATACATGGCTAATGGGAATCTTGTGGATTTT
CGAAAACTAGCAAAGACGCTTTGCTTTTGCGGGAAGCACAAGGTTTGGTGTGTTGGAGTG
AATAAGATTTTTTGTTTTAGTGATATATGTGACGGAATGTGTTACTTGGAAAGTCGCCAG
ATTGTCCATCGTGACTTGGCTGCACGGAACGTCCTGTTGGATGATGAATATGTTGCCAAA
GTGAGCGACTTTGGTCTTGCCAAGAAAGCTCATTCGGCCGCCAATGATAATTCTTCTGGA
AAGTTCCCAATCAAATGGACTGCTCCAGAGGCGTTACGCCCAGAGATGTTGCGAGGCGAC
CAGGTTGGACCACCATGCGATTATTGGGCCTTGGGTGCTATCGTTTTCCAAATGATCTCA
GGACAAGCTCCATTTCGAGCTGTAAACTATTTTCATCTGATGAATAAGATTCAAAAGCTT
GACTTTTCATTTCCTCCAGAATTCCCTGATGTTCCCAAAGATTTTGTCTCACAGTTGCTG
GTATTGGATCCTATGGTTCGACTTGGGTCCGATAATTTGATGGATCTCAAATCCCATGAG
TTCTTCAATGGAATCGACTGGGGAAACCTCATGAATACAGAACCACCGGAAATATTTCCG
CCAGTTCCCAAAGGCCTAGAGGAGGCTGAGCTCAAATCGCTGGAGGAGATGCCCGAGCCT
GGTCTTGACGAAAAGGCTCTTAGGCGATTGCTGAATTTGTCAATGATGGAAATGGGTCCT
TCCAAGCAATTATTCCCCGACAGCGAATTTTCAAGTACTGCCGTAGAAATTCCAAGTGAC
AGGGTTGACAAGAAAGCCCTAGCAGCGAGACAACGAAAGCTGGAAAAGCAACGCCAGGAG
AACCCGTATCATCTGTTCGTCCAGGGTAATCTGATCATCCGCTCCGGTCTCATTGACAAG
AAAAAGGGTCTATTCTCCCGGAGACGGATGTTCTTGCTTACTGAGGGCCCACATCTTTTC
TATGTTGATCCAAACAGTAAGGAACTGAAAGGGGAAATTCCATGGTCCCCATGTATGAGA
ACGGAAGTGAAGAACTTCCAAAGCTTCCTCATTCATACTCCCAAACGAATCTACTACTTA
TTCGATCCCCAGTCGAGAGCTCTCGAATGGTGCAAAGCGATAGATCAGGTCAAACTACGC
TATGCGGACACAATAGCGGAGTCCTATGGAAGAGCAGCAAAGGATGTAAAGGATGGCACG
TATGGCATAAACAAACTCAAGAAATCGACTCTACGGGCATATTTGAAACTCCTGACGTCT
GCAAAAGCTCCCACATTAAAGGCACAGTTCACGAAAAAAAATGGTTCC
>s3784 C457723 + [1:10967]  ( 31 - 2086 ) s3784 + 1:409  ( 1 - 409 ) N   2098.16
ATGGCGAACGGAGACATGTCCGAGGACGCTCGGCTGCAATACTGCGAGGATAGTCCGCAG
ATTTCGTCAGAAGTTGATACGCTCTCATCGTTCGCATGCACATTGTTGGAATTGGATGAA
AACGAAGGCCTTACGCAGCGTTCCCGACAGAAGCTGCCCAAACAACGACGAAAGAAAGCA
ACCGATTTTGTATTTCTACGGATTCTAGGAGAAGGAGCCTATAGCACCGTCTATCTGGCC
CGTGAGCTACGCGGTGGACAAACCCGGGCCATCAAAGTTGTTCAAAAAGATTTTGCCTGT
CGGCATCAGAAGCTCGAGGCGATCGTTCGCGAAAAGGACATTTTGGCATCACTCAGCTAT
GAACATGCTGGCCATCCATTTGCTACTCGACTCTACTCGACTTTTCATGATTCAGAGAGA
TTCTTTTTCGTTACGGATGTGGCCCACCTGGGTGACCTGTTGGTTGCCCTCAATCGTCTT
CGATCGTTTGATGTCCCAGTGGCACGGTTCTATGCAGCGGAACTTGTTGTCGCTCTGGAA
TTTATACACAAATGCGGTGTTGTTCATCGTGATGTCAAGCCGGAAAACGTCCTCATCAGA
AGAAATGGTCATATAATGCTTACGGATTTTGGTATATGGCAAGCACACCTCTACCGGCAG
TATATGGACACCGTTGCATCCAGCAGTAGCAGTTCTTCACTGGAATCTGATGAGCAGCAT
ATGGGTGGTTCCGAGCGTCGTGCCACTTTTGTCGGTACTGCGCAATATGTTAGCCCAGAG
ATGTTACGAGGGGATGAAGTTGGCCCACCATGTGATTTTTGGGCCCTCGGTGCTATCGTT
TTCCAAATGATCTCGGGACAAGCTCCATTTCGAGCTGTGAACGATTTTCATCTGATGAAT
AAAATTCAAAAGCTTGACTTCTCATTTCCTGTGGGATTCCCGGACGTTCCCAAAGATTTT
GTCTCACAACTGCTGGTATTGGATCCTCGGGATCGACTTGGATCCGATAATTTGATGGAT
CTCAAATCCCATGAATTCTTCAATGGAATCGACTGGGAAAACATTATGATCCTGGAACCA
CCGGGAATACTCCCATCAATTCTGCCAGGCCTAGAAGAGGCTGAGCTCAAATTAGCGAAT
CCAACCTTCCGTCCCTCTAGAGTAGGTCAATCAGTGTCAGACTTGAGCGTGAGGGCTCTT
CCTAGAACGAGGGGACTAGGCGATGCT
>s3685 scaffold10476 + [1:57344]  ( 39381 - 55432 ) s3685 + 1:451  ( 1 - 451 ) N   2142.00
ATGCTGAATCGGCGTCTGTTAATTGAATGCCGTCGTGCCATACGTAACTCACGTTGGAAT
GCAGACGCTCATTTAAGGGCACATGAACGTTCTATTACTATTGACCAGGACGCAATCGCC
CGAATCGATACTTGCCAACTTGCCGCTAATAGTCCAATTGAAGATTTTTACTCGGCCGCT
AAATGCCTCTCATCCAATGCGTATCTTTTTGGAGTTTTTGATGGGCACGGTGGTCAGTCG
TGTAGTAGACACGTTTCCGTTTCCCTGTTTCCATATATTTGCGCCTCTGTCCTGAGAAAA
CATGAGATAAAAGCTCTAAGCTTGGAGGACCGATTGGAATGGCTCTTCAGCAGCGCTGAT
GCACATTTACCAAATACTTTTCTACAACCCACACTGCAAAATGTTGTCGATTTTCACAAA
ACTTTCATCAAAAAGAAGGACCTTACTACAGTTCGCGAAGCCCTCAAACTTGCTTTCGAG
ATGTGCGATGAAGATTTATGCCGTGCTGCTTTACCTGACAATAGAGGACAATTGGATAGG
TTATCAGTAATGACTGCCGCATCCGGATCCTGTGCAACCCTTGCTCATGTGCGGAAGCGA
AATCTTCATGTAGCCAATGTGGGAGATAGTGCCGCAGTGTTAGGCGTGGTCAATCCGAAT
GGCAGTGTAATTGCTCGACAGCTGTCGAGAGCTCATTGTGTAGATAATACTGACGAAGTC
CAACGGATTCGTGCGTCTCACCCAACATCGGAAATTCACGTACTCCGTGGTGGAAGACTG
TTAGGCGAACTCTACCCTTTACGTGCTTTCGGTGATGTCCGATTCAAGTGGCCCCTTGAT
CTGCAGAAGGTAGTTCTGGAACCGTTAGGTAGTCCAGCTCCTCCGAATCTTTTCACTCCT
CCTTACCTCACGGTATCACCAGAGGTTTTCTACCATAAACTAACGGCTAACGACAAGTTT
TTGGTGTTAGCGACCGATGGTTTATGGGAATGGCTCGATCCTGACACCGTTGTTCGACTT
GTACATGACCACACAATCGGTACAATGACGTTACAACCATATCAACCGAAAAGCGGCTCG
CTACTTAAGCAGAACTTCATGAAGGTCATTCAGAGGCGAGGAGAGCCACCAATTCAATCT
GAGAAGAAACTATCAGGGCAAGAAACTGATATGGAGGTGGATCAGCCATCATCCCAATCA
GCGGCAAAAACTAAGCCGGTGCCTACAGAAACAGCAGACAAAAAGCCGAATAATGCAGCA
GCCGCGGAAAAGTCTGAATCGGATTCGAAACCGAAAGAGCCTGTGTTATTGGTATGTTTT
TTTTTTGCCGTCTCTGTAGCTCCCTGGGGCTGC
>s3685 scaffold10476 + [1:57344]  ( 39171 - 39380 ) s3685 + 1:451  ( 1 - 31 ) N     42.22
ATGCTGAATCGGCGTCTGTTAATTGAATGCCGTCGTGCCATACGTAACTCACGTTGGAAT
GCAGACGCTCATTTAAGGCATTTTACGGATGTG
>maker-scaffold5611-augustus-gene-0.21-mRNA-1 scaffold5611 + [1:38912]  ( 33967 - 43955 ) maker-scaffold5611-augustus-gene-0.21-mRNA-1 + 1:1066  ( 1 - 1066 ) N   1228.97
ATGGCACCTGCTGGGCAGGGGCTCACTTGGTCAGATGTCCTATGCTGTATTGTATGTAAC
CAGCTTTTTGATCATCATCGGGCCCCAGTAAATCTGACTTGTGGACATGTCGTGTGTGTG
CGCTGCATAGCAAACTTATATGGTAACGCATGCCCCGAAGATCAGCTTTTTGATCATCAT
CGGGCCCCAGTAAATCTGACTTGTGGACATGTCGTGTGTGTGCGGTGCATAGCAAACTTA
TATGGTAACGCTTGCCCCGAAGATCAGTGCGAAGGTAAATATCCTGTTACGAGCTATCCC
ATCAATGCTGCCCTCTTATCAATTGTAACAGACGACATAGAGGAATATTTGCCGTCATGG
GATGTTGAAAAAGTACCCAAGAGATCAATGCTCTACTTATCCCCATGGGATGTTGAAAAA
GTACCCAAGGAAGTTCTGTCATTAGTTGAGAATGCCCTGGTATCCATGGCGCAGTATCTT
CACCGCGCAGAATCAGAGAGGGGAGGCACAGTATTTAGTGAAGTATTATCACGGACCATG
CAACGTAAACTAGTATCCCTTCTTTGCTACCAGATTGTGGAAGAAGAAGGTCGTTTGCGA
GCACTGAAGACCTCAAGATTGATAGCTGAACGAATAATGACGGAGCTCCTTCTTATCCAA
CAGAACTCAGGCAGCCTCAGTACACACCTGTGGACTGCAGTTCGTGCACGTGGTTGCCAG
TTTCTTGGACCTGATCGTCTGCAGACTCCTAATTCGTACATGCAAGGCATCGACGAGTTG
ACAGCAGTAGTGAATGGAGGCGATTCAACTTCGGGAAGTTGTGATTTGGCGCAGATGGCT
CAGCTGTTGCGTGTATTTGATTCCCTTCCAGCGCATCATGAAAGGATTAACTGGCACAGA
TTCGCGGACTATATAGATGCATTACAGAAACTTGTCAAGGCACATGTTGATTTCACCATG
AAGCGGAATGAACAACGTGCTCGCGAGGCTCAGCGATCGGCTGCCGTTCTTCGCTCTACG
CATGCCGGTGGTTCCGATAAGGCCCATGCTTATAAAACCAAAATGTGCAAGGACATCTCG
GCTCGCCGTTTATGTCCACGCGGAGCTCGCTGTACTTACGCAAGGACGCGGGAATTGGAT
CCTGTTCTCAAGTCCGCAGGAAAAAATGCATCGTTTTTGCCTCAGCGCATGATGGTTGCT
GTCGCGCCTCCATACAATAACAATACCATCAATGGAGCCTACCAAAATGATTCCTCCTTC
ACGACGGTTCCACCACCACCAGCCGCACCAGCACATCCCGCACATCCTGCAATGGTTCCG
ATTCTTCCTGTACCTGTGGTGATGCCCTCACCGACCCGTCATATACCACCTCCTTCAACT
ACACATGGCAGTCCACCTTTGGTTGTGCACCAATGCATATGTGCCGATTGTACAACTATG
CAGCTCAAAGATACGTTAAACCAACCACTTCCGACGCCTACAATCCAGAGGAGTCAAGTG
GTAGCTCCAATGCATATGTGTGCTGTGCCAGTAACATTTGATGCTGGAGTAGCAGGCGAG
CGAATTGGGACCGTTATTCGTCCTGTTACAATTGCTCACCCACAGGATATGGTATCCAAC
AGTTTAGACAAGATAGTAGACGTGAAGGAGAGGTTGAATGAGGCTGAAGGGGCTTCATCA
ACGGCTGTCAACCAGCAGCTACTTGTTGAGCTGCGAATTGCTGAACGCGAGATGGATCTT
CTTGATCCTCGCACACAGGTAAATTGTGCTTCACTATGGTTATTTGTTATTCGAAACTTT
TCGAAAATCTCAAGAACACGATGCTCAGATTGTACAGGTTTCTCTTGCATACTTCGTAAT
AATAGCTGGATGGCTGTGGAATGTGGCTTACGAATAAGTCCAGACCAGTGGAGTGCACTC
TTATACGGTGACCAAGCCCACAGGTCTCATATGCAGTCCATAATAGATCGTCTGCAGACT
CCTAATTCGTACATGCAAGGCATCGACGAGTTGACAGCAGTAGTGAATGGAGGCGATTCA
ACTTCAGGAAGTTGTGATTTGGCGCAGATGGCTCAGCTGTTGCGTGTATTTGATTCCCTT
CCAGCGCATCATGAAAGGATTAACTGGCACAGATTCGCGGACTATATAGATGCATTACAG
AAACTTGTCAAGGCACATGTTGATTTCACCATGAAGCGGAATGAACAACGTGCTCGCGAG
GCTCAGCGATCGGCTGCCGTTCTTCGCTCTACGCATGCCGGTGGTTCCGATAAGGCCCAT
GCTTATAAAACCAAAATGTGCAAGGACATCTCGGCTCGCCGTTTATGTCCACGCGGAGCT
CGCTGTACTTACGCTCACAGCGTTGAGGAATTGCGAGACGCACCTCGGAAAGACGCGGGA
ATTGGATCCTGTTCTCAAGCAGGAAAAAATGCATCGTTTTTGCCTCAGCGCATGATGGTT
GCTGTCGCGCCTCCATACAATAACAATACTATCAATGGAGCCTACCAAAATGATTCCTCC
TTCACAACGGTTCCACCACCACCAGCCGCACCAGCACATCCCGCACATCCTGCAATGGTA
CCGATTCTTCCTGTTCCTGTGGTGATGCCTTCACCGACCCGTCATATACCACCTCCTTCA
ACTACACATGGCAGTCCACCTTTGGTTGTGGTGAGTACTAAAAACTCACCAAAACTGGAG
CAGGAGAAGAACTGTTTAGTGCTTTTTCTTCACTAGAGACTTTTATTCAAAAAATGAAGT
AGTGAAGATTCGGTTCAGTAGATTCTTAATGCTTACACTGTGAGAATTTTTTTCTAAATT
TTTTTCACAATTTGAAAAACTCTAATACTGGTGCTCGATGACTTTTATTTCATGACGGAA
CTGCAGTTAACAACCTGTAAATCCTGCTGAATTTCTCACCTCAGTTACAAGTGGGCTGGC
ACCTTGAGATTTCTCTGGCAGTTTCCTTTTGATTTTTTTACCCTTCCGAAACGTTTTGAG
ACTAACCAGCAGTGTACAACTTATTAGCTCTTGGTGACACTTTTTTCTCTATGCAGTGTA
GTTGCTTAGTTTCAAGTTTATGCTTTTATTACTAAGTTTCGTCTTATGCGTAAACAAATC
AGAACATTTGAATAATTGTAATTGCTTTAATAGTTATCCATTTCACTTCCAACTGGCATT
CCCCGGCGTGGAATGGTTTTGAACAATACCGCTGCTACCCACCATCCGCAGTCGCCTAAT
GGGATTCATTCCGTCCCCCCTTCTCACCATTCGCTATGGAACACACACCCACCCCCGGCT
GGAACCATGTTTGTGCCCCATCTAAGCAATTCGAACAATCATCCACAAACACAGTTTTGG
ATGCACCCGCCGCCTGCTGTATATACATTTGATCCGCCATCTGAAAACGGTTTCATCTGG
TCGAGCGCTCAACGACCGGAAATGGCCATCCCTCCTCCACCGCTACCGTCAGCTCGTACG
ACAGATCAGCTAGTCGACACTGAACAGCTCATGATGAAGCGAAATGAAATCATCAACCGC
CTTGCTCCTCTTACATTGCTAGATGAAGATGACTTTGAAGATGGTGGTGTTGGGCATGTA
TCATACACAGTTGCCTCTTCAGTGCTTGATGAGAGGTATGTTTTGGCGCATCCATAATTT
TGAGCAGATTTCTGGATTTGATTCATCGCAGTGTCTCGTGTCCTTTTTATAAATGAAGTT
TGATTAGAGCTGAGTATTTATATATATTCAGAAACCTGTGTGATCGTTGTAGAAACTTTG
ATTTTTATCAAAATAATCTAAAGTTTCAGGGGTGAACTACATCCGGTAGCTCTCGTTATG
GGCCCACGGTCTAGTTTCCTTTTTATAAAGTGAAGTTCCGCTCATAGCTAAGTATTCATA
TAATCAAGCGTTTCATCGCAGAGTCTATTGTCCTTTTGATAAAGTGAAATTTCGATCACA
GCGCAGTATTCATATATTTGAGAACCTGTCCAGCCTTTTCGATTTTTTCCGAAAGATTTT
AAGAAACAAACGCTAAATGCTTTTGCGCAAAAGGATGCATCCGATTTGCCTCCTTGTATT
>s3646 scaffold3251 + [1:31168]  ( 25978 - 38675 ) s3646 + 1:677  ( 1 - 535 ) N   1489.87
CAGGGCAATGGCGTTTTGCCAAACAGTTCGAGCACCGTTGAGAGATTCCCCCTAATCAAT
CGGCTGTTTCGACGACGAAATCGAGTTCACAATGCGTATGAGGCCCAGTCGGAGTTTATG
CAGAAGTTCGGCCATGGAGGAAGCGACGCGAGTGCTGCGGCCGCTACTACAGCGACTGCC
ACGGAGCCGCGACCACCTCCAGAAGGGTCTACTTGGAAAAGATTCCTGCAAACATGGACC
ATTGATGCATCACAAGACCGATATTACTATTGGACGGTTGTTGTATCGCTGGCATTCATC
TACAACTTACTGTTCGTGATCGCCCGCCAGGTGTTTGTCGATCTGATTGGTCCTACTGGA
GTTCCTGTCTGTCGAAGTACGACGTCCGCTTACCAGAATGTCACGGCAGAGTGCACCGAC
GATCAGCTGATGAACATGCAGGTGATGCCCTTAATTGAGCTCTATCCTGACATGGGCTGG
TCTCGATGGTGGTGGACACGACTACTGTGGGCTACCCTCGATCTCGTCATGGACTCCATC
TATTGGCTTGATATCTTCGTTCGAACTCGCACAGGTTTTCTCGAACAAGGCTTAGTTGTC
AGAGATATCGACAAAATCAAAAAGCAGTACTTCGAGAGCAAACAGTTCAAGTACGATATA
ATTAGCATAATACCTCTGGATTACGTATTAGGGTGGCCATGGCCATTTCAGTGGTTCCGA
CCATTTCCGATAGTTCGCCTGAATCGACTCTTGCGTATTGACAGGGTTCAAGACTGTATG
GAGCGAACAGAAACAAGAAGCTCAATGCCGAACGCCTTTCGAGTGCTTTGTGTCGTGTGG
TACATCATTGTTATCATTCACTGGAACGCCTGCTTCTACTTTTGGATTTCGGAAATGATT
GGATTGGGATCTGATGGATGGGTTTATGGTGCACTCAATAGGCAGAGTTTACCCGAGAAT
GTTAAAGACACGCTTCTTCGTCGGTATATCTACAGTTTTTATTGGTCAACCCTAATTTTG
ACGACAATCGGAGAGTCAAAGAAGAAAAGAGCAAAAAATAACGGGTACATTAAATACTTC
TGCCCTTTTATGAATGATCCGTCTGCAGGTCCCGTCTCCAACATTGAAATCGCAACTGAA
AATGCCTACATGAAGTTGCTGAGGATAGTCTTGAATAAAATTCAGCGGCCGAGCGGCCTA
GTGAGGGCGGCTCCCACCTTCACATTGAAAAGGGTTCAATCATCTCCGGAGTTATCAAAC
GAAAGTTCCAGAGTTGGAAACACTGTTCACAACTCGATCACTATAAAAGCGCTTATTTGT
GTGCGATCATTGCCTGATCATCAAAAACGTACCGGCAAGTTCGAATGTATCTTCAAACCG
TACCTCCAATCTGGGCAATGTACACTTTCCATCCATTGTCGTTGCAAGTTCTTCCGTTAC
TTTGTCCGATTTGAAGGCACCTTTATA
