# Supplementary material for: Expanding the view on the evolution of the nematode dauer signalling pathways: refinement through gene gain and pathway co-option
Source: BMC Genomics. 2016 Jun 27;17:476. doi: 10.1186/s12864-016-2770-7 (PMC4924289; doi:10.1186/s12864-016-2770-7)
Supplement: Additional file 5: — Gene models in fasta format. (TGZ 545 kb) [file 12864_2016_2770_MOESM5_ESM.tgz › l_loa-PRJNA60051-WS246-sequences.fa]

>EFO26046.2 JH712092 - [1:12288]  ( 20466 - 17655 ) EFO26046.2 + 1:370  ( 1 - 370 ) N   1793.41
ATGAAGGAAATTATATTGCAGAGGAATCGTTTAATAAGGATTATTGTTGCTGGTGAGCAC
TGTGGCTTTACGGAAGATATGTTAAAATTCGAATCAGTTGTATCATTAATTAATTATTAT
CGAAGAAATTCCTTGCTGGAATACAATCGTCAGCTTTCTACTGAACTTCTCTACCCACTT
CGTAAACCAAATTTGGAACAGACTTCTTGGGTCATCGATGGTGTACGCAGTGTGGAACAT
TTGCTGTGTCAGTTGCGTGGTTTGCACGCTGCTCATTTGCGCCTTATACGACATGATGAT
CAAATTACGGCAGAGCTTGATTCGTTAAAAGAGGAATTGCAAAAAAAGCGACAAGCACAT
GCTGCATTTATTGCTTCATACGCACTTTTCTTGAAACAAGTGGAGTTGCTTGAAAGCAAT
AAGCAATTGTTATTCGATGAATCCGAAATTGCACAATCAAACAAAAATAAGGAGGCCCAG
CAGAGGAGATTAAAAAGTATACGCTATCAACAGCAGCAAATGATTGCTCAAATTGAGGCG
ACTGAAAGAAAAATCAGGGAAAACGAAGCTTTGCATTGCAGTTTAACTCCGAAACTTTCA
AAATTGCATAAAGAACTGGGGACTTGTCAGTTTCGTCTCTCTCAACTTAATGTTTCGCAA
GCAGCAATGGATAAAGTGTTACAAGAAGTGTCGTTTTTGGCTGACTTGGAACAAGAACCA
CTCTCAAAAATACTGGTTCAGTTAACTTTACGTTGGCAACCCGACAGATATCTTTCGCTC
GACTGCACAAAGGATAGCGCCTTCAAAGTTATTCGATCACTTATGGACTGTAATCCTGAT
AATTCAAATGGAATATTTTTAATTCGCCCCAGTCAGTCTCAAGTTGGTCACTATGCACTG
ACTATATCAAATGAAAACCATATATTTAATTGTTTAATTGAATACAGAGATTTAAAACAT
CCAGAATCGTCAGGATATGCATTTCTCAACACGAAATTATTTTTTTCCTCTTTAGTCGAC
TTTGTGCGATATTATAGCCACTGTTCGATGAAGGAACACAATGCTCACTTAGATACCAAA
CTCAAAATACCAGCCTTCAAAGGTACGTTG
>EJD76126.1 JH712089 + [1:12288]  ( 278963 - 286693 ) EJD76126.1 + 1:1065  ( 1 - 1065 ) N   4967.80
ATGCAAGGAGTGATTTGTCCGCAGGACTCACCCGATGTGTGGTCAGTCATAGAATGTGGA
CAACTGGAGGTGGAGGGTAGCACGGATCTCGATTTACTTTTACCAAATGGTTTCTTGGTC
ACTGTACGATGTTCTATGGATTTCACCCTTGCTATGCTTAAACAAGAATTATTCATACAA
GCGAAAAAATTACCGCTGTTCAATCTTTTGTTGACACCGTCGGATTATATATTTTTTACG
ATTAGAACAGATGGTGAACGTGAAGAACTATACGATGAATCGCGTTCCATATTTTCATTA
CGGCTTTTCGTGCCACTACTTTGCTTGATTGAGCCTGAGGGCAATCGTGAGGAAAAAGAA
CTCACACATGATATCGGTCTAGCTATTGGACGTCCGTTGGCAGAAATTGAAGCGAAATTA
TCCTCCGAAGAAATGTCATATCGTATGGATTTGTACAGAGTGTCAGAACAAGCAGTTTCT
AATCGCGGAGTTGTCGGCTATTCTCATTATGCATTCCCTGAAGAGGTTTCAAGTGAGTTA
GATGCTGATATCCCACTACAAGTCAAGTCAAAAATCCAAATGGCAGATTTATACATTGAG
TTATGGTATCGCAGTAGAGAGGATGAGCTGGCAAATATCGATACGAATTGTGTTTGTGTT
AAAATTCGTAAAGTTATTGGTGTTCATGCTTCAGATGCAGTAGCAAATGCAATAAAGGAG
CTTATGCAACAACATAAATTATTTATCAAGGAAGCTGCTTCTGATTTCTTGTTGCAAATA
GCAGGACGGCGCTGTTTTTTAACCAAGGATATCAAGTTAACCAGCTTCGAGTATGTCAGA
TCATCCTTCGAGAACTATCGCATACCGAAATTCATATTGCGGAGAAAAGACATTGTGATG
AAAGATTTTACGGAACCTCCATCCATAACCAAACCAAGTTGGGTACGAGCGTATGAGAGT
CGACTCGATCGAGCTGATGAAATTGCCATGAAAGAATGTTCTCTATGGAAAGTGGATGAT
AATCTAAAATTGCGAATACACAGCGCATCTCATTTAAGTATATTAGATTTTGATAAGATA
TATGTGAAAGCATCCCTATATCATGGGATAGATCTTATTGCGAATAAAGAATCAACTTGT
GTTTCTCCTTCAAATCCGCGTTGGAGTGATGGCTGGATCGATTTCGATATATGTTTGAGA
GATTTGGCTCTCTCTGTACAGCTGTGCCTTTCTCTAGTTGCTGTAAAACAAAAAAAGAAG
GAGGTCGATTTTAATTTTCCATTTAGTTTTCAAATATATGTAGTATTTTTCAGATACGAT
TTCTTAATTTGTTTAGAATATAGTGGAATTGGTTGGGTGAATATACGTCTTTTCGATTGC
AATGGGAAACTCGTTCAGGGCAAATTCATGCTTTATTTGTGGCCTTTTCCGAAATACTGC
ACCGAATTACTTTATCCATCCGGACAAGTAGGGTCAAATGACAATCGCGATACAGTTCGT
ATTGAAGTGGAGTTTGAAGATTATGGATGCATCGAATTTCCAGGTGTAGATTCAGTGTGC
GAATATGTCGAAAAGCTGGATGTTCGCAGTACAAGATTGCCTTTATCATCTTTATCTTCA
CCAGCTAATTCAGTGAAGGAATTTCTTGAATCTTTACGATTTGTGGACGTTGAAGATTTA
ACCGACAAGCAAATGGAACAGTTATGGGAAGCAAGAGAGTTAGTTGCACAATATAAGCCT
GATTTATTACCATTAATTGCACGCTGTCCCTTGATTTGGACGAGAAGAAGCGAATTTTCA
CGATTATACGAATTATTAAATCGATGGGGTAAAATTCAACCAGAGACAGCTTTGGTACTT
CTGGATTTCAAATATCCTGATAGAAGAATCCGAGAATTTGCAGTAGATTCACTTGATAAT
GTTTTGGACAATGACAGATTGCATCTTTATATTTTGCCTCTCATTCAGGTATTGAAATTT
GAGCCTTATGGGTCGTGTGCTTTGAGCAGAATGCTTCTGAAAAGAGCGCTGTGTAATAAT
CGTATTGGTCATATATTGTTTTGGTTACTGCGAGCTGAACTTGGACAACTAAGTGAAGTA
GGTCAGAATTTAACAAAGATTTACAAACGTTTTGCATTAATGATTGAGGCCTATTGTCGA
GCTAACTATATTCATCTTAATTCTATGTTACGACAAGTCGATATGGTAGTCAGATTGACA
AATCTTAGTAAAATTATCAAAACCATGAAGGATAATGAATGCGCCACCAAGCATTTGCAA
AAAGAATTGGCGTCATATGTGGAAATAATGCAGAATATGATCTCACCTCTAGATATTTCC
GATAGTTTAGGCGAATTAAACATTGAACTTTGCAAGGTGATAGGAAGTGCGAAACAACCA
CTTCGGTTAGCTTGGACTAATCCAGAACCTCTTGCTCGATTGCATAGTGAGACGCATCAA
ATTATCTTCAAGAATGGTGACGATCTGCGGCAGGATATGCTAACTTTACAAGTTATGCGT
ATTATGGATGCACTGTGGAAAAGCAAAGATTATGATCTCTGCTTAAGCATTTATGAAGTA
TTGCCAATGGGAAGAAATGTTGGAATGATTTATGTTGTTCAGAACTGCAGTACACTTTTC
GAAATTCAGTGTGCTGCAAAACAACTCGGCTCAACGTTCAGTATGGAAAGCGGTCTTATT
AATAAATATATACGAAATTGTTCGGAGAATTCAAAAGTATATTTGGAAGGAGTTGATCGT
TTTACTGCTTCATGTGCCGGATATTGTGTTGCAACATATGTGTTGGGAATCAAGGATAGA
CACCAGGATAATATCATGCTAGCCAAAGATGGAAGGATGTTCCATATCGATTTTGGACAT
TTTTTGGGGCATTATAAAAAGAAATTAGGTATTAATCGTGACCGAGTACCGTTTGTTCTG
ACCGATCACTTTCTGTGTGTTATAGCCAAAGGCAAAAGCAATTTCCGTGACAGCCATGAA
TATAAAAAGTTCAAGAAGCTATGTACGGATGCATATATTATATTGCATCAACGGTCCAAG
TTATTCATTTCCCTCTTTTCGATACTACTATGTATGGGACTTCCTGAGTTGCAAAAGGCG
GAAGATATTGATTTCTTGAAAGGAACATTATGCTCTGATATGGATTCTAATCATGCAGCT
ACATCATTTTACAAAATTTTTGAAGAAGCCTTTAGCGGCGCATGGTCAACTAAAACCAAC
TGGTTCTTCCATTCTGTAAAACATTTA
>EFO19870.2 JH712066 + [1:12288]  ( 133797 - 140037 ) EFO19870.2 + 1:543  ( 1 - 543 ) N   2626.87
ATGCTGGATGGGATCGAAGATATTCATCAGGGGAAAAGTGGTATGTCTACTGGGAACATA
AGTATTAAATCTCGAAAACTTGATGAGGCAGTACATGAAGGATGGCTGATGAAAAGAGGC
GAACATATCAAGAATTGGCGACCAAGATATTTCATTCTTTTCAAAGATGGTGCGTTATTG
GGGTTCCGAGCGAAACCAAACCCAGACCAGCCATTTCCCGATCCATTAAATGATTTCACA
GTTAAAAATGTTCAGTTGATGAAAGTAGAAAGGCCGAAGCCAAACACATTCCTAGTTCGT
GGTCTGCAGTGGACAACTGTAATTGAGCGAATGTTTAACGCTGAGACTGCCGAAATGCGT
GAGGGTTGGATTAATGCAATAAAGGTTGTTTCGGATTCACTGAAGGAGTCGGAATCCGAA
ATGGATACAGAAATGGTGGAGGAATCGAACATTTTATCAGAAGTAAATCGTCAGACAAGA
ACTACGCATGAACAACTCAAAATATCGATTAACAGCGGAGAACGAGATATAATGAGTATG
GCTGATGCTGCGGAAGCTGCACGAAGAGATAAGATTTCCTTAGAAGATTTCGAGTTTCTG
AAAGTACTGGGTAAAGGTACTTTTGGTAAAGTTATCTTATGTAAAGAACAACGAACAAGG
AAACTCTATGCAATCAAAATATTGAAGAAAGAAGTTATTATTCAAAAGGATGAAGTGGCA
CATACTCTAACGGAGAACCGTGTATTACAGAGATGCAAGCATCCATTTTTAACTGAACTA
CGATATTCATTTCAAACCAATGATCGGCTCTGTTTTGTCATGGAATTTGCAATTGGCGGC
GATCTCTATTATCATCTTAATAAGGAAGTACAGCTGAAAAGAGCAGGATTCAGTGAATCA
CGAACTCAATTCTACGGTGCTGAAATCGTCTCCGCCGTTGGCTATTTGCACGCCAACAAC
ATAATTTATCGGGATTTGAAGCTCGAAAATTTGCTTCTGGACAAAGATGGTCATATAAAG
ATAGCTGATTTTGGATTATGTAAGGAAGATATATCGTTCGGTGATCGAACAAGGACTTTT
TGTGGCACACCAGAATATTTAGCTCCCGAGGTACTTGAAGATAATGACTATGGTCGTGCG
GTAGACTGGTGGGGTGTCGGTGTTGTGATGTACGAAATGATGTGTGGCCGATTACCATTT
TATTCAAAGGATCATGAAAAATTGTTTGAGCTGATCCTTACCGGTACTATACGCTTCCCA
TCGAAGTTGACAGTACCAGCTAGGGCTTTGCTCACAGGGTTGTTGGTCAAAGATCCGAAT
CAAAGACTTGGCGGAGGACCAGAAGACGCGCAGGAAATTATGCAGCATGAATTTTTCAAT
GATATCGACTGGGAGAAGTTGTACCAGAAAGAAATTGCTCCTCCATTCAGGCCGAACGTG
CAGTCGGATACTGATACCTGTTACTTCGATAAGGAATTTACTCAAGCTCCAGTACAACTA
ACTCCGCCATCAGTTCGTTCAGGACCTTTAGATACGGTTGATGAACTGGATGAAATGCAG
AATAATTTTGTACAATTTTCTTTCCACAACGTGATGTCGTCTTCTTTACGTGATGTCAGT
GATACAATGGACGCACTGGAA
>EFO20596.1 JH712080 + [1:12288]  ( 473354 - 474645 ) EFO20596.1 + 1:189  ( 1 - 189 ) N   1071.72
ATGATGAGTGATGGGAAAGACGTGCCTAAAGATAGCCGAAACCATCGTGGGGTTGAAGAA
GGTATGATGGTTGTGGAAGCAGAAGGCGAGATGCACGATGATCACTGGGTATTAGATGAT
CGCATGAAGCGAATGATTATGGACTTGCAAAGACATTGGTTGACAGATTATCAGCAGTCC
AGGGAAAAGTTATTGGTTGAAATGACTGAACGGCTCCATCAGGAATTTCTTTCTGATCAG
CAAAAGATTAGGACCGAACTTCTTACGCAGTTCAAAGACGAACTAGATACCACGAGAGCT
GAATTGGAGGAAAAATATCGCGAATCTTTGAAAGTTGAATTGGGCAAAATGGCTGAAAAA
CATAGAAAGGAAATATCAAGTATCAAGAAAAAACAGTGGTGTTGGCAATGCGAAGCGGAA
GCGATTTATCACTGTTGTTGGAACACAGCTTATTGCAGTGTGGAATGCCAGCAAAGTCAC
TGGGCAACCCATCGGAAGTTTTGTCGACGTAAGAAGCAGAATGCCAATACTCATCAACAG
CAACAACAGCAACAGCAAAAGAACAAT
>EFO19136.1 JH712080 - [1:22528]  ( 489178 - 484596 ) EFO19136.1 + 1:542  ( 1 - 542 ) N   2611.05
ATGCAGACATTAGCATTCTTCATTTTCATATTTTCTGTAACTGTTACGACGGCTGTCAAA
GATAACAACGACCCTGGATATATTATCCTGAAGTTTATGGAACGATTTCAAGCAAATTTG
AAGGAACCGATAAATTTATCTGAGGAATTGATTTGCAATTGCTCGTATTCTGGTTGCAGT
GAGGAAATAACTCGTTTTTTGGGAAGTAATTACACCGGATTTTGTCGGTCCACTAGTGGG
ATATGCTACAAACGTTTGCTGTCTGATCGGTCGGTTATCTTAAGTTGCCTGAACAAAGAT
GCCAGTCCTGATTTGCACTGCCGAGTGAAACAGCCAATGAACGATGGAAGTGTAATGCAG
TGTTGCCAGAATTATTCGTTTTGCAATGGAGCTCTGGATTTGAGTCCTATAAATGCTTAC
AATTCGGATAACAACATACCATTAATTCGAAATCTGGTTATCCTCTTGATAGGAATTGTT
TTTTTTGCGTTTTCCTTATTCTTAGCTTTTGCCTGGACAAACAAACCATTGAAACGATGG
ATATTTTACTGGACACACCGTGGTTCTGGCGAGAGGCACTCTGAAATTACATCGGAAAAA
CTACTAATGAGCTCAACAGATGCTTTAGGACACTTGGGCGATTTACTGTATAATCTAGAT
GATTCTGCTACCACGGGCTCTGGATCAGGGTTTCCATTACTTGCGCAACGTACTATCGCT
CGTCAGATCGAACTACAAAAAGAAATTGGGCAAGGACGTTTTGGCGAAGTTTGGTTAGGC
TATTGGAAAGGTGACGAGGTCGCTGTGAAGATATTTAGTTCACGTGATGAAAGATCATGG
AATCGAGAAGTCGAAGTTTTCCAAACAAATCTTCTCCGACATCCGAATTTGTTGCGCTTT
ATTGCGTCTGATAATAAAGATACTGGAACGAGTACCCAGCTGTGGTTAATAACTGAATAC
CACGAACATGGTTCTCTTTATGACTATTTGTCTGCAAATGCTGTTAGTGAACCAGTGATG
CTGCAAATGATTCGTAGTATTGCAGTTGGCTTGTCTTTCTTGCACAACGAAATTCCTGGT
CCACGCGGGAAGCCGGCAATTGCCCATCGCGATCTAAAATCGAAAAACATCTTAGTGAAA
TCGGATCTGACTTGTGTAATTGCTGATCTTGGTTTGGCAGTACGATATATGAATGGTGAA
ATAAATGTTCCAGACAATAGCAAGTGTGGCACTGTTCGTTACCTAGCACCAGAGATATTG
GAAGACTGTTTCCCCACAAGTCATTTCGAAGCCTATAAAACTGCTGATATGTATACGATG
GGTCTTATCATCTGGGAGATCATGTGGAGATGCGAAAACCAGGAAAAAGCAAGACCGTTT
GAATTACCGTACTTTGACTGCGTAGGCCGAGATCCAACAATGGAGGAAATGAAATTGTGT
GTCTGTGTACAGAAGCGACGACCCACTATTCAAGAGCATTGGATAGGTGACAAGGTGATG
GGAGGAGTGTTACAGATGATGCAGGAATGCTGGACGGGATCGCCAGTCTGTCGGCTTACG
GCAATGAATGTTCGTAAAGCAATAGATCGTCACGCTGACAGTTTAGGTTGGAAAATTCGT
AGT
>EJD73941.1 JH712503 - [1:21504]  ( 13069 - 2884 ) EJD73941.1 + 1:1121  ( 1 - 1121 ) N   4630.77
ATGAGGATGCTATGGCAACCAGAATCAGCTCATTTCAGCCAAATGAATAATCACAAAGAT
TTGTCGCGCATGCCGCTCTCGGTTGTTAACGGCTACCTCATAACGGCCGGAAACAATCTT
ACGGAATCTCGGCTCCACGTCTTCCAACAAATACTTTGTAGTTTACTATTTGATTGTTTG
CAAACGCTATGTATTTTGGTGTCTCTAATTAATGCCTCACCGGTAATCAATATTGGCCTA
ATTTATGCAAATACAACAATTCCAAAGGCACCCGACTTTTTGCAAGCCGGTCTACATGAT
GTATCTGGTGCACAACCTTCCCAGGAGTATCAGTTTAGGTTGTTACCAGTACCATCGATG
GGTTGTTTCAAAAGCAAGTATAAAAGCAATGATGCAGCCATTATCGCGGAAATGTATTAC
GAAAATGGTCTTCAAATGCTTTTTGGACCAGCCTGTGACAGTGACTTGAATATTGTTGGG
AGGTTAACGAAAGAATGGAACATTTTACAGTTCAATTTTCGCAATGAGTATTTTGACAAT
GACCGCAGTTCCGTTGTGCAGACATCAACTATTTCCTCACTGAATGCCGCATTCAATTTG
GTTGCGTTCTTTAAAATAATGAGTTGGGATAAGGTAGTATTAATTTGGTCAGTGATAGCA
TTTGACGACGAAAATACCACCAAACTTAAAATTGCAAATATCCGGACGATATTCAAATTA
AACGGTATTTCTCTACTAAGCGATATTCGAGTAAATACAACCGATGTAACTCGACCACTG
GTGGATGTGTTAATGGGAATTAAGAACACTTCCAGAATTTGGATTCCGATATTTGGATAT
TATCTTCATGATTATATAGAATTTTTGGAAGCTGTAAAACAACTTAGCCTTGACCCAACC
GTTTATGTTATTGTGCTCTTGGATTTTTTCGTACTTGGAGAGTTTAAGCCACCATGGATA
CTTCCCAATAACGGACCATTTGGCCCAATATGGTTAAACCAATATGCAGTTCGGTTGACT
CCGTTTCAAGCTAAATATGTTGAAGTTTTTCAAGAAGAACCAGTTAGCATTGCGGAGTTG
TTTCTGACCAAAGAATGTGACTCGGACCTGGCCAGAAAAAAAGGAGCTAATGGACGTTGC
ATTACTTTGATTGGTAAAATAACCGATTATAATACAACAATAACAAGGCATTTTCCAGTG
GATGTGCCTCTATGCGGTTTCGAAGGAGAATTGTGCGACTATATGGGGGGCGTAGTGAAA
ATCTTCCTGATCATAGTGGCATTCATTTTGCTGTTATGTGCTTTTTTTGCTTATCGGAAA
TCAAAAAGTGGTGAGACGTCAAAGATGCCGTGGGCAATTCCTCATCAGCTCCTCAAGTTT
GTTAACATCGAAACATCTTCGATAATGTCCATGCAAAGTGCACAGCAGCAAGAGTCAAAG
ATGAAATTGAAAGATTTATTGTGCTCGCGAGAGTTTGCAATGACCGAATTTGGGGCAGTG
ATTGTGGAACCATATGCACTCAAAGCAGGATTATTTTTCGATAGTTCGGATGTTGCACTT
CTTCATCAGATGAAACAGCTGGTACACGATAATATCAATCAGTTCATTGGGATATGCTTT
GACAAACGAACCGAATTCTATACAATTTGGAATCATTGTTTCCGTGGGACATTAGCTGAC
ATGGTGTTTTTTAATGCGAGCACGGGTCCGACAGATAAGCTGAGCAATGATAACAAAATT
GGTCCAGCATTTCAACAAAACTTTAAGCGAGCTTTTGTTCGTGATATTATTCGGATGAAA
CAGCTGGTACACGATAATATCAATCAGTTCATTGGGATATGCTTTGACAAACGAACCGAA
TTCTATACAATTTGGAATCATTGTTTCCGTGGGACATTAGCTGACATGGTGTTTTTTAAT
GCGAGCACGGGTCCGACAGATAAGCTGAGCAATGATAACAAAATTGGTCCAGCATTTCAA
CAAAACTTTAAGCGAGCTTTTGTTCGTGATATTATTCGGGGCCTGGAGTTTTTGCATGCC
TCGACGGTTGGTTATCATGGTTCATTGACTCCATCACAATGCCTCATTGATAGTCACTGG
ATCCTGAAACTCTCTGGATTTGGTTTGTCGAAATTACTTTATAAATGGAGTATAAAGGGC
TCCATAAGTGCCAAAAACAAGATGTGGTTAATTCCAAATTCAGATTTACATTATTATTCG
CCAGAAATGCGTCGCTTTCTCAAAAATATGAATGAGGGTACGGTAACATTCAACACCAAG
CAAGCAAGGGCTGCTGACATATATGCGTTTGGAATTATATTGTATGAAATTGTCTTTCAT
AGGAAGTCGATTATACTCGATGATAATCATTATAATATCAAAACAGTGAATAAAGATACT
TTAAGCATTTTTTGTGAGTCAGCCGAAGCGCTGATTCCGCCTTATCCATCTATCCCGGGA
AACATCGAAGTGCATCCGGATTTGCTTGGACTAATGCACAAATGCTGGTCTGGAATCATT
GATCAACGCCCTGATGCAACACTGGCACGTAAAATTACGGATGCTACATTGAAAATATCG
GGCAGTTTGGTCGATCAAATGATCAAAAATCTCGAACAGTACACGAACAATTTGGAGAAG
CTGGTGAAAAAACGGACGCAACAATTGGAACAAGCACAAGAGCATGCCGAACGTTTGCTT
CTTGAGTTGTTACCTAAGTCCGTAGCTAATGAGCTGAAAATAAGTCGTCGAGTCGATCCA
AAGAATTACAAGTCGGCAACAGTGATGTATTCGGATGTCGTTGGTTTCACATCGCTTTGC
AGTGATAGTTTGCCGATGGAAGTGGTTACACTGTTGAGTGGTGTTTTCCAAAAGTTCGAT
ATGATTATCTCACAGCACCAATGTTACAAGGTATTTTTATTGATTAGTGCTCGATATACA
CTCAAAAAGCATTATTCACAGGAGGTGGATCAGAAAAAGTCGAGATTTTTATTTGTTTAG
CTGCAACACGAAGATCAATAATTTATTTCTTGAGCAGTGCCTTCATTGCATGCCTATAAC
TTTCCGTTAGTGGAAACAATTGGCGATGCATATATGGTAACATCTGGGGTACCGATTACT
AGTCGACATAACCATGTTCGAGATATTGCTTTTGTAGCAATTATGATGAGGGATTTCCTA
TCCGAATATGAAGTACCGCATAGACCAGGACAAAAGCTGCACTGTCGCTGGGGTTTCAAC
ACGGGGCCTGTATTCGCTGGGGTTGTTGGCTTGAATGCACCGAGATATTGTGTTTTTGGC
CAGACGGTGACACTGGCAGCAAAAATGGAAAATAGTGGTTTGCCGGATAAAATTCAGATC
ACTCTGAAAAGTTATCAGCTGTTGACAGCTCGATATCCAGAATTCAAATGCTCACCGCGA
GGAGGAATTCGAATTGATGGAATCGGCAGATTGCTCACTTATTGGTTAGATGATTATGAA
GAGTTACTGACATCGAGTCGCTCAGCAATTGGAAGTGGCCGC
>EFO17960.2 JH712680 - [1:21504]  ( 16292 - 3381 ) EFO17960.2 + 1:857  ( 1 - 857 ) N   3912.29
ATGTCATCATCATCATCCTCATCATCATCATCATCATCAGCAACACCAGCAGCAGTAGTA
TCAGGAACAGGATCAGAAATGACACCATCATCACAGGACAATTATATGCAATGGAATATC
TTCAAACTTTATGCTAAGCAGCAAATGAATACACCAGATGATCCGGTAATTCATAGTCCG
GGATCGATGCATAATGGACCAACAACAATAACACCAACAGTAGCAGCTACAGCAGGAGCA
GTTATTTCTAATTCTGGTACAGAAATTTTATCGGGTGAAAATACAGTAACGACAGGTACG
GGTACAGGTACTGGTAGTGGTACACTAGTTGGTGGACCAGCAACAACGGTAACAGCAGCT
AATGCAGCAGTACGATGTAATGGTGGTTCCGGTATTACAGTAACGGTAGCTCCGGGTTCA
TTGCCGGCAGTTGCTGCAGGCAATCTTTTGCGATTATTGAAGGGTGGATTGTCTGGTGTA
GGTTTAAATATGATGGATGATTTAACAATGAATACTGGTACTGTACGTCAAAGTGCTTCA
TCTAGTGGATGCTGTTCACCAAATATTGAAACTGGCGCTGATGAAGCTCGACGTCGTCAA
AAAACGTGTCGCGTATGTGGTGATCATGCAACGGGTTATAATTTTAATGTTATCACATGC
GAATCATGTAAAGCTTTCTTCAGAAGGAATGCTCTAAGACCTAAGGAATTTAAATGTCCT
TATTCGGATGACTGTGATATCAATTCGGTAAGCCGACGATTTTGCCAGAAATGCCGGCTA
CGGAAATGTTTTGCTGTTGGTATGAAAAAAGAATGGATTTTAAATGAAGAACAATTAAGA
AGGCGGAAGAATTCACGTTTAAATCATATGCAACAACAACAAAATCGTAATACAAATACA
AATAATAGTGGTACAACAAATGCTATCACAAATACAAGAAAATTATCAACACCAATGAGT
ATTGCTACCTCGAATCAACCAACTAATACTACTTCATCATCGAGTACATCACCAGCTATG
TTTAGTACAGCTCAGATGATCCATCGCAGGGAATCAGATTCGACCCTTGTTAATCCATCT
GTTGTTCATACGATGCTAAGTCCTACTAATTCAACAGTTTCACCCTCAGTGCTATCTTCC
TCATCACCTGATTCACCTACACATAGTGCTCTAATTGGTCTACCTCAACTGGATACAAGC
AGCGATGCTTACGAATCAAATTTGATGCGTTTACAACGACAACAAGCAGCTGTAGCTGCT
GGTGCAGCATATGCAAATTTACGACGAAATGGTTGTGGTACAGGAATGTTACCACCAAAT
TCAACATTATCATCATTAGCTCGGGCTAATGATGCTTTCTCACCAAAAGGTCCAGAACCA
CATGTAACAATGTCAATGGATGAATATCAAGCATTGGTAAAAGCAGCTAAAGCAGGTGGT
GCTATGGTACCACCGGTTCCATCATCAAGCTCTGATCCATGTTCTTCTCAATCTATTTCC
AATACATTGGATGATATCAAACGTAATATTTATTCACCAATTGAGCATGAAACATCAATG
AACATTGGAAATAGTCATGGTATCATACGACCATCATTAATTCAATGCACACCGATCACA
GATTATACAGAATTGAATGCAGCATCAGCTAATTTACCACGAGCAACATATAAATTAACA
CCGGATATGGATAAAAAAGTAAAATATATGCACGATACGATACACGATGAGCTGAATAAT
GATTCATCAAAATTGTGCACTGAACGTGAAACTTTGAAAGCTCGTTTTTACGTTCCTTTA
AAGATTGAACAAACAATTTATCATGAAGGTGATTCTCGACTTAATTACCAACTTAATTCA
GCCGAACTTCGCGCATTGGATATTGTTCGAGATGCATTTGCTTGTATGAATGAACCAATT
GAAGATCCACGAAAAGCGGCATATTTGAAGAAGACTGCTCATGATCCCACTGATATCCTT
AATATCATTGATATCACAATGCGAAGATTGGTTAAAATGGCTAAGAAGTTACCAGCATTC
AATGATCTATCACAAGATGGAAAATTTGCACTGCTAAAAGGTGGAATGGTAGAAATGTTG
ACGATGCGTGGTGTAACACGTTTTGATATGGATCGGAAATGTTGGCGGACACCAGTTGTT
CCTGAAGAAAGTAAGATATCATTGGAAATGTTTGATCAATTAAAGGAAGGTCTTCGTGAT
CGACAAAAAGACGGATTTTTAAAATTTTGTGAATCGTTACATCCGGATCTTCGAAATAAT
GAGCTTGCTATTGATTTAATTGTTCTCATTCTGTTATTTGATCCAAATCGTGATGCGTTA
CTGGATCCGACTGATCGTATTACTGTTGTCAGGCATTGTCAAGAATATCAAGCTCTTTTG
CATCGTTATATGGAATCAATGTATGGTCATGAAGCTCATTTACGTTATGAACATTTACCG
GAATCATTGAAAATTTTGAGGACGATTAGCCAGAATGCAGTAACTCTATTCCTGGGACGT
GTTGATCCTAATCAATCTGAAGCACTTCCAAAAGAATTCTTCAAAACTACT
>s3895 JH712243 - [1:31744]  ( 20739 - 9886 ) s3895 + 1:554  ( 1 - 554 ) N   2515.11
ATGAATCGTTGCGTAACACTGAGCCGTAAATTAGTGTACTTAGAGACTATCGGAAGTATG
GAAGACGTCTCAAGCTTGATGAAATCTAACAATGGACTACCGAGGTTAACCACTTGCAAT
GCTGCCACAATCGAAAAATTTTTTGGGCTGGTTGACCGAGCACAGTCTTGCAGCAATTAT
TTTTCCCTTTTTGTACAAGAGTATCTTGTTGAATGTGCCTTGTTACACCTTTCATCCTTA
AATTTGAAACTTTGTAGCTTATGTGATAGCGTTGAGAAACTGAGCAATGGCCGCCTGGAT
ACTACTTCAACAGCTGCACTAATGGGTTCACCAGAAAGCGGCTCCTTCTCACCAGGGATT
TCATCACCAGTACCATGCGGAGCAAGCTCAGCAGGTCCTGTCGGAGCTTCCGGCACTCCA
TCCGACGCATCCGATTCGGGTATTGCTGTATCTAGTAAGAAATCGACGACGCGCCGCAAT
GCCTGGGGTAATATGTCGTATGCCGATCTCATCACACAAGCCATTGTTAGTTCACCTGAG
AAGCGACTAACTCTTTCTCAAGTGTACGAATGGATGGTACAGAATGTTCCATACTTCAGA
GATAAGGGTGATTCCAACAGTTCTGCCGGTTGGAAGAATTCAATTCGGCATAACCTTTCT
TTACATAATCGCTTCATGCGGATACAAAATGAAGGTGCTGGGAAGAGTTCGTGGTGGGTA
ATCAATCCGGATGCGAAACCAGGTAGGAATCCGCGAAGACAGCGGTCTGCAACACTGGAG
ACAACTACCAAAATTTCGTCTTTAAGTCTTGCAATGGACAAGAAACGACGAGGTGCCCGT
AAGAAGGTGATGGAAATGCGCGCAGGTGCTGGGGGTGGTACATTGCACAGCGCTGGTAAC
TCGATTGTTGGTTCACAGGCGTCAGTACTGAGCCGTGAGTTATATACAGGTGAAGAGGAT
TCATCGAGTTTTGAACCTTTCCGACCTCGTACCCAATCGAATATTTCATTGCCTGGTTCA
TCATCACGAATATCGCCATCAATGATAGAGAATTACGAGAACTTCGATAGTTTCGATTTT
CCACCATTTGTTGAAGCTGCTAGTGCCATGCCTCACGATATCCTGGACCGCACCAATGAA
ATGAATTTGAATCAAAGCGACAGTCCAGCATTTCACAGGCCTATGGCTAATCCAATGCTG
AATGGGACCAATGCACCAGCTTCCTCTAACCTGATGGCGCATATTAAAACCGAGCCATCA
TCCAGCAGGGCCGAAAATAGTGTTCAACCGCCGCCATCTTACCACGAACTGGATGTTGTA
CGAGGTGTTCAAAATATCCAGAATCCGTTGTTGCGAACACATCTTATACAGAATAGGATA
CCGAATCAACAAGGGGTACTATACAATGGTAGCTATTCAGCTGGAAGCGCTAATGTCGCC
TCATCAAATTGGATACACTCAAATGTAATCCCTGTTAGTGTCCATCCTTCAATAAGCTGC
GCTGCACAACAGTCATTTAGCAGTAACACAGCAGCTTTACCCATGGATTTGGAGAATCTG
GCACTTCCTGATCAACCGCTGATGGAAGTGGAAAACATGGAAGCTGTCATTCGTCATGAA
CTATCTCAATCTGCTGGTAGTCAGCTGAGTTTCGACAATATT
>EFO20732.2 JH712170 + [1:22528]  ( 75960 - 85156 ) EFO20732.2 + 1:708  ( 1 - 708 ) N   3530.37
ATGTCTTGCGTTGAACATGAAGTTCCTCCAGGTGGATCTTCTGATGTTCCCCTGGATGGT
TCCTCCAGTGGCGGATCAAATGATTCTTCGCATAGGATGGGAGCGGCAATAACGGAACCC
ATGGCTATTGCATCAACCTCTGCAGGTTCTGCTTCTTTTTTAACGATGCCGGAAATGGGA
ACGCTGCCATTAGCATCTTCTCTTCCTAGCGCTCTTTGTGTAACATCCAAAACGTCCGAT
GTGATTTGCAATCCATGGAGGAATTTGGTCAGTCAGAACAGGAGGCGTTACAAAAAGGAT
AACTTCGATTTAGATCTTACATATATCACAGACCGGATCATTGCAATGGGCTTTCCAGCT
ATAGATCAAGAAAAGATTTACCGGAATAGCATGAAAGCAACAGTTGCATTTTTGGAACGT
TACCATGCTGATCACTACATGGTTTTCAACTTGCGTGGGCGACATGCATATGACCCGAGC
TATTTTCACAATCGCGTGATGACCTTTGAGATGGATGATCACCATCCACCAAGGCTGGAA
TTAATGGCACCCTTTTGTCGTGCTGTGCATGACTACTTGGCTGCCGATGAGCAGAATGTT
GTTGCGGTACACTGCAAAGCGGGTAAAGGACGTACGGGTGTAATGATTTGTGCTTATCTC
GTGTATATAAACTTTTATTATTCACCAAGGCAAAATATGGATTACTACAGTATCGTGAGG
ACAGTCAATAATAAAGGTGTAACCATACCATCTCAGCGACGTTACGTTTATTATTTTTCA
CATTTAAGGAAACGCAATCTCAATTATATGCCACTTCGTTGTGAACTTATTGGTGTATAC
TTTGAGCGACCTCCCAGATTGAACGGTATCTTACTTGATGGAGCATATCGGTTACGAGTT
GCTAATGGCGATGTAGATGTATTTATACCGGGACCCCTTCGATTAAGTGGTCGAGATTTT
GATGAAGAGGAAGCACTTTGGAGCCAGTATCCCTGCTCTGTAGGGGAAGACCAATTCAAT
CCTTACGACCCACAACCTGGCAAAGATTGCATTTCAAGGCGATGTTATGGATGGAGTGTG
CCAGCGAAGAAAAGAGTATTCATCGAAGGCGACGTTCGGATTGATTTTTATGCGAAGAAG
TGGTTTAAAGGTCTGGGATGGACTTTGAAAGATCGAGAGAAACTAGGGCATGTTTGGTTC
AATACAATGTTTACTTGTCCTGGATATTGTGGTGGAGTGTATGTACATGGTGACGAGGCA
TATCCTTACCCAAAAGGTGGAACAACGATATTCAGTCCATGGCCGCCTCTCGATTCTCGA
TCTTGCGAAACAACAAACGGTATTCTTAAAAATACTTCTCAGTATTCTGATGGCAGTAAT
AGAAGGAGACGAAATGAGAAGAAACCCCATCTGAAAAACGAAAGACCAGTATCACATCAG
TGGAATATTGATTCTCCTCCAGGACTTGAAAAACATTGCCCTCTGCGGTGTTTGCCTCTA
ATATATCCTGAACAGCTCGGAAGGCAGCCTCCACGGAAAGAAATCATGGCGATGTTACGT
GATGCACACATAAAGCATTTGATCAGCGATAAGTATAAGATGCATCTTCAGTCACTTCCA
TCTAGCAATACTATTCCCAGAAGTCCCGAAGTCAGGTTAGACTGTGGAGGGCCCATGTGT
CTGATGCGTCGACCCTACGAGCATGTCCTAACATTCAGTGTTCTAGAAATAGATCGAGCT
TTCAAGCATGATAAAGTAAATAAGGGCTTAAAGATATATGTAGTCGTGAGGTGTATTGAT
GTTGACAACAAGGACGATGTCGAATTAGCAAAGAAATGTATCGAAAATATGTACGCAGCA
CAAGCAAAAATTGATGTAGCTAGAACAGAGGAGATGCGAAAAAAAATGGGCAATCCAGAT
TTGAAAGCCTTTCTGACAGTACGTCATCCCATTCATCAAATTCTTACTCAGCAGATGCTA
TATCTGACCAACCTTGGCGATGTGACCCTCGCTTGCAGAATACTAATTTACGTAAATATT
TCTTCAGACAACGAGCAGATTCGAAATCGGTTCATCCTCCGGCGAATTATCGGTGTAAGC
CCAGAACAGCTAATTCTTCATCAG
>EJD75482.1 JH712132 - [1:22528]  ( 39930 - 27421 ) EJD75482.1 + 1:1425  ( 1 - 1425 ) N   2548.71
ATGGCATTTCAAGACAAGGAAACGAATGACAAATGGTCAACTTTGGCTAATTGTACGGTG
ATGGAGGGTGATTTCTCGGTTTCAATGATTACAAGTTCAAATTTCACCCATGAAAATTTT
CCAGTCTTCAAGCGCTTGCGTGTTATCACAGGACATCTGTTAATATTCCAAGTCAGTGCT
CTTCGATCACTGAAACGACTATTTCCTAATCTACGTATTATTGGTGGACAAGAATTAATC
ATGAATTATGCGCTCGTGATATATCAGAATACGCATTTGGTCGAAATTGGCCTACCAAGG
CTGACAACAATTATTAATGGTGGTGTGCGAATTATGGATAATACCCAACTTTGTTATAGT
CGATATATTGACTGGAGTCAAATATTAATTGGACCCGCTAATGATATTCTGACTGACCAG
AACAGAGGAACCGACTCTGACTTATGTAGCGATGATTGCGTGCCACAGAATGAACACCGT
TGTCACAAACGTGACCACATGTTGTCGTGTTGGGACGCTGAAACATGTCAGCTTGAATGC
AAATACACCTGGAACGACGACAAGACGGTAGGACCGGGTTGTGACGATGATGGGGAAAAA
TGTCATGATCAGTGTTTGGGTGGCTGCTCAGCACCTGATGATCCCAGTGCCTGTCATTTT
TGCAAAAATGTCGTCTATCAAGGTATATGTATGGATCAGTGTCCAATTGGCTTGTATGAA
ATACATCATATTTATCTTGTAAGGAGATGTGTGACAATTGAAGAATGTCAAAATATATCA
GCGCCAGTAACAATGGAAAGTACTAAGAAACGAATGCTAGTCGTTGAAAATATGTGTCGC
GTTGACTGTCCATTTGGGCAGGAAATTGACCCGATCACTTCATCAGGTTGCATTAAATGT
GAAGGCTATTGTCCAGTAAAATGCAAGGGTGGAACCATTGATTCTTTCGCACGCATCAAT
GATTATTTGTTCAAGAAATGCAACGTTATCGAAGGTTATCTGGAAATCGAATTGAGGAAA
GGTTTAGATGCAGCTGGGATGGAAAAAATTGGTGAAGCATTGGGTTATATTGAAGTTATC
GAAGGCTATCTGTTGATTGATTTCAGCATATCATTTATTTCTTTACATATGTTCAAACGA
TTGCGGTTAATCAGAGGGAACATACTTTATAGAGACCGGTACATTGTAAAATCATTTTCA
TTTGATAGAATTAAATACACGATTCCCTCACATTTTTTTTCTTAATTTGGGACTTGTAGA
AGTTTGGTGTAAATTACTGTAATATTAAACACTAAATTGTAAAAACACTTTCTTATATCC
TATTAATATCACTATCTACCAGTTTTGTGATCAAAATTACTCTGAAAGATTCACCCTACT
TCTCCAAATTAACGCCAGCTGATTCTGTTCGTAATCACGTCGCATAACGTATGCATAATT
TTTCAGTTGGCCTGAAACGTCGAGGATCTTTCTTGAAGTTTGGGGATTACTTAGTTGTTA
CCGTTCCTTAAGCTCAGTAGAATTTTGTGATCAGAATTATTTTGAAGGATTCGACTTCTC
CAAACTAAAATTACTAAATATATTCTGCAGCGACTTGAAAAAAATATATGCTTTTAATAT
GCGCTTGCAATATTTGAAAATGCGAATTTACGGCATATATTTGATATTGAAAAACAGCCG
TTGACCCTCGGGAATGGTACGGTGTTGTTCCAGAATAACCGCATGCTATGCTATAATCGT
ATAAAAGCGTTAATCGACCACACAGGCCTTACTGATGTGAAAGAGAATGATGTATCATAT
TACAGCAACGGTGATCGGGCAGTATGTGACGAAACGACCTTTGAGGTTCAAACCGAAGAT
GTTCATAGTTTCGGTTTTATGATATCTTGGGTTGCTTTTAACACAACCGATATGGATCAT
CGAAAATTTTTGGGATATCAGGTATTGTGTTTGCGACGTTTTAACAATATCGAAACAAGA
ATATGTTAGTAACAACAGTGTACACACTGTTATTTTAATCATGAAATTGGAAATAGGAAG
TCAACTCTCTTTTAGTTTTGCTTTCTAATCAGTGATTTCGACAACCTTACTTTTATTTGA
ATTCATTAAGATTTATATTTCATGCTAATGGATTTTCATTACCAGTTCAGTAGGTAGGAC
AACAGAATTTTTGTGTGTTTATAGCTAAGAAGTAGGTAACAAAAAAGCTTTATTAAGGAC
TTGGGATGTTGGATGTACGGTGAAAAAATCTATTACTATTTAGTTTTTTTGTTTTCAGTA
GTGTCTATTGCATTTGCGTTTTAGCATGACAAATTTCGGTTCAAAATCAGACAGTTTTCG
ACTTTTTTTTACGTTTTCAAGGTATTTTATAAAAAAGTGGATGGTCCAGATCCGACATTG
AGCATTGATGATGATCGCTCAGCATGTAGTGATTCATGGCAGATGCATTTCGAACCAGAG
AAGGGAAACGGTAATGAGGGTTTGAATCGAGGAGCTGGTATTTTTGCTGTAGAATCTAAT
ACATGGCACGTTAATTTAGCTGTTATTACTCGCATTTATATTATGGCTGAAACTTTTTGT
TTGATTTTTATGAATTTACTGAGGCTTTTCTACCTTGCAATTCTTCCTATATGACATGAT
CACACATTAGTTTTCTAGAGAGATTTTGATATATACTTAAGGGTTTTTTGCATGAATAAC
TACTGATCAAGTCTTTGGTATTTTGATTTTCTCGATGCTAGTGATTAATTGTTTATATCT
AAATGAATATGGATCTGGCTTTAATACGCATATTATGTTCAAACGAAACTCATTAACCAC
CCTGGTGCAAGAAATGCTATCTCCAAGATTCATTTTTTAAAGACACTCTTCTCCACTCCA
GATCCACCAAAGGATGTCGTTGGCAAGTCTCTCATTATGAAGCCTGATCAAATTGATTTG
GCTTGGGAGCCGCCAGAACATCCAAATGGTGATATCACACATTACGTCGTCAAGTGGCAA
GTATTAGGTGACGATCCATCGACAGTATCCGGAAACGTTTGTGATGATAAAGCCGGTGCG
GGATTGAGACAGCATAAGGATATAAGTGATCGATTCACACTTACTTCTCCTGCACAACAA
ACTTGCTCAAAAACTGGATGCTGCGATTGTCGACCGCTAAGGCAGCAACACCGATCAAAA
CCAAATAATATATTGCTGGAAGATGAAAGGGCTAATGAAGCTGATTTTGAAAATGCTGTG
CAGAATTTGGTTTTTGTGCAACAAGAGTCGAAGAAAAGTTTGACTGAGAGATCACGAATT
CGTCATAGTCGTCGATCAATCCTGAAAGATTATAACGAACCAAATGAGAAGCAGTATGGT
GACGAAAGGTTCATAATCATAACACAAGATGAAATGAATAAAACTACGAGTTTATATCGA
TCAGAATTGGATACTGGGACCCATAAAATTAATGTCACCACACGTCGCCTATCAATTGTT
GGGTTGCGACATTATACACAATATCAGATATGGATTCACGCATGTCAAAACATATCGGCC
CCAGGAGGTGCGTACTGCTCACAACGACCTGGTTGGATGGTCGTACGTACAGCACCAATC
GCATCAAATGATCTGGTTGACAATAGAACTATCAAAGTGATCAACTCAACTTCGTTCAAA
CAAGACCCTCGCAGTCGCAAAATAACTTGGCAAGAACCGTCAAATCCAAATGGCATCATA
CTTGCATACAGAGTTACTGTAGTTGCTGAAAATCTTGCACAAACACCGATAAGCCAATGC
GTAAAGGCTAGTAATTTCCGGGAACGAAAAGGTGTGGTGTTCAGTGGGTTAGCAGAGGGC
GAATATTTGGTACAGGTGGAAACAATATCTATGGCTTCCCTCTCATTTCATGCCATCAAG
GAAGTAGCCGTGGCACATAAATTATTCAGAATTGTGAAGCCAACGTTTTTCACAACAACA
GTAATTTCATTTATTGTTGTGATTGTTCTTCTTATATTATCCATTGGCTCCTTGGCTGCA
TATTATATATCCAGAAAAATATTGGGAGAAAAGGTTCGTGAATACGTGCGGCAGCAAATT
TCGGCAAACCCTGAATATCTGAGCCAAATGGATGTTTATAAACCAGATGAATGGGAATTG
AAACGGAGTGCAATTCATTTGGAAGAAGAAATCGGCAGAGGGACTTTCGGGAAGGTATAT
CGTGGATATGGTGACAACTGCAAGTCATATTTGGGTACTACCTTCGGTGAATGTGCAGTC
AAAACAGTGTCCGAAACAGCAAATAGCGCGGAGCGTCTTCACTTTCTTATCGAAGCAAGC
GTTATGAAACAGTTTAATACAGCTTTTATCGTCAAACTTTATGGCGTTGTTTCTGATGGC
CAACCTGTTCTAGTCGTGATGGAAATGATGAAAAAGGGTAATCTACGTGATTATCTACGG
TCTAGACGACCAAATGCTGAGGAAAATATTCATGGATTAGTAGTACCAAATGCAGTCGAC
TTTCTCCGTTGGGCGTCACAAATCGCTGATGGGATGGCCTATCTGGAGTCGTTGAAATTC
TGCCATCGTGACTTAGCTGCTAGAAATTGCATGGTGAATGAATTCGATACAGTGAAGATA
GGTGATTTTGGTATGGCAAGGGATATATATTACCACGAATATTATAAGCCAGCAGGGAAA
CGTTTGATGCCAGTACGATGGATGGCACCTGAATCGTTGATGGACGGTAAATTCACCATG
AAATCAGATGTCTGGTCTTATGGTATAACACTTTACGAAATGCTTACGCTGGCTCAACAA
CCGTATTCAGGTTTAGCTAATGAAAGTGTTTTTGATTATATTGGTGTGAAGAAACAAATA
TTGACCAGACCAACTGGTTGTCCTGACTTCTGGTACGAATTGATGAAGCGATGTTGGAAA
AACGATCCTCGTGAACGTCCCACTTTCGCTCAAATTGTTGGAATTCTGTTGAGACACGCT
GAGGATGGGACACTTAATTTTCCAGATGATGAATTTCGCGAGATGTCATTCGTTGTATCT
AATCAAATACATGTAGATGACTATCTGGATGAAGAATTGTTTCCAGTTAGTGACAGCACT
AGGCTTATACGAACAACTAGTGCAGGACATGTTGATCAAAGCGAGACTTCATTCATTAAT
AGACCGGACAGGCAGCAAATAAATCATTCCAGCAGTAGTGGGAACATTCGTTATTTATCG
AATAATGATGAGGCAAATGTTCAAACAAAGCCGTTATGTTTCTCGAACCGTCGTAATGAC
ACCTCGTCGTGGCGATGGTGTGTTGGCAATTCTGGTCATCTCCAAAGTAGCAGGCGTAAA
TCAGAAACTGACATCAGTTTAACACGGTTCGATAGAAACGAAAATGAATTT
>s3985 JH712392 - [1:22528]  ( 45221 - 38596 ) s3985 + 1:424  ( 6 - 424 ) N   2065.18
ATGACTTATTTACTAAGTATCGGATTAAGCGTACTATTTGCGTTTATTTACTATTGGATG
ACAAAACCGCTCAATCGAATTAAACGTTTTGGTGATGTTGGTGTATTTGTAGGCAAAATG
AAGATAAATAAACGATATAGGGGAGCATTTTTGGAACAATTGAAGAAAATGCGCTTTATC
GGTAAAATACCGCCCGTTTATCCAAATGGATGGTTTTGTATTGCTGAATCAAGACAAATT
AAGCTTAAAGAAGTGATGCCAATCATCTTTCTAGGACAACAATTAACATTACTCCGATCG
GAATCCGGAAAAGTATACTTAATCAATTCATACTGTCCACATTTGGGTGCAAATTTCAGT
GTTGGCGGACGTGTTGTCAACGATAATTGTATTCAGTGCCCATTTCATGGATGGATATTC
AACGCGGAAACAGGCATATGTGAGCGCATTCCGTATGAAACAAGTAATACAATACCGGAA
CAAGCTAAAGTATCAACTTGGCCAGTAATAGAAAAAACATGCATATTTACGCCTGGTAGG
TATCATTGTGGTGGGGAAGATCCGGAATGGCAAATTCCGGACATCGATGAAATTACAAGC
GGTGAGTGGACATACAAAGGTCGAACAGAACATGAAATTAATTGTCATATTCAGGAAATA
CCAGAAAATGGTGCTGATATTGCACATTTAAATTATTTGCATTTGGCTAATTTCTGGAAT
AAATCGAAGAAATCTATAAATCGATGTCCAGGTAATGATATCACTAAGATTGAAATGGAA
AAATTAGAACCAGCAATACGGCATATTTGGAATGGTCGATGGGAGCAACAACCGGAACCG
GAAAAACATATCGGTGTGATGCATTTAAAGCAAGTGATGACTTTCATGAAAATCCCAATA
CCATTGACATATAGCAGTTTGCAAGCACGACAGATAGGCCCAGGTATCGTTCATATGATA
TTTGATTTTGGTTGGCTTGGACGTGGAGTCGTCTTACAACATGTTACACCTGAAGAACCA
CTATTTCAACGTACACGTTTTGTAATGTATTCAAATCTTCCCAAATTATATGCTAATTTC
TTTCTACTTTGTGAAGCAATTCATTTTGAACGTGATATTTGCATTTGGAATCATAAATGT
TACATGAAACGACCATTATTAACCAAAAATGATGGTCCAATTTTAAAGCATCGACGTTGG
TATAATCAATTTTACGCTGATAACAGTCCACGTTTAGAATCGAATGGTAAACTTAGCAAT
GAAGTGAAGTCAATTTTTGATTGG
>s4016 JH712135 + [1:13344]  ( 255097 - 258046 ) s4016 + 1:296  ( 1 - 296 ) N    344.51
CACGCGAACGTCGCGTCTCTCACTTTGGCTATTCTTAGCATCTTCAACTTCCCATCTTAC
GAGATAATGGCTGACAATGATCAGCCACCAGAACCAATTGCAAGCGATTATATTGAACTA
GGAACATTACTCACTTTATTTCTTATTGGTGGACCATTGAATCTTGCAGCACACATTAAG
CGACCATCGACTACACGTTTTGATATTTTGAAACGACGTTTGAATTATTCTGATTTACTT
GTACTGCTCATTTATGTCCCATCACGAGTCTGCTGGCTACTGACATATGATTGGCGAGGT
GGAAATTCCTTATGTAAAATTATCAGATTTCTTCATACATTTTCTTTTCAGGTGTTATCA
AATGCGATTGTTTGTATAGCAATTGATCGGTTATTATCGGTAATATCATCAAAACATCAT
TCATCAGAAAAAGCGCAACGAAGGACTCGAACCATGCTTATGATAGCATGGATTGCTGCT
GCTATTATTAGCATACCACAGTTTGTTGTATGGAAAACGTTTCTCGCATTTAAGGAACTT
AATTGGAGTCAATGTATGCAGATCTGGGAAATAGTTCACGTTGAGCAAGCCGTGCAAAAC
CGTAGTGCCGGAACATCGCATCAACTAATGGAACAGGAAAACATTTACGTTGTTGTTCAT
ATGATGTTGATTTTTTGGGTTCCAGCAACTATTATTCTATTGTGTTACCTAATTGTATCC
TGTTGGGTTTACTTGAATTCACGACCCGCAACAAATACAGTAATGTACTCGCGTAATTTA
AGCCAACTGAATGTTATCGATTACGAAAGCAATAAGCTATGCAGAAGGAGTCAAAAGAAG
TTTGCTGGTATGTAAATTTAAAATTTCAGATCTAGTTAAATATAACCAATCATAGATCCA
AGTGACTTTTCCAAATATAAATCAAATGTAAATTAATGGGTCAATCAAATATAGGATAAG
GAAAACGCCTCTATTTCCACTTGGCTTCATTTTCCATTCTTTTTTAAAGTATCCTATTTA
GTATTCTTTTGT
>EFO28480.2 JH712069 - [1:22528]  ( 902363 - 896795 ) EFO28480.2 + 1:661  ( 1 - 661 ) N   3172.26
ATGGCAGTAGAAAACAGAAGTGATGGTCGGGTGATGTTTGTTGCCATATTTATTGCTTCC
TCTTTATTGATTTCTACCCAATGCTTTACTGCACTGAAGCATAATTCTCTTGGAGATATT
CTCAATGACGATACAATCAATCTGAAAGAATCATCGGGTAGAGCAGAAATGAAACTTCCA
GCGAAACCGGTTTTTTTGAAGAAGCATGGCGTCGAAGGTCTTAATTATAATCTCGACAAT
AAATCACGTCCCTTCATTTATTGTGATTTTTATGATGTTAGTTCATGTGATCCAATGGAA
CGGAGTTGTCCGACCACGAAAATGTGTTATGCTTCAGTAAACGATCATCGCTTAGGTTGT
ATGGCTGCTTTGGTAAATAACTCATTAACACGGCAGGTGACTTTAAAAGGGTGCTGGATG
CATGATGGTAATTTGGGTAACTGCGACAACAGTCAATGTATTGCTGATGAACGACCAACT
GGACATGGTAATGCTGCTTTATTTTGTTGTTGCAGCACTCACTATTGTAATCGACGTGTA
CAGTTTCCTCCACAACGTACAGCCACTCCACCACCGACTACGGTAGAACCAACGGAAGTG
GAAGATCCAGGATTCTTTGGTGCTGGAAGCAAAATGTTCGCTATTATCATTCTTGGCTTC
TTTTCTCTTTGTGCGTTGGCTTTGTTCTGCTACTACAGTTATCGGGAATACAGAAACAGT
CGACATTATAAAGAGAAGGCTGCCGATGCATTTTCGATGCCCGTCGTTGGTGATGCGAAA
TTACCTTTGATTGGAGCCAAAAATGACGATAACTTGAAGAATATTATCAATCTTGAGTTG
GTGGCTCGCGGTCGATTTGGTCAAGTATTTCGTGGTGTACTAGACAATGAAACTGTCGCG
GTAAAAGTTTTTCCACCTGTGGATGTGAACAGTTGGATCGTTGAACAGGAAATTTACGCG
ATAGCTTCTCTTCGAAGACACAAAAATATATTGCGATATTTGGGCGCGGAAGTTCATGGA
AACGATTTCTGGCTGATTACAGAATTCCACGATAACGGCTCACTGTTTGATTTCCTTCAC
TTTCGTGTCTTGACTTTACAAGAATCGTTGAAAGTAATAGCTTCAATGTTGAAAGGATTG
TCTTTCCTTCACGAAGAAAAAATGATCGATGGCGAACTAAAACCTTGTGTTGTGCACCGA
GATTTTAAATCACGAAATGTACTTTTGAAGTCCGATTTAACTTCGGTAATCGCTGATTTT
GGTCTAGCGTTGAAGTGCGAAAACGGTCAAATGCCATCTGATGACAATCATGGACAGGTA
GGAACGCGACGTTACATGTCACCAGAAATATTGGAAGGTGCTACCGAATTTACAGCCTTT
GCTTTCCGTCAGATTGATGTGTATGCTTCTGCTTTGGTCTTATGGGAGATTCTATCGCGA
ACATCAATGGGTAAAGATGATGTTGTGGGGGAATATGAACGACCGTATGAAGCAGAAGCT
GGAGTGCAGCCAACATTGCATGATATGAGACGAGTTGTTGCTGTAGAAAAAAAACGACCA
AGTATTCGTGCTGCAGTCATGGAACATAACATTGGTGGTGTTTTATGGAAGACAGCTGAA
GATATGTGGGATATGGAACCGGATGGCCGTATCACTTCTGGATGTGCATACGAACGTGCC
AATACATTATTCATGTCCTATGCTGCGGATTTAAAATTTGAGTGTACTACGCAACCGGAA
AATTCTATAAATGGTGCGCTACCTTCATATACACAAGAATATGGAGTGGTACCGGCAGCA
CTACTTATCAAAGATGGTTCTTTGGGTTCCAATGGATTCCATGCTTCAATGGAAGAATAT
GCACAAGCCTGTACAGCACCTCCAAATGTTCGATACTTTGCAACTCTCGATACAGAGAAA
GTAATTCAGGATAATATAATTCCCTTATCAAATCAAGGTGCGCATAGTACTTTCCCATTA
TCG
>EJD74994.1 JH712191 + [1:21504]  ( 476 - 6822 ) EJD74994.1 + 1:396  ( 1 - 396 ) N   2075.25
ATGGAACTATCGAGGTATTCTAGCAGCTTACGGGAGGGACAATTCAAAGAAATGACATTG
CTTGCTACATCGATACATTCAATATTCCTAGCACTAAGTTTGTTCTGTAATCCATCAACA
TATGGAACTACCGCTTGGCATCATCATAGCAATCATAGTTGTCATGGTTGTGCAGAAGCG
CGGGATGAATTGGCAAAAATACGATTGGAATTAATTAAACGTGAAATCCTGGAAAAACTT
GGTTTGGATGCACCACCGCAAGTACGACCGCAAGATGGTTTTCCAACAATTCCACAAGTT
GCGAAATATTTGAAGTATCAATTACGACATGATTCCGCAACAGCATCAATGCATCTTCAT
CATACATCATCATTTCTGGCTGATGAATTAATGATACCGGAACGTAAAGCAGAACGAACG
ATTGTACTGGCTGAACGAACGCCAACACGTTTCAACATAAATTCCAATCAAGTCCTTGCA
CATTTCAAATTTTCCGATGAGTTAATGTCAAAATTACTACTATCCACTGTACTAAATGTA
TATCTCCGGAAACCAACTAAACTTCATTCCGATTCACGCATTGCAGCAGTTCAAGTACTG
GTCAAGGAGGTCGTCAAGAATGGCTCGATTGGTGCAGCTTTAGCAGAACGAAAACGTCAT
GTTGATCTTAGTAAAGATTGTTATATACAAATTCCAATACGTGTTGATGATGTACAACGA
TGGTGGAGTGGTAATGATTTCATGGGTTTATATGTGGAAGCATTTTATAAAAACGAAAAT
TTGGCTCTTCATCCACAAAATGATTACAAAAATATGATGTACCTTGAAATAACAACAGTT
GAAGAATGGGGACGTCATAAGCGTAGCTATCAGGAAGTATGTACAAAAGAGATGAACGAA
CCATCATGTTGCTTGTATAGTTTGGTTGTTGATTTTGAAGCTGCTGGTTGGGATTTTGTT
ATAGCGCCCAAATTATACGATGCGCATATGTGCAGTGGAGAATGTCGTCTTCATCATGCT
GGTCGTTCAGCACACAGCAAAATTACTTCATCGACAAAAAAAAACGCCGTAAATGGTTGT
TGCCATCCAACCGAATACGATCCAATAACGCTTGTTTACATGACTCAAGAAAAGGAATTG
AAAATTCGCGAAGTGCCAGGTATGATCGCCCGGCGATGCACTTGTGCT
>EFO25368.1 JH712103 + [1:22528]  ( 305340 - 308666 ) EFO25368.1 + 1:503  ( 1 - 503 ) N   2501.32
ATGACTGTACTTTTTGCTGTCATAATATTTGTATTCCACATCTTCATCTATTATCTGTAT
AGCGAATACATCGTTCTGCGACACAAATATCCACCAGGTCCAATCCCGTTACCTTTTGTT
GGGAATTTCTTACAGATTGATCTAGCTTATCCACATCGTTCAATGATCAAGTGGAAAAAG
AAATTCGGTCCAGTGTTCACCATATGGCTTCCTGGACCAATTGTCGTACTTGCAGATTAC
AAACTTCTTCGTGAAGCACTTATTAGCCAAGGAAATATTTTTGCTGGTCGGCCGATGTCA
TTCGTTTATGGAATCTTTAGTGATCATCATCCAGATGGTGACGGAATTATCTTATCACAG
AACGAGAAGTGGAATCAACAGAGGCGTTTTGCTTTAAGAGTTTTTCGTAATTTTGGAATG
GGTAAGAATATGATGGAGCAAAAAATCCGGTATTATGCGGACATTCTCATTCAACATCTG
AAGAAGCAGATAGCATCTACTGGATTGAAAAGTGCAGTAACTGACCTCCATCTACCAATT
ACATTCTGCGTGGGTAACATTATCCATGATCTAGTTCTCGGCAAAAATTACGTATATGGC
GATCAGGAATTCTTGCGGTTCAAAAAACTAATCGATTCTATCCTCAAAGATTTCGTCAGT
GTTCCGATGTTACTTGTGGATCGTTATCCTCTTGTCCGATTTTTACTGCCAACTTACTAT
CGATATTGCAAAAATGGTTTTGCATTACAGCGGTTTTTTTTGAAACATATTGACGAACAT
GAAAAGAGAATTATTAATTCTACGAATAAAGATGACGAGCCAAATGATTTCATTGATGCT
TACTTGAAAAATATGATCAAGTACACGAAGGAAAGACAGTATAATAAAATAACATTGGCT
CTGAATTCTGGTGATCTCTGGACAGGTGGAATGGAGACGACAGTAACAACACTTCGTTGG
GCGATTATCTATCTTATTCACAATCCTGATATCCAGAAGCTTGTCCATGATGAAATCGAT
AAAAATCTGGGAACGAGAACGGTTTACTGGGCAGATCGAACTACCATGCACTACACACTT
GCAGTTATTTATGAGGTGCAACGTATCATTAATGTGTTACCATGGCATATACCACATGCT
ACTACTTCCAGCACAACTTTATGTGGCTATAAAATCGAGAAGGGTACAATGATAATGCCA
CAAATTGGTGCCATTAATTTCGATGAGAATCTTTACTCAAATCCAGAAGCTTTTCAACCA
TCACGATTCCTCAGTAGTGAAGGCACTCTCCTCAACTTTGAACATTTGATTCCCTTTGGT
ATTGGGAAGCGATCGTGCCTTGGAGAAGCACTTGCTCGAACGGAACTTTTTATCATTCTG
ACAAATTTACTGCAGAATTTCGAATTCTCCGCTGTTAATGGGAAACGACCAAGTTTAAAA
CGATACCCTGGAATGGTATCAGTACCCCAAGAGTATGTATGTCAGATACGTACTCGTAAC
GAAGCCGCA
>EFO19671.1 JH712232 - [1:12288]  ( 91566 - 87535 ) EFO19671.1 + 1:357  ( 1 - 357 ) N   1816.74
ATGTTACAAGTATTACTTCTCATTGCTGCACTTATCTTCCTCTATTATGGGATACGAAAT
TTTTTGGAAACAATTCAAATAGCTAATCTTAATGCTAAAGCAGTTTTCATTACTGGTTGT
GATTCAGGCTTTGGCTATTTATTGGCTATTAAATGTGCAGAAAATGGCCTACCAACATTT
GCTGGATGTTTAACTGAACATGGAATGCAAGCAATTGAACAAATAGCGAAGAATACCATT
GGAAAGTTAATTCCGGTACAAATTGATGTGACAAATGAAGAATCGGTTCAAAATGCTGTC
CGTTCTGTGGAAGAGAATTTAAATCCTAAATTAAAATTATGGGCATTAGTGAATAATGCT
GGATCATTCGGAATTTATGGATATGATGATTGGTGTACGGTAGAGGAATATGCAAAAGAT
TTGAATGTGAATACTCTTGGTGTTATACGTGTTACACATGCATTTATGCCTTTATTAAAA
GAATCTCGTGGTCGAGTAATAGCAATAACCAGTGTTTGTGGTCGTTTAGCATTAGCGGGA
ATTGGCCCATATACTGTCTCAAAATTTGCCACCGAAGCTTATCTCAATGTTTTACGTCAA
GAATTACGCGAATTTGGCATACATTGTGCAGTTTTGGAACCTGGACGCTTTCGAACAGGT
CTTATGGATAAGAAAGCAATGATTGATCGTATCAATTATTCATGGAATCGACTGGACAAT
GCTCGAAAAGCGGAATATGGTGGTGAAGCATTCAAGGAATTATATTGTGATCGTTCATGT
GAATTTTTCTGCGATGGTGCATCAACATCATTGAATTTGGTTGTTGATTCGTATTTTCAT
GCTATCACAAGTCATTTTCCACGATATCGTTATTATATTGGAATGGATTCGATATATCTA
ATAATGATATTCATTCCAATTCAAATACGTGATTTTCTAGTGTGTGATTTTTATCGTAAT
GTAATTGGATGGCCACCAAAAGTATTCACATCAACATTTAATCTTATCAATAATTACTCT
ATGTTAAAAGATACAATTATTGATTGGTGTGGGAAAAAATTTCAAAGAAAT
>s3994 JH712411 - [1:22528]  ( 38817 - 28957 ) s3994 + 1:774  ( 1 - 774 ) N   3797.19
ATGAGTAATTCGGCGGCCACGAGGCCCACATCTGGTGGCACTGGGATACGGAGTTTTTTC
TCAAAATTGCGTAAACCATCCGATTTGCAAATACCTCCAGCTCAGGTACAAATAGGCACA
CGAACTTATGATGCTAACGAAATCCAGAAGCTTATTCCTCAACTGGAGGAAACTATTGAG
AAGAAGGAACGTCAAATTCGGCAACAGCAAAATACCGTAGAAACACAGTTGAAAAGGATC
AACGAACTAGAAAAAGAAGTGAGGACATTGCAGTCAGAATGTGACAAACTTCGTTCTGTA
CTCGATCAAAAAGCACAATCTGTTGCAGCATTGAGCAGTACTCATAAGGCTTCGTGGGGT
ACGGAAGAGTTGCGAACTGAGCTTCAGCAAAAGGCGATGTTGCCAGCTGCCGATGACGGT
GTTCGTTCCAAGAAAATGGCAGTATCTGCAGAACCGTCTAACTTGGATACGCAGAAAGCT
ACCTTGCAGCATCATCCAAAATCTGCTGGTTCGAAACAGCTTATTCGGGATGCAGTTCAG
AAGAATGACTTCCTGCGACAGCTTGCTAAAGAGCAAGTTATAGAACTGGTGGAGTGCATG
TATGAAATGCGTGCTCGTGCAGGTCAGTGGGTCATACAGGAGGGTGAGCCTGGAGATCGA
CTATTTGTTGTTGCAGAGGGACAGCTTCAAGTATCACGCGAAGGTATTGTATTGGGAAAG
TTGGGTGCAGGAGTTGTTATGGGAGAACTTGCTATTCTTTATAACTGTGTTAGAACAGCA
TCTGTGCAAGCATTGTCAGATGTTCAGTTGTGGGTGTTGGATCGTTCTGTCTTCCAAATG
ATTACCATGCGTTTGGGTATGGAAAGACATGCACAGTTAATGGCATTTCTTAGCAAAGTA
TCGTTATTTGAAAATTTATCGGAAGACCGAATATCAAAAATTGCTGATGTTTTGGACCAG
GATTATTATTCCGGTGGGAATTACATTATTCGAGAAGGAGAAAAGTATTATATTGTACTT
TCTATAAAAACTTTATTTAAGGGTGACACATTCTTCATCCTTACGAATGGTCAGGTTCGT
GTTACACAGCAGATTGAAGACGAACCGGAGCCTCGAGAGATACGTATTTTAAAGCAGGGC
GACTTCTTCGGTGAAAAAGCCCTTCTTGGTGAAGAGGTAAGGACAGCAAGTGTCATCGCA
ATTAATCCTGGTGTAGAAGTCTTGACACTTGACAGAGAGTCGTTCACAAAACTGATTGGA
GATCTTGAAGCCCTAAATCGCGACTACGGAGATTCACTAAGAAGAGCCACTATTGTTGTA
CCTGAGCCACCATCGCCGAAAAAGACTGCTCAGGAGAAAGAATTTGCTGATTTGCAGTTA
AGAAATTTGAAAAGGATTGTCACACTTGGTGTTGGTGGTTTTGGTCGTGTTGAATTGGTT
TGCATCAGTGGTGACAAAATGCGGACATTTGCACTGAAAGCTTTGAAAAAGAAGCATATT
GTAGATACAAGGCAACAAGAACATATTTTTGCGGAGAGAAATATTATGATGGAAACTCGT
TCAGACTGGATTGTTAGATTATACACAACATTTCGTGACGCAAAATACGTTTATATGCTG
ATGGAAGTTTGTTTGGGTGGCGAGTTATGGACTACGCTTCGAGACAGAGGGCACTTCGAT
GATTATACTGCTCGATTTTACGTCGCTTGTGTTTTGGAGGCGCTTGAATATCTTCACAGA
AAAAACATTGTTTACCGCGATTTAAAACCAGAAAACTGCTTGCTTACTCAGACAGGATAC
CTCAAACTTGTTGACTTCGGTTTCGCGAAGAAGTTAGCAAGTGGACGCAAAACATGGACT
TTCTGTGGTACGCCAGAATATGTTTCACCTGAAATTATTCTTAACAAGGGACATGATCAA
GCAGCTGATTACTGGGCATTAGGAATTTATATTTGTGAATTAATGCTCGGTCGTCCACCG
TTTCAAGCCGCAGATCCGATGAAAACTTACACACTAATATTGAAAGGCGTGGATGCCTTA
GAAATTCCAAATCGACGAATTGGGAAAACGGCAACGGCTCTTGTTAAGAAACTGTGCAAA
GACAATCCCGGTGAACGTCTTGGCTGTGGTAGTGGAGGTGTTGGTGATATCCGCAAACAT
AGGTGGTTTATGGGTTTCGACTGGGAAGGCTTGAGGTCAAGAACTTTGAAAGCACCAATT
GTGCCAAAAGTGGCAAGTCCATCGGATGTAACGAACTTTGACAGTTATCCACCGGAACAA
GACGTACCACCTGATGAGTTTTCTGGTTGGGATGAAGGCTTC
>EFO28289.1 JH712082 + [1:22528]  ( 244426 - 249330 ) EFO28289.1 + 1:355  ( 1 - 355 ) N   1698.67
ATGGGAATATGCCAAAGCCAAGAAGAAAAAACGTTGGTAGCAAAGAGCAAAGCAATTGAT
CGTGAGATGATTCAAGGTCGTAGTGCTCAGCAGAATATTGTTAAATTACTTCTTCTAGGA
CCTGGTGAATGCGGCAAAAGTACAATTCTTAAACAAATGAGGTTACTACACACTCATGGA
TTCACTGAGGAGGAAATAAATCAGCAGAAAAAAGTCATTTACAATAATATAGTGCAAGGA
ATGGCTTCTATTCTAAGAGGCATGAAAAAGCTTAATATTCCATTTGAGAATTCTGAACGA
GATGCTGATGCTCGCATTATAATGGATATTGTCAAATCAGGTAACGAATCAGAACCTTTA
ACACCTGCGTTAACTGCTGCACTGAAAAACTTATGGGCTGATAAAGGAGTTTGTAAGGAT
GCATACGAACGTGGAAACGAGTTTCAGATGGCTGAATCTACCGCTTATTTTTTGGATTCC
GTGGATCGGGTTTCATTTCCGGGCTATAAGCCTACCGAACAAGATATTTTGCTCAGTCGA
ATTAAAACAACAGGAATTGTGGAAGTGAAATTCAAAATGAAAAATGTTGATTTCCGAATT
TTTGATGTTGGTGGACAGCGTTCGGAGCGTAAGAAATGGATTCATTGCTTTGAAGATGTC
AATGCAATTATATTCATTGCAGCAATTAGTCAATATGATCAAGTGCTTTTTGAGGACGAA
ACTACGAATCGTATGGTCGAGTGTTTACGATTATTTGAATCGATATGTAACAGTCGGTGG
TTTATCAATACATCAATAATTTTATTCCTGAACAAAAAAGATTTATTTGCTGAGAAAATT
AAACGGGTTTCGATCAAAGTTGCTTTTCCCGAATATAACGGTCCACAAACCTATGATGAC
TCGGTACGATTTATTGAAGAAAAATTTGAAGCTCTAAATGCAAATCCAGAAAAAACGATT
TACACTCATCAAACATGTGCGACAGATACGAACCAAGTGCAAATAATTCTGGATAGTGTT
ATCGACATGGTCATTCAGGCCAATTTACGAGGATGTGGACTGTAC
>EFO20796.1 JH712066 + [1:22528]  ( 254753 - 258459 ) EFO20796.1 + 1:359  ( 1 - 359 ) N   1668.52
ATGGGCCTTTGTCAAAGTGAAGAAGTAAAGAAACTGAAGGAAAGAAGTAAAGTGATTGAT
CGTGAAATCGTTGAATGTGCGATCGAAAATGCCAACGCTATTAAACTGTTATTACTTGGT
GCTGGTGATTCTGGCAAGAGCACATTGCTAAAGCAAATGAGGATTTTGCACAGTAGTGGC
TTTACGCAGGATGAACTGATGAAACAACGTTTGGTTGTATTCGAGAATGTAATCGGTGCA
ATGGATGTTATCTTACGAGCTATGAAAAATTACGGCGTTAAATTCAGCGATCCAGCCAAA
AAGACTAATTCAGCTGTCATTGCTCAAGCGATTAACACAGAATTAAAATCAATAACTAAT
GAGATTGCAACTGCAATTAAGAATCTATGGCATGATCCTGCCATTCAGGATATTTGTGAA
AGGCGAAATGATTTTCATTTGCATGAGTCTGCCAAACATTTCTTGGACAATATTGATCGG
ATAGCAGCGGTAGATTATGAACCGAGTGAGCAAGATATACTGTTAACCAGAATAAAAACG
ACTGGAATTGTGGGAATTCATTTTATTATTAGAAATATCCGATTCAGAGTATTTGAAGTG
GGCGGACAACGGTCAGAGCGGAAGAAGTGGATTCATTGTTTTGATGATGTCAACGCTGTT
ATATATGTTGCAGCTATTAGCGAATATGCCGAAGTTTTATTCGAAGATGATACTACTAAT
CGTATGGTAGAAAGCATGCTTTTATTTGAAACGATATGCAACAGTCGATGGTTTATTAAT
ACTTCCATTATTTTATTCTTGAATAAAAAAGATTTGTTTGTTGAAAAACTCAAATCGCAA
TCAATCAAGATAGCCTTTCCTCAGTATAACGGTCCTGAAACATATGAGGACTCGATAGCT
TTTATAAGGGAAAGTTTTGAAGCATTAAATGCTAATCCGGAAAAAGTGATTTATGTGCAT
CAAACTTGTGCCACTGATACCAATCAGGTTCAAATGATTTTAGGTAGTGTCATCGTTATG
GTGATTGAAAAAAATTTGAAGCGAGTTGGCATGTTTCAAAGTATTGTTAAGCATACT
>s3960 JH712282 + [1:12288]  ( 75190 - 76798 ) s3960 + 1:60  ( 1 - 60 ) N    322.40
TGTCCACCAGGTGGTCAATCATTTGCAACTGCGTATATGATGGCATGTGAGATGAAGAAA
CGACGTCGCAGAAAGAGAGATCTTGCAACACTGAAAGAAGTTCAAAATATCTGCTGTGAA
GTTGGCTGTGAACTACGAGACCTACTGAATTACTGTGATCCATTTGGCTGGTTTGATAAG
>EJD76712.1 JH712067 + [1:32768]  ( 383605 - 393701 ) EJD76712.1 + 1:1002  ( 1 - 1002 ) N   4635.23
ATGGACAAAAAACAAAGTTCAAGTTCAGTGGACGAAGAAGCAGGCGTCCTGAAATCGGGC
TACGTTACAGCTGCATTTTCACCTGTCAAAACAAAAAGAATGTATTACGCAGTGTTGGGT
CATCGTGCACTTGAATTACATGAAAGTGAAAAGAAATCTCAAAGAAAGAACAGACATCCA
CGACATCTGATTGATCTCTCCACGTGTTTCAACATTAATCGGCATTTTGATGGCCGATTA
AAATATTGTGTAGCAATTATGACACCTGATGAAACACTCGTTTTGCGAGCGGAAACGGAT
GTGTTGAGTGATGAGTGGTACGATATGTTAATGTCTGCGGTGATACCCGCCCGTGCTCTA
CATCTTGGACGACCCGTTCTTGCTAACGAGTTTTTTGAATGTGCTTGGGACGTAACGATG
GTTGAACATCCAAAGTTCCGGAAATCAGTTAAATCTTCGGAGAAATTGGTTAATTTGTGT
ACAAAAGACCCATCATTACTTGGACCACATCGATTATGTTTTTATCATCACACGATTATT
TTATGTCGACGAGGTATTGAGCCAGCATCTTCGGATGCCCTATCGCAGTCAGGCATTCCG
CCATTCAGAGTAACCGATTTCGTCGAATTTCCTCGACAATACATGGCTAGTTTTGGTTGC
CAGGAGAGATATTTTTTTATGGTGATGGGTCGCTCGTCACCGTCCGGTTCCGGCGAGCTA
TGGGCACTGTGTGATTGTGAGGAAGTAGCTGCCGATGTGCACAACAAGTTGAATAAAATT
ATCGAAGAGGAGTGTGAAAAAAAGAAAAAAATGCCGAATGGGCCACTATTACACTTAACT
TCTACGTATCATTCGCATCGCGACCGACTTCATACGCACAGTGGACTTCGAAGAACAGGG
ACAACAGCATCAAGAAAACTGACACCTGATGAACTGTCACTGAAGGAACGACGAGCCCAA
TTACGTGGTTATAAATGGGCTGCAGATTCAATCCAGGAAAGAACACAGGAAGAAACATTA
TCGCCAAATGTTCCCTCTTTTCTGTGGTTCGATTCGACCACCGTTAGGGGGAAATGTCTG
AAGAGTTCACGGTCCGAGCAGAATTCGTCAATTAAAAAAATTGATCGAACACGAAGTTTT
GAGACGAAAATATCACTTCCCTCGTCATCAGCAGTTCCCCAGACAGGAAATGAAAAAAGT
AGTAGGAAATGTTTCCCAGCAGAACTGTCATTAGAAAGTTTGGAGTGGTCAAGTGTTTTT
GGAAATCATTTTCCGCTTGCGTCATTATCAGCTGCAGAAGAAACTGAAGACAGGCAGTTC
TTAACATTTCTCATGTTATTCCAATTTATACTGGAAAAAGGCAGTGTGAAGATTTTGAAA
CAGTGTGGTGGCACATTACGGACCGACGCGGAGGAAGTAACAAATTCTGCTAAAACAGCT
GTGGAGCGACAGATTAAAGCAAACATCGAACGAACGCATCCATCCATATCAAAGCAACAG
TTTGCACCCCACTCGGATTCTCGCAAAATTATCTCGACAACCAGTGGACGCTCCGAATCT
GATGATCGAGCCGATGGTACACCATGTTCAGTTGCCGGAAGCATGAGTACCAATGATGAT
TTCTTGCAGTCAACACCCGGCGAAATGTCAAAGAATGCATCTGGAGATAATTTGGATTAT
GCTCCAATGGAAATGAATTCATGGTCATCAGGAAGTGCATCGCTTCTTGGTCTATCAATA
GGAGAGCCACAATTCAATTTCGAGGAAGTACGATCTTATGTGTCGGATAGCAGTGATAGT
TGCTATTCTTCAATGGCAGCAAACGGCGCACCGCGAACATATTCGTTTGGTGCATCACAC
ATTGTGCATCAGCAACCGCGACATTCAGGTAGAAAACTGATGCATCCCGAACATGGTTCG
CCAGCACCAGATTTCCTGCGTGATAGTGGGTCTTTACCGCAAAGCGAAGATATACATCAT
TCGAATAAGCCGTCATCAACTTGTTCTCAAGAAGATGCCCGAAAGAGAGCTTTTTTCTTT
AGGAAGCAGCAAGTCGTGGTTTCATCAATTCCAAAAAATATGCCAATCGATGCAAATAAA
ATGTTTACTAGCTCAGAAAAGAAGCCATTTCGAAAACTATCTCGGGACTTTATGTCACGT
GCACATCGTTTGTCGAATACATCCCAAACATCATCAACGAGTTCAACTGGTCTTTCACTT
GTTCATTCGCCAAACTCTTCGTTTATGCCCTCTACACCTCAAGTATTCATCGCCCCTGAT
CCATATCCAATATCTCGCGTTCGATCAGGAAGCATAGGGTCAGGACTTTCAACCTCTTAT
TCTAAACGTCACATGGGTAACGATCCTACAGGCGATCATGTCCCACTGGATTTCGGTGGT
GGTGGTTTATCACTCGGCAAATCAGCAAGTGGTTCGCTGCATAGTGTCGACAGTCCCTCA
AGATCACGCACTTCATCATTTGGTTGTGGACAACGGTGTTTTGGATTGCGCGATACAAGT
GATATCGTTGTGCATGCTCTGGATGCAGAAAACGAATGTACTTCAACACTTTCGTCACGT
CGTACATATGAGCGTAGGGAACAACTCAATAGCTCAGTGTGTATACCAAATGAATTTGAT
GAAGCAGACGATTATGTTGTAAGAGATCCGGCAAATGCGTCGGATTTCCATGTCAGTCCA
CCACGTGTTAGCCATGAAGGACAAGTGTGTGCCAATAATTATCCAGATTGTCGTAGCTCA
CAGATTTTCGAAACTATACAAGAAAGTTTATCAGGAAGATCGTCCCCTGCGAAAGATACG
GATTCGGTTGGGAGTCACGAAGAGCAAGAGTCCCGCGATAAAACGGATAGGAAATCCGAA
GATAATAAATCCATGGAAAAAAAAGTTTGTAAGGAAGATAAATGTGATGGTGACGGTGAA
TGGGAGCAAAGAAAGATATTGAGTTCTGATTCTGGTTTAGAATTTGTTCCTGTGGATCCG
TCTCAG
>EJD75356.1 JH712146 + [1:22528]  ( 138452 - 152272 ) EJD75356.1 + 1:1328  ( 1 - 1328 ) N   5863.02
ATGAATTTACCACTGATTTCTCTTCTTGAGCTTGTTTTTGTGGCTTACTTTCAAGTTTTA
CGTGGTGATGTGAACCATGGTAGTAGCATCAGTGTATCATCATCTACTGCAAAAATGGTA
CGACAATGCTCCATGCGTGGTGTATGTGGACATCGTGGTGATATGCATCAAACATGTCCT
TATCATGGATCACCTTTACGTATATCCGTGGAAAAACATCATCAAACGTTGAAATCATTG
TGTCCACATCTCTTCCAAGGAGGCAATGAAGAATTTTGCTGTGATGAAAAGCAGGTGGCA
TTATTGGATACGCAAATGACACTGCCACGACAATTCCTGGCGCGATGTCCAAGTTGCTTG
ATGAATTTTATACAGCTATGGTGTGACTTCACGTGCTCACCAAACCAGGCGAATTTTGTA
CGGGTCATTGCATCTACCGATGATTTATATCTCGTGGAAAACAAAACGCAGTACGTCACA
GAAGTTGCTTATTACGTACGAGACAGTTACGCAGATGGATTATTTCAATCATGCAAAGAT
GTTCGAGCGATTGGAACGGATTATGCACTTAGTTTCATGTGTGGCGTAAGCATCACCGAG
TGTGACATATCCCGGTGGTTCACTTTCTTAGGTACATACAACGAGGATATCGGTGTACCC
TTTCATATCAATTTCATTCCTACTCCTTCCTTGCTCGAATCCGTAAAAGAAGGTCAACTA
AACGTTTCAAATGTTACAGTGTTTGACATTAACCCACCTACCACACGGGTGTTTCTCTGT
TCAGAAGCAGCTCATCCTAGTGGCTCTCCATGTTCCTGTCAGGATTGTCCTCAGTCTTGC
GTTGCCGAATCACCTTTTCCTTTTATCACACAGGGAGAATGTCATGTCGCATCATTTGAT
TGTATGCTAATTTTATCACTTTTTGGATTTGGTGGATTATGCTTTGCGGTACTTTTTTTC
GCGGTAATGCATTATAGCTTGAAAAGAAGTCAGGATAGCGATTTAAGTGATTTTAAACCA
ACCGGTGGAACATTAGATGATGCTGACCTAGGTACAATTGATACATTGGGATCATGGATC
GAGTCACAACTTGAATTGATTTGCGCTCATTATGGAGAGCTATGCGTTAAACACCCGTTA
GCGGTATTTATGTTTGGTATACTTATTGCGGTACTTTGCTCAAGTGGTATGCTCTTTGTT
CGTTTCACTACAGATCCGGTAGAACTTTGGTCATCCTGGAGTAGTAGAGCACGTAGCGAG
AAATACTTTTTTGATAACGAATTCGGACCATTTTATCGCATGGAACAATTGATCATATAC
CCACGAGATCAGTCATTCTGGCCACATGAAAATCAGTCGGACTTATTCGAACTTGGCTTC
TATGGCCCAGCACTACGAAAAGCATTCCTTCAAGAAGTAGCACAGCTGCAAGAAGCGGTG
ACAGATTTGGTCGCAATAGCAGAAGACGGTCGTAAGGTGACACTTACTGATGTGTGCTAC
AAACCGATGATACCTGATAATCAGAATTGTGCAATCATGACTGTACTCAATTATTTCCAG
AATAATATGACACTTCTGAATCAGACAAGCGTGGATGACTGGAGTGGTTCACAGTTTGAT
TATCTGGATCATATCATGACATGCGCTCAGAATCCGTATCAGACAATCACTCGGCTCGGT
ATCCCCTGCTTATCTGCATTTGGTGTACCCATTCAACCGTATGTTGTGTTGGGTGAATTC
AACAGTAGTAATCAATGGGATAGTGCAAGGGGTATTGTTATCACAATTCTTTTGAACAAT
CATATCACCGCTGCGGAAAATAAGTATGCTGCTGCATGGGAAAAAGTGTTAGTATTTCAG
TTTTTATCAAGCTAAAATTGTTCTTCCAAAATACAACGAAGTGGAATTTACATATCACTT
TGCATAAATTTAAATTTAAAAGAAGTTAACTGTTGAAATGGTAAGAAAATCCAAATTATA
TTGTTACTTTTTTCTTAATTTATCCTTTATCTTCGGAATATTTCGCATCAAAACTACGCG
ATATCATTCATGGCCGAACGTTCTATTCAGGATGAAATAGATCGAGAAAGCCAATCGGAT
GTCTTCACCATACTTATCAGCTATATCTTCATGTTTGCTTATGTTGCATTCGCACTAGGG
CAATATCAGGTGACCGGGAACAATTTGGCCACATTACTTGTCCATTCGAAGATAATGCTT
GGTGCTGCGGGTGTTATAATTGTTGCCTTATCAGTCACATCATCCATTGGCTTATATGCA
TTCTATGGCATCCCTGCAACGACAATTGTCTTGGAAGTGCAACCATTTCTAGTACTTGCC
GTAGGTGTCGACAACATCTTCATTTTTGTACATGCCTATCAGCGAGCCGAGGAACCTTTG
TCGGAACCATTACATTTGCGAATTTCACGTATAAGTGGCGAAGTGATACCGTCTATGCTT
CTATCATCGCTCTCCGAATGCTTATGTTTCTTCGTCGGAGCATTATCTTCAATGCCTGCT
GTCAAGGTATTTTCGCTATATGCAGCTTTAGCGATATTTTTCAACTTTTTCCTACAAATA
ACCTGTTTCCTTGCTATATTCATCGTTGACGTGCGACGTGAAGAGGATGGTAGGCCAGAA
ATATGTTGTTGTCGTCAGATAACAACCGTTGAAAGTGTTAACAATGATGGTTATATGTTG
TACCTGTTCAGTAACTACTACGCACCTTTTCTGCTATCAAAATTCGTTCGAATTATTGTG
ATATTTTTATTTGCTGGTTGGCTGTGTAGCTCATTCGCAGTGATAGGCAATATACCGCTT
GGATTTGATCAAAAAATGGCAGTTCCCGAGGATTCGTATGTTTTTTCCTATTTCAAATCG
ATGGATCGATTTCTGTCAGTTGGTCCACCAGTGTATTTTGTCATCAAAGGTGATTTGGAA
TTCAGTGATCCTTATGAACACAACAAAATTTGCTCCGGTTCGGGTTGTGCCACTGATTCA
TTGGGTGCTCAAATCGCCCATGCCGCACGGTGGTCAAATAGATCTTATGTAGCTTATCCA
GCAATGAACTGGCTCGACGATTACTTCGACTGGTTACAACCCTTCGGTGATCCACCATGT
TGTCGGATGTTCCCCAATGAAACCTTTTGCTCCTCCATCGAGAATTCAGAAAACTGCATC
CCTTGTAACGTGGAGTTTCTCGATGGTAGACCTCGCTCAGACCTGTTTTATGATCATCTC
ACGCACTTCTTCTCCAATAATCCAAGTACCAAATGTGCCAAAGGAGGTCATGCAGCATAC
GGTTCAGCCGTTAAGTTATCTAGGCGTGGCCGAATCTTGTCTTCGCATTTCATGACGTAT
CATACAGTTTTGAAAACTTCATCAGATTTCATAAATGCCATGACTAGTGCTCGCCGTATT
GCTGCCAACATCACAGCTATGTTAAACAAAGACAGGGATGGACGATGTCCTATAGAAGTA
TTTCCGTACAGCGTATTTTACGTTTTCTATGAGCAGTATACGACGATAGTAATGGATGCA
TGCATCCAGCTAGTACTCTCCTTAGTAGCTATATTTGCGGTCACAACAGTGCTTCTCGGC
CTTGATCCGTGGTCTGCATTCATAATTGATCTTACAATAAGCTGTGTTCTGTTTGACTTA
ATTGGTCTCATGTATTGGTGGAGTATTGATTTCAATGCTGTTTCTGTTGTTAATCTTGTC
ATGACAGTGGGAATATCGGTGGAATTCTGTTCGCACATCGTTCGATCATTTGCACTAAGC
GTTCATCCGGATCGTTTGATGCGTGCTCGGCATTCTCTTGCAAGTATGGGATCATCGGTC
CTCTCTGGAATAACACTTACAAAGTTTGGCGGAATACTGGTCCTCGCATTTGCACATTCC
CAAATTTTCAAAATATTTTACTTCCGTATGTTCCTTGGCATTGTACTTATTGGAGCATCA
CACGGTCTCATATTTTTACCTGTTTTACTCAGCTATATCGGACCACCGATGAATAAGCGC
AAACTGATCATGAAGACACGATCAGAAAGTTGCTGCATAAATGACTGTAGCGGTACAGTA
ACGAAAACATGTCTCACGAAGCACTGTGATCCTTCACCACTTCCAGATGTTTTC
>EJD74703.1 JH712239 + [1:12288]  ( 43806 - 48176 ) EJD74703.1 + 1:251  ( 1 - 251 ) N   1122.41
ATGGCCGAAAGCAAGGATGAACTCGTTCAACGCGCCAAGCTTGCCGAGCAGGCTGAGCGA
TACGACGATATGGCTCAGTCGATGAAACGAGTCACCGAATTGGGTGCCGAACTTTCCAAT
GAGGAGCGTAATTTGCTTTCGGTTGCCTACAAAAATGTAGTCGGGGCAAGACGCTCGTCA
TGGCGGGTGATATCATCAATTGAACAGAAGACTGAAGGTTCGGAGAAGAAGCAACAGATG
GCAAAAGAATATCGTGAAAAGGTTGAGAAGGAACTGCGAGATATTTGTCAAGATGTTTTG
AATCTTCTGGACAAATATCTCATTCCGAAAGCAGGTAATCCTGAGTCGAAGGTGTTCTAC
TTAAAAATGAAGGGTGATTACTACCGATATCTGGCCGAAGTTGCAAGTGGAGATGATCGC
GACGTGGTAGTGAAGAAGTCACAGGATTCCTACCAAGAAGCATTCGATATCGCGAAGGAC
AAAATGCAGCCCACACATCCGATCCGGCTTGGGCTTGCACTCAATTTTTCGGTATTCTAC
TACGAGATAGTGAATGCGCCAGACAGTGCCTGTCAACTTGCTAAAAAGGTGCGTGAAGAC
GGGTTTATTTTATATTATTGCCACTCGAATGGTTGGTTTATGTTTGTTTCAGCGGTGGCG
GATGCGGGTCAGAAAGCCTATTCGGAGGCACTTGAGATTGCCAAGGCACAACTTTCGACT
ACCCATCCAGTTCGTTTGGGCCTCGCTCTAAATTATAGTGTCTTCTTCTACGAGATTTCA
TCGAGCCCCGATCGTGCATGTCAACTCGCCAAACAGGCATTTGATGATGCAATTGCTGAA
TTGGACACCCTAAGTGAGGAATCCTACAAGGACAGTACGTTAATCATGCAGCTCCTTCGT
GACAACCTTACGCTGTGGACATCGGATACTAGCGCGGACGATCAGGAAAGTGGTGGGCAA
GCCGGTGGAGCAGGTGGCAAT
>EFO21442.1 JH712072 + [1:22528]  ( 274442 - 279494 ) EFO21442.1 + 1:951  ( 1 - 951 ) N   4753.18
ATGGATGAGGAAGTGGAAGTTGTTGATCGTAATGATTTAATATTCCGCATAAGGATCGCC
AATGCGCTATCACTGTTTGATGATGCAAGAGAGAATATCCAAATATTGATTGAAAATTAC
GGTAAAGAGTTAACCAAAGAGGAAAGGAATTTGTTTGCAGTCTTCTACAAGAGCTTAGTG
AACAAATTTCGCAGAGAATATGACATGTATATGGATTTGCAAAGAGAAATACCACGAAAA
GAAATTCTTAAGCAACGCATTTTACGTGACAACATGTACCGAGCACGTTATGAAGTGGTC
ACTATTTGCAAAGAAGTAATCGACTTGATCGATCATGGCATAGTGGATACAAAAAATATC
GAACTAAAAATTTACTTCATGAAACTTCGTGCTGATTATTATAGATACTGGTCAGGTGTT
GTAAGTGAAGATCAATTTTTTGGTGTACGTAAGCGCGCCGAGGATTGTTATCAGATAGCA
CTTGAATTGGCAGATAAGAAGCTCAAAAGATACCATCCATTACGTTTAGCTTTGATGCTT
AACATGTCTATACATTACTACGCGATACCATGTGAACGTATCAAAGCTTTACAGTTATCA
ATGCAAGCAGTGACCGAAGGTAAAGAACATATTAGAGATGATCCAGATATTCATGTAGTG
GTAAATTTATTGCGAGATAATTTAGATGCTTGGATGGCAGGTCTTGGTCCTGATGAAGTG
CAGGAACTGGAGTTTCTGGAAGGAGTAAGAAAGTGGCATGGGAAGAGAGCAGCAGTAGCA
TCCGCACATTTAAGACGATATTTATCTGGAGAACCAAGTCCGAAGTTTGACCCTCCAATG
CCAGTACGTCAACGATATTTCACTATGCCACAACCATTGGTGCAATACAGTGAGCTTGAT
CAGATTTACGTTTGCAATTACGTACCTCTGAAGCGAGACGCTTCCGTTTTATATGAACCA
CTCTTCGAGCCTCTTACGATATCCACTTCTCATAAACAACAAATTCCTTTGACTGAGCCA
GAAAGCGCTGCAACTAAATCAGAGAATACCGGAACTGAATTGCAAAGCACTCAGATGGAA
TCACAAATCATTGCACCCATAACAACTACCTCATCTACTCTTTTAGCAACAACAACAGAA
TTACAGCCGACCACAATTGACCAAGATCCAAACTCCACTGAAGCACCCGAAAACATAAAT
CTCTGTACATTTCATATAAAACCCGCATCTCCTACAATTTCCTTTGGTCATGCATTATGC
GAAGAGCAAACAGAACATGAAGAGGATGCATCACATGAGAAGCATGCATCACACGAAGAG
CATGTATCATACGAAGAGCATGTATCAAACGAAGAGCACGTATCACATGAAGAACATGTA
TCACTACCAGACCCTTTTGAAGGAATATTTCAACCGGTCCTTAGTTCATTGTCCATGCTA
TCTTCGTCCACCACATCATCACAATCGCATGATGAAGATGACAATGATAACCTCGAACAG
GGAGAAAATCGTCCATCAATATTAAGGACTAGTAGTGCACCACGTGATATTCCACGTACG
AATCAAATAATCCCATCAACAGTAGATCCTACAAGTGGACTGACAAAACGACTTCATAGT
TTTGAATCCAGAATGCTATCCATAAAGAGAAGCCAACTGAGACTGGCAGCAGAACGGGAA
TCGGAAGGTGGACACCCAGATGAAGTAAACGATTCACTTCCGGAAGTGCGCGGGACAACA
AGCGTAGTTGCAAATGCGGAACCGCAGATAGCTTCAAACATTATGGCTACGGCCACAATC
GACATTCCACAACACATCGTGACAAGTGAGGTTCCAGTCCTTTCTCAGAGCCAGATAACA
AGTGAACTTGGTACTGTTGGGGAACTACAACCGCAATCTCAAAATATACCCATTGACCGT
GCTGGAGATGATCGCGATACTGAATTACAGCAGCAGCTCACTGCTTTCTCAAATCAACCC
GCTGTAAATGTTTCTGCTTCTCTTCGTGAAATTGATCTCTCTACTCAACATCAACAACAT
CAAAACATCTCAAAGACGGAACCAACGAAACCTTCCAGGACATATGAACATCTTGTATTT
CCAGAACCCGCACCACCAACTCCACCACCACAAGTCATTTTCACACCGCTTGGTCCGAAG
ATCATCGGGAACTTTTCCCCAACTCCATCGCTTGAAGGAGCTGTTGCAGCAGTGTCGCCT
TCTTCATCAGCTAAAAAAAAATCAAAAGTTGTAACTTTTAGTGAAAAGCATACCTATTGG
TCTTCACAATCAATAGAGGGAGAAACTTGGAGTGGGCAGCTTCCAACGCAGAGAACAACT
CGACAGAGATCAACCCGACAGAGATCAACTCGTCCACCTTCTCTAAGTCCACCATCATTC
GAAAGAGAACAACAGCCTGAAAATCGTAGTAGTCAAGAAATCACAGTGACACTCCCGCAA
GACCCAAGTCCTCACCAAGTTTCGCTTTATCCGCAACAACTTCACAGACAAGACCAATCA
TTAGAAAGTCGTCGACGAAAGTTGGCGCAACAAAAACTACTTCGGCGCTCTTTTTCAGCT
CCTCGAGAAGGTGCTATATGGCCAATATCTTCCTTAACACGAGAACCGGTTTATTTCATC
TATAAGGTTCTGCGTCGAGCTTCCGTAGCAAATGAACAGATCTTTGGCAGGCGATTTCTT
TCAGCACATTCAAGTGCTGAGGATTTGTATGACGAAGCTGCTGAAAAAGTCTTCCCTGAT
CCATGGGCTCCGAGAGGAGCAAGGACAATGCGTAACACCTTCCCTATTACACCATGGTAT
CCCAATGAGGAACCTCGTGTTCCTTGGATTCGA
>s3968 JH712288 - [1:11264]  ( 9666 - 2657 ) s3968 + 1:619  ( 1 - 619 ) N   3043.80
ATGTCGCGAACTTTTGCGAATAACCTTGGAAAGGGACGTAGCAGCTCTAATCTGGGTAAT
TCGAGATCTGTATGGCACGTGTCTTACACAGCGTTTGAGTTGCACAGTTTTTCGATCAAA
AAATCTTCGATTTCGCAGATGGTAATGGTACAAATGTTAAAAAATGGTATGCAACCAGTG
CAGAAGAGTGCCGCTGATTTCTTTTTTTTGCAAATACTGGGCGAGGGTTGCTTTTCTACG
GTGTATCGTGCTCGTGAAGTATCCAGTGGAAAGGAATTTGCTCTGAAAGTGCTCAACAAA
GATTTAATTCGACGACATGATAAAGTACTTCTTTGGATTTTATCGGTTATGCGTGAGAAA
GACATAATGACTTCGTTGACTTATTTGCACGGTGGACATCCATATTTTGTGTCCTTGTAT
TGTACTTTCCAAGATCACACTCGTCTTTACTTTGCTATGACTTATGCAAAAAATGGTGAT
TTATTGGCATATTTGCATCGCCTTGGTTCCTTTGATGGAAGCGTGACCTTATTTTATTCG
GCTGAACTTGTTTGCGCAATCGACGTCCTCCATAAATGTGGCATCATTCACAGGGATTTG
AAACCAGAAAATATTTTGCTTGGAGAAAATTGGCACATAATGTTATCTGATTTCGGCACA
GCTAAATTTATTGATTCAGAAAAAGATGAAACAGATACGAAAAGTGCTCTTCAGGAAGAA
CACCACCGTAATCGATCAACATTCGTTGGTACTGCCCAGTATGTTTCACCAGAAGTACTG
GTGGATGGAGAAGTTGGCCCATCATGTGATTACTGGGCTTTGGGTGCAATAATTTTTCAA
ATGGTTTCTGGACTGCCACCCTTTCGAGCTATTAATGATTACCATACTTTCCAAAAAATT
CAGAAGCTGGACTACAGTTTTCCTGATGGTTTCCCTGACCTTTCCAAAGATCTCGTTCGA
AAATTTTTGGTATTCGATCCTAGTAAACGTCTTGGTTCTGAAGAAACAGGCGGCAGTGAG
GCTGTTCGTTCGCATCCATATTTTGCCACAGTGGACTGGGATAATTTGATCACAAAAACG
CCACCGCCTTTTAAGCCTTACTTACCCGCCAGTTGTGGAGAACCAGCCTTTCATAGCGAT
TACCATTTTCCAGATGATATAGAACCCGGTCTTGATGATGCAGCAGTAACCCGCTTGCTA
GGACTTTCTCTAAAAGATTTCTGTTCTTCGAGGTTTGTTTTGTTTATTAACAGACGAAGA
TGTGGATTTTCAAGAATTATGACGAACTATTTCAGCCAAAATAAAGGTAGTTCAGAAGCA
GAAGAACCCGAATCAGCTGGATTGCGTGAAAAAAAGCTGAGTATTCAGCGGAAAGAACAC
AAATACCATCGTTTTGTGGAGGGCAATTTGATTGTTAAAAGTGGTTTACTGGATAAAAAG
AAGGGATTGTTCGCAAGAAGAAGGATGTTTTTGCTGACAGAAGGGCCACATATATTTTAT
GTGGATCCCATAAGTATGGAATTAAAAGGCAAAATACCGTTCTGCCGGAAGTTGCGAGTT
GAAGCGAAGAATTTTCGAACTTTCTTTGTGCATACACCAAGCCGTACTTATTATTTATTT
GATCCGGAGCGAAATGCACTGGAATGGTGTAAAGCAATAGAAGCTTTGCGTGAACAATCA
AATTTAGCAATGGCCCGTAACCGGCACACCGATGACATTCTGAATGTCAACGTTAGCGGT
AAACGGTATACAGTTCGGCGCACCGATCTACTGGCAGATCCGAAAAGCAAATTAGCGGAA
TGGTTCAAACCTGGTACTGTGAAACAGATTGCCACTGATAAAGGAGGTTGGCAGGCA
>EFO24909.1 JH712079 + [1:12288]  ( 271988 - 274888 ) EFO24909.1 + 1:455  ( 1 - 455 ) N    144.69
ATGATTCAAAAAATCCAACACAACATATGGCGACAACCACGTCGTCATATGCGAGGTTTA
CGAGACTTCACTGATGCACAGCTTCGGTCAAACGAACAATCTTGTACAGTTGCGAATGGA
GCTATTGCTCGAATAGATATCGCACATTTACCTGCTAATCATCCTACGGAGGATTATTAT
GCAGCTGCAAAATGTCTTTCATCCGAAGCCTTCCTCTTTGGTGTATTTGATGGACATGGT
GGTGTTGCGTGCAGCCGTTATATTTCGACACGGTTATTTGATTACATATCCGCTTCCGTG
TTGAAAAAACATATTGTCACCGATATACCCATTAGAGATAGATTACACTGGTTTTGCACG
AATGGTGATTTATGTGATGAAATATATCGAGATAACCATTTAAAAAACATCGAAAATTTT
CATAAGAAAGTAATGGGCGACTCGACCATGACAACAGTAAGGAAGGCTCTAGAAGACTCT
TTTTGTGCATGTGACAATGATTTGTCTGCTAATGCAGTGAACGAAGGACACAGTGGGTAC
TCCAAGTGAGTCAAGTTTTAAATCTTTCAATTTGATAGGTGGGTTCGTCGAAAAGTTTAA
CCGGACTTCGTTTGTGTGCATAGGTGCATAGATCATGTGATGACCAGTGGAAGGGCAGCA
AAAGATGATGACGATAGTGTTACTGGAAATGAAGCGTGAATTATTTGAAAACGTTTTGCA
ATTCATGAAATAAATTCCAAGATTAGGTGAGAAATATTCAATTTGATTTTAAAAATCCTT
TGTATAGAATTATTGAAGCAATATGCTGGAATAGTGACGGCAGGCTCCTGTGCAATTATA
GCTCACATTCGTGGTATAAATTTGCATGTGGCAAATGTGGGTGATAGTGCCGCGGTGCTA
GGGTTGCATAGCCGAGGCGTTATCTCAGCCATGCCTCTTTCGAAGCCACATTGTACTGAT
AATGCTGATGAGGTAGGTCTTTTTCTGTTTTTTAATTTTCCCAGTTTAAAGCTCGGTGAG
ATTAAGAGAGCCTTTTAATGGAATTTTTTTTTAAAAAAGATGGTGATTTGTGCGGTAGTA
AAGTTGTTATCACAATGATTCTAAGAGATTGGAAGTGGAATTTCGACGTATAAATAGTTC
TAGTCGGATAATTTAATCACAGCCTTTTAGCTAAATGCATTTTTTACTGTTGGTTATAAC
TCATTTTCAATAAAAATAATTCACTCCGTTTATTCACTCACAGGATACCTCATTTTAGTG
CAACGAATTCGAGATGCTCATCCACATAACGAAACGAACAGTGTGATAATCGGTGGTCGG
CTTTTTGGTGAATTATTTCCTCTCAGGGCATTTGGTGATGTTAGATACAAATGGTCAGCT
GAACTACAAGAAGAAATACTGGGCACCAAGAGTTATTCCATGCCATATGGACTGGACTCA
CCGCCGTACCTTAGCTGTTTACCAGAAGTGTTGTATCATAAATTGGCTCCTAATGATCTT
TTTATGGTGCTTGCCACGGATGGTCTTTGGGATTGCCTTGATCCGGACACAGTAGTGCGG
CTGGTATTCGATCATACATTTGGTATGCAAAGTCTCACTTCGTATGCACCTTTTGCAGGG
ACTACGTTGGCACAGGTTCACGAAGACTTAGAGCAGCGATTGCATAGAGCAAGTAAGAAA
CCACTGGATGAGAACAGCGCTACACATTTACTTCGACATGCTTTGGGTGGTCCTGGAGAA
GTTTCGGCTCAGTATCTACGACTATTCGAAATGTTGCAGTTACCACCTGAAGTAACACGT
AGGTACAGAGATGATATCACTATTATTGTCATACATTTCAACAAAAAATATCTTTATCGT
CCGGAATCGTTTGAAGATTCAACGACGCAGCGTAGAACTTCG
>EFO25412.2 JH712066 + [1:22528]  ( 305971 - 311913 ) EFO25412.2 + 1:539  ( 1 - 539 ) N   2491.07
ATGACAGATAAAGGTGGCATTGGTGCCCAGCAATATCAAATACCACCACCGAAAACGCAA
GGTGCTGCCACAGGAGGACAGCAACTTTCCGCAACTGCCACGCAGTTTGTGGACAAAATT
GACCCATTTTCTAAAAGAGGAACTAGCAAACGTCGAAGAAGATTGGTTAATAGCAGTAGA
TATCATCCGGACAGTGAACCTGAACTCACTCAATTGCAGTTGATTAAGGATGCGCCAGCA
ACAGAACAGTCAGCACTTGTTGTCCAGAAATTACAACAGTGTCAGAAAATATTTGATTTT
TATGATCCGGTAGCTCAGCTTAAAAGTAAAGAGATAAAGCGTGCAGCTCTGAATGAGCTA
ATAGACCATATCACAACAGTGAAAGGTGCTATAACGGAATTGATATATCCAGAAGTGATT
AAAATGGTTTCGAAAAACATATTCCGCGTATTACCGCCATCAGATAATTCGGAATTTGAT
CCCGAAGAGGACGAACCAACATTAGAAGTTTCGTGGCCTCATTTACAGCTAGTTTATGAA
CTTTTTTTACGATTTCTTGAATCACCGGATTTTCAAGCTGCAGTCGGTAAAAAGTATATC
GACCAACGTTTTGTACTCAATCTGTTAGATTTGTTCGACTCGGAGGATCCGCGGGAAAGA
GATTTTTTGAAGACAGTTTTGCATCGCATTTATGGGAAGTTTCTTGGCTTACGTGCTTTC
ATAAGGAAGCAAATCAACAACATGTTCTTGTCTTTTGTTTTCGAAACGGATTCATTCAAC
GGTGTTGGTGAATTACTAGAAATTCTAGGAAGCATTATAAATGGTTTTGCTCTGCCATTA
AAACAAGAACATAAGGTATTTCTTGTGAAGGTGCTTCTCCCTCTTCACAAACCACGCTGT
TTAAGTCTCTATCATGCTCAGCTCGCTTATTGTGTTGTGCAGTTTATTGAAAAGGATTCA
ACACTGACACCACAGGTTTTTGATGCTCTGCTCAAGTTTTGGCCGAGGACATGTAGCGCA
AAAGAAGTAATGTTCTTGGGTGAAGTCGAAGAAATCCTTGATATTATTGAACCGGAACAA
TTCAAAAAAATTATCGAACCGTTGTTCAAACAACTTGCGAAATGTGTTTCTAGTCCTCAT
TTCCAAGTAGCGGAAAGAGCACTGTATTTCTGGAATAACGAGTATATCCTGTCCTTAATC
GAAGAAAACAGTAGCCAGGTGATGCCGATAATGTTCCCTGCATTGTATCGGATAAGCAAG
GAACACTGGAACCAAACAATAGTGGCGCTTGTTTATAATGTTCTCAAAACATTTATGGAA
ATGAATGGAAAACTTTTTGATGAACTGACTGCAAACTACAAGCTCGAGAGGCAAAAAGAG
AAGAGAAAAGAAAAGGAACGTGAAGATTTATGGAAACGTTTAGCAGCAGTTGAGCTTAAT
CCTCCTAAGGATAGAGATCCACATATACTGAGCAAGACACCGCTAACAAATTTCACAGCT
AAACGGGAATTACCTGCTGCATATGGACTGGTTGCCCCAGCAAATTCTGTTGGAGACAAG
TCACCAAATTTTAGTAAAAGGTCAAGTGCTGGAACGAACAACAACTCCGTCAAAAAG
>EFO21267.1 JH712490 + [1:12288]  ( 36523 - 40989 ) EFO21267.1 + 1:612  ( 1 - 612 ) N   2962.50
ATGCTAAAGTCCCGCAAGAAGGACAAAGACGGCAAAAACGATAAGGAGGAGAGGAAGCAA
GAGAAAGTGCGGAAGGAGAGTAAGGAAGAGAGTAATAAAAAGGAGGAGAAGCAAACAGGT
GCTAATAACCATGTAAATGGTATGGCAACAATAGCACCAGCATCGATTCCCCAAATCAAG
ACGGAGGATGTTTCCGATGAAACAGTTCCCGCTGATGCTCCACCTCCAACATCTCTAAAA
AAACAAGCACTTGTGGGCGGACCAGCATTAGCAAGACGTGATCGAAGACAGAGCAGTTCC
TTATTTTTGATATCCACTAATCGAGAGCTTGTGAAATTGCCAAATATAAAAGATGCCGAA
CCTACTGCACAAGAGGAGCTGTTTATCCAGAAACTACGCCAATGTTCGGTCGTTTTTGAC
TTTGCTGTTGATCCATTATCAGACTTGAAATATAAAGAAGTGAAACGAACGACACTGAAC
GAACTGACGGATTATATTCTTAGTTGTCAAAATGTTATTACGGAAGCGATATATCCGGAA
GTTATTAGCATGCTCAGTTCCAATCTTTTCCGCGTTTTATCTCCACCATCAAATCCAACG
GGTGCCGAATTCGATCCAGATGAGGATGAACCTACATTAGAAGCTGCTTGGCCCCATCTA
CAGTTGGTGTATGAATTTTTCTTGCGTTTTCTGGAATCAGCAGACTTTCAACCAAGCATA
GCGAAACGTTATGTTGACCAGAAGTTCGTTTTAAAGCTTATCGAACTATCCGACAGCGAA
GATCCAAGGGAGCGTGATTTTTTAAAAACGACACTTCACCGGATCTATGGCAAATTTCTG
GGTCTTAGAGCTTACATGAGAAAACATATAAATAACATATTTTATACGTTCATATATGAA
ACCGAACGACATAATGGTATTGCTGAGCTTCTGGAAATACTTGGCAGTATTATCAATGGA
TTCGCATTACCGCTGAAAGAGGAACATAAAACATTTCTTCTTCGTGTTCTTATACCCCTC
CACAAAGTGAAATCTCTCTCTGTTTATCACCCTCAATTGGCATATTGTGTGGTTCAATTC
CTGGAAAAAGATCCTACACTTACTGAGCCAGTCATCTTATCTCTACTCAAATTCTGGCCT
AAAGTTCATAGTCCAAAAGAGGTAATGTTTTTAAATGAGTTCGAAGAGATTTTGGATGTC
ATTGAGCCAGCTGAGTTTCAAAAGGTAATGGTACCACTTTTCCAGCAACTGGCAAGATGT
GTTTCTTCGCCACATTTCCAGGTAGCTGAAAGAGCGCTTTATTACTGGAACAACGAATAT
ATCATGTCACTAATCAGTGACAACGCTGTTGTGATCTTACCCATCATGTTTCCGGCGCTC
TATCGAAATTCAAAAAATCATTGGAACAAAACAATTCATGGACTTATTTATAATGCGCTC
AAATTATTTATGGAAATTAATCAAAGGCTTTTTGATGAATGCTCTCAAAATTTTAATCGC
GAACGCGAAGACGAAAGTGCTAAATTGAAGGCAAAAGTGTCGAAATGGGAAATGATCGAA
AGAAAGGCCCGTCAAAACCCTAAGTTCTCGGAAGTTAGCCAACAGTTACAAAACACTTGT
AGTTCACTAGCACAGCTTTCGATTAATGAAAATGCGGGAATCGAACCAGTGGATCCAACA
AAAATCAAGCAGCAAGCAGCGCGATATGCGGTAGATCATGTCCAGGGGCGGTCATTAGTT
CGTCGAAAGAGCGAACTGCCACATGATCCAAACACTGATCGAGCGTTGGATGAACATCGA
CGACATGACCCTTATTTGCCTACAGTACCACATGAG
>EJD76143.1 JH712088 + [1:22528]  ( 169149 - 176404 ) EJD76143.1 + 1:708  ( 1 - 708 ) N   2420.84
ATGGCCCCTGCGGGACAGAGCGCTTTGTGGTCCAGTGTACTTTGCTGTCGTATATGTTCA
GAGCTTTTTAGTTCCAAAAAACTGCCAATAAATCTTGCTTGTGGTCATACAATATGCCAT
AATTGCCTCAAGGAGCTTAGTACAAAAAGCTGTCCTTTGGATCAGGCATTGATTTCCCTT
CCTTCCGAAAAATTACCTCCGAATCTTGCTCTGCTCTCAGTCCTCTCAGAATTTATCAAC
AATGAACCGGGAATTTATCAAGAACTCTCCAAAGAATATCGACACATTGAGGCAACCCTC
GTTGAACTAGCCTCTTATTTACATCCCGTCGAATGCTTATTTGGAGGAAGTGTTTGGAGT
GATGAATTAAGTAGACCGATGCAACGCAAATTAATATCCTTATTGTGTTATCAGTTAATG
GAACATAAGGGTCTACAAAGGGCACTTAAAACAGCACGTGCTTTAGCAGAACGTGCTCTT
TCAGAATTGATCGTTTATCATCAAGATAATTCTAACATATCAACAGTTCTTTGGTCTGCT
GTTCGTTCTAGAGGATGCCAGTTCTTAGGTCCAGCAATGCAAGAAGAAGTTCTGAGTCTC
ATTTTATTGATACTTTCGGATGGTGCATTGATGTCTCGTAAAACATTGGTGTTATATATT
GTGCAAACATTACGGCAAGATTATCCGCAAGCCTCGAAAACGTGTGTTGGTCATGTTGTG
CAGTTGCTTTATCGAGCTAGTTGCTTTAATGTATTGAAACGTGAAGGTGAATCATCATTG
ATGCAGTTGAAAACGCAGTTTCGTGATTACGGCGCACTGCGTCGCGAGCATGATGCACAA
ATCGTACAAGTAGCATTCGAGCAAGGTTTACGTATATCACCAGATCAATGGTCGGCTTTA
CTGTATGGCGATCAGCATCATAGATCTCATATGCAAAGCATTATTGACAAAGTAAATTGT
GGTTTCAGAAATTATTTTATAGGTGAAATTTTGGCAGAAGCAAAGATCAGACTTAGATTG
AGAGAGTTGCAAATAAAGCATTCTTTTGATCAGTACTTTTGATAATTCCTGGTTTTATGG
AGAAGGACCTTCTCAACTGTTTTGCAGAAGAAGCTATTGACGTTGACGGTCTTCTTACTT
CGAAGGGTCGCACTGCTAAGAGACTAGCATATAATTCTTCACCATTAATTCTTATTTGAA
CTAAATTTATTTTGTTGTTTTTAACTCCAATCGGCGCAAGATTTCGAACAACAAATCAAT
GACTTGAAAGCAGCAACAGAACAAAGTTCTGAGCGCGATATGCTTATTCCAACATTCGAA
CATTTCGAACGTTTCGCTAATTTTGATTACTTAAGTGGAGCGTGGACAAATTCGTTTCCA
CCACTAATTGTGTACGTCCCAATGTATGTCGTAAAAGCAATCAAACTTATAAAACATGTT
CTCGGCAAGAGTTTTTCAAATTCGAAAAACATGGCAGCTGATCGTATTTATCCTACTAGT
TTACAATGTACATACGCGCTTGCGAAAAATGGATTTCATGCTCCTAAAAATCATGCGCAA
TTACATCCTCTACCTGTTCTCATTGAGCCAATGCCGCCAGAATATGATATATTTCCGACA
GTAGTCCCACAACTGCGGGTGGCAGAACTCCCACCACTGTTAACGAATGCTTCAGCAGTT
AGTCCATTATCAGCGGCTGCTGGGAGCAACGGTTTCGCTAAGAAAGAAGAGTCATTCGTG
AATCAAATTCGAAATTTACTACCAGTAGCACTACCGATCCCATTAGAACCACTGATGATA
CCAGCAGTTAATTACCCCGTTCCTTCGCCGCTATTGCCAGTAACCTCAGTGATACAAGTT
GGAGTCCCTGAATATGTTAGTCTACCCGTTGGTATGAGACCGATTTCTCTAGTGCCTTCA
TCATTTGGTTATATTTCAGGAAGTGACAATTTGAGTGGTGAAGTTTGCTCGACACAAAGT
AAAATACCGATTGAGCCTCCAAATTTGTCCCAGATGCAAGACGGTGTACATCGGGTAAGA
TATGATCCCTGTGCTGAAGGAGGTTATGCATCGAAAAATAATGAAATCGACGAAGAACAG
TCAGTCTTATCAAGGCCCCTGGAATGTCCACAGCACACTGAGAGCACTTATGCCGCTGAA
AATGCTGATGTAAACAATTTGCCAAGAAATAGTTCTGTAAAAGTAGTCACCGTATCAACG
GTGGTCCCAACAGTCAGTCCCTATCGGATACGCAGTGCGATTCCAGCTGCCATTCAAGCA
CCGTGTACTGTTGTGCACATCAGAGATACCATCAAACAGCCTTTACAAACACCTTGTATT
CAGCAGTCAGAGTCCTATGAACAAATATGCGCATCTGAGGGAGCTGAAGGCAATCGA
>EJD76143.1 JH712088 + [1:22528]  ( 168605 - 169146 ) EJD76143.1 + 1:708  ( 1 - 104 ) N     36.54
ATGGCCCCTGCGGGACAGAGCGCTTTGTGGTCCAGTGTACTTTGCTGTCGTATATGTTCA
GAGTTCCTAAAAAAACTTAGACCAAATAAAATCTTAGCTTGTGGTCATACAATANNNNNN
NNNNNNNNNNNNNNNNNNNNNNNNNNNNNNNNNNNNNNNNNNNNNNNNNNNNNNNNNNNN
NNNNNNNNNNNNNNNNNNNNNNNNNNNNNNNNNNNNNNNNNNNNNNNNNNNNNNNNNNNN
NNNNNNNNTTTTGCACTACTTTTCTTGCCAGAATTTTCAGTTAACTCACTGCCAACATTT
CGAGCGAAGTATAGTATTGATAATTTGCTGGCCGAATTCATT
>s3944 JH712066 - [1:12288]  ( 417681 - 412247 ) s3944 + 1:617  ( 1 - 617 ) N    501.36
GAAGAAGTATGGCGTTCTCTATATATACCTTACGTATACAATATAACAAGTTGTGGACAA
CAAGGAGCTCAACAACCAACATCCGAAAACTGCGATAATTTCTATAATCAAAGAATCGAA
GCATATGGTGCATCTGGAGGACATCTTGCGCAACAGACAATCAATAATTACGGTGGCCAA
GTGATTACCGTACTTAATTTAACACTGGGTGTAGAAGTGAACATTCTGGTAGGACAAATG
GGTGAAAGTCCATGTGATCATTTTAAGACACCAACTGATAATATGAAGAGTCACCAGTAC
GAAGTGTTGAAATATTTGTGCAAAAAGGGGAACAGTATATGGAATGATGACGCAGCGATG
GCTAATGCCATCATGTTTCCGGGTACTGGTGGTGGCGGTGCAACAGTTGTTAAGTATCAA
AACAAGATCATTTTAGTAGCTGGAGGTGGTGGTGGAATATTTCCGGAACAAATTATCCAA
CTGGAGAAACCAGGAATTAACACTGTGAATAAGCTTGTTTTGCAGAAAAAAGAAAAGTGT
GAACAATGTCATATGATGTCCGGACAGTTGAATAATGCATCCTCTTCTGGAGGTGTATGT
CCATTGGTGTCGGTGTGGAAAGTTTTGGGTGGGTATGGAGGTGGCGGTGCATCCTGCGGA
CCAGGCGGTGGTGGTGGAGCCGGTTATTATGGTAATAGAACTTCAATCAGTGTTAATTTT
TTTGAACACATGAGATTCTATGAACTTATTTTTTTTCTGGGTAACGGTTACGTACTAATT
CATCCGTGTCGTTTACGCTGTTCTCCAAATGCGACTTGTCGTTTTCGCTTGGATAGTGCC
GATGAAGTTGGCTCTTATTGTGCCTGTCCAGATGGTCAAGTAGTCGGCGAATCTCTTGGA
CAAGGAGCTTTTGGTGAGGTTTACGAGGGTAAACTAAACTGTGGTACTCAGTTGATTCCG
GTTGCAGTGAAAACTTTACCAAAATGGGCATCCAAACAAGCAGTAAACGATTTTGAAATG
GAAGCACTTATTATGAGGTGCCGTCAAATTTTTTTTATTTCAATAGAAATTTAAAAAAAA
TATTGATGGAAATTATTTCATTGTGCAGGGAAAATCAGCAAATCTCGTTGCTTTCACAAA
GGCAGAAAGAAATCATAAATTGATTTCCAGTTTATCCTCATTGCTTCAGCAATTAATCTT
AAGTTTGCTTAAGTTTACTTTTAATCTTTTAAGAAATTCCGACACGAAAACATCTGCGAG
CTTATGGGAGTGTGTTTTGATGTTACACCGAGACTTATCATTCTCGAACTTCTAGCCGGG
GGTGATCTGAAATCTTTTCTTCGCGAGTGTCGTCCAAAAAATGTGAGCACTACTTCGATT
TCAGCCCCTTTACAGTTTTTCTTCAATTAAATAACTTTGCCTTTTTTTCTTATTGTCTTT
TTTGTCTATTTTCACTTACTTTTTACTTCTTATTGTTTCACACATTTTGTCCGTTTTTTC
TTTATCTATTCTTTGCCTTTTAATCTTCAACTTTTCATCACTATGATAATAAATCTTCAT
TTAACAAAAAATCGGATTCAAATGATAGATCTGCTGGATATGGCTCAAGATGTTGCCAAA
GGATGTAAATTTCTTGCTGATAATCGTTTTATTCACCGAGATATTGCAGCTAGAAATTGT
TTACTAACAAAAAAGGAAGTGGGACGTGTTGTTAAAATAGCCGATTTCGGCATGGCAAGG
GATATTTATAGGTTTGTTGTTTTTCGAAAAGTTTTGAGTAGAGATGTGCAGGTTACAAGT
ACTAGGTAAGACTTTCCTACTTTTAGGGAAATGTACTGGAAACATAATACTATGATTCTA
AGGAAATAAAATGAATTTTACACCTAAGCAAATAAACAAACAGTCCTTTAGTCCTGTTTA
ACCAGATGGATTTAACAAGATTATTACCGAAAAGGTGGTAAAGCAATGTTACCAGTGAAA
TGGATGCCACCCGAAGCATTTCTTGATGGTATTTTTACAGTAAAAACTGATGTCTGGTCA
TTCGGCGTATTATTGTGGGAAATTTTTTCTCTTGGATATATGCCATATCCGGGGAGAAGC
AATCAGGAAGTTATGTCTCTAATTGTGAACGGAGGGCGATTAGAACCACCGAACGGTATA
CCTGATCAAATTTACACTTTAATGTTGGCTTGTTGGAGTACTGCTGATACTGATCGACCA
CATTTTGATGACATCATTGAAAATTTGGATTCTATGCTTCAATCTAGTAATTCATCTTTA
CCGGATAGTCCTTCGGTTACCGAAACGATTTCACAAAATACCTATTCTCAGAATACTATC
AATACAATATTGAATTCATATACTGAAGCGGTCCCATCCAATGACTGTGATCCGTTACCC
ACAAAAGGTTTGTTACGTTTCGCATCGGAAAAATACTGCAATTTACTGTTGCAG
>s3883 JH712130 - [1:22528]  ( 183708 - 171584 ) s3883 + 1:648  ( 1 - 648 ) N   2937.34
ATGGGAAGTAAAACTGATATATTGTTTGATGATGATGAGGTGGGTGAATTGGTTAATTGG
AAAGTTACTGATGGCGCTTACGTATCTGCTGATACTGTCCTTCTCATTTACGACAGCAAA
AGTGGTGAAAAAAAATCATTGAAAACTTCTGTGTCGGGTGTTGTTACTATTGATGCTACA
GTTAAAAAAGGGAAAGTAAATATTAAAAAAGGTATGATTGTTGCTAGTCTACGAGGTTGT
AGTCATGAAATTGTTATCAAAGATATGTGCGCATCGTGCGGTAAGGATTTAAGAAGTAAG
CCAGGAACTTCTGGAAATTTGACGGAAGCCAGTACTGCGAACGTATCAATGATACACCAT
GTTCCTGAACTGATCGTCTCTGATGAGCTGGCTCGGAAAATAGGCAGTCGAGATCGCGAA
TTGCTTTTAAAAGCACACAAATTAGTGTTGTTGGTTGATTTGGACCAAACACTCATACAT
ACAACCAATCATACTTTTAAAGTGGACAAAGATACGGACGTTTTGCATTATAAATTAAAA
GGGACTGATTTCTACACCAAAATTCGTCCATATGCACGCGAATTTTTGCGCCGTATGGCT
GAACTGTATGAAATGCATATAATCAGTTACGGAGAAAGACAGTACGCGCATCGTATCGCT
GAGTTTTTAGATCCTGATAAGATATATTTTGGCCACATGTCACGCGATGAATTGTTTTGT
GCGATGTACAAAACACGAAATATGCAAGCATTATTTCCTTGTGGTGATCATATGATTGTG
ATGATTGATGATAGACCTGATGTTTGGCAATACTCAGATGCCCTTATTCAGGTAAAACCA
TATCGATTCTTTAAAGAAATTGGTGACATAAATGCTCCAAGATATGAAAAAGGTGAACCG
ATTCTTTCTGGCAGTTACGCAGAGCAGGATATGGAATCGGAGGATGATGAAACACTAGAA
TATGTTGCAGTTGTCCTTACCAAAATACATAATGCTTTTTATGAGCTGTTTGATGGTGCA
AAAATAAATCGTTTCCCGGACTTGAAAGGAATAATATCTTACCTTCGAAAACAAGTATTA
CGTGACTGTTCGATAGTTCTTAGTGGCATTGTACCTGTTGGTGTCGATATTAAGAAAACA
GAAGCATACCGATTGTGTATGCAGTTTGGTGCAGTTGTTATGGACAACGTGAGTGATTCT
ACAACTCACGTGATTGCCGCACGATGGGGCACAACAAAAGTTCATGAGGCGCACAAATTA
CCAAATATACATATAGTGAATCCTAAGTGGTTGTTTACCTGTGTCGAAAGATGGGAAAAG
GCGGATGAAAAAGAATTTGAATTGTTGAAAGATGAAACACGGAGCGCGGAAAAGCTTCAG
GGTGGCATTATCGTAGTTGATGAAATCTCAAGGTTACCCACATTTGGTAAAGAAGCCTTG
TCACTTATGACTGACGAAGTTGATGAAGCATTATCGGAAGATGTATCCGACAATGATGAA
GAAAATCTAGAAGCAAAATCACTGAAGAGTTTATCGTCAAAAGAAGATGGATCTGTGAAA
CGGCGGTCTGAAAGAGACGATGAGGGAAGTAGTGCTTCATCCACCAAAAAACAGGCTCTA
GAAAAAGAGGAAGAGAGTGAATCCGAAAAATCATCATGCTCTGCTGAGTCAGAATCAGAT
GATGACGACATGGCGGCTGACGTTGAACGGCAGTTTTTTGCAATCTTATTTGTGTATATA
CGGACTTTTTTGAAAAATTTTCTCACTCTTTACTTCATCAATAAATCCAACAACAGTGGT
AGAATGAAATCTGAAAATAATGGTAAATACAACGACGGACAGAAAGCACCGTTACCGAGA
TTTACCACGAGCTGCAAAATTATAAATTTTATGGAAATACAACTGAGAACTGAAAAAAAA
GAACAAAAACAAACAACGCGCATG
>EFO25532.1 JH712477 + [1:22528]  ( 21283 - 25885 ) EFO25532.1 + 1:591  ( 1 - 591 ) N    925.55
ATGAATCATTTCAAAAGAAAATTCACCACAACTGGAATCAACAAATTTGAATCAAAACAC
CGGAAAAAAACTATACAATCATCGGTTACGACATCTGTCCCATGTCCAAAACAATCTGTG
ACAGAAGAAATACCTGCAACGATATACGAGACAAAATGGCAATATTTACGAAAGAAATGG
GTATTAGATACGAAAGATGAATTTTACTATTATTGGTTAAGTGTTGTATCATGCGCATTT
ACTTATAACTTAATTGTTGTCATTGGTAAGCATTTTTCATTTTTGCATAAAATTAATCAT
TCATTAATACCCCGATACTATTAAAAAATTGTTTGTTAAAATTTTATTCACCAAAATAAA
GTATTATTCGATTTTTTTTTATTTTTTTGCAAAACGAAAATACCATTTCGTGTAAAATTT
TCAATTTTCAATTATTTCTTACAAATGTATTAAAACTGTTGTTTTTTTTTTATTATTTTC
GCTCGATCAGTTTTTTATGATTTGGGTTCCGGTTATTACTGGATTGTCTGGTTATTAGTG
GATCTTATTATGGATCTAATTTATGCACTCGATATGTTTGTACGTTCCAGAACAGGTAAA
AATCTTTATGATAATATTACATGATAATATGATAATAGATATGATAATATTTGATAACTT
TTTGATAAGTAAAATTTTCGGAAATATGAATAAATGTTTATTTGAAAGGTAAATATCTCT
ATTGGTTTCCTGGAACAAGGTTTGCTTGTTCAAGATATTTCACGAATTACAAGGCTTTAT
CTGAAATCAATGCAATTTAAATTGGATATAATTAGTGTTCTTCCATTTGATCTTATCTTA
TCATTAATATTTCGTCAATCAGTACCGCATTTACGTTTCAATCGGATTATTCGTTATCCA
CGCCTTTCGGATTTTATCGATCGTACCGAAACTAGGAGTTCGATGCCAAATGCATTTCGT
ATATTTTGTGTTATTGTCAATATTATTATAATCATTCATTGGAATGCTTGTATATATTTT
TTTATAAGTGAGGCAATTGGCCTTGGCACTGATGGTTGGGTCTATGGATCACTCAATAAG
CAAAGTTTACCTGATGGTGTAGAAGATACACTTGCAAGGCGTTATATCTATAGTTTTTAT
TGGTCTACATTAATTTTAACAACAATTGGTGAAGTACCAAGTCCAAAGAGGAATATGGAA
TTCCTTTTTGTAATTGTAGATTTGATGTGTGGTGTATTAATCTTTGCTACTATAGTTGGT
AATGTTGGCAGTGCAATATCAAATATGAGTGCAGCAAGGACAAAATTTCAAAATCAAATG
GATAACATTAAACAGTATATGAAATTGAGAAAAGTGAACAAAGAACTTGAAACACGAGTT
ATTAAATGGTTTGATTATTTATGGGAACATAAGCAATCTTTAAGTGATCAACGTGTATTG
AAAGTGCTTCCGGATAAGTTGCAAACGGAAATTGCTATGCAAGTGCATTATGAAACTCTT
AGAAGAGTACGTATTTTTCAGGATTGTGAAGCCGGTCTTTTAGCTGAATTAGTGTTAAAA
CTTCAACAGCAGACATTTTCTCCCGGTGATTATATATGCAAAAAGGGTGATATTGGACGT
GAAATGTATATTGTTAAACGTGGTAAATTACAAGTTGTTGCTGATGATGGGATTAAAATT
TTTGCTACATTACAGGAAGGCGCTGTTTTTGGCGAACTTAGTATACTTAATATCGCTGGA
AGTAAAAATGGTAACCGAAGAACAGCAAATGTACGATCAGTTGGTTATACGGATTTGTTT
GCCTTGAACAAAAAGGATCTTTGGATTGCATTAAAGGAGTATCCGGATGCAAGGAAACTA
CTCATTGCAAAAGGTCGAGAAATTCTTCGAAAAGATGGTCTATTGGATGAAGATGCACCA
GAAGAGCAGATCAGTGCAGAGGAGATGGCCAAAAGTTTACAAAATACATCAAAAATTCTG
CAAACAAAAATGGCTCGATTTGTAGCAGAATTCAACAGTACGAAATCGAAATTGTTGGCA
AGAATTGAATATTTAGAAACACAATTAGCAAAATACCAAACAAATGATAACTTAGCCAAT
GCAGATGATGATGATGAT
