# Supplementary material for: Expanding the view on the evolution of the nematode dauer signalling pathways: refinement through gene gain and pathway co-option
Source: BMC Genomics. 2016 Jun 27;17:476. doi: 10.1186/s12864-016-2770-7 (PMC4924289; doi:10.1186/s12864-016-2770-7)
Supplement: Additional file 5: — Gene models in fasta format. (TGZ 545 kb) [file 12864_2016_2770_MOESM5_ESM.tgz › m_hapla-PRJNA29083-WS246-sequences.fa]

>MhA1_Contig1573.frz3.gene15 MhA1_Contig1573 + [1:10240]  ( 27773 - 29819 ) MhA1_Contig1573.frz3.gene15 + 1:507  ( 1 - 507 ) N   1644.24
ATGTTTGAACAATCACAGCACAGTTCTTCTACAACTCCTTCATTGTCTGATAATAACATT
TCTTGCTTGACTAATTCACAAACTCTGGAAGATCACTGTTGGTATTGGGGTGCAGCAACT
AAAGAGGAAATTAGTGCAGCAATGGAGAATCAACAAAATGGTACTTTTGCAGTACGTAAT
GCTTCAACAAAAGGGCAATATACCTTAACTTTACGGATTGATGGAGCTAATAAACTTATT
AAAATTCTTGTAAGTCATTTCTCTTTTGTTAGTTTAATTTTTATTTTAGTAGAGAATGGT
AGATGTGGCTTTACTCCAGATTCTATGGATTTTGATTCTATGGCTAGTCTTGTACAATTT
TATCAAACATGCTCTCTAAGAGATTTTAATGAAAAGCTTGATACTTGTTTGCTTTACCCA
CTAAAATCACCAAAATCATTGGCTTGTCAGAGTGCAATGAAGTCAGATTCAATGATGGAT
CCTTCTTATCGTGTCAGTTTACTCAAATGCACCTTTGAGGCTATTCATGCTGAATATGAT
CGAGTTTCTAGACGTTACGATCAATTATTTAACCAGCAGTTAGCGCTAAATGACGAGTAT
AATCGAAAACAACGTACAGAGAATGCATATGCTGATGCTTTGAAGATATTTGAACGGAAA
ATTGGCGAATTAAAAAACACTATCTCTGAAGAAAAGGATCTCAATGACCGCGATCGTGAA
TCTCTTACAATGAATATTGAATTACAAGAAGAGAGGATGGAAGAAATAGGGAAAGCCCAA
ACTTTAATGAGGGCAGCAATTCAAAATATAGGACTTTCTCTACAAAAAATCAACGAAGAA
CTTGGAAGATTAAAACCTTCTCTACTTAAATTACACAAAAAATGTGAAAAATATCGAGAT
AAACTTCTTGAAATGTCAAAGCAAAAAGTTACACATGCCCAATTGGATAGAGTTGTACAA
AGTGTTTCGCTTGCGGTATATTTTCAATTTTCAGCCATTAAATGATTTTAAAAATATTTT
TCAAAAATTTCCCTTAAATTACTCGATTCTGAACCCTCCACTTTGAGCACGTTTTTGCTT
AGAATTTCATTGCCAATCTCTAGATGGTGTTGTGAATGTTGGTTGTGGCATCAAGCAACT
AAGGATGAATCAATAGCACTTATTCGTTCTCTAATGAATGATTCTGACATTTCTTCAACA
GATGGTATTTTTCTCATTAGGCCTAGTAGTTCGCGTGTTGGTTTTTATGCTTTAGAAATA
TCAAAAGATGACAATGTGCATTCCTGTCTGATTGAATATCGAGACCCTAGAACAACAATT
GACCATTCTGGTGGTTATGGCTTTGCCCAAACACAAATGCTTTTTGCTTCACTAATGGAT
TTTGTGCGATATTATTCAGCTGTTCCATTAAAAGAACATAATTCTGTTTTGGACACTCCT
CTCATAACGCCAGCTCTGGGTCATTTAAAACAAAGAAAAGAAAAGAACTGTTTTTCATCT
AATACTGATCAACAACGTGATAAAGCTAAATTAAAAAGAATTGAAGCAATCGATGACGAA
ACAGAATTAAATAAAAGTGGAGAAGAGATGAATATAGAGAAAAAGCTTTCGAGTTCTGAT
ACTTTG
>MhA1_Contig100.frz3.gene14 MhA1_Contig100 - [1:18432]  ( 34519 - 28404 ) MhA1_Contig100.frz3.gene14 + 1:1260  ( 1 - 1260 ) N   4814.51
ATGCCTTCAACACCAAGTACTTCTATAACTCCATTAAACAGTCAATATAGCTATCAATAT
AATTATTATGGAGCTTATGGAAATGGTCCCGGTGATTCTCAACATCGTCAATTACATAGA
ATTTGGGAGACAGATGAAGAAGGTGAATTATTGGTTAATAAAACAATTTCAAATGATCTT
CCAACAACAACAAATCTGTCAGAACAACAATATATGTTTCTTGATGTTTATTTACCTAAT
GGTTTGTTATTACCTATACAATGCCAAACACACAGAACTATTGCTTTGTTAAAACAAGAT
GTCTTCATTCAGGCTAGAAAGTATCCATTAGGCGCTTCAATATCAGACATTTCCAACTAT
ATTTTTATGACTATTGGTCTAGATGGTGCACACATTCAGGTATTATATTTGCTATTATTT
TAAATACCCTTAAACTCTTATCTCAATTTTTTCACTCAAAAATTCAAAAAAATATCCCAT
ATAATTGGGAGAATCACGAGAAAAACTATAAAAATATTTGCGGATTTTTAAATGAAAAAT
GCGGATTTTTATTGCCCCCCTTCCTTGTTGACTAAACCAAATAGAACAACAGCTTTATTT
TATTTTTCATTATATGATGAACAAAAGCCAGTATCAAGTCTTCAAAATCTCTTCCTTCCA
TTATTGGTATTGGCTGAACCAGAAGGGAATAAAATGGAAAAAGAATTAAATCAACAAATT
GGTTATATTATGGGTATTACATTAATGGAACTTGAAAGAAAACTAAACGAAGAACTTCAA
AACTTTCGGTTGAGATTATTCGAAACTTGTTTGGAAGCTGAAAGGGAACGAGGGACTTAT
CAATTTTTACATTATGCATTTCCTGAGGGGCCACTTTTGCAACAACAATTACATCCTGGG
GCTAATTCTTCACAATTTGGAGCAAATGATCCATCAGACCACCCTCTAGAAATTGAGAGG
AGAGCATTAGAGAAGTTAAGACAAAAAATGCAATCATCAGATGCTTATGTTGAGGTATGG
TATGGTGTTACATCAACCAAAACTTCTTCAGAAAATCAAAAAGAAGTAGATTTTGAATAT
TCTGTTCGTATTCGTAATATTTTGGGAGCAACACCTGAAGATGTTTTGAGAGCAGCTCTA
AACGAATTTCGAACACAATATTCTTTAGATATTAGACAACCATATACAGAATTTATATTA
CAAATAGCTGGACAGCAGGTCTATGTTACCCGCCCGGATGTTGCTTTGACACAATTTGTT
TATATTCGTTCATGTTTTGAGAACTACCGAATTCCAAGGCTTATAATAAGAGAGAAAAGT
CTTGTATTTATGGATTATCCACCACCACCAAAAATTTTCGAGCCTTCCTATGTCCTTCGT
GAAATGCATAATCAATATTTAAATAATGAAACTCTAACAAATGGCACTTCAGCAGTTCCT
GACTGTAATATATCAGATTCATCTAGTGGGAGCACCAAACAAAAGCAGCGGAAGCTTTTT
TGGGATTTGGATGAAAACTTGAGAATTCAAATCCATTCTGCATCAAATATAACTGTTCAG
GACAGTCGTGACCATTTATTTGTACGTGTTGCTGTCGCTGTTGGTAGACATGTTCTTGAT
GTAAAGGATTCGGTTACAGTGACATCTTCAAATCCGAGATGGGGACAAGAGACATTCATC
GATTTTGACATTTATCTAAAAGACTTGCCCGAATCAGCTCAACTCTGTTTTTCATTAATA
TCAATTCACAATCCAAACAGTTCTTCATCAGATATTTCAAAAATTACTAATAAGAACAAA
CAAAGAACGGGAACACCAACATTAAGTACAGCTTCAACTTCAATGAATTGTGAATTAAAC
TCTTTGGGTTATGCTAATTTACATGTTTTTGACTGGCGAAGTCGTCTTATTCAAGGAAAA
CAAACACTCTTTTTGCGTCCATATGAAAAGAATCGTTCTTCCTTTTCTCCCCAATTTGTT
CATCTAGATAATGAATATGGTGATGCTCTTTCAACAGTAACATCGAGAACTCCTCGTTTG
GAGATTGAAATGCCTGAGTATTTTGGTGGTTCTACAATTATTGAATATCCTCCAGATTTG
GTTATTCAGCGTTACATTCGTTGGTTAAGACGACACAGAGGAAGAAAAAAATCTGAATTA
AATAATGAATCGAAAGATAAAGAAAATTCTGAAGATGATTTGGATGATAGTGAAGATGAT
GATGAAACAGATGAAGAAGAATATGGTGATGAATATGGGGTCAATAAATTAAGAAAAATG
ACATTGGCACAAAAACCATTAATGTCGCAAGGTGACGAACTAGAACATCTCCTTCGTCTA
GACCGCTCTTTGGACTCAACTTTACTTACATCAACAGACCAACGTTTTATGTGGCATCGC
CGACATCTTATTTGTCAACATTTTCCACAAATGCTTCCAGTACTTGCTGATTGCGCAATT
ATTTGGCGAACTCCCAAATGGCCTCCACTTTATGTAGATACAGCTATTGAATTATTGGAT
GGAAGATATGTTGATAGACGAGTGCGGACATTAGCAGTGAAACATTTAGATGACGCTTTA
GATGATGATCAGTTACAACTTTATTTGTTGATTTTAGTACAGGCAATTCGTTTCGAACAT
AATGCATTTTCTCCTTTGGTGAGAATGCTGCTGCGAAGAGCTCTTATGGATTACCGTGTT
GGACATACACTTTTCTGGTTATTTCGGGCAGAGCTTGCACATTTACTCGCTTTTGGAATT
TCCAGTCAATCTTCAGTAACAACTATGGGAACAAAAAATTCATTAGAAAGAAGTTCTGGC
CCACAACTTTCCCCCTTATTTCTACGTTTTGCTCTAATGTTTGAAGCTTATTGCCGTGGT
AATAGTGCCCATTTAGATTCTATGTGTAAGCAGGTTGAGCTGATCAGCACTTTAACTACT
TTAAGTACTTCAATTTGTGCAAATAGCAATCGAGAAGCTGCAAACAAGAAGCTTCAAGTC
GAATTGTTGGCACGTAGAGAACAAATGCAACATATGGTGTCTCCAGTAAATGCTACTTAT
CGTTTGGGAGAGTTAATAATCGAAGAATGCCGTGTTCTTGGTAGTGCCAAACAACCCCTT
CTTCTTACCTGGCGAAATCCTGAAATTTTGGCAAGATTGACAGCACCCACTCATCAATTG
ATTTTTAAATGTGGAGATGATATGAGACAAGATATGCTGTAATTATTTAAAAAAAATTTA
TTTTAATTTTATACTTGAAGTTCATTGCATGTAATGCGCATTATGGATGCAAAATGGAAA
AGTCAATTACAACAAGATTACTGCATGACATTATATGAAGTCCTTCCAATGGGGAAAAAT
ATTGGTTTAATACACGTTGTTCCTGATTGTCAAACTCTTTTTCAAATTCAATGTGAAACA
AGAAAAACAGCATCTCTCAATATGGATATTGCTCTCTTAAATAAATATATTTACAAAAGA
TGTTGTTCTAGGGATAGTAAGAAATATCTGGAATGTGTAGATCGCTTCACTATGTCCCTT
GCCGGTTATTGTGTAGCTACTTACATTCTTGGTATTAAAGACAGACATCAAGATAATATA
ATGCTTGCAAATGATGGAAGAATATTTCACATCGATTTTGGACATATTTTGGGACATACA
AAAAGAAAATTGGGAATAAACCGTGAAAGGACAGATTTTGTTTTGACTGACCATTTTCTT
TATGTTATCTCTCGTGGAAAAACAAACTTTAGACAAACATATGAATATAATAGCTTTCGT
GATGAATGTACAAAAGGCTTTCTATCATTACACAGCCAAGCTCGTTTCTTCATTGCATTG
TTTCGAATGATGTTTGTCTTTCTTTTAAATAATTTAATTTTTTAAAATTAATTTAAAAGG
TGTTGTATGGGATTGCCTGAACTTAGCCCAGTAAATGTTGATTTTCTTAAACAAACATTA
ATGTATGATAAAGAAAAACGTGAAGAAGCTAGAGCTGCTTTTGAACAAATATTTGAGGAT
GTAGTCAAAGGAGATTGGTCAATACAATTAAATTGGTTTTTTCATTCTGTTCGGCATATG
>MhA1_Contig1548.frz3.gene13 MhA1_Contig1548 - [1:3260]  ( 18411 - 17000 ) MhA1_Contig1548.frz3.gene13 + 1:353  ( 1 - 353 ) N   1332.58
ATGACTTTTGAAGTTCTTAAAAAGTCCCTTGGAAAGGGAACATTTGGCAAAGTAATCCTC
TGCCGTGAGAAGAGAACAAGTCGTCTTTATGCAATCAAAATTTTGAAAAAAGAAGTCATA
ATACAAAAAGACGAGGTTGCCCATACTTTAACTGAAAATCGAGTACTTCAACGTTGTAAA
CATCCATTCCTTACTGAATTAACCTATTCTTTTCAAACAACTGACAGACTTTGTTTTGTT
ATGGAATTTGCAATTGGTGGTGATTTATATTATCATTTAAATAGACAAGTTGGAAAATAC
AAAGAAGGATTTTCTGAAAGTAGAACGCGTTTTTATGGGGCAGAAATTGTTTTGGCTTTG
GGTTATCTTCATGATAACAATATTGTTTATAGAGATTTAAAGTTGGAAAATTTATTACTT
GACAGAGATGGACATATTAAAATTGCTGATTTTGGTCTTTGCAAAGAAGATATTTCATTC
AGTGGACGAACTCGAACATTTTGTGGGACTCCAGAATATTTGGCACCCGAAGTTTTGGAA
GAAAATGATTATGGACGTTCTGTTGATTGGTGGGGAGTTGGTGTTGTTATGTATGAAATG
GTTTGTTTTTATGAAAAAAATAATTTAATAAGTTTAGAGTTAACCTAATAGTTTTATTAA
TTATCGTTCAATTCAGTCATAATTTTTTATTTAAATATTTTTAAGATGTGCGGACGTTTA
CCTTTTTACTCAAAAGAGCATGAAAAGTTGTTTGAAATGATTTTGCAATGTTCATTACGT
TTTCCATCTCGTTTATCACCAGAAGCTAAAGTTCTCCTTTCTGGTTTATTAGTAAAAGAT
CCAAATAAACGATTGGGTGGTGGTCCAGATGATTATCGAGAAATTCAAGCAACAGCTTTT
TTTAAACCTATTGACTGGGAAAAACTTTACAGAAAAGAAATTGAACCACCATTTAAACCA
CAACTTTCTTCTGAATCTGACACTTCTTATTTTGATTCGGAATTTACTCGTGAAGCTGTT
CAATTAACTCCTCCAGCTGTTCGTAATGGTCCTTTAGATACTTTAGATGAAATGGATGAA
ATTCAAAATAATTTTGTTCAATTTTCATTTCATCATGGAGAGTTAGGATCGTCACTTCGT
GAGAATAGTGAAATAATGGAAGAA
>MhA1_Contig96.frz3.gene3 MhA1_Contig96 - [1:10240]  ( 15505 - 13701 ) MhA1_Contig96.frz3.gene3 + 1:244  ( 1 - 244 ) N    512.27
ATGAAGAACATTAAACAAGATATTAATCACGATCAAGACCCAATGATGACTGCCAATTCT
GTTGAAGATGGCATTGTTGCTGGAATATCTGGAGGCAATCCTGGTGCTGCTACTTCTTCG
ACTGCAGAGCCTAGGCCTCCAACACTTCAAGTGGAGCATCCAAATTATAGCGACAATTAT
GTTATTGATGGACAACAAATGATCTCAGAACAAAGAATGCGTGAAATACTTGTTGAATTG
CAACAGACTTGGTTAAAGGAATATAAACAAAATAGAGAAAAACTTCTTGTTGAATTGACG
GAAAAGGTTTATAAAAAATAATTTTTTTACTTGGGTTTGTTTCTTGTGAGGGTTTTTGAA
GCCAAATCCGTTAAGTTTGATTTTTGGAGAAATTCTTGGCGTTTGGTAATTTTCCTAAAA
ATTTTTTGGATTTTTTTTCGTTTTTTTTTTATTTTCCACAAATAATTTTAGATCACTAGA
AAATTTTTTTTGACTATTTTTAATTTATTACATCAAGAATATGTTTCTGATTTGCAAAGA
AAGCAGACAGAATATATGTCTCAATATCGAGATGAAATGGATGCTGAAAGATTGAGGCAA
GAAGAACTTTTTCAACGGCGTTTGCAGGATGAAGTTTCACGCCTTACTGAAAAACACAGA
CGAGAATTGCAAATGGTGAAGAAAAAGCAATGGTGTTGGCAATGTGAACAAGAAGCTATT
TATCATTGTTGTTGGAATACTGCCTATTGTAGTGTTGAATGTCAACAAACGCATTGGCCG
ATGCATCGTCGTTATTGTCGTCGTAAGAAAGCTGCACAGACAGCATCAACATTAACTCAA
CAACAAAATACATCATCATCAAATAATGGAGGTAATACTCAACAACAAAATGGAGATTTA
CAACATCAACAAAGTAGTAATGGAATTTCCAGA
>MhA1_Contig96.frz3.gene3 MhA1_Contig96 - [1:10240]  ( 15505 - 13701 ) MhA1_Contig96.frz3.gene3 + 1:244  ( 1 - 244 ) N    512.27
ATGAAGAACATTAAACAAGATATTAATCACGATCAAGACCCAATGATGACTGCCAATTCT
GTTGAAGATGGCATTGTTGCTGGAATATCTGGAGGCAATCCTGGTGCTGCTACTTCTTCG
ACTGCAGAGCCTAGGCCTCCAACACTTCAAGTGGAGCATCCAAATTATAGCGACAATTAT
GTTATTGATGGACAACAAATGATCTCAGAACAAAGAATGCGTGAAATACTTGTTGAATTG
CAACAGACTTGGTTAAAGGAATATAAACAAAATAGAGAAAAACTTCTTGTTGAATTGACG
GAAAAGGTTTATAAAAAATAATTTTTTTACTTGGGTTTGTTTCTTGTGAGGGTTTTTGAA
GCCAAATCCGTTAAGTTTGATTTTTGGAGAAATTCTTGGCGTTTGGTAATTTTCCTAAAA
ATTTTTTGGATTTTTTTTCGTTTTTTTTTTATTTTCCACAAATAATTTTAGATCACTAGA
AAATTTTTTTTGACTATTTTTAATTTATTACATCAAGAATATGTTTCTGATTTGCAAAGA
AAGCAGACAGAATATATGTCTCAATATCGAGATGAAATGGATGCTGAAAGATTGAGGCAA
GAAGAACTTTTTCAACGGCGTTTGCAGGATGAAGTTTCACGCCTTACTGAAAAACACAGA
CGAGAATTGCAAATGGTGAAGAAAAAGCAATGGTGTTGGCAATGTGAACAAGAAGCTATT
TATCATTGTTGTTGGAATACTGCCTATTGTAGTGTTGAATGTCAACAAACGCATTGGCCG
ATGCATCGTCGTTATTGTCGTCGTAAGAAAGCTGCACAGACAGCATCAACATTAACTCAA
CAACAAAATACATCATCATCAAATAATGGAGGTAATACTCAACAACAAAATGGAGATTTA
CAACATCAACAAAGTAGTAATGGAATTTCCAGA
>s4209 MhA1_Contig255 - [1:10240]  ( 47774 - 46350 ) s4209 + 1:311  ( 1 - 311 ) N   1493.14
TCAACAGGTTCTGGTGCTGGAATGCCAATTTTAGTTCAAAGAACAATTGCTTGGCAAATC
ACCTTGAAGGATTGTATTGGACGTGGACGTTTTGGAGAAGTTTATATGGGTGAATGGAGA
GCTGAAAAAGTTGCTGTAAAAATCTTTTTATCAAGAGATGAACCTTCTTGGCAAAGAGAA
ACTGATATTTATAAGCACAACATGTTGAGGCATTCAAATCTTCTTAGATGGATTGGAAGT
GATACAAAAGATGCTGGTTCATCAACTCAGCTTTGGCTAGTCACAGAATATCTACCAAAT
GGATCTCTTTATGATTTTCTCGAACAAAACAAAATCACAGTTGAAATGAATATTCAATTT
ATGCGTTCAATAGCTCATGGACTAGCTTATTTACATTCTGAACTGCCTGGAGTGAATAAT
CAATGCCATAAGCCTGGAATTGCACATAGAGACATCAAATCAAGAAATATACTTATCAAA
AATGATTGGACATGTTGTATTGCTGATTTGGGAATGGCTATAAGATATGGGAATGGTGTA
ATTGATATACCACAACAGGATAGAGGAGGCACAGTGCGTTATCTCGCCCCTGAATTTCTC
GCCAACACTTACATCCGTGACTCTTTCACTTCTTATCTAAAAATGGATGTTTATGCATTT
TCCCTTATAATGTGGGAGGCTTGTAGACGAACAGAAGTTAAAAGTGCAGATATTTTAGCT
CTTCCATATGAAATTCCATATCAAGAATATGTCCCAAGAGAACCATTATTAGAGCATATG
CTTGAATGTGTACATATTCAAGGAAAAAGACCAAGCGTCGATTCAAGTTGGAAAAATTGT
GAATCATTAAATGAGTTGGTACGGATAATGCTTGAAAGTTGGAGTGCTAGTCCAAGTTCA
CGTCTTACAGCATTAAATATACGTGTTTCTCTGGATAGAATATGTGATGAACAAAAATTG
AAAATTATCACT
>s4188 MhA1_Contig563 + [1:16820]  ( 4209 - 16818 ) s4188 + 1:944  ( 1 - 944 ) N   3765.81
ATGTCAACAATGTCAATAACCAATTTGGGTGTAAATTTATTATCTACATTAACATTATTT
AATTGGAAAAGTATTGCTTTAATTAGTTGTCCAAATTGTGGGGAAAAAGCAGAACCTGGT
GGAGACATAGTGAATATAAAAGTCGAAACAACTAAAAATAAAAATATAATCAATCAAAAA
ATCATGAATTTTTATAAAAAAAAAGTCGGGATCGATGGAAGTAATTCAAGTAATATTTAT
TCTTCTCAATTAAAAGATGTTAAACAAAAAGCTAGAGTTATTGTTGCCGTCTTAGGAGAT
AAATTATCTGATTATGTTGATTTTTTAACAGCTTTACAAATTCTCGGAATGTCTACATCA
GAATATTCCCCAATTCTTTGTATTACACGTTATTGGCCAACAGAAATGGATTTACCTTGG
ATGCAAAAAGGAGATAATAATAATTATAAATTAAATAAACAAATGCTTGATTTATTTCAA
CATAATTTAGTGCTTGTCAACGATTTTTATTCGAATGATCAAATAAATGCATTTATTAAA
CAAATGAAATTTCCAAAAAATATTATTTTATTAATTAAGCTTTATGAATGTTTTTGGACT
TATGCTTTAGCCTTGTGGCGTGCATATTCTTCCACAATGGATTTATCTGTTTATCAAAAT
GGGACATTATTAGCTAATGCTATTGGGCAGAATTTGGAAGGTCCATTTGGTACAATAACT
TTAAGTGGATATCAAAAAAGAATAGCACCCTACAAACTTTTTTTAATTCTTTCATATAAT
TCAAACAATCAAACGCAAAATTATATGGATGAAATTGCAAATATTTCAATAACTAATGAC
TGTTCTAAAGCACAACTTACAGCAGATGAAGTTTGTGTTGGATTGATTGCCAATTTATTT
GTTGGAAATCAAAATTTACCAGATAAATTCCCTCAAGATATTCCAAATTGTGGATTTAAT
GGAGAACTTTGTGATAATAGAAGTACAATAATAATTATTGCAAGTGTTATTGTTGTTATT
TGTCTTGGAATTATTATATTTTTGTGTTTTAGAAGAGTTAAAAAAGGCGAAACTACCCAA
ATGCCTTATTATGTTTCTGAACAACTTATTTCTTTTGTTGATGTTAATGGATATGGAGGA
TCTTCAAATATTCAAATACTTGGAATGAGAGGAGGAAGAGGAGGACCACCTGTACAAAGT
AAACATATTGGAACACTTGAACAAAGTTTTGTAATTATTGAGTGTTACAATTTAAAAGAA
AAATTGTCTTTTGATAAAAAAGATATGCAATTATTATTTCAAATGAAACAAATAGTTCAT
GATAATATTAACCCTTTTTTGGGTGTTTGTGTTGATCGACCAAATGAATTGATGGTTATT
TGGAGATATTGTTTTAGAGGAACTTTAGAGGATTTACTCTTTCCTAGCAATAAAGAAACA
GCGCCAGGTGCCCCAGGAGGTATAGGTGCTAGTGTTGCTTCTTTAACTAGTGAAGAAGAT
TTTATTCACAGCTCTTCTATAGGTTATCACGGAGCATTAACTTCCTCTCGTTGTTTAATT
GACAGTCATTGGATTTTGAAATTATCTGGTTTTGGCACTTCCCGAATGCTTTATAAATGG
CGTTTTAATAATATACTTAGCAATGGGGATAGACAATTTATTCAACCATTAATACCAAAT
AATGAATTGCATTATTATGCTCCAGAATTTCGTACAGCTGTTAGAGCAGCTGTTTTAAGA
AATAAAGTGGAAAGAATTGGAACTAATGGCCTAGAAGCCCTCGAAGACGATGTTTGTATT
TTTAGCGCTGCTGCAGAAGAACATTTACCTATTTTTTCTGAATTTCCAAATGAAGATAAT
ACAGATTCTACAATAAATGGGGTTGTTAATGACAGAGTACATCCCGATTTGGTTGCTTTA
ATGAGAAAATGTTTTGGAAAACCTGAACAAAGACCAGATGCGAATATGGTGAGGAAAATA
ACTGATGCAACATTGAAAATGCCTGGAAGTTTAGTTGATAATTTTTTAAAGAATATGGAA
CAATATACAAATAATCTCGAAAATTTGGTTAGAGAACAAACAGGAAAATTAGAAGAAGAA
CAACAAATGGTTGAACAAATACTTTTAGAATTATTGCCAAAAAGGTCAGTAGTTGATGAA
CTTCGTCTTGGCCTTCGTGTAGAACCTCAATTCTATGGATCTGTTACTGTAATGTATAGT
GATATTGTTGGATTTACCTCTCTTTGTAGTGAAAGTGCTCCTATGGAAGTTGTTGATTTG
CTTAATGGAATGTTCCGTGCTTTTGATGAAGCAATAAGTAGACATCAAGCATTTAAAGTA
GAAACTATAGATGCTTATATGGTTGCCTCAGGCGTTCCCCAACAGATGGACAGTCATGTT
AGGGAAATTGCTTCGGTTGCTTTAATGCAAAGAGATTTTCTTTGTAATTATGAAATACCT
CATCGACCTTCACAGTATCTCCATTGTCGTTGGGGATTTAATTCTGGAAGTGTCTTTACT
GGAGTTGTGGGAATAACAGCACCTCGTTATTGCGTTTTTGGGACAACTGTAACTCTATCT
GCAAAAATGGAAAATTCTGGCCAACCAGACAAAATTCAAATGACTTTAAGGAGTTATCAA
TTACTTTCTGAACAATTTCCAGAATTTAAATGTGCACCAAGGGGTGGAGTTAGAATTGAG
GGTGTCGGCACTCTCCTCACATATTGGTTAGAAGGTCTAGATAATGAATTACTCGAGACA
GACAGAACTGATAGTGGATTACAACAAGCTAAAATCCACCAAGGGATGAAAGAGTCTCGA
CGAAATAGTCTT
>s4096 MhA1_Contig1276 - [1:10018]  ( 12657 - 9336 ) s4096 + 1:698  ( 1 - 698 ) N   3280.26
ATGGGTGGGAATGGAAATATCGGAGGACCAAAAACTCCAATAGGTCAGGGCCAATCTCCG
CCTTCTTTAATTGAAAGACAACAACAACAATTACAACAACAACAATATCAAGTAATGGAA
ACACAAAATCAACCTATGGAAGATGATGGAATTGGTCAGGATGGAAGTGCAAGTGGAAGA
ATGAAAACTTGCAGAGTTTGTGGTGATTCTGCTACTGGATATAATTTTAATGTTATTAGC
TGTGAATCATGTAAAGCATTCTTTCGACGAAATGCTTTACGTCCAAAAGAATTTAAATGT
CCATATTCAAATGATTGTGAAATTAATGCTGTTAGTAGAAGATTTTGTCAAAAATGTCGT
CTTCGCAAATGTTTTTTGGTTGGAATGAAAAAAGAATGGATCCTAAGTGAGGATCAGTTA
AGAAGACGCAAAAATGCCCGTATTAAAAATCAAATGTCAAAAGATGGAAATCAACAACCA
AATACACCTTCAAGTATTGGTGAAGGTTCTATGCCTGGTTCTGTTGCTCCAGCTTCTCCA
AGTACTGGAACTCATTCACCTCCTTCCATTTTGCCTCAACTTCAAAATCCTCATTCTATT
GATGCCGAACAAAGATATGATCCACAAGTTTTACGTTTAGCCCAACAACAATTATTGAAA
AAAGCCCAACTTCATCAAGTTTTAAGACAATCTAGTGATGGTTTAATTTCTCTTGCATCA
GCTGCCGCTGCTCAACAACAACAAAATCAACAATCACCTGTTTCTGCAGTCTCTCCACTT
GTTGAGCAATGTCATAGATTAATGTTATTAGGTCAACAACAGCAAGGGGTTAATAATACA
CAAATAGTTAAGAATGGAGATATTGGCAATGGACATTCATCAATATTAGCTAGACTTTAT
GGAAATAATAATGTTATTAATACAAGACAATCTTCTAATATTTCTGAATTTGTTTCTAAT
ACTAATTCTTCTGCAGTTTCAAAACCTTTATTGGAAGCTGCGGCAGCAGCTGTAGCTGCT
GCTAATAATGCTGCTAATATTAATAATCAAATAAATATATCAAATAATGGATCTTCTCAT
ACACCAACAACAAATATTGGAACAAACGGAATTTCTCAAATAGCAGGGAATGGATTTCCA
AATTTAATGGAAATGGATGCTAAACAACGTGAACGTTTAATGAGTATGAGAATTAATCGA
ACAATTAGAGATGAATTGGGTATTTCAATGTCACCACCAGATGGAAATAATTCACAACAA
TCTTTATCTCCAAATCCAATTAAAATTGAAGAAAGAACTTCTCCACATAGTCGTTGTAAT
TCTATTAGTGGAAGTTTAGTCTACACTGATTTGAGAAATTATCAATTAAATTCTAAAGAA
CAAAATGATTTAAATGCTGTTAAATCAGCATTTTCTAGTATGGATGAAGAATTGAAAAAT
GAATTATTAAAGAATGCCAAACTTTTGGGTATAATGACTAAAGAACAAACACAAAGTCCT
GATGATATGATGTGTTTGTTAGACATACGTTTAGTTAAAATGGCAAAGAAATTACCAGCT
TTTAGTGAATTTAGTAATAGCGGTAAATTTTCTCTTCTAAAGGCAGCAATGATTGATTTG
TTAACACTTAGAGGTGCTTCTCGTTTGGATTCAGAAAATCGTTGTTGGAAAAGTCCTCTT
TTAAATATGGATATTCGTTGTAGAATTGATATTTTTGATAGATTAAATGATGATATGCAG
AAAAGTCGTGTTATGGATTTTTACAAAAAACTTCATCCAAAATTAAAATCAGATCAAGTT
GCTAATAATTTGATTGTTGTTACTGTATTGTTTAGTCATTTTGTTGATACTGATTTGAGT
GCAGAAGACAGAACTTTAGCTGATAAACATTATCACAACCATAAACAATTGTTGAGAAGA
TATGTTGAATCTGCTTATGGTCCAGATGAAGCTAAACAAATTTATGAAACGCTTGATGAA
GCATTCAGCATGTTAAAAGATATAACCAGAAAAGTTCCTGATTTATTCCCTCCAGACAAA
ATTAACAAAAAACAAGCAGAAGGCTCTTTATTTCAAGAATTTTTCCGTATAAAA
>s4067 MhA1_Contig353 + [1:18432]  ( 93577 - 99229 ) s4067 + 1:361  ( 1 - 361 ) N   1066.74
GGAGGAATACGTTTAGGTGGAATATCTCATCAACAGAGTTCAACATTTGACGAATTTACA
GAGGAGCCTTTGAGTTATATTGAAGATCGCCCAGACTCCGCTCTAGGTGGTGACTCCTCC
CGAGCAGAATCACCTTCAGGGCAAGCACTCCCCTGTTCCTCTTCTGCTTCCATTGCTTCT
AAAAAATCCTCAACTCGTCGAAATGCTTGGGGGAATTTGTCTTACGCTGATTTGATCACT
CAAGCTATTTTGGCATCTCCAGAAAAGCGTTTAACACTCAGTCAAGTTTGTAATTACTAC
TGCATTCTTTCCGGAAATTAACCTTAATATTAACCTTAATTTAAGGTATATGAATGGATG
GTGCACAATGTTGCTTACTTTCGAGATAAGGGTGATTCAAACAGCAGTGCTGGTTGGAAG
AACTCAATCCGACACAATCTCTCCTTGCATAGCCGTTTCATGCGTATTCAAAACGAAGGA
GCTGGAAAAAGCAGTTGGTGGGTCATTAATCCAGATGCAAAACCTGGTCGAAACCCTCGT
CGACGCGCCAACACAATGGAAAATTCTAGCAAAACTGCCATGGATAGAAAACGACGTGGA
ACTGCCAGGAAACGCGTTGAACATTTAAGCAAAGATATGAAGGAAGATTGTTATGAAGCC
GCTTCAATGCAAGATTTGTCTTACCCCAACGATATTTGTCATGAAGAAATGCCATCATTA
ATTCGTGTTAATAAACGTCATTCATCATTAATTCCTTCATCTACTTCTCCCTCAAATAAT
GTCAATTCTCTAGTCGTTCCTAAAAGTGAAATTGATACGGATCAAAAAATTATTAAACAA
GAACAGATTGCACCACCACCCTCATATCAAGAATTAAGTGCAGTACGTGGCCCTTTACCT
CCACAAATACATCCATCAACATTTCCACCTCATATTAATCAAATGACTTCAAATGGACAA
ATGTTCAGTGGAGGAATGATTGGTGGAGAAAATAATAATAATAATGGAATTTGTTTAATT
CCAAATAATAATGGACCTTCTTCTCTTCCTTTTGATTTGGAAAATGTTAATGCTATGCCA
GTGGATCAATCAGCATTTGCTGATTTGGATGTTGATGCTGTATTGCGTCATGAATTGGCG
CAGGGTGGAAAGTTTGATTTGCCG
>s4051 MhA1_Contig1095 + [1:18432]  ( 11166 - 20393 ) s4051 + 1:973  ( 1 - 973 ) N   4587.15
ATTGTTAACACAAACACACCTTCAACTGTGACAAATACCCCGAGTGATTCTACAACCCTC
GAAAGTTCTTCCTCGAATTCATCTCATTCCATTCTTGGCTCCAATCAATTACCTTCTGTG
CTCAATTGTGCTGCTACTTCATGTTCTCAAATTTTTTGTACTCCCTTGAGAACGATTGTT
TCGCAGAATAGACGTCGTTATCAAATGGACGGGTTTAATTTGGATCTCACATATATAACT
GATCGTATAATTGCGATGGGCTATCCAGCAGAAACCAAGGAAGCCTTATACCGTAACAGT
ATGACTCACATAGTCAAATTCTTGGAGCATTATCATCCGGGTCATTATAAAGTTTTTAAT
TTAAGAGGTCAATATGTTTATGATCCTGCCAACTTTCATAATCGTGTAATTTCTTTTGAG
ATGACTGACCACCACCCTCCTCGCCTAGAATTAATGGCACCGTTTTGTAGAGAAGTTCAT
GAATATTTAGAAGCAGATCCTTTAAATGTGGTTGCTGTACATTGTAAAGCTGGAAAGGGT
CGAACGGGTGTAATGATTTGTGCTTATCTTTGCTACATTTCTTTTTACCGAACTCCACGA
CAAAATATGGATTATTATAGCATTATCCGCACTCACAACAACAAAGGAGTTACAATACCC
TCTCAACGCCGTTATGTTTACTACTTTGCTCATTTACGGGAACGAAAACTTAATTATATA
CCTTTACGTTGTGAACTTGTTGGTGTATATTTGGAACGTCCTCCTAAACTTTCTGGAACA
TTTTCAAAGGGTGCATTAAAAGTTAGAGTTGCCTGTGGCGATGTTGATGTATTTCTTGGA
AATGATATGTGGCTAAATGCTGAACAATATGAAGAAGAAGAAGAATTGTATAAACGTTTC
CCTCTTGCCTCAGTTGATGAAGAACAGTTTGAGCAACAACAATCTGATGTTGACAAAACT
TGTATTTCTCGAAGATGTTATGGTTGGACAGTTCCTTCAAATAAAAGAGTATTTTTGGAG
GGAGATATACGAATTGATATATTTCAAAAATCTCGTCTAAAGTTATTTAATGTGAAGCAG
GAAAGGAAGAAAGTTGGACATATTTGGTTTAATACTATGTTTACTTGTCCTGGATTTTGT
GGTGGACAATATGTTCATGGTTGGCAATCACAAGATGGCTGTAATGCAAGTTTTGAATTT
TTGCACCAAACGGCTCCTAGAAAACAATGCCGATCTAGCCTTGATACAATTCAAAATGAT
TATGAAGAAGAAATTATTGTTGAAAAACCTCCGGGTTTAGATGTTCATTGTCCAGCTGAA
TCGCTTCGTGGAATTTATCCGAATGAAAAACTTGCTCCTCGTTATGGAATTGAAGAAATA
ATTCGTGAGGCGTTTCACAAAAATCTAGTTAAAGATCTCTACAATACTCGAAGAATGTCA
CAACCTAGAGATGGCCCACTCGTTCCAAAAGCAACAATTGATCGACCAAATGCAAATGGT
CCTTTCTGCCTTTTGAGAAAGTCTGATGAACATGTTGGTGTTTTTGGTGTTCAGGAAATT
GATAGAGCTTATAAAAACAAGGATATCGACTTGTCATTTAAGGTTTTTGTCGTCACTCGT
TGTATCGATGAATCTGTTGCTTCTGATGTTCGACTTGCTGAACAGTTCATTAGGGTCACT
AATCAAAAACAAGCACAAAAGGACATGGAAAAGTTAGAAAAGATGCAACAAAAACACCGA
AAGTTAATACTTGCACAACAACAACATTTAAATGTAAATAACAAATCGGGTGGAGAAAAT
AGTGATTCTTGTCTGGCTACTTCATCTTCTGATAATGAAATGCCTTGTTCTTCATCTGAT
TCAAATGAAGTTCTTTCAAGACAGCAAAAACAATTTAATGATGATCCAAGATTTAATGAT
CCACATTTTCGCAAATTTTTCTTTCGTCAAAGAGTAACATCGCAATCAAGACATCCAAAT
GTTCATCAACATTGTTCACTTCAACGTGACCAGACAAGTGATCCGACACAACAAGCTGCA
ATTTTTCCATCATCTGTGCCTTCCCACGTGCACGAATCGCAGCAGACTGATCCGCCGCGA
CGTGAATCGCAGCAGACTGATCCGCCGCGACGTGAATCGCAGCAGACTGATCCGCCGCGA
CGTGAATCGCAGCAGACTGATCCGCCGCGACGTGAATCGCAGCAGACTGATCCGCCGCGA
CGAAATATCTGTCCGCTTATTTGCTGTGTTCCAAAATGCCATCCGTCTAAGTGTGCGTGT
CCATCATCTGTTTGTTGTACCAAAAAACCAACAACACAAGACCAAAAACCACCAGAGTTT
CCTCGTTATGGAATTGAAGAAATAATTCGTGAGGCGTTTCACAAAAATCTAGTTAAAGAT
CTCTACAATACTCGAAGAATGTCACAACCTAGAGATGGCCCACTCGTTCCAAAAGCAACA
ATTGATCGACCAAATGCAAATGGTCCTTTCTGCCTTTTGAGAAAGTCTGATGAACATGTT
GGTGTTTTTGGTGTTCAGGAAATTGATAGAGCTTATAAAAACAAGGATATCGACTTGTCA
TTTAAGGTTTTTGTCGTCACTCGTTGTATCGATGAATCTGTTGCTTCTGATGTTCGACTT
GCTGAACAGTTCATTAGGGTCACTAATCAAAAACAAGCACAAAAGGACATGGAAAAGTTA
GAAAAGATGCAACAAAAACACCGAAAGTTAATACTTGCACAACAACAACATTTAAATGTA
AATAACAAATCGGGTGGAGAAAATAGTGATTCTTGTCTGGCTACTTCATCTTCTGATAAT
GAAATGCCTTGTTCTTCATCTGATTCAAATGAAGTTCTTTCAAGACAGCAAAAACAATTT
AATGATGATCCAAGGTATTTTTTGAAGTACACGGGGCTT
>s4073 MhA1_Contig133 - [1:18432]  ( 31780 - 16919 ) s4073 + 1:1860  ( 1 - 1860 ) N   8638.46
ATGAAAAAATGGAAAATTGAAGTTGAACGTCAAAAACGTTTGGAAGAAGAACAGCGTCGT
AAAGAGGAGCCACCACCGCAACTAATCCGAAAAGTAGAACCTCCATCACTTATTCAGCCT
CCACCACTTATTCAACAACGCCAGGAACCAAACCAGCCGAAACAGCTGCTCCGTCAAGAA
CTACCGCCGCCACCACAAGTTCAGCAAGTTATTGGAAAGGAAAAGCCGAAGGGAAAATAT
GTGCCTCCACAAGAGAAAATGGCACCACGACAAGAACAGCGTCGTCCTCAAGAACAACCT
CCACCGCAACAACAACAACAACGCCTAGAGGAACAACCGCCTCCTCAGCAAAGTCAACCA
CCACCACCACAAATTCAACAGCAGCAGCAAGCTGTTGGAAAAGAAAAGCCAGCGAAGGGA
GCATATGTACCGCCACATTTACGTAAATTGCAGCATTCTGTCGATATAAGGAACGATCCA
AGAATGGCATTTCATCAACCTCGTCAAAGCATGAAAACAAATGAAGAAGGAAAAGAGGGA
AAATTAAAATACCGAGAATGTACAATTTTGGAAGGAGATTTTACTATTTCTATGATAACA
AAAAGCAATGTTACTGATGATATGTTCCCTGTTTTTGAAAATTTACGTGAAATAACTGGA
TCAATTTTAGTTTTTCAAATACGAGGATTAACAAGCCTGGGAAGAATATTTCCAAATCTT
CGAGTAATTGGTGGTCATTCATTAATTATGAATTATGCTCTTGTTGTATATCAAAATTAT
GATTTACGGGATATTGGATTAACAAAATTAGTTGCAATAAAAAATGGTGGAATTAGAATA
ACTGAAAACCCTCGTCTTTGTTATACTCGAAGTATTTCTTGGAAGCAAATATTAATTGGA
AAAATTCGTGATTTAATTATTGATCAAGTTGCTGGTCATTGTAAAAATGATTGTCCAGTC
AGTGAAAATGATCCTCATTGCTATAGAGATGCGTTTACTTCAAATATGGCTTGTTGGAAT
AATACACACTGCCAAAGAATATGCATAAATAATGACAAAACTATTTCTGGATGTACAATA
AAAGATGAACTTTGTCATGAAGAATGTATTGGCGGATGTACTCGACCAAATGATACTTTT
GCTTGTTTTTCTTGTCGTCATTTGGATTTGAATGGTCAATGTGTTAATAAATGTCCGGAT
CATCTTTTTGAGCAACTTAGCCGTCGTTGTTTAACAAAATATGAATGTGAAGCTCTCTAC
CCAGTAACATCATACCCTTGTGCTGATGAAAAATCTGTTTGGAAAGCATTTAAAAAACAA
TGTAGTTATGAATGTCCAAATGGATTTAGAGAAGATCCTTCAAATCCTTATTCTTGTATT
GAATGTGTTGATTTTTGCCCAAAAAAATGTCCAGGTGATACTGTTGATTCAATTAGCTCA
GCACTTAAATTTTCAAAATGTAATATGATTGAAGGAAATTTGGAGATAGATATGAGAATT
GGAATTGAATCAACTAGTGCAGAAAAATTTACTGAAGCATTTGGCGAAATTGAAGAAATT
ACTGGTTATCTTCTAATACGTTTTTCTTCCGCATTTATGTCACTTCACATGTTTAAAAAA
CTTAGACGTATTCATGGACAACAATTATGGAAAAATTTATATGCTTTAGTTGTTTTTGAA
AATCAAAATCTTCGACAACTTTTTAATATTGATGGAGGACATAAAATTGAAATATTGAGA
GGAAAAATTAGTTTTCAAAATAATAGGATGTTGTGTTATGATAAGGGCACTGAAAATATA
AATTCGTTTCTCAAAAAATACATGAAGGTGTGTGTTTATATTTCTGAAAAAATTTATTTG
AAGAATCATTGGGAAGTAAAAATTGTTTCTGTTTATTCCTATGGGTTTGTGATTACTTGG
ACACCTTTTAATACAACTGATATGGATCATAGAAAATTTCTTGGATATATGATTTTCTAC
AAAAAAGTTGATAAAATCAATTTAAATATGACAATTGATGATGATCGTTCTGCTTGTTCT
GATTCTTGGAGTATGTATTTTGTAACAGATGGAAGTGATTCAACAAAAGAAGATGTTTCT
GGGGAAGATGCTGGAACTAGCTCTCCTAAAGGGGAATTAATAAATCAAGGAGTTGAAGCA
AATACACTTTATGCTGTTTATGTACAAACACGTGTTGTAAATCATCCTGGTGCAAAGAAT
GCAATATCTTCTATTCTTTATGTCAAAACACTTTTTGCTTCTATTGCGCTTAGTCCAAAT
TCTATTAAATTAAATTGGGATCCACCATTAGAAGCTTATGGTGATATTACACATTATATG
GTAATTTTTTTTAATAATATTTTTTTAATATTTCAATTTTTATGTCTCTTGGAATCTTTT
AATACAATCGTCTCAAATATACCTTCAAATATGTTTCCTTCATTTATTAATAAAGATGTC
AATAAAGATACATGTTCAACAAAAGAAGGATGTTGTAAATGTACTAATAATAATGGTGGT
GATACTTCTGGAGAAACAATTAAAAAAGAAAAAAATTCAAAAAATGATTTGGATGCTGTG
AGGAAAGATAGCAATAGTTTTGAAGATGCCTTGCAAAATACTGTTTTTGTTCAGAATTGC
GATGTTAATTATGATCCAAATCATTGTACTGGATCAACAACTAATGAAGCTACTAATAAC
AATAATAAACATAAAGTTCACAATTTACAACAAAAATTAGAAGAAAAACAGCAACAAAAA
CATTTACAACAACCACGCTATCGCAGACATAACAATTTTGCTTTTACTGGGTCGCTTGAT
ACTATATTATACAAAAATCCAGGAAGCCTAAACTTTTTGTCTCAATCTCCTTCTACTGAT
ACTGACCCATCACCTGAACCACCATTCCGTACTAAACGACATATTAATAAAAATAATAAT
AATACAAATCAAAATAATATTTATAATAAATATACAACAATAAAATATTATAATTCAACA
GAATTAAATGTTTCTAGTGGAAATATGATTTTTGAAGGAATTAATTTAAATTATACACAT
GGAAAAATGAATGTGACTGGAACAACGTTTATTTTATCTGGATTGCCTCATTATTCTGAA
TATCATATTACGGTCTATGCCTGTCAAAATATCAGCGCTCCAGATAATTATTGTTCAGGA
AGACCAGCTTGGACATCTGCAAGGACTTTACCTATACCTGAAAATGATATGATTGACCCA
AATACAGTTTTATTATCAAATTCAACAACTGACAAAATCAATGAAAAGCGAATATATTGG
GAACCACCAGAATTTCCTAATGGATTTATTTTGGCTTATAGAGCAAAACTTACAAAAAAT
GATGAAAGCACACCTGTGGAAAAATGCATTACTTTTGAAAGATTTATAAATGAATCTGGC
GTTACATTTGCTGGTCTTCCCGATGGACTTTACACTTTACAAATTCGAACAGAAACATCT
GCTTTAATTGCTAGCAATTTTGTTCCAAATTATACAATAATTAAAGATTTATTTGAAATT
CGTACACCGAGTATATTTACTTTTAAGTTTGTTTCTATCTCTGCTTCAATTGTTGTCTTA
GTTTTAATTATATCAGGAATTGTAATTTATTATTTTGTTAATAGAATGTTTGGTAAAAAA
GTAGAAGAATATTGGAGACAAACAATTTCTGCTAATCCAGAATATTTGAGTCAAATGGAA
CTTTATAAAGCTGATGAATGGGAATTAAAAAGAGATGATATTATTTTGGAACAAGAAATT
GGAAGAGGAACTTTTGGTAAAGTTTTTCGTGGATATGGAAAAAATGTTCGTTCAATAATG
GGTGAAACTTTTGGTGATTGTGCTGTTAAAACTGTACCTGAAACTGCTTCAAATGCTGAA
AGATTACATTTTCTTATTGAGGCTAGCGTTATGAAACAATTTAATACATCATTTATTGTA
AAACTTTATGGTGTTGTATCTGATGGACAACCTGTTTTAGTTGTTATGGAACTTATGGAA
AAGTTGCGTGATTTTTTACGTTCGCATAGACCTGGAGCAGAAGAAAACAAAGAAAATCGT
CCATTACCTACAGCAAGTCAATATTTTAATTGGGCGGCACAAATAGCTGATGGAATGGCA
TATTTAGAATCTATAAAATTTTGTCATAGAGATTTGGCTGCTAGAAATTGCATGGTGCAT
GCTAACGAATCAGTAAAAATTGGTGATTTTGGTATGGCAAGGGATATTTATTATCATGAA
TATTACAAACCTGCTGGTAAACGTTTAATGCCTGTTCGATGGATGGCACCAGAATCATTA
AAAGATGGCAAATTTACTTTAAAATCTGATGTTTGGTCTTATGGAATAGTTCTTTATGAA
ATGTTGACTTTAGGCCAACAGCCTTATGCTGGTTTAGGAAATGATCAAGTATTTAATTAT
ACGGGTGTTCAAAGGCATGTATTGAATAAACCAACAGGATGTCCAGATTTTTGGTATGGA
TTAATGCTTTTATGTTGGAAATATGATCCTAGAGAACGCCCAACATTTCGTCAAGTTGTC
AGATATATTGAAAGTTATGCTTCTGATGAATTTGTGAAGACTGGAACTGGTGAAGAATTG
GCTGGACGTTTAGCAAAAGACTTTGGACGTTTTGGTAAAAAGCCTCTTCTAATGGACCCT
GAAGAAGTTGAGGCAGAAGACTTACCAAAAATCACTGAAGAATTTGACGATCCAATTCTT
TTACTTTTTGTTGCGACTTATGGAGAAGGTGACCCTACTGACAAATTTTCCTTTAAAGAT
CAACTCTCTTTTATTCTTTTATTCAGCGCTCAAGCTTTACATGAATATTTTACAAATAAT
GAACCAGACTTGACAAAACTTAAATATGCTGTTTTTGGACTTGGAAATAAAACATATGAG
CATTACAATGCTGTCGGGAAATTTTTTGATAAAAGATTGGAAGAACTTGGAGCTGAAAGG
ATTTATGAACTTGGATTGGCTGATGATGATGGAAATTTGGAAGAAGATTTTATGCGCTGG
GATCTAGTAAATAATGGAAGTTTGGATCGTCAATATCGACTTGAAATAATAACTGAAACA
AATGGACCCATCTTTAATGGAGAATTTGGACGTATTGGAGCTTTTGAAAAACAGCGACCG
CCATTTGACCAAAAAAATCCATTTCTTTCAAAAATTTCTGTCAATCGTGAATTACATACA
AATCAAAGTGAGAGGTCTTGTCGACATGTAGAATTTGATATTGACAGTGCAAAAGTACGT
TATGATGCTGGTGACCACGTTGCTGTCTTCCCAACAAATGAAACTGTATTGGTTGAAAAA
CTGGGAGAATTACTTGATATTGATTTGGATACAATATTTAAATTGATTAATCTTGACGAC
ATCCAGAACATGACCATATTTATAAAGACGAAATGGAGAGATGCTCGTAATATGGCTAGA
GATGTTCAAAATACAATGTATAAAATTTTTGAACAAGTTGGTGGACTTGGAATGGAAGAA
GGTCAAAAATTAATGAAAGATATGGAACGTCAACGGTTATATCAAGCAGATGTTTGGAGC
>MhA1_Contig1148.frz3.fgene1 MhA1_Contig1148 + [1:9216]  ( 639 - 6098 ) MhA1_Contig1148.frz3.fgene1 + 1:1204  ( 1 - 1204 ) N   4718.45
ATGAATCCACTGCAGTTTAATGGAGGAATGAACAATTCTTTTGGCTTTTCTGCGGGTAAT
AGCGTCCCTTTTCAACAACCATATGTTCCACCTGTTCGCTATTTGGAAGGAGGGGATGCA
CAACCAGTTGCGCCACATTTTCCAATTCAACAACAACAACATCATCAACAAAGAGGATCA
ATGCAAAGACCTAGCAGCACTGACGCAAATAGCACAATTACTAATTATTTGATGCATTTT
GTTGTGGATCACGATCGCGAATTCAGCAAAAAAGCAATTGAAAGTTTAATAAAGAAATTA
AAAGATAAACGTGACGAATTAGACGCTTTCATTATTTCTGTTTCTTCTCTAGGCCGAGTT
GAAACAAAATGTATTACAACAACTCGGACTCTTGATGGGCGTTTGCAGGTAGCTGGACGT
AAAGGCTTTCCACATGTTGTCTATTCAAGAGCATTTCGTTGGCATGATTTACATAAAAAT
GAACTAAAACATAGAAGTATATGTGTTTATGCTTTTGATTTAAAGGGTGAACAGGTGTGC
GTAAATCCTTATCACTACGAGAGGGTAATTTCAATTGAAGGAGGGACAACTGATTTGCAT
TCTCCGTCTGGGTTATTTCTAATGTCTTCATACGGAGAACATTCAAGGGTCTCTCCGGAA
TGTAAACAACTTCCATTACTTCATCGTGGGCCTGGAAGACCTCCCAATGCTCTTAAACAA
CATTTACAACAATTAACTCCAACACAACAATCAAATCCACAACATTCCACTTCAACATCA
GTACTACGTGCACATTTAAGTCCTAACTTCCCAGCACATTTAAATACTCATAATCAACAA
GTAAATCAAAAGCATAAGCAGCAACTTCCTAATCAAATGATTTCTGATCATACACAACAA
AAACAACAATTTATTCAACAAAAACAACAACTACCTACAGATTCTCAAAATAAAGTTCCA
CCAACGACACTTCAACATTCTCATAATCAACAAATGTCTAAAACACATCCACATTATTCA
CATTCAAATGCACCCCTTTTAATTTCTTCTAATCCCGTATCTGTAAAAATGGCACCACCG
TCAAGCGTCTCAACTCCTAGTCAAAACCAACATCAGCATTCTCTTCTACAACAAAATTAT
CAACAACCTCTTAGTGTTGTTAATCCATTTGCTGAATTTGGGGTTGTTATTGAACCATTA
AATTCATCAGTTGCTAATAGCGCTTGTGGCAGTCCTCGTCGAATACCACAACCATCATCA
CCACAACAAGAAATTAATTTTATACAGAGACAACAGCAATATCCTCTTAATTACCAACAA
AATGCTGCATATTCTCCTACATTTCCACAATTTTTGGATCTTGCGTCCTCCTTGGAAAGC
AAACCTGTTGTGCCAAAGTACATTTATGGATTGGATAGACTTAACAATTCGAAAAATAGA
CCGCCAATTTCTGATAAACCATTTCCAATTCATTGGTGTGCCATTAGTTATTATGAATAT
GATCGCAAAGTTGGCGATACTTTTCAAGCAACTTCAGAGTTTTCCAAAGTTTTTATTGAT
GGCGGTCTGAATAGTTCCGATGGTTCTAGATTTTGTCTTGGATCATTGACAAATACTGTT
CGTACAGATGCTGCTGAAAAATGCAGAATGAATCTTGGCCGTGGCGTTTGTCTTATGTTG
AAAGGAGAAGGCGATGTTTGGTTGACTGTTTTAAGGTATTTTTTAGTTTATTTTTATTAA
TTTTTTCATTCAATATTTTGTTAAAAATATCCTGTTTTTGTTCAAAGCCACTATTTGGAC
ATGTTGACTGGTCGTGAAGAACCTTGCCAAGCACATAAATTTGTTCAATACACAACTGTT
AAAATTTTTGATCTTCAAAAATGTTATGAATGTTGGGAACGTAGCAGTTTAGAAAGAAAT
GTTAATAGAAGATTGAGACAAGATCAAATGATGAGAAGACAACAACGATTAGAATTAGGT
GCTCCTCTTGTAGGTGATGGTAGCAATCCTCATCTTGGAACAATTAGAACTAGTGAAAGA
AGTGATGAAGAAACTACAACAGATGATCCTGGCGTTGATGATTTTCGTCTTTTGTGTACT
TTAAATATTTCTTTCTTTAAAGGATTTGGGCTTAGTTATCCGCGGCGAACAATTCATACA
CTAGAAAAGAGACACTTTATGAGTTTAAGCGACGACTTTCAACAACTTGTTTTGGATGGA
GAACTTGCACTTCGGGACACATCTAAAGATATTAAAAGTGGAATTGAATCGTTAGAGCGA
GCGCTTCTTATTGGTTCTGATGATCAAAAAATACTTTCTGCTATTTTCTGTCAACTTGGG
AATGCTTATTTTTCACTTCATGATTTCAAACAAGCAAAGAATTTTTATATGAATGATTTA
ACTATTTCCAGGCAATTAAAAAGTGAAATAAAAGAGGCTGAAGCTTATTCTAATTTGTCT
GTGTCTTACACAATGCTTCTCGACTTTAAGAATGCTGTCTTTTGTGCTGAAAGAGTTATT
AGTATAGGAGCAAGATTAAATGATGAGGTTTTTTATTTTAAAATAATTTCCTATTAAAAA
AGATTTTTTGAAATTCTCAAAAGCCGTGGATATTATAATCGTGGTCTTGCTTATTTGCAT
TCTGTATCGACTTGGTCTGATGAGGATGACCACGTCGATGACTATGATCACTCGTATATT
GAATTTCTGAGAGAACGACTTCAAAACTCCATTTCTTCTTTTAAAGAATATTTGTCAATT
ATGGAAAAGCAAAAAGATAAGCTATTTTGTGGACTTGGTCTTGGAAATCTTGGAAATGCT
TATTTTTGTTCGTCTGACTACAAAAGTTCGATTGAATGTAATGAAAAGCGATTAGTTATA
GCCCGTGAATTGGGTGATCGGTCATCTATCCGTCGTGCATTGATAAACATAGCAAGAGCC
CATAGCATGCTTGGAAACCATGATCATGCATGGAACAGCTTACTGTATTTTTTATTATTT
TTTGAGATATTTGAATTATTCTTAAGTGCCGCCCAAAGAAATTCAAGAGAATCTGATTGT
CCTGAAGAAGTAAGGACATTGATTGAATCTGAATTGGAAAATTTAGAGAAGATTTTAGAA
GAAAAAAGGACGAATGATGATTCATTCTCGCTTTCAAGTAAACAAACACCTAGTAGTCGA
GCTTCAAGTAGCCGAACACGAAAATCAATTTTGAAGAGATATTGCAAAAGTGTGACTAAT
TTGGATTCACTTGGTTCTAAGAAATTAAAAAAACGTTTATTGCAAAACAAATTCTTCACT
TCTGGAAAAGTTTCAACCGAACTCGCAGTTAAGGACGAAGAAAATGAAGGGGAATTTATG
ATGGGTTTGATTGAAAAGTGTAGCAGACAAATCGATGATCAACGTACAGGTCCGGAAAGA
ATTAATAAAATCCCTTTGAATTTTGATGATCAACAAAGCCTGAATTCTGATTTGGCAAAT
TCTTCCTCTGGTAATAGTCGACGTCTTTCATTGCCAAGACTGAAGTTGGCTAGTATGACA
GGCACATTAAGAAGTGTGACTAATTTAAAGCCAACATTCTTCTCAGGAAAAAATCAAAAA
CGATTTTCGAAGATTAATAAGGAAGCTTCATCTACTACTAATTCAGCGGTGAAAAACGTC
AAAAAAGACGATAAATCTGATGATGTCAGTTCATCAAAGGGAAGTAGTTTGACTAGCAAA
ATTATAAAAATGGAAGTTAAAGATGAC
>s4193 MhA1_Contig1966 - [1:9548]  ( 8674 - 3963 ) s4193 + 1:371  ( 1 - 371 ) N   1379.35
ATGCCTTTGCGCTCATTAATTATTATTGAGGAAAAATATCAGCTGGTCCACCAGAAAAAA
ATAACTAGTGATTATATTGAATTAATTTCGTTGATTATTCTCTTTATTATTGGTGCACCT
TTGAATTTGGCAGCATGGACACAAATCTCAGAAAAGCCAGTTTCATCAAGATTGGACATG
CTTAAAAAACATTTAAATTATTCTGATCTTTTAGTTCTTTTTATTTATGTTCCATCTAGA
GCTTGTTGGTTAGATAAATATTTTAATAATAAATTATTTTTAAAAAATAATTTTAAGGTT
AGTACATATGATTGGCGTGGTGGTGACCTTTTATGTAGATTAATTAAGTTTGCCCATACT
TTTGCTTTTCAGATTTCCTCTAATGTAATTGTTTGTATTGCCCTAGATCGTTTACTTTCG
GTGCTTAGTGTTTCACATCGAAATCCTGGACAGGCAACATGTCGAATGAGAATAATGCTT
TTAATTGCTTGGATTGCAGCTGCTGTTATTTCAGCCCCCCAATTTGTTGTTTGGCGGTTA
TTTCAAGCTTTTGATAATCCTCCATGGAGTCAATGCAAATTACTTGACGAGGAAAGTCTT
TATATGATTTTACATATGTTACTTATTTTTTGGATTCCAGCTTGTATTATTATGTTATGT
TATTTACTTTTATCTTGTTGGGTTTATATTAATTCTAAACCAAATTTCTTTGATATAATT
AATTCTGCCGAAAAAGATGATTCTGAATTAAAACAAAATAAACATTTAAATGGAATAGCA
GAAATGGTAAAACAAAGAGAAACAGAACAAAGAAATAGTTCAACTACTTCTAATGAAGCA
GCAGCTGCGTTACTTTTAGCCTCTAAAAGGCAAAGACAATCGTCATCTTATAGTGCTAAA
TCACAAAGAGCAATTCGTGTTAGTTTTCTTCTAGTAATGGGTTATTTTATTTGTTGGTTG
CCATACAATTGTTTATCACTTTTACAATTTATATACCCAGAATTATATTCAAAACATGCC
AGTAAAATTAAATATTTAAGATTCAATTCTGTGATTAACCCTTATTTGTATGGCTTATGT
GGAGGATTGTGTCGTCAAGGACGAAGAAATTCT
>s4196 MhA1_Contig2 - [1:18432]  ( 16893 - 14745 ) s4196 + 1:267  ( 1 - 267 ) N   1060.12
TTTAATTTTTTTTTAAAATTAAAGTTGGCAGCAGATTGGGTTGAATTATTACTTTTGGGT
TTACTTTTGATTTTTGGTCTTCCCTTAAATGCTGTTCAAGAAGTTACTCGAACAAATTTT
TTATGGTTAAAACTTCATCTGACTGTAGTTGACTTGTTAGTAATCCTCTGTTATTGTCCC
TCACATATCGCTTGGCTAGTTGGTTATACTTGGAGTGCTGGAGAATTTCTTTGCAAACGT
TTGATTCTTCTCTCGTATGTGGGTGCTGCATTGGTTTCTGTTCCTCAATGGTTTGTGTGG
ACTACAATAGATATGAGAACTTGGTCACAATGTACAACTATATGGCATAAAATACGAGCT
ATAGAATATATTCATGGAGGAGAGCCTACTGAAAGCTTCACTGGAGAAAAAATTTACACA
CTGCTTCATTTACTCACTGTATTTTGGCTACCCTTTCTAGCAATTCTCGCTGCTTACGTT
TACATTGTGCTATTTTTGTTCTTTTCAAGTATTTGGCCTAGTACAACATTAGAATCTTCT
GTTTCACCAGGTTGTCATTTAAGTGGAGGTGATGCAACTTTAGCAAATGCTAGTCTTCTA
TGTGCTCAACCATCTAAAAAACTTAGTACGAGAAAAGAATCCGGAAAATTCCGGAAAATG
TTTATAAAAGTCCCAGCATGGCGACTGGAAATGCGTTCTCGCATTTTTCAAACAACTATT
CATGTAATAATGCGCATTTGTGTCCTTCTTAATACCCTACTCAACCCCTTCATTTATGGT
TTAACTTTCTATTTTAAAAAAAGAAAATTCTCAATTTCATTTTTA
>MhA1_Contig1302.frz3.gene4 MhA1_Contig1302 + [1:13260]  ( 15549 - 18204 ) MhA1_Contig1302.frz3.gene4 + 1:648  ( 1 - 648 ) N   1687.50
ATGTTACTAAATTATCGAATGTTTTTTCCCAAATTTATCTTCAGTCTTCTTTTATTGAAC
ACATTTTTTGACAACAAAAGAGTTGAAGGGTTTGTCAGAGATAGATTTAATAGTTCTTTA
CAACAACAGAGTGATGAAGAAATTATAGACAACAACAACAACAATAATAATAATTATTTA
GTTACAACAAATACTTTTATTGATAATAATCATGATAAAAATTTACCAAATTTTTTAAAT
AAATTTGGAAAAATTGGTGTTAATTATGATTTGGATGTTAATGATACTGAACCTTCATTA
AAAAATCAACCTTTTATTTATTGTCAGAAATTTGAACAAAGTTCATGTTTTTCTAAAAAT
CCAGAAGATTGTACAGAAACAGTTAAATGTTATGCAACAATAAATACACATTTATTAGTT
AAAATAAAAATATTTTTTTAAAATTAATTTTATATTTAAGCTTGTATGGCTGTTAGTTTA
TATAAAATAAATGAAAATGGAACAGTTCATGAAATGCCAAGTATTAAAAGTTGTTGGTCT
CAAGGTGCAAGTGAATTACGTGAATGTCATTCTGAAGATGAATGTGTTGTTGATACGAGA
AGGACTGGCACAATTGGTTTATCAGCTAAATTTTGTTGTTGTCGAACACATAATTGTAAT
GCAAAATTTACTTTTAAATCTGAACCTGATTATGAAGAAGAGGAGGAAGAAGAAGAAGAT
AATGAAATTGCTAAATTATTGGGAATTAGTTTAACACAACAAACACTTCCTCCTTCACAA
CCAACATTTCATCAAAAATTACAAAATTATCATTGGACATTATTTATTATTGGAATGATT
TTTTTAATTATTTTATTTTTAATTATTTCAATCTCTTTTTTTGCAATTACTCAAAAAATT
CGAAAAAAAATTACAAAAAAAGGTGTTAAACAAATTAGACCAATTAGTAATGGAACAAAT
ATTAGAGAACCTTTAATTGGCGGAGAAGTTACTTTAAGTGATGGAACTAAATTAAAATTA
CATGAAATGGAAATTATTGAAAAAATTGCTGAAGGACGTTTTGGACAAGTTTTTAAAGCA
AAAATTGGTGATAGATTTTTGGCAATAAAACAATTTGTAGATAATGGAGAGGATAGTTGG
ACAAATGAAATGGATATTCATTCAATGAAATCAATTTCAAAAAATGATTGTATTGCTGAA
TTTCTTGGTGGTTTTTATTATGAAAAGAAATATATGTTATTAATTAAATTTTATTCAAAA
TGTTCTCTTTATGATTATTTAAAGGAAAATACGGTAACATTATTTGAATCATTAAAAATG
ATTAGTTCAATGCTTTGTGGACTTTCATTTTTACATGAAGAAATGCCAAATGGACCTAAT
TCAAAACCAACAATTGTTTGTCTTTTTTTTAATTAAAAATAAATTAAAATTAATTTAGTA
CATAGAGATTTAAAAAGTAAAAATATTCTTGTTAGAGATGATTTAAGTACTTGTATTACT
GATTTTGGTTTAGCACTTAAATGTGAATCTTCAAAAACTATTTCACCTGGACAGAATCTT
TTACAAGTTTTTTTTAAATTATTTTTTTTAAATAATTAAAATAAAGTTGGTACTCGTCGT
TATATGTCACCAGAAGTTTTGGAAGGAGCAACAGAATTTACAAGTTTTGCTTTTCAACAA
ATTGATGTTTATGCAGCTGCTTTAGTTATTTGGGAAGTTTTATCAAGAACTTGTATTAAT
GAAGAAAATAAAGAAGAAAAAGAAAATATTAAAAATGGAAAAATTGAAAATATTTGTTTG
TCTTCATCACCTCCACCATTTATGCTTCCTTATGAAGCTGAAATTGGCACAAATCCTTCT
CTTAGCCAAATAAGGGAACATGTAGCTTTACGTAAATGTAGACCACGTGTTAGGCCAACA
TTAATGCAAAATGAAATTTCAACTTCAATTGTGAGGACAATGTCAGAAATGTGGGACCAT
GAACCGGATTGCCGAATAACATCTTCATGTGCCAGAGATCGAAGTTTAATTTGGTTAACA
AATACAAGAATATTATATCAAATTAAA
>MhA1_Contig871.frz3.fgene1 MhA1_Contig871 + [1:9216]  ( 1522 - 5745 ) MhA1_Contig871.frz3.fgene1 + 1:399  ( 1 - 399 ) N   1224.66
ATGACTTTGAGTTATGAACAAGTTCTTAGTCTTCAACCTCAACTTTTTGGTTCTGACCTT
CAATCCACTAGTGAGAACGACAGTGGTGTAGCTATGGATATTCAAATGATGGATATAAGT
GGTGGAAGTAATGGAAATGAATTAAATCAACACCAATCAACATCCTCATCTTCTAACATG
CCTCATAATTTTAGTCATATTTACAGTGGTTTTGCTGGTCCAAATTCTGTTGGAAGTTCA
TTGGGGATGAATTCACCAATCTCTCATGAATTCTCACCCCAAGGTTATTTGAGCGATGAC
TTGGATATGGATCAACAAGTGAATAGTCCTCTTTCTGATGCTGGTGGCCAACAATCTAGT
CCTCTTTTTACAAGCCAGAATCAATTCAATTTCAACAAAAATTCTTCCAATCCTTTTGAT
TTAGTAGAAGAATCAGCTCGATTTGATCTTATAATGGAACGTACTGCAGAAATGCATGAA
AGAGAAAAATTAAATCAACAACAAATAAATACAAATATTGATATTCCTTCAACTACAGCT
GTTGCAACGGCAGCAGCTATTTCAATAGTAGAATATGAAGAACCAACATTTTGGTGTAGT
TTGACTTATTATGAATTAAATCAACGTGTTGGAGATGTTTTTCATGCCTCAAAGCCAAGT
CTAGTAATTGATGGTTACACTTCTCCAACAGATGAAGATCGTTTCTGTCTAGGTCAACTT
CCTAACCTGCATAGGCCTCAGGATGTTGTTAATGCACGTAAATGCATTGGAAGAGGTGCT
CGAATTTATAATATTGGAGGCGATGTTTACTGCGAAACTTTGAGTGAAACTGCAAAAGTT
TTTATTCAAGCACCCAGTGCTTCAGCACAACTTTCTGCACCCGCTGCAACTGTTTATAAA
GTTCCGCAATGTAAAGATTTAAATTTTAATTGTAATCTTAAACTTTTCTCAATGAAAGAT
TTTGGAAAGTTGCTTAATACAGCAGTTAAACAAGGATTTGAATCTGTTTATTCATTAACT
AGATTTTGTACAATTCGAATGTCATTCGTAAAAGGTTGGGGAAGTGAATATCATCGACAA
AGTGTTACCTCTACCCCATGCTGGCTTGAAATTCATTTGAATGGACCTCTTGCATGGCTT
GACCGTAAGTGAATGATATATATTTCTTAAGGCAACGGATAATTCATTTAATTTCTCATT
TTCTTTTTAGGTGTTCTAAGCCAGATGGGTGCACCACCAAACAACAAATGCACTAGCTAT
TCA
>MhA1_Contig468.frz3.gene35 MhA1_Contig468 - [1:10240]  ( 83890 - 81918 ) MhA1_Contig468.frz3.gene35 + 1:364  ( 1 - 364 ) N    624.83
ATGAACCTTTTCTCATCACCGGATCCAGCAGTAAAAAAGTTGCTAGGCTGGAAATTAGGA
GATGAAGAGGATCGATGGGCATTGAAGGCTGTAGACTCTCTGGTAAAAAAGATGCGAAAG
AGGAAGAATCATTGCTATGGCACAGTAGAGGACTTGGAGCTCAGACCTAGTGAAGATTGC
CTTTTTCCGTATGATGGACGAAATGAACAGATTTGTATTAATCCTTACCACTATCATCGA
GTGGATCAATCAAGTTCAGGAAAAGGAGAAATTGGAAATAAACTATGCTTTCTCTCAAAC
ACACCATGTTCTCCCCAACTTCCAGCCACAAATTCGCTTTCATCATTGCTAGGATCGAAA
AGTGCCGTGTGTGGTTGCGCTTCATCCTCTTCTTGCTCTTCCTCTTCATCATATTCTTCA
TCCTTTTCATCTTCATTATCTACGGGTCAGCCTAATTCTGTCTTACAAAATCAAAAGGAG
GGAGGGCATTTACAACAAATTGGCCATTTCCATCTCTCTCCTTCAGCACTCAGCGATGAT
GATGATTATTTGGCACAATTAGTACCTACAATATCTTCACACTCTGTAGTAGCTAAAAAT
ACATATACTCGTGCACAACCAATTTATTGGTGTTCCATTTGTTACTATGAACTAAATACA
CGAGTGGGAGAACCTTTCAAGGTTTCTGTCAATACTGTAGTTATAGATGGTTTTACTGAT
CCTTCAAGCGAAAGCCGTAAGTTCCTCGATGTTCAATTCAATCAATCCGATTCGGCCGTG
TTTGTTCAATCGAGAAATGCTAATTTCAAGTATGGTTTGCAGGCAGCAGCAGTTTGTCGT
GTGCCCCCAGGCGGAGCCTCAATGGTAACTTATAGATAAAGATACTATGAAAAAATATCC
CGATTTTACAGTTGATATTCGATTACTTGATCTTCGGGGGTGTAAGTTTTGTTTTTGTAT
TTTTAAATACCCATGAATTAAATGCTGGAAAAAGCAAAAAGTGATGGATATCAACACGTT
TATGAATTGCAAAAAATGTGTTTTGTAAGACTTTCGTTTGTAAAAGGTTGGGGAGCAGAT
TATCACAGACAGGATGTTACATCAACACCTTGTTGGCTCGAATTACAATTACATCAACCG
ATGGCGGTAATTTAAGAGTTATTAATTATTTATTTAATTTATTTTATTAATTATTTAATT
TATTTGTTCAAGTGGGTAGATATGGCTTTGACAGATTTGGAACTGCCGGATCATAGAGGA
ATTACTTCTGTTTCT
>MhA1_Contig1759.frz3.fgene2 MhA1_Contig1759 - [1:17408]  ( 10712 - 7833 ) MhA1_Contig1759.frz3.fgene2 + 1:487  ( 1 - 487 ) N   2230.21
ATGCTTTTTTTATTTTCTTCATTTTTTCCTTCACTTTTATTAATTATTTTACCATTTTTT
ATTTGGCGCTTTATTACTAGACTTTCTAATAATAAAATGCCACCTGGGCCTTTTCATTTC
CCCTTGATTGGAAATTTTGCTCAGCTTGATCTGTGTTATCCACATCGTTCTTTTGTTTAT
TGGAAACAAAAATTTGGGCCAATTTATACAGTTTGGCTACCAACACCTTATTTGGTTATT
GCCGGACATAAACAAATGCAAGAACTTTTAGTTAATTCTAATTATGCTGACATTTTCGCT
GACAGACCAACATTTTCTTATAGTTATGGCGTTTTTAATAATTTTCAGCCTGACGGGGAT
GGAATTGTTTTGGCTAGACAACAAGTTTGGAAAAAGAATAGATCTTTTGCAATGTCAGCC
CTAAAAAATTTGGGTATGGGACGTTCAGAAATGGAAAATAGAATTAATGTTCATAAAAAT
GCTTTAATTTTACGTTTAACTGAAATTGCTAATAATAAAAATGGTATAGTTGTGGATATT
GACAAACAATTTGATTTTTGCGCTGGAAATGTAATTCATGACTTGATTTTTGGTAGACAT
TATATTGAATATAATCATCCGGAATTTGTACACTTAAAACAGCTGATTGATAATGCAATT
AAAGAGGTAGCTAGTGTCCAAATGCTTATTGTTAATTGCTGGCCTTGGGCTCGCGCATTA
TTCCCTGCCTACTGGCGATATGTACGCCAAGGATTTGCTCTCCAACGATTCTTTCTTAAG
GAAGTGGATATTCATATTGCCAAAATAAAAGAATCTAAAAAATTAAATGGAAATGAGATG
GATGAGCCTGAATGTTTTATTGAAGCATACCTTAAAGCTGCCATAGCTGAGGGTCAGAGT
ATTAATGACCCAGCATTACGCTTAACAATAGCAATATGCTCTGGAGATTTATGGGCTGCT
GGTATTGAAACAGCAGCGGCTACAATGACTTGGGCTATTGTTTATTTATTAAATTATCCA
GATATTCAATTAAAACTACAAGCCGAGCTTGATAGTCATCTAGGTGATCAACCTTTTCAC
TTTGCTGACCTTAATAATATGCCTTATTTGCGTGCTTTTGTTGATGAACTTCAAAGGGTC
ATTAATCTTCTACCTTGGAATGTCCCTCACTCTGTTAGCAAAGAAGTACAATTAGGTGAA
TGGATAATACCTAAGGATACCATTGTTATGGTACAACTTGGAGCAGTTCACCTAGACCCT
TCACTCTTCCCACAACCAGAAGTGTTTCGTCCTGAACGTTTTTTGGATCCAGAAGGAAAT
TATAAAGGATCAGAATTGTTAAAGCCCTTTGGAATTGGAAAAATGCTCCCTTCATTAAAC
AGAAATATAGGGACAGTTACACACGCTGATCCTTTTACTTTCAAATTGAGCTTGCGGAAG
AAAAAAGTTATCCAA
>s4175 MhA1_Contig1090 + [1:9216]  ( 769 - 7380 ) s4175 + 1:722  ( 1 - 722 ) N   1615.91
AACTACCGGATTTTAAAAGCTTTCCTTTCAAAAATGACCGGAAATTGGGTGCAAATCGGT
TCACGGGTTTACGATGCACAGGAGCTTCAAAAACTGGTACCCCAATTGGAACAACAGTTG
GAACAAAAGGACAGACTTATTAGACAAAATCAACTACAACTTGAAGCTCATACAAAGCGA
ATAACTTCATTGGAAGCTGAAGTTAAAGGATTACAATCCGAATGTGACAAACTACGCTCT
GTTCTCAACCAAAAAGCTGAAAGTGCAGCATCTCCACCTGCTTTAGGAGGTCAAAAACGT
TCAGAAGAATTGCCTACTGAAATGAAACAGAAAGCTGCTCTATTACCCGAAGTTGGACGC
CCAGCAGAGCCTAGAGCAAAGAAAATGGCTGTCTCAGCAGAACCAGCAAAACTTGACCAA
CACAAAGCAACACTTCAACATCATTCCAAATCTGCTGGTTCAAAACAATTAATTCGTGAT
GCTGTTCAGAAGAATGATTTTCTTAGAAAATTGGCTAAAGAACAAGTCATTGAGTTGGTC
GAATGTATGTTTGAAATGCGTGCTCGTGCAGGCCAATGGGTTATTCAAGAAGGTGAACCT
GGTGACAGACTTTTTGTTGTAGCAGAAGGTGAATTGCAAGTATCAAGAGAAGGGCAAGCA
TTGGGAAAACTTGGACAAGGAGTTGTTATGGGTGAACTTGCAATACTTTATAATTGTACA
AGAACAGCTTCAATTCAAGCAATTAGTGATGTTATTTTATTTTGTTTGGATAGGGCTGTC
TTTCAAATGATTACAATGCGTTTAGGAATGGAAAGGCATTCACAATTAATGAATTTCTTA
CGTAAAGTGTCCATTTTCCAAAATCTGAATGAAGATAGGATCTCTAAAATGGCTGATGTT
ATGGACCAGGTTTATTATTTTTTTTATTTTATTTTTTTTTGGGTTTTCCCATAAATTTAT
TTTTGATAATATTGTATTTTAGTTTGTGTCTCCCTTTTTCTAAAAAAATTTCCTTTTAAT
TTTTTCTATTGTTTTCCCTCAAGCGCTAATAAAAAAAGGGAAATCTCTTTTGAATGGGAG
AATTCTAAATGATAGACGTGGGAAAATTCTCCCAAAAGGATAATTTTATAGTTAGCTTTA
AAGAAGGTTAATAAGTCTTTTATGTTCTTTCGGTTCTCATAAAAATAAAAATTAATTTCA
TATTGGTTTTTAATGAGAAAGTTATTTTTTATGTTTAATTATTGCCTCAGGGCAAATTCG
GGAATATTCTAAAAAAAATTTTTTTTTTACAAATAAATTTCTAATATTTTTTTAGATTAT
TATGCTGCTGGTCATTATATAATAAGAGAAGGTGAAAAGGGTGATACTTTCTTTGTTATT
AACAACGGTCAAGTGCGTGTTACTCAATCAATTGAAGGAGAACAAGATCCACATGAAATA
CGAATATTGAAGCAAGGAGACTTTTTTGGTGAAAAGGCATTGTTAGGAGAAGAAGTACGT
ACAGCCAACGTTATTGCAATGCCTCCAGGCGTAGAAGTATTAACTTTGGACAGAGAAAGT
TTTCTAAAATTAATTGGTGATTTGGATGCTTTGAGAAATAAAGATTATGGCGATTTACAA
AGAAGATCAACACTTTCTGCTAGAACTTTAGATGGAAGACCACCAGAACCACCTAGCCCT
CCAAAATCTGAAATTGAAGATGAATTTATTCAATTACAATTAAGACAATTAAAAAGAATT
GCAACGCTTGGAGTTGGTGGATTTGGACGGGTGGAATTGGTTTGTATAAATGCTGACAAA
AGTCGAACATTTGCATTAAAAGCATTAAAGAAAAAACATATTGTGGATACAAGACAACAA
GAACATATTTTTGCTGAACGTAATATAATGCTTGAAACACGTTCTGATTGGATTGTTAGA
CTTTACAAAACTTTTAGAGATTCAAAATATGTTTATATGTTATTAGAAGCTTGTTTGGGT
GGAGAACTTTGGACTACACTTCGTGATCGTGGACATTTTGATGATTATACTGCTCGTTTT
TATGTAGCTTGTGTTTTGGAAGGATTAGAATTTTTGCATAGAAGGAATATTGTTTATAGA
GATTTAAAACCTGAAAATTGTCTTCTAACAACCTCTGGCTATCTAAAAATTGTTGATTTT
GGTTTTGCAAAAAAATTGGCGAGTGGTCGAAAAACTTGGACATTTTGTGGAACACCAGAA
TATGTCTCTCCAGAAATTATTTTAAATAAAGGACATGACCAAGCAGCAGATTATTGGGCT
CTAGGAATTTATATTTGTGAATTAATGTTGGGCAGACCTCCTTTCCAAGCATCTGATCCA
ATGAAGACTTACACACTTATTTTGAAGGGAATTGACGCTCTAGAAATTCCAAACAGAAGA
ATTGACAATCCAGCAGAAAGGCTTGGTTCTGGTAGTGGAGGTGTTAATGATATACGAAAA
CATCGATGGTTTATGGGATTTGATTGGGAAGGGCTTAGAACGAGGACTTTGAAGCCGCCA
ATTATTCCTAAAGTCAGCAACCCAGCAGACGTTTCCAACTTTGACAATTACCCACCTGAT
GAGGACATTCCTCCAGACGAGTTTAGCGGCTGGGATGAGGGTTTC
>MhA1_Contig2475.frz3.gene2 MhA1_Contig2475 + [1:7244]  ( 3053 - 4151 ) MhA1_Contig2475.frz3.gene2 + 1:260  ( 1 - 260 ) N   1073.82
ATGACTGAGACAATGTTGGACTGCTCGGACAAGGTGACTGAGACCAAGGAGGAACTTGTG
CAGCTTGCCAAACTCGCCGAACAGGCCGAGCGTTATGATGACATGGCACAGTCAATGAAG
AAGGTTACCGAGATTGGCGACGAATTGTCCAACGAGGAGCGCAATCTTCTCTCGGTTTTT
TTATTTGTGACTTTTTAATTTAAATAATCATCTTCTAAGGTTGCTTATAAGAACGTTGTT
GGTGCTCGTCGTTCTTCGTGGCGTGTTCTTTCGTCTATTGAGCAAAAGACCGAAGGGGAG
AAGAAGACGATGACAAAGGAATACCGTGAGAAGATTGAATGCGAGTTGCGTGACATCTGC
AATGGTGTTATGAATCTTCTGGACAAATATCTTATTTCGAAAGCTGGAAATCCTGATTCT
AAAGTGTTCTACCTTAAGATGAAGGGCGACTACTATCGTTACCTTGCTGAGGTTTCGACT
GGCGATGTTTTGACTAGTGTTGTTGAGAAGTCGCAACAGAGCTACCAGGAGGCTTTCGAT
ATTGCTAAGGAGAAGATGCCACCAACTCATCCAATTCGTCTTGGTTTGGCTCTCAACTTT
TCGGTCTTCTACTTTGAGATTCTCGACAATAAGGCCAAGGCTTGTCAGTTGGCTAAACAG
TCTTTTGATGAGGCCGTTGCTGAGTTGGACACTCTTGACGAGAATCTGTACAAGGACTCG
ACTCTCATTATGCAACTTCTTCGCGACAATTTGACTCTGTGGACTTCTGATGGCGGCGCT
GAAGAACCGGAGACGGCTCCAGCTGCTGATGCCGAGGGCATAAAT
>s4129 MhA1_Contig1597 - [1:9458]  ( 31989 - 30748 ) s4129 + 1:277  ( 1 - 277 ) N    820.63
ATGGCAGAAAACAAGGAAGAGCTTGTACAACGTGCGAAATTGGCTGAACAAGCCGAACGT
TATGACGACATGGCTCAATCCATGAAAAAGGTCACCGAACTTGGAGCTGAGTTGTCCAAT
GAAGAGCGCAATTTGCTATCGGTTCATAATTTTCTACTATTAAACTTTAAATTTAATATT
TTTAAGGTTGCTTACAAAAATGTGGTTGGAGCTCGCCGTTCTTCATGGCGTGTTATTTCA
TCTATTGAACAAAAGACTGAAGGTTCTGAGAAGAAGCAACAAATGGCTAAAGAGTATCGT
GAGAAAGTTGAGCGCGAATTGCGCGATATTTGCCATGATGTTTTGGATCTCTTAGACAAA
TATCTTATCCCAAAGGCTGGAAACCCCGAGTCCAAGGTGTTCTACCTTAAGATGAAAGGC
GACTACTATCGTTATCTTGCTGAGGTCGCTACTGGTGATGACCGCAACAGTTGGTTTAAT
TGTATTTTATAATAAGTTGTTCTATTAAGGGGTGTTGTCGAAAAGTCACAACAGAGTTAT
CAGGAAGCTTTTGATATTGCCAAGGACAAGATGCAACCGACTCATCCAATTCGCCTCGGT
TTGGCACTCAACTTTTCTGTTTTCTACTATGAGATATTGAATTCGCCTGATAAGGCTTGC
CAGCTTGCCAAACAGGCTTTTGACGATGCAATTGCTGAGTTGGACACTTTGAATGAAGAC
TCATATAAAGATTCGACACTTATTATGCAACTTTTGCGAGACAACCTCACATTATGGACA
AGTGACACCGCTGCCGATGAACAAGAAGGTGCTGGTGAAACTGGCGAGACTGGAGGCAAT
>s4129 MhA1_Contig2475 + [1:7244]  ( 3065 - 4151 ) s4129 + 1:277  ( 1 - 277 ) N    816.85
ATGTTGGACTGCTCGGACAAGGTGACTGAGACCAAGGAGGAACTTGTGCAGCTTGCCAAA
CTCGCCGAACAGGCCGAGCGTTATGATGACATGGCACAGTCAATGAAGAAGGTTACCGAG
ATTGGCGACGAATTGTCCAACGAGGAGCGCAATCTTCTCTCGGTTTTTTTATTTGTGACT
TTTTAATTTAAATAATCATCTTCTAAGGTTGCTTATAAGAACGTTGTTGGTGCTCGTCGT
TCTTCGTGGCGTGTTCTTTCGTCTATTGAGCAAAAGACCGAAGGGGAGAAGAAGACGATG
ACAAAGGAATACCGTGAGAAGATTGAATGCGAGTTGCGTGACATCTGCAATGGTGTTATG
AATCTTCTGGACAAATATCTTATTTCGAAAGCTGGAAATCCTGATTCTAAAGTGTTCTAC
CTTAAGATGAAGGGCGACTACTATCGTTACCTTGCTGAGGTTTCGACTGGCGATGTTTTG
ACTAGTGTTGTTGAGAAGTCGCAACAGAGCTACCAGGAGGCTTTCGATATTGCTAAGGAG
AAGATGCCACCAACTCATCCAATTCGTCTTGGTTTGGCTCTCAACTTTTCGGTCTTCTAC
TTTGAGATTCTCGACAATAAGGCCAAGGCTTGTCAGTTGGCTAAACAGTCTTTTGATGAG
GCCGTTGCTGAGTTGGACACTCTTGACGAGAATCTGTACAAGGACTCGACTCTCATTATG
CAACTTCTTCGCGACAATTTGACTCTGTGGACTTCTGATGGCGGCGCTGAAGAACCGGAG
ACGGCTCCAGCTGCTGATGCCGAGGGCATAAAT
>s4114 MhA1_Contig346 + [1:9216]  ( 6176 - 8119 ) s4114 + 1:370  ( 1 - 370 ) N   1182.10
ATGGGGATATGCCAAAGTCAGGAAGAGAAGGATTTGGAGACAAAAACAAAACAGATTGAC
AGAGATTTATTACAGTCCCACATTGCTCATCAAAAGATTGTTAAATTGCTTCTGCTGGGT
GCTGGAGAATGTGGAAAAAGTACAATACTAAAGCAGATGAGGTACCTAACAAACCATATT
GACCTAACAAACTATAAAATTTATTAATTAAGAATTTTGCATGATCATGGATTTACTGAA
GAAGAAAAGGAAAAACAAAAATTTGCTGTTTATAATAACACAGTTCTAGCAATGGCAACA
TTACTTCATGGAATGTCTAAAATAAATATTTCTTTTGAAAATAGGGGAAAAGGAGAAGAA
TCTGAACCTTATAGCGACGAGTTGTTACATGCAATTAAAGCACTTTGGGCAGATAGAAAT
ATGAAAGAAAAAGTATTGCCGAGGGGTCAAGAATTTCAATTAGTTGAAAACAGCAAATAC
TTTCTTGACGCCATCGACCGTACTTCAAAACCAGATTATAGGCCTACAGAACAAGATATC
CTCTTAAGCAGGATTAAAACAACTGGAATTATCGAGGTTGCTTTCAAAATGAAAACTGTC
GACTTTTTGGTGTTTGATGTTGGTGGACAAAGATCGGAAAGGAAAAAATGGATCCATTGT
TTTGAGAATGTAAATTCTATCATTTTCATCACTGCAATTAGTGAATTTGATCAAGTTTTG
TTTGAAGATGAGGCAACGAACCGTATGTTAGAATCAATGCGTCTTTTTGAAAGCATATGT
AATTCTAGATGGTTCATAAACACTTCGATGATTGTTTTTCTTAACAAAACAGATTTATTT
CTTGATAAAATTAAAAGGAAAACGATTAAAGTTTGCTTTGATGACTATAAAGGTAAAGAT
TATTTTAAATTAAAATTATCAAAATTTAAGGTTCGGGCATACGACGATCAAGTAAAATTT
ATTGAAGAAAAATTCGAAGCCATGAATGCAAACCCAGACAAAACTCTTTATATGCATCAA
ACATGTGCCACAGATACAAATCAAGTTCAACTCATCCTTGATTCTGTCATTGATCTAATT
ATTCAAACAAATCTACAGGGATGTGGTTTATAT
>s4114 MhA1_Contig346 + [1:9216]  ( 2582 - 4497 ) s4114 + 1:370  ( 1 - 370 ) N    283.57
ATGGGAAATTGTGAAAGCGGTGAACAACAGAAAAATAGGGAAATTGACAAGAAGCTTTTT
GATGATTTTGAAGCACAGAAGAAAATTGTGAAGCTATTACTACTAGCCGAGGGTGGCAAG
AGTACATTGCTTAAACAAATGAAAATAATCCATGACAACGGCTATAACGAGGTGGAAAGG
CTTGAGCGGAGACATGCGGTCTATAGAAACATAATTAACGGTGTTGAGTCATTAATAATA
GCAATGCAAAAAATGGAATTGAGATATTCTAGTAAAGAAGTTGAGGATTTTAATAATACA
TATATTAAAATCTTTTCAAGTTTTCTCGATGCACTTGACCGAATAACTGCTCCAACATAT
GTGCCAACAATTCAGGATATTTTAATGCTTAGAATTACTACTACTGGTATAATTGAGGTA
AAATTTGAAATTAAAAATGTGAATTTTCGAGTTTTTGATGTTGGAGGGCAAAGGAGCGAA
AGGAAAAAATGGATTCATTGTTTTGACGATGTTCATGCCATAATTTTCGTAGTTGCATTA
AGTGAATTTGACCAAGTGCTTTGCGAGGATACAAGAACGAATAGAATGATTGAATCTTTA
CGTTTGTTTCGTTCAGTATGTAATTCAAGATGGTTCTACAATACAGCAATGATTCTGTTC
CTTAACAAAAAAGATATCTTTGCCGAAAAAATTAAAACAATTTCTATTCAATGCCTATTC
AAAAATTATATGGGTAAAGGTCAAAATACATATGAAGATCAAGTAAGATATATCGAGGAT
AAATTCTCTTCACTGAATTCCAATCCAAACAAAACAATTTACATTCATGAAACTTGTGCT
ACAGACACTAATCAACTATTTAAGATCCAATTGATACTCGACAATGTTATTGATGTGCTT
TTGCAGAAGATTCTGCATGGTTATGGTCTTTGT
>s4116 MhA1_Contig346 + [1:9216]  ( 2582 - 4497 ) s4116 + 1:351  ( 1 - 351 ) N   1255.49
ATGGGAAATTGTGAAAGCGGTGAACAACAGAAAAATAGGGAAATTGACAAGAAGCTTTTT
GATGATTTTGAAGCACAGAAGAAAATTGTGAAGCTATTACTACTAGCCGAGGGTGGCAAG
AGTACATTGCTTAAACAAATGAAAATAATCCATGACAACGGCTATAACGAGGTGGAAAGG
CTTGAGCGGAGACATGCGGTCTATAGAAACATAATTAACGGTGTTGAGTCATTAATAATA
GCAATGCAAAAAATGGAATTGAGATATTCTAGTAAAGAAGTTGAGGATTCTGCTGACAAA
GTGATTGAAATAATTAAACGGAATGATGAAAAAATTAAGCTTTATCCAGTATTGAGGAAT
GCCATTGCAAAAATTTGGGCAGATCCAATTATTCAGAAGGAAATAGATTTTAATAATACA
TATATTAAAATCTTTTCAAGTTTTCTCGATGCACTTGACCGAATAACTGCTCCAACATAT
GTGCCAACAATTCAGGATATTTTAATGCTTAGAATTACTACTACTGGTATAATTGAGGTA
AAATTTGAAATTAAAAATGTGAATTTTCGAGTTTTTGATGTTGGAGGGCAAAGGAGCGAA
AGGAAAAAATGGATTCATTGTTTTGACGATGTTCATGCCATAATTTTCGTAGTTGCATTA
AGTGAATTTGACCAAGTGCTTTGCGAGGATACAAGAACGAATAGAATGATTGAATCTTTA
CGTTTGTTTCGTTCAGTATGTAATTCAAGATGGTTCTACAATACAGCAATGATTCTGTTC
CTTAACAAAAAAGATATCTTTGCCGAAAAAATTAAAACAATTTCTATTCAATGCCTATTC
AAAAATTATATGGGTAAAGGTCAAAATACATATGAAGATCAAGTAAGATATATCGAGGAT
AAATTCTCTTCACTGAATTCCAATCCAAACAAAACAATTTACATTCATGAAACTTGTGCT
ACAGACACTAATCAACTATTTAAGATCCAATTGATACTCGACAATGTTATTGATGTGCTT
TTGCAGAAGATTCTGCATGGTTATGGTCTTTGT
>s4119 MhA1_Contig2668 + [1:9191]  ( 43 - 2297 ) s4119 + 1:320  ( 1 - 320 ) N   1410.02
TTAATTTTTTCAGGTGCCGGAGAATGTGGAAAAAGCACATTAATGAAGCAAATGAGATTT
ATGCATAATAAAGGTTTCTCAGAAGAGGAATTATTACAACAAAGAGCTGTTGTCTATTCA
AATACTGTACACGCAATGGCTGATTTACTTAAAGGAATGGAAAAATATAATATTACTTTT
AGAGATGATAATAGAAGGTCAGATGCAAAACTTGTATTTGAAACAATTGCAAAAGGAAAA
GAACAAGAACAATTTAGTGATGAGCTTGCTGTCGCCATGAAACGTTTATGGGAAGACCCA
TCATTAAATAAAGCTACATATTCACACGCATTGGAACTTAATTTACAAAGTTCTACAATG
CATTTTTTAGATTCAATTGATAGAATAAGTAATCCAACATATAGACCTTCAGATCATGAT
ATTTTATTAACAAGAATTAGAACTACTGGAGTTAATGAACAAACATTCACCATAAATGCC
ATGAAATTTAGAGTTTTTGATGTTGGCGGTCAAAGATCTGAAAGAAAGAAATGGATTCAT
TGTTTCGAAAATGTTGATTCAATTATTTTCGTTGCCGCAGCATCAGAATATGATGAAGTT
TTATTTGAAGATGGAGAAACAAATCGAATGGTTGAATCTATGCGTATTTTTGAATCAATT
TGTAATTCTCGATGGTTTTTAAATACTTCAATTATTCTTTTTCTTAATAAAAAGGATTTG
TTTGAAGAAAAAATAAAAAGAACATCAATACGTGTTTGCTTTAAAGAATATGATGGTTTC
CAAACATATGAACATTCAATGGCTTATATAAAACAAAAATTTGTTGATTTAAATGCCAAT
CCTCAAAAAATGATTTATGTTCATGAAACGTGTGCAACTGACACAGATCAAGTTCAAATG
ATTCTCGATTCTGTCACCTCCATTATTGTCCAAACCTCTCTTGGAAGATCCGGTCTTTAT
>s4095 MhA1_Contig90 - [1:10240]  ( 36960 - 36460 ) s4095 + 1:64  ( 1 - 64 ) N    342.31
ATGACATTAAATGCAATATGTAAAAATCAATTATGTGGAGGTTATATAATGACAAAAAGG
GCAGATAATAAAAAACAATCTGAATTTAATCAATTTGATCAAAAGAATTCAGAAAGTGAA
GAAACAAATGAAAGGAGAAAAAAACGTTTTTATCCTTATGGAGCTTTTGGGCCTGTAAAA
AAAAGTGGAATTGCAACTGAATGTTGTTCAAAAAGATGTACATTAGGTTATATGAAGACT
TATTGTTGCAGTAATCCAATACGATTTGGTGAA
>MhA1_Contig310.frz3.gene20 MhA1_Contig310 - [1:10240]  ( 45631 - 44985 ) MhA1_Contig310.frz3.gene20 + 1:130  ( 1 - 130 ) N    717.88
ATGTTTATTTCTTATATTTTAATTATATTTTTATTGGCTTTTGATTGTTTTTTAATATCT
TCTGATGCGTCTTTTGTTCGACGATCAAATTCTGGATTAATGAAATTATGTCCACCTGGG
GGAGAGTCATTCACTGCAGCTTGGGAAATTACATGTGGAATGAAACGGAAGAAAAGGGAT
GTTAACCGGATAGAAAATGAATCAGCCAATATTTTCACCAAATTCGCAAAAAAGAACAAC
CCTACTGAAATTGAAAGGTTATCAACAGCACTATCTGCAGATAAATATAGAGCACCTTCA
ATGACTGAAATGATGCTTTTATGCTGTAGATTTGGTTGCTCCCTCCGTGATTTAATGCCG
TATTGCGACCCTTTTGGACAATGGGACAGT
>MhA1_Contig1274.frz3.gene4 MhA1_Contig1274 - [1:10240]  ( 13415 - 10183 ) MhA1_Contig1274.frz3.gene4 + 1:773  ( 1 - 773 ) N   1649.83
ATGGCTTTAATGTCATTATCCAATACTTTGATGAATGGTGGTTGTGCCACTGGTAGTAGT
AATTCTTCAATGCTGCAAGGTGATTTACATATATATTTAAAATATTATCTTCTCCCTATA
AAATAAATTATTCGGATAAAAATTAAATTTACGGATTGTTAAAAATACCATATTCTCTCA
AGTTCAATACTCCTTAGATTTAACTAACTAAAAACTGTTTTTTTATTTAATTTAAAAGGA
ACCAAATATTTTTAAGAAAATTTTTTAAATATTCAGATTTTTAATAATTCCATTTTCTAA
TTATTTGTCTGTCCAATTAAAATAATTCATATGTTTTAAAGCATATGACTTTTTATTTTT
TTTTATTTTCTTATTTTAATTAAAAAGTATATAAATTTTAATTAAATTTAAGAAGGAGAT
GGTGTTCGAAAGTCTGGCCCAATTATTTTGTTAATTGGAGGGAAAAAGCGTGGTCAGATT
GTTTATGCAGTTCTCTCAGAAAGAGCTTTAGAATTATATAATTCTGAAAAATCTTATAGA
AAAAAGAAAGGTGCTAAAGCAATTGTTGATTTAAGTAAATGTTTTAATGTTTCTCAACAG
AATTGTCCAAAATCTCGTTCATCTAGTGTTTGTTTAATGATGCCTGATGAATGTTTTTTA
TTTCAAGGAGCTGAAAATTCTAATGATACAATTGAATGGTATAGAATTTTGTTATCAGCA
GTTATTTCTGCTAGAGCATTAAATTTAGGAAGGCCAGTCTTTGCCAATGAATTTTTTGAA
TGTGTTTGGGATGTTATTATTTTCTCTCAACAACCAAAATTAAAACGTTCTTCACAAGCC
CTAGCAAACCCTGAATTTACTAATTGTCCAAATATTTGTGCTAAATTACGTGATGAAATG
TTTTTATCAGGAAGGGGAAGACTTTGTTTTTATCCACATACAATTATTATTTGTAAAACT
GGAATAGAACCAGCACATTCTGGACTTCCAAAATCAGGAATTCCTCCTTTCCGGACAACT
GATTTTGTTGAAATTTCTAGGCATTTTATTGCACAATTTGGTTGTGTTGAACGTTATTTT
CTTTTACGGATTGGAAGAAGTTCTCCTATGGGATCTTGTGAAGTTTGGGTTCAATGTGAA
TCAGATGATCATGCTGCTGAGGTTAACCGTAAATTACAAGAAATAATTCAGCGTGAGACA
GAAAAGAAACAACAAGCTTTACAAGCAATTCGTGGCCAACAACAACAAACAAATGTTTAA
TTAAATAATTAAACTTAAAACTTTTTATTTTTTAAGACTTCCCCACTTCATAGTTCATTA
TCTCCCACTTCCTCTCCACTTTCTTCTAATACTTCATCTAATCAGTATTGTATGTATTCT
TTTGCTTCATCTTCAACTGATAATGATTGTGATGAAATAACTAAAGAACCTTTAGAAATT
AATTTATCTACTGAACAACCAATTTTAGAAACAATAAGTGAAGATGAACAACAAAACGTG
ACACCTCCATCTTCAAATAATTCTGTTGATGGAGGAGGAGGAGGAGTTACTCGTAGACGA
AAAGAACATTCGTCTTTAAGTCAAGCTGCTAGAGAAAAAAGAATTGAACTTAGAGAATGT
AAAGCTAAAGTAGATTCTTTAGAAAAAGAAGAGTTGGAAGAAAAATTAAGACAACAACAA
CAATTACAAAAACAACAACAAGCAGAATGGGAAGTTGCGCAACAAAGACTTTTACTTCCT
CATTATTATCAACAAACTTTAAATGAAAATTCTTTATTTTCTGGAGATTCCCCTCAATCA
CTTATTTATCCAAGGCCGAATTGTTTGTTGGGACCTGCACAGAATAAAAGACGCAGTTCT
GCGCAAATGACAGCTGAACTTTGTGCTCGTAGCAAGTCACTCAGTTTAGAAGAACAACAA
GCTTTAAATTTCCGTTCATTTGCTGGCCAAGTTGGCGGTCGCTTTTGGACAATGGACAAA
GCAGACTCACTTTTTTTGTTGGGTGCTGGTTATGGACCGTCAATGGACCCTGAAGAAACT
GAAGATAGTGGGGGTACCCTCAGAATGGTTCCTTGTGGTGATGAAAGTAATACTGGGGGA
GGAGGTGATGGGAGCAGTGCTGCACCTTCTCGTTCTTCTAGTTCTTTAAATATGGGACCT
CCAACGAGGCAAAATACACCTGCTGATGTTTTAGCAACAATTAAGAGAAAAAGAAGTACA
AATTCTGCTGGGCATTTGGTAGGGCTTTTTTTAATTCTGCTGAAAATTTTCTTTATTTTT
CTTTTCTAAGTAAATATTTCTCATAAATTAATTTATTTGAAGATTGAAGCTTATGTTGAA
TGTCATGCAACTGTTTGTGATGATGATGAAGATGAAGAAGCTTTAGTAATACCTCCTGAT
GAAGTTAGTGATGGTGGAGAAAGTAGTGGGACTGGTATAGATGCTTGTTCTTCTGCTGAT
GATGAAGCTGCTATAATTGCTAGAAGACAACAAAAACAACAACAAAGAAGAAGACAATCA
AGAAAATTAATGTTAGAAATGAAAACATCTGCTGGGGATGATGTAAATAATTCTTTAGAA
TTGGATGGAGGGACTGAAGCAGACCAAGTGAGAATTATTTTTTGTTAAAGAATTTTTAAA
AAATATTTTCTTTTTAAGAGTTGTTCATGTTCTTCTTCTGTTGCTAGTAGTAGTGCTGGT
GGTGGTGGTGAACGTCAAAGAGATGAAGAATTAGCGTCACAACTCCGTGCAGGAGGGCAT
TCCCCTTTATTATCTACAAATGTTTCTAAACATCAAAGAAGACAATCTAATGAACATAAG
GCATTTAAA
>s4201 MhA1_Contig1946 - [1:7217]  ( 5363 - 2 ) s4201 + 1:828  ( 1 - 828 ) N   2614.11
ATGACTATTTATTGTTTTAATAAGCTTTTCTCACAATCCCCTAACATATCTCTTCACAAA
AAACAACAAAATAAAATTAATTATTTTTATCAACAAAATAGCCTTAAAACAACATTAAAA
TATTCTTTTATTTTATTTATTTTTTATAATTTATTTTTTAATATTTTATTAATTAATGGT
GACAATAAAGAAATATTTTTGTCAACAAAAACAACAAATATTTCATTAAAATTACCAAAT
TTCCAATTAAATTCTTTAAATAATGAAATTAATAATGAGAGAATGTCTTCTTTTCATTCA
TCATTTTTATTTAATAATGAGAAATTTACGTCAGAACAAGGTTGTGTGATGCGTGATATT
TGTGGGGCAGATGGTGAATTACGTCAAAATTACAAAATGTCAATACCTAGAATGTTATTA
CAACGATGCCCTTCTTGTTATTCTAATTTTGCCAATTTTTTCTGTCAATTTACGTGTTCT
CCAATGCAAGCTAATTTTGTTAGGGTAAGTTCTGACTATGCCCAACAACTTTTCGACTCT
TGTAAAAATGTTCGTACAACAACCGGTGATTTTGTTTTGAGTATTCTTTGTGGAACAAGT
ATTGATAATTGTACTCCTGAACGTTTATTTAAATATATTGGGACTTACAATAAAGCTATA
AATATTCCTTTTACTATTGATGTGATAATAGCAGACAATCAAATTTTATCTACCAATCCT
TATCAAAAACAACGTTTAATAAAGCCTATGAATACAACAACGTTCAAGTGTAATCAATCA
TCTGATTTATCTGATTCTCCATGTTCTTGTGTTGATTTATATGGCTACATGTATTCTATT
TGGAATTGTAATGCTTGCTGTTGTTTTACATTACGTAAAATTAAATTGTGTTAAAATATT
TTTAAAAAACAATTATTAATTATTAATTAAGTAAAATTTTTTTTAAAGATTCTGAGAATG
TACACATCAGAGGATGTTGATGATAGTGCTGTTGATCTTTGGAGTTCCCCAGGCAGCGAT
ATCAAAGTTTTTGGGAACGTGAGGACACTGCTAATTTCCTTAAAACTGTACATATTGGAC
CTGTCTTTCGCAAGTATTAATTTATTTCCTACTTCTGATTTATTTCTAAATTTCAGAGAT
TTTTTGAAAGCTTCATTTAACCTTTACAAACAAATATTACAATTAAATGTGACCTTAGAT
AATGAAAATAATGAATTGGAAAATAAAACTTTAACTTTATCTGACATTTGTTTTAAACCT
CAATGGCCACAAAATCCTCATTGTGTTGTTATGAGTGTTTTTAATTATTTTCAGGTACTA
AAACATCTAAAATCATATTTCATTTTGAACTCTATACTAAATTATAGAATGATATCACAA
AGACAATTTGGAGGTCCTGTGCAGCCTTATGTAGTTCTTGGGGATTTTGAAACTCCGGGA
CGTTACGAAACAGCAAAGGGTTTAGTAATTACTTTTTTTTACAACAAACATTCACTTTCA
CTCGCTTGGGAACATAAATTTATAGAATTATTAAAAACATACAAAAGTGATGTTTTTAAT
GTTACTTTTATCGCTGAACGTTCTTTAGAAGATGAAATTGCTAGACAAAGCAAATCTGAT
GCTTTAACCGTTTTTCTTTCTTATATGTTTTTTTTTTAATTATTCAGAATTTAATAATAT
TCTTTTAGGTTTATGTTTATTTATGTTGCTTTTGCTCTAGGTCATTATAGTGGTTTTGGG
AGAGAATTGTGTTTACCTTTTGTTCATTCAAAATTTATATTAGGGATATTTGGAATTATT
GCCAATAATATTAATCAACCTTTACCTGAACGTATTTCAATTATTTGTGCAGATGTAATG
CCATCAATGCTTTTATCTAGCCTTTCAGAATTTTTTTGTTTTAGTTTAGGAGCCCTTTCT
TCAATGCCAGCCGTTCAAATGTTTTCTCTTTATGCAGCAGTTGCAATTCTTTTAAATTTT
TTACTTCAAATAACTTTTTTTCTTGCTGTTTTTGTTTGGGATATTAAAAGACAAGAAGTA
ATAAAATAAAAAATAAAATTATTTTTTAATTTTAAAAATATTTTCAAGTCTTACCGTCTA
GAATGTTGTTGTTGTTTAAAATTAAATAATTCAAATTCTGAGACTTGTCAACCAACAGAA
AGTCGAGTAGAACATTTAATGAGAAAATTCTACGCCCCAACATTATTAAATAAATACATT
CGTATTTTTATTGTTGTATTTTTTGCTTTATGGTTAGTTAGTTCTTCTGCTATAATGAAT
AGAATTAAAGCTGGTTTAGATCAAAAAATGGCTGTTCCTGAAGGTTCTTATGTTCTTGCT
CATTTTATAAATATGGAAAAATATTTAGCTGTTGGTCCTCCTATTTATTTTGTATTAAGA
GGAGAATATGATTATCATGATTATATTTTAAGAAATCAAGTTTGTTCATCAAGTGGTTGT
TCAGCAAATTCTCTCGGTGCTCAGCTTGCCCCTATGAATTGGGTAGATGATTATTTGGAT
AGGCTCAGACCTATTGGTTTATGTTGTAGACAATTTAATTCAAATGAAACTTTTTGTTCT
TCAACTAATATTTGTCATCACTGTACAGTCTCTTCACTACAAGGGCAACCATATCCTAAT
CGTATATACGAATTTCTCCCTAACTTTTTGGAAGAAAATCCTTCTAGCAATTGT
>s4155 MhA1_Contig492 - [1:10240]  ( 64807 - 61035 ) s4155 + 1:609  ( 1 - 609 ) N   3006.52
ATGGCCAGAATGACCCATAAACAAACATCGACAGATGAAGAAGCAAAACAGATACAAAGT
TTACACATTGAAGCAAAAACAGAAGGGAAAAGGGGAACCCACAGTGGACGATTAAATGAA
ATGAATAAAATAACAACAAATACAATGTCTGGTCAAATACGTACAATAACCAGCAGAACA
CCTAGAGATTTCTTCTTTATTAATGTTTTGGGAGAAGGGAGTTTTTCAACGGTTTATTAC
TCAAAAGAAGTTGACACGGGGGATGAATATGCAATAAAAGTTTTGCTCAAAAGTGAAATT
CGTCGTGAGGGGCGCGTTCGTTATGTTCTTCGAGAAAAGGATATAATGGCTTTGTTTACT
TACGTTTATGGTAAATTTTTATTTAATTTTAATTTATTTTGGTTTTTTTACCTTTATTTT
GCTCTAGCCTATGCAAAACATGGAGAATTATTGGATTGGTTAAGACGTTTAGGCTCTTTT
GATGAAGAGGCAACATTATTCTATGCATCAGAAATTCTTTGTGCTTTGGAATTTTTACAC
AAATGCAAGATTATCCACAGAGATTTAAAACCTGAAAATATTTTGGTTGGAAAAGATTGG
CATATTATGCTTTCTGATTTTGGAACTTCTAAAATTATTAATGCTGAACAGTCAAATACA
GAGCAATTACCACAATCAATTCTGGATGATATACCTCCTTCCTCTCCCAACAAAAGCAGC
AGTGGTGGTGTTAGAAGTTCTTTTGTTGGCACAGCACATTATATTAGCCCAGAGGTTCTC
AAATCTGAAGATGTTGGCTCTGAATGTGATTATTGGGCTTTAGGTGCTATAATATTTCAA
ATGATTTCAGGACAACCCCCATTCCGAGCAGTAAATGAATACAAGATTCTGAAGAAAATT
CTTGGATTAGATTTTCACTTCCCTGATGGCTTTCCTGCTGTTGCCAAACAACTAGTTAGT
GGATTACTTGTTTATAAACCAAACGAACGTCTTGGAAGTGCTGCAAAAGGAGGAATAGAA
GCATTAAAACGACATGAATTTTTCAAGAGCGTTGACTGGGAAAATATTTTTGAAAGAAAA
CCGCCAGAATTAAAACCTTATCTACCTGCTAGTTGTGGAGAACCTGCATTTTATAGCGAT
TATAATCCTTTATCTGGAAATATTGAGCCAGGATTAAATGAAGCAGCACTTAGTCGGTTG
ATGGGTTTGGGGCCTTCTGGTGGTGGTGGTGGATGTACTTCACTTAAAGGATTTATGGAT
TTTGATTGTATTGAAGATTTAAATGAAACCAATACTTTATTTTCTGGATTGCCGACACCA
GAAGAAATGGAAAGGAGAAGACTATTTCAGCTTGAACGTCAAAAACGTGAACATAAATAT
CATCAATTTGTACAGAATAATTTAATATTAAAATGTGGATTAATTGATAAAAAGAAAGGA
CTTTTTGCAAGGAGACGAATGTTTCTTCTTACTGAAGGCCCGCATTTATTTTATGTTGAC
CCAGTTTCAATGCATTTAAAGGGTGAAGTTCCTTTCTCAGCTCAAATGAGAACAGAAGCG
AAGAATTTTCGAACTTTCTTTGTTCACACGCCAAAAAGAACATATTATTTATTCGATCCA
GAACGACACGCAAAAGACTGGTGTGATGCTATTGACTGGGCTCGTGAACAAAACTTTTCC
AGTGGAAACAAATCAAAGGAACTACAGAAAAACAAACTCCCATCAAAAACAATTGGATCT
TCAGATCAAGGTATTCAAAGCAGCAGCAGCGTTACTAGACTTTTTTCTTCTCATGGAAGG
ACGAAAAGTCCATCATCAAACAATGAA
>MhA1_Contig630.frz3.gene17 MhA1_Contig630 - [1:10240]  ( 40122 - 37966 ) MhA1_Contig630.frz3.gene17 + 1:389  ( 1 - 389 ) N    585.14
ATGCAAAAAAGTGTTGTCAACACACACTTTCTTCATCCTAGAGTTGCGCAACATAGAAGA
AATTTGGCAACTGCAAAGGCAGCTGTTGATCAGATTCTTCGCGCCAATGAGCGTACAATT
ATATTTTCTGGTGATGAACACCAGGCGATTGCTCGTGTGGATGTCGGACAGGTTTCAGCA
AACAAACCGATAGAGGATTTCTACTCTGCTTCTAAATGCTTAAATTCAAATGCTTTTCTC
CTTGGAGTTTTTGATGGACATGGAGGAGCGAAAAGCAATTGTCCACTTACAACAGTTCGG
GATACTCTTCAATCTTCATTTTCTGTTTTGGATGAAGACTTGGCAAAAAGTGCAATGCCT
GATCAAAATGGATTGGTTTGCAGAATGTCTGTAAATGCAGCTGCTAGCGGATCTTGTGCT
CTTGTTGCACATATTCGCAAGAATAATTTACATGTAGCTTCATGTGGAGATTCTGCCGCT
GTTCTAGGTGTTCATTTAGCAAATGATGTAATTGCACGACAATTGACTAGGCCACACACT
GTTGAAAATTTGGATGAAATTGCTAGGATTCGTTCTGCCCATCCTCCCTCAGAAAATCGA
ACAATACTTAAAGCCAATCGTTTACTTGGTGAACTCTATCCTCTCAGAGCTTTTGGCGAT
GTTCGATTTAAATGGCCTAAAGAATTGCAAAAAGTTGTACTTGACCCTCTTGGAATGCCT
GCACCTCAACATTTATTAACACCTCCATATTTGACTTGCCTCCCAGAAGTATTTTATCAT
CAACTAACGTCTAATGATCGTTTTTTGGTAAAAATAAAATTCTAAATATTATTTAAATTG
AATTTGTTTTACAGGTGCTAGCAACAGATGGTTCGGAAATTTTTTTTTTAATTTAAAATT
TTTTTTAAACTTTCTTTTGGTCTCTGGGAATTCTTAGATACAGACGCAGTTGTTAGATTA
GTAGAAGATCATATGACAGGACATTCAACGCTAAATGTATTCAGGCCAGAGCATAAACAA
CCTCTTGGAGATATTCTAAATAATTTGGAAAGAAGACAATCCGCTGATAATAAAAAACCT
TTAGACGAGAATTGTGCTACTCATTTAATTAGAAATGCATTGGGTGGTGTTTCTGGTGAT
GTTGAATTACAATATGCGAGATTAGAGGTTTTTTAACTCAATTTTTTGATTTTTTATTTT
TTTTTTGAAAAAGAAATGTTAATGTTACCACCTGGAATGGCTAGACATTACAGGGATGAT
ATAACGGTTGTTGTAATCCAATTTAATGAAAAATATCTAATAGAAGACCACGAAGATGAT
GGTGGTCATTTT
>MhA1_Contig832.frz3.gene6 MhA1_Contig832 + [1:9935]  ( 16674 - 18865 ) MhA1_Contig832.frz3.gene6 + 1:578  ( 1 - 578 ) N   2628.22
ATGTCTACAACGGCAGGAGGGGATGGTAAACCAACTACTCATACAATTCCACCACCTAAA
ACATCTGGAGCAGCAACTGGTGGGCAGCAGTTAAGTGCATCTGCAAATCAATTTGTGGAT
AAGATTGACCCTTTTTCTAAGCGTGGAAATTCGAGACGTAGAAGGAGACTTGTTGGAAGT
AGTCGGTATCATACTGACAATGAACCTGATTTGGTCCAGCTTCCGTTAATTAAAGATGCA
TCACAGGCAGAACAAACAAATTTGGCAATCCAAAAGCTTCAACAATGTCAGAAGATTTTT
GACTTTTATGATCCTGTTTCACAGCTCAAGAGTAAAGAGATTAAACGAGCTGCTTTAAAT
GAATTAATTGACTATACAACTGCCACAAAAAATGCTGTTTGCGAGCCCCTTTACCCTGAG
ATTATTCGAATGGTTTCAAGAAATATCTTTCGTGTTCTGCCTCCAAGTGACAATTCAGAA
TTTGATCCAGAAGAGGATGAACCAACTTTGGAAGTTTCATGGCCGCATCTTCAGTTGGTC
TACGAACTGTTTTTGCGATTTCTCGAGTCTCCAGACTTTCAAGCAACACTTGGAAAGAAG
TACATTGACCAGCGTTTTGTGCTTCAACTTCTTGAACTTTTTGATTCTGAAGATCCTCGT
GAACGTGACTTTCTCAAAACAATTTTACATCGTATTTATGGAAAGTTTCTTGGACTGCGT
GCTTTTATTCGGAAACAAATTAATTATATGTTTTTGTCTTTCGTCTTTGAAACTGAATCG
TTTAACGGTGTTAGTGAAATGCTAGAAATTCTTGGGAGTATTATTAATGGATTTGCTTTG
CCGTTAAAGCAGGAACACAAAATTTTTTTGGTCAAAGTTTTACTTCCATTGCACAAGCCT
CGCTGTCTGAGCCTTTATCATGCACAGTTGGCTTATTGTGTTGTGCAATTTATTGAGAAA
GATTCTACATTAACTCCGCAAGTATTCGACGCATTGCTCAAATTTTGGCCTAAAACATGT
AGTTCTAAAGAGGTTTTTAAATATAAAATAATTATTCTAAAAATATTCTTAGTTATGTTT
CTTGGAGAAGTTGAAGAAATTTTGGACATTATAGAGCCTGAACAATTTAAGAAAATCATT
GACCCACTTTTCAGACAACTGGCTAAATGCGTATCAAGTCCTCATTTTCAGGTTGCCGAA
AGAGCACTTTACTTTTGGAATAACGAATATATTCTCTCATTAATTGAAGATTGTAGTGTC
CATGTAATGCCAATAATGTTCCCCGCACTTTATCGTATTAGTAAGGAACATTGGAATCAA
ACAATTGTAGCTCTAGTATATAATGTTCTTAAAACATTTATGGAAATGAATGGAAAATTA
TTTGACGAATTAACTGCTAATTACAAACTTGAGAGACAAAAAGAAAAGAAGCGTGAAAAG
GATCGTGAAGAACTTTGGAAGCGAATGGATTCAATGGACATAAATTCAATATTAGCACAA
ATTGAACAAGGAAAGAATGTTCCAGAGCCAAAAATTCTTGAGAAAACATCATTGACACTT
TTTATTGAAAAACCGCCAAATTCAATTGTTCCTCCACCGCCTGCTGTTGGAGGAAATGGT
CAAGAGATTAATAGTGGACAACAACAACAAACAAGTGGATCAAGAGAGAATCGAACATCA
CAAAATATGGAAGGAGGGAATGAGACAGTAGCTGCCTCTACAGGCGAAAATTTGGCTGCA
AATTCACAAACAGCTTCTAGTGGAAAAAAGTCT
>MhA1_Contig347.frz3.fgene1 MhA1_Contig347 - [1:10240]  ( 15154 - 11391 ) MhA1_Contig347.frz3.fgene1 + 1:483  ( 1 - 483 ) N   1706.91
ATGGATGAAGTAAAAGAAGAAACGTCTTCAAATCATGATGAAGAATTTCAACAAGAATTT
CAACCTCAAAATGCTTCTATTTCTTTAAATGATGAAAATTCAAATAAAATTTCTGGTAAA
AAGCATCGCCCAAAAATTGACACAGCAGAAATTGACAGAAAAATGTTTGAATTTATTGCA
TTAAAAGAGCAAAAACAAAGACAAAGTGTTGTTGATAATAATGAAACTTATGATGTTTTG
CCTCAATTTAATGAAGTCCAAGAAGACGACCAAGAATATTTTAAACATTTATTTCTCAAA
AAGTTGAAGATTTGTACTGAAATTTTTGATTTTTCTATTGATCCACTTTCTAATTTGAGA
CAAAAAGAGATAAAAAGATCAACATTAAATGAATGCATTGATTTTATTACTTTAAAAAAG
GCTGTAATTCATGAGGATTTTTATGTGCCTCTATTTGATATGTTTTCAACAAATGTATTT
CGTGTTCTTTCACCACCAACACATCCAATAGGGACAGAATATGATCCTGATGAGGTTTTT
TAACTAATTTTAAAAAATATTTTTTAAAATAAAAAAGATGATCCAACATTAGAACCTTCA
TGGCCACATTTACAATTAGTTTATGATCTTTTTCTTAGATTTATTGAATCTCCAGAATTT
AATGTTCAATTTGCAAAGGATCTTTTAAATCAAAAATTTATTATTAATTTATTGGATTTA
TTTGACAGTGAAGATCCTCGTGAACGGGATTTTCTAAAAACAATAACTCATCGAATTTAT
GGAAAACTTGTTGCTTTTAGACCTTTTATTAGAAAACAAATAAATAATATTTTTTATACT
TTTATTTATGAGACGGAAAGGCATAATGGAATTGCTGAACTTTTGGAAGTTTTGGGAAGT
ATAATTAATGGTTTTGCAATTCCTCTAAAAGATGAACACAAAACATTTTTAATGCGTGTA
TTGTTACCACTTCATAAGGCCAAATATTTAAATGCCTATCACCCTCAATTAGCTTATTGT
ATTGTACAATTTATTGACAAAGATCCAAGTTTAACTGTTGCTGTTGTTATGGCTTTACTT
AAATATTGGCCTAAAGTGCATAGTCCTAAAGAGGTAATGTTTTTGAATGAATTGGAAGAG
ATTTTGGATGTTATTGAACCGACAGAGGTTGCTGAACGTGCATTATATTTTTGGAATAAT
GAATGTATTTTAGCTTTGATAAGTGAAAATGTTCAACAACTTTTGCCTATAATGTTTCCT
GCCTTATATCGAAATTCAAGGAATCACTGGAACAAAACAATTCATGGCCTAATCTACAAT
ACTTTAAAATTATTTATGGAAGAAGACCAAAAACTTTTCGATTGTTGTGTCCAAAATTAT
TCAAAATTAAAAGATTCTGAAAATACTGAATGGGAGGAAAAACAACGAAAATGGCAACAA
TTGGAAGAAATTGCAAATGTTAATGCTAAACAAATTTTGAAAGAAGAGGGA
>s4100 MhA1_Contig707 - [1:18432]  ( 53669 - 48711 ) s4100 + 1:903  ( 1 - 903 ) N   4216.35
ATGTATCCTGCATGTGGTCAACCTCAATGGTCCGAATTGCTCTGTTGTTTAAAATGCAAA
ACTATATTCTCTAATGATGTTCTCCCAGTGAATCTTGGTTGTGGCCATCTAATGTGTTTG
AGATGCACTAAAGCCAAGAATGTCATGTGTCCTCTAGATAAGAGTTTGGTTTCCTCTTCT
GCAAAATTCCATTATATAAATGGACCAGTACTCGCTATCATTTCCGGTCAAAAAAGAAAT
GAATTCGACTGGCTAAACGATACATTAAAATCATTCAATGGTAAAAAAGGATACAACAAT
CTAATCGAAATTGAATCAATTCTCTATTCTTTGGCTGAATATTTGTATAAAGTCAATTCA
GAGAAAGGAGCAACGGTTTCAAGTAATCGAATATCTCGAACTATTCAAAGAAAATTACTT
TTACTTCTCTGTGCAAATTTATTGAAAGAAGATGGGAGAGAACAAATTATGCAAACAATT
CGCTCTATGAGCGAAAGAATTATTTCTGAATTAGTTTTGCATATTCAAAGTAATTCAAAT
TTGTCTTCAAGTTTATGGAGTGCTGTTAGATCTAGAGGTTGTCAATTCCTTGGTCCAGGA
TTGCAGGAGGATGTTTTGAAGTTGGTGCGTCATGCATTGTTGAATGGCGAATCTATTGCG
AGAAAAACGCTTGTTCTCTTCGTTGTTGATACATTAATACATGATTATCCAACTATTTCC
AAAACTTGTGTTGGGCACGTTGTTCAACTTCTTTATCGTGCTAGTTGTTTCAATGTAATT
AAAAGAGATGGTCAATCCTCTTTAATGAATCTTAAAGAACAATTTCGTGATTATGATGCA
TTACGTGCTGAACACGATGCTCAAATTGTTCAAATTGCAATGGAGGCAGGTTTGAGAATT
TCTCCAGATCAGTGGTCTTCTCTACTTTATGGTGATTCTCGACATCGAGCTCATATGCAA
TCAATATGTGATCGTTTAAGTCAGAATTCTTTGCCACATGCAGTTGAAGAATTACGTAAA
TTAGTTAATCAACAGCCAAAAGAAAGAGATTTATTTGATATTATAAATATTTTTGGTCAT
TTTGATGGATTGTCTGCATTGTTAGATATTAAGAATCTAGATTTGGTAAACATGGAAAAG
TCATTGGGACATTTAAATTCTGTTCTTGTTATTTACTCAAAATTCGTTCAAAGTCGAAAT
TTGGGGCGGGAACGTCGTCTTGAATTGGCCAGCAATGAAAATCGGCAATATAATGGTGAT
ATTCAACGTTCATTGCAACCTTTTTTGAATTATCGTCCTCCGCGACTTTGGAGCCCTGCT
GCATCAATTGAAGTTGATTGTCGTCCACAACCTCCACCAATGCCTCTTATGGCACAACCG
CCTAGTTTGGCTAATTATTTGGTTGAATCAGCTTTTACAATGCCAATGGGATCACCTCCA
AATTTTATTTCTCCTCCTTTGGCACCTCCGCTTAATCTTTCGCCAAATAGTTTATTTCCG
ATTGGTGCGATGAGATGTGGCGAAGGAAATTGTTTGGTTGGTTCTCCGCAACGCGATTCG
ATTGGTTTTCATTTTTTAATAATTTTATTAATCTTTATAATTTTTATAGAAAATTTGCCA
GCAACATTCCTTCCTGTATTGCCTGTCTCTCAAAGACTTGATAATAATTCTTCAACACAA
ACGTTCAGCAATCAGACAATCACCAACAATGGAACTAACGGAGGTGTATTATTTTCTTCA
TCTCCACCGACATATCATCTTGGCTCAAATAATCTTGTTCAAGTTCCTCCGTCACAATTT
TCTATTCCAATTCAACAGCCACAATCGCTCATTCTTTACGGGTCAACTCCACCTAATCCT
TTTGCTTTTGGTTCACCACCAGCATTATTTCCACATTGGGTTATGCAAATGGAAACAACT
AGTGGAAATATTACAGGATTATTTAGTTTTAATAATAACAATTCAACATCTGGAGGAATT
ACTTCTGCACATTGTCAACAATTGGATGAACCTTTTGAGCTTGAAGAAGGAGGAAGCCGT
AAAAGCTCTGATGAAAAATTTAGGCGTCGCTATCCATCTCGACCAATTTCTAATGCTTTG
GATGAGGATGAAAACAACGCGGAATGCCATGTTGCTTTTACTGTAGCCACAAGTGTGTTA
AGCCTTTCTTATCCTTCTTCAACAACATTTTCTCCTTCAAATTCTCAATTAAATTCTACA
CAACAACAAAAACTACAAACACAACAACAACCAACACTTTCCAACTTTCTTCAAACAATT
TCAAAAAATAAAATACCAGGAAATATAAATGAAAATGGAAGAGGAGGAGAGGAAGGAAGT
TTATATGAACCATTTTCTTCAGATGAAGATTTCTTTATTAAAGTTATGCGACCTGGACCA
GCAAACAATTCTCAACATAATTTATTGACTAGAGCCCAAATAGAAGAACAACAACAAGCT
TTATTACTTAGAGAATTGGGATTAAATTGGCCATTGCCTCAAAAAGAAGAAGAAAAATGG
AAACGTATTTTAGCTGAAAAACTTGAAAAAATTGATCGTGAAAAAAGTCAATCAGCCACA
ATGCAGAAAAATGCTGAGAAAAAGGCTAAGGCTTGTGAAAAATTGTTGGCTAAAGCCTCT
CAAGAGCCTTCTTTTATGGCTGCAATGGATAACGATGATAATGATGACAATTGTTTTTTT
TTAAATAAT
>s4151 MhA1_Contig1589 - [1:16234]  ( 27265 - 21354 ) s4151 + 1:582  ( 1 - 582 ) N   1115.44
CATTTGGCAACCCTCCAACAGCAACAACAACAAATACTTGCAGTTCATCACCAACAACAA
CAACAGCAATACCAACAACAACAACAAACTCCAACTGCATCTGTTGCAGCTGTACAACAA
GCGCATGCTGCAGCTGTTGCTGCTAATGGATCAGTTGGTCAGCCACAATCTGCAATACAC
GCAACTTTAATGCAACAAATGGCTGCTGTTGCCGCTGCAGCACAACAACAACAACATCCA
CATTCTCAACAATCAACAAACACAGCAGCTGGACTTCAAGCAGTAATGCAACAACAATTA
CAACAAACAGCAGCTGCTGCTGCGGCAGGTTCTGCAACACATCCTATGGCTGCAGCACTT
GCCCAGGCAAGTGGAAAAAATGTAAATAAATGTAAAATAATATTATTGAAAAATTCTTTA
AAATAGAAAAATTATCATGCTAAATATAAACTTTTTAAACAATTTTTATTTCAAAAATAT
ATATTTTTCAAACTACATCGTCATAAAAATTTATTTAATTTTTTTGCTAATTTATTATTT
TTTCTTGGCTCTGTTGTTTGTGTCATTTTAAACAAATAAATAAAAATTTAATTTTCAATA
AATTTTTTGCAAAAATTTATTAATAAATATTTTTTAAACTTTTTATTTCCAAACTTTTAT
TTTATTAATTCATCTCTACAAAATAATTCCCTTAATATTTTTATTTTATTTTCCGCCCTC
AAAATCCTTAACTCCTCTTTTAATAATTATCTATTAAAAATCTCTTTTAAGGCTCAATAT
GTTGCTTCAATCCAACAACAACACCAACAACAGCAGCAACAACAAGCAGCTGTTGCAGCA
GCAGCCGCTGCTAGTGCTGGCAGCAATACAAGTATGTCAGTCTCTTTACCTCCTGGAATG
GCTGTGGCAGTACAACATCCACAAATAGTCTCTAATGTGGGACAAAATGCTTCGGCAAAC
AATGCTGGACAGTTAGTACCTTCTTCGGCTACTCCTTCTCTAGCCTGGCCAATTTTTCAA
CCAATAGTACACATTCCTTTTTTCGACATGGCTACTTATCAAAAAGTCAATTTGGATGTT
CAGCCAAGTGCCATGGCTAATGGAATGGATTTACCTTTGAGTGATATTAACACACTTAGA
TTTTTCTTTAATTTTGGTGTTCAACATGCTAGAGCTATACTTCTTCGTCAACATATCAAT
TCACAACAGCAACAACAACAGCAGCAACAGCTTGCTCTACTTCATAATGCAGGAACAGGA
GGACAGGCTGGTAATACTCCGCAAGGGTTAATATTAATGCAACAAAACCAAAATGGAGGA
GAAGGAGGAGGGGAAATGTCTCAACAGATTCTTCGTTCTTCTTCTCAACAAAATACAACA
CAACAACAAACACAATTAGCAGCAATGCAACAATTATTATTACAACAACAGCAGCAACAT
CAATTAACTGCTGTATTAGCTGCCCAACAACAGCAGCAAGAACAGCAACAAGCTGATCAA
TTGTTACAACAACAATCACTTCAGCAACAATTAATACAAGCACAACAGCAACAACAAATT
GGGCCAGTCTCTAGTCAGAACCAACAAACTTCTCTGGCAAATAATTTTTCGAATGCCGTT
TCAAACCAACGTTCACAAAGTAACAACGGACAACAGCAGTTACAACACAATACAAGCTTG
TTACAATCAATGATTCCATCTGCCGAAACTGAGGGTGCCCCAAGTTTGTTGGCTGCTACA
GAAATGCATTATACAGAAACATTCCGTCAAGAGGGAGGAAATAAAAAAATGTACAAAATT
ATATTTAAATTATTTTAAATTAAATTATTTTATAGAAAACCAGCCACTCCACAATCTGGT
AGACAGCCTCCAGAACTTGAAGTTGGTGCTGGCCTTAATCAAAGGCGCAAAAGTGGTGTT
TATATGCTTGGTAGTCTAAAATTATTTTTAATATCTAAAAAATATTTTTATTAATTTTAT
TTTGAAATTTAAGGTATGAACATAAAAGAAGAAAAACCATCAACCCCACAGTCTACATCT
CCTCCATCCACTCAATCTTCGGCTTTAACCACTACAGCGGTTGAAAATTCTAAAGAATAT
TTTTATAAAATATTTTTTCAGATCTCTACTAGTGCAATGATGAATTATATGAGTAATATT
TTAACTAATGCACGTTCTCATCTTCAGGGTCAAGGTCTTGGAATATGTTATGACCAAAAT
GGAAATCAGGTAATTGATTACTCTTCTCGACCAATTGATCCGATATTTCGAAAAGCACGT
GAAGAATTAAGCCATTCTCCAAATTTATCTGCTGCCTCTGTTGCTGGTGCTGCTACTTCG
CTTTCACTGTCACAAGTAGTACAAGATAATGAAGATGAAGGAGAAAGGGCAGCAACAGTT
TTAGAACAAGGAAATAATAATAATTCAATGGTAGCAAATATTAGAGCACAAAATGAAGAA
ATTGATTCACCTAGTAATGGAAAACAATTGAGGATTGTAGAAGATGAAGAAGATGATCAA
>MhA1_Contig923.frz3.gene8 MhA1_Contig923 + [1:8222]  ( 18904 - 23024 ) MhA1_Contig923.frz3.gene8 + 1:680  ( 1 - 680 ) N   2867.69
ATGTCAGATGAAATGAATCCAAGTAATTTAATTAAAAGCGAGGAGGATAACGAAAAAAAT
CAAAAACAAAATTCTACCACAAAAAAGCGTTTTTTCTTTAGCAAACGCACAGGCGGCCAA
CGAACAGTTAATTCAAATAATCCATCAGATGAACACTCAGAAAAAACAATTGAAGAAACT
GGTGGGAAAGAAGAAACTTGTGGTCATGAAATTATAATAAAAGATATGTGTGGAAATTGT
GGGAAGGATTTAAGAATTAAGGGCGGATATTCTGGAGAACGGACAGAACCTGTTGAGGCA
AATATTTCTATGATTCATCATGTTCCAGAACTTGTAGTTTCCAATGAGGTTTTTTTCAAA
TTGATTTTTTTCCTAAATTTTTATTTTTTTCTAATTTTTTAAATAAAAATTCTTTTAATT
GCTACTAAATTGGGTGCCCGTGACCATGAAAATATTCTTCGTCAACGCAAATTGATTTTA
TTATTAGACCTTGACCAAACATTAGTTCATACTTCAAATAGACCTTTAAAACCTTGTGAA
GCTGCAGCATCAACAAATTTATTTGGTTATCAATTATTTGGAAATACATTTTTTACAAAA
ATAAGGCCTTATACTCATCATTTTTTGGAACATATTAATAAATTATATGAATTACATATT
GTTACGTTTGGTCAACGTATGTATGCCCACAAAATTGCTGAATTGCTTGATCCAAATAAG
ATGTATTTTGATTATAGAGTTTTATCTAGAGATGAATTATTGAGCAGTATCCACAAAACT
GGCAATTTAAAAGCTCTATTTCCTTGTAGCGAACAATTAGTTTTAATGTTGGATGACAGG
CCAGATGTTTGGATGCATTCTGATTCTTTAATTAGATTAAAGCCTTATCGTTTCTTTTTG
GATGTTGGAGATATTAACTATCCTTTGGAAAAAGAAAATAAAGAAGAAAATAAATTAATT
AAAAAGAATATTAGCGAGAAAAATAATGAAAAGAAGGAAATTGTAGAAGAGAAAAAAGAA
AATGATGAAGATTTGGATCAGAAAGAAGATATTTCTAAATCTGAAGAATCGGAGGAAAAT
AAAAAATGTGATGAAGAACAAACCAAAAAATCTGAATTAAAAATTGATTTACCTGATGAA
TTAAGTAAACCAGTTACTCCATTGGCTGATAATGACAATGCTTTGGTACATATTGAACGT
ATATTAAAAGAGGTCCATTCAATATTTTATGAACAATATGATCGAGAAGGACAAACTCCA
AATGTAAAACATATTGTTTCTTGGCTTCGTTCTCAAGTTTTGAAAGGTGAACGTATAGTC
TTTTCTGGCATAGTCCCTCTTGGAATTGATATTAATTCTTGTGAAATTTATCAATTATGT
ACACAATTTGGTGCAAAAGTTGGAGAAAAAATTGTTAAAGGAGAAACAACTGTTTTGGTT
GCTGCTAAAGCTGGAACTGAAAAAATACGACAAGCAAAACGTTTAAGAATTCCAGTAGTC
AGTATTCGTTGGTTAGAAGCTTGTTATGAACGTTGGCAAAAACTTGATAAAAGAGATTTT
TTATTTTTTGAAGATGAATGTATAGATTTTGGAGGTTCTTTACAATCAAAAAAGCCACGT
TTAAGTGAAACTTTGTGTTCAAGTACAGAAATGGATCATTTTTCACAGATGGATACTCTT
GACAAAAAGGCATTACAAGAAATGGAAGATGAGGTAGATTGTGCTCTTTATGAAGATGAC
GACGATGATAACGAGGCTTCTACCTCCTCTTTCTACTCTCCTCCATTAACAACAGAAAAA
GAAGATCAAGAATTTTCTGTTTCTGATAATGACAACAATAATAAATTAGATATACTTCCA
AATTTAAATGAAGAAGAAAATTCACAAGAATTTAATAAATGTTTTGATGAAAGTGAAATT
CCTGGGACTTTATTAGATGAAGACGAACAGACTTATTTTGAGTATGAAAATGAACATTTG
AGTGATAAAGAAGCATCTGATGGTGAAAATGAAGTGAAACAATTTGGGGATTCTGATACA
AATGATTTGAACGAAGATTATGATGAAATGGTGGCTGATATTGAACAGCAATTAAATGAT
AATAATAAA
>MhA1_Contig121.frz3.fgene4 MhA1_Contig121 - [1:18432]  ( 115956 - 111757 ) MhA1_Contig121.frz3.fgene4 + 1:925  ( 1 - 925 ) N   3556.30
ATGCAAAAAAATAGCAATAGTAATGGGCAAAATGCAAATAATTCCCAACCGAAGCAAAGA
AGACGGTCACCATTTGAAAGTAACAGAATTGCTGATGCTAGTGATATTCATCAGTCAACA
GATCGTCAACGTGTTTTTTCTGCTCGCGTGTTTTCAGCCTCACAAAGTCGATCGCCTTTT
GATGTCGATCAAGAACAGCCAAATACAAGTAATTACCAACACCATTTAACACCAACAACA
TCAAGCAATAATAATAATCAATGGTTAAAGCAACGAACTTTTAAAGGGAGATGGGAAAAG
CATTTGGCTAGAGAAACAGTTTCGGACGATGAAGACGAATATTTTGATGAAAATGAAGTA
AGATTTAAAAATATTATTTTCTTTTGGTTATCCAAATTATTTAAATTTTCATTTTGGGAT
TCTTTTCCTTGCTTATCTAATTTTTTAAATTAAAAGGGTAGCGATGAGCAATTTAAGAAC
CAACAAAATGAACAGGCTGCAATAAAAACAAAAGAAGAATTAGAAAAAATACATTTTAAA
AAATTAAAAGAATTTAATGAAAAAAGAAGAAGAAAAAATTTAAAACAACAACAGTCTCTA
GATATTGAAAGTTTTCAAAAAAATAATAAAAGAAGAAGAAAAATAAAAAAAGTTGAACCT
TTAAGACTTTCACCACCATCAACATTTGGAGAAGAAGATTATAATAATGGAAATGAAATT
AGAAGACCTTTTAGTTCAACATTGGATATACAATTGGCTGAACCAAGAAAGAGAAGCAGA
AGTTTTAATTCTAAAGCTACAATTTCTGAAAATGTTGTTCCTCCAACTTCAATAAATTTA
AATGTTTCAATAAAAAATGATGAAGAGAAAAAAGATGTTTTTACAACTAATATAGAAGAA
AAAGAAGAAAATATCAAAAGAAATGGTTCAATTGCAAGTGGAATATCTCCAATAGAAGAT
TTAAATATTTCATCAAAGAATATAATTAAAGTTCCAACACCTCCAATAATTACAATTAGT
AGTCCAGTAGAGCAACAAAGCAAAATATCAATACAACAGCAAGAATCATCCTTAATTATT
AATGAAGAACAACAAAAGAGAATAATTACTCAAATGAATCCTTCACTTATTAAAGGACTT
TCTAAGTCAATATCAAGATTTCGCGGTAGAAATCGAATAATGGATGAGAATGCTTTGGAA
CAAGCCAACTTTATGTCAAAATTTGGAATGTCTGGAACTGGAATTCAGGTTTTTAAAATA
ATTTAATACTACTTGATTTTATTTTTACCTGGTGATGCTAATAATCAACAAAAAAACAGT
AGTAGAAGGAATTGGCTGTCTAATGTTGTTTTTGATTCGAATGATCCTGATTATTATCAT
TGGATTGCCCTCGTCTCAATTGCCTATGTCTACAATCTTTTGGTTGTCATAGCCAGGGTC
GTTTTTATTGATCTGGCTGCTGGTCGTTTGTGGATTCTTTGGTTAGTACTTGACCTTTTA
ATGGATTCTTTTTATGCTGCTGATATGTTTGTTCGTTCTCGTACAGGTTATTTGGAGCAA
GGCCTTCTCGTCCGTGATTGTGCCAAAATTCGTTCTCTCTACCTCAAAAGCAGGCAGTTT
CTGGTTGACATTGCCAGCTTGTTGCCAATTGATCATTTTTGTTTACTTATACTTTGGAGG
TCATTACCAATTTTTCGTTTAAATCGTTTGCTCAAAAGAGAAAGAATTCAACGTTTTATG
GAACAAACAGAAACTCGAACATCAATGCCAAATGCTTTTAGAGTTGGTGTTGTTGTTTGG
TATATTGCTGTTATTATACATTGGAATGCTTGTTTTTATTTTCTCATTTCTGAAAGTATT
GGCTTAGGGGCAGATCCTTGGGTGTATGGTGCTCAAAATAAACAAAGTTTGCCCGATGGG
ATCAATGATACTTTAACTAGAAGATATATTTACAGCTTTTATTGGTCAACATTAATTTTA
ACAACAATTGGTGAAGTGCCTGGACCTCAACAAAATATAGAATATGCATTTGTAACAGTC
GACTTAATGTGTGGAGTGCTTATATTTGCTACAATTGTTGGAAATGTTGGCAGTATGATC
TCAAACATAAGCGCTGGGCGAACAGATTTTCAAAATAGAATTGATTCTATAAAGCAATAT
ATGGATTTACGAGGAGTTGGGAAACAGGTTTTTTTTAAATTTTTTAGTTAAATATTTTTT
AATCTTAAGTTGGAAATGCGTGTCATTAAATGGTTTGATTATTTGTGGGCAAATAAACAA
GGCTTAGCTGATGCCCAAGTGCTGAAGGTTTTACCTAATAAACTACAAGCTGAAATTGCA
ATGCATGTTCATTTTGAGACTCTTCGTAAAGTGCGCATTTTTCAGGATTGTGAGGCAGGT
CTCCTGGCGGAATTGGTACTTAAATTGCAACTACAAGTATTCAGTCCGAATGATTATGTT
TGTCGTAAAGGAGATATTGGACGTGAAATGTATATTGTTAAAAGAGGAATGCTTCAAGTT
GTAAGTGATGATGGTTCCAAAGTTTTTGCTACATTATCTGAGGGTGCTGTCTTTGGCGAA
TTGTCAGTTGGCTATACTGATTTGTTTGTTTTGAATAAAGTTGATCTTTGGATAGCTTTG
CGAGAATATCCTGAAGCCAGAAAAATTCTTATCAACAAGGGACGTGAATTATTGCGAAAA
GACAACCTTTTGGACGAGAATGCACCAGAAGAACAAAAATCAGTAGAGGAAATGACTGAA
GAATTGCAATCTTCTGTCCGGATTCTTCAAATTAGAGTTGCACGGCTTATGGCAGAGCAC
ACAAATACAGAAACAAAACTTCGAGAACGGATCTCTTATTTGGAATCAAAACTTCGCAAA
TATGCTATTTTGGCTAAAGAAAAGGAAGCACAACTAGAAAATGAAAACTCTAATCAATTT
GAAGATGAGGGAGTT
>MhA1_Contig373.frz3.gene12 MhA1_Contig373 + [1:18432]  ( 48154 - 55268 ) MhA1_Contig373.frz3.gene12 + 1:1123  ( 1 - 1123 ) N    524.61
ATGCAAGGAAGACTTCCACCTCTTCGTAATCATTCCAAAGCTTTTGAGGAAAATATACAA
CAAACTGGACAGGGCGATCAAAAAAATATTGTTGGCACTAATGAAGACAATTCTGCTGCG
ATTGTTTTAGAGCCAGATAAATCAACAATTACTCGTCCAAAATTCAAAACAATAGCTAAA
GTGAGTTTTTACTTGTAAATCCGCAAAAACAAATTTTTTATCCGCAAAAATTTGCGGATA
AAAATTTTTGCGGATCTTTCCAAATTTTCTAAAAAAAATTTTTTTCGTTTTCAAGGATTA
AGTTTAATGAGCCGTGTTCGTGTTGCAGATGCAGCAATGAATAGAGAACAACAAGCATTT
TTCAGTAAATATGGAATTAGTACAAGTGATGGTGTTGTTCAGAATCAATTGGAAGAAAAA
CAAAATACTTATTCTAATAGAGGATGGCTTTGTTTTAAGAATATAGATTTGAATGGAGTC
TCCTTGTTCGAATATGTTCGCCATCGACTTGTTTTTGACCCTTATCGTGATTATTATTAT
TATTGGTTGGGAATTGTGACACTTGCTTATGGCTACAATTTAATGTTAATTGTTTATCGA
AGTGTTTTTATTGATAGCGAAGTTGTTGGATATCTTTGGGTTGGAATTTTTATTTTATTG
GATATTCTAACGGATATTATTTATTTGTTGGACTGCTTTGTGCGTTCCAGAACGGGTTAT
CTTGATCAAGGCTTATTGGTTCGTGATGTTCAAAAAGTATTAAAACGCTACAAAAAAGAT
AAATTTCTACGTTGGATTGACTTGATTGCCTGCCTTCCATTGGATTATTTATTTGAATCA
GGCCTACAAACAACAAATCCAGGTCTTCGATTCAATCGATTAATTCGTCTAGACAGAGTT
TCTAAATTTGCTAATACTACAGAAATGCGTGTTTCTAAACCAAATTTATATCGCATATTC
TGTGTTTGTTTGTATATTTTAATTTTGATTCATTGGAATGCTTGTTTTTACTATTTTATT
TCTGGTGTGCTTGGAATTAATTCAAATAGATGGGTTTATGGAAAAGCTAATTTACAAGCA
ATACCAGATGGCATAGAAGACACTTTATCTCGTCGTTATCTCTACAGTTGTTACTGGTCT
ACTTTAATGCTTTCTAATGTTTGTGAAGTTCCATGGCCTATAAGAAGTACAGAATTTATT
ATTGTTTGTGCTGATTTAATGTTTGGTGTTTTAATTTTTGCTACAATTGTTGGAAATGTT
GGAAGTATGATAGCAGCGTCGGAGGCGGCTAGAAGCAACTTTCAATCGCGCATTGATAAT
GTAAAATGTTTTCTTCGCCAGAGAAATGTCAACAAAAATTTATTACAAAGAATTAGCAAT
TGGTTTGATTATATCTGGCAACAAAACAAACAAGCAATAATGGATGGACAAGATGACCAA
GTTTTAAGTGTTTTACCAACAAAATTACAAGCAGAAATTGCTATGCATGTACATTTTGAG
ACTCTGAGGAAAGTGAGGCTTTTTCAGGTTTTCAGTCCAGGGGACTTTGTTTGTAGAAAA
GGCGATGTTGGCAGAGAAATGTATATAGTAAAGAAGGGACGTTTACAAGTTGTGTCAGAT
GATGGAATTAAAGTTTTTCATACATTGTTAGAAGGAGCTGTTTTTGGAGAACTTAGTCTT
TTAAATATTCCTGGTAAATTTTATTTTGATTTAATTTTATGCTTGAGACTCAAGTATCTC
TTTTTACTAATTTTTTATTTGTCTGCCTTCTTATGTAGTGGTTAGAGAGCGAAAATTATT
AATTATTCGCGAGATAGACTTCCGGAATTTTCCGTAATATACCTATTTTTTACAGAACAA
GTGAGAGACTGTATAAACATAAGAGAGACATTTTTATTTAGACTGAAAATTTTTTCTTTT
CTATATTTTTTTATCTTTGGCAGCAAACATGGAAATCGTCGTTCTGCATCAATTCGTTCA
GTTGGCTATACAGATTTATTTGTTTTAAAGAAGGCAGATTTATGGGAAGCCTTAAGAGAA
TATCCTGAAGCAAAACGAATGTTGGTACATAAAGGGCGTGAAATACTTTTAAAAGATGGA
TTATTAAATGAAGATGCACCTTTAGAAGAAAAAAGTGCAGAACAATGGGCACAAGAACTT
AAAGAACAAATTGATCATCTTTTGGATAAGTAAGTGGAAAAAGGTTTTTTTTTTAATAAA
ATAGGGGATTTTTTCTTTTAGACTGGGGTGGGGTTTTTCTTTGAGACTGGGATGGTCTTC
CCAAGAAATGTCGCAAATCTTGGGAAGTCGCTTTCATGAAAAAATCCTTTAAAGAATATT
TTTTTTTGTATTTTTTAATTTAAGATTATCTCGTTTGACAGCAGAATATATTAGTAATGA
AACTAAATTATTGGCAAGAATATCATTTTTGGAGAAGAAATTACAAAAATATGATTATAT
AATTAGTAGCAGCAGTGATGATGAGGATGGCTTATGAGGTTAAAATTTTAATAATTGAGG
GATAAGGTTATCTTAAAGGTTCTTTTTAATTTTCTTTGTGTCGGTTCACGAACAACAATT
TTCTATATAGCAAATGGGATTTTTAAAAAATTTTTGAGTCATTTTGTCCAGTCTTTTTTT
TTCTAATTTAATTTTTTCCCTTTTTTATTTCTTGGGCTAAAATAACTTTTTCTTTTTTTT
TTCAGTTTTTACAAAATTTCTCTACAATTTCAATTTATTTATTTCAATTTATTACAAAAA
AAAGTCAAGTGGGTGTTGGAATTTTGCTTCAAGTGCCTTTCTTTTTTACCTTATTATTTC
TTCTCAAATTAAAGCGTGAAAATTTTAAAGCAACTAAATAAATATATTGGAATAAATATT
ACAACACATGACAACAAGATTTTTTATTAAATTTGATTCTTATATTTGTGAAAATTCTTC
ATACTTTTATTGAAGCAAAAAATGTGAGGTTTTTTTTAATTTTTTAAATTAAATTTTTAT
TAAAAATAAATTTTAAAAATTTATTTTCTTCTTTTTAAGAAAGTTTTCCCAGAATCGCCT
CTTCCAAGTGAATCATCACCTCTTCCTGGTTCTCCTCAATCTCCTCAACAATTTATTCCT
CCAAAAGGATTTAATGCTGCTGGTCGTCGTTCTTCTTTACAATCAAATGCCAGTAGTGGA
AATAAAGCAAAACTTTTAAAGAATCGTGCTTCAGAATTAATAATCCAAGTGCCTGTAAGA
CAATTAAGAAGAATTGCTAGAACAGAAGGGATTGGTTCTTTACAAAGAGAAACTCAACAT
TTTGTTGGTGTAACATCAATAAATGGCCTTTTACGTATTTATCGAAGTCGTGGATTTATT
CGTTTCTTTTGGGTTTTGGTAACAATACTTTCTTTGGCTTTATTACTTTGGCAAATTGCA
AAACTATGTATTGTCTACAATTCAAAACCAACAGTTTCTCAAGTTTCTTTTTTGCTTCCG
GAAAATGGTTTACAGTTTCCAGCAATTACAATTTGTAGTCACAATCCTGTCAGGAAAGAA
TATGTTCAACGCCTAAATGCTTCTGGACATTTTTCACAAAATTTACTTGATTATGCAATG
CATTCATTTATGGAACCACAATATTTGCTAACATATAAAGACCCAGATAAATTAAAATTG
GTTGATGAGGAATGGAAACATTTTGTAAAAAATTCAAAAACAAATTTTACAATAAATTCA
TTCTTTTGGAATGCTTCAACAAGTTGTCAACAAATGCTTAAATATTGTTCTTTTGGTGGC
CGTCAATTTGATTGTTGTCTTTATGCGAAAGGAATATTAACTGATATTGGAAAATGTTAT
CAACTTAATTTTGATGAAGCAGATCAATCCTGGTTAAAACACCAAGTACAGGCTGGAATG
AATAATGGACTGCAAATAATAGCTGATGCCCATACTGAAGAACAAATTAGTTCAGCTGCA
ATAAATTCTGGCCATGCTCTAGCAGAAATATTCGAAAATGGATTTCGTTATTACGTTCAT
GATCAAAATGCAATGCCTTATTTATCAACAGAAGGAATAAGTGTATCACCTGGAACAAAA
GTATATTCTGCTATAAGTCCAACAAATTATTTATTATTATCTCATAATGAATGGGGAAAT
TGTACAAATGAATGGCCTTTAAATTTAAATAAAATTGAAACTGATGGAATTGGTAGTTTA
TTAACTCTTGATGAAAATTTGCCCTACTCTTTATTAAAATGCAAAACTATATGTTTGGCA
AAATATTTTTATGAACGTTGTGGTTGTAGTCCGTTTATTTACAATATTGAAGAATATTTT
ACTGTTTGTACACCATATGATACTTACAAATGCATAAATGATGGCAAAAATATTACAAAA
AGTGGAGAAACCAATCAAACAGATGATAATGATGATGATTATTCTATTGCCCAAGAATTA
CCAACCTGTGCTGAATGTAAAATTGAATGTCATCGTTCTGTTTATCATATCTATAACTCT
TATTCACATGGATTTTCTCAAAGCTTTCTTTCTTGGATTCAAAAAAAGAAAATTGAATGG
ACACCTGGACATGTTCAG
