# Supplementary material for: Expanding the view on the evolution of the nematode dauer signalling pathways: refinement through gene gain and pathway co-option
Source: BMC Genomics. 2016 Jun 27;17:476. doi: 10.1186/s12864-016-2770-7 (PMC4924289; doi:10.1186/s12864-016-2770-7)
Supplement: Additional file 5: — Gene models in fasta format. (TGZ 545 kb) [file 12864_2016_2770_MOESM5_ESM.tgz › n_americanus-PRJNA72135-WS246-sequences.fa]

>s4303 KI663775 + [1:18432]  ( 65613 - 71569 ) s4303 + 1:296  ( 1 - 296 ) N   1163.94
ATGGGTGGGGGACAGCTTTGCGATCAAATTTGGTATTGGGGGAATGTTGACAAGTCTACA
GTTTCTGAGGCGATGCAGGACCAGCCCGAGGGGACATTCATGGTTCGTGATGCATCATCT
CCAGGAGATTACACCCTTAGCGTCAGGTTTATCTTTCGCACCTCGCTTACACACGATTCT
GTTGTGAGCCTTATCGAATTTTACAGAAATCGTTCGCTTAGAGTGAGTCATGCGACACTT
TATATTTCACTGTTTTACCAGAGTTCCTCCCAGGAGTTAAGTGGATTTTTGAAATATGGT
ACCTTTGATGTACACAAAATCACTCTTACAGATTGGGAACTTCGACTGGGGTTGGAACGC
CTTCGTATATGTCAAACAGCGGTCGATCGTGCTGCTCGTCTATTCGATGCCGTTCATCAA
GAAAAAAGTAGCGTGCAAATTCTAATTATGAAACAACAGTCGAACTGGAATGTCTACTGT
GTACACTGTATTAGGTACCTCGTGAACGACCCCTCGAAAGACGCCGCAGCAACGTTAATT
TTGCGCGCCAGAAGTCGAGTTATTGAGAAGATGGGCCGAATCGTTGGTACAGATGGAATA
TTCTTGATTCGACCTTCAGCTTCACAGGTTAATAAACTGGTGCTAAGCGTTCTTCATGGT
GAGAGGGTGTCGCACTGTCTCATAGGACAAACTCCACAGGGATGGGGATTCGAAAATGGC
GGTGTTTACTTTGTAACGATTGGTGATTTTGTTCGATATTATAGTCATGCTTCGCTGGAA
GAACACAATTCAGAAATAAAAACTGTATTGCGATCCATAAAGGACAAAGTGTCTGGCGTT
ATTCAATCCGCTTGGGATACGCCACCACGTTCACTTCAATTCAGAATCGTT
>s4273 KI668968 - [1:31166]  ( 83224 - 74838 ) s4273 + 1:1191  ( 1 - 1191 ) N   5613.61
ATGAGTGACATGGTTGCTACCGAAACCCTCGGAGAAGATGTCCCAGGACCGTCAAGTTCT
CGAAGCGACTTTATGGGAATAACACTACAAGAGACACCAGTTTGTCAACACCCTGAAAAC
CGACTAAGCCGAATAGAGTGTGTCCACCAGTCTCTCCAAGAGTTGTATGAGGAGTGGGAA
GAGAGGAAAAAGGCATTTTTTGAAGTTAACTATACAAATCCGTCCTTTCTTTGCTCTTCG
TCGTCAGATCCCGTCAGTTGTGTTGAATTAGGCGGCTCCGGAGAGAGACGACTCATTACG
GTTATATTGCCTTGGATGCAAGTAACTGTTTGTTGTGGATTCGACTATAGTTTGAGCTCT
TTAAAGACCGATTTATTTGAAAGTTTGAAGAGAATGGCAGTGTCACAGTTCTCCATGAAG
CACACGGATTACGTCTTTCGTGTATTACGCAGATCTACCTGTGAAATTGAGGAACTCTAC
AATGAAGAAATACTACTGTCGAAGATCGACTTTACGAAACCTTTTCCAATGTTATCTTTG
TTCGAACCTGAAAGTTTTCGCCATGAGCGTGACTTGGCTAACGTTATAGGGGAAGCGCTA
GGATGTCCACTCGATGAACTGGAATCAAGGCTTACGGATGAATTGAAAGCTTGTCGTGCT
GCATTATTCAACGATACTTGTGCTGCTGTTGATAGCAGAGGAAACGAAGGATACAGCCAC
TATGCATTCCCAGAGGCATTGGCTTTGGATGTGGTTCAAGCTTGTCCACACTCACTCATT
GCAAAAATAAAATCTGCAAATTTGACGTACCAAGTTTTCTTCCGAACATTCGAAGACGAA
AAGATTGGTGTAGATCATGGAGCGGCGAAAGTAGTTGTGGACTTTGTGCCCGACATGACA
CCGACCTCGTTGGTCGCTAAGGTAGTTCGAGACTTGAAGCGTTCAGAACATATTAAGTTC
TTGTTTGAGGTTGAGGAAGCTGAGAGCGAATATTTGCTTCAACTGGTTGGTCAGAAGAGT
TTTTTGACGAAGTGCGACAAACTTTTGATTACTTACAATGATGTGCGCTCCGCCTTCGAG
AATTACCGAAACCCGCGATTCGTATTGCGGAGAAAGGAAATCGTACTAGTGGATTACCCA
AAGCCAAGACCTATACACAAGCCGAACTACGTTCGGGCCGAAGAAAGCCGTCTTGCTAGC
CAGAATGCAAAGAGCAGTAGTACAACACCCGGTGTAACTGGGAATGAAGCTGGTGAAACG
TGCATCACGCTTTGGGACGTGGATGAAAACCTCTCAATGCGCCCATTGAGTTGCAGTAAC
ATGGGCACTTCTGATTTGGATTCCCAGATCAGCGTCGAATTTAGCGTTTACTGCGGGAAA
ACTTCGTTGGTACACAAAGCTTCTGCTAAGGTACCTAGTCACAACCCTCGTTGGGTGGAG
GGTATGATTCCGTTTGATTTGTACATGAAAGATTTACCACCCGCAGCAGTTCTAACAGTT
CATTTAGTGGAAACTAAAGTCAAGAAGACAAAGTCAGAAGATCGTGTTCTTGGTTGGGCT
AATATTCGGCTAATTGACTGGCGTGGAGAGTTGCTTCAAGGTGTTGTTACTTTAAATCTA
TGGGGTGGAGAGCCTCAATATCCTCCACATGGTCGTGTTGGAAACAACGATAACAAGCAA
GGATCAAACTGTCGCCTTATAATCGAGCTGGCGCGGTATCGGGCGCCGAAAGTGCGCATG
CCAGATAGCGCTCAGTTCGCACCTTTCGTTAAATTCATCCACTCAATTCAGAAACCTCCC
AAAGCGCTTTCTGATGACATCAGCGTCAGGAGAATACTCAACACACTAAGGAAAAGACTG
CTAGGTGGAGTTGTTTCGGCAGAAGAGGAACTTTTCGTCTGGAACCAGAGACATTTCGTT
TCTCAAAATCTACCAGACGCATTACTCATCATTGCCGAAGCGGGAGAGACGTGGAAAAAG
CGAGAACATTTCACAGAACTTTACGTGATGCTCGAGAGTTGGGGCCGGCTAACAGTAGGG
ACAGCTCTGTGCATTCTCGGAAAGAAGTGTATGGATCCTATCGTTCGTCGCTTTGCTGTC
AATCAGCTAGATACCTTGCTGGATAACCAAACTTTTCCACTGTTTATTCTACCATTCATA
CAAGCATTAAAATGCGAGGCTTGGTCGTACTCTCCGTTGTCATGTTTGCTCCTGAAGAAA
GCATTGTGTGATTATCGCATTGGCCATAAGTTGTTTTGGCTACTCAGGGCAGAACTGGCC
AACCTTAAAGAATCCGACGGCAGCATAACAGAGTTGTACAAACGTTTTGCCTTAATAATC
GAGGCTTATTTACGGGGAAATGACGAACATATTCGTACAGTTGTTAAACAAGTTGAAATG
GTAGATCTTCTCCATAGGTTGAGCGTGTTCATCAAGGGATACAAGGAGAAAGACGCTGCA
ACTGAACGCCTTCGAGAGGAATTAAGAAACAACTGCCCCAGTTTGGAAAGAATCGATTCG
CCCCTTGACCCAAATCACGCACTTGGTCAGCTGAGAATCGACAAATGTCGAGTGCTAGGC
AGCGCAAAAATGCCACTTCTTCTTTCTTGGCAGAATCGTAGCCCGCTATCGGAATATCAT
TTACCCTCTTACGAGATTATCTTCAAGAATGGAGATGGTAGATTCTTCTTTTCGAGTTTT
TTTTTTTTGAATTTAGTCTTTGATTGCGATCCTCTTGATCTTCGTCAAGATATGTTGGTA
CTACAAGTTCTAGAAGTGATGGACAGCATTTGGAAGCGGAATCAGCTGGACTGTTGCTTA
AGTCCCTACCCTGTACTTCCAATGGGGACGAAATATGGCATGATCGGTGTGGTTCCGAAC
TGCTCCACCATTTTTGAAATACAATCCGAAGGTGGAAAAGTTGGTACAGCGGTTAAATCG
CTGGAAACTACATTTATCAATCGATATATCAAAAACCATGCTGGATCTACAAAAAATGAA
CTCTACGTAAAAATAAGATCTGCAGAAAGTTTCAGATATATGGAATGTGTGGATCGATTC
TTAATGTCATGCGTTGGATACTCTGTCGCTACCTTTATTATGGGCATAATGGATCGTCAT
AACGACAACATAATGATGACCCACGACGGGAAGCTGTTCCACATTGATTTTGGTCACATA
TTAGGCCACGGCAAGACGAAATTGGGCATCAAGCGAGACCGTGTACCGTTTGTGCTCACA
GAACATTTTCTCTGTGTCATTGGACAAGGGAGGCCAGTGTCAAAAGACAGCCACGAAGTT
ACAAAATTTAAGAAATTATGTTGTGACGCTTACATGATGTTATGGGAAGAACGGGATCTT
TTTCTCTCATTGTTCACAGTGATGCAATCCATGGAACTTCCCGAGCTGACAACGGAAGCT
GATTTAGATCATTTGAAAAGTACACTACGAGTTGCTTTCCACAGTGGAATGACTGCCGAA
GCTAAGAACTTCTTTTCGGAGGTGTTCGACGAAGCTTTCAATGGTTCATGGGCAACGAAG
ACCAACTGGTTCTTCCATGCAGTTAAACACATA
>NECAME_10061 KI659673 - [1:18432]  ( 60608 - 57176 ) NECAME_10061 + 1:205  ( 1 - 205 ) N   1109.94
ATGATGCAAGATCCGAATATGCCGAATCATCACCCGGATATGATGGTCGAACATCGTCAC
ATTGATGGAGAACTTGTCGACGACTCTAAGGTCAGCCATGAACCGCACCACCTCGTTGGC
GAGGTGCACCATGCCGAACAGGAGGTAGATAACTGGGTTCTCGATGAACGTATGAAAAGA
ATGATCATGGATCTCCAACGACACTGGCTCACAGACTATCAGCAGTCACGCGAAAAACTT
CTAGTTGAAATGACTGAAAAGCTTCATCAAGAGTTCCTATCAGACCAACAAAAAATCCGT
ACCGAATTGCTCACTCAGTTTAAGGACGAGCTGGATACCACCAGGGCGGAGTTGGAGGAC
AAGTATAGGGAATCATTAAAAATTGAGATTGCAAAATTGGCGGACAAGCACAAAAGGGAA
CTCACAGCGGCAAAAAAGAAGCAATGGTGTTGGCAGTGTGAAAGCGAGGCGATTTACCAC
TGCTGTTGGAATACCGCGTACTGCAGCGTGGAATGCCAGCAAGGACACTGGGCGACGCAC
AAGAAATTCTGTCGCCGTAAGAAGGGCCAGCAACAGGGGCAAAGCTCACAGAATTCAGGG
CAAAGTAATCAGCAG
>s4397 KI661155 - [1:34816]  ( 396403 - 393306 ) s4397 + 1:375  ( 1 - 375 ) N    289.63
ATGATTGAGACGTTGTCTCAAACAACGACAACTTCTGCCCCAGCAATTCAACTGTTGTTA
TTGAAAGGGCTCGAGTCGACAGATGCAGGATCAGGATCGGGATCTGGTCAGTGTTAAGTT
CATAATTTTTAGTGTTTGCTTCTTTCTTGAAATTGAATACTTCAAGGTTTGCCTTTGCTA
ACACAGAGAAACATCGCAAGGCAGATTGAGCTTGTGCGGGAGATTGCTCAAGGACGATTT
GGTGATGTATGTGGTTTACTTTCTCGTTCAATTTTGAAGCTTTCTGTGTTCAGCAATTAG
CATTCACTAACTTAGCCTTTTTGCTTCTAAGTGTGGTTGGGAGCATGGAAAGGTGATATG
GTAGCTGTTAAAATTTTCTCTTCGCGTGATGAAGGATCCTGGTCACACGAAGTAGAGACG
TTCCAAACACACATGCTCCGCCATCCTAATATTCTTCAGTTTTACGCCAGCGACAGCAAA
GATACCGGTACTATTATGCAGCTGTGGTTAATTACAGAGTACCATAGCCACGGATCCCTG
TTTGATTATCTTTCGAACACTACGGTAAACGTCGTGACTCTTGTCCAGATGATACGAAGT
ATCTCCAATGGGTTGTCATTTTTGCACACTGAATTAATGGGAATTCAAAAGAAACCAGCC
ATTGCTCATCGAGATATCAAGAGCAAAAATATTCTCGTTAAAGCTGATTTAACATGTGCA
ATTGCTGATCTGGGTCTCGCGGTGCGATATGAAGCAGGTCACATAAGTTTGCCGAACACG
AACAAATGCGGAACTGTGCGTTATCTTCCTCCTGAAATTCTCGAGGACAAAGTGGAATCT
ACAAAGTTTGAGTTGTATCGCACTGGTGATATGTACGCTGTTGGTTTAGTGATCTGGGAG
GTTGCACGACGTGCAACGTGTTCTGCTGGACGTTTAGGTCCTGCCTCATCGTTCGCAGAG
TCGTTGCCCTATTACGACCATGTTTCGCGAGATCCAACTATAAAAGAGATGCGAGAAGTC
GTTGTAACACAAGGAATTAGGCCTTACCAATCTTATCATTGGCAAAACAACAATGTTTCT
CGTGTTATGCGTGAGTGTTGGTCAGCAAATCCATCTTCTCGGCTAACTGCTATGAATGTT
CGGCTATCAATGGATCATATGCCACGCAATATGAACTATATCACAATATTGCAAAAGAAA
ATTTCTCATGTTCTGGATCGAACCTCTGACGATGCGGTGTTATTTTGGCTTAAA
>s4383 KI658411 - [1:67584]  ( 230278 - 192381 ) s4383 + 1:913  ( 1 - 913 ) N   3869.26
ATGAGAAACGTCCAGTTTTTGCTCAGGTTCACAGTCCAACGATTCGAAGTGAATTTATTT
CAGAGCAACGACGTCCTAGTCAATGCTTTGGGGATTTTGGCGTTTGTTTCAGTGGGAGCT
GAGGGCCGAAACGTCGACTGGGATCCGCTTGCTAATTGGCTCTACGAACAACAGTTCCAA
GATGGAACTTATGAGAACGCCATTGACACCTACTTTGCTTCTCGTGCTCTCTTCGAATAT
CGCTTTCGCAAACTTGGCATTCGTAACAATGAAGCTGTAACCATTATTGTTCGGTGTACT
GGCTTTATATTGCCTTTAATTGGTGGCAAACTACTTGACTATGTTCCATTTTTGAAGGCG
ATGAATTCCACTGGCCACCTGAATGCAGAGTATAGTATTCTCATTATTCTTTGGGATTAT
CAGATAGACCGTGGACTGTACCCGTGGGAAGGCAATCCGACAATGCTAACCCTCTTCAAC
AGGACATACGTGCTCGAAAATGATGCTTTCGACAAATCGCGTGTGCAGCAATTCGTTTAC
AAGAATAATGTTGGAAGCTCGGCAAACCTCTTACAAACGCTCGAACTATACGAATCACTT
TTTGTATACGCCAACATTCTTCACACCAAATATGAATCCGACCACTCGGGGCAATATAAT
GCAACGACTTTACGAAATCTGATAACTTTTATCCAAGGTGGTCCATTTGGTGTCATCTTC
TTTAGCAACAATACCCAACGCATTGCTCCGTTTTCTCTTGCATATATAAATGACTCTGGC
TATAATTTCATCACTAAACTTGACGTAGATCGCGACTATGCATCAGGAAAGGAGGATCAT
TGCCTGAATTTGAATCTCACTGGTACCAATCTACATTTACGAGAGGACATACCAGCATGT
GGCTTTAAAGGAGAAATGTGCGACCAGACTGGAACCGTCTGCGTAATTTTCATCATGATA
GCAGCTGTTGCGTTATGTATTGGGATCTTTTTCAGCTTCCGAAAGATAAAACACATTGAG
TCCATGCAAATGCCTTGGGCAATCGCGTATTCAACACTTAAATTCATCGATTTGGACATC
TCAGCGCATGGGAGTCAGCAGCTATCTATACTTAGCCTAAATGAACACATGGAAACAAAG
GTTAAAATGCGTGACTTCCTAAGGACGCGGCAACTGGCGAGGATCAATCAAACGTACGTG
CTGGTTGAGACTATTTCTCTGAAGGAACGCCTTGTATTCTACAAACACGATGTCGATTTG
CTTCTCAAGCAGAGTTTGTTTAAGGTAAAACATTTCAATCACGAGAACATCAATCCTTTC
ATCGGCCTCTCTTACGATAGTACACATTTATACGTGCTTTGGACTCACTGCTTTCGTGGA
TCACTTGCCGAGCAAATTTTTGGACGAAAAGATGAGCGAGCAACGTTTGAAAACAACTTT
CGTGGAGCATTTGTGAGAGATATCTTGAAGGGTTTAGATTACATTCATAACTCGCCCATC
GGCTATCATGGATCTCTAACAGCTGGGCACTGTCTAATTGACTCTCACTGGATCCTTAAG
GTTTCCGGTTTTGGTTTATCGCGTATGCTATTTCGAATGAAAACGTCAGGTGTGATAGGA
ACGGAAGATGGGCGCCCTATAATTTTCGATTTGCACTACTTTGCTCCTGAAATTCGATCC
GAACTTCGAGCGCATATGTTCTCCAGTAAGTTCGAAGCACTTCATCTTAGAAATACTATT
GGAAAGGCTGCGGATATGTGGTCTTTCGGAACCATTTTGTTCGAGATACTTTTTCGTCGC
AAGTACGTTGATGTTGAGGACTACTATGACTGTGAAGACGACGTACTTATATGTGAAAAG
GCAGACGATCTTTTGGAAGCAAAACCACCAATTGTGCCAGAAGATCGTCAAATCCATGCT
GACCTTCGTGGACTCATTCAGAAGTGCTGGGATAATGTGGAAAATCGACCAGATATCAGT
CGAGCACGTAAGATCACAGATGCCACTTTGAAAATACTGCTGATCTTAATTCATTTAAGG
TCTGGATCCCTGGTTGACCAAATGATAAAAAATATGGAAGAGTATACAAATGGGTTGGAG
GAACTAGTGAAACGCCGTACGGGGCTGCTAGAGGAAGCTCAAAAAAAGGCGGACGAGCTC
CTCTCTGAATTATTACCGAATTGCCGAGAGGAGCTCAAAGTAGGGCGAAGAGTCGATGCG
AAGAACTACAAATCTGCTTCTATTCTTTATTCGGATATCGTGGGATTCACATCGCTCTGC
TCAGAATCGGAGCCGATGGAGGTAGTGGCATTACTAAGTGGAATGTTCCAGAAGTTTGAT
CACATTATAAGTGTACATAATGGATATAAGATGGAAACCATCGGTGATGCTTATTGCGTT
GCTTCTGGTGTGCCGAATCCGAGCAAAACCGAGCATGTGTCAAACATTGCAACCATTGCT
TTACTGCAGAGGGAATTCCTTTACGACTTTATGATACCTCATCGGCCTGGCCAATATCTA
CACTGTCGCTGGGGTTTCAACACTGGCCCAGTATTCACTGGAGTAGTGGGGATCCGAGCT
CCTCGTTATTCCGTATTTGGTCCAACAGTCACCATAGCAGCCAAAATGGAGAATTCTGGA
ATACCGGATAAAATACAAATGACGCTCAAGAGTCATCAAATGCTATCAGCTCGATTCCCA
GAATTTAGGTGCAGCTCACGAGGCAGCGTCAAAATAGAT
>NECAME_01552 KI657838 - [1:18432]  ( 799199 - 794430 ) NECAME_01552 + 1:650  ( 1 - 650 ) N   1463.16
ATGGTGGACGTTAACAACCTTCTCTCCTCACAGAACTACCTCAATTGGAGTATGCTAAAT
AAGTTTTATGGCAAGCCGCAGATGAGCACACCGGACGATCCGGTCATACATTCGCCTCCA
TCTCTCAGTGGACAACTGATGAACGGTTTTAATCCTGCCTTAACTCCTGCAAAAATGGAG
GAAGGCATGGCTGCTGCATGCGCTTCTCCAGATGCAAGTGGTATCGATCCCAACAGTGAT
GGGGTGAGTTGAGTCGCATATAGAATTTCTCTCCGTTCGTTATTGATGATACGAAGATGT
TTATAAATCAATGAGAGAAGAAAAATCAATCAAAGTTACTTTTTGTTTTGATATATTGCA
TACGTTGGTATTCCCACTCGTTGAACCTTTAATTGATTTTCGCCGAATTTGTGGATGTGA
TCATTGGGATGCATTCGGAAAAATGCTACATTTTTGAGCACTTCTCTTTTTTTTTCCAGG
AAGCACGACGTAGGCAGAAGACGTGCAGAGTGTGTGGCGACCACGCTACCGGTTACAATT
TTAACGTCATCACATGCGAGTCATGCAAGGCGTTCTTCCGTCGCAACGCACTTCGGCCAA
AGGCATGACGATACCTTCAAAATATTTCCTAAAACACTCTAAACAATTTTTTTCCAGGAA
TTCAAGTGTCCTTACTCGGAAGACTGTGAAATTAACGCCGTCAGTAGGCGCTTTTGTCAA
AAATGTCGATTGCGGAAATGTTTTGCGGTGGGAATGAAAAAAGAGTGGATATTAAATGAG
GAACAACTACGACGAAGGAAAAATTCTCGCCTTAATAATATGGCGAATCAGCAAAGACAA
AAACAGGAGTTGGCACGACAACATGCAGCTGTAAAGGCAATGACGTCCCCGTTGTCGATC
TCACCGATGGTCGACGCGCAGCTCGGAGCCCTCAGCGGTCGAGGAGGGATGCCGCCGTTG
GTAAGCCCAGCTGGACAATACCCGCTTATGAGTCCTGCCGGATCTGGCGCCTCCGATTCA
CCTCCATCACGTCCGTTGGGCTTAATGGCGGGGAGTCAAGGAAGTCCAGATGCATACGAG
TCAAACATGATGATGCAACAACGCCTTCGTTCACAGTTACCACAGGCAACGATGTCCGGT
AATAAGGTGGTGGATCCATCGCGTCAAGTTATCATTTCGATGGACGAATACCATAGCCTG
GTTCAACGCGCCACACGTCCCGGCGAGGATGAACCTCTTTCGAAGAGACCAGCGTACTCA
CCGTCGGAATTGGTGGCACCTCAACCAAGGCCATTCCAATCACCGTCCAGTCAAATGTTA
CCGGTTCACAATATTTCGCAGATTCGGGCAGGCATACCTACGTACACGGATCTTGGAGCG
GCTTCAAGTGGCGATCTACCGAAGGCGTCGTTCACCAGCAGTAACTACGAAGAAGGTCTG
GAGAAGATGAATATGTTCTTCCACAATACAATCGAGGATGCCTTGAAGATTGATAGTCCA
GATGACCACTCCGCGTCCGCGTCCGTTGGTGTCACGTCGTCGACTTCCACGAGCTCTGCC
AATCCACCTCATGAGGCGGAAACATCTGGAACGTCATTATCCTCCTCCTCAGACAAGAGG
CTTAGCTATCAGTTGAATGCGGCAGAATTGCAAGCACTCGACTTGATTCAGGAAGCTTTT
AAAGGTATGAACGATCCAATGGAGCAGGGACGCCAAAAGACCTCGTTCCTGAAGGTGAAG
AGGAAAAATATTTGGTTGGCATAGTAGAAAAGTTTGTAATTTGATATAATCAAGAATGAG
AAGTCTCCGGCTGATATAATGAACATCATGGATGTGACAATGCGCCGATTTGTGAAGATG
GCCAAAAAATTACCAGCATTTAATGACCTCAGTCAGGATGGGAAATTTGCGCTTCTGAAA
GGAGGAATGATCGAAATGCTCACCGTTCGTGGTGTACGACGCTTCGATAGCAGTTCTGGA
TCGTGGACAACACCAACACTGAAAGAAAGCTGTGAAGTATCCATCAATATGTTCGACCAA
CTAAACGCCGATGTCAGATCCGAGCAGAAGATGCGCTTCCTTCAATTCTTTAAAATCTTC
CACGAGGATATTCGCAGTAACGATTTGGTGATCTCTATGATTATGCTTATCGTATTGTTT
TCACCAAGAGATTGCATCACCGATCCAGAAGATCGTAGGATTATTGCCAGACATCATGAG
CAATTCTGCGCCCTCCTGAACAGATATCTGGAATCACTTTACGGAGACGATGCGCACAAA
TTGAATGAGCAACTTCCGACGGCGCTTCGTATGCTGCGAGAAATCTCTGCCTCGTGCGGT
ATGCTCTTTTTGGGCACAGTGAACACGAGCGAGGCTGAACCTCTACCGCGTGAGTTCTTC
AAAGTCGAA
>NECAME_02327 KI659040 - [1:34816]  ( 245896 - 242922 ) NECAME_02327 + 1:241  ( 1 - 241 ) N   1246.88
ATGCTTAGCACATCGATTGCTGATGAGAGATGCGGTACAATGCATGTTATGCCGATTTCG
GACGAGGAAGTTGAGAGACCACCACGTCATAATGAGCGTACGATTGAGGACAACGTTGTA
GTAAATATTCTACATTATGAATTCAGAGATAGAGTAGGACCTCCGTTCAAATGTCACACG
CTTAATTTATGGGTGGATGGATTTTGCGGTTCTGGTGATCCGACTAGGTTCAGTCTTGGT
TCACTTGGTAACAGTAGTCGACAACCCGGTGTCATTCCTGTGCGAGGACAGATCGGAAAA
GGCATGCAAATGCAGCATGACGCTGGTCGGACGACAATCACATGTCTTGGAGAGTCACCA
ATTTTTGTACAAGCGCCACTACATGCCAAACGATTGAACGATGATACAGCGACTGTATAT
CGACTTTCTGGAGTTATTGAAGGAGATGATGTTGAGAGTCGAACAATAGAAATCTTCGAC
GAAACCACTTTCGAAAAATTGTTGGAAGAAGCAAGAATGCAGGGATATCGTCACGTTTAT
GCTCTTCAAAATTTATGCTTATGTCGTGTATCGTTTGTGAAAGGCTTTGGAAAGAGCTAT
CGTCGAACAACAATACTTGATACACCGTGTTGGATTGAGATTCATTTTATGAACTACCTC
CAAAGACTAGATGAGGTTCTCTCAACGCTGCACACTCCAGCTCATGATGTTCACAGCTTT
TCC
>s4254 KI659662 + [1:82944]  ( 13902 - 66642 ) s4254 + 1:499  ( 1 - 499 ) N   2034.87
AGGGCAAAATGTCGAATCATCTTTCGCAAACGCAATGCCTTGCGCCACCGCAACAATTGC
CAAGTTTCGGCACGGTGCCCTCGTTGTCATTTCAACCGCAATGCTTCGCCCCTACAATCT
GACGAGTTAGATGATTTCTTTGACCTTGAAAAACATCAAAAAGCTCGATCAGCCTCATTT
GGTGGCTCTACACAGTACAGTAGCCAGTTGGCTATCGCCAGAAACGGTCTGTTTGCGCCT
TCTTTGGACACGATTGGAAGCGTCGCCAGCGGTCCTGGATTTCATAAGGTGTTAGGCATT
CAGTGCTCAGGAAAAACTTCAAGACAATTGTTGTACGATAGTGCTGAAAATCTGAACGGT
AGACTTGGTGCCACATCGGCAGCATCCAGTGCCGCTCTTCTGCATATTACCAAAGGTCCC
ACAGCTCATTCATACCTTGTTTTGTGGGATTTCCACGCCGGTGATTCGGGAACGAACGCT
GGCGCCTCGAAAAAATCAACGACACGTCGAAACGCCTGGGGGAATCTCAGCTATGCGGAT
CTAATCACACAGGCTATTCTACAAAGTCCCGAAAAACGGCTCACATTGTCACAAGTGTAC
GAATGGATGGTTCAAAATGTCCCGTATTTTCGGGATAAAGGCGATTCGAATAGTTCAGCG
GGATGGAAGAACTCGATTCGACACAATCTCTCATTACATTCGCGTTTTATGCGTATTCAA
AATGAGGGAGCTGGTAAATCGTCATGGTGGGTGATCAATCCGGATGCGAAACCCGGCCGG
AATCCACGAAGAGTACGAGCATCCACGTTGGATACAACTAGCAAGGCGACGCTTAGCAAG
AAGCTAAAAGGAGCTCGGAAACGAATCCACGATATCCGAGCCGTGGGTGGTTTACATAGT
GGAGTGTCGAGCTTGGCTGGTTCACAGGCATCCATCATGTCGCATGATATTTATGGTGAC
GATGAAGCCATGCAAGCCTCATTTGATCCGATGTTTCGTCCGCGAACCCAGTCGAATTTG
TCAGTGCCTGGCTCATCAACACGGGTTTCTCCGTCGATGGAGCATCCATTTGACGATTTT
GAGTTCCCCAGCGCCGCGCCCATCCCCCCTGATATCCTAGATAGGACTGATCAGGTGAGG
ATCAAGACCGGTAGAACGAAAAAAATCCTGTTTCAGACGGAAACACCAGTCGTTCCACCA
CCATCCTACCTCGAATTGAGCAGTGTCCGTAATCAATCGCAGCTTCAGAATCCACTACTG
CGAACGCAGTTGGCGTCGATGAAATTCCCCACCTCTGGGCTTCCGCTCCCGTATCAGACA
TATTCCCCGTGGCCAACGCATACTCCTCTGCTGCCACCGTCATCATGCGCTGCGGTAGCG
CAAGCGAATTCCGTCGCTGCAGCCGCTGCATTGCCGTCGGATCTGGAGAGTCTGACATTG
CCCGACCAACCGTTAATGGATTTCGAAGTTGAATCACTGTTACGACATGAGCTGTCACAA
ACAACCGATCATCGCCTGAATTTCGACAATCTC
>s4265 KI658480 - [1:34816]  ( 144481 - 118365 ) s4265 + 1:1855  ( 1 - 1855 ) N   8986.63
ATGTCTTCGAAGTTTCGAGACGTCCATAAGAACCGTCATCGCATCGTCGCCGTGATCGTC
GCCGCCACCGCCGTACGCGCCCGTACGGCCGTCGTGGTCGTCGTCGTGTCACCAGCCGCC
ACCCACGCCGCCCGTGTCGCATTGCTTTTATTTACCTCATGCATATCGGATGACGTCATT
CATAACTCGCGACATTCTCATGGAGAGATAGTTATGATGATGAAACGACGAAAAGTCCGC
GAAGCGACGTTGTTTTGTGGCGATTCTAAATCGCTTTTGTTTCGATATGATCGTCGGTTT
TCGTGTAGTCAAAGATTTCTTAATGGAAACATGCTCATCTTGATCTCCGTGTTTGTATTG
TTTCTTTGTGTGGAAATTTCTGTAGCATTACCCGAACGTCGTTGTGGTACACTGGATATA
CGAAATCATCCGAGTCACGGCTACAAGCTTGCCGGTCACAAATCCGTGTCAACCGCTCAT
GTGTTAGTGTACATCGTAATGGAAGGCTCTATGGTGATGTCCTTGATACAAAATTCGAAT
GTGACTGAAGCAGATTTCCCAGTATTTCATCATTTGCGTGAAATTACCGGGTCATTGTTA
ATCTTCCATGTGAGGAAATTGTCAACGCTATCAAGGGTCTTCCCCAGTTTAAGAATAATC
GGGGGACAGAACTTAATCCAACATTTCTCCCTGATTATTTACCAGAACGAGGACTTAACG
GACATCGGGCTCTCGAAACTGCGTTTGATTCGTAATGGAGGAGTACGAGTCGCGGAAAAC
AACAAAATGTGTTATTCACGATATATTGATTGGAAACATCTCATGGCTGGACCGTTGAAT
GATATCTTGGTTGATGACGCTGTAGAGATTGGTGTTGGAGAAGGAAAAATCTTGTCATGT
ACTGATGACTGTGAAGTGGAGGATGAGTCAAAATGTCGACGTGTATCGCATTCTCGTGGC
GAGCAGCTATCATGTTGGAATAAGAACACTTGCCAAGAAGATTGCCCCTACGATCGTATT
AATGGAAGTGTGGGACCAGGATGTGCAGATTCAAATGGCGCAAAATGTCATGAACAATGT
GTGGCGGGATGCACGGTGCCAGATGATGACAAAGCATGCTACGGATGTTTGCACTATAAT
CATGACGGCGCGTGCGTGGAGAAGTGCCCAGCGCATTTGTTCACGTATCTGAATCGACGA
TGTATAACGGAAGCTGAATGCGACGCAATGTCAGCGCTTCGAGGTGGAAAAGATGTCTAC
AAACCGGCGAACGGGGTCTGCGCAACGCTTTGTCCAGAGGGACTTGAGGAAGATCCAACG
AATAAGAAACGCTGTCGAAAGTGTGCTGGTGAATGCGTACGAAAATGCCCTGGGAACATT
ACAGTGGACACTATGTCAAAGGCAATGCAGTTGAAACACTGCAGTATTATTGAGGGTTAT
CTTGAGGTGGAAATGCGTGTTGGGATGAGTACCGTTGCTGCTTCACAGCTAACCGATGTC
TTTGGAAAGATCACAACAATTGACGGGTACTTTGTTGTCCGATTGTCTCCATCTTTTGTG
AATCTGCATATGTTCCGCAGTTTGACGCGAATCACTGGTCGGTCACTTTATCGAGATAAA
TATGCTATGAGCATCTTTGAGAACTCGAATTTGCAAAAACTCTTCCCGCCAGAAAATCGT
TTAGTAATAAATACTGGCTCCGTTCAGTTCCAAAATAATCGCATGCTTTGCTACTTCCGA
ATCAAAGAGTTGATGGCAAAGTTGGGACGTGAACACGAGATGTCGGAAGAAGATCAGAGC
CTCAGCTACTATAGTAATGGTGACAAAGCTATCTGTGAGGAATCGTCATTCAACCTCACG
GTAGTGGACAGCGCAGTGTCACAGACTGCATTCACCTTACGCTGGCCGGCACTAAACACC
TCGGATATCGATCACAGAAAATTCTTAGGATATGATATATTGTACAAAGAGGTCGCATGG
GAGGACCCTAACTTATCGATCGACGATGATAGATCATCGTGTCAGGATACAGATTCTTGG
TATTATCACTTTGAAGGGGTGAACGACAACATTGAACGTATCAATGGAACTGGTCCAGAG
TACGTTACGGCTATGATAGGGAATAGCCATATCAAACCGCATACATTATATGCGGCATAT
GTGACGACAAAGATGGTACGTCATCAAGGGGCACGAAACGCTGTTTCAAACATCGCGTTC
GTACGAACACGATTTGCAGTACCAGATCCGCCTCGTTTGACAAAAGCTGAAGCATTAGGG
ACTGAAGAAATCCTGCTTGAATGGGATCCACCATTGCAACCAAACGGTGATATTTCTCAC
TATGTAGTCAGTTGGAGAGCAATGGATGATTTGCACATGAATCAACACATGGGAGCTGCT
GTTTGCTATGATGACTCTTCTCGAAGTCTCGATCTTTCACTTGGTATTGCCGAAGGTTTG
CGAGAACCATCGACAACACCAGCTCCAAAAGCAGTTTCGATGTTGCTAGGTGAAAATAGT
GAAGGACAAAATAGTGATACATGTCCTAGGCACGAAGGATGTTGCAAATGTGCTCCAAAG
GTGGTTTCGTCAGAACTTGATGAGAGTATTGAGTCACAAACTGAGTTCGAGAACGCTGTG
CATAACGTGGTTTTCATTCAAAATTGTGCGCATAGTCACGATCCACTGAGATGTGGTGGA
CACGATGATGAAGAGGAGCGTCCATCCACCGAGGACGTGACCGATTCGGATCGAGGCCAG
GAGCGAGTGCGTCGCAATCGCTTGCGTCGAACGATTAGGCATCGTAAACGACAATATACC
AGCGGAAAACATCGAATGTGGGGTTTCCATGAAATGCGATTTGTGCTGCGGACCATAGAC
ATTGAGATCAAGCAATCGAGCATCTGTGGATCAAATGGTGTTGTGAAAATGTACTCACGA
GGTCCCCACTGCACATATTTAAATAGTTTTCCACTGGAATGCAATGTAATAGTCCCTGTA
ATTCAGCTAGCACGTCAACGTAGAGCCATAACAGCAACAGCTCAGCCCAAAGATGATGTT
AATGGAAGTTTGACGAAGAAAGACCCACAACCTCTAAAGAAGAATGGAAGTGTGGCTAAT
TTATCTCAGCCTGTGAAAAATGACGCAATTACTGCTAACGTTACAGCCACCTCATACGTC
ATAAGGGGCCTTAAACACTATACGCGTTATTTTATCCAAATCACCGTATGTCAAGATCCT
ACCGCTCCTGAAACTCATTGTTCAACGAGGAGAGCGTGGCAATACGTTCGAACAAAACCT
ATAGTGGATGCTGATCGCGTTGATAACTCGACTATCAATGTGGAAATACTGAATGGAACT
TCTGACATCAGAATCACATGGATGAAACCAGTTGATCCGAATGGACTTGTAGTTGCATAC
AAAGTGAAAGTGATCAACACTGCTAAGCAATCGACTCCGGTTGACCAGTGCATTCCCGTT
TCATCTGACTGGTCTCCAGATGTGAATGGTGCAGTTTTCGAGGGTTTGAACGATGGCGAC
TACCGAGTTGAACTCCGCACAGTATCTTTGGCAGGAATCTCTCAACCGACCTACGCCGAA
GAGTTATTCCAGATCTATACACCTGGATTCTGGACTGTTAAGAACATCTTACTATCGTTG
TTTATATTCCTTCTGTTCGCTATAATAGTGGGAATTGTCGGCTACTTCTTTGTGAAGAAA
TACTACTCGCAAAAAGTGAAAGAATACGCTACACAGCTGATCTCGGCAAATCCAGAGTAC
TTGTCACAGGCTGACGTCTATAAGCCAGACGAGTGGGAGCTTAAGCGGTCTGACCTTACC
CTAGAGTGTGAGATAGGAAGAGGAACGTTTGGAAAGGTGTATCGTGGATACGGTAACAAC
GTTCTGTCGAAATGTGGTGACACATTTGGCGTGTGCGCTATCAAGACGGTAACGGAGACT
GCGAACTCCGCTGAGCGTCTACACTTCCTGCTTGAAGCAAATGTGATGAAGTCGTTCTCA
GCAGAAGCCTTCATTGTCAAGCTATATGGTGTGGTATCTGATGGACAACCAGTGCTTGTG
GTAATGGAAATGATGGAAAAGGGTAATTTACGCGACTACTTACGTTCACGACGTCCTGGT
GCGGAAGAGAACGTGGAAAATCTACCAGTACCAACCACTGCCGAATACTATGAATGGGCA
GCTCAAATTGCTGATGGTATGGCCTATCTGGAATCGATTCGTTTCTGTCATAGAGATTTG
GCGGCTAGGAATTGTATGGTTGACGCGAACAATGTTGTAAAAATCGGTGATTTCGGCATG
GCCCGTGATATTTACTATCATGAATACTACAAACCAAACGGTAAAAGGCTAATGCCTGTA
CGATGGATGGCACCGGAATCACTTCGAGACGGCACATTTGACATGAAAAGCGATGTTTGG
TCATATGGTATTGTACTATACGAGATGATCACGCTCGGTCAACAACCATACCAAGGTTTG
GCTAATGAGGAAGTGTTGTCGTTCATTGGAGTATCCAGAAAGACATTGGATCGTCCAATG
GATTGTCCCGATTTCTGGTATGACCTAATGGTCGAGTGTTGGCGATACGTTCCTCGTGAA
CGTCCAACCTTCCGCCAAATTGTTGAACATCTCGTACCTCTTGCTAGTGATCAATTCCGA
GAAGCGTCGTGGATCTATAATCACCCAGCAACTGATTATGCATCAGATGCAGAGCCGAAT
TACGTTCCAGAAGGTCATGGAATGCGTGTGTTGAACACCATCGAACCCACGGATGAGGTG
AGAGGTTTCATGTGTTGTTGTGGGATGTTGCCTTTAAATATGTTTTCATTATTTTTCTCT
ACAAAACAAAATACAGTAGTCAAAAGTCTGAGTCTAGCAAATCTGACTGTACGATTCTGC
GCACGTGCGGTTGAATATCGCATGACAAATCGCGCTGACGGTGCGAAACCACGCTGGGGT
GAAGGGGACTCGTTAGACACCGATTGTGAAGCAGAAGATGAAGAAATTTTTGGCGAAGCT
TCAAGCCGCACTGGTACCGTAATAAGCGCTTGGCAAAATATATCCGCACATCGTTCCGGA
TCATCTTGTTATTCTTCGCCTTCGGTGGGAATCTGTAAGAATGCGGTGGTTCAGCAACCC
CGCTTATCGAATAGAGAATTGATCGCTCGGGAAAATGTTGACCTACGTGACCACATGCGC
TTCCCTTCTCCTTCGGTTACGGATCTGGACGTAAACAGGACAAATATAACCAAATGCGTC
GTTCGACTTCAATTAAGAATCGCAGAGGTTTATGATCATTACAATCCAAACATTAAGCTA
CGGGATGCAGCTACAGTACCAAGTTATTGTCCTTATCCTTCTAAACATCGCTCCGACGTT
GATAAAATGATGCTAAACAAGACCAGCACCATTTTATCAACTTCGGAGAGGAGAGGTGAG
AAGTTTGTTCGGAATCGAGGACTTATTGGGGAAAATTATATCCGGGACTATCTATATTTT
CACAGAGATATTCTGCACGATATCTTCTGTATCTCTATACACTGC
>NECAME_14188 KI667868 - [1:67584]  ( 96941 - 87083 ) NECAME_14188 + 1:348  ( 1 - 348 ) N   1644.65
ATGGACGGTAATATGAGGCTGATTAGTGCTGTGAAATTCTTTCTGATCAGTGTCGTAGGT
AGCCTTATAGGACTTTTTGGATTGTTTGGAAATGCATCCACAGCGCTTATTCTCACAAGA
CCATCAATGCGGAATCCGAACAATCTGTTCCTTACGGCATTGGCTGTGTTTGATTCATGT
TTACTGATCACAGCATTCTTCATCTATGCTATGGAGTACATTATCGAATATACTCAAGCT
TTTGATCTCTACGTCGCTTGGCTCACCTATTTACGGTTTGCTTTTGCTCTCTCACATATT
TCTCAAACGGGAAGCGTATATATCACTGTGGCAGTGACAATTGAACGATATTTGGCTGTT
TGTCATCCGAGACGTAGCAAACAAATGTGTAATTCAGGTACATCTTCGTTTTTTTCAAAA
TTTTTTGCTGCCCCTACACTTAAAGTTATATTTCCTCTACAGAAACCACCCAAGTTACCA
GATCGAAGCGAACTGAAGGAGAAAAGCAGAGAGGCCACTCTTGTTCTCGTGATCATTGTG
TGTATTTTTCTGATTTGTAATTTTTGGGGATTTGTACTCACACTTCTCGAAAGGATCGTC
GATCATGAAACATTGATGGTTGAACATCACACGTTCTACACATTCTCTCGAGAAGCGATT
AATTTTCTTGCGATCATTAATTCTTCAATTAATTTTGTGATTTATATTGTTTTTGGAAAA
GAGTTCAGAAAAGAACTCGTAATCGTCTATGGATGCGGGATGCGTGGAATCACTTTGAAA
TTGCCTGTACATGACAAGTTCAATATTTGGAGAACATGGGGAAAACGTGCAAAAGACGTT
CGTCGATCCATTAGCCTAAGTGGACGAAGTAATTTAAGTACCCATGCGCTATCGTCAGCC
TCAAATCTGGATTTTCCTGCCTTAGAACATTTAGAGCAGACACGTTTCCTTCAGGAAACA
ACACATGATAAAAATGGAAATCAAACAAGAACGGAGCGTTCACCGATTCGAATAATACAA
AATGGATCAGGTAAAAAATCAAAA
>s4390 KI660355 + [1:18432]  ( 130501 - 140635 ) s4390 + 1:400  ( 8 - 400 ) N   1443.39
ATGAAAATTAACGTTTCGCACGGATTTATTTGGCCTTTTGATCCTAGGATTGTTCTCATG
TTTACGTTGATGTTTACTCTCATACTTATCTGTGCGAATTCACAGAATTTTTCCCGGTTA
GCCGAAAGACAAGTAACAAGTCGACTCGATCTACTGAAACGAAACTTAAACTATGCGGAT
CTGCTGGTGATTTTCGTCTACGTACCATCCAGAGCATGTTGGTTATTGACATATGATTGG
CGAGGAGGTGATCTACTTTGTCGAGTCGTAAAAATGATGCATACGGTAGCGTTTCAGTCC
TCTTCAAACGTCATCGTATGTATAGCACTGGATCGACTCTTTTCCGTATTCTCAGCTACA
CGACACTCTCCTGACAAAGCTAATCGACGCATCCGAATTATGCTCTCGGCAGCATGGATA
ATCGCCTTCATGATTGGCCTTCCTCAGTTATTTGTATGGAGGAGTTACGTACCATTCGAA
CATCTCAACTGGAGCCAATGTCTGCAGATTTGGGAGATTGCACGAATAGAGAATGCAACC
ATTAGAGGTCGTCTATTCGATGCTGAATCATGGTACTCCATAGCTCATATTGGATTGGTT
TTCTGGATTCCAGCCCTGATTGTTATGTGTTATGTGATCGTACTGACGTGGGTTTTCATC
AGTTCACGGCCGTCCATCTCTATATCAGGAAAACGTACCGGATCCCTTCAAACTGGTTGC
GAGACGGTGGACACGATGTTGACAAGAGCATCAGAATGGAATCCTCTGAAAACGTTTTCA
TTGACGAAAATGAAGGATATGAAAGAAGAAAAGTGCACAGGACCTCCACGGATAGTGGTC
TCGGACGAGTCATCCGTGCCACTAACGTCACGACCATCGATCGCTTCCAGTGAAGCGAGC
GCTGTGATCAGGACTAGTGTGCATAACAGTCAATCATACCACGCAAGCGTCAACAGGTCA
AGAGCAGTTCGAGTCTCGTTTTTGCTGGTTGTTGCATACATAATTTGTTGGCTACCGTAT
AATTTACTGAGTTTGGTGCACCTAATCGACTCACAGTTATTCGCCAATAGTTTTAACAAG
GTCAGTTTTCTCATGCAGTCCTCTAATAATACTGGTTGATCGGTGACTGCGCACTAAGTG
TCGTCACCGGTAACGCCATTGTGGGCGCAGCCATGCTTTAGCTGCTCCTTCTTA
>NECAME_09877 KI659520 - [1:26197]  ( 233450 - 223191 ) NECAME_09877 + 1:355  ( 1 - 355 ) N   1668.44
GGCAGCAGTAGCAGTACCAGTTCATGTCATCAACGGCAACTGCTATTCATCTTTTATTTA
ATAGCAAATATTCTTTTGGTATCCTCACAAAATTGTACTGATATATGCTTGGAGAAGATG
GCACAAATTCGTCTTGAAGATATTAAGACTCGTCTTTTATCGTCAATGGGTATGGATGAA
CCGCCAAACGTCAACTCCATAGATCTTTCACCGGCAACAATTGAAGAAATGATCGAAAGT
ATGGCAAATATGGACGAGAAACTCGAGGAGGATACAGCGGAACGAACTTTTATCATGGCT
GTTGATCCATACGACGGATTTGATCGAGAAACATTGGTCGCAAGATTTCCCGTCTCAATG
ACCACAATGTCACGAAAAGTTGCTAAAGCTAATCTACATGTCTATTTATATGTGGATGAT
CCACTTCCTGAACCAGAAATGGTTGAGGTCATCGTTTATGAGCGACGATTGGACGGAGAG
CTTGGTGATGCCGTCGCGAGTAAAACTGTCGAGATTCAGAAGAGCACCAAGGTTGCTGTG
CCGTTGAAGAGCACCGATGTGGAGAGGTGGTGGCGATCTAATCCGATTCTTGGTCTTTAC
GTTGTTGCAATGTTGAACGGACAAAATATTGCGATTCATCCGCAGCAAGATCGTCATTCA
CAACATACAATGGTCATGTCGGTCACGTTAAATTCGGAAGCGTTTTCACGACGGAAACGA
AGTCCAGCGGTTTGCATGCCGGAGGATCAGGAACCTGGATGTTGTCTCTACGATCTTACT
GTGGATTTTCAACAAATGGGATGGAAATTCATCATCGCACCTCACAAATACAATGCGTAT
ATGTGCAGAGGAGACTGTACACTAAGTCATGCTCATGTTGCTAGAGCTGGACATACAAAA
GTGGCGAAGACAGGGATTATCACTCGGCAAGAGGCAACTGGAAATCAGGGAATGTGCTGT
CACCCGTCCGAGTATGATGCTGTGCGAATGATCTACATGAATGCTGATAACCAGGTGACT
ATGGCTCGAGTGCCGGGCATGATCGCCCGCAAATGTTCGTGTTCG
>s4331 KI657455 - [1:51200]  ( 1618066 - 1614207 ) s4331 + 1:177  ( 1 - 177 ) N    743.71
AAAAAAAAAGTTTTTCCAGGAGGAGGGGACCACGGGTCATCATTAGTGGCACATTTTCCA
GTATCAGAGCAGACGAAACAGAGGACGATCGCTAAAGATTCTTACAGGTGGTGGACAGAA
GATTCCGTTATGGGGTTGTTTGTCGAAGCATTTGTGGACGGTCATAATATTGCGATTCAT
CCGCAAACCATAAGTGATCCATCTGAGAACATGGTTCTTGGCCTCCAGCTCTACTCTTCC
GTCTCAACAAGATCTCGACGAGAAACAAATGTTTGCATGGAGTCTACGATGGAATCAGAA
TGCTGTCTTCATGACCTTTATGTGGATTTTGTGGAATTCGGTTGGGATTTCATTCTTGCT
CCACAAAGGTACAATGCTCATATTTGCCGTGGAGAGTGTTTATTGAAATTTCATTCGATG
CTTTTGTTTTTTTTTAGGTACGACACCCTAAAAATCGTATATCTTAACCAGGATAATCAG
ATAACAGTGGCAAATGTTAATGGAATGATCGCTAGGAAATGCTCTTGTTCG
>s4237 KI660212 - [1:51200]  ( 231693 - 226601 ) s4237 + 1:438  ( 1 - 438 ) N   2127.52
ATGCGATCGCTGTTCGAATCGAGTTCATCTATAAACAAAACTATTGCTCAACTATGCGAA
TTGGTTAAAACAGAGACGATTTCTCACGAAGGGAATGACGATCCAGCTTGGGCTGAAAAT
GTTGTAAAAACATTGGCGAAAAGGTTGAAGAAGGCCAAATATCTTGAAGAATTGGCGAAA
GCGATCATTAACGAGGATGAACATACAGACTGTTGTGCGATTTCAGCGTCTCATCATGAG
TTGAAAGCTGTGGAGAACTGCCGATATCCATTCGCAAAGAAAACGGACCTGATTTGTATT
AATCCTTATCATTATGAACCAATTCACTTGAAGGCACCTCGTAAGTTTTGCATTGTTTTG
ATTTGTTGTAAAGGACTCTTCGAATCCAAACTCTCTTTATGTGACTTTCAAAGCATTTCA
TTTGGATTTCAATTACAGCGGGCACCGAATGCATCCATCAGTGTGGACGAAATGCGTGGA
CATTATTTATCAGAAGAAAACTCCCCCACCAGCAGCTATATGGGTTCACCTACCACAGCT
TCTCCAACGTTGGGATTTCCTGGTTCAACATCATCAACAGTATCCACGGCAAGGTCCGAT
ACGTTACCTGCCTCTGTATTCGCCCAACCAACACCGCGATCTCCAACCACGATAGGTCAT
TGGATAGAACCATTTTTACCACCAAAACATACCTCTTTAGTGGTACAAGAACTTATCGAG
TACTGTGAGCCAGAAAGTTGGATGTCGATCACGTACTATGAAGAAGGAAAAAGAATTGGT
GATCCTTTCAATGTCAAGTCACATTATCTTCTGGTTGATGGTTATCCTTCTCCTAGCTCT
GAGGAAAGATTTTGTCTTGGATATTTCGATGTTGAGAATCGGCCGCTAACAGTAATAGAC
GCAAGGCGTCAAGTGGGGCGTGGCGCGAGATTTTACTACATCGGAGGAGAGGTCTATTGT
GAATGCTTGTCGGAAGCAGCTGTTTTTGTCCAATCCCCGAATTGTAATCAACGTCATGGT
TGGCACCCAACTACAGTGTGCAAGATTCCCCCTAACTGTAACTTGAAAATCTTCAATAAT
GCCGAGTTCGCGGCGCAACTGGCCGAATCAGTTGAAAAAGGCTACGAAGCAGTTTATGCG
CTTACTCGGCTTTGTACAATCCGAATTTCATTTGTAAAAGGATGGGGAGCCGACTACCGG
AGGCAAACGATCGATGCCACTCCATGCTGGATCGAAGCACACTTGAATGGACCTTTACAA
TGGATTGACCGAGTTCTACGTAGCATGGGTGGACCGATAATGGCACACTCCTCTTTTACG
>s4258 KI668967 - [1:34816]  ( 216961 - 198633 ) s4258 + 1:376  ( 1 - 376 ) N   1683.93
ATGCTTTCCATACTAATATGGATGGCGTCTGCGTTACTAGCGTATTTTCTGCTGAAACGT
CTAATCCTCGAACATTTCTATATGGACTATGTCGGGAAATATGTGTTTATCACCGGTTGC
GATAGTGGTTTTGGACGATTGTTGACGTTGAAATTGTTGAAAATGGGTGTGAACGTGTTT
GCCGGCTGTTATACAGAGCAGGGCCTTGAAAGTCTAATCGAACAAGGTCGTAGATTCGGT
GCTGGACAATTACATACTGTTCGAATTGATGTTACAAAAGATGAAAGTGTGAGGGAAGCG
TTCATCAAAGTGGAAAAAATTCTCAATGATCAGAATGCTCAACTTCACGGCATAGTGAAC
AATGCTGGAGTGTTTACCACATTTGGTCCGGATGATTGGTGTTCAACGGATGAATATCTG
TCATCGTTGAATGTAAATACGCTTGGTGCCGTACGTGTTTGCCATAATTTTCTACCGTTG
GTGAAGCAGAGTAAGGGCCGAGTTGTAACGATGGGTTCGACCGCTGGACGTCTCCACGGT
CTCTATGTAGGACCATATGTTACTGCTAAATTTGCTGTGGAAGCTTACATGGATTGCCTT
CGACTGGAGATGCGACCATTTGGCGTGTCAGTTCACATTTTGGAACCGGGAGCATTCAAG
ACCGAATTGCTAAGCGAAGATGCGCAACACAGCCGTGTGAATAAGATATGGGGAAAACTA
CCGATGTCGGTAAAAAATGAGTATGGCGAACAATTCAAGGAGAACTTTAAAATTGCTTGG
CAAACTGGTGTGAATCTTGTGGCAAATCCGAATCTTAACTGGGTGGTTGATAGTTACGTT
CATGCTTTGTTTTCATTGTGGCCGAGACTGAGATATGCTGCAGGCTGGGACGCAATATTT
TGCTTTATTCCTCTAAGTGTGCTTCCTACGTGGATACAGGATACGATTCTACACTTCATG
TACTCAATGCAACCTGGTCCTCCGTTAAATCCAGCATCATTGACAAAGAAACGTTCTAGG
ATTTCTTGGATTGCAGCTAAGTGCGAACCTTCGATCGATCATGCAGGCAGCGGAATCTTA
ATATCTAAACTAGCAGTCCCCAGTAAAAATTTTCCCGTACATTTCACCGTGAATTTCTCG
AGACGTTACGTATCTACAACA
>s4368 KI669035 - [1:67584]  ( 182083 - 151531 ) s4368 + 1:774  ( 1 - 774 ) N   2034.96
ATGTTTGTAGGTATCGGCTGGGGGATGAGTTCTGCTGCACGACCGTCCAGTGGCGGTGGA
GGCGGCGGGATTCGCGGCTTCTTCTCAAAACTCCGGAAGCCGTCCGATCAGTTCATGCAG
GTTCAAGTGGGCTCTCGCACATTCGAAGCGCAGGAGTTGCAGAAGCTCATTCCTCAGCTT
GAAGAGGCAATTCAGCGGAAAGATCAACAATTAAAAGCTCAGCAGGGAACCGTTGAGAAT
CATATTCGACGTATCGCTGAATTGGAAGCAGAAGTAACATCGTTGCAGCGGGAATGCGAC
AAATTGCGTTCCGTTTTGGAGCAGAAGGCGCAGTCAGCTGCAAGTCCAGGAGCTGGAGTA
GCACCTGCCTCTCCTCGATCCGAACAACTTGGAAATGACTTGAAGGAGAAAGCTGTCCTT
CCGGCGGATGGGGCGAGTATGCGAGCGAAGAAGTTGGCCGTTTCTGCTGAACCCACTAAC
TTCGAAACTCAGGCAACTACTCTACAACACTATAACAAGACGGCTGGTTCGAAACAGCTT
ATTCGGGATGCAGTGCATAAAAATGATTTCCTGAAACAACTAGCGAAGGAACAGATCATT
GAAATCGTAGAGTGCATGTACGAGATGCGAGCGCGTGCTGGACAGTGGGTTATCCAAGAG
GGTGAACCAGGAGATCGGTTGTTTGTTGTTGCAGAGGGTGAACTTCAAGTTTCACGAGAG
GGACAAGTACTAGGAACGTTGCGCCCTGGGATAGTCATGGGAGAACTTGCAATCTTGTAT
AATTGCACAAGGACCGCGTCTATACAAGCCCTCACCGACGTCCAGCTATGGGTCTTGGAT
CGAAGTGTATTCCAAACGATAACACAGCGACTGGGGATGGAAAGGCACACACAGTTGATG
AATTTCCTAAGCAAGGTAAAGAGAAGCAGCATAGAAACAGCTATATTCAGAATCTTCTTG
ATGGAGACTTATTTATTTTTGCATCAAATCAGTTTTGATCAAATCAGTTTTGCAGTAGAT
CGGATCACCCATAACTAGGTTTCTGATTTAATTTTTGAAAAATATTCCTTAATGCTTCTG
GTTCCTTCCTTTTCATTAGCTTTATGTTTTTGAAAAGATCACAAGAAATACGAAAGTAGA
AAGCAAAGGAATTTATCTTGTCATGGTCTTCATTTATTGACATTTGACTAAATATCTTTA
TTGTAAGTTATGCCAAAAACTTTTCATATTCATCAGATTGTTCTGATCTTTCACTCAGAT
TAAAATTGATTAAAACGAGAACTTATAACCAACAAAGTTTCTACTTTCTTACTGAACTGT
AGGAAAGTTTATTTGCTGTTATATTATATTATGCTGGAAAAATCATTACATCTTGGATAA
TTTCTTGCATCGTGAGATCCTATTAAGGTTTCCATCTTCGAAAACCTATCCGAGGATCGT
ATCTCAAAAATGGCAGATGTCATGGATCAGGATTACTATGCTGCTGGACATTATATTATC
CGCCAAGGAGAAAAGGGTGATGCATTCTTCGTTATTAACAGTGGAACAGTAAAAGTGACG
CAGCTAATAGAGGGCGAAACAGAACCTCGCGAAATCAGGATTCTCAATCAGGGTGACTTT
TTTGGTGAACGGGCTTTGCTTGGGGATGAGGTCCGAACAGCCAATATAATCGCACAAGCT
CCAGGAGTTGAGGTGCTTACTCTCGACAGGTCGGGTCCTTTTTCCTTCTTTCTGAGTACN
NNNNNNNNNNNNNNNNNNNNNNNNNNNNNNNNNNNNNNNNNNNNNNNNNNNNNNNNNNNN
NNNNNNNNNNNNNNNNNNNNNNNNNNNNNNNNNNNNNNNGGGGATGAGGTCCGAACAGCC
AATATAATCGCACAAGCTCCAGGAGTTGAGGTGCTTACTCTCGACAGGTCATTCCTAAAA
CTCATAGGTGATCTCGAGGCGCTAAAACGTGACTACGGGGACAAGGAGAGACTAGCACAA
GTTTCGCTGGAACCACCTAGTCCTACCAAAGATATAATCCGTGAAGAGTTCGCTCATGTC
CACTTGAAGAATATAAAGCGCTTAGCTACGCTTGGTGTTGGTGGATTCGGACGGGTTGAA
CTGGTGTGCATCAATGGTGACAAGTCACGAACATTTGCACTGAAGGCTTTAAAGAAGAAA
CATATAGTGGATACGCGGCAACAGGAACATATCTTTGCTGAGCGAAATATTATGATGGAA
ACGAATTCAGAGTGGATCGTAAAGTTATATAAGACGTATCGGGATACGAAATATGTGTAT
ATGCTTTTGGAAGTGTGCTTGGGTGGAGAGTTGTGGACGACACTTCGTGATAGAGGTCAC
TTTGATGACTACACTGCCCGATTTTACGTCGCCTGTGTGCTAGAAGGCCTGGAGTATCTT
CATCGGAAGCACATTGTATATCGTGATCTCAAGCCGGAAAATTGCCTGCTCACCAACACG
GGATACCTCAAACTAGTCGACTTCGGTTTCGCAAAGAAATTAGCCTCTGGTAGAAAAACA
TGGACCTTTTGTGGGACCCCCGAGTACGTATCGCCGGAAATCATCCTGAACAAAGGTCAT
GATCAGGCGGCGGATTACTGGGCATTGGGTATCTACATCTGTGAGTTGATGCTTGGTCGA
CCGCCCTTCCAGGCCAGCGATCCAATGAAAACATACACCCTCATTTTGAAAGGTGTCGAC
GCGTTGGAAATCCCAAATCGACGAATCGGCAAGACAGCCACAGCGTTGGTTAAAAAGTTA
TGTCGTGACAACCCAGGAGAACGACTGGGTTCAGGTTCAGGTGGGGTAAATGACATCAGG
AAACATCGCTGGTTCATGGGTTTCGACTGGGAAGGACTTCGATCACGGGTACTCAAGGCC
CCAATTTTGCCAAAGGTGTCGAATCCTGCAGACGTTACGAATTTCGACAACTATCCTCCC
GATCAGGATGTGCCACCAGACGAATTCTCAGGCTGGGACGAAGGCTTT
>NECAME_07779 KI658383 + [1:18432]  ( 120913 - 128524 ) NECAME_07779 + 1:288  ( 1 - 288 ) N   1457.56
ATGGGATTGTGCCATAGTGACGAGGAAAAGACAGGAGTTGAGAAGAGTAAAGCTATTGAC
AAGCAGATCAAACAAGGTGCAGCCAGCGATGAAAGAACTGTGAAACTACTACTGCTGGGA
GCTGGAGAATGCGGCAAGAGTACGGTACTGAAGCAGATGCGCATCCTGCACAACAACGGG
TTCACGGAGGACGAAATGATGCAGCAGAAACGGGTTGTTTACAATAATACAGTGACAGCG
ATTCATCAACTCATCAAAGCGATGCAACAACATCAAATAAAGTACACGAGTCCTGAGAGG
GAGTTCCGTAAATTTGTTTTGCTAGTTAAGGTTGATGCAATGGTCGTACAAGACGTTGTC
AAGCAAGGTAAAGAATCCGAACCGTTCACACCGGAAGTGTTCGACGTTGGAGGACAGCGA
TCAGAGCGAAAAAAGTGGATTCATTGTTTTGAAGACGTCAACGCCATCATATTTATAGCC
GCAGTGAGCGAATATGACGAAGTTCTGTTTGAGGATGAGACGACGAATCGAATGCTGGAA
TCGCAACGTTTGTTTGAATCGATTTGCAACAGCCGATGGTTCATTAACACGTCCATAATT
TTATTTATGAACAAAAAGGATTTGTTCATGGAGAAAATAAAACGTGTTTCGATCAAGACT
GCTTTTCCCGAATACACAGGTCCACAAACGTATGAGGACTCGATGAAATACATCAAGCAG
CGCTTCGAAATGTTGAACCAGAATCCAAAGAAAACTATTTTCGTCCACGAAACATGTGCC
ACGGACACCGACCAAGTGCAAAAGATTCTCGATTCAGTGATATCGATGATTATACAGCAG
AACCTTCACAAAAGTGGTCTCTAC
>s4323 KI660223 - [1:34816]  ( 297209 - 292696 ) s4323 + 1:101  ( 1 - 101 ) N    461.76
CTGAGCGGGCCCACCTTTATACTCTTACTCTCCCTCTCGACCCCTACATTTTCCATAGTA
GTGATCTTCAACCAATTTCTTGCAGAGTCTCGCCTTCGAATGTGTCCACCAGGTGGCAGC
AGTTTCACAATGGCTTGGTCTATGGCGTGCACAATGCGAAGAAAGCGGGATGTTCAACAA
AAACAGCTATCTCCAAAGCGTGCTCTAATTGCTCCATCAATTCGTCAACTTCAAACGATT
TGCTGTGATGTTGGATGCAGTGTGAATGATCTGTTGTCATACTGTGGACCGTTATCAGGA
TGG
>NECAME_10663 KI660139 - [1:34816]  ( 98660 - 95560 ) NECAME_10663 + 1:791  ( 1 - 791 ) N   4017.54
ATGGCATCAACTGTAAACTTGGAAGAGGAGACCGGTGTCATAAAGTCGGGTCCAGTCATC
GCTGGCTTCGCCCCAATCAAGTCAAGGAAGTGCTACTACGCGGTCCTCTGTGAGCGTGCT
TTGGAATTACACGAGAGCGAGAAAACGTATCGAAAGCGTAAGTCGGCTCGACATCTCATA
GATCTGTCCACGGCCTTCAATGTTCACAACGAACACTTTGATCCAAAGCTCAAGCGATGT
GTCTGCGTTATGGGTCCCGATGAAACACTGTGTCTGAAAGTAGACGATGGCGGAAAAAAT
GACGAATTCACTGAGATTCCGCGCAAATGTGTCGCATTTTTTGGCTGTCAGGAACGATTT
TTCCTGATGCGGCTAGGAAGAGGCGCCCCCTCAGGGGCGAGTGAATTGTGGGCTCAGTGT
GACAGTGAGGAGGTCGCTCTTGACATTCACAATAAACTGAACGCTATCATTGAAAGGGAG
TCTGAGAAAGAAAGGAAAATGAACAATGGTGTCGTGAAACCTCTTGGATTGTTGACGCTT
CGTTCCCATCAAGGACACCACCGCGAACGATGCCACACACAACCGCAAAGGCAGCGAGCA
ACCTCTTTCCTCAGTGGACGTGTTGCTACGTCCACTTATTCGACGAATAGCCCAATCAGC
GGTAAACCGTCGACACCTTCAACTCAAACCACCTCAACCCTAGGATCTCGGGCGTACAGT
ATTTCTTATGGTTCCCAGGCAGCATCGAAAAACCAGCCGCCCCTTCTCAACACTCTCATG
AGTGTTTTTCCACGTCAGCCTTCTCAAGAAGACTGTGGAGTTTATCAGGCTATGGTAGCG
CCCAAAAATTCATGTACAACTCCATCAACTTCGACAGCTAATGAAACTTCTACGGATAAC
GTTGATGCCATCAGTACTGCGAAACCAAAGGATCAGGTTCTTGATGAAGCCCAGAGCTCT
CACCAGTTATCTTCTGCTACACACCATCCCATATCTGGAGAACTGACACCTACTCCAGAT
CTCCACAGAACTTCAACCACCTTTGACGACGGCTACACCCCAATGCATGCAGCAGAATGG
ACATCTGCTGGAAGTAACAGCCATCTGATTATGCCAATGTTTGATCGTTACAAGCTGGAA
GAAGTTCGCTCCTATGTTTCGGCTGGCGCTGCAAATTGTAGCACCGATTTACAAAGCCCA
GCAAACCCACCTCGTGCCTATTCTTTCGCTGGTCGTTGTAATCTTCGTCCTGGAGCCAAC
GCGGGCCTTGCTGAGAGCGCAGATGCACGCACTGAAAACACCGAAAACGCTGGGGGAGGA
CTTCTTCAGCCAGTCGAGGATCCTCGAAAACGGGCATTTTCTCTTGGAAGCAAGACGCTT
TTTCAACGACCGTTTCGCAAAATCTCACAGCACACCTCTAGACAACAGCGCGTCTCACAG
ACGTCTGTCTCCAGTGTATCACTTGCTTCTTCTGAATTTTCCTCGTCTTTCGGACCGTCT
TCTAGCGCAAACCATTTGTCAGCAGTGAACTGTGCCGATAAGGATGATTACTCGCGAAAT
CGCTCTGGAAGTTTCGGATCAGGTCGCAGCACCCCACACCATCGTAAAGGTGGATCGTCA
GCGGGGCAGCGTGATGGAGCTGACCACTTCGTCGAAATGGATTTTGGTAACGACATCAGA
CGGTCTGGAAGCGGCTCCGTTGTTAGCGTGGATAGTCCCAGCAACTGTATAAGGTCTCGC
ACGTCTTCCTTTGGATGCGCTATCCGGAAAGATACGGAAGTCTTCTCCTACCCTGCTGAC
CTGTCGGAAGCTGAGCTGACACCCAGCCAAATCGTTCTTGAACAAGCTCGGCAGAACAGT
ATTGACGAATCATGCGACTACGTGATCCCGGTAGCTCCGGATTTGGAGGCTGTGAAAAGC
GCATTAAGCGAAGCCGCGAACGACCATCCACATTTACTTGGCTTTCCCACTCGAATTGAA
CCGAAATCGATCGACATGCATAGTTCGCAGCATTTCGAAACTATAGTGGAAAGTACTTCG
TTGAAATCCTCACCATGTTCATCGCAGAGTTCCATAACGATGGATCTGAACAAGGATACG
AGTAAGGAAGAGGATTACATCACTTGTATTGGACAGAAATGTGAAGTTTTATCTGAAAAT
CCATCTTTCGTACCTTATTGTGCTCGGACAAATCGACCAGCGTCCAGTCCTGGTGCAAAG
GAAGTTGCTCCCAAAGCAACAACGCTCTTGCCTCAGTTGACGAGTGTACCACCAACTCTT
TCTAAGTCAGGGATTGTTTTCTCCCATAATTTCGAGGCAGGAAAGCCACTACTCGAGTAT
GCGTCAATTAAACCTGTCCGAGCTATGTCGTAT
>s4392 KI657838 - [1:34816]  ( 967993 - 957641 ) s4392 + 1:1274  ( 1 - 1274 ) N   3817.49
ATGCGTACTGAGGACAATCGGTTACTCGTCTACCTTATTCAACTCATCACAGCATTACAA
TGTGTACAGTCGTATTGCGTAATGTACGATGTATGTCATATCGAACATTCGAGTCCGATG
AATTGTCGAGCCGACGAGAATTTCACCGCACGTCCAGTACATTCGTTGTCCGAAGATGCG
GCAAAGAAACTCGAATACATATGTCCGCATTTACTCGAAGGTAACGATGGCATCTGTTGT
TCGTCCGCTCAAGTTCTAGCGATGAGCAAACAACTACGGCAAGCTAGCAGTTTACTGGAA
CGATGTCCATCGTGCTATGATAACTTCCAGAAGTTGTGGTGTGAATTCACGTGTTCACCT
CGGCAACATATGTTCATGGAGATCTTGCAAGAGCTTCCCGTAACAGAGACGAATATTTCA
TTTATCAACAAGGTACGATACAATGTGAGCAAAGATTTCTCGGATGCTTTGTACAACTCA
TGTAAAGATGTAAGTTATTGTTGTACGACTATCCTTTTATTTTCGTTTTTCCGCGCTGTC
TCTACAATGACACTTTATTAGCGTGGGTATGACGACTGCTGTGTATGATTTTCTTCAGAA
TATATTTCTTTGAAGGTATCCATGGCGGGAAGTTCGACAAAAGCAATCCGATTAATGTGT
GGTAGTTTGAAGAAGAACGAGGTGTGTACAATCGACAACTGGCTTAAGTTCATGGGAACT
CAAAATCATAGGATTGGTATACCCCTCGGAATCGAATTCAACCTAATCGATACGAAGCAA
GGACCAGACGATGGCCTGGACTACTTCATGACCGTACCGACGACTCCATGCCATATGTCT
CCGCGCTACGGTCGTGAGAAGTGCTCGAAACAAGATTGTGCTGCCGTACAAGTTGAGGAC
CTTTTTCCTAGAGATGAAGGCACCAAGGTATTTACTTCTAGCTTATTTCCGTTTATGTCC
TTTCCAACGTGCTTTCTTGTCGGTATTCTCTTTTCCCTTCTGGATCTTCTATACGTTCCT
CTCATTCAGTGTAGTGAAAAAAAGAAAAATGAAAATATTTTGCATTTCTGCCCATTTCTG
TGCTCTAAAGTGTACTTATTTCAGTTTGTTGTCCACCATGCATGGTTCGCCTTCTTCTTC
GGATCTTTTATAGCAGTCATCTCAATTTCTGGGAACGTTTTTCTAAAATTTACTAATGAT
CCGTTGGAAATGTGGACATCAGCACACAGCCTAGCCCGTCAAGAGAAAAAAGTTTTTGAG
CAGAGTTTCGGGTATGCTAGGGATTTCCTTAAATTCCGATTTCACCAACATTTAATTACA
TTTGAGGCATTTGTTATTCTGTCACGAATCCTTGGCATCACTGCACGAATGGCGGATGGA
AGGCGTGTGACTCTTGATGACGTGTGTTTTCGACCTATGGGGCACGATTACGATTGTCTA
CTTTTCAGCCCAACGAATTATTTCCAGGTTCATTTCATGTTACTTTCCTTTCTTTTTCAA
AATGCATCTTTGCTTAATATTTCTATCACTGCTCACGTCACAACTCAAGCAAAAGCTGAG
TCGGATGACCTCGATTATTATTCTGATGAAACAGAGGCACCAGAAGAAAAGATCGAGACG
AGGAATTATTTGGACCATATTTATGATTGCATAGAGTAAGAAACTTGAATTAGTGGGTTA
GTAAGGACACACAATTTTTCTTTCAAGAATCCATACAACATTGAAACATCAACGAATATG
AGCTGCCTTGGCACATTCGGTGGTCCTGTTTTCCCTGAGCTGGTTTTCGGGGGTGTGTCC
GAAGATTCTCAGGTAGGCAGCTTTTGTGGAGCTTTTTTAATGTGTATTTGGAGTATTTCT
TCCCATCAGTTTTGTTTTCTTTATTGTTGCTTTATATTTCAACTCAGTATTAACTTTTAG
TTGACTGATTCGAATGCGCTTATAATCACAATACCGCTTAACGGCAAACTGTCAAATCAG
AAGAAGGCAATGGCGTGGGAGCAAGCGTGAGTTTTCGCCCAAAGTTTAAATTAAAAAAAG
AACAAGTCTTTGATCTCTTGCAAGCAATTATCACCTCGTTCGCTACCCTCCTCAATCTTT
GATCCGTGATAAGGGAAGTGTACTCGCGCTGTGTTAACTGCCTTTAATCATATGATGCCG
AGAGAGAGAAAAAAATCTAGAACTCACTCTCTTTATAGGTTTATCAGTCTGCTGAAAGAA
TACAAACATGACGATATTCAAGTTTCCTTCATGGCCGAGAGGTCTATTTCGGATGAAATC
GAAAGGGAGAATTCGTCTGATGTGTATACTGTATTGATCAGCTGTATACTAGTGATTGGC
TATGTTGCGTTTGCACTGGGACAATATATTGTGACGGATAACAACCTATTATCTCTATTA
GTACATTCAAAAATTATTGCTGGTGTAGCTGGTGTCGGTATCATTATGTGCAGTGCTGCA
AGCTCAATCGGCGTGTTTTCTCTGTATGGAATAGGTACATCCAAAGCTGCTCTTGTTGTG
CTTGTATTTGTGGTCCTGGCTATTGGAGTTAACCGGGTTTTCATTGTTGTTCAGGCATAT
CAGAGGCTCGAAGATAGTGCTGGTCAATCAGTTGAAGATCGAATTGCCAAAGTTTGCGGT
CAAGTGATGCCATCGATGTTGCTTAGTACGCTTACGGAGAGTGCTATCTCTGACATGCCT
GCAGTACGTGGATTCTCCTTGCTTGCTGGTTTAGCAGTCATTTTTGACTTTATTTTTCAA
AACACTATATTTCTGGCCATATTTGTTTGGGATTGCAAGAGGGAGGAGGAAGGAAAACCT
GAGCTTATGTACCATCGGAAACTTGACACTGAACGAGTGGATAACGAAGGCTACATTTAT
GAGGTGATGAACAAGTACGCAGCACCTCAGTTAATGAGGAAATGGATGAGAATGACAGTG
GTTGGTCAAGTAGTCACTTTAGAAATTCCCTACTCTAGAAAAAACTGTACATTACAGCTA
GTAGTGTTTATTCTATGGTTCTGCTCCTCACTCTGCATATTCCCATTCTTAAATCCTGGT
TTTGATCAGAAGGTAGCCGTTCCTGAGGACTCCTACGTTTATCTTCATTTCAAAAATTTG
GATCGTCTCATGAACGTTGGCCCGCCGGTGTATTTTGTAGTGGAGGGAGAACTGGATATG
CACACCAAACAGATCCAGGATAAATTCTGCACAATAGGCGGATGCTCTGGAAATTCCGTT
GGTGCGATCCTTAATGAAGCAGCCGCACATTCCAATCGGACATACATCAAGGGAAACGTG
TTGAACTGGGTGGACAACATGATTCAGTGGTTGAACAAGGAAAGTGATTGTTGCAAAGTG
TACAACTATGATAGAAATGTGTTCTGTCCGAGTAGTAGGAAAGACTGTGAGTTACCAGCA
TTTTATAGAGTTAGTTTTGGGATCAATCCACATGAGAATACGATTTAAGCTTATAATTGC
TCGAGCTGTGATCCGAACCAAAGAAATGGTCGACCTACAGAAGAACCTTTCTACAAGCAT
TTAAAGGATTTTATGAATGATGTGCCTAATGCGAACTGCATTGTTGGAGGACGAGCCGCC
TTCAAGGATGCAATTCTTCTTAATCCTCGAGGTCATGTTCAAGCATCGCACTTTATGACC
TACCATACGCCACTTCGTACATCACGCGAGTTTACATTGGCTATGGAAGGCGCGAGAAAA
GTTGCACGGAAAATTGAGCAGTCCTTTAATGGAAAAGTGCACGTCTTCCCGTATAGGTAT
GTAGAATTCGAGACATTTTCATTTTCTTTTGTAATTTTCTTATTTTTAGTGTTTTTTACG
TGTTCTATGAGCTATTCGACGATCATCTATGATGCTAGTACACAGATTACCTTATCATTA
GCGGTTGTATATGCTGTGACATGTGTTTTACTTGGTCTCGATCCTGTTAGTGCTTTCATC
ACTGTCAATGTAGTAGAAACTCGTCACTTTGAGGAATTTTCTTGTTCTAGTCGTACACGT
CACAAGGTGTACTTCCCTCCTTATAAACTCCTTGTTGTACTGGTGTCAATGAGACACCTT
GAAATATTTAATTTTGCTCGCATCCCTTTTTCGATGATGTCCTCAGTATTTCAGGTTTTT
TATTTTCGGATGTTTCTGGGCATCGTTATCATCGGCGCTTTGCATGGTTTGATATTCCTT
CCAGTTGTACTTTCTTTCATAGGTATCCACTTGTTTTTCTTTCTTTGTATAGGTTGTATG
AGGTTACCAACTGAATCTGGATTTTATCCAGGATCTCCCATTAATCGACGATTGCTGCAA
GATAAACTGCGAGAGGAAGGGATAATATGGCATCAATTTTACCGCCGAACATTCCGTTCG
TTGACGGGTCGAAAGAAATGCTTCAAGCCTTCCCCGAAGGCCCATTACTTCACCGCTCTC
TCAGGCTGGATTGAGCGGGTTAATGAATTCCCACCGAGGATCTTGATAGTTTTATCGAAA
AAAGTTAATCTCTACTCTCCGACGAGAATCATCACTTTTTTGTTT
>s4248 KI657535 + [1:34816]  ( 230894 - 235174 ) s4248 + 1:475  ( 1 - 475 ) N   2337.51
ATGCTGAAACGTCGTTTGCTTAGTGAGTGGCGCCGTGCTGTCCGTAACTCGCGCTGGAAT
GCCGACGCCCATTTGAGAGCCCATGAACGTTCTGTATCCATCGATCAAGATGCAATTGTT
CGAGTTGATACTTGCCAGTTAGCTGCTAATAGTCCAATAGAGGATTTTTATTCTGCAGCA
AAATGCTTATCGTCGAATGCATTCTTGTTCGGTGTCTTTGATGGCCACGGTGGCCAATCA
TGCAGTAGGCATGTATCCATTTCATTGTTCCCGTATATATGTGCTTCAGTTTTACAAAAA
CATGAGTTCAATATATCTGTAGCATTTCCTTTCATAGCCGATCTGAAACTGTTCAAGGTG
AAACCACTTCCGGTGGAAAATCGTCTGGAATGGCTTTTCAGTAGCGCCGACGCTCATATG
CCAAATTTGTTTATAAATTCTCAGAAACAACAGGTTATTGATTACTACAAGGCTTTCACT
AATAACAAGGATCTTCACACAGTTCGCGATGCTCTCAAATTTGCTTTCGAATCATGTGAT
GAGAATCTGTGCCGTGCTGCATTGCCAGACAATAGGGGACAAATTGATAGGTTATCCGTA
ATGACTGCTGCCTCGGGATCTTGTGCAACGTTGGCCCATGTACGGAAGCACAACCTTCAT
GTGGCAAACGTTGGAGATGGTGCCGCTGTGTTGGGTGTTGTAAATCCGAACGGTAGTGTC
GTCGCCCGTCAGCTATCACGAGCTCACTGTGTGGACAACACCGACGAGGTTAACCGAATT
CGCGCAGCGCATCCAACCTCCGAAACACATGTGCTCCGAGGAGGACGATTGTTAGGAGAG
TTGTATCCTTTAAGAGCTTTTGGTGATGTTCGATTCAAATGGCCCATGGATCTTCAGAAG
GTGGTACTGGAACCCTTGGGAAATCCTGCACCTCCAAATCTCTATACACCTCCTTATTTA
ACAGTTTCACCAGAGGTTTTCTATCACAGACTAACGGCAAATGACAAATTTCTTGTACTT
GCAACCGATGGTTTATGGGAGTGGCTTGATCCTGATACAGTAGTGCGGTTGGTGCACGAT
CATACACTCGGCACGATGACATTGCAACCGTATCAGCCGAAGTGTGGTACCCCGCTCAAG
CAGGTTATGATTGAACTGCAAGAGCGAAAGGTTGGCGAAAACACCCATAAGAAGCCAATA
GATGAGAACTGTGCCACACATATCATTAGACATGCGCTTGGTGGTGTGAGCGGCGGACAG
AGTAAGCAGTATGAGAGACTAATCGATATCTTACAGGTACCTCCGGGGCGAGCCCGCAAC
TATCGTGATGACATCTCTGTCATAGTGATCCATTTCAATGAGCAGTACCTTAAAGAAGAG
GACGAGTCAGTTTCTTCTCAGGAGACATTAGAGATGCATGCGAAG
>s4320 KI664443 - [1:18432]  ( 79117 - 71793 ) s4320 + 1:499  ( 1 - 499 ) N    395.83
ATGTCAGCCGGAAGCGGTCATCATAGTCTAATGGGAGGGGCACCTCACCAGGTTCCAGGA
CCAAAGACGCAGGTATTCTCTCCTTTTTGGGTTTTTATTCCAGATACTCCTGCAAACGAA
CAATCTGCGCTTGTTCTGCAGAAACTTGTTCAATGTCAAAAAATATTTGACTTCTATGAT
CCGGTTGCACAACTTAAAAGCAAGGAGATTAAACGAGCCGCTCTCAATGAACTAATCGAC
CACATAACCACTACTAAAGGAGCCATTGTGGAATCTATTTATCCAGAGGTGATCAAAATG
GTTTCAAAGAACATATTTCGTGTCTTGCCTCCATCAGACAACTCAGAATTTGATCCTGAA
GAAGATGAACCGACCTTGGAAGTTTCCTGGCCGCATTTACAGCTTGTTTATGAACTTTTT
CTTCGGTTTTTGGAATCGCCCGACTTCCAAGCATCTATCGGAAAGAAATACATCGACCAA
CGTTTCGTACTTAATCTCCTAGATCTGTTTGACTCTGAGGATCCACGAGAGCGTGATTTT
CTGAAGACCGTATTACACCGTATCTATGGAAAATTCCTTGGTCTACGTGCATTTATTCGC
AAACAAATCAATAACATGTTCTTGTCCTTTGTGTATGAAACGGATTCTTTCAATGGAGTA
GGTGAACTGCTCGAAATTCTCGGAAGTATAATCAATGGATTCGCGCTGCCGCTGAAGCAA
GAACACAAGGTTTTTCTTGTGAAAGTTCTATTACCACTGCACAAACCTAAATGTCTCTCC
TTGTACCATGCGCAGCTTGCATACTGTGTTGTACAGTTCATTGAGAAGGATTCTAGCCTC
ACACCACAAGTTTTTGACGCACTACTGAAGTTTTGGCCGAGGACTTGCAGCAGCAAGGTT
TGTGATCATTCTGTCTTTTCAGTGGGAGGATCCAAAAACAAAGAAAATACAGATTCTAAC
ATGGAGTTAAAGGAATAGAATCATTTGAATAGCAGTGCGAAATGTCCTTTCATTTTTTGT
TTGAATATCCTACTTACAACTTCAACATCCTTTGAGACGCAAGCCTTTTAGCATTAAGTA
AAATAAATATAACAACATGTCTACAACTGCTTGTAATCAAATAGTAACTGGAAAGAAGAA
TTAATGTGGTCGCTGCTCTCGTAGATAGTACCCGAAGTAACGGTTTGTTAACTATAGATA
TATTTCGAAGGCTTCAGCAGTCTTGTCCTTGCGGTCTTCTAATGTTTCGATTTAGTGAAG
AATCCGAGTCCGACTGTTCTCGGGAAAAATTCGCTCTTTTTTTCAAAAAAAGAAAAAACT
CAAATATTTGTTATGTTAGTAAAAAGGTAGTTCTTGAATTTTCTTTTTGATACCGGCCTT
ATTCAAGAAGTCATGTTCCTTGGGGAAGTGGAAGAAATATTGGATATAATTGAGCCCGAA
CAGTTCAAGAAGATTATTGACCCTCTCTTCCGACAACTTGCAAAGTGCGTAAGCAGTCCG
CACTTTCAGGTTGCTGAACGAGCTCTATATTTCTGGAACAACGAGTATATTCTTTCATTG
ATAGAGGATACAAGTGCACAGGTGATGCCAATCATGTTCCCTGCGTTGTACCGGATTTCC
AAGGAGCACTGGAACCAGACCATTGTTGCCTTGGTGTACAATGTTCTCAAAACATTTATG
GAAATGAATGGAAAACTCTTCGATGAGCTCACCAGCACTTACAAAATGGAGCGCCAAAAA
GAGCGTAAACGAGAGAAGGATAGGGAAGATTTATGGAAAAGGTTAGAACAATTGGAACTA
AATCCGCCTGATGCTAACAATCCTCCACGCATATTTCCGAACACTCCACTGACTCAGTTT
ATTCAGCCAAAACCGATCGTGACCACCACAACAGCTAAGGAAGGCGAAAAATCTCCTGCA
AGCGGAAAGAAAATGTCGGGTGGTAGCATCGGTGGCACGAGCCCCTCCGGCAAGAAACAG
>s4292 KI669037 - [1:18432]  ( 78121 - 69771 ) s4292 + 1:776  ( 1 - 776 ) N   3021.10
ATGGCACCTGCTGGACAGGGTCTAACCTGGTCGGACGTTCTTTGCTGTGTGGTGTGTAGC
CAGCTCTTCGATCATCATCGAGCACCAGTGAATTTAACATGTGGGCATGTAGTGTGTACA
TGTTGCGTGCCGCAACTTTTTGACAACTCATGTCCAGAGGACCAGTGTGAGGCTACCTAT
CCAGTAGCTAGCTACCCTATAAATGCAGCGCTCTTATCCATTGTCACGGACGACATCGAT
GAGTATTTGCCAATGTGGAAAGCAGAAAATGTTTCGAAGGACGTTTTATCATCTATAGAA
AATGCATTGGTTTCTATGGCCCAGTATTTGCATCGAGCTGAATCGGAAAGAGGTGGTACC
GTATTTAGTGAAATTCTGTCGCGCACTATGCAACGAAAGCTAGTTTCCTTGTTGTGCTTT
CAAATTGTCGAGGAAGAAGGTCGCTCTCGTGCTTTAAAGACTTCGCGAGCTATTGCTGAA
CGAATCATGACCGAGTTGTTGCTGAGCCAGCAAAATTCTGGTAGTCTCAGTACTCATCTT
TGGACTGCTGTTCGTGCTAGAGGTTGCCAGTTTCTCGGGCCAGGTAGTCTTTTTATCTTA
TCTAGCTCATTTCTACAAAATCCTATGTTATCCTTATAATTAGCGATGCAAGAGGATGTG
CTCAAGCTGATTCTTCTCGCTCTTGATAAAGGTGCTTTGATTGCTCGAAAGACTTTAGTT
ATGTATGTGGTGCAGATGCTCACGGAAGATTATCCTCAGGTATCAAAAACATGTGTTGGT
CATGTCGTGCAGCTTTTATATCGCGCCTCATGTTTCAATGTGTTGAAACGTGATGGAGAA
TCGTCATTAATGCAGTTAAAAGACGAATTCCGTACTTATGAATCTTTGCGAAGAGAACAT
GATGCTCAAATCGTGCAGATGGCAGTTGAGTGTGGTCTTCGAATAAGTCCGGATCAGTGG
AGTGCCTTGCTGTATGGTGACCAGGCCCATCGTTCACACATGCAGTCTATCATAGGTTGG
ATTCTTTTTTCGATTTTCTATTGTGTATCTAAATGGATTTTATGTTCCTCCTCCATTTTG
TCCCATAAAATCATTCGTGAGGTGGTGAGTATTCTTGAAGAACTTGTACAATTAAGGAAT
GAACAACGTGCTCGAGACGCCCAACGAGCAGCTGCTTCCCGAAGATCTGCTCATTCGGGA
GGCCTTGACAAGGCAAACGCATATAAAACAAAAATGTGCAAGGACATCTCTGCACGACGT
CTTTGCCCTCGTGGTGCCCGATGCACTTATGCTCACAGTGCTGAAGAGCTTCGAGACATC
ACAAGGAGAGATTCTGTTCCTGGAACTTTAGCTCCTCAGCAATTGAAGCAAATTTTGCTG
TATACCTTTCATGGAGAGAGATCAAAAACTTCAAATCTTTGCGTCAGTGTTTCAATGGTC
AAAAATAATTTTTCAAAAATTGTGATTGTCCCAACAAACCTAAGTTCAGCTAAATTAACA
AGAGAGTTTGTGTTATCAGAGAGTTTTGTTTTATTTATATGTTTTATCTGCAGTCGCCTT
GCTCCTCTTACTTTGCTGGACGAAGACGATTTTGAAGACGGTGGAGTTGGACACGTATCC
TACACAGTTGCGTCGTCTGTACTGGACGATAGAGGGGAGCTTCATCCAGTGGCACTAGTC
GTCGGCCCACCAGCACTCGAACTTCCACCAATTCCACCTGCAAATTTGACAACTGTGCCA
TTATCTGCTGCAGCCGCTGAAGGAACTATAACCGTTATCGGGGATATCGCCTTAGCTACT
GGTCAACGTCCGAGAGCACCAAGTCTTCCCGTGGTTCAGCTGACCAGTGTCGTGACTGCT
TGTCCTGCAACTATTTTGGCCACTGAAGGCGCACCGTCTGCAACTGTGCAAGCAGACTGC
GCCACAATGCAAGTAAAGGATGCAATTAGTCAACCGCTACCCACGCCTGCTATTCAAAGG
AGCCAAGTGGTAGCTCCAATGCAGATGTGTGCGATGCCTATGACGTTTGATGCTGGAGTA
ATGGGAGAGAGGATTGGTAGCGTCATTAGACCGGTAACGTTGGCTGATCCACAGGACATG
GTTTCAAATAGCTTAGATAAGATTGTAGACGTGAAGGAGAGGCTCAACGAGGCGGAAGAA
GCTAAATCCTCGACAGCAGTAAGCCAACAGCTCCTTGTGGAATTGCGAATTGCCGAAAGA
GAAATGGATCTTCTTGATCCTCGTACACAGGCCTCCTGCTTGTTACGTGAACTGCGTCAA
GTTGACAGACAAATTGAACAAATTGAGGCAGCTCGTCCTGTAGAGAATTGC
>NECAME_08853 KI658903 - [1:34816]  ( 262147 - 256230 ) NECAME_08853 + 1:563  ( 1 - 563 ) N   2305.61
AACTGGATTGGTGTCAATGCTTCGTCATATCTGCTGGAAGTTGGCGCTCGCAAGGGCGAC
GGCGTAGTCACAATTTACGCGTGTCGACTACAGTGTCCTGCCAAATCTACCTGCTTCTTC
CCGAACCTGGAGTCAGCCGAAGACATGGGATGTCTTTGTGAATATGGTGAAATTGTCTCG
CCTACCGGTATCTGCGCCGATTCAAAAGTGGCTTCACTTCTGTTGCAGCACAAGTTTGCC
GTGATGGTTCTTCTCTTCTGCCTCTCCATGTGCCTTTTAGGAATTATTCAAATGCTTCGA
AAAGCTTACAAGAAACTGCCAACCACAGCAGCAGACCAAATCAAACTCGTAGTTATGCAA
TCCGACTACAAAGATGTCGACGTAGGGGAGTCGTACTGGGATCAGATTGCGTGCTTACCG
TGCCTTCCGTGGAATGAGATTAATATTGGCAGAGAAATTGGAACAGGTGCCTTCGGTACA
GTACATGAAGGACGAACAAAAGATGGGAAAGGTTTTGCAGTGAAGACGATTTGTATGAAC
AAAAGCACATCTGCCGAAGCACAAAGAGAGTTTGCCTTTGAAGCGCTCTTCATGCACAAA
TTCAACCACCCGAACATCGTTCGTCTCCACTGGATTCAATGGGAACCACCCCGGCTCCGA
ATAATTCTTGAACTTATGGAAGGTGGAGACTTACGATCATTTTTAAGAGAAGCTCGTCCT
ACTCACGAGAATATGAACCCATTCAATCTGAACATTCTTGAGATAGTTAATATTTCTCTG
GACATTGCTAGAGGATGCGAAGAACTTAACCGGCAGAAGTATATCCACAGAGATCTCGCT
GCACGAAATTGTCTCCTGACCGAAAAAGGACCGAATCGAAGGGCAAAAATTGGCGACTTT
GGCATGGCCAGAGACATATACGAGTTAGTGAAGTTACTGTCCTGGTATTTCTCACTTTGC
ATAACTCTAATTTTGCAAATCAGAAACAACTACTATCGAAAAGGTGGTCGTGCAAAGCTC
CCTGTTCGCTGGATGCCTCCTGAAGCATTTCTGGACGGTTTATTCACTACACAAACTGAT
GTTTGGTCGTTCGGCGTTGTGCTCTGGGAGATTTCTTCTTTTGGGATGTTACCATATTTC
GGTGTTGACAATTTTGATGTTATGGGACTAGTAACAAATGGGGGACGACTGGACGCTCCC
AGTAATGTCCCTATCGAGTTGCAAGAGGTGATGAGGAACTGTTGGAACACCAAGGCTGAC
GAACGTCCATCATTCTCCAAAATCGTGGCTACTCTAGAATCGCTCTCTCAGAAAAAAGAA
CTAGCAAGAATGCCCATCTGTTATCTGATACCCACCTCACCAACACTCGTGTCACCTTGC
CTTGTTGAATGTTCCACCCCTCTCATGCAGCCACCATCTCCCTTCGCTGATACACCATGC
ACTGCTGTCACTGCCCTCAGCCCATCGAGTCCGGACAGAGCAGGTAGGTTATCACAATTT
TCACTTTGCTCTTCATTTATAGGGGAGCGTAACGAGTGGAAATTTCAAAATAGTCCCAAA
ACGTTTGAAAAAAAAACTAATAAAACTTGAGGATTTGGAATTTCAATGACCGGAGTTCCT
TATATCCCGATCAACAGTGGCGCTCTGCGCGAGGTGTTTCAGGAAAAGTCGGCGCGGAAA
GATGAAGAGCGCAACTCAGATCTCGAAAAATTAGTGGATTCCGATTCGAACGCTGATGCT
CATGGTCAATTTTCAGGTGTTCTTTATTCGCTTACTCTTGATCAAAAGAAAGGGATA
>NECAME_00294 KI658623 - [1:51200]  ( 1694539 - 1686394 ) NECAME_00294 + 1:604  ( 1 - 604 ) N   2720.92
ATGGAGGTTCGCATCAAGGATGCCGAGGCGGGTAGCACTCTGACGCAGCGGAAAACTACT
GATGGGAGCTACGTGTTGAAAGACGCGGTGGTTCTGGAATACAAAACACCGTCCGGCGAA
ATGATTAAACTAAAAGCACCAATTGAAGGTGTTGTCACATTTGATCGTGCAGCAAAGAAA
GGGGCCGAGATGGTGCAGGATATGTTGATCGCTCGAATAGAACCTTGTCAACACGCTATT
GTCATCAAAGATATGTGTGCAACGTGTGGACGTGATCTTCGAGAAAAAGATGGTCGCGCA
GGACAACGGCGAGAGGATTCAACAGCGAATGTGTCAATGATTCACCATGTACCTGAGCTA
ATTGTTTCTGATGACCTAGCGAAGGAGCTTGGTTCCGCAGACCTGAAGAATGTATTGTCG
TCACGCAAATTAGTGTTGTTAGTAGATCTCGATCAGACGATTATTCACACTACAAATCGA
CCATTCAAAATTGATCCGAATAAGCATAGCGATATTCACACCTACAAAATGTTTGGAACG
GAATACCACACAAAACTGCGACCGTACACCCACGAATTCCTTGAGCACATGAGCACCCTA
TTTGAGATGCATATAATAACGTACGGACAGCGACAGTATGCACACAAAATTGCTGAGATT
CTCGACCCAAAGAAGACTTTGTTTGCACAAAGAATTTTGTCAAGAGATGAGTTGTTCTCT
GCACAACACAAAACCAGGAATTTGAGGGCGCTTTTCCCTTGCGGTGATCAGCTCATAGTC
ATTATTGACGATCGTGCTGACGTTTGGCAATTTTCCGAAGCCCTTATTCAGGTGAAGCCG
TACAGATTTTTCAAAGAGGTGGGCGATATCAATGCGCCCTGTGGTGCATCCAAAGAAGGC
TTACTCCCCGTCGATGTTGGTAAGGCTTTTAGCAGTTTTTTTAATGCCCAAGATCCCTTC
TTTAAAAAAAAAACTTCTTTAGAGGATGATGCAGAGCACGACCGCACTTTGGAATACATT
GAAAGAATGTTGACGAACATACACTCTAATTTTTACAAACATTACGAGAAGACAAAAGAA
ATTAGGGACGTTAAGGTGGTGATAAGCTACTTGAAGAAGCAAATCCTACGTGGTTTGGTC
GTGGTGTTATCTGGAGTGGTTCCTCTTGGTGTTAAACCTGAACATTCGGAAGCATACAGA
CTATGCGTGCAGTTCGGGGCCACGGTAGCAGATCAGGTGAATGAGCAAACAACTCATTTG
GTAGCTGTTAGATGGGGCACAACGAAAGTCATGGCAGCATGTAAACTGGGAATTCCAATA
GTAACACCTCATTGGCTATATGCTAGCGTTGAAAAACTGATGAAGGCCGACGAGAAAGAG
TTTGAACTTACTAAAGATTCGAAACCACCTGAGGGGCGCCCACTGAGCGGAAGAATTATC
CCGGAGCTCACCAGTATCGACGCTATGAAGAAGGAAACAATCGCTGCCATGGAACATGAG
GTGGACGAGGTTTTATCAGAAGATGACGATGATGAAGAGGAAGAAGAAGAAGCTTTAAAA
CGAAGGCTCAATGGTGGAGACGGAAGTGGAGATGAAGACGACGAAATAGAGAAGGAGTTG
GCCAAAAAGCGGGCCCGATGGGAGCGAGAAGGCAACTTCGACGTGCCTGAGGATGAACAA
GAGGATGATAATGCTGCAACTGGTGCAGATGATAGTTTCTGTGAAGGAGTCTACGATGAT
ACAGTAAATGGTTCGTCGAGAGACCAGCAAGTGCTACTCGACGAGGAGGAAACTCGTGAC
ATTCCCTATGACGACGAAGATGATGAGGAGATCGAGGATATGGCTGCACTAATTGAGAGG
CAGGTGTCGCATGAG
