# Supplementary material for: Expanding the view on the evolution of the nematode dauer signalling pathways: refinement through gene gain and pathway co-option
Source: BMC Genomics. 2016 Jun 27;17:476. doi: 10.1186/s12864-016-2770-7 (PMC4924289; doi:10.1186/s12864-016-2770-7)
Supplement: Additional file 5: — Gene models in fasta format. (TGZ 545 kb) [file 12864_2016_2770_MOESM5_ESM.tgz › p_exspectatus-PRJEB6009-WS246-sequences.fa]

>scaffold134-EXSNAP2012.19 scaffold134 + [1:16384]  ( 132522 - 138448 ) scaffold134-EXSNAP2012.19 + 1:439  ( 1 - 439 ) N   2010.58
ATGACGTCGTCGTCGAGGACGTCTTCGGACGATGGCGGCGCGCAGCTGCTCGAGCTGTCC
GAGCTCATCTCCGAGCAGTGGTACTGGCCGGGCGCCTGCAAGAACGAGATCAGCAAGGCA
CTGGAAGGCAAGCCGGACGGCACATTTATCGTTCGAGATGCCTCGTCGCCTGGTGATTAC
ACCCTCACTGTCAGAGCTTGCGGTCAGACGAAGCTCGTCAAGATCCATGTAGTGGGCGGG
CTGTGCGGCTTCAATCTGCAGTCGATGGACTTCCGATCGATCCAGCAGCTGATCGACTGC
CATCGAAGGACGTCGCTCAAGACGTACAATGCAAACCTGGACACGATGTTGTTGTACGCG
CTAAGGGACTCGAAGAGACGTCAATCGGGCGACGAGGAATTCGATCGATTTCTGGCGATT
GAACGATTTCGCACGATTAAGTGCGCCTTTATGAGGGCCACCAAATTGTACGACCTGCAC
CACGGCGAGCAAATCCGCGCGGAGAACCTACTCACGGTGGAGAAGTTGGCGCTGGCGGAC
GTGCACAAGAAGCTAAAGCTGCTAGAAGAGGTGGTGAGCACGCAGAAGGTGAGTCACTCA
TTCGGTATATTCGCTATAGTGTTGAGTGGCCTCGATGTTCATAACTCCCGTTTTAACCCC
CCCCCCTCCCCCTTCCCTTTATCGCACACAGAAGTGATTCAGAAATCGTGGTTACTGATG
TTACCTAATGAAAAATCTTATTTGAAGGGAGTGATCGAGAACCTCCCTCAGGAGAACGTC
AAACTCCAGCTGGCATACAAGGGCAATGCGGAGGTGCTCTCGTCCGCCCTCTCCACTCTC
CGTCTCGAGGCGACTACCATCGAGCAGCAGACGGGACGACTGGAGCACTTCATCGTGGAG
CACAAGGGAGATCTGGAGAGGGAATCGGAGAACGTACAGCTGCTGTCGGCGCAGCTGGAG
AAGCAGATGGCAGAGATGCAGGGAACAAAGGGCGGGAACTGCCACCGGCAGGCGACCATC
TCCGAGACGAGGATGGGAGAGATATCCGAGCAGGTTGAGTTCATGCGGCAACAATTCGAG
CCGCTTGCCGTCGCCAGCATCCTCAACGAGCTTCCCATGAGATGGGACCCCTCGAGATTC
CTCGTGAACGATCCGTCAAAGGAGGCGGCTGCGACACTGATCGAAGCGGCCCGTGCACGA
CTACACGCAGAGTGGACGACCAAGGAGGAGAAGAGCAGAAAGAGGAGGGAATCGCACTCC
CATTCGCATTCGTCGACGTCATCAACGGCGACGACGCCCTCCTTCGACGGCATCTTCCTC
ATTCGACCATCCGCCAGTCAGGAGGGACGATTGGTGCTGTCGGTGCTATGCGGTGGCCGT
CTCTCTCACTGTCTCATCGAGGAGGCTCATCACGGATGGGGATTCGAGAACGGAGGATTG
AGTTTCGTCAGCATCGGCGACTTTGTGAGG
>scaffold441-EXSNAP2012.15 scaffold441 - [1:30720]  ( 200454 - 191198 ) scaffold441-EXSNAP2012.15 + 1:1075  ( 1 - 1075 ) N   2860.93
ATGTATGATGATTTTCAATACAGGACTCGATCGGGTTCAAGCCGATGCGACTTCGTTGGA
TTGGAACCATCGCCCTCTCCCATACCAACATCCGAGAGTAGGAGACCCAGTCAGGCTGTC
GTAAACTCAGTATTGCAAGCGCTGCACGATGAGTGGAACGACCGACCGAGACCCCAATTG
GTCGAAGCCGAGGCGCACATGCTCTCTGCCAATTCATTCGATGCCGTCAAATGGATCGAA
CTCTCAGGAACGGGTGACCGACTGGCGCTGACAGTCGTCTTTCCGTGGATGTTGACTACT
GTGAGATGTGGCACGGACATATCACTAGGACAGTTCAAGCAGGAATTATTCGATGCTGTT
AAGAAGTGAGTTTAACGGCAAATCAATCAAAATAGGATATCGTACTCCAGAATGAGCGTG
GTGGGATACTCGATGGTGCCGACGGACTATGTCTTCTGCGCACTCACTCAGTCATTGGGA
GAGAAGGAGGATCTCTTTGATGAGGAGCTAAGTGTCTCCTGGCTGCTCCGCTCGCTCACT
CAACCCTTCCCTCTCCTCTTCCTCCACATCCCTGATGGACATCAACAGGAGAAGGAGATT
GCAAGCACCATTGGTCGTGCGATAGGTCGACCACTGTCGGAATTGGAGCTGAAGTTGAGT
GACGAGTTGAAGCAGGCAAGAGTGGATCTATTCCTCGAGACGGAACAAGCACACATGTTC
AGAGGATCGAAAGGATTCGAGCACTTTGCCTTCCCCGAGGAGATTCAGGCAGTGAATGTG
GGAGAGTGCGCTCCCAAGGAGCTCATTAATAAGATCGCTTCCGCACAGCTTCGCTATCAG
TTGTACTTTCGATCGAAGGAAGAAGAGGAGAAAAATGTGGACAATAATAATATCTCCGTG
GACGTGGAATTCGATGTGAACTACACTCCTCATGCTCTGATTGAGAAAGCAATCGCGAAT
GTGGAAACGAATTATCCCAGCGAGTGGAAGAATATTCTGGAATCGACGAATCCTAATGAT
TTTCTACTGCAACTCGTCGCTCAGAAGAAATTCCTCACGGGGAATAAGAGAAATCTCATC
ATGTATGCACAACGTCGACGCGATTCGATCAGAGTAAAAGATGCGAAGGAGGTAAAGGAG
GGAATATTGGAGGATAAAGAGAAGAAGAAGGATGAAAAGAAGGAGGATACGTGTGATGAG
GACGATTGGGACAAGGAATTTGAAGGATTCGATCGTCAACCGATCGGATGGGTGAATATG
ACCATCTTCGATTGGAAGAATGAACTCATTCAAGGAATGTTCCATGCTAGTCTGTGGCCG
GGTGCTGGACCGGGATCGAAGCCGGAGAATCACTTTGTAGCTATCGATGGACCCTGCGTG
TCCAATCCTGCCAAGATCAAAGAAGTGTGTCGTTTGGTGTTCGATACTCCGGTTCGTAAG
AAGAAAGTGGTACCTCCCACTGACACTCTATTCGATAACTTCCTTCAGACACAGTACAAG
TATGGAGCACCCAAGAGACCAAATGTACAACCGGAAATTCCGAGAAACGGAAGATTGAAG
TCGTCTCCCAGCTATGGCCGTCTAGAAGAAGTGTTGAGACGACATCAATTGGGAGAGAGA
ATGACAGAGGATGAGGAGGAATTCGTGTGGGAAATGAGGTGAGCAAGGGAGTCGTTATTG
ACATGGGTATATCCACATTCTTGTAGACACGTTGGCACCTGCTGATTTTTCAGGGATACG
TGCAATGACTGAAACCGGAATTTTCTTAATGAAATAGTTCTATCTTTGCAAGCGCTTTAC
GACTTGTTTAAGACATCAATTCAATCAAATTGTCCGTCTGCTCTCATCCTCCTCGTAGAC
AATGGATTCACGTGGAAACAACGTGAGAACTTTGCCGATCTATACGATCTGCTGATGAAG
TGGCCGACACTCGATATCGGATCCGCATTCTCACTGTTGGATAACAGATACATGGACGCT
CGTATCCGCGAGATGGTCGTGTCTCAGATAGCTGAACAGTTGGACAATTCCATCTTCCCG
CTCTACATACTTCCTATGATTCAAGTAATATTTTTTTAAACGTTTGCCATTGGTTTTCAC
TTCAACATTGAAATAAATAAGTATTTGTGATGATATATCGTGGTTGAAGCACCCAATTGC
CTGCTCAAATAATGACATGAATTGAAGGCGCTGAAACAGGAGCAGAGATGCACATCCGCC
CTGAGTAGTCTACTGTTGAAGAGAGCACTACAGGACTATAGGATCGGACAGAAACTATTT
TGGTTGCTGAGATCGGAATTGTCCAATCTGGAGCATGTATATGAGAAACAGATCCAATAC
CGGCTCATTCTCATTCTGGAGGCATATCTGCGAGGAAACCCCGAGCATCTCAAGATGATC
GTGAAACAGGTGGAAATGGTGGAACGACTGACGACCATCTCAGTGACGGTGAAGGCGTAT
AGTGATAAGGAGGCTGCTACCAAGAGACTCCGCGAGGAGCTTCGATCGCAGCAGAGTGCA
GTACAGAAGATGGACTGCCCCCTTGATCCGACTGCATTCCTCGGAGAGTTAGAGATCGAT
GAGTGTCGTGTATTGGGAAGTGCTAAGATGCCCCTTCGTCTTCGATGGAAGAACACGGCT
GCACTCGCTTCCCATTTCAATCCATTCTTCGAGATTCTATTCAAGAATGGAGATGATCTG
CGACAGGACATGCTCGTATTGCAGATGCTAGAGGTGATGGATTCGATCTGGAAGAAGCAC
AAATTGGACTGTTGCCTGTGTGTGTATCCAGTACTCCCGATGGGAACAAAGATCGGAATG
ATCGGTGTCGTTCAAAAGTGTTCAACGATAATGGAAGTGCAGAATACACATCTCAAGTAA
GTGAGGGGATAGAGGAAGGTGGAGTAAAGTCGAGTAAAGTTCGTTTATGAATAAAATATC
TACATTATTTTAAGGATTCCAAAACTCACGCGATCCATCAAAACATTCGATACAAATTCG
GTGAATTTGTTCCTCAGAACGGAGTTTCCTTGTGTCAAAGATTATCTGGAGAGTGTGGAT
CGTTTCCTCATGTCGTGTGTGGCCTACTCGGTCGCCACCTACGTCATGGGTGTCAAAGAT
CGTCACAACGACAATATCATGATGACCACGGACGGACGACTCTTCCACATCGACTTTGGC
CATTTCCTCGGACACGGAAAGTCGAAGCTCGGCTATCAGCGTGATCGTGCGCCTTTCGTG
CTCACAGAACACATAGTGAATGTGATTGTGAAGGGATCGAAGAATGGAAGAGACGCTCAT
GAAATGACCAAATTCAAGCAGTTGACAGTGGATGCGTACGCGTATCTATGGGAGAATCGA
ACCCTTTTCATCTCTCTTTTCTCAATGATGAGAAGTATGAGACTGCCTGAATTGAGTACT
GATGCTGATCTGGATTATCTAAAGTATGCTCTCTGCGTTCACACGAATGATCGCGCGCAG
GCTGAGGCATTCTTCTCCCAAGTGTTCGATGACGCACTCAAGTCGTCATGGTCGACGAAG
ACCAATTGGTTCTTCCACTCAGCCAAGATAGTGCGACGCAACACGACTGAGGCGGAGAAA
CCCGACTGC
>scaffold441-EXSNAP2012.15 scaffold228 - [1:30720]  ( 97433 - 97189 ) scaffold441-EXSNAP2012.15 + 1:1075  ( 1 - 57 ) N    380.45
ATGTATGATGATTTTCAATACAGGACTCGATCGGGTTCAAGCCGATGCGACTTCGTTGGA
TTGGAACCATCGCCCTCTCCCATACCAACATCCGAGAGTAGGAGACCCAGTCAGGCTGTC
GTAAACTCAGTATTGCAAGCGCTGCACGATGAGTGGAACGACCGACCGAGG
>s4547 scaffold482 - [1:29696]  ( 23113 - 10962 ) s4547 + 1:603  ( 1 - 603 ) N   2049.03
ATGTCGATGACATCCCTCTCGATGCGCTCGCGCAAGCCGGAGGATGTGATGCTCGAGGGC
TGGCTGTACAAGCGCGGCGAGCACATCAAGAACTGGCGCCCGAGGTACTTCATGCTGTTC
CGGGACGGGGCGCTGGTCGGCTTCAAGATCAAGCCCGAGAACGCTCCGCCCTATCCCGAG
CCGCTCAACGACTTCGTCATCAAGGACGCCCAGGTTGTCAAGCTGGAGAAGCCACGCGCG
AACATGTTCATGATTCGCTGCCTGCAGTGGACGACAATCATCGAGCGCACATTCTACTCG
GAGAATGCCAATGTTCGGGAGCAGTGGATCGAAGCGATTAATGTGATCTCACAGCGTTAC
CGCCAGCATATGGACGAGGGCGGCCAGGACCAGGAGATGATGGATACGATCAGCCAGGTG
AGCGTGGACGAGCTGGCGTCGTCCGGCACGATGAGCTCCGCCGCCGCGATGATGTCGGCC
CGCCCGAGCATGATCTCGATTCGGTCGGCGCAACCGGGCCACGGCGGCCAGGCGCCCGAT
ATGATGAGCATTGCGGACGCAAGCGACGCCGCCAAGAGGGACCGCATCACAATGGAGGAT
TTCGAGTTCCTCAAGGTGCTCGGCAAGGGCACGTTCGGCAAGGTGCGTTTATTAATTAAT
TAATTTCAAATTAATTTAGTTAAAATTATTCTCGAAAGATCCTGTCTCAAGCACTGTTTT
GTTTGTTATTTAACTCTGCTAATATATTTAAATAATTTAATTAAATTAAATAATTTCGAA
AATAAGGCTGTTACTTCAGTCATTCTGTGCAAGGAGCGCAAGACGCAGAAGTTGTACGCG
ATCAAGATCCTCAAGAAGGAGGTCATCATTGCCAGGGAGGAGGTCGCGCACACGCTGACC
GAGAACAGGGTCCTGCAGCGCTGCAAGCACCCCTTCCTCACGGAGCTGGCCTACTCGTTC
CAAACCCACGACAGACTCTTCTTCGTGATGGAATTCGCCATCGGCGGCGACCTCTACTAC
CATCTGAACAGGGAGGTGCAGACGCGCCGTGAGGGCTTCTCGGAGCCCCGAGCGCGCTTC
TACGGAGCGGAGATTGTGTCGGCACTCGGCTACCTGCACGAGAATAGCATTGTCTACAGA
GACCTCAAGCTCGAGAACCTCCTTCTCGACAAGGACGGGCACATCAAGATTGCCGACTTT
GGCCTGTGCAAGGAGGACATCTCCTACAACGATCGCACGAGCACCTTCTGCGGCACGCCC
GAGTACCTGGCGCCCGAGGTGCTCGAGGACAATGACTACGGCCGCGCCGTCGACTGGTGG
GGCGTCGGAGTGGTCATGTACGAGATGATGTGCGGCCGTCTGCCCTTCTTCTCCAAGGAT
CACAAGCGGCTGTTCGAGCTCATCATGTCGATCGATCTGCGCTTCCCGTCGAAGATCTCG
CAGGAGGCGAAGCAGCTGCTCCAGGGTCTGCTCGTCAAGGACCCCGCCCAGCGTCTCGGC
GGCGGGCCCGACGACGCGCTGGAGATCACGCAGCAGCCATTCTTCGAGTCGATCGATTGG
CCCAAGCTCTACAACAAGGAAATCGAGCCGCCGTTCAAGCCGCTCGTGCAGTCCGACACC
GACACCACCTACTTTGATCGGGAGTTCACGTCGGAGCCGGTGCAGCTCACGCCTCCTCCG
GTGCGCGCCGGCGGTCTGCCCACTGTGGCAGAGGTGGACGAGATGCAGAACAACTTTACC
CAGTTCAGTTTCCACAACGAGGTAGACAATTATCGAGGGACGTTTATTCTAGCGCGGCTC
TACTGCACAAAATGGCAC
>scaffold20-EXSNAP2012.19 scaffold20 + [1:16384]  ( 93176 - 96392 ) scaffold20-EXSNAP2012.19 + 1:336  ( 1 - 336 ) N    225.95
ATGGAGGCAGTCAGGAGAGTGAGCGAGACGGCAAGGTAGGTGTTGAACTTAGTCTGGAGC
TCAGCATGAACCTTCTGGTAGCTCTGGCTGGGGATGGGCATCATGTCGTACGTGCAGGGA
GGTCCGGGGTTAGCGGGAACCTGAATCACATAATAACGATCTAAAAATCGAGAACACTTT
TAAAAAATCAATATTTTGAAAATAATAAAAATAACTGACGTCATGGTGGCCACGACGCTT
GGCCTGCTGGACGAGCACACGGCGAGCGGATTGGAAGAGAGCACGACCAATCATCCTGCA
AGAATGGAACTACAACCACCCGCAAAATCGACAAGCGGACAATATGAAAATCACTTGAAC
GCACGTGCAAAATATGGTAATGGTACAAATCTGATTCAAATGGAGATGGATGACTCTGCT
AATTTACTCTTGAATGCCCAGAGTGACGAAAATATCCAGCTGGAGTTGGAAAACAAAGAC
AATACAGATTTCGTGACCGATCCAGCTTCATCTGTACAACTCTTTTCGCTCGATAACAGG
GATCATACAGTCGGGAGTTCAATCTCGGCTGACTCTATTCGTGGAACGGCTCATAGAAGA
GGAGCGATAGTGAGGATGAACAAATTGGGAGATGATATGGTAATGGTAGAGAAGGAAGAT
GGAGGACATCCGGGAATGAATGATGGACATCATGAACAAGAGATGGGAGATGGAGAAGGA
AATTGGCTACTGGATGATCGAATGAAGAGGATGATCATGGATCTACAGAGACATTGGCTC
ACGGACTATCAACAGAGCAGAGAGAAACTTCTCGTTGAAATGACTGAGAAGTTGCATCAA
GAGTTTCTCTCTGATCAACAGAAGATCAGAACAGATCTACTCACTCAATTCAAGGATGAG
TTGGATACTACCAGATCGGAATTAGAGGCGAAGTATCGCGAATCTCTCAAGGTCGAATTG
GCAAAGGTATCTTTCTTTTTGAGATATCGTGATGGATTGAGAACATATGATATTGGTGTG
CTTTTACAACTGGAGAAGCACAAGCGTGATCTGTCTGCATGCAAAAAGAAGCAATGGTGT
TGGCAGTGCGAGTCTGAGGCCATATATCATTGCTGTTGGAATACCGCCTATTGCAGTGTC
GAATGTCAACAGGGTCATTGGGCAACTCATCGTAAATTCTGTCGTCGTAAGAAGGCAGGA
GGAGGAGCACCCGGTGCATCGGGAGTTCAACCTCAACAACAA
>scaffold1440-EXSNAP2012.2 scaffold1440 + [1:15360]  ( 4557 - 9119 ) scaffold1440-EXSNAP2012.2 + 1:658  ( 1 - 658 ) N   2567.66
ATGCGGCGACTGCTCATCCCCTTATTGCTATTCTTCGTCTTCTCTTCAGAAGGAAAACCA
TTCGACGATGACGAGAATCTCTTTGCGAATCTAAACAAGACTCTTCTGGAAATCTCTCAA
ACTCCAGTGAAGGAACTGACTCTCGATGAACTATCAGCTGCGATGGGAAAACATATTCCA
CCTGAACATAGAGAGGCAGCAGAGGAACTGCTACAGTACAGAGACGATCGTCCAATCGGT
GCTCTAATGTCCAATCTTCAAACGTACGGCACTTACACAAAAGAAATGGCTGAAGAATTC
TCTCGAGGAGCGATGAGTGCTCTGCTCGACAAGTCTTACATGCTTCCGTCTTCGAAGAAA
CTGGAACCGGGTGACCATCTATGTCGATGTAATCAGAGACAGTGCGCAACTATCAGTAAT
GAGTTGTATGCAATCTTCGGCCCTGAGATGGCATCGTTCTGTCGCGTTGACAAGTATGGA
TTCTGTATGCAGAGTACTACAAGGACAGCTAATAACACGAACCAGCTCGATCTATATTGT
GCATATTCCTACGCAACGGATCATCAGAAGACCGTACACGATACGAATGAACACACGCAT
AGACATAATTGTGAATCAACGAAGACTGAAGGGAAGAAGTGTTGTAAGGGAAGCATGTGT
AATGATGTTCCCCTTCCCACTATGGATCCATTGGAGACTGCATTGGAAGCACAAATAAGA
GAATTGAGTGAAAGCGTGTCCACATGGAAATTTGTGGCATCGCTTCTTGGAGTTCTCAAT
GTGATTCTAGCGTTGGCTTTTGCTTTCGTTGTTGCTCTTCTCTGTAAATTCGACTTGGAG
GAACTAAAGAAAAAATTGGCCGCTGTTTTATCTATTCACGCCACGAAACCGGATGATTCT
ACATGTAAAGCTCACTCGCGATATTTCAATCATGATACAGCGGATCGAGCCAGTACAACG
AACAGTGTCACTCCACTCATTCATTCTACGATGGGAGATACGACATTCTCTATGGGATCC
AATCCAACGAAGATGACATTCTTCGATGAAACAACCGTTGGATTACAATCTGGAATTGGA
GGTACTCAAGTGGCTCAGAAATCGTTGTCGGCATTTGTTCGTCCGATTGGCCAACTCGGA
CAGATTCAACCAGGACACAACCAACTCGGACAAGGAACATTCGGAAGGGTCAGTCACTTT
ATTCAACAATCGCTATATTTTTTGTTTAAACATATTTTCCGATTGTAAATGTATTTTTAA
GTATTCCTGGCTGTATGGAGAGGCGGAGAGAAGATTGCTGTTAAGAAATTCAATCACAAT
CTAAAGGATTCATTCGACCAGTTCGGAGATGGGTTGGAGAAGATACATTCTTTGTCGGAG
AGCACTCTCCTTAATATGATCAGAGGAATCGCCAATGGAATTTCTTTTCTTCATTCAGAA
TTTGAATGGATTAAGGGAAAAAATGCTGATGGAAAGAACATGATGGCTCATCGCGATTTG
AAGACAAAGAATATTCTGGTTAAATCCGATCTTACTTGTGTCATCGCCGATTTCGGAATG
GCAGTGATAAACAATGAGGATGGAGTGAAACTTCCCACTGGAAAGATCCAGAGTGGCACT
GTTCGCTACCTTTCCCCAGAGGTGCTGACAAATACGATAAAAAATGATATCGAGCATTAT
AAAATGAGTGATATGTACTCTTTTGGTCTCATCGTGTGGGAATGTACGAGAAGAACCGAT
GCTGTTGTTCAAAATGTGTGGAAGCCTGCCCATTCAATGGAGGAATCTCTTGCATACTAC
GATTGTGTACCCCGTGAACCAACTCAAGAGGATATGATTAATGCTATTGTATCCAAGGGA
TTAAGACCAAAGTTCCATGATTATTGGAAGCACAACTTGGTGTTCTGGTGCATGGAACGT
CTAATTGTTGAGTGCTGGCAAACAGATCCGACTACTCGTATATCTGCATTCAACGTGAAA
GGCACTATCGATAAAGTCGCCATCGAATACAACATCAAACTCCCTACTGAT
>s4571 scaffold182 - [1:30720]  ( 147093 - 134795 ) s4571 + 1:623  ( 1 - 623 ) N   2729.69
GCAAATAAAAGAAACAATTGTTTCAGATACAACGTGAACGGCCTATCGATGCCGTGGAAG
ACAAACCCAGCTCTGAATGATTATTATAACAATGCAGTCATTATATCAAAAGAAAAAAAT
AATTTGAAGAAAGAGCATAATAATTGGAGGTGCGCATTCGCAATAATGAACCCCTGGAGT
TGTCGTCCATCACACTACAGAGTTCACAGTGTCCGACTGACTCATCGAAGCAGTGCATGC
GACTGGTCCGTTCCCGTATACTTCAAATCGTATTTTCATTCAAATTTCGCCGGATTCATC
TTTGATATATGTCCTCAGGTGGCTCGATTGATCGACACTGGCAACGCAACAGTGGATCTT
CCACTGGACATGCCTGTGTGTGGCTTCGAGGGAGAATTATGTGAACAGACGAGGTTTATC
CTTTTTGCTTTTCTATGTCGAGACCGTAAAATGAGAGAGAGAGGTTTGGAATTCCTGCAC
AATTCGGGTGTCAGTTTCCATGGGGCACTTAATCCTAACAATTGTCTCATCGACTCCCAT
TGGATCCTGAAATTGAGCGGGTTTGGAATCAATCGACTGCTCAATCGGTGGGTATTAATT
ATTCATAATTCGGCAAGAAAAAAAATTACGGAGATGGATCAAATCACGGATGTCATGGGA
AAGAAAGCCGACATTTACTCGTTCGGAATGGTCCTCTACGAGATTCTTTTCAAGAAGAAG
TTTGTCGTTATCGATGATGATTCAATTGGTGATTTGATGGGCTGGATTTCTTCATTTCAG
AACATGCAAAAGTGCTGGAATCAAGATCCGGAACAACGGCCACCGCTCATTCTCATGAGG
AGGATCACCGACACAACACTCAAAGTAAGCGGCAGCCTTGTCGATCAAATGATGAAGAAT
TTGGAAAATTACACGAATGATCTCGAGAATCTCGTGAAGGAAAGGACACAACAATTGGAA
GCTGAACAGGATGCTGCTGAGAATTTGTTGTTGGAGTTACTCCCAAAATCGATCGCGAAC
GATCTCAAATCGGGCAAGCACGTTGAGCCGAAAACATTCAAACACGCGACAATTCTCTAC
TCGGATATCGTCGGGTTCACGAGTCTCTGCTCTGAAAGCACTCCTATGGAGGTAGTCAAG
TTGCTCTCCGGTATTTTCCAAGCCTTCGATCACATCATCAGCAAGCACGACACTTACAAG
GTAGAGACAATTGGAGACGCATACATGATTGCATCTGGGGTGCCCGAAACGAAAGTCAAA
TACTCAGCAATTTGCCTTCAAATTGATCCATTTCAGTTTCTCGAAGGATACGAGATTCCT
CATCGTCCCGGTCAGCATCTTCACTGTCGATGGGGATTCAATTCTGGCCCCGTCTACACG
GGAGTTGTCGGATTCAATGCACCACGATACTGCATCTTCGGTCATACGGTCTCACTCGCG
GCTAAGATGGAGTCATCTGGTATTCCTGATCGTATTCAAATGACAGTGAAGAGTCATCAA
CTGCTGACAGCTCGATTCCCTGAATTCAAGTGCTCTCCACGAGGACAAGTCAAAGTGGAG
GGTCTGGGCACATTCCTCACCTACTGGTTGGATGGAGTCGAAGAGTTACTGATCTCGGAT
CGATCTTCTTACAAGAGAACGATAGAGGATAGTGAGAGAGGATCAATGGAGAGGGAGACG
AGTATGGTACCCGATCGACCGAATGGGAAGGAATACCGTAATACTTATCGATCGAGGGGC
TTAGTTATCGTGCTTCTCAATGTAGGAAAGGCATTCCTCGACATCTTCCTTCGATCCGAG
AATAATGGGCGATCGCTGGTGAATGGCCGTAGGCTGGATGTCCAGGATACGCGTCTTGCC
TGCAATTCTTCCAAT
>scaffold61-EXSNAP2012.64 scaffold61 + [1:30720]  ( 342823 - 347927 ) scaffold61-EXSNAP2012.64 + 1:643  ( 1 - 643 ) N   3189.59
ATGGGATGGAAGCCTCAGATGAATACTCCTGAGGATCCTGTGATTCATTCTCCTCCTTCA
CTTCGTGCGCCCGTTCTTGGATCTCCCACTTCAATTGCTGCCGCCCTTCATAATTCACCC
CTCAATCAGGGCGGATATGGTCAATCTCCCACTGGATGCGATGGAGAGAATCGAACATCG
TGTGAGAGTCCGGGATCAGCAGGAGATGCAACCGATCCCGAAGGTCGTCGTCGTCAGAAG
ACGTGTCGTGTGTGTGGAGATCATGCGACGGGATACAACTTCAATGTGATCACTTGCGAG
AGTTGCAAGGCATTCTTCAGAAGAAATGCATTGAGACCGAAGGAGTTCAAATGTCCGTAT
TCGGAGGATTGCGATATCAACTCTGTGAGTCGTCGATTCTGTCAGAAGTGTCGACTGAGG
AAGTGTTTCTCCGTTGGAATGAAGAAGGAATGGATATTAAATGAGGAACAACTACGGCGG
AGGAAGAACTCTCGTCTGAACAACATGGCCAATCAGCAACGAGTAAGAGATCACACCAGA
GCGAATCCACACGATCCATCGATGAAGAATTTATCGTCACCCGTCAGTGTACTCACTTCA
CCACAGATGAGTTTGCATTCTCCTCCGTCTCGTCACGGTGGTCTCTCAATGGGTCCAATC
GTCTCTCCTCCATCCGTGACAACCTCCGCCTTCTCCCTTCTTTCACCCACTGATTCATCT
AATTCTGACTCTCCACCGGGACAGAATCGAGGTGGTCCATTGGGAGGAATCGGACACCAT
TCATCCACTGATTCGTACGACTCAGCCCTTCTCCTACAGCAGCGTCTCCAACTCGCTCAG
GCGAGACAGGCAGCAGTGCAGTCCATGGGATCTCCCCAATCGATGCTGCAGTTGTCGCAG
GCTGCAGCTGCAGCCAATCGAGGAGTCACTGTCGACCCACTCAGAGGACGGGTGATGATG
TCGATTGATGAGTATCAATCACTGATGCAAATGGCTCAATCGTCTAATCTCTCTCCGATG
GGATTGAATGGAGATCAGGGAAGTCCCGACTACAAACCCAATGTATTCTCACCGCCAATG
AACATGACCTCTCCTCTCAATGGAGGATTGAATGGTCTGGCGGAGCTCGGGGCGGGTCAC
ATCAAGCATGAATTCGATGAGAGACTCAAGAATTACTTGGATGGAGCGATCAATGATGAA
CTGAATGGATCTCCCGATTTGGCCGCAGTGTTCGGAAATGGAAAGAAGGATGATGATATC
CATCCAGGAGACAAGTTGAGCTTCCAATTGAATACTGCGGAGTTGAGGGCACTCGATAAT
GTTCGCGAAGCATTCAGTGGAATGAACGAGACTCTCGATAGTGGAAAACAAAGAGAATCA
TTCATGAAGAACAATAAGACTCCCACTGATATAATGAATATTATGGATATTACCATGAGG
AGACTCGTCAAGATGAGCAAGAAGTTGCCAGCCTTCAACGAATTATCGAACGAGGGTAAA
TTCGCCCTTCTAAAAGGAGGAATGGTCGAGATGTTGACTGTGCGAGGAGTGACTCGATAC
GACGTGTCATCTAATTCATGGAAGACTCCGGTCGTACCCGATCAGTATAATGTCCCTGTG
AGCATGTTCGACCAACTGAATATGGACTGTCGAGATGAACAGAAACATCGATTCATGCAA
TTCGTGTCTGCTCTTCATGAGGATCTTCGTAAGAATGAATTGGCCATTTCTCTCATTATG
CTCATCGTTCTCTTCTCTCATCGAGATAATGTCAATAGTCCCAATGATCGAATCCTCATC
GACAAACATCATAGAGATTACTCCGCACTACTATTCAGATATCTGGAGTCTCTCTACGGC
GATGATGCACGGAAGTTCCAAGAGATTCTCCCTCGTGCCCTTGAACTTCTTCATGTAATA
TCCGATCAT
>s4431 scaffold14 + [1:16384]  ( 592318 - 600887 ) s4431 + 1:509  ( 1 - 509 ) N   2406.12
ATGGATCCATCTCAAACTCCTTCGTCCTCATATGGATCTCCTCGTCAAGACATTCGATTG
ATGACACTCTATGAAGAGGGGGAATCAGATCTTCTTCCTATGGCAAGAGATCGATGTAAT
ACATGGCCATTGAGAAGACCTCAAATGGATCTAACCAATACTACAAGTCCACTTATTCAT
GAAGGAATACCTGAAGAAAGAGAGTCAGTTCATACTATATTCATTACTCTATATCATTAC
GGTACAAATACCTATCGAGTTACTTGTTCATTTGTAAGCACTGGTTACTGTAGAATTGAG
AGTAGGAGAAAAGGGAAGAGAAGGACTTACTCTCTTCTTTGTAGAGGGCGAGAGAAGATT
TTGTTCAGTATTTCATCTCCAACGGGAGGTACGACATCTCTTCTATTCAATGGATTGGAT
ACTTCAGGAGGAAATAAGAAGGGAGCGACGAGAAGAAATGCATGGGGAAATATGAGCTAT
GCTGATCTGATCACACAGGCAATACTGCAAAGTCCCGAGAAGAGACTTACTTTATCTCAA
GTATACGAGTGGATGGTGCAGAATGTTCCATATTTCCGTGATAAAGGAGACTCGAATAGT
TCTGCCGGATGGAAGAATTCAATCCGTCATAATCTTTCTCTCCACTCTCGATTTATGAGA
ATTCAGAATGAAGGAGCAGGAAAAAGCAGTTGGTGGGTTATAAATCCGGATGCGAAACCA
GGACGAAATCCACGAAGAACTCGAGCAACTACAATGGATACTGCGACTAAAGCAGTAATG
GATAAGAAGAGAAGAGGAGCTAGAAAGAAGGTAATGGATCTTCGTGGTTCTTCGTCAGCT
CTGTCAGTTTCATCATCGGGAGTTGGAGGATCGTCATCTTCCATTCTATCTCACGATGTC
TACTCTGGACAACCAAATGATGATAGTCTTGTGTCTAATTATGACTTGTTCAGGACTCGA
GCAGCTTCAACTTCAGTGGTCACTGGTTCATCTCTTAATCGATCTTCTCCTACTCTCGAT
CAATTCGATGATTTCGATTTCCCCCCATGGGTGGACTCTTCTGGAGCAACGAATGCTGTT
GCCATTCCCAGTGATATTCTCGATAGAACTGATCAGATGAGAATTGATGCTGTTCGTGGT
GCGAATGGACTTCCTCGAGAGATTAAACAAGAGTTGAAGACAGTGATTAAAAGTGAACCA
GGAGTAGCACCTCCTCCTTCCTATCAAGAACTTTCATCAGTTCGTGGACCTCAACAACTC
ACTCAGAATCCTCTTCTCAGAGGTCAACTAATGAAACCTCCCACGGGTATTCCGTATCTG
ACGAATCTAAATTCGTATGCATGGGGACCATTGGGAGTTCCTCCTAATTCATGTGGAGTC
ACAGCTTCTCAAGTATCTGTTCAATCTGCACTTCCTATTGATTTGGAGAATCTGACTCTT
CCTGATCAACCATTGATGGATATGGATATGGAATCGATACTCCGTCACGAATTATCTCAG
ACGAATAATCAACTTAATTTCGACATC
>s4419 scaffold140 + [1:26538]  ( 372678 - 382087 ) s4419 + 1:385  ( 1 - 385 ) N    921.61
TGCAATTCCCTCCGTACGATAGTCTCCCAGAATAGAAGGAGATACAACGATGACGGATTC
AACCTTGATCTCACTTATATCACGGATCGCATAATTGCTATGGGTTATCCTGCCGATACA
AAGGAAAAAATCTACAGGAATAGTATGGAATCAACAGTGAAGTTTCTCGAATATTATCAT
AAGGGTCACTACAAAGTGTTTAATCTACGGGGTCAATATGTCTATGATACTAAGAAGTTC
CATGATCGAGTTCTATCTTTTGAAATGGTTGATCATCACCCTCCCAGACTAGAAATTATG
GCTCCATTCTGCAGAGAAGTGCACGAATACTTGAATGCTGATCCTCGCAACATAGTGGCT
GTTCACTGTAAAGCAGGGAAGGTTGGACAAAGGATAAACTTGGAAAGGTTATTGAGAGGG
AATTGTTAAGGACGAACAGGAGTAATGATATGTGCGTATCTGTGCTATATATCTTTCTAC
AAACTCCCTCGACAGAACATGGATTATTATTCAATCGTACGCACTCATAACAACAAGGTG
AGTTTTTCGAAAAGGAAGATCTTGAGAAGAAGAATTTAAGGTGTAACTATACCTTCACAA
CGTCGATATGTGTACTACTTCTCCCATCTGAGAGAGAAAGGACTCAATTATATTCCTCTC
CGTTGCGAGCTAGTCGGTATCTTCCTCGAGAGACCTCCCAAACAATCGAGTGAGGACACA
ATTAGTTTGCATAATTATGATTCGTATGATGAGAATAATGGAAGAGGAATGTGTCTATCT
AGGAGAGCTTATGGATGGGAGGTTCCCACGGACAAACGAGTGTTCCTTGAAGGAGATGTA
CGACTAGAGATTCATTCTGTCAAACCACTTAAGAATAAGATCGGTCACTGCTGGTTCAAT
ACCATGTTCACTTGCAAAACCTTCTGTGGAGGAGCATATTTGCATGGAGATGAAGCGTTC
CCTTATCCACCTGGTTGGAGAGAGAGAGAGAGGGGGGGGGGAAAGAGAGTGGAAGATATC
GAGAAGATGGTGATACATGCACACACACATAATATGGTGTGTGATTCATACAATGAACGA
CGTCTTTCTGTTCAACAAGAGGGAACTCCAATTGAGAAATCCCCTTCTGGAAGACCATTC
GCAACGGGACCCAATTATTCCCTCTCGAGATATCCCTCCCATAATCACAGAGGAAATGAA
GATTCGATGGAAGGAAATGATCATCTTGATCACGATGTATGCCCTTTTAATATT
>s4461 scaffold118 + [1:30720]  ( 156479 - 166114 ) s4461 + 1:1674  ( 1 - 1674 ) N   8092.85
ATGATTACGAATTCATCAACGAGAGAAGAAGACTTTGTTACTTTCCCTAATCTGGTCGAG
ATTACGGGATATCTACTTGTATTCAATGTCAAATCTCTGACGACTCTTTCTCGTATCTTC
CCTAATCTTCGTGTAATCGGAGGATCTCAAATGATTATGAACTACGCTCTTATCATCTAT
CAGAATCCCGATCTCAAAGATGTGGGTCTTCCCAATCTTCGAGTGATTCGCAATGGAGGA
GTGAGAATATCAGAGAATCCTTCATTGTGTTTCGTTGTGAATATCGATTGGAAGAGATTG
ACATTCGGACAAATCGATGATGTTCTCGTTAGTGATGGAGAGAGTAGTGCTACAATTCAC
ACTGATGAATGTGATGATTCTGCATCTCGTTGTGTGCACAGACCGAGTGAAATGGGAGGA
CCTCCTATCATTTCCTGTTGGAATGCAACTACTTGTCAAGAGAGTTGTCCATTCGATAGA
AAAAATGATACGAAGGAATTGGGATCAGGATGTCTAATTGGATCAGAAGATAATGAAGAG
TGTCACTCTCAATGTATTGGTGGATGTTATAAGAAGGATCATTCGGGACAATGTGTTGCT
TGTGCTGGATATCTATCAGAGGGAAGATGTGTCACTCATTGTCCTCCTGGAATGTTAAAG
TATCTATCTCGTTGTGTCACAAGAGAGGAATGCATATCTTCCCCGGATGTTCGAGTGGAC
GACGAATGGAGAATGTACAAGCCAGTGAATGGATATTGTGTCTATGATTGTCCAGCTGGA
TATGAACAAGTGAAGAGACCAAGGAAATTGCCAGATAATACGATCAGAGAGCAAGAATAC
TGCGAAGTATGCAATGGATCGTGTCCGAAGAAGTGCAAGGGAAAAGCGATTGACACAATT
GCAATGGCAAAAGATCTTGCTGGATGTAATATCGTCGAAGGAACACTTGATATTCAATTG
AGAGATAGTTCAAAGATGACATTACTCTCTGATTATCTCAAGGACATCGAAGTCATCGAA
GGTTCTCTTCTCATTCGATTTTCTCCTTCTCTCACTTCCCTTTCCGTCTTCCAGAAGCTA
AGAGAAATCAATCCAGGAAAGGATTTATTCCAAACTCGATATGCTCTTGTCATTTACGAG
AATCAGAATCTTAATTCTCTTTTCTCATCGGAAGTTACGAAGAAATTGAGAATAATTGGA
GATGGACAAGTACAAGTGCAGAATAATCGAATGCTCTGTTTCAAACAAATTAGCAATTTG
ATGACTGGATTGAAAATGGAATTGAACATTGATGATCAGAGCAGTTTCTCTAATGGAGAT
AAAGCTATCTGTGACGAGACGAATCTGGTCATTTCAATAGAGAAAATGATGAGTGAAGGA
TTCATTCTCAAATGGACTCCTTTCAATACTTCGGATATCGATCATAGGAAATTCCTCGGA
TATCAGGTCGGTGTGTTCAGACACGCGTCCCCTGACTTGGCTGATGTGCAGATTGATCAG
GATAGGTCGGTGTGTTCAGACACATGGAGTATGCACTTCGAACCAGAGAAAGAGAAGGAA
AAGAAGGAAGATAATGGAACGAAGAAGACGTACAATGGAGTTGGTCCTTATGTACACGCT
GTCATCACCAATGAACTAATTATACCAAATACATTTTACGCTGCATACGCGCAGACTAAG
ATGGTGAATCATTTGGGAGCGAAGAATGCACGATCGAATGTTATTATTGTACAGACTCAG
TACAGTAATCCCACTCCTCCAAGGATATTGAATATTCAACCGATTGGAACGGACACATTG
GATGTCGAATGGGAAGAACCACTTCGAACTAATGGAAGAATCACTCATTATATCGTATCG
TGGCATAAACAGCACAGAGATGCAACATTCGAAGTGAAACATGCTTGTGATACAGCAGGA
GAGAGAAGGAAACTTCCTCTTGTTGCTCCCTCTACAACTCTTCCTCCATCAACCACTTAT
GCTCAACAGTCATTCATGTCTACGATTGCTCCTCAATCAGCCGATACTTGTGCTGCCAGT
GGATGCTGCTCATGCAAGGGACCGTCATCATCAATCTCTTCTCTCTACGGCGATGAAGAT
GAAGAATCAAACGAGAATATGGATAGAAATCACGACTTTGAGAACGCCGTCCAGAATATC
GTATTCGTCCCTAGTTGCAAATATTCTCACGATCCCAATCGATGTGGTCGATTCTCCGTG
GCAGAAAGGGCGAAGAGTGATAATTCAACTCTTCTCCTTAATTCGACAACTTCTTCTCCT
CCTCATCGATCAAAAAGAAGACGAAGAAGGAGATTATCTCCAACGACAACAATGCCAACT
CTGTATCGTATGCGTGATGAAGGAGGATATCGTATCATTCAAGAGGAGGAGAAGCCTCGA
TTGGTGAAGAGATCGATCCGTGAAGGATATGATGAAGAGAAAAAGGAAGATGGAGTGGAT
AAAGTGGCCATTGAAGATGAGAAGGAAGAGATGGAACCAATTATTGAGAAAGACACGGGA
GAAATTGATACTGATGAGGTTTCAATGCCATTCTCTCCTGGATATCTCATTCCTACGAGT
ACTGATCAGCATATCTCACTCACTATGAATACTAGTTCAACTGAAAGGATTACGAAATTC
AGAATCACGAATCTGACTCATGCGACAACGTATCAGGTCTCAGTCATAGCCTGTCAAGAT
GTGGATGTGGATCCTCATTTCTGCAGTTTGAAGCCAGCATATAAGAGTCAAGTGACGGGT
GCAATAAAGGAGAATGATATGATTCCATCTGAATCCATTTTGACGACAGTTCTCAATCAG
ACAACGAGTGGAGCAGTCTTCGTTCGATTTGATGCTCCTTCTCAACCAAATGGAATCATA
CACGGATTCACTGTTACTGTTCGCAATGTCAACGATCCAATGGCTACTCCGATCTCTCAT
TGCATCAATACATCGATATTCGCGGGAGGAGTCATCATACGAGGATTGGCCGATGGAGAT
TATATTCCTGAGATCGTAACTCTAACATCACAAGGAGGATCGACTGCAGTGAAGGGAGAT
CAATTCACTATTCGATCTCCTTCTTTCTTCACTCTTCAAAATATCATTCTCGTTCTTCTT
CTTCTCGGTGTCATTATTGCTGTTCTCGCTTTCGTTGTTATGCAGACTACTCAATCTCTC
GTTGGAAAGAGATTGGGAGAATATGTGAGACAGACCATCACTGCCAATCCAGAGTATCTA
TCACAATTCGACGTCTACAAGCAAGATGAATGGGAATTGGATAGAAGCAGTTTGACGATT
GGAGAAGAGATTGGAAGGGGAACATTCGGAAAGGTCTATCGTGGATGGGGAGATAAGATC
CAATCTCAATGTGGTACGATCTTCTCTGAGTGTGCAATCAAGACTGTGAGTGAAGATGCC
AATCCTGCTGAGAGATTGCACTTCCTTATTGAAGCCTCAGTAATGAAGCAGTTCAATTCC
TCCTTCATCATTCATTTGTATGGAGTTGTCTCCGATGGACAGCCTGTACTCGTTGTGATG
GAAATGATGAGCAAGGGAAATCTAAGAGATTATCTTAGATCCAGAAGACCTGATGCAGAG
GAGAATATCCATCATCTTCCTGTTCCTGATGACGTGGAGATAATGGAATGGGCTGCACAA
ATTGCCGATGGAATGGCTTATCTCGAACATCTTAAATTCTGCCATAGAGATCTCGCTGCC
AGGAATTGTATGATCGGAGAGGATAATGTTGTGAAGATAGGAGATTTCGGAATGGCCAGA
GATATCTACTATCACGAGTACTACAAGCCAACAGGAAAACGAATGATGCCTGTTCGATGG
ATGGCACCTGAATCACTCAAAGATGGAAAGTTCTCACTGAAGAGTGATGTATGGGCATAT
GGTATCGTATTGTATGAGATGATGACACTCGCACAACAACCATATCAGGGATTGGCCAAT
GATGAGGTGTTCAATTATATTGGAGTGACTCGTAGAGTATTGGAACGACCTCTCGATTGT
CCTGACTTCTGGTACGAACTCATGCAAATCTGCTGGAAATATCAACCGAGGGAACGGCCG
ACTTTCCGACAGATTGTCGAATTGCTCTTTGAACGAGCATCCGATGACTTCAGAGAGTAT
ATAGAATCTGATAATAGAATCTCCCTCACCAATCCCATCATTGAGTATATAGAATCTGAT
AATAGAATCTCCCTCACCAATCCCATCATTGAGTATATAGAATCTGATAATAGAATCTCC
CTCACCAATCCCATCATTGAGTATATAGAATCTGATAATAGAATCTCCCTCACCAATCCC
ATCATTGAGTATATAGAATCTGATAATAGAATCTCCCTCACCAATCCCATCATTGAGTAT
ATAGAATCTGATAATAGAATCTCCCTCACCAATCCCATCATTGAGTATATAGAATCTGAT
AATAGAATCTCCCTCACCAATCCCATCATTGAGTATATAGAATCTGATAATAGAATCTCC
CTCACCAATCCCATCATTGAGTATATAGAATCTGATAATAGAATCTCCCTCACCAATCCC
ATCATTGAGTATATAGAATCTGATAATAGAATCTCCCTCACCAATCCCATCATTGAGTAT
ATAGAATCTGATAATAGAATCTCCCTCACCAATCCCATCATTGAGTATATAGAATCTGAT
AATAGAATCTCCCTCACCAATCCCATCATTGAGTATATAGAATCTGATAATAGAATCTCC
CTCACCAATCCCATCATTGAGTATATAGAATCTGATAATAGAATCTCCCTCACCAATCCC
ATCATTGAGTATATAGAATCTGATAATAGAATCTCCCTCACCAATCCCATCATTGAGTAT
ATAGAATCTGATAATAGAATCTCCCTCACCAATCCCATCATTGAGTATATAGAATCTGAT
AATAGAATCTCCCTCACCAATCCCATCATTGAGTATATAGAATCTGATAATAGAATCTCC
CTCACCAATCCCATCATTGAGTATATAGAATCTGATAATAGAATCTCCCTCACCAATCCC
ATCATT
>s4501 scaffold230 - [1:30720]  ( 133813 - 123766 ) s4501 + 1:871  ( 1 - 871 ) N   4384.12
ATGTCGAATAATGAGGACAAAGATGAACCTTTCATTGCTCGTTTCCAGGCACATCGTCGA
TTATCTTCTCACCAAGAGCGAATGGACCAACCTCTTTCCATCTGCATCCCATCATCTTCA
ATGTCCACTGCGCAAAGCCCTATGGATGTCGATGGAGAAGATGGAGAAGCTGAAGCTCCT
CCCCAGCTCGATCCGGCTGAAGTTGAGCGTCTTCGGAAGAGAAAAGAAGCCGCGCTCGAG
CTGCAGCTGCTGCGGGAGGATCCGAAGGCGCACTTGTACGCCGGAATGCTCTCATCAGCG
ACGGCGGGAGCTCCACTGGATGCCAGCCAGAAGATGCTCGTCGATACCGCAGTCAACAAA
GTCAAGCGTTGTCGTACGACTGTAAAATCGCTTGATGTGGAAAGTCAAGCAGAGCCCCGA
TCTGACTCAATTCGTTACACGCACTCTCTCGTTTCTTTGACTGACGAGAAATCAGGGAAA
ATTAAGAGACGCGAACAGTTTGTCTTTCATTTTACCTTTCCAGGAGAGCCTTCTTCCACT
CCCGAGCCATCTAGCAGTGCTCCAGAAGAGGCGAGGAAGCGGAGGGCGAATGACGCGGCG
TTGAACGATCCATTTATCGATTCGATGAGGGATCTTCCCATTCCGGACGACCTGAGGGAA
CTGTTCCTTGCTCCGAGCAAGTACCTAGGGACGTTCCAGGATGCAGTTAAATCTGAGCAA
ACAACCGAGGCCGAGATCGAGTTCTCCAGCAAGGCCCTCGAGTCCCTTCATAAGAAGATC
AAGGACAAGCCGAAGGAGATGGAGACATTCATCCGATGCGTGGAGACGAAGGGAGAGGAG
GTCGGAGGATGCGTCACCGTGACGAGGACACTGGATGGAAGGTTGCAAGTAGCCGGAGCT
AAAGGTTTCCCGCACGTGATCTACAACAAGATCTTCCGCTTCCAGCAGATACACAAGAAC
GAGCTGAGATCGATTCCCTCCTGTCGATATGGATTTGAGAACAAGTCTGAGAACGAGGAC
CTCCTGTCCGACGCTCAAGTCTGCGTCAACCCCTACCACTACGAGCGACCGGTTCATGCT
CCGCCAGGTATCTTAGTGACCGATACCATAATTACGTCGGACGTATTTAAACTTCCATAT
CACTTTGATCTTTCGCAATTAATGCCGCCATTCACTGAAAATCAGTGGCCTAGCAGTGAT
CGTCCGCATGAAGAAAATGTGTTCAATGGGGTGATAACATTAATTTTACTCAAACTTTCA
TTCCAGCCGCCTCCGCGCCTCTCTGGGATCCGCTCACGGGCCAGATGCGCATCAACGGCA
TGCCGATTGGAGATGAACCTACGCCGGAATGCTCTCATCAGCTACGGCCGGCGCTCCACT
GGATGCCAGTCAGAAGATGCTCGTCGATACCGCTGTCAACAAAGTCAAGGTCAGCATTCC
GATTCCTTACCGTTATCAGCAGAACCCCGATCTGACTTTCCCCGTTTTCCGCAATCTCTC
GCTTCTTTGACTGGCGAGAAATCAGGGAAAATTAAGAGACGCGAACAGTTTGTCTTTCAT
TTTACCTTTCCAGGAGAGCCTTCTACCACTCCCGAACCATCTAGCAGTGCTCCAGAAGAG
GCAAGGAAGCGGAGGGCGAATGACGCGGCGTTGACCGATCCATTTATCGATTCGATGAGG
GATCTTCCCATTCCGGACGACCTAAGGGAACTGTTCCTTGCTCCGAGCAAGTACCTGAGC
ACGTTCCAGGATGCAGTTAAATCTGAGGTAGCTAGTTTCCCCTCCAAGAAGCGGTGTCGA
TGTCCGGAAGAAAAGAAGAAGAAACGCAGCATCTTTGGGAAGGACGACAAATACATTCCT
GAACCTCTCGGTTACAACTGGGCGACGGTAAACTACTGCGAGCGGGACAACCATGTGGGC
GAGCAGAAACAGGTCGCCCTCTCCACCTTCTTCATCGATAGCGGCACTGGCACGGACAGC
GAACAACGACTCAGTCTTGGCGCAGCGATTCACCCAGTGACTCGCTTCGACCGACAAGTG
CTCGAAGTAAAAGAAATGATCGGCGCGGGCATTCGTCTCTCCCTCAAGGAGGACGGGTCC
ATGTGGCTGCGCGTGCTCTCGCGATACCCAGTCTTCATCAGCTCCACCTTCCTGGATCGG
GAGGCGGGCATGATCAGCGGCGATGCAGTGCACAAGATTTATCCTGGGACGGCGCTGAAG
GTATTCGACCTGATCCGCACGCGGCAAGCGATCATGCAACTGTTCGAGTACCGTGCGGAA
GCGGCGAAGCTCAAAGCAGAAAAGAAGAAGAAGAAGAAACGTGAAGGTGCTGCGAATCCG
TTGAACTCTTTCAATCGCCAGGAACTCCGAGCGATCTCCCGAATCGGCGCTGCCGACCTG
TACCGCCACGCGGTGGTCAAGATCTCCTTCTGCAAGGGATGGGGACCGGAGTTGGAGTAC
GGAAGGATTCAGGAGACGCCGTGCTGGACGGAGATTGTACTGAATCGTGCGTGTGAGTTG
ATCGATCACGTGATGGGGATGCTCGGGGACTCGGACGGAGGGTCGGATGACGAGTCGGAG
TGCGAGGATGCGGTGAAGAGGACTGAGCCGGAG
>s4552 scaffold231 + [1:16384]  ( 173682 - 177842 ) s4552 + 1:427  ( 1 - 427 ) N   2155.80
ATGACCCTATTCATGTACTTGGTCGCGCTCGTTCTCATTCTCATCTATCCTCTCTACTTG
TACATTACGAAACCACTTAATCGAATCAAGCGACATGGCGATCTCGGATATCATTTTGGA
ACGCCTGAGCTCGCCGACAAATATCGCGACAAGCAAATCGAACGTCTGAAGCGGATTCGG
ATGAAAGGCGATCTTCCTCCAGTATATCCGAATGGTTGGTATTGCATCGCTGAGAGTCCC
AAGTTGGCACACAAACAGATCATGCCGATTGTCGTGTTCGGTGGGTCACATTCGTTATTC
GCTATATCGGTCAAGCAACTATCTCTCATCCGATCAGAAGATGGTTCCGTTCATCTCATC
GATTCGTATTGCCCACATCTTGGAGCCAATTTCAACGTCGGAGGAAGGGTAGTGGACAAC
AATTGTGTGCAGTGTCCCTTCCACGGTTGGGTCTTCTCGGCAGAATCTGGGTCGTGCACT
CGAATTCCCTACAATGAAGGAACAATTCCAGAGCAGGCTCGGGTGACAGTCTGGCCGGTG
GTCGAGAGAAATCAGCACATTTACGTGTGGTTCGACGCCGACGGCTCCGCGCCCGAATGG
GAGATCCCCACGATAGACGATATTCAGAATGGACAATGGACATACAAGGGCCGAACCGAG
CACGAAGTTGCCTGTCACGTGCAGGAAATTCCTGAGAACGGTGCGGATATCGCCCATTTG
GGATTCCTTCATCTGGCTGGAGCGCCCGTTGGCAACGACATCATTCGTATCGATCTTTCT
GATCGTGCACCTTCCATCGCTCATAAATGGGATGGAAATTGGAGTGCGTCAAATACAGAG
AAACACGTGAGCAAGATGCATCTGGAACAGGTATTGAAATTCCACGGCATCGACATTCCT
CTCTCCGCCAGCAAGCTGGATGCGATTCAGATTGGTCCGGGAATCGTTCACATGCATCTC
GATTTTGGTACTCTCGGAAAGGGAATCGTCCTGCACCATGTGACACCTGAGGAACCACTG
ATGCAGAGGGCGAGATTCGTAATGTACTCGAATCTTCCTCGTTGGTTCGCTAAATTTTTC
CTTCTCGCTGAGGCGAATCAGTTCGAGCGTGATGTCTACGTGTGGTCGAACAAACGCTAC
GTGAAGAATCCTCTACTGGTGAAGAACGATGGGCCAATTGGCAAACATCGTCGTTGGTAC
TCTCAATTCTACTCGGATAATTCTCCCCGTTTGCTTCCCGATGGAACATTGAGCAATCGT
GCCAAGAGTGTCCTCGAGTGG
>s4589 scaffold861 - [1:58342]  ( 18483 - 2450 ) s4589 + 1:719  ( 1 - 719 ) N   3468.09
ATGAGCGACGACGTAGCTGCTGCCGTCACGGATGCAGCCACGACAGCTGCAGCAGCTGCA
GCCAATCTGAGCAGCAATGTGTCTGAAGAAGTCACACGGGCACTCTTGTGCAGTCTGGAG
CCGCACGACTGGTTGGAGGCGAAATTGGTGCTCATTTCGATCATCGGCTCGGTTATCGGA
TGCTTTGGCCTCTTCGGAAACGTGAGCACTGCGCTCATTCTGTCCAGGCCAGCAATGCGT
AACCCCAACAATCTCTACTTGACGGCCCTCGCAGTGTTCGATTCGTGCCTACTCCTCACC
GCATTCTTCATCTATGCAATGGAATTTGCCTTCGCTCTCTCGCACATCTCTCAGACAGGC
TCAGTCTACATCACAGTGACGGTGTCGATCGAACGATACTTCGCCGTATGCCATCCACGA
GTATCGGCAAATCCGGAATGCCCTGGGGGAATGTACTGGAAATCGTATCGACTGACTCCT
TCCGATCTAGCGATTAACCCGATTTATCAACAGGTGTACTCCCTCTGGCTTACCAACGCT
GTGATGGTGTTTCTTCCCTTTCTCACCCTTCTCTTCCTCAATGCAATCATTGCGTACACC
ATTCGGAACAGTCTGAAGAAGTTCAACATGGATGATCCTGATTATCGTTCCGCGAATTTA
GGTGCCCCGGGGCAAACACCGCTGCTGCTGCTGCCCAATTTCCGGTTAAACCGTGTAGGC
ACGGATAAGCGCATAACCTATGAGAAATTCCGAGATTCCATTCAAAAAATCTATTGCAGT
GGTCACATCCGAGTGAGCGGTCGATCGGAACTCAAGGAAAAATCGAAAGAGGCGACGATC
GTTTTGATCGTCATCGTGTGCATCTTTCTCGTGTGCAATCTGTGGGGATTCGTCCTCACG
TTCCTCGAGCAGATCATGGGACAGACCCTCTTTCAGGACTACGCCACTTTCTACACGTTC
TCCCGTGAGGCGATCAATTTCCTTGCCATCATCAATTCCTCCATCAACTTTGTCATCTAC
ATCGTGTTCGGCAAGGAATTTAGGAAGGAGTTGGTGATCGTGTATGGTTGTGGCGTGAGG
GGCATCACGATGAGACTGCCCGTGCACGATAAATTCTCCGTGTGGAGAAATTGGCGAAGG
AGCATCGTCAGTAGCAGGCAGATTAGGCATAAGGCCTGCTTCATTCGAAAATCGTGTTTA
GTGGAGGAATCTACTATTGCGAAGATTGAGTATGCAAATACAATTTATGTTTCCTTCTCG
AATAATCAAAATGATGTGGAAATAATGATTAGTGGGCAAACAAAGACTATTCAAAGCGGA
AGCAAAAGTTCTTTTTGGAGCGACATAGATCTTGCGAGAACATGTAATCCCGATATCATA
CATACCAAGGACAGTGGCAACAGCACTCACTCTTTTGGAAAGGCTGCTGGTCTCTCGGCA
GTTGTCATTGCTGTCATGTCGATTGGAGTGATCGTCGTCGTCGTTGTGGCTGGATGCGCG
TTATTCTACTGGTTCGTGAAGGCTTGTTATGTTCGAGAATCCTGCCTAAATAGGACACAA
GCAACCGTTGAGACAAAATTTGTTCGCTACAAGAACGAGCTTCTGAAAGATGACACATGT
GACGTCATTTTACAAGTCCAACCTAATATATATTACATTCATGCAGTACAATTCAGGCCT
TACAACGCATTCCGCTTTCATATGATGCTGCAAGTAAATATTACGACCGGGATCATTAGT
GATGAAGGAGTTGCTCTCAAACAAGGAAAAGACGACCAATTTCGATGTCGTAGTGGACGT
GAAACTACTGACAATCAGCTTCTAGATATTAGTAAGAACAGGATTTGTTCAATGAAAATT
CACAACTTTATTTCCAGCGCCTTATGGAGAGCGTCGATCAGTTCTTCCGAATTTCATTTT
TTGTTCGATTATTATGACAATGAAAGACAAAGCAGCACCGAATGTTCTCTGTGTAAACCT
CTTGAAGATGTGACATGTGTTGGATGCACAAAAGTGGTTTACAATAATATTTCAAACGCA
TGCACTAGTTCAACTGTGAGAATCATAAAACAAGTCTTTAACTTAAGAAAACTTCGCAGT
GTGACAATGGTTTATGGAGAATTTCGGAAGGAGGTGGTGACCCTGTGGAAGGAGAAA
>s4589 scaffold1070 - [1:15550]  ( 43198 - 39988 ) s4589 + 1:719  ( 155 - 719 ) N    262.36
CCATCACTCTCTCATTCTCATGATTATTCCATCCATTCATCCTCTCCCTTTCCCTCTTCT
CCTCCCCTCATTCCCTCATCTTCCTCTCATCGACAGTGGTCGATTCGTCTCTACGATCTC
GCGTCTCTTCATGGTTACCATGTGGAAATGTATGAGATTGAGTATTTGAACCATAGGGAA
ACGCGAAATCGGCTTCTGTGGTTACGTAAATTTCGAGAAGCCTTCGATTGTAGAATAATA
CAGTGGTCGATTCGTCTCTGCGAGGTCGCTTCTCTTCATGGTTACCGCGTGGAAATGGTA
GCAAGAGAGTACCGTATACCTCACTGTGAAACATTCAAACGGATGGGCTCTGACTCTGAA
GTATTCCTGACATACATTCAGTGTCTTTATTCGTGCTATTGCTCCGTATCCCTTCTCATG
TGGTTGTACATTATTACGGTAACACTGCTTAAAAATAGAAAAGATCGCACGCGCAATCTA
CCTGATATCAAAATACTCCGATTACTGCTCTTCTTCTCTCTGTCGTCTATCGGATCTTCC
TTCAAACCGGAAATTGAGTTAGATCGATGCTTGTCGGATACGGCTTGTTATGTTCGAGAA
TCCTGCCTAAATAGGACACAAGCAACCGTTGAGACAAAATTTGTTCGCTACAAGAACGAG
CTTCTGAAAGATGACACATGTGACGTCATTTTACAAGTCCAACCTAATATATATTACATT
CATGCAGTACAATTCAGGCCTTACAACGCATTCCGCTTTCATATGATGCTGCAAGTAAAT
ATTACGACCGGGATCATTAGTGATGAAGGAGTTGCTCTCAAACAAGGAAAAGACGACCAA
TTTCGATGTCGTAGTGGACGTGAAACTACTGACAATCAGCTTCTAGATATTAGTAAGAAC
AGGATTTGTTCAATGAAAATTCACAACTTTATTTCCAGCGCCTTATGGAGAGCGTCGATC
AGTTCTTCCGAATTTCATTTTTTGTTCGATTATTATGACAATGAAAGACAAAGCAGCACC
GAATGTTCTCTGTGTAAACCTCTTGAAGATGTGACATGTGTTGGATGCACAAAAGTGGTT
TACAATAATATTTCAAACGCATGCACTAGTTCAACTGTGAGAATCATAAAACAAGTCTTT
AACTTAAGAAAACTTCGCAGTGTGACAATGGTTTATGGAGAATTTCGGAAGGAGGTGGTG
ACCCTGTGGAAGGAGAAA
>s4593 scaffold1299 - [1:29696]  ( 17380 - 9500 ) s4593 + 1:468  ( 1 - 468 ) N   1451.81
ATGAGCGACGACGTAGCTGCTGCCGTCACGGATGCAGCCACGACAGCTGCAGCAGCTGCA
GCCAATCTGAGCAGCAATGTGTCTGAAGAAGTCACACGGGCACTCTTGTGCAGTCTGGAG
CCGCACGACTGGTTGGAGGCAAAATTGGTGCTAATCTCGATCATCGGCTCGGTTATCGGA
TGCTTTGGCCTCTTCGGCAACGTGAGCACTGCGCTCATTCTGTCCAGGCCAGCAATGCGT
AACCCCAACAATCTCTACTTGACGGCCCTCGCAGTGTTCGATTCGTGCCTACTCCTCACC
GCATTCTTCATCTATGCAATGGAGTGAATATTTAAATATCTAAATTTTAAAAAATAATGA
AATTAACAAATAGTAATATTTAAGTATATCATTGAGTACACGCAGCACTTTGACCTCTAC
ATCGCCTGGCTGACCTACCTGAGATTTGCATTCGCCCTCTCGCACATCTCTCAGACAGGC
TCGGTCTACATCACTGTGACCGTATCGATCGAACGATACTTTGCCCGGAACGAATCGAGG
AAATTTTGCTTGCTTTTTCAGGTATCGGCAAATCCGGAATGCCCTGGGGGAATGTACTGG
AAATCGTATCGACTCACGCCTTCTGATCTAGCGATTAACCCGATTTATCAACAGGTGTAC
TCCCTCTGGCTTACCAACGCTGTGATGGTGTTCCTTCCCTTTCTCACTCTTCTCTTCCTC
AATGCAATCATCGCGTACACCATTCGGAACAGCACGGATAAGCGCACAACCTATGAGAAA
TTCCGAGATTCCATTAAAAAAATCTATTGCAGTGGTCACATCCGAGTGAGCGGTCGATCG
GAACTCAAGGAGAAATCAAAGGAGGCGACGATCGTGTTGATCGTCATCGTGTGCATCTTT
CTCGTGTGCAATCTGTGGGGATTCGTCCTCACGTTCCTCGAGCAGATCATGGGACAGACC
CTGTTTCAGGACTACGCCACTTTCTACACGTTCTCCCGTGAGGCCATCAATTTCCTCGCC
ATCATCAATTCTTCCATCAACTTTGTCATCTACATCGTGTTCGGCAAGGAGTTTAGGAAG
GAGTTGGTGATCGTGTACGGTTGCGGCGTGAGGGGCATTACGATGAGACTGCCCGTGCAC
GATAAATTCTCCGTGTGGAGAAATTGGCGACGGAGCATCGTCAGCAGCAGGCAGATTAGG
CATAAGGTCAGATATTTTTACGATTTCTATTTACCGAATACAATACAATATAATATTCAC
CAGTCTCGCTTTCTGGGCGCTGATCAAGATGGGGTATCAAGAGGTCGTTCTTCTTTCAAG
ATAGAGAGGTCTCGGGATCGAATAAACAGCCAAAAGGGATCAATTTCAGAACCATTCCGT
GCTTTCATCGGATCTCAATCACAATGGTCTCCAATATTCTCCATCGCCTCGTCGTTTCAC
CACTCCCTCCATTCAAACTCCCACAGAAACACGATCACCCGCTCTCACGCCCAAATTGAG
CGAACCCAACGGGCATGGGGC
>s4577 scaffold539 + [1:16384]  ( 25006 - 28167 ) s4577 + 1:416  ( 1 - 416 ) N   1784.62
AAGTTTCAGCCCCGTAGTATCCTCACTCTCTATCTCGTCCCCTCTTCTCCTCTTCACTCC
TTTCCTAGAATTCAGCCCTATTTAGAGAGTTGCGATCGCCCAGTCGACGTTTCCCATAAG
TTACAGCCACCCGAACCGATCACCTCGGACTACCTCGAGATGGGAATGCTCGTCTTCTTG
TTCGCACTCGGCGCACCACTCAACCTCGCAGCGTACACACAGTTATCTGAACGAGGAGTA
CACACTCGACTCGATCTACTCAAACAGCATCTCAATTATTCTGATCTACTCGTTATCTTC
CTCTACGTTCCCTCACGATCACTATGGCTGCTCACGTATGATTGGCGAGGAGGAAATCTG
CTGTGTAAGCTGGTTAAGTTCGGCCAGTCCCTATCCTTCCAGGCATCATCGAATGTAATC
GTCTGCATAGCTCTCGATCGATTACTCTCCATTGCATCCACATCTCATCAGATTCCAATG
AAAGCCCAACGACGAACCAAGTTGATGCTAGCCAGTGCATGGCTGCTCTCTATCGTAATC
AGCTCACCACAAGTGTACGTGTGGAGTGACTATCTAGCATTTCCCGAACTGGGATGGAGT
CAGTGTCTACAGATGTGGGACATTGCTCGTAACGATCCGACCTTCGCCTCACTTCATCAG
ATTTCTCTTCAACCAACGGATGAGATGGACTATGAGACACTCTACAGTTTCATGCATGTC
ATGCTAGTCTTCTGGTGCCCTGTGGCAATAATCATGCTCTGCTATCTCATCGTTCTCTCT
TGGGTGTGGCTCAACTCGCAGCCATCGACTTGCTCATCTCGATTATCACTGCGAATAACC
GCATCGAGCAAGGGAAGGAACACAAGTCTGGCGGCTACGGAAACACTTGAGACTGCACTG
GGCAAAGGTATATTACAGAAAATCAGTACTGATTGTGAGCACTGTCAGCTCTGTTTAGAC
TGGAAGCAGAGTACGACTGAAGATTCCATGGCATTCAATAAACCGAGAATTGTGGTGACG
AACAGCAGAGATGAGTGTACTCATCCTCTCACTGATAGAGACACAGCCCAAGGCACTGTG
CATCATCAATTCAAGGACCTCGAGAACATTATGTCACGAGCGATAAGAACGTCATTCCTA
CTCATCGCAGCATACATAATTTGCTGGCTACCTTACAATTCGCTATCTGCGATTCGTCTG
ATCAGCCCAGAGTTCGGAATAAATTACTTGTATTGGCTACATGGATTAGTAGTACTGAAC
AGCGTTGTGAACCCCTATCTGTACGGACTATTCGGACCAATCTTCTGGAGACCTCTCAGA
GGGAGAGCCGATTGT
>scaffold282-EXSNAP2012.1 scaffold282 + [1:15360]  ( 581 - 7166 ) scaffold282-EXSNAP2012.1 + 1:747  ( 1 - 747 ) N   3385.92
ATGGCCCTAGGCTCCTACAGGCCATCCCTAGTCCTAGTCTTCCGTTCGCTAGTTCTCCTC
TCTCTCCTCTCTACTTCCGCTTCCCAGTACGACCAATTCCGTCGAAGGATGGGCACCCTA
GGCAAGAATTACAATCTCAAGAAAGGCGTCCCCTACATTCAATGCGAGGTGAGCTGAAAG
TCATAATCTTAGAGGCGAGGAACAAAGGGGCACAACACTGATAGGACTCCTGAGCTGATA
TGGACGGGAGATAGGAGCGGACGGCTGCTGAGAATGGGAGATAACCATCTATTCGAAAGA
CAGGCCTTGAAAATGAGAGCAAAACAGTGTCTGGCTTGGAACAGTAAGACACCAGAAGTG
AATGTGACAACCATCGATTGCCCGTGGTCCACGACCGGCTCCGAATTCATCTACCGCAAT
CTCGGATGCATGAAGGTCTACAAGTTCAAGAACTTCAACAAATTCGCTGGGAATGATACG
CTGTTCGACACAAATGTTCCTCCCGAGGAGTTCGAGTTGATCTCCTCCGGTTGCTGGCAG
GCTGGCGACGTCCAGATGACGCAGTGCCAGGACGAGAACGATTGCATCGCTGTCATTCAC
GAGGACAAGAAGGCGACGATGGGCAAGGAGACGATTGGGACGGCCTTTTGCTGCTGCACC
AGTCACAATTGCAATGTGGAGGTGACGTTCCGGTTCGTGCGCGGCAACAGCACTCCGGAC
TTTGACGCGCTCATCCACGGGCCGGCCGATCCATTCGCAACGACCACTGCCGCCTCTCTC
CTTGCCCTTCCCTCTGCTGGTGCAGTGGCCTCATCCCATCTATGGGTCTGGCCGACGGTT
CTCATTGGACTCGCCCTTATTGCCCTTGTGCTCGCCGGCCTCGTATGGCTGCATCGATCC
CGATTCGTGAGGAGATGGCTCTTTGGGGATACCAAGGTGTATGAGCAGAAGCCGAACAAC
GAAGACGAGTCCGCCGTGGCACTCGTAACGATGGAGAATGGAAAGAAGAGAAACAATCTA
AAGGAAGGACTGATTATTGGAGAGACGATTCTCGCGGATGGAAAGATGGGCAAGGTGCAG
ATGGGCACTTATACTGATCCGGATACGGGCAAGGAACGAATTGTCGCTGTCAAGACAGTA
AAGGACCAGAAGAGCTTCCTTCTTGAAGAGGCGGTGTATCGAGTGTGTGCCAACTCGCAC
AGCAGTATGGTCCAGTTCTTTGGCACAAATTATGAACCAGAGATTAACTATTACTACGTC
GTCATGGAACATGTGGAGACGGGATCTCTCGAGGAATATCTCAAAACCACTCAATTCACT
CCGATGGAAGCTCTCCACATGCTCACTTCTCTAATGGACGGTCTCGCTTTCCTTCACGGT
CCTTTGAATCTGCCCGGTGGAGGATACAAGAGTGCAGTAGTGCATCGTGATATAAAGTCT
CGAAATGTTCTCGTTCGTGTCGATCGAACTGCTGTAATCATCGACTTCGGACTGGCAATG
ATCTGTGAGGGAAATCGACCATACGGAAGAACTTATCAGGTGGGCACACATCGTTACATG
TCGCCCGAATTGCTGGCGGGCATTGCAAATTGCAATCTAGAAGGACTCAAGATGGTCGAC
GTCTATGCCACTGCACTCATCATGTGGGAGATTCTGAATCGAACGTTGATCGATGAAGAG
GATGAAATCTTGCCCGCCCAACTACCGTATACCGTAGAGATCGATGAGGAGATCGAAACG
CAGCGTCTCAACTTCGAGAAGAGACCGGATTGGAATCCCCGTGAGGAGTACAGACGAAAA
CCGATCATCTACTATCTCAAAGACATCGTCCATCGTGATAACCGAAGACCCGTGCTGAGG
GAGAGGTTGAAACAGAATCCGATTCTGAATCGAACGTTGATCGATGAAGAGGATGAAATC
TTGCCCGCCCAACTACCGTATACCGTAGAGATCGATGAGGAGATCGAAACGCAGCGTCTC
AACTTCGAGAAGAGACCGGATTGGAATCCCCGTGAGGAGTACAGACGAAAACCGATCATC
TACTATCTCAAAGACATCGTCCATCGTGATAACCGAAGACCCGTGCTGAGGGAGAGGTTG
AAACAGAATCCGATAACGAAAGAGATCCTTCGAAGTCTGACCGATATGTGGGATTTCGAA
GTGGAAGGTCGAATCTCAGCGGCTTGTGCTCAAGCTCGATTGACTAAACTGACGAAAGAT
GCCATCGCTGGAACCATTCCCGCTCCGGGTCAATACGGTTACAGT
>s4539 scaffold545 - [1:16384]  ( 149430 - 147829 ) s4539 + 1:232  ( 1 - 232 ) N   1143.13
TCTGAGAGAAATCTAAATGATAAAAAAACGTTTGATGATGACAATGACATTATTTCCAGT
CCCACTCGCGCAATCTCCCTGCCCAATTCAATTGACCTCGAATCGCCCCTCGTCAGCGTT
GATGTCTTTGAACGCACGGCTTCCGGAGAGGTAAATTCCGGCTCCGGTAATTCGTCAAAT
AAAACCCGGTTCCAGATCAAGATCGCCACCCGGCTCGTGACCTACTCCAATCTATCGTAC
CTCATCACATCCGTAACCTCAGCGTATTGCATTCATAGCATCTTGCTCGTCATGAGAGGG
GCATGTGACTTACTAGAAATACAGTTCCCCATATATACCGTAATCTTTGTCCAGCGCATC
GTCCTTGCGATGAAAGTTGCCGGTGTTCCTCGTCGTCGTCGTCGTCAGGCCCATTGCACG
CCGGACATGAAGGAGAAGAGCTGCTGTCTGTACGATCTCATCGTTGACTTTGAGCAAATC
GGCTGGAAGTTCATCATTGCGCCGCTCAAGTACAACGCGTACATGTGCTCCGGCGACTGT
GCATACTCGAAGAAGGAAACGCTCGGTACAAAGTCGAAACCACAGGCTCATGGACCCATA
AAGTCAATAATCCTCTCCAGATTCGACTCCCTGGACGTGATCTACCTCAACGAGAAGGGC
GAAGTGATCAACACGAAGATTCCGAATATGCTCGTCACAAAGTGCACGTGCGGT
>scaffold14-EXSNAP2012.16 scaffold14 - [1:30720]  ( 287899 - 283315 ) scaffold14-EXSNAP2012.16 + 1:597  ( 1 - 597 ) N   1648.91
ATGTACACTGAAATCAAGGAGCTCGTTAACTATATTGTTCCCTTCCTCTTCAACAAAATA
CCCAGAAGAAAGGTTATAACCTTCGCTGAGCAACTTGCGAACACTCTTCTCTTCCGATTG
CGTGAAAAGTGGAACGATTGCAATGCGGACGAAATGAGTCGTGTGGTATTGATCCGTCTG
AGAATGGCAACTCCTACAGGAGTAAAGGAACAGACTGACAGAGACGTCATTGTATCGGCC
AAGGCTGTCGGAATTGATGTTGATGAAATGCTAAAGTTCCTTCCTGAGGGAATCGCCATT
CATATTGGTCCAGGAGAAGTTCTCTATCAGATGACTAATGGATGTACTAATGCATCTTCC
ACTCATCTCATTTGGAGTGGAAACCCTGATTGTGACAGAGAATACCGTCCTCTCCCTGCA
GTTCTCACTCTTCCCGCAGAAGAGACGGAAGAAGGCACAGTTGCTACACCTGACAATTAT
GTCCCTCTCAAATTGGCTCCTGTTAACTGCGAGAAAGATCTGACTAAGGTGGATACTCTC
TTTGTTGCACTATCTCGTCATCCCAGCGAGTACACTGTTGAACAGTTCTCAGTTACTCGA
TTTGGTTCCCATCGTGCGAGACCCGATCACGAAGTTATGAAGAGAATTCAGAGACAAGCT
GCATTCGAAGAATCTCCGATTCTTGATGGTGGTGAGGATTCAATTTTGTCTGATAATTCG
TCTCTTCTCTCTTCCTCTTCTCGTACTCTCATTCCTCCTCCTCCACCTCCTCCTCAGACT
CCTTCTCCCATGGATATCATCAGGAGTATGAGTATGGATCAGCGTCAGGTGGTAATGAGA
CTTCTCTCAGATGCTCGCAATGGACAAAACAATGTGGATGGAATCATCTCTGCCCTCTCC
GAATGTTCTCTTGGTTCAATCAATTCGAACTGTCCAAATGGATTTAGCAAAAGATCTGAA
GAGTACTGTATAAATCCTTATCATTATGAACCACCCAAAGCAAAAGTCTCTGGTGTTACT
GTACAAAAAGATCGATTTCCTTTCCCCGACACGGGATTTGCTGAAATTCCGGATGACGAC
TTCATTCCCAATCACACGCTTTCCCCTGATAATCCAATGATTGTGAGAGTAAACGACAAT
GAGGACGAGGAAATGAAGTCTCCGGACTCTAATTTTTCGGAAGATATTGTAATGGAAGAT
GCGACAGAGATAACTGAAGATCCTAAGAGACCTGGATTATTTACCGTTCCCTTCGAAGAA
ATGAGCTGTTGGATGAAATTATGTTATGGAGAATTAGAGACAACGAGGACAAATATTCTA
GAGGTTGCATCTATATGTACATCATAATGAATTCGATGATTGAAGGTGCATGGACATCAA
TTTACTATTGATTCTTCAACTAATCCCACTACTGATGAAAGGTTGTATTTAATTGGAATA
AATGAATTATATATCGTCAGATTATGTCTGGGATACTTCACTGGAATGGAGACTGTAAGA
GATAAGAAATTAGAAGCAATTCGAAGAGCAATTGGAAAAGGAGTGAGATTGTATCATACA
GGAGGAGAGGTTTGAATATTCAATAGACAAAGAGATTTATCCATTAATCTTAATAAGATC
TTCCTTCAATGTCTCTCTGATTCTCCCATATTCGTGCAATGTCCCTCTGCAAATCGTAGA
TATGGAATGCCATCTTCATCCGTAGTCAAGGTCGATCCTAAGACAACTCTCAAGATAGTT
AACTATGCTGAATTCGCGAATGATCTTGCAGCTGCAGTGGAAAGGGGATATGAATCAGTG
TATGCACTAACTAAATTATGTGGTCTGCGAGTTTCGTTTGTGAAGGGATGGGGACACGAA
TATTCCAGAAAGGTAAGCCAAATTCGTGGTTTTAATCCAATCAATATTATTCAGTCGATA
AAACAGACGGGATGTTGGTTCACAGCCTCATTTCCTGCGCCTGCCAAATGGATTGAGAAA
GTAATTCAACAGATGGGAGCTCCCGCTTTATTCTGTGGATCAGTCACC
>scaffold86-EXSNAP2012.4 scaffold86 + [1:16384]  ( 21137 - 26163 ) scaffold86-EXSNAP2012.4 + 1:523  ( 1 - 523 ) N   2539.96
ATGTCTCCTCTTCTTCTTCTCATTCTCTTCGGCTCCTTCTTCTACTATCACTTCATCTCG
AAACGTCGCAGATTCCCACCGGGACCAACGCCATGGCCGCTCATTGGCAATTTCGCACAG
ATGGACCTCGCAAACCCTCATCGAACGATTCTCAAGTGGAAAGAGATCTACGGACCGGTC
TTCACAATCTGGCTGCCCAAACCGATCGTTGTTCTCGCTTCTCGCGAGGTTCTCGAAGAG
ACACTCGTCAAGCAGGCGGAGACATTCGCCGCTCGTCCGTCCTCCTTCCTCTACCGTATG
TTCACCGGGTCCCACCACGAAGGCGACGGAATCATCCTCAGCAGCGGAGAGAGATGGCAG
ACACAACGACAGTTCGCCCTGAAGACACTCAAGGACTTCGGATTCGGTCGTGGAGAGATG
GAGGGCCGAATCAACTTCCATCTTGATCGACTACTCGAGCAGATTGAGGCAAAATTCTAC
AGGAGAAAGATATCGATCCAAGACCCTCACGAGCCACTCGCATTCTGCATCGGAAACATC
ATTCAGGACATCGTCATGGGAAAGGTTTACGACTTTGGCGATCACGAATTCAAGCATTTC
AAGCATCTCATCGACACAGTTCTTGCACAAGTTCAATCCGTTCAATTGCTCGTTGCCGAT
TGCTTCCCCTTCCTTGCTCGATTTCTTCCTGGATATCACGAGTACTACAAGAATGGAATG
GCCCTCCAGAACTACTTTCTCAGAGAGATCGATCGTCACGAGCGAGTTCTCTCATCCGAT
GGCCCGCCTCGTGACTTCATCGAGGCTTATCTACGAGAGTGGAAGAGACAACCGACCAAT
CGAAACTTCTCAAAGCTGACGTTGGCGCTAAACTCGGGCGATTTGTGGACGGGCGGAATG
GAGACGACGGTGACGACGATCAGATGGGGCATACTCTACCTGCTGCACTACCCGGAGGCA
CAAGAGAAGATGAGAGAGGAGATACACAAGGTGCTCGGTTCCTCATCTCGTGTGCAACTC
TCCGATCGCTCTTCCCTTCCCTACTGCACTGCAGTCATCTCCGAACTGCAGAGACTGTCC
AATGTCCTGCCCTGGAACATTCCTCATTGCACCTCCGCTCCATCGTCCGTTGCCGGATTC
GATCTCCCGAAGGGCACGGATATCATGCCCCACATCGGTGCTGTGCATCATGATCCCTCA
CTCTTCCCCAATCCGGAGAAATTCGACCCCGAGAGATTTCTCGACGATGATGGTGCCTTC
TCGATGCCTTCGTCCTTCTCACCATTCGGCATCGGAAGAAGAGCTTGTCTGGGCGAGAAT
CTGGCCAAGATGGAGCTCTTTCTCATCTTCGTGACCCTCGTGCAGAGATACAAGTTCAGC
GTGCCAAGGGGCGGCACTCTGCCCTCCCTGACGCGTCGCATGGGCATGACTTCGGCACCC
GTAGAGTACGATTGTAAGTGGGAGAAAGTGGAGGAGGAAGAGGAGGACAGTGAGGAGACT
GACGAGATTGAGACATACCACTACGCTCCTCACAACGGTCTCCCTTCATCTTCTGCATCT
TCCGAACAA
>scaffold86-EXSNAP2012.4 scaffold218 - [1:16384]  ( 268664 - 264312 ) scaffold86-EXSNAP2012.4 + 1:523  ( 1 - 523 ) N   2156.41
ATGTCTCCTCTTCTTCTTCTCATTCTCTTCGGTTCCTTCTTCTACTATCACTTCATCTCG
AAACGACGTAGATTCCCCCCGGGACCAACGCCATGGCCGCTTATTGGCAATTTCGCACAG
ATGGACCTCGCGAATCCTCATCGTACGATACTCAAGTGGAAAGAGATCTACGGACCGGGT
AAGATACACCTGATTGATCTTTGATCTTTGATCTCTCTCTTAGTCTTCACAATCTGGCTG
CCCAAACCGATCGTCGTTCTCGCTTCTCGCGAAGTTCTCGAGGAGACACTCGTCAAGCAG
GCGGAGACATTCGCCGCTCGTCCGTCCTCCTTCCTCTACCGTATGTTCACCGGGTCCCAC
CACGAAGGCGACGGAATCATCCTCAGCAGCGGAGAGAGATGGCAGACACAACGACAGTTC
GCCCTGAAGACACTCAAGGACTTCGGATTCGGTCGTGGAGAAATGGAGGGCCGAATCAAC
TTCCATCTTGATCGACTACTCGAGCAGATTGAAGCGAAGTTCTACAGGAGAAAGATCTCA
ATCCAAGACCCTCACGAACCACTCGCATTCTGCATTGGAAACATCATTCAGGACATCGTC
ATGGGAAAGGTCTACGACTTTGGCGATCACGAATTCAAGCACTTCAAGCACCTCATCGAC
ACTGTTCTTGCACAAGTGCAATCCGTTCAATTGCTCGTTGCCGATTGCTTCCCCTTCCTT
GCTCGATTCCTTCCTGGTTATCACGAGTACTACAAGAATGGAATGGCACTGCAGAACTAC
TTCCTCAGAGAGATTGATCGTCACGAGCGGGTTCTCTCATCCGATGGTCCTCCTCGTGAT
TTCATCGAGGCGTATCTTCGAGAGTGGAAGAGACAGCCGACCAATCGGAACTTCTCAAAG
CTGACATTGGCGCTAAACTCGGGCGATTTGTGGACGGGCGGAATGGAGACGACGGTGACG
ACGATCAGATGGGGCATACTCTACCTGCTGCACTGCCCGGAGGCACAAGAGAAGATGAGA
GAGGAGATACACAAGGTGCTCGGTTCCTCATCTCGTGTCCAACTCTCTGATCGTTCGTCC
CTTCCCTACTGCACTGCAGTCATCGCTGAACTGCAGAGACTGTCCGATGTCCTGCCCTGG
AACATTCCTCATTGCACTTCCGCTCCATCGTCCGTAGCCGGATTCGATCTCCCGAAGGGC
ACGGATATAATGCCTCATATCGGCGCTGTACATCACGATCCCGCCCTATTCCCGAATCCG
GAGAAATTCGACCCCGAGAGATTTCTCGACGATGATGGTGCCTTCTCGATGCCTTCGTCC
TTCTCCCCGTTCGGCATCGGAAGAAGAGCTTGTCTGGGCGAGAATCTGGCCAAGATGGAA
CTCTTCCTCATCTTCGTGACCCTCGTGCAGAGATACAAGTTCAGCGTGCCCAGGGGTGGC
ACTCTGCCCTCCCTTGCTCGTCGAATGGGCATGACCTCAGCGCCCATGGAGTACGATTGT
AAGTGGGAGAAAGTGGAGGAGGAAGAGGAGGACAGTGAGGAGGCTGACGAGATTGAGACA
TACCACTACACTCCCCACAACGGTCTCCCTTCGTCTTCTGCGTCTTCCGAG
>s4444 scaffold138 + [1:45056]  ( 41985 - 44092 ) s4444 + 1:442  ( 1 - 442 ) N   1707.82
ATGAAATCTCTTCTCTCTCTTTCCATTCATCCTTTCTCATTTCAGATGGTTTTATACATC
TTCACATCTCTTCTCGTCGTATTCTATCTAGTGAAGAGATTTATTCTTGAATCACTTTCA
ATCGGTGCAGAAGGAAGATGGGTTGTAATCTCTGGATGTGACTCGGGATTCGGTCGATTG
ACCTCTCTACGATTGATCTCCAAGGGAGTTAATGTATTCGCTGGATGCTACACTCAGAAG
GTATAGAAGTCCTAACAATAAGAGGAAATCTAGAAGTGTTCATTAATTAAGGGTCGAGAG
GAGCTTGAGAAATGTGCTGAAGAATTGGAATGTTCACATCGTCTTCACACCTTTCAATTG
GATATCACAAGTGATCAATCTGTGGCTGATGCTTATCAATTCGTGAAGAAGACTCTTGAA
GCTAACGTAAGGTTCTTCTTCTTTCCCTTCTCTTCATTCCTCTTTCCTCAGAATGCTCTT
CTATGGGGAATCGTCAACAATGCTGGAGTCTTCTCAATCTTCGGTCCTGATGATTGGTGT
TCAATCAAACAATACACTGATTCCCTCAATGTGAATTGTCTGGGAGCTGTCCGAATGTGT
CACCAATTTCTGCCCCTTCTCAAACAATCAAAGGGACGAATCGTTACAATGGGTTCATCG
GCAGGTCGAATGCATGGACAATTACTTGCCCCTTATTGCACTAGCAAATTCGCTGTCGAG
GCTTACATGGATTGTCTCCGATTTGAACTACGTCGTTTCGGAGTCTCCGTTCATATTCTC
GAACCGGGTGCATTCAAGACTGAATTACTCAGTGAAGAAGCACAGAATGCAAGAGTTGAC
TATATTTGGAATTCACTGAGTGCGGAGACAAAGAATGAGTATGGAGAAACGTACAAGAAG
AACTTCAAAGAAGCATGGAACATTGGAGTGAATATCATGGCGAGTTCTAATCTGGATTGG
GTTGCTGACCACTACACTCACGCACTTTTCTCATTCTGGCCAAGACTACGATACTACACT
GGATGGGACTCACGATTCCTCTTCATTCCGCTCAGCCTCCTCCCTACTTTCGTCCAGGAT
TGTATTCTGTCTGCAATGTACAAAATGCAGCCCGGTCCTTCTCTCAGTCTATTTAGGCCG
CAATTTGTGCTAATCCCATTTATTTTCACAATTTCATTCTTCACTAATAAACATCTCATT
TCTTCCGTTTCCTCGTGTTTCATTCTCATCGAATCTAGTCACATTTCGCCCCCTTTCAGT
ATTTGTTTCGGTTCGTGCAATAAACATTTATTCAATAAAAAGAGAATACAATCCGATTGG
CAGGAGTATTTACAGAGGGGAAAGAGTCGCAGTAGAGACTGCCCGACCGATCTGAAA
>s4444 scaffold1583 + [1:15360]  ( 3754 - 5862 ) s4444 + 1:442  ( 1 - 442 ) N   1299.78
ATGAAATCTCTTCTCTCTCTTTCCATTCATCCTTTCTCATTTCAGATGGTTTTATATATC
TTTACTTCTCTTCTCGTCGTATTCTATCTAGTGAAGAGATTTATTCTTGAATCACTTTCA
ATCGGTGCAGAAGGAAGATGGGTTGTTATCTCTGGATGTGACTCGGGATTCGGTCGATTG
ACCTCTCTACGATTGATCTCCAAGGGAGTTAATGTATTCGCTGGATGCTACACTCAGAAG
GTATAGAAGTCCTAACAATAAGAGGAAATCTAGAAGTGTTCATTAATTAAGGGTCGAGAG
GAGCTTGAGAAATGTGCTGAAGAATTGGAATGTTCACATCGTCTTCACACCTTTCAATTG
GATATCACAAGTGATCAATCTGTGGCTGATGCTTATCAATTCGTGAAGAAGACTCTTGAA
GCTAACGTAAGGTTCTTCTTCTTTCCCTTCTCTTCATTCCTCTTTCCTCAGAATGCTCTT
CTATGGGGAATCGTCAACAATGCTGGAGTCTTCTCAATCTTCGGTCCTGATGATTGGTGT
TCAATCAAACAATACACTGATTCCCTCAATGTGAATTGTCTGGGAGCTGTCCGAATGTGT
CACCAATTTCTGCCCCTTCTCAAACAATCAAAGGGACGAATCGTTACAATGGGTTCATCG
GCAGGTCGAATGCATGGACAATTCCTTGCCCCTTATTGCACTAGCAAATTCGCTGTCGAG
GCGTACATGGATTGTCTCCGATTTGAACTACGTCGTTTCGGAGTCTCCGTTCACATTCTC
GAACCGGGTGCATTCAAGACTGAATTACTCAGTGAAGAAGCACAGAATGCAAGAGTTGAT
TATATTTGGAATTCACTGAGTGCGGAGACGAAGAATGAGTATGGAGAAACGTACAAGAAG
AACTTCAAAGAAGCATGGAACATTGGAGTGAACATCATGGCGAGTTCTAATCTGGATTGG
GTTGCTGACCACTACACTCACGCACTTTTCTCATTCTGGCCAAGACTACGATACTACACT
GGATGGGACTCACGATTCCTCTTCATTCCGCTCAGCCTCCTCCCTACTTTCGTCCAGGAT
TGTATTCTGTCTGCAATGTACAAAATGCAGCCGGGTCCTTCTCTCAGTCTATTTAGGCCC
CAATTTGTGCTATAGTGACTAATCCGATTTGTTTTCACAATTTTATTCTTCAATAATAAA
CATCTCATTTCTTCTGTTTCCTCGTGTTTTATTCTCATCGAATCTAGTCACATTTCGCCC
CCTTTCAGTATTTGTTTCCGTTCGTGCAATAAACATTTATTCAATGAAAAGAGAATACAA
TCCGATTGACAGGAGTATTTACAGAGGGGAAAGAGTCGCAGTAGAGACTGCCCGACCGAT
CTGAAA
>scaffold1583-EXSNAP2012.2 scaffold138 + [1:45056]  ( 42030 - 43750 ) scaffold1583-EXSNAP2012.2 + 1:330  ( 1 - 330 ) N   1134.21
ATGGTTTTATACATCTTCACATCTCTTCTCGTCGTATTCTATCTAGTGAAGAGATTTATT
CTTGAATCACTTTCAATCGGTGCAGAAGGAAGATGGGTTGTAATCTCTGGATGTGACTCG
GGATTCGGTCGATTGACCTCTCTACGATTGATCTCCAAGGGAGTTAATGTATTCGCTGGA
TGCTACACTCAGAAGGTATAGAAGTCCTAACAATAAGAGGAAATCTAGAAGTGTTCATTA
ATTAAGGGTCGAGAGGAGCTTGAGAAATGTGCTGAAGAATTGGAATGTTCACATCGTCTT
CACACCTTTCAATTGGATATCACAAGTGATCAATCTGTGGCTGATGCTTATCAATTCGTG
AAGAAGACTCTTGAAGCTAACAATGCTCTTCTATGGGGAATCGTCAACAATGCTGGAGTC
TTCTCAATCTTCGGTCCTGATGATTGGTGTTCAATCAAACAATACACTGATTCCCTCAAT
GTGAATTGTCTGGGAGCTGTCCGAATGTGTCACCAATTTCTGCCCCTTCTCAAACAATCA
AAGGGACGAATCGTTACAATGGGTTCATCGGCAGGTCGAATGCATGGACAATTACTTGCC
CCTTATTGCACTAGCAAATTCGCTGTCGAGGCTTACATGGATTGTCTCCGATTTGAACTA
CGTCGTTTCGGAGTCTCCGTTCATATTCTCGAACCGGGTGCATTCAAGACTGAATTACTC
AGTGAAGAAGCACAGAATGCAAGAGTTGACTATATTTGGAATTCACTGAGTGCGGAGACA
AAGAATGAGTATGGAGAAACGTACAAGAAGAACTTCAAAGAAGCATGGAACATTGGAGTG
AATATCATGGCGAGTTCTAATCTGGATTGGGTTGCTGACCACTACACTCACGCACTTTTC
TCATTCTGGCCAAGACTACGATACTACACTGGATGGGACTCACGATTCCTCTTCATTCCG
CTCAGCCTCCTCCCTACTTTCGTCCAGGATTGTATTCTGTCTGCAATGTACAAAATGCAG
CCCGGTCCTTCTCTCGTTCCCCAATCACTTCAATCCATCGAAACTCTCATTCCCCAA
>scaffold1583-EXSNAP2012.2 scaffold1583 + [1:15360]  ( 3799 - 5511 ) scaffold1583-EXSNAP2012.2 + 1:330  ( 1 - 330 ) N   1148.70
ATGGTTTTATATATCTTTACTTCTCTTCTCGTCGTATTCTATCTAGTGAAGAGATTTATT
CTTGAATCACTTTCAATCGGTGCAGAAGGAAGATGGGTTGTTATCTCTGGATGTGACTCG
GGATTCGGTCGATTGACCTCTCTACGATTGATCTCCAAGGGAGTTAATGTATTCGCTGGA
TGCTACACTCAGAAGGTATAGAAGTCCTAACAATAAGAGGAAATCTAGAAGTGTTCATTA
ATTAAGGGTCGAGAGGAGCTTGAGAAATGTGCTGAAGAATTGGAATGTTCACATCGTCTT
CACACCTTTCAATTGGATATCACAAGTGATCAATCTGTGGCTGATGCTTATCAATTCGTG
AAGAAGACTCTTGAAGCTAACAATGCTCTTCTATGGGGAATCGTCAACAATGCTGGAGTC
TTCTCAATCTTCGGTCCTGATGATTGGTGTTCAATCAAACAATACACTGATTCCCTCAAT
GTGAATTGTCTGGGAGCTGTCCGAATGTGTCACCAATTTCTGCCCCTTCTCAAACAATCA
AAGGGACGAATCGTTACAATGGGTTCATCGGCAGGTCGAATGCATGGACAATTCCTTGCC
CCTTATTGCACTAGCAAATTCGCTGTCGAGGCGTACATGGATTGTCTCCGATTTGAACTA
CGTCGTTTCGGAGTCTCCGTTCACATTCTCGAACCGGGTGCATTCAAGACTGAATTACTC
AGTGAAGAAGCACAGAATGCAAGAGTTGATTATATTTGGAATTCACTGAGTGCGGAGACG
AAGAATGAGTATGGAGAAACGTACAAGAAGAACTTCAAAGAAGCATGGAACATTGGAGTG
AACATCATGGCGAGTTCTAATCTGGATTGGGTTGCTGACCACTACACTCACGCACTTTTC
TCATTCTGGCCAAGACTACGATACTACACTGGATGGGACTCACGATTCCTCTTCATTCCG
CTCAGCCTCCTCCCTACTTTCGTCCAGGATTGTATTCTGTCTGCAATGTACAAAATGCAG
CCGGGTCCTTCTCTCGTTCCTCAATCACTTCAATCCATCGAAACTCTCATTCCCCAA
>s4438 scaffold25 - [1:16384]  ( 277161 - 272874 ) s4438 + 1:356  ( 1 - 356 ) N   1829.51
ATGTGGTACCTGATTCCAGCAGCCGTGATAGCCTACTTTGTTGTTAAAAGGTGTATCCTG
GAGCGCTTCTCCATCGGCGTGGCCGATCGATGGATTGTCATCTCCGGTTGCGACTCGGGG
TTTGGCCGTCTTACAGCTCTCAGGCTCATAGACAAAGGCGCGAACGTCTTCGCGGGATGC
TACACGCAAGAAGGTCGCGATTCTCTCGAGCAAGCAGCGGCCGAGATGCACTGCTCCTCT
CACCTGCACACGTTCAGCCTGGACATCACCAGCGACGACTCGGTCAGGAGCGCATTCGAG
TTTGTGAAGAAGACGCTGGATGCCAATACACTGTTTACGCTGCTTTTCAAGTTTGAGAAA
GTGCTATTTAAGGACGCCCAACTGTGGGGCCTCGTGAATAACGCAGGCATGTTTCCGCTG
TTCGGCCCGGATGACTGGTGCACGGTCAAGCAGTACAGTGATTCGCTGAACGTGAACTGC
TTGGGCGCAGTGAGGATGTGTCACCAATTCCTGCCGCTGCTCAAACAATCCAAGGGACGC
ATCGTCACTATGGGCTCGTCGGCCGGTCGTCTGCACGGCCAGTTCCTCGGGCCGTACTGC
GCGAGCAAGTTCGCCGTTGAGGCCTTCTCGGACTGTCTTCGGCTTGAAATGCGTCAATTC
GGCGTCTCCGTGCACGTTCTCGAGCCAGGCGCCTTCAAGACGGAGTTGCTCAATGAGGAT
GCGCTGAATACGAGAGTGGACAAAATCTGGAGCTCGCTAAGCGAAGAAGTGCGGCTAGAG
TACGGAGAAGAGTACAAGGATAATTTCAAAGTCGCGTGGAACAGTGGAGTGAACTTCGCG
GCGAGCTCCAATTTGAATTGGGTAGCGGAACATTATGAACACGCACTGTTCGCAAGATGG
CCGAGGTTACGATACTACACCGGATGGGACTGCATGTGCCTCTTCGTGCCGCTGAGTATG
ATGCCATCCTTCCTACAGGACTTCATCCTCTCCCTGCTGTACAAACTGCAGCCCGGGCCT
TCTCTCGTCCCTCAAGCTCTCCGATCTAAAGAACCGCTCTTGCCTAAA
>s4556 scaffold79 - [1:30720]  ( 107949 - 89579 ) s4556 + 1:789  ( 1 - 789 ) N   3878.12
ATGTCTGTAAGCAGTCTGGAGAAGAGTTTCTCAGGTATGAGCAACAACGGCTCTGCCTCA
GCGAGGTCCGCAAGCGGCAACAGTGGCGGCGGCGGAGGAGGAGGTATCCGTGGCTTCTTC
TCAAAACTTCGAAAGCCCAGTGGAGAAGCTGGCGGAGGAGGCACCAGTCCCAGTCAGGTG
CAAATCGGCACGAAGATGTACGATACGCACGAGTTGCAGAAGTTGATCCCACAACTAGAA
GATGCTGTTCAGAAGCGCGATCAGCAAATCCGTCAGCAGCAGACTATCGTGGAGACTCAT
GTCAAGAGAATCGCTGAGTTGGAAGCGGAAGTGACATCATTGCAGAGAGAATGCGATAAG
TTGCGATCTGTCCTGGAGCAGAAGGCTCAGAATGTTGCCAGTTCCCCTGGGGCAAGGTCG
CCTTCCAATGGTTCTCCACGAAACGACCAGGATAAGCACGATAAGGAGGTGCACGACAAA
TTGCTGGATGCAGCTTCTCGTGCAAAGAAGTTGGCCGTGTCTGCTGAGCCAGCCAAATTA
GACGCCAAGCCAGCCTCTCTACAACATCACATCAAGAATGCCGCTGCAAAGCAGCTCATT
CGTGATGCAGTCCATAAGAATGACTTCCTCAAGCAGCTTGCTAAAGAACAGATCATCGAG
TTGGTGGAGTGCATGTACGAAATGCGTGCTCGTTCTGGTCAATGGGTTATCCAAGAGGGC
GAACCAGGAGATCGACTATTTGTTGTCGCCGAGGGTGACTTGACGGTGTCTCGCGAGGGA
GTTCCTCTCGGTACGATGCGACCTGGAACGGTTATGGGAGAATTGGCCATCCTCTACAAC
TGCACCAGGACTGCCTCCGTACAAGCCCTGACGGACGTGCAACTATGGGTACTCGATCGA
TCGGTATTCCAAATGATCACTATGAGATTGGGAATGGAGAGACAACAACAGCTTATGAGC
TTCCTCACAAAGGTGTCCATCTTCGAAAACCTTCCCGAAGACAGAATCTCAAAGATCGCC
GATGTGATGGACCAAGACTACTATGCTGGCGGGCACCATATCATCCGACAGGGAGAGAAG
GGCGATACGTTCTTCATCATCAACAATGGTCAAGTGAAGGTCACACAGCAGATCGAGGGA
GAGTCGGAGCCAAGGGAGATCAGAGTACTCAATCAGGGAGACTTCTTCGGTGAACGAGCA
CTACTCGGAGATGAGCTACGCACTGCCAATATTATCGCCATGAATCCAGGAGTGGAAGTA
CTCACTCTCGATAGAGAGTCGTTCCTGAAACTCATCGGTGATATTGACGCTGTGAAGAAG
GACTATGGAGATTCGGATCGTCTCTCGCAGTCAACCGTCCCAATCATCGAACCACCCAGT
CCCACCAAGGTGGCACTGCAGGCTGAATTCGACCAGGTGACACTGAGAAACCTCAAGAGA
TTGGCAACCCTCGGAGTGGGAGGATTTGGAAGAGTCGAACTGGTGTGCATCAATGGTGAC
AAGTCACGGACCTTCGCCCTGAAGGCACTCAAGAAGAAGCATATTGTGGACACTCGACAG
CAGGAGCATATATTCGCAGAGAGAAATATCATGCTCGAGACTAATACTGATTGGATTGTC
AAGTTGTACAAGACGTTCCGTGACACCAAGTATGTGTACATGATGCTGGAAGTGTGTCTG
GGAGGAGAATTGTGGACGACACTCAGAGACAGAGGTCACTTCGACGATTACACTGCTCGC
TTCTACGTAGCATGTGTATTGGAGGGACTGGAGTACCTTCACAGAAGGAACATTGTATAC
AGAGATCTCAAACCGGAGAATTGTCTCCTCGCCAATTCAGGATACCTCAAACTGGTCGAT
TTCGGTTTCGCTAAGAAGTTGGCACCTGGAAGAAAGACATGGACATTCTGTGGAACTCCT
GAGTATGTCTCGCCGGAAATTATCCTGAACAAGGGTCATGAGCAATCGGCTGACTACTGG
GCACTCGGCATATACATATGCGAGTTGATGCTGGGACGACCTCCCTTCCAGGCTGCCGAT
CCCATGAAGACTTACACGCTCATTCTGAAGGGAGTTGACGCGCTGGAGATTCCTAATAGA
CGAATCGGTAAGACGGCGACGGCACTCGTGAAGAAGTTGTGCAGAGACAATCCGGGAGAG
CGACTGGGATCGGGCAGTGGAGGAGTGAATGATATTAGAAAGCACCGATGGTTCATGGGC
TTCTATTGGGAAGGACTTCGCAATCACACACTCAAGCCACCCATCCAACCCAAGGTCCAG
AACCCGGCGGATGTTGCCAACTTCGACAGCTATCCCGCTGATCCCGATGTGCCTCCAGAT
GAGTTCTCTGGATGGGATGAGGGATTC
>scaffold1757-EXSNAP2012.2 scaffold1757 + [1:15360]  ( 9074 - 10802 ) scaffold1757-EXSNAP2012.2 + 1:302  ( 1 - 302 ) N   1392.11
ATGGCCGACAACAAGGACGAACTCGTGCAGAGAGCCAAGCTCGCCGAGCAGGCCGAGCGT
TACGATGACATGGCCCAGTCCATGAAGAAGGTGACCGAGCTCGGAGCTGAGCTCTCGAAC
GAGGAGCGCAACCTCCTCTCGGTCGCCTACAAGAACGTGGTCGGAGCTCGCCGTTCCTCG
TGGAGAGTCATCTCCTCGATCGAGCAGAAGACCGAGGGTAGCGAGAAGAAGCAGCAGATG
GCTAAGGAGTACCGCGAGAAGGTCGAAAAGGAGCTCCGCGACATCTGCCAGGATGTCCTC
GACCTCCTCGACAAGTACCTCATCCCCAAGGCCGGAAACCCCGAATCTAAGGTGTTCTAC
CTTAAGATGAAGGGTGACTACTACAGATACCTCGCTGAGGTCGCCTCTGGAGACTCTCGC
AGCTCGGTTGTCGAGAAGTCGCAGCAGTCGTACCAGGAGGCCTTCGACATCGCCAAGGAG
AAGATGCAGCCTACTCACCCCATCCGCCTCGGACTTGCCCTCAACTTCTCCGTCTTCTAC
TACGAGATCCTCAACGCCCCCGACAAGGCGTGCCAGCTCGCCAAGCAGGTCGGTTATTTG
TCCTCATTGGCCACTGAGGGACAGGACTCATACGCTGAAGCGATGGAACTTGCTAAAGCC
AACCTGGCTCCCACCAATGCAGTCCGATTGGGACTCGCCCTTAACTACTCTGTTTACTTC
TATGAAGTGGCCATGAGTCCGGACAGGGCTTGTCAGCTAGCCAAGAAGGCTTTCGATGAC
GCCATTGCTGAGCTCGACACGTTGAACGAGGACTCGTACAAGGACTCGACCCTGATCATG
CAGCTCCTCAGGGATAACCTGACCCTCTGGACCTCCGACACCACCGGAGACGACCAAGAA
GGCGAGGGAGGAGAGGGAGCCAAC
>scaffold63-EXSNAP2012.16 scaffold63 - [1:59392]  ( 70051 - 67245 ) scaffold63-EXSNAP2012.16 + 1:355  ( 1 - 355 ) N   1777.50
ATGGGCCTCTGCCAGAGTACGGAGGAGAAGGAGTTGGCTGCTAAGAGCAAGGCAATCGAT
AAGGAGATGATGCAGGGTCACATCGCACAGCAGAAGGTCGTCAAACTCTTATTGCTCGGA
GCTGGAGAGTGTGGGAAGAGTACTGTACTCAAACAGATGAGAATTCTTCACGATCATGGA
TTCACTGAGACGGAGGCGGCAACTCAGAAAGGAGTGATCTACAATAACACAGTGACTGCT
ATGGCATGCATACTCAGAGCACTAGGACAATTACAACTCCAATTGGAGAATCCAAGCAAG
GAGTCTGATGTTCGAACAGTGCTCGACGTAGTGAAGAATGGAAAGGAATCGGATAAATTC
ACACCTGAATTGACCAAGGCACTTAAATCTCTGTGGGCAGATAAGACAATTTATCACGAT
GCGATAATAAGAGGATCAGAATATCAATTGCCCGAATCGGCAATGTATTTTCTGAGCAAT
ATCGATCGGATCTCCCAGCCAGATTATGCTCCCACTGAACAAGATATTCTTCTATCGAGA
ATCAAGACAACTGGAATTGTGGAAGTGAAATTCCAAATGAAGAATGTCGACTTCCGTGTC
TTTGATGTTGGTGGACAGCGATCAGAAAGGAAGAAATGGATTCATTGTTTCGAAGATGTC
AATGCAATCATTTTCATTGCTGCCATCTCAGAATACGATCAAGTTCTTTTTGAAGATGAA
AGCACTAATCGAATGGTCGAATCAATGCGACTATTCGAGTCCATCTGTAATTCTCGATGG
TTCATCAACACTTCGATGATTCTTTTCTTGAATAAGAAAGATTTATTCGCAGAGAAGATC
ACTAAGACTCCTTTGAGCAGATATTTCCCTGATTACAAGGGTCCACAGACTTACGATGAC
GCAGTACAGTACATTGAGACTAAGTTTGAAGGATTGAATGCAAATCCAGAGAAGACAATC
TACGTCCATCAGACTTGTGCCACCGACACCAATCAGGTGCAAATGATCCTTGACTCAGTA
ATCGACATGATCATCCAAGCGAATCTTCAAGGCTGTGGATTGTAC
>s4514 scaffold251 + [1:29696]  ( 15481 - 21675 ) s4514 + 1:312  ( 1 - 312 ) N   1481.39
ATGGGCCTCTCCGAGTCGTCGCCCGTTTCGGTTGCCGATCTCAACAAGAGGAACAGAGAG
ATCGACAGTCAATTGGAGAAGGACAGGAAACAATTGGATGGACAGATCAAGCTACTGCTC
CTTGGTGCCGCCGAGAGCGGGAAGAGCACGATTCTCAAGCAGATGAAGGTGATTCATGAC
AAGGGTTACTCCAACGAGGAATTGGTCACGATGAGGTCAATCGTCTACATAAATTGTGTC
TCCGGAATGGTAAGTCGACCACTAGAAGAGAATTCTAAAAGGTCGTGCAAAAACAGAGAT
GTCTTGAGGGGTTTGAAATGGATGAGAGCCGGGAAATCGGAGGGACCGGGGATTGTGAAA
CCGGGAAATCTCAGAACCGTAAAACAATTGCAGGACATTATCCGCACTCGAGTATCAACG
ATGGGTGTCATCGAGGTCAAGTTCCGAATGAAGAACAAGAATTGGAGAGTCTTCGACGTT
GGAGGGCAACGATCACAGCGAAAGAAGTGGATTCACTGCTTCGATGACGTCAAGGCCGTA
ATCTACGTGGTTGCCCTATCCGAATACGATCAGAAATTGAAAGAAGATGAGACTACGAAT
CGAATGCAAGAATCGCTGCAACTATTCGAGCAAGTGTGCAACAATAAGCACTTCCTCAAT
ACGAATATGATTCTGTTTCTGAACAAGAAGGATCTGTTCGAGGCCAAATTGCCATTTACC
TCAATCAAGGAAGCATTCAAGGACTATACGGGTGATTCAAACTATGAAACGTGCGTCAAA
TATATCCGACGCCGTTTCGAGAAACAGAATAAGAACAAGCAGAAAGTGATCTACTCACAC
GTCACTTGTGCGACGGATACACAACAGGTTGAATTCGTGCTTGACTCGACACTGGACACT
ATCCTCTCAGCGAAACTCAAGGGATGCGGTCTCTAT
>s4515 scaffold2719 - [1:5093]  ( 2446 - 3 ) s4515 + 1:326  ( 11 - 226 ) N    236.93
GCGGAAGCGGCGAAGACGAAGGAGATCGATAAACAGATCTCAGCTGACAAAGCAGACAAT
AACAAAACGATAAAATTACTGCTGTTGGGTGCGGGAGAATGCGGAAAGAGCACAATTCTC
AAGCAGATGAGATTACATCACAAGAAGTTCTCGGAAGATGAGTTAGCCCAACAGAAGTCT
GTCGTATTCAACAACACGATCAATGCGATGGTTGAGATCTGTCGATTTATGGCTGAAAAC
AATTATCCATTCGAAAAGGAGGATAGGAAGGTGAGAGAAATATCACTCAGACGCGAATAT
TATTCATTATATTTCATAGAAGTAAATTTTGAGAACAACACATTTCGCAAGTACCTTAGT
GTAATGGGGAAGGTACTTGAATCTCTTCATATTGATCGATCATTCCTTATCCGAGTCATT
TTTCTTCTGGAAATATTCTGCCAAAACACA
>s4515 scaffold2719 - [1:5093]  ( 3040 - 2447 ) s4515 + 1:326  ( 1 - 57 ) N    176.87
ATGGGACTGTGCTCGAGCTCGGAGGACAAGGCGGAAGCGGCGAAGACGAAGGAGATCGAT
AAACAGATCTCAGCTGACAAAGCAGACAATAACAAAACGATAAAATTACTGCTGTTGGTT
TGCTCAGAATTGCCCACGCTCCAGTGTGAATCCTACAAATTTTATATTTTATATTTTTTT
ATATTTTTCCAG
>s4513 scaffold184 + [1:16384]  ( 210898 - 215047 ) s4513 + 1:295  ( 1 - 295 ) N    427.51
ATGGGAGGCGTGTGCTCTACTGAGCCCGCCCAAGCGCAGTCCAGAGCGATTGACAAGCAA
CTTGCCAAGGATCACCAAATGGAAAGGGAAGTGAAGAAGTTGCTACTATTGGGAGCTGGC
GAGTGCGGAAAGAGCACTATCCTGAAGCAGGTCAGAAGATGTTGTTGTTATTGCTGTTGT
TTTTATCCAACTCTGATAATTTATCAGGCTCTCTGGTCCGACGACAATATCCAGCTAGCG
TATCAGATGAGAAACCGCCTGCAGGACTATCTCAACCTTCGCATTCCCACCACGGGCGTG
ATCGAGTACAAGATCACGATCAAGAATGCTCCCTTCACGTTCATTGATGTTGGAGGTCAG
CGCTCAGAGAGACGCAAGTGGCTCCACCAGTTCGACTCGTCAACATCAATCGTCTTCATT
TGTGCAATCAATGAATTTGATCAGGTCCTTAATGAAGCCAGACATGTGACGCCGTTTATA
TTGTTTTTAAACAAAAAGGATCTGTTCAAAGAGAAGATTGAAGAGCACAGCAAGACGATC
AGAGCCCGCTTCAAGAACTACAACGGACCGAACACATACGAAGACTCCATCCGCTACATC
GAGAAGAAATTTTTGACTATGAATTTGAACAAGAAGCCGTACATGCACCGAACATGTGCA
ACGGACACTAACCAGGTACAATTAGTGATTACTTCGGTCATCGATGCTATCCTCACCGAC
CGTCTCAAGAGTATGGGTATGCATTTTTCTTTTTTT
>s4485 scaffold244 + [1:16384]  ( 54233 - 54896 ) s4485 + 1:86  ( 1 - 86 ) N    390.13
GTGCTCGCGCTGCTCGCCCTCCTCCTGTTGGCCAATGTGCCCCAATCCGAGGCAAACATG
CGACTCTGCGGGTCGAAGCTCACGAAGACTCTCTTGGCCGTGTGCTCAGGACAACTCTGT
GGAGCCTACGTTGACTCACCCAAACGTAAGTTAGATGATTACTTGGTGCCTCTGTCTGAT
CCTGAGTACTACGAAGTACATCGAACTGTGAAGAGAGAGGCTGGTCTTGCAACAGAGTGC
TGCACCAACCGATGCAGCTACAGTCATCTGAAGAAATATTGCTGCATGAAT
>s4535 scaffold123 - [1:30720]  ( 181325 - 179490 ) s4535 + 1:91  ( 1 - 91 ) N    455.91
ATGTTGAAAAATATACCTCTCCTAAACGCCGGTCCTGCTATTAAATGGCTCCTCCTTGCA
GAGACCCGGCTGCGGATGTGCCCGCCCGGCGGTTCGACATTCACGATGGCCTGGTCGATG
ACGTGCTCGATGCGACGGAGGAAGCGAAGCGTTGACGGTACGTTATCCCGACCGCGACGG
GCCATGGTCAGACCTAGTCTGCATCAGATTAAGCACATCTGCTGTGAGATGGGCTGCACT
GTGTCCGAGCTGCTGCCCTTCTGCAGTCCTTTCTCG
>scaffold271-EXSNAP2012.26 scaffold271 + [1:30720]  ( 118045 - 129740 ) scaffold271-EXSNAP2012.26 + 1:1687  ( 1 - 1687 ) N   5586.81
ATGATTATCACACTGAGCATAATGATGATGATAGGAGTAGTGAGAGGAGAGATGATAGAG
GGAGGAAATGGAACGACGACGATGGGAACGTGCAGATTGAGAGGAATCTGTGGAGAGGTG
AATGAAGATTCTTTTCATACCAACTGGACCGGCTATAAGATCACTTTTTTGGTCCCGGAT
GATAATGAAAGTGCATATTAGTGATCATTAGGGTACATGCTGTAAGAGTCAACTTATCCC
GTAAAAAACGAAATGTTGTCCTGAGGGAGATCACTCAATGCATATTCAAGTCCATTCAGT
CCGGACGGTCTAATCAAATATTCCGTTGTTGAAGTAGTAATCAAGTAATTAGTACGAACA
GGTCAACACAGTCGAATGATCATTCCGTGTGCGAGTCCCTCAGATCCGACCCCACTCACA
AACGAAATGACGAAACGGAAAATGGCAGAATACTGTCCCATGTTCACAACAAACGAGGCG
CTGTGCTGTGACGAAGAAAATGCGGAGGCGCTATTCTTCAATTTCGAGAAGGCAGCCCAA
GTGATCGGCAGTTGCCCCGTCTGCTTACGCAATTTCATGGATCTATGGTGTCGGTACACG
TGTTCTCCCACTCAATCGGACTTCATGCGCGTATTCAGTAATGATGAAACGGGAAATAAA
CTGAATATCGATGGAGTCAGTAAAGGAGCGGTGAAATACGTGGAGGGAAAACGAGGCGAG
CGAGGTGAGGAGAAAACAGTGACACGGATCGATTTCTACATTGATCCACCCTACATCAAG
TCCATCTTCCAGTCCTGTCTCAAGGTGCACATGCAGGCCACGCCCTCTCTCTCACTGGTC
TGTGGAATGCCGTCCAGCTGCTTCCAAGAGACGACACTAACGGAGAGCTGCTTGATGGGG
TGCCTCACGGAACTTGGAACGCCTCGTCTGAGAACATTCCAGCCTGCTCACATCAATTTC
CACACTGAAAATATGAAGAGATCCTCTCCATCTCCCTTGGATTATCCCATCATTCCTCTC
TCATCGGAGATGCCCCTTCAGAGATGCGAAGAGTCGAGTGTAGAATGTGAAGCGTGCGCC
TGCTCTGATTGTCATGGGGCATGCTCGCCGACCTCTCCGTTCCTCAAGGAGATTGAACAG
CAATGGATCAAGAGGAAGGGAGGAGAACATGTGGAAATTGTTGAGAAGGCGCGTGAGAGC
GGGAAAAACGAGACGGAAGCAGTGTCTGGTGGAATAGAGGTGACAGAGGGCGCGTCCTTC
ATGACAGTTCTCCATCGAGAGTTGATTGTGAAGAAGAGTCCCATCTTTGGATACCCGTGG
ATCGCAGTAATTCTGTTCACGATCTTCTTCTTCTCTGCAATTTTCATGATTCTCTTGTGT
TTCACATGGGACAGTCGAAGAAGAAGTGGTCATGGAACGGAGGAAGGATCGAAGAAGGAG
AAAATCGATATCAAATTCGCGGGAACGTATTGGGGAGCGAGAGATCTGCTTGATAACGTG
CAAAGGGGAGGAGCGGAGTGGTATGCAAAGGTCGTAGCAGATCACACCTTCTGGATAGGA
GCCACCACTATACTCATAGTAGCAGTCGTTTGTGTGATCGGTCTTCCGATGCAGAGATTC
ATAATGGATCCAATGGACGTGTGGACTCAACCCGATTCGAGATCCAGGGTTGAGAAGACC
TCATTTGAGAAGTACTTCAGTGCCATTCCCCGCTACACGCAAGTGATAATTAAACCGATA
CAAACGTTCAACAAACCGTATCAGTATGGAATGAAGAACTACGGACCAATCTTCCATCAC
TTTGTCTTGCAGCAAGCCTTCGAACTAACGCAGAATCTGATCGGATTGAAGGGAAAGGGT
GTGAATCAGAAGACCGGCGAAGAAGTGGAATTGGGTCTGTCCGACGTGTGCTACAAAATG
GTCGGTGATCACTGCTTCTTCATCTCTCCCATGTCGTATCTGCAGAACAATCGTACGATT
ATCGAGTGTGCTGAGCGAATGTGCGTTCCCAAATTGGATCAGATGATAGACGATTTGAAG
AAGGAGAGGGCGCAAAAGATGAAAGAAGAAAAGGAACGGAGGAAGGAGAAGGGAGACACC
GGGGAGATGGATGTGGATAAGAAGAAGTTGAACTTCTCTGAATCGTCTAAGATCATGCTG
GAAGCATTCCGAAAATTCTTCCCAAATGGAACGAAACCAGCAGCCAAATGCGCGAAGGGC
GTTGATCAATCCGGTAATTGCGAACCCGTCGATGTGAAAGGACAGGACGAGGATGTGTTT
GATGAAATATTTGTTGAAATGAAGAGGAAGAAGAGAGAAGTGACTCCCTCCCATCCGGAT
CAGCATCGTTCGCGTACGAAGAGACATCCATATCCAATCGAACCGAAAATTGACAAAAAC
GGCACGTACTACAAAGATCGAATTAATCAAGCATGGGAGATAGAGAGAGGAATCGGAATG
CTCGCCCATATACTCAAGTGTATCGAAGTTCCAATCGCTCAATCAACCTATCTCAATCTA
CAGTGCGGCTCTCAGATGAATGGGGCGCCCGTTCCTGGCAATTTGGTGTTCGGAGGATGG
AATAATGTTGATGCAGGGAACATCTCTGAAGTGATGAAGATCACTCACTACTCGAATGCA
TACGTGATCACGATTGGACTCGATTCGAACAAGAGAGAACTGGCTGAGATATGGGAGAAA
GCAGTGATCGAACTACTGAAGAAGTACGATAATGAGTACGTAGAGGTCAATTTCATCACT
CAGTTTTCCATCCAGGACGAGATCAACGCAGCTGCTCGATCGGACGTTCGAATCGTGGCT
ATTGGCTACGGTCTCATGGGCATTTACATCGTATTCGGCCTCTCCCAATTCTCCGTCTCC
AATAGGAAGGGATTAATCAGACACACACTGTGGTATCAGGTGAGATGATTGGGATATGAG
TACTTTCTTATAATTTTACATACTTTATTCACCACTTTAAAGATGTGAAGTTAGGACGGA
ATGGGGCGACAGGTGGTATTTCAAGCTCAGGTGAGCATTTAGAGGTGGAGGGGGTTATAT
CGCAGAACGTGTTACAATTTAATATGAAAGGTATGGAGGACAAATGAGGACCTTTCACGT
TTTGAAAAGTGTTTTAAATCATATGAGACTACGATGGATCAAAATATTGGCTTTATCCTA
ATCCTTCCCCCCTTGAAGGTCGTTCCGGGAGTGATGGTCTCTGTTACGATCTCCCTCTCC
GTTGCATTCGTCATCGCTGTCTACGGTATCTTCGGTCTCCATGCCACTCTAATGTGCATG
GAAGTACAGCCATTCCTTCTCTGTGCCATCGGAGTGAATAACATCTTCTACTTCGTCAAG
ACTTACCAGAGGAAAATGTATGAGAGAAAGCAGCTGGAAGCAGCCCTCCTCTCGACTCAG
ATGACAGCCCTTCCTCCGATCGACTCATCGTTGGTTGGGAAGAAAGTGGAGAGTGAAGAT
GAAATGATCCGTCGAGAGGTGCTCACTCAAACATGCCAGAGAGTCCTCCCGAGTATGTTC
TGTACGGCATTCACGGAGTGTTGCTGCTTCCTCTCACTATCGGCCAACGAATTGACGCAT
CGGGTTGGTCTCTCATCTGCACCCGTCCTCAAGGTCTTCTCATTCTATGCATCAGCTGGA
GTATTCGTCAATTTCTTCTTTACTCTAATGATCTTCGTCCCTGCATTCTTCATCGCGATG
AAATGCTCGACGACTCCGTCTCCTGGCATCTGCTCGCCCATTGATTGTGTGCCCAAGGGG
AAGAGAGAAATCAGAAGAAGAGTCAGAAGGAGATTCGATGAGGTGAGGAGTTAATCAATT
ACGGAATTGATGAAGAATCGCACTGAATAGGCACTGATGGGCTAGGGGGCTCTGCAAATA
TTGGAAAATTTCTTGTTGCGAGCCCCGCACGTAGATGATGATGCGGAGATAGATCCCTGT
AGTGGTGTTAGACTATCAATGAAGAGATTCTTCGTGATGAATGTCACATTCTTTCTAAAT
AAATTAGGTCAGGGATAGAGATCAACAATGTATTTAGTCCGTTCCTCACGTGGTTGGATG
CCCCATCTGATCGAGAAGTACTACGCGCCCATCATATTCACCAAGAAGGGACGATACACT
TCGATCATGCTCCAATTCCTGCTCATTTCCGTGGCCATTGTCTTCATTCCCCAACTGCCG
ATCGGATTGGATGAGAAGATGAGTGTGCCTGTGGATTCATACGTGTACAAGTTCATGTCG
ATCCTTCCTGATACTCTCGCTTCCTCGATGCCCGTCTTTTTCGTCGTTCATTCCAAGAGT
GGAAAACCATTGGATGTCGGCGATGAGAAATTCGTGAGATTATTCTGTACTCGTTCTGAC
TGTGCGAAGAACTCGCTGGGCAATCTCATCGCGGAGGCGGTTAAAGTGACCGAAACTGAT
CTGATCTCGCAGCCTGCGATGAACTGGCTGGATGACTACAGGAAGTTCCGTGCAGTATCA
TCGAATCATCGATCGTGTTGTATGATGGATAGAACGAAGGGAGAATACTGCACCATCGAG
GAGGTGGCACTGCAAGGAGGTCCATCAAACAGTACTTGCTCGTCGTGTCTCGCACGCGGG
GATCATCCGTACCGTGAAATGACGCGTGATCTTCGGCACTTCACTCGCCTTCTCCCGACC
ATGAACTGTGGAATGAGTGGTGGAATGGCTCATCGTGAGGCGATCTCATTCACTGACAAT
GGAGAAGTGAACGCATTCTATCTCAGGAGCTTCCATCGCACATTCAGAAACTCATCCGAA
TTCATCGATGGTCTTCGTTTGTCTCGAATGATCTCGGAAGAGTTCAAGAAGGTTCTCGAT
CAGAATGGCTACACTGATGTACAGATCTTCCCCTACTCATTCTACTATCTCTACTATGAT
CAGTACCTGTACATAGCCTTCTCCACTTCTTCCCAGTTGGCCCTCTCAGCAGGAATCGCA
TTAATCGGACTTACTCTGACAACGGTCTCTCCCACTACCGCCCTAATCGTTGCTCTGAAC
ACCCTCTCGTCCACACTCCTTCTAATCGGATATATGGTGTGGAGAAACATCGAATTGAAT
GCATTGACTATAGTCAATCTGGCCATGTCTCTGGGTATCGATCTCGAGTTCTTCGCTCAT
CTCTGCTTCGCATACGCCAATTCGGGTAGAGTGGACAGAATCGGCCGGGCCAAGGATGCA
CTCGTCAATGTGGGCAGTACGGTGTTTTCCGGCATCATCTTCACCAAGTTCCTCGGTCTC
ATCGTTCTGTACAATGCACAATCCCAGATCTTCAAGACGTACTACTTTGATTTCTACCTC
GGTCTCCTTCCGATCGGAACCCTCCATGGATTACTCTTCCTTCCCGTGATGCTCACCTTC
TGGGGACCGGACACCTATCTACGGAGATATATGGAACAGAATGACAAGGCGTCGCTCACA
ACAGGCGGAGAGGGCGGACAGGGGTCGGAGGAGGGAAGAGTTGACTCGACATCTTCTCCC
CGTTCCTTGATCCTTCTTGCGACAGCTTCCTCGTCCAAGTCATCATCTCGTGCTCCTCCC
ACCTACGGAAGAGTGGCCGCTGCCATCTCACCCGCAACCACTCAGATGACCACCCACTCG
AATGCTAGCAATGGTTCTACCTCCTCTGCCTCTTCGATTCCTCCCCTCATTCGTCGTAAG
TCATCATCTCCTTCAATGGCGATGTCTCCTTCGACGATCGATCACGAGAGTGCTCCTCTC
GTTGTCAGAGTCGATAGTATGAGAAGCACGGAAGGACACGATTCCGTC
>s4542 scaffold33 - [1:30720]  ( 207073 - 201986 ) s4542 + 1:642  ( 1 - 642 ) N   1512.73
ATGGGATTATCTTTCACTCACTCTCGAATCGAAGCCCCGCCTCCCCTTTCCTATCCTTTT
CTCTTTCTCTCTCGCTCCCGTGATAGAATTGTTTTCTTTCTCTTCATCTCATCTTTCTTG
ACTGAATCAACATCTCATATCCCCTCTTCCTCTGGATGGTCATTTCTCCCTCCTTTCATT
CCTCCTCCGCCCTTCTCTTTCCTCTCTCACGGTACTCTCCATAAATTGACACCTCCTCCA
GCATCTTCCCTAGTCAGTCAGTAGTCGTCTCATCCCTCACTAGAAATGGGTGATTCTTCG
TCATCGGATGAATCTCCTGAAGATCTCGGCTTCCATTCAGATCTCGAACCTAATAAGACC
CCATCCGACTTTCAATTCATCAAAACAATCGGTGAAGGCGCTTTTTCGACGGTATATCTC
ACCAAAGAAGCGAATCCTCCTTTCAACACATACGCCATGAAAGTTATTGTCAAATCCCAT
GTCGCTAGGGCGCAGAAGGTAAGGGTAGATCAGTGGTAGAATAGAAGATGAGGGAGGGCT
GCTTCCTTTCTTCCTTCTTCTCGCTTATTGTGAGAAGAAAGACTCGAGTCTTCTCGTCCT
CAAAGGGGTCAACAAGAGGACTGAAAGAGACACGAATGAGAGGGGGGAACAATTGCAGAC
GAAATGATCATTCGAGAGAAGAATGTGATGGCTCTTCTCACTTATGTTCATGGTTCTCAT
CCCTTCATTGTCTCACTCTATTGCACATTCCAAGACCAAGAACGGCTATACTTCGCATTG
TCATACTGTGCTGGAGGTGATCTCCTATCGACTCTGAAGAGGGTTTCGTCCTTTGATGAG
AAGGTTACTCGTTTCTACTCAGCTGAGATCATCGTGGCTCTTAATTTCATTCATCGTTGC
GGAGTTGTTCATCGTGATCTCAAACCGGAGAATATTCTGATCAAAGAAGATGGCCACATT
TGTCTCACTGACTTTGGAAGTGCAAAGATACTGGCAGATGGGGGTAAGTGTCATTTGCCC
ATTCAATTTCCCACTTTGAGTCATCCCTTTTCTTTTATCCGTTCACTTTTTGCCTGTTCT
ATCAGGCTGTTGAATGTGGAACAGGCGGAGGACCGAGGAGAGAGACGGGCGACTTTCGTC
GGAACTGCACAATATGTGTCCCCTGAGATGCTGAACAATGAGCCAGTTGGAATAGAATCC
GATTTCTGGGCCCTTGGATGCCTTATCTATCAGATGGTTAGTGGAGAGCCTCCCTTCATC
GCCAAGAATGATTATCATCTTCTCAAGAAGATTCAGAGGGGAGAATTCACTTTCCCTCCT
GGATTCCCACCTCTCGCTGAGGATCTCGTGCGGAAACTTCTAGTGAGTCTATTTGTTCTT
CCCTACGTGCCAGCTTCCATGGGAGAGCCAGAGTTTTACGGGGGTCCCATTATCGTGCCC
GGATTCGATAAAGATACCATGATGCGTCTGGAGAGAGGAGCATTCGATCCTAACAATGCG
TATGGAATTGAGATGTTCTCATATCATCTAATCTCCTTCGAAAACACTACAGAAAACCAG
AAAACATTTATCAATAACGCTGTGTACACCGAGAATACCAGAAAACATCATCAAAAACGT
GTGTTCAGATTCACTGAGGATAATCTAATCGTTCATAACGGATTTGTCGATAAGAAGAAG
GGACTCTTCGCCCGTCGTAGAATGTTCTTGATCACTGAAGGACCTCACATCTACTACATC
GATCCAGTTAACATGGTGTACAAGGGACAGATTCCGATTTGCTACGAGACGAAGACTGAG
ATCAAGAACTTCCGCACCTTCTTCGTTCACACGCCTGAGCGTACCTACTATCTCTTCGAT
CCCGCTCGTCGTGCTGATCTGTGGTGTAATGAGATTGAGAAGATTCGAGGACGTTATTTC
ACTGAGCCGTCTCCTCCGAATCCAGACGATGACATCATAGAGATAACCAAGGTGCGTAGG
CTGTGCTCATTGACCTCTTGAATGAGAGCAAATATAATGAGAGAAAGAAAAAGAATATTG
AATTGCAGCTCTTCGAGAAAGAAGAGAGAACAGAAGGAAAGGAAGGAAAGAACGGAGAAA
GCGAAGAAGGAAAGATTAGCTAAAGAGAAAGAAGAGAAGAAGGAAAGGAAGGAGCAGGAG
AGAATTGAGAAAGCTCAGAGAAAAGCAGAGAAAGAGAAGAAGAGAAGAGAGAAGAAATTG
GGTAGAAGG
>s4429 scaffold41 - [1:45056]  ( 293600 - 284646 ) s4429 + 1:450  ( 1 - 450 ) N   2194.11
ATGTCTCTTATTAACTTTGTTTGTATATTTTTAATATTTATTTTAAATATATATTCGATT
GCTTATATTTCGATTATATTTATTATTTCCAGGGCGATGCGATGGAAGCAGGCGATCCGG
GGCATGCGTACGGCGCGCAAGGCGGCCGACGATCGATTGAGGCAGTTTGAGCGGAGCTTC
GAAATCAATGAGGGCCCGATCAAACGCGTGGATATCTGCCAACTCGCCGCGAATCAGCCC
ATCGAGGACTTCTACTCGCTCGGTCGCTGTGTCTCCTCTCGTGCCCTTCTGCTCGCGGTA
TGCGATGGCCATGGCGGCAGCGCTTGCAGTCGATACATCAGCGCCCATCTCATGGCGTAC
GTGTGCGCCGCAGTGCTCGACAAGCACGTGCGGACGGAGGTGCCGGTCGGCAAGCGTCTC
GAGTGGATCTTCTCCTCCTCGGACGCCCATCTCAATCAGGAGAACAATCTGAGGTCAGCT
GCATTCCTGGCGCTGGATGAGGACATTGCGCAGGCGGCGCTGCCTGATGCGAAGGGACGT
GTGCACAGGGCTCGCGCCTCAATCGCGGCTTCCGGCTCGTGCGCGTCGTTCGCGCACATC
CGCTCGCGCAGCCTGCACGTGGCGAACGCGGGCGATTGCGCCGCCGTGCTCGGGGTGGAA
TCCGCGTCGGGCATCGTGTCCAGCCTGCAGCTGAGTCGGCCGCACTGCGTCGAGAATGCA
GATGAGGTCGCTCGGATCAAGGCGGCGCATCCGTCGTCCGAGTCGCACGTGCTGCGCGGA
GGACGACTGCTCGGGGAGCTGTACCCGCTGAGGGCATTCGGCGACGTGCGGTACAAGTGG
CCGCTGGAGCTGCAGAAGGCGGTGCTCGGCCCGCTCGGATCCCCGCCCCCGCCCAACCTG
CTCACGCCGCCCTATCTGACGGCGATGCCCGAGGTGTTCCATCACAAGCTGACGAAGTCG
GACCGGTTCCTGATCGTCGCATCGGACGGACTGTGGGAGTGGTTCGACGCGGATACGGCG
GTTCGTCTCGTGCGCGACCACTCGCTGGGCGCGCTGTCCCTGCAGCCGTACGAGCCGTCG
CCCGAGCTGACCCTCGGAGAGGTGTATGAACAGCTGAAGGCCAGAAGGGCGGGCGAGCGC
AAACGGCCGCTGGACACGAACTCGGCGACGCATCTGCTGAGGCACGCGCTCGGAGGAGTG
TCGGGCGGCCTCTCGGAGCAGTACCACCGGCTGCACGACCAGCTGCAGCTGCCGGACGGA
GCGGCCAGGAGCTACAGGGACGACATCTCGATAATGGTGGTGCACTTTGACGATGCGTAC
CTGTCGCAGCCGGACGACGACTCATCCGAC
>s4531 scaffold50 + [1:16384]  ( 317373 - 325787 ) s4531 + 1:560  ( 1 - 560 ) N   2219.42
ATGTCTGCCGGGGATGGGAAGCACAATTTGATGGGCGGAGCACCCCATCAAGTGCCACCG
CCTCGCACACAGGGCGCGGCTACAGGTGGAATGCAGCTATCTGCAACGGCGAATCAATTC
GTCGACAAGATTGATCCTTTCGCTAAGAGAGGCGCCAGCCGTCGGAGGAGGGTTGTCAAC
AGTAGCCGATATCACACTGAGAACGAGCCCGAGTTGGCCCAGCTCGCTCTGATTAGAGAG
ACGTCAGCGTCGGAGCAGCAAGCTCTCGTCATTCAGAAGCTGATGCAGTGTCAGAAGGTC
TTTGACTTCTACGACCCGGTAGCTCAGCTCAAGAGCAAAGAGATCAAGCGCGCGGCGCTC
AACGAACTCATCGACCACATGACGTCCACGAAGGGTGCCATTTCGGAGAATATATACCCG
GAGGTGGTGAAGATGGTTTCGAAGAACATCTTCCGCGTCCTTCCACCCTCGGACAACTCC
GAGTTCGACCCGGAGGAGGACGAGCCCACGCTCGAAGTGTCCTGGCCGCATCTACAGCTG
GTGTACGAGCTGTTCCTTCGATTCCTCGAGTCGCCCGACTTCCAAGCGAGCATCGGCAAG
AAGTACATCGACCAGCGATTCGTGCTGCAGTTGCTCGAACTCTTCGATTCGGAGGATCCC
AGGGAGCGGGACTTTCTCAAGACTGTTCTCCACAGAATCTATGTAAATAAATTAATTCGT
ATATTTGTTGGCAAATTCTTGGGCCTTCGAGCGTTTATTCGCAAGCAGATCAACAACATG
TTCCTGTCTTTCGTCTTCGAAACCGACTCTTTCAACGGAGTCGGCGAGCTTCTCGAGATT
CTCGGAAGTATCATCAACGGATTCGCGCTTCCGCTCAAACAGGAGCACAAGGTCTTCCTC
GTCAAGGTGCTCTTGCCACTGCACAAGCCGCGCTGCCTCTCCATGTACCATGCACAGCTA
GCCTACTGCGTCGTCCAATTCATCGAGAAGGACAGTACGCTCACGCCTCAGGTGTTCGAC
GCCCTGCTCAAGTTCTGGCCGCGGACATGCAGCAGCAAGGAGGTGATGTTCCTCGGCGAG
GTGGAGGAGATTCTCGATATCATCGAGCCGGATCAGTTCAAGAAGATCATCGACCCACTG
TTCCGCCAGCTGAGCAAGTGCGTCAGCTCACCCCACTTCCAGGTGGCCGAGCGTGCCCTC
TACTTCTGGAACAACGAGTACATCATCTCACTCATTGAGGAGACGTCGGCGCAAGTGATG
CCGATCATGTTCCCTGCGTTGTACAGAATAAGCAAGGAGCACTGGAATCAGACGATCGTG
GCCCTCGTGTACAATGTGCTGAAGACGTTCATGGAGATGAACGGGAAACTGTTCGACGAA
CTGACGGGCACGTATAAGATGGAAAGGCAGAGGGAGAGGAAAAGGGAGAAGGATCGTGAA
GATCTGTGGAAGAAGTTGGACCAGCTGGAGATCAATCCGCCCGATCCGACCAAGCCGCCG
AAGATCCTCAGCGAGGAGCCCCTCTCCAACTTTGCACCCGCGAGCGGAGGCGGCTCATCG
GCGCCCTCAGCCTCAGTGGCTGCGTCTCCGCCGTCGGCCGGTGCTGCAGCAGGTGGAGTC
GCCCTGTCGACCAGTCCCGGTCAACGGAAATCC
>scaffold53-EXSNAP2012.4 scaffold53 - [1:30720]  ( 202057 - 193210 ) scaffold53-EXSNAP2012.4 + 1:649  ( 1 - 649 ) N   2356.76
ATGAACGCGAAGAAGCCAACCTCAGACAGCAAGGGTCGAACGGTGACGAGTCAACAGCCC
GTACAGCAAGAAGGATCTGCGATGCCTGAAGGAGAGGATAAGGAGGTGCAGCCCAGTTCG
TCGACTGGAACTGTGACTGCTGTGGATTCGAGCGAGAAGGAGAAGAGACCAATTCCGACG
ATTCGAACCGAGCTGGACAACAGTGAGAGCAACAAAGTGGTATGCAATTATTGCTTTATC
TTAGCTGAATCCAACTAAATTAATTGTGAACAATTAGACGAGGTTCCCCCTGATGCGCCG
CCACCGACAGCACTCAAGAAGAACAGCTACGGTGGAGGTCCACCGATCTCACGTCGTGAT
CGTCGCCAGTCATCTTCACTATTCACCATCTCTCAGGATAGACAACTTACTAAACTGGCT
GCAATCAAAGACGTGGCCGATCCTGAACGTGAGGAGCTCATCATTCAGAAGATTCGACAG
TGCACCGTCGTATTCGATTTTTCTAACGACCCACTGTCAGATCTCAAATACAAGGAGGTC
AAGAGAGCTGCGCTCAACGAGATGAATGAGTATATGTCGAGCCATCGCGGATTCCTTACA
GAAGCAGTCTACCCGATAGCCGTCAACATGTTGGCAACAAATCTCTTCCGTTCGTTGTCT
CCACCATCGAATCCAGCAGGAGCGGAATACGATCCAGATGAAGACGAACCCACGTTAGAG
GTCGCATGGCCCCATCTACAGTTGGTGTACGAGTTCTTCTTGCGGTTGTTGGAAACGCCC
GACTTCCAGCCGGCCGTTGCCAAGCGATTCATCGATTCCAGCTTCGTCTACAAGTTGCTT
GAGCTGATGGATTCGGAAGATCCGCGCGAACGAGATTTCCTTAAGACGACCCTCCATCGC
ATCTATGGAAAGTTCCTCAATCTGAGAGCATTCATACGCAAACAGATGAACCACATCTTC
TACTCGTTCATCTACGAGACAGAACGTCACAATGGAATCGCAGAATTGCTTGAGATTCTC
GGAAGTATCATCAACGGATTCGCAATTCCTCTCAAGGAAGAACATCGAACTTTCCTGCTT
AGGGTGCTACTCCCTCTCCACAAAGTTAAATCCCTCTCTGTCTACCACGCGCAGCTTGCT
TACTGCGTAGTTCAGTTCATCGAAAAGGATCCGGGTTTGACGGAATCGGTGATCCTCGGC
TTGCTCAAGTTCTGGCCCAAGATCCACTCCCCCAAGGAGGTTATGTTCCTGAATGAACTC
GAGGAGATTTTGGATGTTATCGAGCCGGCTGAATTTCAACGGGTGATGAAGCCACTGTTC
GCTCAGATTGCTCGTTGTGTGAGCAGTCCTCACTTCCAGGTAGCTGAACGCGCACTCTAC
TACTGGAACAACGAATATGTAATGTCCCTGATTGGAGAGAATGCACAGACGATTCTCCCG
GTCATCTTCCCTGCGCTGTACAAAAATAGCAAGTCCCACTGGAATAAAACAATCCACGGA
CTTATCTACAACGCACTCAAACTTTCAATGGAGATCAACCAGAAACTGTTCGATGAATGC
AGTCAGAATTACGCAAAAGAGCGCGAACGTGAACGGGATAAGCAATTATCGAAGGAGAAA
GTGTGGGAGAAGATCGAGACGAATGCAAGGGCAAATCCTTTGGTGAGAATTAGTCAAAAT
CCGAAGGACCTCTCTGCTAACTCTCAGTTTGCCTCTGTGACCCCACTCTTCCACGATCCG
GACGGTGATATGCCCGTGATGGTGAAGAGAAGACTGGCTGCAGAAGCAGCTGCAAGGGAT
GCTGCTGCAGGAATCGACAGTGATGCATTACGGAAAGAAGCCGTTGATAGGTCACGAGCT
GAAGCAGAGTCGCGCCAGGAGAAACCATTCAACATGCGTCTCAGCGATTTACCTCCTGAC
GAGCACACACAACGAGCACTCAACGAGTACAAACGACACGATGCATACCTACAGAAGATA
ACTAAGCTCATCGCACAGCAATGGGCGATAAGAGGCCAGAAGAATGGT
>scaffold1180-EXSNAP2012.2 scaffold1180 - [1:29696]  ( 21526 - 3171 ) scaffold1180-EXSNAP2012.2 + 1:1393  ( 1 - 1393 ) N   3900.38
ATGGCACCGCAGGGACAGGGGCTCAAATGGGCCGAGGTCTTCTCACGTCACAAACAGGCG
GTGAATCTGTTCTGTTCCCATGCAGTCTGCACTGATTGCATTGAGAAGAAGATGGACGAC
GAACACATCTGTCTCACCGACAAGATCGAGGGTAAGCTTCCCCTGTCGGTGCTTCCTCGT
AACAAGGCGATGATGTCTATTGTGGGAGTGGATCTGCAACTGGGATTGGAATCATTCATC
GACCACGATGAGACACTCCAGAGGGAGGATCTATTTGTTATGCAGAACATCGACGACAGT
CTGTGCGGAGTGGCCAGTTATCTGCGTAAGATCGAATCGGAGAGGGGAGGAAGTGTATGG
AGCGAGGTGATGTCTCGTACGGTGCAGCGTAAGATCGTCCATCTCATCTGTCTGCAATTG
GCCGAGCCATCGGGAAGATTGCGGGCGGCCAGACAAGCGAGACAGATCGCAGAGAGGATC
CTGTGCGAGGTGATGCTCGGGTCTCAGAATCAGCAATCGCTCTCCCATCAATTGTGGACG
GCCGTGCGCGCCCGCGGATGCCAGTTCCTCGGACCAGCCATGCAAGAGGACGTGCTCAAC
CTGATCCTGCTCACTATGTCGCATAACGCTCTGATCGCGCGAAAGACGCTGGTGATGTAC
GTGGTGAAGCGACTGTCCGAGACGTATCCACAGGTGAGTGCTTAATTTCGAAATTCGACT
TATTGGATTGATTGAGGTTTCAGCATTGCCTCAAAGTCGTTTGAAATCTGAGAATATCAA
TTTTATCGCATGATGCTAATGATTACTAATTCAAAGAATTTTTCCACTATATTTGAACAT
CCGGATCGGTGTTGCAGCCATATAGGATAGTGCACTTGAGTTAGGGAAAACTCAATTTCT
TCGCGATTGTCCATCCATAAAACAAACATACAAATAACCACTGCTTAGGAAAAAATAATG
GAGCAGTTTTTTTAAAATAATGGAGCAGTCATTCTGCCGGGTTCACTTTTGAGTTTCAGT
TGCCGGTAATAGTGCGCTTGAACATTTGGACAATAATGCTCCATCTGCAATGCTGGGAAT
ATAAATAGAAAGTTTTACGGGCTGATTTAATAGTTATTGAATCATGTTAAGACGTCGAAA
ACGTGCGTGGGTCACGTTGTGCAGCTGTTGTATCGTGCGTCGTGCTTCAATGTACTCAAG
AGAGACGGAGAATCGTCCCTCATGCAGCTTAAGGAGGAGTACACAGTATACGATTCTCTG
CGGCGAGAGCACGACGCACAGATCGTCAGCATCGCCATCGATGCGGGACTCCGCATCGCT
CCGGAGCAGTGGTCGGCGCTGCTGTACGGCGACCACGACCATCGATCGCATATGCAGAGC
ATTATTGACAAACTGCAATCGACGGCATCGTTCACGAATGGGATCGAAGATTTGCGAAAG
ATGGCAGATGGAGACGAACTGATGGAGAGTACGGTAGAGGGATTGAGAGCTGTCGATGAG
CTCACGAGGAGTATACAGGATGATTCCTCGCTGCTCTCAGTGGATTGGCGTCCACTTCGG
AAGATTCTCGAAGCGCTGCGCGAGTTGGTCGATCGATACGCCGATGTGCTCACGAGAAGG
AACCAGGCGCGCGCGGATTTCCTGCAGCAAGCGGTCGCAGACGGCAGCGACAAGGCGGCT
GCAAATCAGGCGGCGCGGTCGCTGATCCGGCCGATAGCCGCGCCCGAAGCGGCCGAGCGG
ATTGGCGGATGGAACGGAGCGGATGGATCGCCACCCGGAGGAGCGAATACACTGACAATG
TTCAAGACGAAGATGTGCAGGGATGCGTACAATGGAAGCAATCAATGCTCGAGGGGTGAT
CGATGCTCGTATGCCCATTCTGAAGAGGAATTGAGACAACCACCAAGAAGAAGGAGTGGA
GGAGTCCAGCCTCCCCCTCCCCCTCCCCCAGCCAGTCGATGGCCCTTCGTGCAGCAGCCA
ACGGCTGCAGCAGCTGCAGCGGCTGCGAGAGGCCAGCAGACGGGAGTCTACTGGGGAACA
ATGCCCGTGAAAAACATGTCCCTATCCGGGCCGAGCGAGCTGAGTGAGATGGAGCAACTG
CACATGCGAAGGGACGAGATAATCAGGTATGAAGGGAGGGAAAGCGCCGCCGTCTTGAAT
CACTCAGTTAATGGTGCACAGCAGGCTGCAGCGCCCCCGCTACTGCACCGGCATCCCTAC
CCGCAGCAGCAACAGCAACAGCAGCAGTCAATGGCTGCACCTCCTCCTCCTCAGCAGCAG
CAAATGATGATGCAGCAGCAGCAGCAACAGTTGCTACTTCATCAGCAGATGCAGCAGACG
CAGCAGCCGATGATGGGCGCGCCCATGCAGCAGCAGCCGCAGCTGCACTGGCAGCCGCAG
CCCCTGCAGCAGGCCCTGCCCCCTCCCCATGTGTCGTGGCTGCCGACTAGTGAGATGGAG
CAGCAGACGGGAGTCTACTGGGGAACAATGCCCGTGAAAAACATGTCCCTATCCGGGCCG
AGCGAGCTGAGTGAGATGGAGCAACTGCACATGCGAAGGGACGAGATAATCAGTCGACTC
GGTCCGCTGTCGCTCGAGCAGGACGACATTCTGAACGGACCGTCGACGTCGGGAGGTCAC
GGGGACAACGACGACGCGCACGTGGCGTACACGGTGGCCAGCTCCGTCCTCGACGATCGG
ATATCTGATCTGATGCAGGCGAATGCATCCTCCTCCAATCCGATCATCGAGCTACCTCCG
ATGCCGCCCGGTTACACGCCAGTCATCAATTCCACGACGACGAGCGAGGAGACACTTGGC
GTCCTCTCTGAGTTGGCGCTCGGCGACGCGGCCGGTGCAGCGTCGAATGCGTCGGTGAAG
GCGAGAACCTCGTCGTTGACGACCACCACCACAACAGTCAGGACGGCCTGCCCCGCATAC
GCGTTCCACACGACGGCCGACGGGTGCACGACGGCCACTGTGCAGGCCGACTGCAGCACC
ATGCACGTCAGGGACACGATCTCCGAGCCTGTTGCCACTCCCGTGATCGTGCCCTCCAAC
TCGGTCGTCCTGTACGCGCCCGCCTCCGAAGGCGCGCCAGGCGCAGTCCTGGCGTCCAAT
GGCGCCGTTGTGGCGCCGTCTGGCGCAGTTCTCACGCCAGCGCCCGCCCCTGGCGCCACC
TTCGAGACAACGCCCGAATCGTTGACGAGAGACGCAGCGAGACTGCCGATGGTCATCCAA
CCATTGAGTCAGATCAATCCGGTGCAAGCGGAGGACCCGCAGGACATTGTCTCTTCCACA
CTCGATCGAATCGTCGATGTGAGAGAGAAGCTGACGGAGGTCGATGGAGCAGCCAGTACC
GTAGTCAAGACACAGTTGGAGGTTGAATTGGAGATAGCATCTCGTCAGATCGAGCAACTC
GATCCTCTCACCACACAGAATTGTCTGCTCAAGGAATTGGAAGCTGTCGAGAGGAAGATA
GAAGAAATTGAGAGCAGTGGGTCGAACTCGATGCAGTCTGAGCAGCTGCAGCAGCAACAG
CCCCAACCACAGCAGCAGCAGATGGCCTACCACTACCCGCAACGTGAGGTGGCATCGCTG
CGGGTGGCCCGTCACAAGGTGCTGCTGCGACTGGAGGCGTGCTTCGTGAGAGGCGTATTC
GCCTACGAGCTGTACCCACTCGCGGATCTGGGCTCGGCGGAGCAGATCATCTCTGCTCAT
TACTCTGCGGGTCTTCCGGAACGAGCGATCGGATCGATTGCCGATTCGATACTCGCCGCA
CTACAGTACCTCCACGACAGACACATCGTACACAGGGGAATTCGTGCCTCGAACATTCTG
ATCGATCGGACGGCCGGTGTGCGATTGGCGGGAATGAGACATGCGTGTCAGCTGCCGACG
AGTGGGAATCGTCGACTGCACGATTACGATCGGGAGATGATGGACGGAATGCTGTGGCTG
GCCCCCGAAGTGCTCGCACAGGATCTGAACGGGTACGACTGTCGGTCGGACGTGTACTCC
GTTGGAGTGACACTGACGGAGATGGCCAACGGATTCCCGCCCTTCTCCGATATGGAGAGA
TTGGAGATGCTATTCGAGAAGCTGAGAGGAACGACGCCGCGTCTGCTCGATTCGACGACG
ATGCCCGATCCGAGAGAAGACCCAGCTCGCAGCTGTCGGACGTTCTCGACGACGTTCCAC
GACGCTGCGGAGATCTGCCTGAGAGCAGCCGTCGCCACGAGACCGTCGGCAACCGCGATG
CGTGAGCATCCCTTCGTGTCCAAGTGCTCGCGCAAGCCCATCCAAGTACTCCTCCAGGAC
GCTCGACCGATCGATACGAGCAAGTTCGGTCCCGAGCCGCAAGACGCTGAGATGCAATCG
ATGAAGCCCGTTCCTTCAGCCATGGAAATCGATGATGAGGGCCTTCTTATCCGAGATCTG
AATCGAGCACTGGCTCGCATCGATTTCGAGTGGTGCACCAGTGGTTCTCGTACCTTCATC
GTGACACCTGAAGCGTCGGCTATGACCTCGATATTCTCTGGATTGAGGTCCAGCTTGTTC
TTCTGGAAGAATATGGTTGGTTGTTGTTTGAAATGATACCCGTACATAGAAATGATTGAG
GTCAGTTTGCCCAAGGGAATCTTCCTCGTCCACGGTATGCCGAGATTCAGATGTTGTCCC
TGGAGTGAATGCAAATGGTTCCTT
>s4537 scaffold239 - [1:45056]  ( 65803 - 30446 ) s4537 + 1:623  ( 1 - 623 ) N   2782.03
CTTCCGACTTGTGCTGCTCTGTGCGATTTTATGGTTCGCCAACGAGCACGTGAACTCATG
GATGAAGCAGCGGCAGCCTCTGCCGCAGCTGCGGCTGCGCAGCAGCAGCAGCACCTGCAG
GCGCTGCAGAATCACCATGCGGCCCTGCTGCAGCTGAGCCAGCAGCAACAGCAGCTGCAG
CAGGCTGCTGAAGCAGCACGACAGCAGCAACATCAACAGGTGCGAATATTTGATATTGAT
CTGTTTTCTTCTCCCTTTTTTGCTGCGTCCTCCCTTGCCGCAGTCATTGCCCAGCCACCA
CAGCACCAGCAGCCCGTCTACGTGGTCGCGCCCGCAGCAGCAACAGCAGCAGCCGTAGCG
ATGACGTCATCGGCAGGAGCAGCCGCGCAGGCTGCAGCAGCTGCAGCTGCAGCACAGCAT
CAGCAACAGCAGCAACAACAGCAGGTGCCTCCAGTTGCAGGCACGATCTACATGCCCTGG
CCGACGCACCAGCCAGCGGTGAACGTGCCCTTCTTCGACTACGGAATGTACAAGAGCGTA
AATTTGGACGTGGCGCCGTCGGAGCAAACGAGCGGGCTCGACCTGCCGCTCAATGACATG
ACCACACTACGGTTCTTCTTCAACCTGGGCGTGCAGCAGTCGCGCGTCGTTCTGCTCTCG
CAGCACCTCGCCCAGATGCACAACGGAACCGCCCCGACCGTCCCGACCCAGCAGCAGCAG
CAACCGGCTGCACCGACCGCAGCAGCAGCTCCCGCTGCGGCTGTCGGCGCCGCCTTCCCT
GCCGGCCTCAACCTGGCGCAGCTGCAGAACATCCAGGCCGCGCTGGCTGCCCAGCAGCAG
CAACAGCAAGCACAGCAGCAGCAGGCTGCTGTTGTTGCAGCGGCCGGCACGGGCAACGCG
GCGGGGGCGGCCGTCTCCGCGCAGCAGAGCGTGCAGCAGCTTGCTGCACGGCTGCAAGCA
GCCCAGCAGCCTTCTCTGCAGAACATCCAGGCCGCGCTGGCTGCCCAGCAGCAGCAACAG
CAAGCACAGCAGCAGCAGGCTGCTGTTGTTGCAGCGGCCGGCACGGGCAACGCGGCGGGG
GCGGCCGTCTCCGCGCAGCAGAGCGTGCAGCAGCTTGCTGCACGGCTGCAACGCTTTTTG
CAGCAGAACCGCGCGTTGGCGGACGCGGTGGCGGCGATTCAGCAGCAGGCGGCTGCTGCC
GCTGCATCTGCAGCGACCTCGCCTCGCCCCTCGACCGGCACGATCCCGGTAGATCCGGCG
CCATCGCGGCTCGAGCTCGCAGCCCGCATGCAGCAGCATGCTCTGCTGCAGCAGCAGCAG
GCGCAGCAACAGGTGCGGCCGAATCACCTCTCTACCTCAACTTCCCATGACTGTGTGCAC
CGAGGGGAGCGAGCGAGGAGTGATTTTATTTTGGAAAAAAAATTATTTTTTGCCTTGGGA
CAAGTGTGGGTGGATAGTTGGTTGCTGTTTTTGTTTTTATACATTGTTATTGTTATTGTT
TTGCAGCTCGCGCCCATCCTCATGGTCTCCTACCTCAACTCGTGCATCGGCAAGGCGAAG
ACGTCGCTGCAGCACAAGGGACTGCCCGTGCCCACCGTGGACTCGAAGGGCATGCCGGTG
GACTTCTCCTCCCGCCCCATCGACCCCATCTTCAAGCAGGCGCGCGCGCAGCTTGAGCAC
GAACGCAACTACGTAGACTCGCCCGGCGTCTCGGCCGACTCGTCGCCGCCCGTCCTCGAG
GCTGCTGCAGCAGCGGCTGCAGCTGCAGCAGGAGCGCCCTCGCGTCCCTCGATGTCGCCT
CCCAAGCGCCCGCCCAGCGACTCGCGCGACTCCAGCTCGAGTCCGAGCGAGAAGCGACTG
AGAATCGTCGAGGACGAG
>s4424 scaffold108 + [1:73728]  ( 93515 - 152895 ) s4424 + 1:630  ( 1 - 630 ) N   2476.23
AGGAAATGCACGGAGGGAGCATTCGTGATGAAGGATGGGGTGATCATCGAGTATCGTCCC
GAGGGTGCGGATCCGAAGTCGCCCCCGCTGAAGATGAGAGCGCCCACCAAGGGAATCGTC
AACTACAAACCCGGAACGAAACGGAACGATCGTCTCGAGACGGGTACGCCCCTGTGCACT
CTCTCCGAGTGCGCCCATCACACGGTCATGAAGGATATGTGTGCTGCGTGTGGAGAGAAC
CTCAGAGAGAAGGACGGTCGTCCGGGCGAAAGGAAGACGACGGCGACGGCATCTGTCCCC
ATGAACCATTCCCTGCCTGAATTACTCGTCTCCGATGAGATTGCTATCGCGGACGGTGAG
AAGGCTAAGAAGGCGTGTATCGAGCAGAGGAAACTGGTGCTACTCGTCGATCTCGACCAG
ACTGTCATCCACACCACCAATCGACCACCCACATTCGATCCCGCCAAGCATCCGGACATC
ACTCACTTCCAACTGTACGGTAGCAATCACTGGACGAAGCTGCGACCTCACACAAGAGCA
TTCTTCGAGAATCTGGCGCCAATGTTCGAGATGCACATAATCACGTTCGGCCAGCGACAG
TACGCACACAAGATTGCCGAGATAATCGATCCTACCAAGAAGATCTTCCTCGATCGAATT
CTCTCGAGAGACGAATCTGTCTCCCAACTACACAAGACGGAGAATCTCGCGGCGCTGTTC
CCTGCGGGGGCGGAGATGGTGGCGATCATCGACGATCGAGCGGATGTGTGGAAATTCGCC
GATAGACTTGTACAGCTTCGTCCGTACAAGTACTTTCGTGAAGTGGATGATATCAATGCG
CCGCCAGGAGCATCGGAGAGACCATCAGATGCTCCTCCGACGGAGGGAGAGACGGCGCAA
GTCGATAATCTACCCGAGGAGACGGATGAGACACTCGTCCATGTTGAGAGGGTGCTGAAA
AAGGTGCACGAGCAATTCTACAACCACTACGACGACACGGGTAACATCAGAGATCTCAAG
GTGATCATCAGTTGCCTACGTGAGCAGTCACTCAAGGGATGTGTACTCGTGCTGTCTGGT
CTGATCCCGGTGGGAAGTGATCCGAAGCGATCGGATGTCCATCGTATCGCGACGAAATTC
GGTGCGAGAGTGGAGGAAAGAGTGGACGAGCAGACCACACACGTTGTTGCTGCCAGATGG
GGAACTACGAAAGTATTCGATGCTCGTCGTTTGGGTGTGCCCATCGTCACTCCTCATTGG
ATCTACGCATGCATGGAATTATGGGAGAAGGCCCCCGAGCAGCCGTTCATTCTCACTGAG
AAGTCTGATAGTCCTATCGGAGGAGCGGGTAATGTCTCCGGACTGGCCGATCTACCGACC
ATGGGCAAAGAACTCCTCTCTGATATGGCTAATGAGGTGGATTCTCTGTCGGATGAGGAT
GATAGTGAGGAAGATGAGGACGAGGAGGATGATGGAGAGATAAGCAAGAGATCGAAGAGA
AATGAGAGAAGAGAGGATGAGGGAGAGAAGGAAGAAGAAAAGGGAGATGATGATGATGAT
GCAGATAATGCTGAACAGGACCTAACACTTCTCTCTGCAGGTTCGCTACACACAGGAGCA
GGAGGAGGAAGAGGCAATGAGAAGGTAGGGACTAGTAGGGGGGAGAGAAGGGAGGAAGGA
CCGAGAAGTGAAAGAAATAAAAAGAGGAGAGAAGCAATGACAGAGGAGCAAAAGGAGGAG
GAAAGAATGGAGAATCGTGAGAGGGAGAGGAGAAGAAGGGAGAATGAAACAGAGAATGAA
AAGGAGGAGAGATTATTCGATCAAATGGACAGGGAAAGAAGAAAAAGGATGAATGAATCA
GAAGAAGAAAAAGAGGATAGACTTATGAAGAATCGGATGAGAGATAGAAGAAGAAGAGAA
GATGAAGCTGAAGACAAACGCAGCTCTCAATTCTGCCGA
>s4424 scaffold108 + [1:73728]  ( 84993 - 90813 ) s4424 + 1:630  ( 98 - 630 ) N    921.99
CGATTGATACAGTTCCCCGGTTATCGTCATCCAATCGATTTCTCGTCAGATTGCCCGTGA
GAAGGGTGAGAGGGCGAAGAGAGCGTGTATCGAACAGAGGAAACTCGTACTACTCGTCGA
CCTCGATCAGACTGTCGTCCACTCTACTAATCGACCACCCACATTCGATCCCGCCAAGCA
CCCGGACATCACTCATTTCCAATTGTACGGTAGCAATCACTGGACGAAGTTACGACCGCA
CACAAGATCATTCTTCGAGAATCTGGCTCCAATGTTCGAAAAGCACATCATCACGTTCGG
CGAGAGACAGTACGCACATAAGATTGCCGAGATAATCGATCCTACCAAGAAGATCTTCCT
CGATCGAATTCTCTCGAGAGATGAATCTGTCTCCCAACAGCACAAGACGGAGAATCTCGC
GGTGCTTTTCCCTGCAGGGGCCGAGCTGGTAGTGATCATCGATGATAGAGAAGACGTATG
GAGATCATGTGATAGACTTGTACAGCTTCGTCCGTACAAGTACTTCCGTGAAGTGGATGA
TATCAATGCACCGCCAGGAGCATCGGAGAGACCATCAGATGCTCCTCCGACTGAGGGAGA
GACGACGCAAGTCGATAATCTACCTGAGGAGACGGATGAGACACTCGTCCATGTTGAGAG
GGTGCTGAGGAAAGTGCACGAAGCCTTTTACAGCCACTATGACGACACGGGTAACATCAG
AGACCTCAAGGTTATCATCAGCTGCTTACGTGAGCAGACACTCAAGGGATGTGTACTCGT
GCTATCTGGTCTGATTCCATTGGGAGCTGATCCGAAGGGATCGGATGTGTATCGTATAGC
GAGAAAATTCGGTGCGAGAGTGGAGGAAAGAGTGGACGAGCAGACCACCCACGTTGTTGC
TGCCAGATGGGGAACTACGAAAGTATTCGATGCTCGTCGTTTGGGTGTACCCATCGTCAC
TCCTCATTGGATCTACGCATGCATGGAATTATGGGAGAAGGCACCCGTGCATCCGTACAT
TCTCACTCACAATGAGAATTGTGAGAAGTCTGCGAGTCCAATCGAAGGAGCTGGTAATGC
CTCCGGACTGGCCGATCTACCGACCATGGACAAAGAGCTCATCTCTGATATGGCCGATGA
GATGAGTCCGATGTTCGGGACTGCGGATAAGTCGATTATTCCCGTTGGAGAGACGTATCA
GGCATCGAGGATTCGTTTGAAGGAGGCATGGGAAGAGTACAAGAATAGAGATAGAGGAGG
GAAGAAAGACGTGAAAGCAAAGAGTCCGAAGATCCAACCGATGAAAGCATGGGAAGAGTA
CAAGAACAATAATGGAGGAGAAAAGAAAGAAGAGAGGGAGAAGAGTCCGAAGATCCAACC
GATGAAAGAATGGGAAGAGTACAAGAACAATAATGGAGGAGAAATGAAAGAAGATAGGGA
GAAGAGTCCGAAGATCAAGCCGAAGAAGCCTCCTTCCTTAGTAAGGGGTGCAAAGAGTGG
AGGAGAGTACGATAGAGGAGGGATAAGGAACAAGAAGAAGAAAGCTAAGAAGGCAAAGAA
GACG
>scaffold178-EXSNAP2012.36 scaffold178 + [1:16384]  ( 175271 - 179593 ) scaffold178-EXSNAP2012.36 + 1:664  ( 1 - 664 ) N   2047.39
ATGTCGTTTGAGGGTACGAATGCGATTGTCTCAACATCATCTCCTTCCGCTGTCAATGGA
GAACAATCGAATGGAGGAATTGATGAGAACCATCTAGAGGATGAAAGGAATGGAATATGC
TCCAAGCTCTTCTGTCGTCGTTCAAATCGCGTGGGTGATTCATATCTGCCGAGCAATGAG
AGTGGAGAACAACAATCAGGAGCTGCACCGATGCAAACAATCAGCGAACCTGCTCCGGAG
GCTCCGAGGATCGACAAATATATCCTCGATAAGTCCAGCAATTTATACTATCGATGGATC
GTAATCGTTACTCTTGCCTTCGTCTACAATCTAATCTTCAATATTGCACGGACAGTTTTC
TTCGATGATCTGCACTTCGGATACGCATGGATAGCGTGGATGTTCTTCGACATCCTCACT
GACGCCGTCTACATTGCTGATATCGTTATGAAGACTCGAACAGGATTTCTGGAACAAGGT
CTGCTCGTTCGCGATAGTAGGAGAATTCGTGAGCAATACATGAGAAGTGTCGAATTCCGA
TGGGATGTTCTCTCCATGATTCCGGCCGATTACATATTCAACTTTGTACGAAAAAATTAT
ACGTTGCCTTTCAATCTGCCATTTCCGTCCGGTCGTTTCTTTCGCTTGTGCCGCATCGGA
AGAGCAGTTGATGCTCTTGAAAGGACAGAAACAAGGTCATCGTATCCTAACGTCTTTCGA
GTGTGCTGTGTCATAATGTACATCATAATCATCATTCACTGGAATGCGTGTTTCTACTTT
TTCCTCTCAGAATATCTTGGATTGGGTTCGGACACGTGGGTTTACGGAGAGAAGAACAAA
CAGAGTTTGCCTGATGGTATAAACGATACACTCGTGCGTCGATACGTATACTCATTCTAC
TGGTCAACACTCACTCTCACTACTATTGGAGAAGTGCCCGGTCCAGTGCAAAACTGCGAA
TTTGTCTTCGTCACATGCGATCTAATGTGCGGTGTCTTGATCTTCGCTACTATCGTCGGT
ATGGTTTCATTATTTATCTACTTGAACTATTATCGAAAAAAGTCATGATTACTGAATAAA
TTATCTTTTTTTAATGAATTCTAATGTGCTTTCGGTATCGTCATTGCAGAAAATTGAAAG
AGCTGTGGAAATGAAGAGATGAATTTTTCATCCTGACGGTAATGATCATGAACTTTTTCT
ATTGGTAACGTCGGCAGTATGATCTCTAATATGTCCGCAGCGAGGGCCGAGTTCCAGAAT
AAAATGGATGGAGTGAAGCAGTATATGGCATTGAGGAAAGTGTCCCCGAATTTGGAAGAC
CGTGTCATAAAATGGTTCGATTATCTCTGGTCGAACAAACAATCGCTCAATGATGAAAGC
GTCTTGAAGGTATTACCAGACAAATTGCAAGCAGAGATCGCAATGCACGTGCACTTTGAG
ACGTTGAGGAAAGTGAGGATTTTCCAGGATTGCGAGTCCGGCTTGCTAGCAGAACTGGTG
CTCAAGCTACAGTTGCAAGTCTTTTCCCCTGGGGATTACATCTGTCGGAAGGGCGACATT
GGAAGAGAAATGTACATTGTGAAGAGAGGAAAACTGCAGGTTGTAAGCAGTGAAGCAGAG
GACGCCACTGTCTTCGCTACTCTTCAGGAAGGATCCGTATTCGGAGAGCTTTCCATCCTC
AATATTCGCGGGTCGAAAAACGGTAATCGTCGTACAGCGAACGTTCGTTCCGTCGGTTAT
ACAGATCTGTTCGTTCTGAATAAGAATGACCTCTGGATCGCCCTCAAGGAATACCCAGAC
GCGAGAAGAATGCTGCTATTGAAGGGTCGTGAGCTTCTCCGCAAGGACAATCTCCTTGAC
GATGATGCTCCCGATGAGCAAGCTTCCCCTGAGGAGATCGTCGATGATCTCCTCCAATCG
ATCAATGTTCTACAGACGAGAGTTGCTCGATTGATGGCAGAGAAAACGAGTACGGAGGCG
AAGTTGAACACTCGAATTGAGATTCTTGAGAGGGAACTGGAGAAGTATAAGAAGAAACGA
GCAGCGAAGCAATCGGAGCCTCGATTCGCCCGCAGTCACACACTCGCCGCCGATTTCGAC
CCGCACGATCTAATTGCGCCCGACCGACCGGGAACCTCCTACATGGAACCGACGGACCCT
CACTCAAAGAAAAACAAC
