# Supplementary material for: Expanding the view on the evolution of the nematode dauer signalling pathways: refinement through gene gain and pathway co-option
Source: BMC Genomics. 2016 Jun 27;17:476. doi: 10.1186/s12864-016-2770-7 (PMC4924289; doi:10.1186/s12864-016-2770-7)
Supplement: Additional file 5: — Gene models in fasta format. (TGZ 545 kb) [file 12864_2016_2770_MOESM5_ESM.tgz › p_pacificus-PRJNA12644-WS246-sequences.fa]

>PPA27674 Ppa_Contig92 + [1:15360]  ( 214862 - 221755 ) PPA27674 + 1:434  ( 1 - 434 ) N    815.01
ATGACGTCGTCGTCGAGGACGTCTTCGGACGATGGCGGGGCGCAGCTGCTCGAGTTGCCC
GAGCTCGTCTCCGAGCAGTGGTACTGGCCGGGCGCCTGCAAGAACGAGATCAGCAAGGCA
CTGGAGGGCAAGCCGGACGGCACATTTGTCGTGCGAGATGCCTCGTCGCCTGGTGATTAC
ACCCTCACCGTCAGAGCGTGCGGTCAGACGAAGCTCGTCAAGATCCATGTAGTGGGCGGG
CTGTGCGGCTTCAATCTGCAGTCGATGGACTTCCGATCGATCCAGCAGCTGATCGACTGC
CATCGGAGGACGTCGCTCAAGACGTACAATGCAAACCTGGACACGATGCTGCTATACGCG
CTAAGAGACTCGAAGAGACGTCAATCGGGCGACGAGGAATTCGATCGATTCCTGGCGATC
GAACGATTTCGCACGATGAAGTGCGCCTTTATGAGGGCCACCAAACTGTACGACCTGCAT
CACGGCGAGCAGATCCGCGCGGAGAACCTGCTCAAGGTGGAGAAGGCGGCGCTGGCGGAC
GTGCACAAGAAGCTGAAGCTGCTGGAGGAGGTGGTAAGCACGCAAAAGGTGAATTCGTTT
TATTCGCTATAGTGATGTTGAGTAGCCTCCATAATGTTCATCGCTCCCGTTTGTACCAAG
TGGTCAAATACTCATGCTATGAAACTTAAATTGTGGCGTGCTTTTAAACATTTTGAAGGT
TATTGGGCATGTCGTGACTAGGTTTCGTATTATTTTCTCTGTTTTTGTGTAATTTTCACA
TTTGGGTTTAAATGTGGCATACATAGGTCCTTTTGAGGGGGGGGGGCACTGGTGAGCTAA
TAATGTCATAGTTTTATGGGTTGTCGATCGGCGGAGTGTTTTTCGTGAATAAAATTCGGC
GCTCCGCGCCGTTTGCTGCGTAGTGTGCATTTTTCCTTCTGCGGATCCCCGGACCCCGCC
TTTTGCGGATCCCCGGGAAACTATGACATCGAAGCTCACCAGTGGGGGTATTTGATCTCT
GTTGTACCCTCCCCCTTTAGTCGCACACACACACAAAAGTCGTTGTTTCGGATGTTATCT
AATGCAAAAGTATCTTATTTCAAGGGAGTGATCGAGGACCTCCCTCAGGAGAACGTCAAA
CTCCATCTGGCATACAAGGGCAATGCGGAGGTGCTCTCATCGGCGCTCTCCACTCTCCGT
CTCGAGGCGACAGCAATCGAGCTGCAGAAGGCGCGACTGGAGCACTTCATCGTGGAACAC
AAGGGAGATCTGGAGAGGGAATCGGAGAACGTGCAGCTGCTGTCGGCGCAGCTGGAGAAG
CAGATGGCAGAGATGCAGGGAGCAAAGGGCGCGAACGGCCACCGGCAGCAGGCGACCATC
TCCGAGACGAGGATGGGAGAGATATCCGAGCAGGTTGAGTTCATGCGGCAGCAGTTCGAG
CCACTCGCCGTCGCCAGCATCCTCAACGAGCTGCCCATGCGATGGGACCCCGCGAGATTC
CTCGTGAACGATCCGTCGAAGGAGGCTGCGGGCGCGCTGATCGAGGCGGCCCGTGCACGG
CTGCTCGCAGACTGGACGGCCAAGGAGGAGAAGAGCAGAAGGAGGAGGGAATCACACTCC
CATTCGCACTCGTCGACGTCATCAACGACGACGATAGCGCCCTCCTTCGACGGCATCTTC
CTCATTCGACCGTCCGCCAGTCAGGAGGGACGATTGGTGCTGTCGGTGCTATGCGGTGGT
CGCCTCTCGCACTGTCTCGTCGAGGAGGCGCACCACGGATGGGGATTCGAGAACGGAGGG
CTGAGTTTCGTGAGTATCGGCGACTTTGTGAGG
>PPA18504 Ppa_Contig36 + [1:15360]  ( 655240 - 662656 ) PPA18504 + 1:1168  ( 1 - 1168 ) N   4531.67
ATGCTCACCTCTGGCAATACGGGCATTCAACGGACTCGATCGGGTTCAAGCCGATGCGAC
TTCGTTGGATTGGAACCATCGCCCTCTCCCATACCAACATCCGAGAGTAGGAGACCCAGT
CAGGCTGTCGTAAACTCAGTATTGCAAGCGCTGCACGATGAGTGGAACGACCGACCGAGA
CCCCAATTGGTCGAAGCCGAGGCGCACATGCTCTCTGCCAATTCATTCGATGCCGTCAAA
TGGATCGAACTCTCAGGAACGGGTGACCGACTGGCGCTTACAGTCGTCTTTCCATGGATG
TTGACCACTGTGCGTTGTGGGACGGACATATCATTAGGACAGTTCAAACAGGAATTATTC
GATGCTGTTAAGAAGATGAGCGTGGTGGGATACTCGATGGTGCCAACTGATTATGTGTTC
TGTGCACTCACTCAGTCATTGGGAGAGAAGGAAGATCTGTTTGATGAGGAGGTAAGTGTG
TCATGGGTTCTCCACTCGCTCACTCAGCCCTTTCCTCTTCTCTTCCTCCATATTCCCGAT
GGACATCAACAGGAGAAGGAGATTGCAAGCACTATTGGTCGTGCGATAGGTCGACCACTG
TCGGAATTGGAGCTAAAGTTGAGTGACGAGTTGAAGCAGGCAAGAGTGGAACTATTCCTC
GAAACGGAGCAAGCACACATGTTCAGAGGATCGAAAGGATTCGAGCACTTTGCCTTCCCC
GAGGAGATACAAGCAGTGAATGTGGGAGAGTGCGCGCCCAAGGAACTCATCAATAAGATC
GCTTCCGCTCAGCTTCGCTATCAGCTGTACTTTCGATCGAAGGAAGAAGAGGAGAAAAAT
GTGGACAATAATAATATCACCGTCGACGTGGAATTCGATGTGAACTACACTCCTTATGCT
CTAATTGCGAAAGCAATCGCCAATCTGGAAACGAATTATCCCAGCGAATGGAAGAATATT
CTGGAATCGACGAACCCTAATGATTATCTACTGCAACTCGTCGCTCAGAAGAAGTTCCTC
ACGGGGAATAAGAGGAATCTCATCATGTATGCGGGTGTGCGAACGCTGCTCGAAGACTAC
CGTATCCCCAAGTTCGTGGTGAGACGCAAGTCGATCGTACTGGAAGACTACCCGGTGCCC
GAGCCGATGTACAGGCCATCGTATGTGCGTGCATACGAGAGTCGATGTGGGACGGATGAG
ATATCGAGAGGAAGCAATGAAGAGGATACAATGAGTTTATGGGAGATAGACGACTTCTTC
CAAATTCGCCCCATATCGTGCACGAATCTCATCTCCAGCGATCCAACGATGAAAGTGTAC
GCAGCTTTCATGGTCGTAGTGGGAAACAGTGTGATTGCCCGTGGCAGATCTGGTCTCACC
CCAGCATACAATCCGAGATGGGTTGAGAACTCAGTGTCATTCACTCATCTGTACATGAAG
GATCTCCCGTGTTCGGCCATTCTTTGTATTTCCCTCGTCGGAGTACACGAGAGTAAACAG
ACCAAGAGAAAGAATGAAAAACAACGTCGACGCGATTCTATCAGAGTGAAGGATGCGAAG
GAGGTAAAGGAGGGAATATTGGAGGATAAAGAGAAGAAGAAGAAGGATGAGAAGAAGGAG
GATACGTGCGATGAGGATGATTGGGACAAGGAATTTGAAGGATTCGATCGTCAGCCGATC
GGATGGGTGAATATGACCATCTTCGATTGGAAGAATGAACTCATTCAAGGAATGTTCCAT
GCTAGTCTGTGGCCGGGTGCAGGACCGGGATCGAAGCGGGAGAATCACTTCGTAGCCATC
GACGGTCCCTGCGTGTCCAATCCTGCCAAGATAAAAGAAGTGTGTCGTTTGGTGTTCGAT
ACTCCGGTTCGTAAGAAGAAAGTGGTTCCTCCCACTGACACTCTATTCGATAACTTCCTT
CAGACACAATACAAGTATGGAGCACCCAAGAGACCTAATGTACAACCGAAGTCGTCTCCG
AGCTATGGCCGCCTAGAGGAAGTGTTGAGAAGACATCAATTGGGAGAGAGAATGACGGAG
GAAGAGGAGGAATTCGTGTGGGAAATGAGAACGTCGATTCAATCAAATTGTCCGTCTGCT
CTCATCCTACTCGTGGACAATGGATTCACGTGGAAACAACGCGAGAACTTTGCCGATCTG
TACGATCTGTTGATGAAATGGCCGACACTCGATATCGGATCGGCGTTCTCACTGCTGGAT
AACAGATACATGGACGCTCGTATCCGCGAGATGGTCGTGTCCCAGATAGCTGAACAGTTG
GATAATTCCATATTCCCACTCTACATACTTCCTATGATTCAGGCGCTGAAGCAGGAGCAA
AGATGCACTTCTGCCCTGAGTAGTCTACTGCTGAAGAGAGCACTACAGGACTATAGGATC
GGACAGAAGCTCTTCTGGCTGCTGCGATCGGAACTGTCGAATCTGGAGCATGTCTATGAG
AAACAGATCCAATACCGGCTGATTCTCATTCTAGAGGCATATCTACGAGGAAACTCCGAG
CATCTCAAGATGATTGTGAAACAGGTGGAAATGGTAGAGCGACTTACAACAATCTCAGTG
ACGGTGAAGGCATACAGTGATAAGGATACTGCGACGAAGAGACTTCGTGAGGAGCTTCGA
TCACAGCAGAGTGCAGTACAGAAGATGGACTGCCCCCTTGATCCAACTGCATTCCTCGGA
GAGTTAGAGTGAGTGGGAGGGGGCAGGCCAATGATTAGAGTTTTCTTGCAAAGATTGCTG
GATAATCTTGAAAAGGTATGAACAAATCACTTTTAAATCGATGAGTGTCGTGTGTTGGGG
AGTGCGAAGATGCCCCTTCGTCTTCGATGGAAGAACACGGCCGCTCTCGCTTCACATTTC
AATCCATTCTTCGAGATTCTATTCAAGAATGGAGATGATCTTCGACAGGACATGCTCGTA
CTGCAGATGCTAGAGGTATTTAGCAAGCTAATTTGCATAATTTTTATTAATAACCGTAGC
AATTGCAAAAGTTTTATATTTTGAGTGATGGATTCGATCTGGAAGAAGCACAAATTGGAC
TGCTGCCTGTGTGTGTATCCCGTACTCCCGATGGGAACCAAGATCGGAATGATCGGCGTC
GTTCAGAAATGTTCAACGATAATGGAGGTGCAGAATACACATCTCAAGTAAGTAAATGAT
AGAGTAAAGTGGAGTGAGTCCGAGTTAATTTTTTTACGAATAAAAATCATTATTATTTTA
AGGATTCCAAAACTCACGCGCTCCATCAAAACATTCGATACGAACTCGGTGAATTTGTTC
CTCAGAACGGAGTTTCCTTGCGTCAAAGATTATCTGGAGAGTGTGGATCGTTTCCTCATG
TCGTGTGTGGCCTACTCTGTCGCCACCTACGTCATGGGAGTCAAAGATCGACACAACGAC
AATATCATGATGACAACAGACGGACGACTCTTCCACATCGATTTTGGCCATTTCCTCGGA
CACGGAAAATCGAAGCTCGGCTATCAGCGTGATCGTGCGCCGTTCGTGCTCACTGAACAC
ATAGTGAATGTGATTGTGAAGGGATCGAAGAATGGAAGAGACGCCCATGAAATGACCAAA
TTCAAGCAGTTGACAGTGGATGCGTACGCGTATCTATGGGAGAATCGAACCCTCTTCATA
TCTCTTTTCTCTATGATGAGGAGTATGAGACTGCCCGAGCTGAGTACTGATGCTGATCTC
GATTATCTCAAGGTA
>s4759 Ppa_Contig11 + [1:15360]  ( 2032664 - 2034026 ) s4759 + 1:135  ( 1 - 135 ) N    591.16
ATGGTAATGGTGGAGAAGGAAGATGGAGGACATCCGGGAATGAATGATGGACATCATGAA
CAAGAGATGGGAGATGGAGAAGGAAATTGGCTACTGGATGATCGAATGAAGAGGATGATC
ATGGATCTGCAGAGACATTGGCTCACGGACTATCAACAGAGCAGAGAGAAACTTCTCGTT
GAAATGACTGAGAAGTTGCATCAAGAGTTTCTCTCTGATCAACAGAAGATCAGAACTGAT
CTACTCACTCAATTCAAGGATGAGCTGGATACTACCAGTGTTGAATGTCAACAGGTATTA
TCTTATCCCTTAAGAGTAAAGATGATATATTGATTGGTTCATCAGGGTCATTGGGCAACT
CATCGTAAATTCTGTCGTCGTAAGAAGGCAGGAGGGGGAGCACCCGGTGCATCCGGAGTT
CAACCTCAACAACAA
>PPA07267 Ppa_Contig61 + [1:28672]  ( 326404 - 330666 ) PPA07267 + 1:628  ( 1 - 628 ) N   2914.80
ATGCGGCGACTGCTCATCCCCTTATTGCTATTCTTCGTCTTCTCTTCAGAAGGAAAACCA
TTCGATGACGATGAGAATCTCTTTGCGAATCTAAACAAGACTCTTCTGGAAATTTCTCAA
ACTCCAGTGAAGGAACTGACTCTCGATGAATTATCCGCTGCGATGGGAAAACATATCCCA
CCCGAACATAGAGATGCAGCAGAGGAACTGCTACAGTACAGAGACGATCGTCCAATCGGT
GCTCTTATGTCCAATCTTCAAACGTACGGCACTTACACAAAAGAAATGGCTGAAGAATTC
TCTCGAGGAGCAATGCGTGCTCTACTCGACAAGTCTTACATGCTTCCGTCTTCGAAGAAA
CTGGGACCGGGAGACCATCTATGTCGATGTAATCAGAGACAGTGCGCAACTATCAGTAAT
GAGTTGTATGCAATCTTCGGTCCTGAGATGGCATCATTCTGTCGCGTTGACAAGTATGGA
TTCTGTATGCAGAGTACTACAAGGACTGCTAATAATACGAACCAGCTCGATCTATATTGT
GCGTATTCCTACGCAACGGATCACCAGAAGAGCGTACACGATACGAATGAACACACGCAC
AGACACAATTGTGAATCAACGAAGACTGAAGGGAAGAAGTGTTGTAAGGGAAGCATGTGC
AATGATGTACCCCTTCCCACTATGGATCCATTGGAGACTACAATGGAAGCACAAATTCGA
GAATTGAGTGAAAGCGTATCCACATGGAAGGTAGTATCATCGCTTCTTGGAGTTCTCAAC
GTGATTCTAGCGTTGGCTTTTGCATTCGTTGTTGCTCTTCTCTGTAAATTCGACTTGGAG
GAACTAAAGAAAAAATTGGCAGCCGTTTTATCTATTCACGCCACGAAACCGGATGATTCT
ACTCATGATGCAGCTGATCGAGCCAGTACAACGAACAGTGAGACTCCACTTATTCATTCT
ACGATGGGAGATACGACATTCTCTATGGGATCCAATCGTACGAAGATGACATTCGTCGAA
GAGACAACTGTTGGATTACAATCTGGAATTGGAGGTACTCAAGTGGCGCAAAAATCGTTG
TCTGCATTTGTTCGTCCGATCGGTCAACTCGGACAGATTCAACCAGGACAGAATCAACTC
GGACAAGGAACATTCGGAAGGGTATTCCTGGCTGTATGGAGAGGCGGAGAGAAGATTGCT
TTGTCGGAGAGCACACTCCTAAATATGATCAGAGGAATAGCCAATGGAGTTTCTTTCCTT
CATTCAGAATTTGAATGGATTAAAGGAAAAAATGGAAAGAACATTATGGCTCATCGCGAT
TTAAAGACCAAGAATATTCTGGTTAAATCCGATCTTACTTGTGTGATCGCCGATTTCGGA
ATGGCAGTGATAAACAAAGAGGATGGAGTGAAACTTCCCACTGGAAAGATCCAGAGTGGC
ACTGTTCGTTACCTTTCCCCAGAGGTGCTGACTAATACGATAAAGAATGATATCGAACAT
TATAAAATGAGTGATATGTACTCATTTGGTCTCATCGTATGGGAATGTACGAGAAGAACC
GATGCTGTCGTTCAAAATGTGTGGAAGCCTGCCCATTCAATGGAGGAATCTCTTGCATAC
TACGACTGTGTACCCCGTGAACCAACTCAAGAGGATATGATTGATGCTGTCGTATCCAAG
GGATTCAGACCAAAGTTCCACGATTATTGGAAGCACAACTTGATAATGGTTGACTCTGTA
CAGGTGTTCTGGTGCATGGAACGTCTAATTGTTGAGTGCTGGCAGACAGATCCGACTACT
CGTATATCTGCATTCAACGTAAAGGGCACAATCGATAAAGTCGCAACCGAATACAACATC
AAACTCCCTACTGAT
>s4746 Ppa_Contig37 - [1:28672]  ( 851319 - 835168 ) s4746 + 1:1086  ( 1 - 1086 ) N   5143.28
ATGCGCCCTGTTACTGTGCACGGAAGCTCGTCTACTCAAATTACGGGTCGAGTCCGGGGT
GACGGAGGTTCAATTACCGACAAATCCACGAACATTCAAAAAAAAAATACTCAGATGACT
ACTCGATCATCCGTGAATGTGGCTGCGAACCTAGTAGCAGCACTAACCATCCTCGGTTGG
GACAAGATTATTGTCTTCGCATGTCCCACTTGCTATGGCGACGCAAACATAGGAAACATG
AGGTGGAGTGCAATCCTGAAAAGCAGGGCTGTGTTCAAAAGTGTATCGCATCTTGTCAGA
GAGAGAGGGAGAGAGAGAAAGAGAGAGAGCGAAAAAAAACATGGCGACAACATTTTTGAA
CACTGCAACTTTCACATCTTTCTTCCCCTGGGTGGTCCGGACATCTCAACGTACAATAAC
TTCATGCAAGCAGCACAGATGGCAGATCTCGCCTCGTATGACTATGCCATCGTCCTAGTT
AGCAATACATACAACGTGAACGGCCTGTCGATGCCGTGGAAGATAAACCCAGCTCTGAAA
GAATATTATAACAATGCAGTCATTATCTACAATGATTGCTATTCTGCCTCAGCTGCGCGA
GCATTCGCTTCGAAGATTGGTGTATCAACCGATGACGCGGATCAACTCGCTCTGTACATG
ACTCTCTACGAGACGGTCTTCTTCTACGACAATCTGATTGAGGCACAGAAATTCGTGCAA
AAAAGCAGGGATCTGCTCAATTACGTGCGTAATCAACTCTTCACTGGTCCCTTTGGAAAC
TACACACTCAATGAAGTGACGAATAGGATCACACCCTTCAGAGTGGTTCGCGTTCGCAAT
TATGAACCCCTGGAGCTGTCAACCATCACACTACAGAGTTCCCAGTGTCCAACTGACTCC
TCGAAGCAGTGCATGCAATTGGTTGCTCGATTGATCGACACTGGCAACGCTACGATGGAA
CTTCCACTCGACATGCCTGTGTGCGGCTTTGAGGGGGAATTGTGTGAACAGACGAGCACA
GTCCTCGTTATCATCGGTATCGTCGCTGGTCTCGCCGTTCTTTCCATTCTATTCTTCATA
TATCGAAGAGTGAAGGGCAACGAGATTCGTGATATGCCGTGGTCACTTCCATCCGTTCTA
ATTCTATGGATCGATTTCAATAAAGCAGAAGGAGGAGAGAGCAGAGCACAACAGGGTCAG
TCATACTATCTTTATTTTCAGAAAAATCTTCTTATGATTGCCAACTTCGCTTGTGTCTAC
ACGTATCCATTCATCGAGAAGAGGTCCAACTTCAATCGAGAGGAGATACAGCTGTTTTAT
CAGATGAAATTGTGTGTTCACGACAACATCAATGCCTTCCTCGGAATCTCTTATGATTCT
CCCGATATGTACGTCGCATGGCAGCAGTGCTTCAAGGGAACACTCACAGATGTGCTGCAG
ACTGCTGCGTCAGAGCAGACACAAGTTGAAGCAAAGAAGATGACGAACAATATTCGAGGA
GCATTCGTGAGGGATATGCTCAAGGGTTTGGAATTCCTGCACAACTCAGGCGTCAGTTTC
CATGGGGCTCTCAATCCGAACAATTGTCTCATCGACTCCCATTGGATACTGAAATTGAGC
GGATTTGGAATCAATAGACTGCTCAATCGATGGCGTCACAAGCGAACCATCTCCACAACC
GACAAGTCCACGTTCATTCCCAACTCGGAATTGCACTACTATGCTCCTGAGATTCGTCGA
TTCTGGAAGGACGTTCATTTGAGTGGAAGAACGGAGATGGACCAACTCACTGATGTCATG
GGAAAAAAAGCCGACATTTACTCGTTCGGAATGGTCCTGTACGAGATTCTCTTCAAGAAG
AAGTTTGTCGTTATCGATGATGATTTCGGAGTGCCCGTAGACGATGAATTCAACGTGGGC
GACGCTCCCAACTACCTCTTTCACTTCGAGGCTGAAGAACAGATCCCTCTATCAATTCAC
GTACCGGAAGACGAGGATGTCCACATTGATCTGAGCACGAACATGCAAAAGTGCTGGAAT
CAAGATCCGGAACAGCGACCACCACTCATTCTCATGAGGAGGATTACCGACACCACACTC
AAAGTAAGCGGCAGTCTCGTCGATCAAATGATGAAGAATCTGGAGAATTATACGAATGAT
CTCGAGAATCTAGTGAAGGAAAGAACACAACAATTAGAAGTGGAGCAAGCTGCAGCTGAG
AATCTGTTGTTGGAGCTATTGCCAAAATCAATCGCGAATGATCTGAAATCGGGCAAACAT
GTGGAACCGAAAACATTCAAACACGCGACAATTCTGTACTCGGATATCGTCGGATTCACG
AGTCTCTGCTCGGAAAGCACTCCTATGGAGGTAGTCAAATTGCTCTCTGGGATCTTCCAA
GCCTTCGATCACATCATCAGCAGACACGACACTTACAAGGTAGAGACAATTGGAGACGCA
TACATGATTGCATCGGGAGTGCCCGAAGCGAGTAAGAACCATGTGAGGAATGTGGCTGAA
GTGGCTTTGAAGAACAGAGAGTTTCTCGAAGGGTACGAGATTCCTCATCGCCCCGGACAG
CATCTTCACTGTCGATGGGGATTCAATTCTGGCCCAGTCTACACGGGAGTCGTAGGATTC
AATGCACCACGATACTGCATCTTCGGCCATACGGTCTCACTCGCGGCTAAGATGGAGTCA
TCGGGAATTCCTGATCGAATCCAAATGACAGTAAAGAGTCATCAACTGCTGACAGCTCGA
TTCCCCGAATTCAAGTGCTCGCCCCGAGGACAAGTCAAAGTGGAGGGTCTGGGCACATTC
CTCACGTACTGGTTGGATGGCGTCGAGGAGTTGCTGATCTCTGATCGATCCTCTTACAAG
AGAACAATAGAGGACAGTGAGAGGGGATCGATGGAGAGGGAGACGACTCTGCTCACCGAA
CCAACGATCTTTGATCTTAGAATAAGTAATCCATATACCAACCTTGCTCCAGGTCTGTGC
GTATCCCTCGTTGATGGAGTAGATGGATCCTCTCGGCTTGCACTTCATATCGGGATGAGT
GAGAATGAACTCACCGATGGACTGCAAAATATGCATCTCAATCACTTTAAAATCCTGCGT
TATCCAATTCCCCAAACTGTTCCTAATCTACCCTCAACTCACGGGATCGAGTGTGAATCC
GTTGACTCCATCTCCCGTCGACAGTACGACCATACACGCCGAACCATACAGGGCGTACCC
AGCGGCAACCTGAATGGA
>s4667 Ppa_Contig59 - [1:15360]  ( 476845 - 469193 ) s4667 + 1:681  ( 1 - 681 ) N   3396.69
ATGGTAGACATCAATAATCTGCTGTCTACTCAGCAGTATCTCAATTGGAGCATGTTCAAC
AAGATTAATCCAACCATGTTCAAGCGAAGATGTCTGGTGGTCAGCTTGGGTGAAAAAGAA
CCTCAGATGAATACTCCTGAGGATCCAGTGATCCATTCTCCCCCTTCACTACGTGCTCCC
GTCCTTGGATCTCCCACTTCAATTGCTGCCGCCCTTCACAATTCACCTCTCAATCAGGGT
ACGGAAGGTCGTCGTCGTCAGAAGACGTGTCGAGTGTGTGGAGATCATGCGACAGGATAC
AATTTCAATGTGATCACTTGTGAGAGTTGCAAGGCTTTCTTCAGAAGAAATGCATTGAGA
CCGAAGGAGTTCAAATGTCCGTACTCGGAGGATTGTGATATCAACTCCGTTAGTCGTCGA
TTCTGTCAAAAGTGTCGACTGAGGAAATGTTTCTCCGTTGGAATGAAGAAAGAATGGATA
TTAAATGAGGAACAATTGCGGCGGAGGAAGAACTCTCGTCTCAACAACATGGCCAATCAA
CAACGAGTAAGAGACCACACTAGAGTGCCATTACAGAATCCACACGATCCGTCGATGAAG
AATATATCATCGCCCGTCAGTGTACTCACTTCACCACAGATGAGCTTGCATTCTCCACCG
TCTCGTCATGGTGGTCTCTCAATGGGTCCAATCGTTTCTCCTCCATCCGTCACAACGTCC
GCCTTCTCCCTTCTTTCACCCACTGATTCATCTAATTCTGACTCTCCACCGGGACAGAAT
CGATGTGGTCCATTGGGAGGAATCGGACACCATTCATCCACTGATTCGTACGACTCAGCC
CTTCTCCTACAGCAGCGTCTCCAACTCGCTCAGGCCAGACAGGCAGCAGTGCAGTCCATG
GGATCTCCCCAGTCAATGTTGCAGTTGTCGCAGGCTGCAGCTGCAGCCAATAGAGGAGTC
ACTGTCGACCCACTCAGAGGACGGGTGATGATGTCGATTGATGAGTATCAATCACTGATG
CAAATGGCTCAATCGTCTAATCTCTCTCCCATGGGATTGAATGGAGATCAGGGAAGTCCC
GACTACAAACCCAACGTATTCTCTCCGCCAATGAACATGACCTCTCCTCTCAATGGAGGA
TCGAATGGTCTGGCGGAGCTCGGAGCGGGTCACATCAAGCATGAATTCGATGAGAGACTC
AAGAATTATTTGGATGGAGCGATCAATGATGAACTGAATGGATCTCCCGATTTGGCTGCA
GTGTTCGGCAATGGAAATGGAAAGAAGGATGATGATATCCACCCAGGAGACAAGTTGAGC
TTCCAGCTGAATACTGCCGAGTTGAGAGCACTCGATAATGTTCGCGAAGCCTTCAGTGGA
ATGAACGATACTCTCGATAGTGGAAAGCATAGAGAATCATTCATGAAGAACAACAAGACT
CCCACTGATATCATGAATATTATGGATATTACCATGAGGAGACTCGTCAAGATGAGCAAG
AAGTTGCCAGCCTTCAACGAATTGTCGAACGAGGGTAAATTCGCTCTTCTAAAGGGAGGA
ATGGTAGAGATGTTGACTGTGCGAGGAGTGACTCGATACGATGCGTCATCTAATTCATGG
AAGACTCCGGTCGTTCCCGATCAGTATAATGTTCCTGTCAGTATGTTCGACCAACTGAAT
ATGGACTGTCGAGATGAACAGAAACATCGATTCATGCAATTCGTGTCTGCTCTTCACGAG
GATCTTCGTAAGAATGAATTGGCCATCTCTCTCATTATGCTCATCGTTCTGTTCTCTCAT
CGAGATAATGTCAACAGTCCCAATGATCGAATCCTCATCGACAAACACCATCGAGATTAC
TCCGCACTCCTATTCAGATATCTGGAGTCTCTGTACGGTGAGGATGCACGGAAGTTCCAA
GAGATTCTTCCTCGTGCCCTTGAACTTCTTCATGTAATATCCGATCATTCGATAACTCTC
TTCATGGGAACAGTCAAAACAGAAGAGGCCGAACCCCTTCCAAGGGAATTCTTCAAGACT
GAT
>s4614 Ppa_Contig109 - [1:28672]  ( 135347 - 128917 ) s4614 + 1:488  ( 1 - 488 ) N   1583.10
GCTTCTACTCGACTCTGCAATTCCCTCCGTACGATAGTCTCCCAGAATAGACGGAGATAC
AACGATGACGGATTCAACCTTGATCTCACTTATATCACGGATCGCATAATTGCTATGGGT
TATCCTGCCGACACGAAGGAAAAAATCTACAGGAATAGTATGGAATCAACAGTGAAGTTT
CTCGAATATTATCATAAGGGTCACTACAAAGTGTTTAATCTACGGGGTCAATATGTGTAT
GATACTAAGAAGTTCCATGATCGAGTTCTATCTTTTGAAATGGTTGATCATCACCCTCCC
AGACTAGAAATTATGGCTCCATTCTGCAGAGAAGTGCACGAATACTTGAATGCCGATCCT
CGCAATATAGTGGCTGTTCACTGTAAAGCAGGGAAGGTTGGACAAAGGATCAACTTGTAA
AGGTTATTGAGAGGGAATTGTTAAGGACGAACAGGAGTAATGATATGTGCGTATCTGTGC
TATATATCTTTCTACAAACTCCCTCGACAGAACATGGATTATTATTCAATCGTACGCACT
CATAACAACAAGGTGAGGTTTTCGAAAAGGAAGATCTTGAGAAGAAGAAGTGATTTAGGC
GTAACTATACCTTCACAACGTCGATATGTGTACTACTTCTCCCATCTGAGAGAGAAAGGA
CTCAATTATATTCCTCTCCGTTGCGAGCTAGTCGGTATCTTCCTCGAGAGACCTCCCAAA
CAATCGAGCTTTCCAGTGAAGAAGGGATTGGAAGTTCGAGTTGTGAATGGAGATGTCACT
GTTTTCGAAGGGAAACCGATTTGTCTATCGAAGGAGGAATGGGAAGAAGAGGAGAAAGTG
TGGGAGAAGGGAGTGAGCAAAGGAGAGGATTCGAGAGCTTATGGATGGGAAGTTCCCACG
GACAAACGAGTGTTCCTTGAAGGAGATGTACGACTAGAGATTCATTCTGTCAAACCACTC
AAGAATAAGATCGGTCACTGCTGGTTCAATACCATGTTCACGTGCAAAACCTTCTGTGGA
GGAGCATATTTACATGGAGATGAAGCGTTCCCTTATCCACCTGGTTGGAGAGAGAGAGGG
AGGGAGAGAGTGGAAAGAGGAGGGGGCGGAGTTAGGGAGGAGGCGCGGCAAGGAGCTCCC
TGGCTCAGGTATGATCTTGACATATTGCCATTCAGTCCCCGAGAGGATATCGAGAAGATG
ATGATACATGCACACACGCATAATATGGTGTGTGATTCATACAATGAACGACGTCTTTCT
GTTCAACAAGAGGGAACTCCAATTGAGAAATCCCCTTCTGGAAGACCATTCGCTGCGGGA
CCCAATTGTATCATGAAGAAGGAGGATGAACATGTCACGGTAATACCTATAGAAACACTG
GCATTTTGTAAACCGACCACCACATTTTTACTTTCCTGGATTACTTTCCTATACTTCTAT
CGTAAGAAAATTGGGGTTCATCACAAACCGGCAACGACTCATTTTCTCAAGCATATGCAT
TCTACTAACAATATATCGACCTTATATCCGTTTGCATTTAGTTTCGTGATTACAATTTGC
ATG
>s4679 Ppa_Contig128 + [1:41984]  ( 264156 - 286932 ) s4679 + 1:337  ( 1 - 337 ) N   1014.38
ATCACCCATTACATGTCTGATATGAAGAACTTCAGGCCCGACCCCAAGGCATCCGGAGCA
GAGATCGTTGCGTATCTCATGACTTTCAATATTGTGAGATGTACAAGGATAAACCCATTT
CAGCAAACGACCGAGGCCGAGATCGAGTTCTCCAGCAAGGCTCTCGAGTCTCTGCACAAG
AAGATCAAGGACAAACCAAAGGAGATGGAGACGTTCATGCGATGCGTGGAGACGAAGGGA
GAGGAGGTCGGAGGATGCGTAACCGTGACCAGGACTCTCGATGGCAGGTTGCAGGTAGCC
GGCGCGAAGGGCTTCCCGCACGTGATCTACAAAAAGATCTTCCCCATTCTTGTTGTAGAT
CAAGTGCGGGACGCCTTTCGGAAGATATCGGACAATCAATAGGGTATCGGACAATCAATA
GCACTTCACTATCCAGATACACATTGAAGTAGTAGGATCATAAAATTCCCTCCTGTGCAG
GTTGCTCGTAGCATTTCTTCTGCCCCATATTTTATAGTCCATATGATTCTGATAAACGAA
CGATTAATTGATTAATTTCAGGTAGCCGGCGCGAAGGGCTTCCCGCACGTGATCTACAAC
AAAATCTTCCGCTTCCAGCAGATACACAAGAACGAGCTGCGATCGATTCCCTCCTGTCGA
TACGGCTTCGAGAACAAGTCCGAGAACGAGGACCTCCTCTCTGACGCGCAAGTGTGCGTC
AACCCGTACCACTACGAGAAACCGGCCCCCGCACCTCCAGAAATGATCGGCGCCGGCATC
CGCCTCTCCCTCAAGGAGGACGGGTCGATGTGGCTGCGAGTGCTCTCTCGTTACCCCGTG
TTCATCAGATCCACGTACCTCGATAGAGAGGCGGGCATGATCAGCGGCGATGCCGTGCAC
AAGATCTATCCGGGAACGGCATTAAAGGTTTGCGCTATCACTCATCGAAAATTGTGTCTG
AAGCCATTTCTGCAGATCTCCCGCATCGGTGCTGCCGACCTGTACCGGCACGCGGTGGTC
AAGATCTCCTTCTGCAAGGGATGGGGACCGGAGCTGGAGTACGGGAGGATACAGGAGACG
CCGTACATCTATTATAATTTTTCAACAAGTTCTTTTTTTTTGTCCTTGTGTTTTTATAGC
AGTTCTTGCACTTATCGATTCCTAAACGATGAATGGTTTCTTTGCAGTGCCTGCGAGCTG
ATCGACCACGTGATGGGCATGCTCGGCGACTCGGATGGAGGGTCGGATGACGAGTCGGAG
TGCGAAGACGCGGTGAAGAGGACCGAGCTGGAG
>s4726 Ppa_Contig21 + [1:28672]  ( 1348774 - 1352545 ) s4726 + 1:416  ( 1 - 416 ) N   1817.35
ATGACTTTGTTCATGTACTTGGTCGCGCTCGTTCTCATTCTCATCTATCCTCTCTACTTG
TACATTACGAAACCACTCAATCGAATCAAGCGACATGGCGATCTCGGATATCACTTTGGA
ACACCTGAGCTCGCTGACAAGTATCGCGACAAGCAAATCGAGCGTCTAAAGAGGATTCGG
ATGAAAGGCGATCTTCCTCCAGTCTATCCGAATGGCTGGTATTGCATCGCTGAGAGTCCG
CAGTTGGCACACAAACAGATCATGCCGATTGTAGTGTTCGGTGAGCAACTATCTCTCATC
CGATCTGAGGATGGTTCCGTTCATCTAATCGATTCGTACTGCCCTCATCTTGGAGCCAAT
TTCAACGTCGGAGGAAGGGTAGTGGACAACAATTGTGTGCAGTGTCCGTTCCACGGTTGG
GTCTTCTCGGCCGAGTCCGGATCGTGCACTAGAATTCCCTACAATGATGGAACAATCCCA
GAGCAGGCTCGAGTGACAGTCTGGCCGGTTGTCGAAAGAAATCAGCACATTTACGTGTGG
TTCGACGCAGACGGCTCGGCCCCCGAATGGGAGATCCCCTCGATAGACGATATTCAGAAC
GGACAATGGACATACAAGGGTAGAACAGAGCACGAAGTTGCCTGTCATGTGCAGGAAATT
CCTGAGAACGGAGCGGATATCGCCCATCTCGGATTTCTTCATCTGGCTGGAGCACCCGGC
AACGACATCATTCGTATCGATCTTTCTGATCGTGCCCCTTCGATCGCTCACAAATGGAAT
GGAAATTGGAGTGCATCAAACACTGAGAAACACGTGAGCAAGATGCATCTCGAACAGGTG
TTGAAATTCCACGGCTTCGACATTCCCCTCTCAGCGAGCAAACTGGATGCGATTCAGATT
GGTCCAGGCATCGTCCACATGCATCTTGACTTCGGCACTCTCGGAAAGGGAATCGTCCTG
CATCATGTGACACCTGAAGAACCATTGATGCAGAGGGCGAGATTCGTAATGTACTCAAAT
CTTCCTCGTTGGTTCGCTAAGTTTTTCCTTCTTGCTGAGGCAAATCAGTTCGAGCGTGAT
GTGTATGTGTGGTCGAACAAACGCTACGTCAAGAATCCCCTGTTGGTGAAGAACGATGGA
CCAATTGGGAAACATCGTCGTTGGTACTCTCAATTCTACTCGGATAATTCTCCCCGTTTG
CTTCCCGATGGAACATTGAGCAATCGTGCCAAGAGTGTTCTCGAATGG
>s4768 Ppa_Contig7 + [1:28672]  ( 1176422 - 1183525 ) s4768 + 1:411  ( 1 - 411 ) N   1983.14
ATGAGCGACGACGTAGCTGCAGCCGTCACGGATGCAGCCACGACAGCTGCAGAAAACCTG
AGCAGCAATGTATCTGAGGAAGTCACACGGGCACTCTTGTGCAGTCTGGAGCCGCACGAC
TGGTTGGAGGCTAAATTGGTGCTTATCTCGATCATCGGTTCGATAATCGGATGCTTTGGC
TTGTTCGGCAACGTGAGCACTGCGCTCATTCTGTCCAGGCCAGCAATGCGGAACCCCAAC
AATCTCTACCTGACGGCCCTCGCAGTGTTCGACTCGTGCCTACTCCTCACCGCATTCTTC
ATCTATGCAATGGAGTATATTATCGAATACACGCAGCACTTTGACCTCTACATCGCCTGG
CTGACCTACCTGAGATTTGCATTCGCGCTCTCGCACATCTCGCAGACTGGTTCGGTCTAC
ATAACTGTGACTGTATCGATCGAACGATACTTTGCCCGGAACGAATCGGAGAATGCTTTT
CAGGTATCGGCAAATCCTGAATGCCCTGGGGGAATGTACTGGAAATCGTATCGACTGACG
CCTTCCGATCTAGCGATTAACCCGATTTATCAGCAGGTGTACTCTCTCTGGCTGACGAAT
GCAGTGATGGTCTTTCTTCCCTTTCTCACTCTTCTCTTCCTCAATGCAATCATCGCGTAC
ACAATCCGAAACAGTCTGAAGAAGTTCAACATGGACGATCCCGATTATCGGTATGTTTGT
TTATTTGATCTCTATCGTCTCTTCATTTCACACACTATCTCGTCGCTCTGGCCATTAACG
ATCAAAATCACTTGCAGTGGTCACATCCGGGTGAGCGGTCGATCGGAGCTCAAGGAGAAG
TCAAAGGAAGCAACGATCGTCCTGATCGTTATCGTCTGCATCTTTCTCGTGTGTAATCTG
TGGGGATTCGTGCTCACGTTCCTGGAGCAGATAATGGGACAGACACTGTTTCAGGACTAC
GCGACCTTCTACACTTTCTCCCGTGAGGCGATCAATTTCCTCGCCATCATCAATTCCTCC
ATCAACTTTGTCATCTACATCGTCTTCGGCAAGGAGTTTAGGAAAGAGCTGGTGATCGTA
TACGGTTGCGGCGTGAGGGGTATCACTATGCGCCTTCCCGTACACGATAAATTCTCCGTA
TGGAGAAATTGGCGAAGGAGCATCGTCAATAGCAGACAGATTAGGCATAAGGTACACACT
CATTTCTATAATTTAACAGTCTCCAACCAGCAC
>s4755 Ppa_Contig41 - [1:15360]  ( 630230 - 627163 ) s4755 + 1:389  ( 1 - 389 ) N   1407.82
TGCTTTTCACCCTCGAACATTGCACTAAATCACATCATATTTCTGTGCAGCGAGTGTGAT
CGCCCAGTCGACGTTTCTCATAAGTTGCAGCCGCCCGAACCGATCACCTCGGACTACCTC
GAGATGGGAATGCTCGTCTTCCTGTTCGCACTCGGCGCACCACTCAACCTCGCAGCATAC
ACACAGTTATCGGAACGAGGAGTGCACACTCGTCTCGATCTTCTCAAACAACATCTCAAT
TACTCTGATCTACTCGTTATCTTCCTCTACGTTCCCTCACGGTCACTCTGGCTGCTCACG
TATGATTGGCGAGGAGGAAATCTACTGTGTAAGCTGGTCAAGTTCGGCCAGTCCCTATCA
TTCCAGGCATCATCGAATGTAATCGTCTGCATTGCTCTCGATCGATTGCTCTCCATTGCA
TCCACATCTCATCAGATTCCAATGAAAGCCCAACGACGAACCAAGTTGATGCTAGCCAGT
GCATGGCTGCTCTCCATCGTAATTAGCTCACCACAGGTGTACGTATGGAGTGACTATCTA
GCATTCCCCGAACTGGGATGGAGTCAGTGCCTACAGGTGAATCCCCCTTCCCCTATGGAG
AATGACCCGTGCCTATTGCAGATGTGGGATATTGCCCGTAATGATCCAACCTTCGCATCA
CTCCATCAGATCTCCCTTCAACCAACGGATGAGATGGACTATGAGACACTCTACAGTTTC
ATGCATGTCATGCTAGTCTTCTGGTGCCCTGTGGCAATAATCATGCTCTGCTATCTCATC
GTTCTCTCTTGGGTGTGGCTCAACTCGCAGCCTTCCACTTGCTCATCTCGATTATCATTG
CGAATAACGGCATCGAGTAAGGGAAGGAACACAAGTCTGGCGGCTACGGAAACACTTGAG
ACTGCACTTGGCAAAGGTATAATACAGAAAAAGTCCCAAGCACTGTCAGCTCTGTTTAGA
TTGGAAGCAGAGTACGACTGAGATTCCATGGCATTCAATAAACCTCGAATTGTGGTGACG
AACAGCAGAGACGAATGCACTCATCCTCTCACTGATAGGGACACAGCCCAAGGCAATGCG
ATAAGAACATCATTCCTACTTATCGCAGCATACATAATTTGCTGGCTACCTTACAATTCT
CTATCTGCGATTCGCCTGATCAGCCCAGAGTTCGGAATAAATTACTTGTATTGGCTACAT
GGATTAGTAGTACTGAACAGCGTTGTGAACCCCTATCTGTACGGACTATTCGGACCAATC
TTCTGGAGACCTCTCAGAGGGAGAGCCGATTGT
>PPA15180 Ppa_Contig13 + [1:28672]  ( 1071095 - 1076310 ) PPA15180 + 1:502  ( 1 - 502 ) N   1620.36
ATGGGCACCCTAGGCAAGAATTACAATCTCAAGAAGGGCGTCCCCTACATTCAATGCGAG
GCTTGGAACAGTAAGACACCCGAAGTGAATGTGACGACCATCGATTGCCCCTGGTCGACG
ACCGGCTCCGAATTCATTTATCGAAATCTCGGATGCATGAAGGTCTACAAGTTCAAGAAC
TTCAACAAATTCGCTGGGAATGATACCCTGTTCGATACGAATGTTCCTCCCGAGGAGTTC
GAGTTGATCTCCTCCGGTTGCTGGCAGGCTGGCGACGTCCAGATGACCCAGTGTCAGGAC
GAGAACGATTGCATCGCTGTCATTCACGAGGACAAGAAGGCTACAATGGGCAAGGAGACG
ATTGGGACGGCATTCTGCTGTTGCACCACCCACAATTGCAATGTGGAGGTGACGTTCCGG
TTCGTGCGCGGCAACAGCACGCCGGACTTTGACGCCCTCATCCACGGGCCGGCGGATCCA
TTCGCGACGACCACTGCCGCCTCCCTTCTTGCTCTTCCCTCTGCTGGTGCAGTTGCCTCA
TCCCATCTATGGGTCTGGCCAACGGTTCTCATTGGACTCGCCCTCATCGTCCTTGTCCTT
GCTGGCCTAGTGTGGCTGCATCGATCACGATTCGTGAGGAGATGGCTCTTCGGAGATACC
AAGGTGTATGAGCAGAAGCCGAACAACGAGGACGAGTCCGCCGTGGCACTCGTCTCTATG
GAGAATGGAAAGAAGAGGAACAATCTGAAGGAAGGACTTGTGATCGGAGAGACGATTCTC
GCTGATGGAAAGATGGGCAAGGCGGTGTATCGAGTGTGTGCCAACTCGCACAGCAGTATG
GTCCAGTTCTTTGGCACAAATTATGAACCAGAGATTAACTATTACTACGTCGTGATGGAA
CATGTGGAGACGGGATCTCTCGAAGAATATCTCAAGACAACCCAATTCACTCCGATGGAA
GCTCTCCATATGATCACTTCGCTCATGGATGGCCTCGCTTTTCTTCACGGCCCTGCGAAT
CTACCTGGTGGAGGATATAAGAGTGCAGTAGTTCATCGGTATGTCGAATGGAGGGGAAGG
AAAGGGAGGGGGGAGGAAGAGTGGAGAGATGATGATAAGCTCTTACTAGCTTCACTCGCT
CACGAGTCTTTTTCTCTCTAGGGAAATCTTAGATGATTTCCTGATCTTGAGGGATAAAAC
GTGATTGAAAAACTAGATCCGGATTTTCAAATGATATCACATGAGGAGCCTGGGATATTG
TGTATGATGCTATTGAAAAAGTGCAAGATGAATGAATGGAATATAAGTTCATAAATTAAG
GATATCAAGTCTCGCAACATACTCGTCCGTGCTGATCGAACTGCTGTAATCATCGATTTC
GGACTGGCAATGATCTGTGAGGGAAACCGACCCTATGGAAGAACCTATCAGGTAGGCACT
CATCGTTACATGTCGCCCGAATTGCTGGCGAGCATTGCAAATTGCAATCTGGAAGGACTC
AAGATGGTCGACGTCTATGCTGCTGCACTCATTATGTGGGAGATTCTGAATCGGACGTTG
ATCGACGAAGAGGATGAAATCCTGCCCGCCCAACTACCGTATACAGTAGAGATTGATGAG
GAGATTGAAACTCAAAGGCTAAACTTCGAGAAGAAACCGGGTTGGAATCCCCGTGAGGAG
TACAGACAAAAGCCGATCATCTACTATCTCAAAGACATCGTCCATCGTGATAACCGAAGA
CCCGTGCTGAGGGAGAGGTTGAAACAG
>PPA12512 Ppa_Contig20 + [1:15360]  ( 818571 - 823527 ) PPA12512 + 1:452  ( 1 - 452 ) N   1832.77
ATGGACCTCGCCAACCCTCATCGGACGATTCTCAAGTGGAAAGAGATCTACGGACCAGTC
TTCACAATCTGGCTGCCCAAACCGATCGTCGTACTCGCTTCTCGCGAAGTTCTCGAGGAA
ACTCTCGTCAAGCAGGCGGAGACATTCGCCTCTCGTCCGTCCTCCTTCCTATACCGTATG
TTCACCGGATCCCACCACGAAGGCGACGGCATCATCCTCAGCAGCGGAGAGAGATGGCAG
ACGCAACGACAGTTCGCCCTGAAGACACTCAAGGTGAGAGTGTCCCGAGTGGAAAACTGA
GATACGGTAGTCGATATTTATTGACTGAATCCTTCCAAGGACTTTGGATTCGGTCGAGGA
GAGATGGAGGGCCGAATCAACTTCCATCTTGATCGACTACTGGAGCAGATTGAGGCAAAG
TTCTACAGGAGAAAGGTCTACGATTTTGGCGATCACGAATTCAAGCACTTCAAGCACCTT
ATCGACACAGTTCTTGCGCAAGTTCAATCGGTTCAATTGCTCGTAGCCGATAGCTTTCCC
TTCCTTGCTCGATTCCTTCCTGGTTATCACGAGTACTACAAGAATGGAATGGCACTGCAG
AACTACTTCCTCAGAGAGATCGATCGTCACGAGCGCGTTCTCTCATCCGATGGACCTCCC
CGTGACTTCATCGAGGCGTATCTACGCGAGTGGAAGAGGCACCCAACCAATAGAAACTTC
TCAAAGCTGACGCTGGCGCTGAACTCGGGCGATTTGTGGACGGGCGGAATGGAGACGACG
TACTGTAATTTATGCATACTCTACCTGCTGCACTATCCGGAGGCCCAAGAGAAGATGAGA
GAGGAGATACACAAGGTGCTCGGTTCCTCCTCTCGTGTGCAACTCTCCGATCGTTCGTCC
CTTCCCTACTGCACTGCAGTCATTGCCGAGCTGCAGAGACTGGCGAATGTCCTACCATGG
AACATTCCCCATTGCACTTCGGCTCCTTCGACCGTAGCCGGATTCGATCTCCCGAAGGGC
ACGGATATCATGCCGCACATCGGCGCAGTTCATCACGACCCTGCACTCTTCCCCAATCCG
GAGAAATTCGACCCAGAAAGGCACATCGATAAAGTGTTGACGCTTCCCATCTCACTGTCT
AGATTCCTGGACGAGGAGGGAGCCTTCTCGATGCCATCCTCCTTCTCCCCGTTCGGCATC
GGAAGAAGAGCCTGTCTCGGCGAGAATCTGGCCAAGATGGAGCTCTTCCTCATCTTCGTC
ACCCTCGTGCAGAGATACAAGTTCAGCGTGCCGAGGGGTGGCACCCTTCCCTCCCTTGCT
CGTCGAATGGGCATGACTTCGGCACCTGTGGAGTACGATTGCAAGTGGGAGAAAGTGGAG
GAGGAAGAGGAGGAGAGTGAGGAGGCTGACGAGATTGAGACG
>s4637 Ppa_Contig108 + [1:15360]  ( 258853 - 262869 ) s4637 + 1:356  ( 1 - 356 ) N   1615.60
CTCCGTGCAATGTGGTACATCATTCCAGTAGCCGTATTTTCTTACTTCCTGGTGAAAAGA
TTCATCCTGGAGCGCTTCTCGATAGGCGTAGCCGAACGATGGATCGTCATCTCTGGTTGC
GACTCGGGGTTCGGCCGACTCACAGCGCTAAGACTGATAGGCAAAGGCGCGAATGTCTGT
GCGGGATGCTACACGCAGGAGGCATTTATTATTATCCTAGCAACTTTTGCTTTTAACTGT
CCTTTTTGTAATTTCAACTCATTCAGCCTGGACATCACTAATGACGATTCGGTCAGGAAC
GCTTTTGAGTTCGTAAAGAAGACACTCGATGCTAATGATGCCCAACTGTGGGGCCTAGTC
AACAACGCCGGAATGTTTCCGTTGTTCGGTCCGGACGACTGGTGCACGGTGCAGCAGTAC
AGTGACTCGATTAACGTCAACTGCCTGGGCGCAGTGAGAATGTGCCATCTATTCCTGCCG
CTGCTCAAGCAATCGAAAGGCCGCATCGTGACAATGGGCTCCTCTGCCGGCCGCATGCAC
GGCCAGTTCCTCGGGCCGTACTGCGCGAGCAAGTTCGCCGTTGAGGCCTTCTCGGACTGT
CTCCGCCTCGAAATGCGCCAATTCGGCGTCTCGGTACACATTCTCGAACCGGGAGCATTC
AAGACGGAGTTGCTCAGCGAGGAGTCTTTAAATCGAAGAGTGGACAATATCTGGAGCTCG
CTCAGCGAAGATGCGCGGCTAGAGTACGGAGAAGAGTACAAGGAAAATTTCAAACTCGCT
TGGAACAGTGGAGTGAACTTCGCGGCGAGCTCCAACCTGAACTGGGTTGCCGAACATTAT
GAGCACGCGTTGTTCGCGAGATGGCCAAGATTACGATACTACACCGGATGGGACTGCATG
TTCCTCTTCGTGCCGCTGAGTATGATGCCTTCTTCTCTGCAGGACTTCATCCTCTCACTT
CTGTACAAACTCCAGCCCGGGCCCTCACTCACAATTGATATACTTGACTCGATAAAACAC
AGGCATTCATCATTGCGAACTTTGGACTTCGCCTCCGAAAATATT
>s4634 Ppa_Contig238 - [1:5483]  ( 17138 - 15424 ) s4634 + 1:332  ( 1 - 332 ) N   1650.76
ATGGTTTTATACATATTCACATCTCTTCTGGTCGTATTCTATCTAGTGAAGAGATTTATT
CTTGAATCACTTTCAATTGGTGCAGAAGGAAGATGGGTTGTCATCTCTGGATGTGATTCG
GGATTCGGTCGATTGACTTCTCTACGATTGATCTCCAAGGGAGTTAATGTGTTCGCTGGA
TGCTACACTCAGAAGGGTCGAGAGGACCTTGAGAAATGTGCTGAAGAATTGGAATGTTCA
CATCGTCTTCACACCTTTCAATTGGATATCACAAGTGATCAATCTGTGGCTGATGCTTAT
CAATTCGTGAAGAAAACTCTTGAAGCCAACGATGCTCTTCTATGGGGAATCGTCAACAAT
GCGGGAGTCTTCTCAATCTTCGGTCCTGATGATTGGTGTTCAATCAAACAATACACTGAT
TCTCTCAATGTGAATTGTCTGGGAGCTGTCCGAATGTGTCACCAATTTCTGCCCCTTCTC
AAACAATCAAAGGGTCGAATCGTCACAATGGGTTCATCGGCAGGTCGAATGCATGGACAA
TTCCTTGCTCCTTATTGCACTAGCAAATTCGCTGTTGAGGCGTACATGGATTGTATCCGA
TTTGAACTTCGTCGTTTCGGAGTCTCAGTTCACATTCTCGAACCGGGTGCATTCAAGACT
GAATTACTCAGTGAAGAAGCACAGAATGCGAGAGTTGACTATATTTGGAATTCACTGAGT
GCGGAGACGAAGAATGAGTATGGAGAAACGTACAAGAAAAACTTTAAAGAAGCATGGAAC
ATTGGTGTGAATATCATGGCGAGTTCTAATTTGGATTGGGTGGCTGACCACTACACTCAC
GCACTTTTTTCATTCTGGCCAAGACTACGATACTACACTGGATGGGATTCTCGCTTCCTC
TTCATTCCACTCAGTCTCCTCCCTACTTTCGTTCAGGATTGTATTCTGTCTGCAATGTAT
AGAATGCAGCCCGGTCCTTCTCTCGTTCCCCAATCACTTCAATCCATCGAAACTCTCATT
CCCCAA
>PPA27475a Ppa_Contig81 + [1:28672]  ( 293791 - 312434 ) PPA27475a + 1:777  ( 1 - 777 ) N   3788.43
ATGAGCAACAACGGCTCTGCCTCAGCGAGGTCCGCAAGCGGCAACAGTGGCGGCGGCGGA
GGAGGAGGTATCCGTGGCTTCTTCTCAAAACTTCGAAAGCCCAGTGGAGAAGCTGGCGGA
GGAGGCACCAGTCCCAGTCAGGTGCAAATCGGCACGAAGATGTACGAAACGCACGAACTG
CAGAAGTTGATCCCACAACTAGAAGATGCTGTTCAGAAGCGCGATCAGCAAATTCGTCAG
CAGCAGACTATCGTAGAGACTCATGTCAAGAGAATCGCTGAGTTGGAAGCGGAAGTGACA
TCATTGCAGAGAGAATGCGATAAGTTGCGATCTGTGCTGGAGCAGAAGGCTCAGAATGTT
GCCAGTTCCCCTGGGGCGAGATCACCGTCCAATGGATCTCCACGAAACGACCAGGATAAA
CACGATAAGGAAGTGCACGACAAATTGCTGGATGCAGCTTCTCGTGCAAAGAAGTTGGCC
GTGTCTGCTGAACCAGCCAAATTAGATGCCAAGCCAGCCTCTCTACAACATCACATCAAG
AATGCCGCTGCAAAGCAGCTCATTCGTGATGCAGTTCATAAGAATGACTTCCTCAAGCAG
CTCGCTAAAGAACAGATAATCGAGTTGGTGGAGTGCATGTACGAGATGCGTGCTCGTTCT
GGTCAATGGGTTATCCAAGAGGGAGAACCAGGAGATCGACTATTTGTTGTCGCCGAGGGT
GACTTGACGGTGTCTCGCGAGGGAATTCCTCTCGGTACGATGCGACCTGGAACGGTTATG
GGAGAATTGGCCATCCTCTACAACTGCACCAGGACTGCTTCGGTGCAAGCACTGACGGAC
GTGCAACTATGGGTACTCGATCGATCCGTATTCCAAATGATCACGATGAGATTGGGAATG
GAGAGACAACAACAGCTCATGAGCTTCCTCACAAAGGTGTCCATCTTCGAAAACCTTCCC
GAAGACAGAATCTCAAAGATCGCGGATGTTTTGGACCAAGACTACTATGCTGGCGGACAC
CATATCATCCGACAGGGAGAGAAGGGCGATACCTTCTTCATCATCAACAATGGTCAAGTG
AAGGTCACACAACAGATCGAGGGAGAGTCGGAGCCAAGGGAGATCAGAGTGCTCAATCAG
GGAGACTTCTTCGGTGAACGAGCACTACTCGGAGATGAGCTACGCACTGCTAATATTATC
GCCATGAATCCAGGAGTTGAAGTACTCACTCTCGATCGAGAGTCGTTCCTCAAACTGATC
GGTGATATTGATGCTGTGAAGAAGGACTATGGAGATTCGGATCGTCTCTCGCAGTCAACC
GTCCCAATCATTGAACCACCTAGTCCCACCAAGGTGGCACTGCAAGCTGAATTCGACCAG
GTGACGCTGAGGAACCTCAAGAGATTGGCAACCCTCGGAGTGGGAGGATTTGGAAGAGTC
GAACTGGTGTGCATCAATGGTGACAAGTCACGGACCTTCGCCCTGAAGGCACTCAAGAAG
AAGCATATTGTGGACACCCGACAGCAGGAACATATATTCGCAGAGAGAAACATCATGCTC
GAGACTAATACTGATTGGATTGTCAAGTTGTACAAAACGTTCCGTGACACCAAGTATGTG
TACATGATGCTGGAAGTGTGTCTGGGAGGAGAATTGTGGACGACACTCAGAGACAGAGGT
CATTTCGATGATTACACTGCTCGTTTCTACGTCGCATGTGTATTGGAGGGACTGGAGTAC
CTTCACAGAAGGAACATTGTATACAGAGATCTCAAGCCGGAGAATTGTCTTCTCGCCAAT
TCAGGATATCTCAAACTGGTCGACTTCGGTTTCGCTAAGAAGTTGGCACCTGGAAGAAAG
ACATGGACATTCTGCGGAACTCCCGAGTATGTCTCGCCGGAAATTATCCTGAACAAGGGT
CATGAGCAATCGGCTGACTACTGGGCACTCGGCATATACATATGCGAGTTGATGCTGGGA
CGACCTCCCTTCCAGGCTGCCGATCCGATGAAGACTTACACGCTCATTCTGAAGGGAGTT
GACGCGCTGGAGATTCCGAATAGACGAATCGGTAAGACGGCGACGGCACTCGTGAAGAAG
TTGTGCAGAGACAATCCGGGAGAGCGATTGGGATCGGGCAGTGGAGGAGTGAATGATATT
AGAAAGCACCGATGGTTCATGGGCTTCGATTGGGAAGGACTTCGCAATCACACACTCAAG
CCACCCATCCAACCCAAGGTGCAGAACCCGGCGGATGTAGCCAACTTCGACAGTTATCCC
GCTGATCCCGATGTGCCTCCAGATGAGTTCTCTGGATGGGATGAGGGATTC
>PPA27288 Ppa_Contig44 - [1:28672]  ( 546693 - 544498 ) PPA27288 + 1:344  ( 1 - 344 ) N   1345.99
ATGTGTGTGCGCGCTCTCAACGGGAGAAAGGAGGCACCCCTCTTTCCCTTTCTCCTTGTG
GGCGGGACTAGTCACGCGGATCCCCACAAGTGCTCCGCGTGGCGGGCTTTTGAATTTCTA
AGTACCGTTTTCTCCGACGCCATGGCCGACAACAAGGACGAACTCGTGCAGAGAGCCAAG
CTCGCCGAGCAGGCCGAGCGTTACGATGACATGGCCCAGTCCATGAAGAAGGTGACCGAG
CTCGGAGCTGAGCTCTCGAACGAGGAGCGCAACCTCCTCTCGGTCGCCTACAAGAACGTG
GTCGGAGCTCGCCGTTCCTCGTGGAGAGTCATCTCCTCGATCGAGCAGAAGACCGAGGGT
AGCGAGAAGAAGCAGCAGATGGCTAAGGAGTACCGCGAGAAGGTCGAAAAGGAGCTCCGC
GATATCTGCCAGGATGTCCTCGACCTCCTCGACAAGTACCTCATCCCCAAGGCCGGAAAC
CCCGAATCTAAGGTGTTCTACCTTAAGATGAAGGGAGACTACTACAGATACCTCGCTGAG
GTTGCCTCTGGAGACTCTCGCAGCTCGGTTGTCGAGAAGTCGCAGCAGTCGTACCAGGAG
GCCTTCGACATCGCCAAGGAGAAGATGCAGCCTACTCACCCCATCCGCCTCGGACTTGCC
CTCAACTTCTCCGTCTTCTACTACGAGATCCTCAACGCCCCCGACAAGGCGTGCCAGCTC
GCTAAGCAGGTCGGTTATTTTCCCTCATTGCAGCCAGAGGGACAGGACTCGTATGCTGAA
GCGATGGAACTCGCTAAAGCCAATCTGGCTCCCACCAATGCAGTCCGATTGGGACTCGCT
CTGAACTACTCTGTTTACTTCTATGAAGTAGCCATGAGTCCGGACAGGGCTTGCCAACTA
GCCAAGAAGGCTTTCGATGACGCCATTGCTGAGCTTGACACGTTGAACGAGGACTCGTAC
AAGGACTCGACCCTGATCATGCAGCTCCTCAGGGATAACCTGACCCTCTGGACCTCTGAC
ACCACCGGAGACGACCAAGAAGGCGAGGGAGGAGAGGGAGCCAAC
>PPA09867 Ppa_Contig30 - [1:28672]  ( 735274 - 730852 ) PPA09867 + 1:355  ( 1 - 355 ) N   1754.16
ATGGGCCTCTGCCAGAGTACGGAGGAGAAGGAATTGGCTGCCAAGAGCAAGGCAATAGAT
AAGGAGATGATGCAGGGTCACATCGCACAGCAAAAGGTCGTCAAACTTCTATTGCTCGGA
GCTGGAGAGTGTGGGAAGAGTACTGTACTCAAACAGATGAGAATTCTTCACGATCACGGA
TTCACTGAGACAGAGGCGGCAACTCAGAAAGGAGTTATCTACAATAATACAGTGACTGCT
ATGTCGTGTATACTCAGAGCACTCGGACAATTACAACTCCAATTGGAGAATCCAAGCAAG
GAGTCTGATGTTCGAACAGTGCTCGACGTAGTTAAAAATGGAAAGGAATCGGACAAATTC
ACTCCTGAATTGACCAAGGCACTGAAATCTCTTTGGGCAGATAAGACAATCTACCACGAT
GCGATAATGAGAGGATCAGAATATCAATTGCCCGAATCGGCAATGTATTTTCTGAGCAAT
ATCGATCGGATCTCCCAACCAGATTATGCTCCTACTGAACAAGATATTCTTCTATCGAGA
ATCAAGACAACTGGAATTGTGGAAGTGAAATTCCAAATGAAGAATGTCGACTTCCGTGTC
TTCGACGTGGGAGGACAACGATCAGAAAGGAAGAAATGGATTCATTGTTTCGAAGATGTC
AATGCAATCATTTTCATTGCTGCCATCTCGGAATACGATCAAGTTCTTTTCGAAGATGAA
AGCACCAATCGAATGGTCGAATCGATGCGACTGTTCGAGTCGATCTGTAATTCTCGATGG
TTCATCAACACTTCGATGATTCTTTTCTTGAATAAGAAAGATTTATTCGCAGAGAAGATC
ACTAAGACTCCGTTGAGCAGATATTTCCCTGATTACAAGGGTCCACAGACGTATGATGAT
GCAGTACAGTACATTGAGACTAAGTTTGAAGGATTGAATGCCAATCCAGAGAAGACAATC
TACGTCCATCAGACTTGTGCCACTGACACCAATCAAGTGCAAATGATCCTTGACTCAGTA
ATCGACATGATCATCCAAGCGAATCTTCAAGGCTGTGGATTGTAC
>s4665 Ppa_Contig41 - [1:28672]  ( 454089 - 453431 ) s4665 + 1:86  ( 1 - 86 ) N    437.13
AATTGCAGACCCGCAGTGCTCGCGCTGCTCGCCCTCCTCCTGTTGGCCAATGTGCCCCAA
TCAGAGGCGAACATGCGACTCTGCGGGTCGAAGCTCACGAAGACTCTGTTGGCCGTGTGC
TCAGGACAACTCTGCGGAGCCTACGTTGACTCACCCAAACGTAAGTTGAAGGATACGATT
GGAAGGGCGGGTCTCGCGACAGAATGCTGTACCAACCGATGCAGTTACAGTCATCTGAAG
AAGTACTGTTGCATGAAT
>s4713 Ppa_Contig74 - [1:28672]  ( 240239 - 237937 ) s4713 + 1:93  ( 1 - 93 ) N    433.93
TTTGAGGTCCGGATTTGGAGCGTCCGGCTAAAAATCCATCTCTTCATTCCGTGTACTCTC
CTATCGACCCGGCTGCGGATGTGTCCCCCGGGCGGGTCGACGTTCACGATGGCCTGGTCG
ATGACGTGCTCGATGCGACGGAGGAGGCGAAGCGTCGAGGGTACGTACTCGCGTCCGCGA
CGGGCCATGGTCAGACCTAGTCTGCATCAGATCAAGCACATCTGCTGTGAGATGGGCTGC
ACTGTGTCCGAGCTGCTGCCCTTCTGCAGTCCGTTCTCG
>PPA21826 Ppa_Contig56 + [1:15360]  ( 55613 - 66500 ) PPA21826 + 1:1592  ( 1 - 1592 ) N   6840.03
ATGTGCATCGAACCTGCTTTAATCTATGGAACAAACGAGGCGCTGTGTTGTGACGAAGAA
AATGCGGAGGCGCTCTTCTTCAATTTCGAGAAGGCAGCTCAAGTGATCGGAAGTTGTCCC
GTCTGCTTCCGTAATTTCATGGATCTATGGTTAGTTTGATCACTCGAAAAAATTGCGAAA
TGATGTATGAATATGATGAATCTTCAATCTATTATCTTAAGGTGTCGGTACACGTGTTCT
CCCAGTCAATCAGACTTCATACGCGTCTTCAGCAATGGAGATACGGGAGATGAACCGAAT
ATCGATGGAGTCGGCAGTGGAGCGGTGAAATACGTGGAGGGAAAGAGAGGCGAAAGAGGA
GAGAAGAGCACAGTGACACGGATCGATTTCTATCTTGATCCACCCTACATAGAGTCCATC
TTCCAGTCCTGTCTCAAGGTGCACATGCAGGCCACGCCCTCCCTCAGTCTCGTCTGTGGA
ATGCCGTCCAGTTGCTTCCAAGAGACGACACTAACGGAGAGCTGCTTGATGGCGTGCCTC
ACCGAACTTGGAACGCCTCGTCTGAGAACATTCCAGCCTGCTCACATCAATTTCCACACT
GAAAATATGAAGAGATCCTCCCCTTCTCCCTTGGATTCGCCCATCATTCCTCTCTCATCG
GAGACGCCCCTTCAGAGATGCGAAGAGTCGAGTGCAGAGTGTGAAGCGTGCGCCTGCTCT
GATTGTCATGGGGCATGCTCGCCGACCTCTCCGTTCCTCAAGGAGATTGAACAGCAATGG
ATCGAGAGGAAGGGAGGAGAGCATGTGGAGACGGTTGAGAAAGCCCACGAGAGCGGGAAG
AACGAGACGGAAGCAGTGTCTGGTGGAATAGAGGTGACAGAAGGAGCGTCCTTCATGACA
GTTCTCCATCGAGAGTTGATTGTGAAGAAGAGTCCCATCTTTGGATACCCCTGGATTGCA
GTAATCCTGTTCACGATCTTCTTCTTCTCTGGAATTTTCATTATTCTCTTGTGTTTCACA
TGGGATAGTCGAAGAAGAAGTGGAAATAGAACGGAGGAAGGATCGAAGAAGGAGAAAGTG
GATATCAAATTCGCGGGAACGTATTGGGGAGCGAGAGATCTACTGGATAACGTGCAAAGA
GGAGGAGCAGAGTGGTATGCAAAGGTCGTAGCAGATCACACTTTCTGGATCGGAGCCGCC
ACTATACTCATCGTCGCCGTCGTCTGTGTGATCGGTCTTCCGATGCAGAGATTCATAATG
GATCCGATGGACGTGTGGACTCAACCCGATTCGAGATCCAGAGTGGAGAAGACTACCTTC
GAGAAGTACTTCCGTGCAATTCCCCGCTACACACAAGTGATCATTAAACCGATTCAAACG
TTCAACAAGCCGTATCAGTATGGAATGAAGAACTACGGACCAATCTTCCATCACTTTGTC
ATGCAGCAAGCCTTCGAACTAACGCAGAATCTGATCGGATTGAAGGGAAAGGGAGTGAAT
CAGAAGACCGGCGAAGAAGTGGAATTGGGTCTGTCGGACGTGTGCTACAAGATGGTCAAC
GATCACTGCTTCTTCATCTCGCCCATGTCGTATCTGCAGAACAATCGGACGATCCTCGAG
TGTACTGAGCGCGTGTGCATTCCTCAATTGGATCAGATGAGAGATCAATTGATGAAGGAG
AGAGAGAAACAAGTTAAAGAAGAGAAGGAACGAATAAAGCAGAAGGGAGACACTGGGGAG
ATGGGAGTGGATAAGAAGAAGTTGAACTTCTCTGAATCGTCTAAGATCATGTTGGAGGCA
TTCCGTAAGGTCTTCCCCAATGGAACCAAACCAGCCAAACCCGTCGATGTGAAAGGAGCT
GACGAGGATGTGTTTGATGTGTTTGATGATATGAAGAGGAAGAAGAGAGAAGTGACTCCC
TCCCACCCCGATCAGCATCGAGCTCGTACGAAGAGACATCCCTATCCCATCGAACCGAAA
ACGGACAAAAACGGCACTTACTACAAAGATCGAATGAATCAAGCATGGGAGATGGAGAGA
GGAATTGGAATGCTTACACATATTCTGAAAGTTCCGATCGCTCAATCGGCGTATCTCAAT
CTGCAGTGCGGCTCTCAGATGAACGGGGCGCCCGTGCCAGGCAATTTGGTATTCGGAGGA
TGGAATAGTGTTGATGCACGTAACATTTCTGAAGTGATGAAGATTACACACTACTCGAAT
GCATACGTGATCACGATTGGACTCGATTCGAACAAGAGAGAACTGGCTGAGATATGGGAG
AAAGCAGTGATCGAACTACTGAAGAGGTACGATAACGAGTACGTCGAGGTCAATTTCATC
ACGCAGTTGTCCATTCAGGACGAGATCAACGCAGCGGCTCAATCTGACGTGCGAATTGTG
GCGATTGGCTACGCTCTTATGGCCATTTACATCATATTCGGTCTCTCTCAATTCTCCGTC
TCCAATAGAAAGGGATTCATCAGACATACGCTGTGGTATCAGGTCGTCCCAGGAGTGATG
GTGTCAGTCACGATCTCTCTCTCTGTTGCATTCGTCATCGCTGTATACGGTATCTTCGGT
CTTCACGCGACTCTAATGTGCATGGAAGTCCAGCCATTCCTTCTGTGTGCCATCGGAGTG
AATAACATCTTCTACTTCGTCAAGACATATCAGAGGAAAATGTATGAGAGAAAGCAGTTG
GAGGCCGCCCTTCTTTCGGCCCAGATCACAGCCCTTCCTCCGATCGATTCATCGTTGGTA
GGGAAGGAAGTGGAGAGTGAAGATGACAGTGACAGAGGAAGTGAACATTCACTCGAGGAG
AGAAGAGCGAGGGAGATTGAGATGGTTGAGGATTTGATCCGTCGTGAAGTGCTCACTCAG
ACTTGCCAGAGAGTCCTTCCCAGTATGTTCTGTACGGCATTCACCGAGTGTTGCTGCTTC
CTCTCACTATCGGCCAACGAATTCACATATCGGGTTGGTCTCTCATCAGCACCCGTCCTC
AAGGTCTTCTCCTTCTATGCTTCAGCTGGAGTATTCGTCAATTTCTTCTTCACTCTTATG
ATCTTCGTCCCTGCATTCTTCATTGCAATGAAGTGCTCGGCGACTTCCTCTCCTGGCATC
TGTTCGCCCGTTGATTGTGTTCCCAAGGAGAAGAGAGAAATTAGAAGAAGAGCGAGATGG
AGATTCGATGAGGTCCGTTCCTCCCGTGGTTGGATGCCCCATCTGATTGAGAAGTACTAC
GCACCCATCATATTCACCAAGAAGGGACGATATACTTCGATCATGCTTCAATTCCTGCTT
ATTTCTGTGGCCGTCGTATTCATTCCCCAACTGCCGATCGGATTGGATGAGAAGATGAGT
GTCCCTGCGGATTCATACGTGCACAAGTTCATGTCGACCCTTCCTGATACGTTGGCCTCT
TCGATGCCAGTCCATTTCGTCGTTCACTCACAGAGTGGGGAACCATTGGATGTAGGCGAT
GAGAGATTCGTACGATTATTCTGCACTCGTGCTGACTGCGCGAAGAACTCGCTGGGCAAT
CTTATCGCGGAGGCTGTCAAAGTGACCAAGACTGATCTGATCTCGCAGCCTGCGATGAAC
TGGTTGGATGACTACAGGAGGTTCCGTGCAGTGTCATCGAATCATCGATCGTGTTGTATG
GTGGATAGAACGAAGGGAGATTACTGCTCCATCGAGGAGGTTGCGATGCATGGAGGCCCC
TCAAACAGTACTTGCTCGTCGTGTCTCGCACGCGGGGATCATCCGTACCGTGAAATGACG
CGTGATCTTCGTCACTTCACTCGGCTTCTCCCGACCATGGACTGTGGAATGAGTGGTGGA
ATGGCTCATCGTGAGGCGATTTCATTCACTGAGAATGGAGAAGTGAACGCATTCTATCTA
AGGAGTTTCCACCGCACTTTCAGAAACTCGTCGGATTTCATCGATGGTCTTCGTTTGTCT
CGAATGGTCTCTGAAGAGTTCAAGAAGGTTCTCGATCAGAATGGATACACGGATGTACAG
ATCTTCCCTTACTCCTTCTACTATCTCTACTACGATCAGTACTTGTACATAGCCTTCTCC
ACTTCTTCCCAGTTGGCCCTCTCAGCAGGAATTGCATTCATCGGACTCACTCTGACAACG
GTCTCTCCCACTACCGCCCTCATCGTCGCTCTTAACACTCTCTCGTCCACTCTCCTTCTC
ATCGGATATATGGTGTGGAGAAGCATCGAGTTGAATGCACTCACTATAGTCAATCTGGCC
ATGTCTCTCGGTATCGATCTCGAGTTCTTTGCCCATCTGTGCTTCGCATACGCCAATTCG
GGACGAGTGGACAGAATCGGCCGTGCCACGGATGCACTCGTCAATGTGGGCAGTACGGTG
TTCTCCGGCATCATCTTCACCAAGTTCCTCGGTCTCATCGTTCTGTACAATGCACAATCC
CAGATCTTCAAGACGTACTACTTTGATTTCTACCTCGGTCTCCTTCCGATTGGAACCCTC
CATGGATTGGTGTTCCTTCCCGTTATGCTCACCTTCTGGGGACCGGACACTTATCTCCGG
AGATACATGGAACAGAATGACAAGGCGTCGCTCACGACAGGAGGAGAGGGCGGACAGGGA
TCGGAGGAGGGAAGGGGCGAATCGACATCCTCCCCTCGTTCCCTCGTCCTCCTCGCGACA
GCTCCCTCATCTAAATCGTCCTCTCGTGCTCCTCCCCTCTATGGAAGAGTAGCCGCTGCC
ATCTCACCCGCAACCACACAGATGACCACACACTCCAATGCAAGCAATGGGTTAGTTAGA
GTATGTTGGAAGAATACTGTGATCACGTTGGAATTGAATAGTGAAGATAGCAAGGGGAAA
TGGTAGATTTCATTCTGACATTGAAAAAAAAATAAATGTTGGAAGTTTTTTCTGTTTCTA
CACCCACTCGAATGCAAGCAATGGGTTAGTCTCATTCTACAT
>s4717 Ppa_Contig50 + [1:15360]  ( 96574 - 102242 ) s4717 + 1:575  ( 1 - 575 ) N   1095.64
ATGGAGCAATACGGGATGACTGGGCGGAGCCACACCTTCGAAGGAGTTATCAGGGTGAGA
TATGATCTATCTATCACTCCTACCCCTCCCTCCCTCACTCCTCTTCCCCTCAATGCATTT
GCTAGAAAGATGCTCGTGGAGAATAAGACCCCATCTGACTTTCAATTCATCAAAACAATC
GGTGAAGGCGCATTCTCGACGGTATATCTCACCAAAGAAGCGAATCCGCCTTTCAACACA
TACGCCATGAAAGTTGTTGTTAAATCCCATGTCGCTAGGGCACAGAAGGTAAGGGAGGTA
GATGAGTGGTAGAATATAAGATGAGGGAGGGCTGCTTCCTTTCTTCCTTCTTCTCGCTTA
TTGTGAGAAGAAAGACTCGAGTCTTCTCGTCCTGAAAGGGGTCAACAAAAGGACTGAAAG
AAACACTAAAAAGAATGAAAGGGGAACAATTGTAGACGAATGATTATACGAGAGAAGAAT
GTGATGGCTCTTCTCACTTATGTTCATGGATCTCATCCCTTCATTGTCTCTCTCTATTGC
ACATTCCAAGACCAAGAACGGCTATACTTCGCATTGTCATACTGTGCTGGAGGTGATCTA
CTGTCTACTCTGAAGAGGGTTTCGTCCTTTGATGAGAAGGTTACTCGTTTCTACTCAGCT
GAGATCATCGTGGCTCTCAATTTCATCCATCGATGCGGAGTTGTTCATCGTGATCTCAAA
CCGGAGAATATTCTGATCAAAGAAGATGGTCACATTTGTCTCACTGACTTTGGAAGTGCA
AAGATACTGGCAGATGGGGGTAAGTGTCATTTGCCTATTCAATTTCCCACTTTGAGAGGG
ATTGGGTGCCCTCGTTTTTATCACGAATTGTTGAATGTGGAACAGGCGGAGGACCGAGGA
GAGAGAAGGGCGACTTTCGTTGGAACTGCACAATATGTGTCCCCTGAGATGTTGAACAAT
GAGCCAGTTGGAATAGAATCCGATTTCTGGGCTCTTGGATGCCTTATCTATCAGATGGTC
AGTGGAGAACCGCCGTTCATCGCCAAGAATGATTATCATCTTCTCAAGAAGATTCAGAAG
GGAGAATTCAGCTTCCCTCCTGGATTCCCGCCTCTCGCTGAAGATCTCGTGCGGAAACTT
CTTGTGAGTCTATTTTTTGTCGAAATTGATCAGCATTGTCTTATGACTGAGAAATCTCTT
GACTTGGATATACGCTTACCCTTTTTAAGAATTGTTATTTTGCAGGTTCTTCCATACGTG
CCAGCTTCGATGGGAGAGCCAGAGTTCTACGGGGGTACGATTATCGTGCCTGGATTCGAT
AAAGACACCATGATGCGTCTGGAGAGAGGAGCTATCGATCCGAACAATGCCCAGAGCTCC
AGAAAACATCATCGAAAACGTATGTTCAGATTCACTGAGGATAATCTGATCGTTCATAAT
GGATTCGTTGATAAGAAGAAGGGACTTTTCGCCCGTCGTAGAATGTTCTTGATCACTGAA
GGACCTCACATCTACTATATCGACCCCGTCAACATGGTGTACAAGGTACGGTCGAGAACT
GTTACGAAGACTGAGATCAAGAACTTCCGCACTTTCTTCGTGCATACGGTTAGATCGACT
TTCAGAATCAAAATTAAAAATCTTCATCAGTATCATGCAAGTAGGGTGTTAGAACAGATC
ACTTCTAGCACGATATTCTTCTTAATTAATGTTTATGAATCATGTTCTTAACCCGAGCGT
ACCTACTATCTCTTCGATCCGGCTCGTCGTGCAGATCTGTGGTGTAATGAGATTGAGAAG
ATTCGAGGACGTTATTTTACTGAGCCGTCTCCTCCGAATCCAGACGATGACATCATTGAG
ATAACCAAGAGAAAGAAGAGAGAACAGAAGGAAAGGAAGGAAAGAACGGAGAAAGCGAAG
AAGGAAAGATTGGCTAAAGAGAAAGAGGAGAAGAAGGAAAGGAAGGAGAAAGAGAGAATT
GAGAAAGCTCAGAGAAAAGCAGAGAAAGAGAAGAAGAGACGGGAGAAGAAATTGGGTAGA
AGG
>PPA01402 Ppa_Contig66 + [1:28672]  ( 638183 - 648008 ) PPA01402 + 1:393  ( 1 - 393 ) N   1911.57
ATGCGATGGAAGCAGGCGATCCGGGGCATGCGTACGGCGCGCAAGGCCGCCGACGATCGA
TTGCGGCAGTTTGAGCGGAGCTTCGAAATCAATGAGGGCCCGATCAAACGCGTGGATATC
TGCCAACTCGCCGCGAATCAGCCCATCGAGGACTTCTACTCGCTCGGTCGCTGTGTCTCC
TCTCGTGCCCTTCTGCTCGCGGTGTGCGATGGCCATGGAGGCAGCGCGTGCAGTCGATAC
ATCAGCGCCCATCTCATGGCATACGTGTGCGCTGCAGTGCTCGACAAGCACGTGCAGACC
GAGGTGCCCGTGGACAAGCGTCTTGAGTGGATCTTCTCCTCCTCGGACGCGCATCTCAAC
CAGGAGAACAATCTGAGCGCGATAGAGGCCCGTCTGCACTCTTTCCACGCCAAATTCAAG
AACATGGACACAAAGACGGTCAAGAGCTCGCTCCAGGCCGCGTTCCTGGCGCTGGACGAG
GACATTGCGCAGGCGGCGTTGCCTGATGCGAAGGGACGCGTGCACAGGGCTCGCGCCGCC
ATCGCGGCTTCCGGATCGTGCGCGTCGCTCGCGCACATCCGCTCGCGCAGCCTGCACGTG
GCGAATGCGGGCGATTGCGCCGCCGTGCTAGGGGTGGAATCCGCGTCGGGCATCGTGTCC
AGCCTGCAGCTGAGTCGGCCGCACTGCGTCGAGAATGCGGATGAGGTGGCCCGGATCAAG
GCGGCGCATCCGTCCTCGGAGTCGCACGTGCTGCGCGGAGGACGACTGCTCGGCGAGCTG
TACCCGCTGAGGGCGTTCGGGGACGTGCGGTACAAGTGGCCGCTGGAGCTGCAGAAGGCG
GTGCTCGGTCCGCTCGGCTCGCCGCCCCCGCCCAACCTGCTCACGCCGCCCTACCTGACC
GCGATGCCCGAGGTGTTCCATCACAAGCTGACGAAATCGGACCGGTTCCTGATCGTGGCC
TCGGACGGACTGTGGGAGTGGTTCGACGCGGATACGGCGGTTCGCCTCGTGCGCGATCAC
TCGCTGGGCGCGCTGTCCCTGCAGCCGTACGAGCCGTCGCCCGACCTCACCCTCGGAGAG
GTGTACGAGCAGCTCAAGGCCAGAAGGGCGGGCGAGCGCAAGCGGCCGCTGGACACGAAC
TCGGCGACGCACCTGCTGCGACACGCGCTCGGAGGAGCG
>s4712 Ppa_Contig29 + [1:28672]  ( 1219365 - 1227382 ) s4712 + 1:537  ( 1 - 537 ) N   1141.58
ATGTCTGCCGGGGATGGGAAGCACAATTTGATGGGCGGTGCACCCCATCAAGTACCACCA
CCTCGCACACAGGGCGCGGCTACAGGTGGAATGCAGCTATCTGCAACGGCGAATCAATTC
GTCGACAAGATTGATCCTTTCGCTAAGAGAGGCGCCAGCCGTCGGAGGAGGGTTGTCAAT
AGTAGCAGATATCACACTGAGAACGAGCCCGAGTTGGCACAACTCGCTCTGATTAGAGAG
ACGTCGGCGTCCGAGCAGCAAGCTCTCGTCATTCAGAAGCTGATGCAATGTCAGAAGGTC
TTTGATTTCTACGACCCCGTCGCTCAGCTCAAGAGTAAAGAGATCAAGCGCGCGGCGCTC
AACGAACTCATCGACCACATGACGTCCACGAAGGGAGCCATCTCGGAGAATATATATCCG
GAGGTTGATCGAATCCACGATTGTGTGACTGTGCTTGTTCTGTAACTATGTCCAAGACAT
TGTTTGCACCTTTGATTGATTGTATACTAGGGTCGCACGATCGGTATCAGTATTACCGAT
TCCTCGCGCCGGACGGTTAGAGACAAGAAATAGCGCGCTCGAATGAGAGAGTCTAGAGAA
AAAAGAGCCGGTCATCCCGCATTTGTCGGGACTGCGGTATTACCGATACCGATCGTGCAA
ACCTATTGATTTTTTTTTACATTTCGAAAGCGTATCTCCATTTCGAAAATTGAAGTGGTG
AAGATGGTGTCGAAGAACATCTTCCGCGTCCTTCCTCCCTCGGACAACTCCGAGTTCGAC
CCGGAGGAGGACGAGCCCACACTCGAGGTGTCCTGGCCCCATCTACAGCTTGTGTACGAG
CTGTTCCTTCGATTCCTCGAGTCGCCCGACTTCCAAGCGAGCATCGGCAAGAAGTACATT
GACCAGCGATTCGTGCTACAGTTGCTCGAACTCTTCGATTCGGAGGATCCCAGGGAACGA
GACTTTCTGAAGACTGTTCTCCATAGGATCTATGGTGAGTTAGCTAATTAATCGTTTAAT
TAAATAATTTTTAAGAGTAGTAATCAATTAATAAGTATACGTGTTGGCAAATTCTTGGGC
CTTCGAGCGTTCATTCGCAAGCAGATCAACAACATGTTCCTATCTTTCGTCTTCGAAACC
GACTCTTTTAACGGCGTCGGCGAGCTGCTCGAAATTCTCGGAAGTATCATCAACGGATTC
GCGCTTCCGCTGAAGCAGGAGCACAAGGTTTTCCTCGTCAAGGTGCTCTTGCCACTGCAC
AAGCCGCGCTGCCTCTCCATGTACCATGCACAGCTAGCCTACTGCGTCGTCCAATTTATC
GAGAAGGACAGCACGCTCACGCCTCAGGTGTTTGACGCCCTCCTCAAGTTCTGGCCGCGG
ACATGCAGCAGCAAGGAGGTGATGTTCCTCGGCGAGGTGGAGGAGATCCTCGACATTATC
GAGCCGGATCAGTTCAAGAAGATCATCGATCCACTCTTCCGCCAGCTGAGCAAGTGCGTC
AGCTCCCCCCACTTCCAGGTGGCCGAGCGCGCCCTCTACTTCTGGAACAACGAGTACATC
ATATCACTCATTGAGGAGACGTCGGCGCAAGTGATGCCAATCATGTTCCCTGCGTTGTAC
AGAATAAGCAAGGAGCACTGGAATCAGACGATCGTGGCCCTCGTGTACAACGTGCTGAAG
ACGTTCATGGAGATGAACGGGAAGCTGTTCGATGAACTGACGGGAACGTACAAGATGGAG
AGGCAGAGGGAGAGGAAGAGGGAGAAGGATCGTGAGGATCTGTGGAAGAAGCTGGACCAG
CTGGAGATCAATCCGCCCGATCCGACCAAGCCGCCCAAGATCCTCTCCGAGGAGTCCCTC
TTCACTTTTGCGCCCGTGAGTACGCGGCCGTCGCTGTCGTCGCTCGCGAAGGAGGGAGAC
AAGTCGCCCTCGAGCAGCAAGAAGGCACTAAATATCATTTATTCTCAATTCAAT
>PPA26427 Ppa_Contig0 + [1:28672]  ( 5057694 - 5063735 ) PPA26427 + 1:657  ( 1 - 657 ) N   2654.31
ATGGAGAAAACGACATTTCCAACCTCAGACAGCAAGGGTCGGACGGTGACGAGCCAACAG
CCCGTACAGCAAGAAGGATCTGCGATGCCAGAAGGAGAGGATAAGGAGGTGCTGCCCAGT
TCGTCGACTGGAGCAGTGACTGCTGTTGATTCGAGTGAGAAGGAGAAGAGACCGATTCCG
ACGATTCGAACCGAACTGGACAACAGTGAGGGCATCAAAGTGGTATGCAATTATTGCTTC
ATCTTCTTGTTAGCTAAATCCAACTAAATTAATAGTGACCAATTAGACGAGGTTCCCCCT
GACGCTCCGCCACCGACAGCACTCAAGAAGAACAGCTACGGTGGAGGTCCACCGATCTCA
CGTCGCGATCGCCGCCAGTCATCTTCACTATTCACCATCTCACAGGATAGACAACTTACC
AAACTGGCTGCAATCAAAGATGTGGCGGATCCTGAACGCGAGGAACTCATCATTCAGAAG
ATTCGACAGTGCACCGTCGTCTTCGATTTTTCTAACGACCCACTGTCAGATCTCAAATAC
AAGGAGCATGACCCCGTTGGGGGCGCCGAGGGAGCTCGAATTGCAATCTCTCAATGCTCA
GAGATGAGGCATCCGCGTGTGAAGAGAGCTGCGCTCAACGAGATGAATGAGTATATGTCG
AGCCATCGCGGATTCCTCACAGAAGCAGTCTACCCGATAGCCGTCAACATGTTGGCAACA
AATCTCTTCCGTTCGCTGTCTCCACCATCGAATCCTGCAGGAGCGGAATACGATCCAGAT
GAAGACGAACCCACGTTAGAGGTCGCATGGCCCCATCTACAGTTGGTGTACGAGTTCTTC
CTGCGGTTGTTAGAAACACCCGACTTCCAGCCGGCCGTTGCCAAGCGATTCATCGATTCC
AGCTTCGTCTACAAGTTGCTTGAGCTGATGGATTCGGAAGATCCGCGCGAGCGAGATTTC
CTTAAGACGACCCTCCATCGCATCTATGGAAAGTTCCTCAATCTGAGGGCATTCATACGA
AAACAGATGAACCATATCTTCTACTCTTTCATCTACGAGACAGAACGGCACAATGGAATC
GCCGAATTGCTTGAGATTCTCGGAAGTATCATCAACGGATTCGCAATTCCTCTCAAGGAA
GAACATCGAACTTTCCTGCTTAGAGTGCTACTCCCTCTCCACAAAGTTAAATCCCTCTCT
GTCTACCACGCACAGCTTGCTTACTGCGTAGTTCAGTTCATCGAAAAGGATCCGGGTTTG
ACGGAATCGGTGATCCTCGGCTTGCTCAAGTTCTGGCCCAAGATCCACTCCCCCAAGGAG
GTTATGTTCCTGAATGAACTCGAGGAGATTCTGGATGTTATCGAGCCTGCTGAATTTCAA
CGGGTGATGAAGCCACTGTTCGCTCAGATTGCTCGTTGCGTGAGCAGTCCTCACTTCCAG
GTTGCTGAACGCGCACTCTACTACTGGAACAACGAATACGTAATGTCCCTGATTGGAGAG
AATGCACAGACGATTCTCCCGGTTATCTTCCCAGCGCTGTACAAAAATAGCAAGTCCCAC
TGGAATAAAACAATCCACGGACTTATCTACAACGCGCTCAAACTTTCAATGGAGATCAAC
CAGAAACTGTTCGATGAATGCAGTCAGAATTATGCAAAAAAATGTATGGTTGAGGAGCGC
GAGCGTGAACGGGATAAGCAATTATCGAAGGAGAAAGTTTGGGAGAAGATTGAGACGAAT
GCAAGGGCGAATCCATTGTTTGCCTCTGTGACACCACTCTTCCACGATCCGGACGGTGAT
ATGCCCGTGATGGTGAAGAGAAGATTGGCTGCAGAAGCGGCTGCAAGGGATGCTGCTGCA
GGAATCGACAGTGATGCATTACGGAAAGAGGCTGTTGATAGGTCACGAGCTGAAGCAGAA
TCGCGTCAGGAGAAACCATTCAACATGCGTCTCAGCGACTTGCCTCCTGACGAACACACA
CAACGAGCACTCAACGAGTACAAACGACACGATGCATACCTACAGAAGGTTCAAAGCGAG
>PPA15299 Ppa_Contig13 - [1:55296]  ( 1651374 - 1636149 ) PPA15299 + 1:1219  ( 1 - 1219 ) N   5986.95
ATGGCACCGCAGGGGCAGGGGCTCAAGTGGGCCGAGGTCCTCTGCTGTCCATTATGTGTT
AAGGTCTTCTCACGTCACAAACAGGCGGTGAATCTGTTCTGTTCCCATGCAGTTTGCACT
GATTGCATTGAGAAGAAGATGGATGATGAACACATCTGTCTCACCGATAAGATCGAGGGT
AAGCTTCCGCTCTCGGTGCTTCCTCGTAACAAGGCGATGATGTCTATCGTTGGTGTGGAT
GTGCAACAGGGATTGGAATCCTTCATCGACCACGACGAGACACTCCAGAGGGACGATCTT
TTTGTGATGCAGAACATCGACGACAGTCTGTGCGGAGTGGCCAGTTATCTGCGTAAGATC
GAATCGGAAAGAGGAGGAAGTGTATGGAGCGAGGTTATGTCCCGTACGGTGCAGCGTAAG
ATCGTACATCTCATATGTCTGCAATTGGCCGAACCATCGGGAAGATTGCGGGCGGCGAGA
CAAGCGAGACAGATCGCAGAGAGGATTCTGTGCGAGGTGATGCTCGGGTCGCAGAATCAG
CAGTCGCTATCCCACCAATTGTGGACGGCCGTGCGCGCCAGAGGATGCCAGTTCCTAGGT
CCAGCGATGCAAGAGGACGTGCTCAACCTGATCCTCCTCACCATGTCGCATAACGCTCTG
ATCGCTCGTAAGACGCTGGTGATGTACGTAGTGAAGCGACTGTCGGAGACGTATCCACAG
ACGTCGAAAACGTGCGTGGGTCACGTGGTGCAGCTGCTGTATCGCGCCTCATGCTTCAAT
GTGCTCAAGAGAGACGGAGAATCGTCCCTCATGCAGCTAAAGGAGGAGTACACGGTGTAC
GATTCGCTGCGACGAGAGCACGATGCACAGATCGTCAGTATCGCCATCGATGCGGGACTC
CGTATCGCTCCGGAGCAGTGGTCGGCGCTGTTGTACGGCGACCACGACCATCGATCGCAC
ATGCAGAGCATAATTGACAAACTGCAATCGACGGCATCGTTCACGAATGGGATCGAAGAT
CTTCGAAAGATGGCCGACGGAGACGAACTGATGGAGAGTACGAGTACGGTAGGGGGACTG
AGGGCTGTCGATGAGTTGACGAGGAGTATACAGGAGGATGCCTCGCTGCTCTCAGTGGAT
TGGCGCCCGCTTCGGAAGGTTCTCGAAGCCCTTCGCGAGTTGGTCGATCGATACGCCGAT
GTGCTCACGAGGAGGAACCAGGCGCGCGCGGACTTCCTGCAGCAAGCGGTCGCAGACGGC
AGCGACAAGGCGGCTGCAAATCAGGCTGCACGGTCGCTGATCCGCCCCGTTGCAGCGCCC
GAAGCGGTCGAGCGGATGGGCGGATGGAACGGAGCGGAAGGAGGATCGCCACCCGGAGGA
GCGAATACACTGACAATGTTCAAGACGAAGATGTGTAGAGATGCGTACAATGGAAGCAAT
CAATGCTCAAGGGGAGATCGATGCTCTTATGCTCATTCTGAAGAGGAATTGAGACAACCA
CCAAGAAGAAGGTGTGGCGGACCCCAGCCTCCCCCACCCCCTCCATCCGCCAGTCGATGG
CCCTTCGTGCCGCAGCCAGCGGCTGCAGCAGCTGCAGCACGCGGCGGCTACCCGCCCCCG
CAGATGGTGCAGCAGCAGGCAGTAGCGCCCCCGCTACTGCACCGGCATCCCTACCCGCAG
CAGCAGCAACAGCAGCCAATGGCACCTCCTCCTCCTCAGCAACAGCAAATGATGATGCAG
CAACAGCTGCTCCTCCATCAGCAGATGCAGCAGGCGCAGCAGCCGATGATGGGCGCGCCC
ATGCAGCAGCAGCCGCAGCTGCACTGGCAGCCGCAGCCCCTGCAGCAGGCCCCGCCCCCT
CCCCATGTGTCGTGGCTGCCGACCAGCGAGATGGAACAGCAGACCGGAGTCTACTGGGGA
ACAATGCCCGTGAAAAACATGTCCCTGTCCGGGCCGAGTGAGCTGAGTGAGATGGAGCAA
CTGCACATGCGAAGGGACGAGATAATCAGTCGACTGGGTCCGCTGTCGCTCGAGCAGGAC
GACATTCTGAACGGACCGTCGACGTCGGGAGGACACGGGGACAACGACGACGCGCACGTG
GCGTACACGGTGGCCAGCTCCGTCCTCGACGATCGGATATCTGATCTCATGCAGGCGAAT
GCCTCCTCCTCCAATCCGATCATTGAATTGCCCCCTATGCCGCCCGGTTACACGCCAGTC
ATCAATTCCACGACGACCAGCGAGGAGACACTTGGCGTCCTCTCCGAGTTGGCGCTCGGT
GACGCAGCCGGCGCGGCGTCGAATGCGTCGGTGAAGGCGAGAACCTCGTCGTTGACGACC
ACCACGACTACGGTCAGAACAGCCTGTCCGGCGTACGCGTTCCACACGACGGCCGACGGG
TGCACGACGGCCACGGTGCAGGCCGACTGCAGCACAATGCACGTCAGGGACACGATCTCC
GAGCCGGTGGCCACTCCCGTGATCGTGCCCTCCAACTCGGTCGTCCTCTACGCACCCGCA
TCCGAAGGCGCGCCAGGTGCAGTAGTGGCGGCAAATGGCGCCGTTGTGGCGCCTTCTGGC
GCAGTGCTCACGCCAGCGCCCGCCCCTGGCGCCACATTCGAGACCACGCCCGAATCGTTG
ACGAGAGACGCTGCGAGACTGCCCATGGTCATCCAACCGTTGAGTCAGATCAATCCGGTG
CAAGCGGAGGACCCGCAGGACATTGTCTCCTCCACACTCGATCGAATCGTCGATGTGAGA
GAGAAACTGACGGAGGTCGATGGAGCTGCCAGTACCGTAGTCAAGACACAGCTGGAGGTT
GAACTGGAGATAGCGTCTCGTCAGATCGAGCAACTCGATCCTCTCACCACACAGAATTGT
CTGCTCAAGGAATTGGAAGCTGTCGAGAGGAAGATTGAGGAAATTGAGAGCAGTGGGTCG
AACTCGATGCAGTCGGATCAGCTGCAGCAGCAACTACAAATGCAGCAGATGCAGCAGCAG
CCCCAGCCACAGCAACAGCAGATGGCCTACCACTACCCGCAAATGGCTACAGTAGCAGAA
CCGAAGCGACACGGAGATATCGTGTTCGGAGAAATACTGGGCAGCATGGACAGAGTTGGA
TTGGGCATCGGGAAGGGCTTCGCCAAATTCGTCCCGAAGGCCATTCGATTGGATGAGATC
GACCCCGATCAGTACGCGCGTGAGGTGGCTGCACTGCGGCTCGCCCGTCACAAGGTGCTG
CTCCGACTGGAGGCGTGCTTCGTGAGGGGCGCATTCGCCTACGAGCTGTACCCACTCGCG
GATCTGGGTTCGGCCGAGCAGATCATCTCTGCTCATTACTCTGCGGGACTTCCCGAACGA
GCGATCGGATCGATTGCCGATTCGATACTCGCCGCACTACAGTACCTCCACGACAGACAC
ATCGTACACAGGGGAATTCGTGCCTCGAACATTCTGATCGATAGAACGGCAGGTGTGCGA
TTGGCGGGAATGAGACATGCGCGTCAGCTGCCGACGAGTGGGAATCGTCGACTGCACGAT
TACGATCGGGAGATGATGGACGGAATGCTGTGGCTGGCTCCTGAAGTACTCGCACAGATG
CGAAAGGTTCTTAAGTTCTGGAGAGCTGTCAGAAACGTGATTCGATCTATCTGGCTAGCT
TGC
>s4714 Ppa_Contig26 + [1:53354]  ( 1616424 - 1655312 ) s4714 + 1:573  ( 1 - 573 ) N   2597.43
TCTTCCCCGACTCTCTCCCTTTCGCATGCTCTCTCTCACCACCCGATGACTGTCCCCTGT
AAGCTCCCCCGTGATCATACGCATTGCAGCATGGATGAAGCAGCGGCAGCCTCTGCCGCC
GCAGCTGCGGCTGCACAGCAGCAGCAGCATCAGCAGCACCTCCAGGCGCTGCAGAACCAC
CATGCAGCCCTGCTGCAGCTGAGCCAGCAGCAGCAGCAGCTGCAGCAGGCTGCCGAAGCA
GCACGACAGCAGCAGCAACAGCAACAGGCGTCCTCCCTTGCCGCAGCCATTCAACAGCCA
CCGCAGCACCAGCAGCAGCCCGTCTACGTGGTCGCACCCGCAGCAGCAACAGCAGCAGCC
GTAGCGATGACGTCATCGGCGGGAGCAGCCGCAGCAGCAGCTGCAGCTGCACCACAGCAG
CAGCAACAGCAGGGCCCGCCCGTGGTCGCAGCAGGCACGATCTACATGCCCTGGCCGACG
CACCAGCCAGCGGTGAACGTGCCCTTCTTCGACTACGGAATGTACAAGAGCGTAAATCTG
GACGTGGCGCCGTCGGAGCAGACGAGCGGGCTCGATCTGCCGCTCAATGACATGACCACA
CTACGGTTCTTCTTCAACCTGGGCGTGCAGCAATCGCGCGTCGTCCTGCTCTCCCAGCAC
CTCGCCCAGATGCACAACGGAACCGTCCCCACCGTCCCGACTCAGCAGCAGCAGCAACAG
GCTGCACCGACTGCAGCAGCTCCCGCTGCGGCTGTCGCCGCCGCCTTCCCTGCCGGCCTC
AACCTGGCGCAGCTGCAGAACATCCAGGCCGCGCTGGCCGCCCAGCAGCAGCAGCAGCAA
CAGCAGGCTGCTGCTGCTGCAGCGGCCGCTGCCCAGCAGCAAGCTGCCGCAGCTGCTGCG
GCTCAGCAGCAGCAACAGCAGGCGCAGGCGCCGCTGTCGGCGGCCGGCCTGAACAACCTG
GCGGCTCTCGTGCAGCAGAACGCGGCTGCCGCCGCGAATCAGATGCGCGCGCTGCAGGCT
GCGGCCGCATCCAACGGCGGGTCCGCCGTCGCCACTCAGCAGGCCGTCACGCACCACGAC
ATGATCATGCAGCTGCGCGCGCAGCAAGTGCTCGAGAACCTGCGCACCGGCAACTCCGCC
GGAGCGGCCGCGGCGCAGCAGAGCGTGCAGCAACTGGCAGCACGGCTGCAAGCAGCTCAG
CAGCAGCAACCGGCTGCAGGTGCTGCAGGCACCTCGCCCGCCCCGCCCCAGCAGCAGCAG
ATCAGCCAAGAGACGCTCCTCCTGCAGCAGGCCCTCCTCGCCTCCAACACTAACATTGGG
CTGATAGCAAGTGATAGTTTGTTATTGTTATTTGTTTTCACTTTTGTTATTGTTGATACT
TATTATTGTTATTCTCAGCTCGCGCCCATCCTCATGGTTTCCTACCTTAATTCGTGCATC
GGCAAGGCGAAGACATCGCTGCAGCACAAAGGACTGCCCGTGCCCACCGTGGATTCGAAG
GGCATGCCGGTGGATTTCTCCTCGCGCCCCATCGACCCGATCTTCAAGCAGGCGCGCGCG
CAGCTCGAGCACGACCGCAACTACGTGGACTCGCCCGGCGTCTCGGCGTCCGACTCGTCC
CCGCCCGTCCTCGAGGCTGCTGCTGCAGCAGCTGCAGCGGCTGCAGCTGCAGCCGCGCCC
TCGCGTCCCTCGATGTCGCCCCCGAAGCGGCCGCCCAGTGACTCGCGCGACTCCAGCTCG
AGTCCGAGCGAGAAGCGACTGAGAATCGTCGAGGACGAG
>s4696 Ppa_Contig14 + [1:41984]  ( 2181017 - 2187980 ) s4696 + 1:929  ( 1 - 929 ) N   4350.93
ATGAATAGTAAAGATCCGAAGGATTTGAGTGGACGAAGGATAATGTTCACTTCTCCCTCT
CTTCCTGCCACAAGCACTAAATTGACCGATCCACGGTCACCTCTCTTCAGATCGTGCACT
CTTCGTTTCTCATATTGTGCCTCAACTCGATTTCTGTGGATGGATTTGAGATGGATGATA
AATGGGAAGATTCCATTTTGGGATCTTCTTGCTAAGAAGAATACATCATTGGGATCACAA
AAATGCGAGTGGAAGAGAGAAGTCATCGAAATTCCACCTGAAAGCAACCCTTACTCGATC
TCGTTCGAGATAATCTCAACCAATCGAGATTCTTCTCTTTCTTCATTCGAACTCGCGGAC
GTTTCCATTGCTGAGTCATGTTTCACTGATGACTCTTTACTCACTCTTCCCGCCCTCTAC
AATCTATGGCCATGTAATGGAACGGGTCCTCATCCGCCTTCCATCGAACAGTGTCAGAGA
TTTTACAACGAAACAGACGAAACGGGACAGTTATTGATAGAGAAGACGGGATGGATGACA
TGGATTACACCGAGAAGGAATATGTATAGAATAGAATTGTGCGGTGCCTCAGGAGGTTCT
CTCGATGAACAAACAGGAGGAAGGGCTGGTTGTGTTGTAGCTGTACTTTCTCTCTCATTC
AGAGAGACATTGGAAGTTATGATTGGACAGGAGGGAGAGAAGGCCTCCATTGACTGTCGA
GAGTTCTCCGATTCTTATTCCAGTGTCGATGGAGGTTCTCTTTCTTCGAATATCTCTGAG
GAGGAACTCGCGTCTAAATTCCAGAACTGGCGTCCTGGAGATGGATTCTCCCATGCATTC
TTCCCGGTATCAATTGATATTTCTCCGTTTCTTGAAGTTAGGAAAACAATGATATTTCAG
CGGTTCACTTTCCACTGCAATGGATGCGAATCAATGGACATCGGATCTAATCGGGGTGGT
CGATGTCCTTCTCCCTTCTCCATAATTATCTCCGGGGGATATGGTGGAGGAGGACCTTCC
TGTGGTGATTCACCCGGTCCCGGAGGAGGATTCATTGGAGGAACAAGAGGTTGGAGTACC
ATTCTTTATTCTCACATAATAATCTTTATTGAGACGGCAACGAAACAGGAGGGACGTTTC
GTTCGTATCTTTCCGTGTTCTCTCTCATGTCCAACAAATCGAAGTTGTGTATTTCGATCT
GCGAATCGAGGAGATGAATCGAATATGAAATGTGAATGTATAAAAGGAACGGATTGTACT
GCAATGGAAATCAATGATGTCTCCAATTTCTACTTCATCATGGCTGCTTTCTTCTGTGCA
ATCGCATTTGCTTTTCTACTCTATGGAGTAAATCAACGTCGAAATCGTTCCCGGGATAGA
ATTGCATTCAGTCGACAGATTCAAGAGATCGAAATGATCAATGTGGATATGATTGATATC
GAACACTTTGATTGCTTGGATAATCTCAATAAGATCAAGATTCCACATATTGTGAGGACG
AATATCTTCATGAAGAAATTACTGGGAAAGGGTGCCTTCGGAGAGGTATATCTGGCTGAG
ATTCGAGAGGAAGACGAAGAACCATATGAAGTTGCTGTGAAGACACTATCACTCAAATTG
GATATGGAAACACAAATTGATTTCACATTCGAAACTCTCACTCTACATAAATTGAACCAT
CCGAATATCGTCCGAGCGATGGGAATAAATACTGAGAGTGATCCATATTATCTAATTCTT
GAGTACATGAAAGGAGGAGATCTTCAATCATTCCTCAAGATATTCAGAAGTGGAACACTC
AATGTTCCTCCGTTGACCATGGGTGATTTCTTCAATCTGGTCGCAGATGTGGCTGCGGGA
TGTGAATATCTCGAATCAAATCATTATGTCCATAGAGATATCGCAGCCAGGAATTGTCTA
TTGACAACGAGAAGAGAAGGCAGAAGAGTGAAGTTGGCTGATTTCGGAATGGCAAGAGAT
ATCTATTGTGTGGACTACTACCGTAAGAATGGTCGTGCGAAGATTCCCGTGATGTGGCTT
CCTCCTGAAAGTTATATGGATGGAGAATTCACGAGCAAATCAGATGTATGGAGCTACGGT
GTTTTGTTATGGGAAGTTTTCTCCCTCGGTCACAAACCGTATCCTGGCCTATCAAATTTC
GAAGTAATGGAAACAGTTCGATTGGGAAAGAGACTTCTTCCTCCTAATGGTACTCCAACA
TCAATCTATTCAATTATGCTATCAACATGGAAAGTGGATCCATCATCTCGTCCAACCTTC
AAACATCTGCTCACTCTTATGCAGACTCTTGCCAACGATGAAATTGAGTCCAATAGGTCC
CTGCACTCCAGGTCTTCCTTCGTCTCCTTGGGGTCCAGCAGGTCCAATGAGACCGGGAGG
TCCATGAAGTCCATCCTTTCCAGCGGGTCCTCTGGGTCCTTGATCTCCTCTGGGTCCCTT
AGGTCCGGGTCTTCCAATGGGATGGTCAGCATCACGTCCCTTCTCTCCGGGAGGTCCAGC
ATCTCCGATCTTTCCAATGGGTCCGGGAGGTCCCTGCTCTCCAGGGAGACCGGGGTTTCC
ATCTCTACCAGGCATACCGGGGGCTCCATCAGCTCCCTTCATTCCTCTGGGTCCGGGTCT
TCCAAGAGCTCCAGGGGCACCGGGGGCTCCAGTGGGACAATAGAAGCAAGAAGAACCGGT
CCAGCGGGGCACTTGTTGTTGGCATTGCAATTGCAAGATGCGCCAGGGTTCTGGGGGTTG
GAATCTCCAGCGAAGACGGGAGGAGTAGAGGGAGGAGAGGAG
>s4621 Ppa_Contig22 - [1:28672]  ( 473355 - 463415 ) s4621 + 1:627  ( 1 - 627 ) N   3041.43
ATGACCGTTTCAGGTGGCGGAGCTGCAGTGGTCACACAGAGGAAGTGCACCGAGGGAGCA
TTCGTGATGAAGGATGGCGTGATCATCGAGTATCGTCCCGAGGGTGCGGATCCGAAGTCT
CCCCCTCTTAAGATGAGAGCGCCCACCAAGGGAATCGTCAACTACAAACCCGGAACGAAA
CGGAACGATCGTCTGGAGACGGGGATGCCCCTGTGCACTCTCTCTGAGTGCGCTCATCAT
ACGGTGATGAAGGATATGTGTGCAGCGTGTGGAGAGAATCTCAGAGAGAAGGACGGTCGT
CCGGGTGAGAGGAAGACGACGGCGACGGCATCTGTACCCATGAACCACTCCCTGCCGGAA
TTACTCGTCTCCGATGAGATTGCAATTGCGGACGGTGAGAAGGCTAAGAAGGCGTGTATC
GAACAGAGGAAACTCGTGCTACTCGTCGACCTCGACCAGACTGTCATCCACACCACCAAT
CGACCACCCACATTCGATCCCGCCAAGCACCCGGACATCACTCACTTCCAATTGTACGGT
AGCAATCACTGGACGAAGCTGCGACCGCACACACGAGCATTCTTCGAGAATCTTGCTCCA
ATGTTCGAGATGCACATCATCACGTTCGGCCAGCGACAGTACGCACACAAGATTGCAGAG
ATAATCGATCCCACCAAGAAAATCTTCCTCGATCGAATTCTCTCTAGGGATGAATCAGTC
TCTCAGCTACACAAGACGGAAAATCTGGCGGCACTCTTCCCAGCGGGTGCGGAGATGGTG
GCTATCATCGACGATCGAGCGGATGTGTGGAAATTCGCCGATAGACTCGTACAGCTTCGT
CCGTACAAGTACTTCCGTGAAGTGGACGATATCAATGCGCCGCCTGGAGCAGCCGAGAGA
CCATCGGATGCTCCTCCGACGGAGGGAGAGGCGTCGCAAGTCGATAATCTACCTGAGGAG
ACGGATGAGACACTTGTCCATGTGGAGAGGGTGCTGAAGAAGGTGCACGAGCAGTTCTAC
AACCACTACGACGACACGGGAAACATCAGAGACCTCAAGGTGATCATCAGCTGCCTACGA
GAGCAATCACTCAAGGGATGTGTACTCGTACTATCTGGTCTGATCCCGGTGGGAAGTGAT
CCGAAGCGATCGGATGTCCATCGTATCGCGACGAAGTTCGGTGCGAGAGTGGAGGAAAGA
GTGGACGAGCAGACCACCCACGTTGTTGCTGCCAGATGGGGAACTACGAAAGTATTCGAT
GCTCGTCGTTTGGGTGTGCCCATCGTCACTCCCCATTGGATCTACGCGTGCATGGAATTA
TGGGAGAAGGCCCCCGAGCAGCCGTTCATTCTCACTGAGAAGTCTGATAGCCCCATCGGA
GGAGCGGGTAATGTCTCCGGGTTAGCCGATCTTCCGACCATGGGCAAAGAACTACTCTCT
GATATGGCCAATGAGGTGGATTCTCTGTCGGATGAAGACGATAGTGAGGAAGATGAGGAC
GAGGATGATGATGGAGAGCCCGCATGGAAGAATGATGATTCTCGCGTGCGTGCACCCGAG
ATTGCCCGTCCGAAGATCGATGAGAGTCGAGTGAAGAGAAAGTTGTGTCCCGAGGCACTC
GATAGAGGATACACGGGAGAGAGTGCAGGAGAGGAGGAGGATAGTAGAGACGACGATCTC
TTCGGAGGCCCGAGCAGCAAGAGATCGAAGAGAAATGAGAGAAGAGAGGACGAGGGAGAG
AAGGAAGAGGAGAAGGGAGATGATGATGATGATGATGCGGATAATGCTGAACAGGATTAC
GGAGACGTTGACGAGGAGAACGAAGATGAGGATGACGAAATGGATGATATGGCGGCTGAA
TTAGAGCATCAACTCGAGCAT
>s4621 Ppa_Contig22 - [1:28672]  ( 480256 - 476315 ) s4621 + 1:627  ( 185 - 627 ) N    483.54
CACACTTACATGATAACAATATGGAGGTCTGCGCCCATGTGGATTCCGGTTTTGGCAGTT
CACTGTTAGTGCGAGCTAGCTGCTCATGTCGATTTGATGATATAATCGATCCTACCAAGA
AGATTTTCCTCGATCGAATTCTCTCTAGAGACGAATCTGTCTCTCAACAGCACAAAACGG
AGAATCTCGCGGTGCTATTCCCAGCGGGGGCCGAGCTGGTAGTGATCATCGACGATAGAG
AAGATGTGTGGAGATCATGTGATAGACTTGTACAGCTTCGTCCGTACAAGTACTTCCGTG
AAGTGGACGATATCAATGCGCCGCCTGGAGCAGCCGAGAGACCATCGGATGCTTCTCCGA
CAGAGGGAGAGACGGTGCACGTCGATAATATACCCGAGGAGACGGATGAGACACTCGTTC
ATGTTGAGAGGGTGCTGCGGAAAGTGCACGAGGCCTTTTACAGCCACTATGACGACACGG
GAAAGATCAGAGATCTCAAGGTGATCATCAGCTGCCTACGTGAGCAGACTCTCAAGGGAT
GTGTACTCGTACTATCTGGCCTGATTCCATTGGGTGCTGATCCGAAGGGATCGGATGTGT
ATCGTATAGCGAGAAAGTTCGGTGCAAGAGTAGTGGAGCGAGTGGACGAGCAGACCACCC
ACGTTGTTGCTGCCAGATGGGGAACTACGAAAGTATTCGATGCTCGTCGTTTGGGTGTTC
CCATCGTCACTCCCCATTGGATCTACGCATGCATGGAATTATGGGAGAAGGCACCCGTGC
ATCCGTACATTCTCACTCACAGTGAGAATTGTGAGAAGTCTGCGAGTCCCATCGAAGGAG
CGGGTAATGTCTCCGGACTGGCCGATCTTCCGACCATGGGCAAAGAACTCCTCTCTGATA
TGACCAATGATGAGGTGAGCATTGACCAGCTGGTGCCTAACAAGAACGTGCGATCGGACG
TGGAGTCACGTCCGATGTTCGGGACTGCGAATAAGTCGAATAATCCCGTTGGAGAGACGT
ATCAGGCATCGAGGATTCGATTGAAGGACGCATGGGAAGAGTACAAGAATAGAAGTAGAG
GAGAGAAGAAAGATGAAATAGAGAAGAGTCTGAAGATCCAACCGATGAAAGCATTAGAAG
AGTACAAGAACAATAATAGAGAAGAGAAGAAAGAGAGGGAGAAGAGCCCGAAGATCAAGT
CGAAGAAGCCTCCTTCCTTAGTAAAGGGTGCTAAGGGTGGAGGAGAGTACGATAGAGGCG
GGATGACTCGGAAGATGGAAAACAAGAAGGTTAAGAAGGCTAAGAAGGGAAAGAAGACG
>s4622 Ppa_Contig22 - [1:28672]  ( 489433 - 474590 ) s4622 + 1:637  ( 1 - 637 ) N   3097.53
ATGGACGGGGATGGCGGCGCAACTCCCGGACAGGAAGGCGACGACATCGGGCAGAATCTG
ATGCCGACGACGACGTCAGAGCCGCAGCCCCTTCCACCCGGAGTGACGGCCGAACCGCAG
CCGCTGCCCCCTGGAGTGCAGCAAGTGATCGGAGGAGAGGCTGCTGCAGCTGCAGAAGCA
GCTGGACTGGCTGCATTGGCACAGCAGCGTCGTCGTCGCCATGGGGATGATCGACGAGAC
GATCGAAGGGAGAGAGGAGAAAGAGATGAGAGAGATGATAGGAGTACCCTCACCCAATCG
ATTGCTCCTCAGATTGCCCGTGAGAACGGTGAGAGGGCGAAGAGAGCGTGTATCGAACAG
AGGAAACTCGTACTACTCGTCGACCTCGATCAGACCGTCGTCCACTCTACCAATCGACCA
CCCACATTCGATCCCGCCAAGCACCCGGACATCACTCACTTCCAACTGCAAGGGAGCAAT
CACTGGACGAAACTGCGACCGCACACAAGAGCATTCTTCGAGAATCTTGCGCCAATGTTC
GAAAAGCACATCATCACGTTCGGCGAAAGACAGTACGCACACAAGATTGCAGAGATAATC
GATCCTACCAAGAAGATTTTCCTCGATCGAATTCTCTCTAGAGACGAATCTGTCTCTCAA
CAGCACAAAACGGAGAATCTCGCGGTGCTATTCCCAGCGGGGGCCGAGCTGGTAGTGATC
ATCGACGATAGAGAAGATGTGTGGAGATCATGTGATAGACTTGTACAGCTTCGTCCGTAC
AAGTACTTCCGTGAAGTGGACGATATCAATGCGCCGCCTGGAGCAGCCGAGAGACCATCG
GATGCTTCTCCGACAGAGGGAGAGACGGTGCACGTCGATAATATACCCGAGGAGACGGAT
GAGACACTCGTTCATGTTGAGAGGGTGCTGCGGAAAGTGCACGAGGCCTTTTACAGCCAC
TATGACGACACGGGAAAGATCAGAGATCTCAAGGTGATCATCAGCTGCCTACGTGAGCAG
ACTCTCAAGGGATGTGTACTCGTACTATCTGGCCTGATTCCATTGGGTGCTGATCCGAAG
GGATCGGATGTGTATCGTATAGCGAGAAAGTTCGGTGCAAGAGTAGTGGAGCGAGTGGAC
GAGCAGACCACCCACGTTGTTGCTGCCAGATGGGGAACTACGAAAGTATTCGATGCTCGT
CGTTTGGGTGTTCCCATCGTCACTCCCCATTGGATCTACGCATGCATGGAATTATGGGAG
AAGGCACCCGTGCATCCGTACATTCTCACTCACAGTGAGAATTGTGAGAAGTCTGCGAGT
CCCATCGAAGGAGCGGGTAATGTCTCCGGACTGGCCGATCTTCCGACCATGGGCAAAGAA
CTCCTCTCTGATATGACCAATGATGAGTCGCAACCGCCATCGTATCATCCGATGTTCGGG
ACTGCGAATAAGTCGAATAATCCCGTTGGAGAGACGTATCAGGCATCGAGGATTCGATTG
AAGGACGCATGGGAAGAGTACAAGAATAGAAGTAGAGGAGAGAAGAAAGATGAAATAGAG
AAGAGTCTGAAGATCCAACCGATGAAAGCATTAGAAGAGTACAAGAACAATAATAGAGAA
GAGAAGAAAGAGAGGGAGAAGAGCCCGAAGATCAAGTCGAAGAAGCCTCCTTCCTTAGTA
AAGGGTGCTAAGGGTGGAGGAGAGTACGATAGAGGCGGGATGACTCGGAAGATGGAAAAC
AAGAAGGTTAAGAAGGCTAAGAAGGGAAAGAAGACCGTCGTCGTCGCCGTGAGGATGATC
GACGAGACGATAGAAGGGAGAGAGATAGGGATGAAAGAGATGAGAGGAGGTGAGGGGGAG
GGGGAGTACGGTGAGATTGGAGGTTCAAATTTTTCAAATTTGAGTGGTAGT
>s4622 Ppa_Contig22 - [1:28672]  ( 473355 - 464898 ) s4622 + 1:637  ( 1 - 457 ) N   1364.42
ATGACCGTTTCAGGTGGCGGAGCTGCAGTGGTCACACAGAGGAAGTGCACCGAGGGAGCA
TTCGTGATGAAGGATGGCGTGATCATCGAGTATCGTCCCGAGGGTGCGGATCCGAAGTCT
CCCCCTCTTAAGATGAGAGCGCCCACCAAGGGAATCGTCAACTACAAACCCGGAAAGATT
GCCAGATCAATTGATTTCTGTTTACTGATTCCAATCGTCCATCATCTTAGGAAGGACGGT
CGTCCGGGTGAGAGGAAGACGACGGCGACGGCATCTGTACCCATGAACCACTCCCTGCCG
GAATTACTCGTCTCCGATGAGATTGCAATTGCGGACGGTGAGAAGGCTAAGAAGGCGTGT
ATCGAACAGAGGAAACTCGTGCTACTCGTCGACCTCGACCAGACTGTCATCCACACCACC
AATCGACCACCCACATTCGATCCCGCCAAGCACCCGGACATCACTCACTTCCAATTGTAC
GGTAGCAATCACTGGACGAAGCTGCGACCGCACACACGAGCATTCTTCGAGAATCTTGCT
CCAATGTTCGAGATGCACATCATCACGTTCGGCCAGCGACAGTACGCACACAAGATTGCA
GAGATAATCGATCCCACCAAGAAAATCTTCCTCGATCGAATTCTCTCTAGGGATGAATCA
GTCTCTCAGCTACACAAGACGGAAAATCTGGCGGCACTCTTCCCAGCGGGTGCGGAGATG
GTGGCTATCATCGACGATCGAGCGGATGTGTGGAAATTCGCCGATAGACTCGTACAGCTT
CGTCCGTACAAGTACTTCCGTGAAGTGGACGATATCAATGCGCCGCCTGGAGCAGCCGAG
AGACCATCGGATGCTCCTCCGACGGAGGGAGAGGCGTCGCAAGTCGATAATCTACCTGAG
GAGACGGATGAGACACTTGTCCATGTGGAGAGGGTGCTGAAGAAGGTGCACGAGCAGTTC
TACAACCACTACGACGACACGGGAAACATCAGAGACCTCAAGGTGATCATCAGCTGCCTA
CGAGAGCAATCACTCAAGGGATGTGTACTCGTACTATCTGGTCTGATCCCGGTGGGAAGT
GATCCGAAGCGATCGGATGTCCATCGTATCGCGACGAAGTTCGGTGCGAGAGTGGAGGAA
AGAGTGGACGAGCAGACCACCCACGTTGTTGCTGCCAGATGGGGAACTACGAAAGTATTC
GATGCTCGTCGTTTGGGTGTGCCCATCGTCACTCCCCATTGGATCTACGCGTGCATGGAA
TTATGGGAGAAGGCCCCCGAGCAGCCGTTCATTCTCACTGAGAAGTCTGATAGCCCCATC
GGAGGTACGGTAACACAATTGAGAGCTACGGTAGTACTATTGTAT
>s4602 Ppa_Contig11 - [1:15360]  ( 572188 - 560218 ) s4602 + 1:674  ( 1 - 674 ) N   3331.98
ATGTTGTTGCAGGGAACGAATGCGGTTGCTTCCAGATCTTCTCCTCTCGCTGCCAATGGA
GGAGCGTCGAATGGAGGAATTGATGAGAATCATCCAGAGGATGAAAGGAATGGAATATGC
TCCAAGTTACTAACAATTCAGCTCTTCTGTCGTCGTTCGAATCGCGTGGGTGATTCCTAT
CTGCCGAGCAATGAAAGTGGAGAACAACCGTCGGGAACTGCAGCGCCTATGACTTTTTTG
CAGCAAACAATCAGCGAACCTGCCCCGGAGGCTCCGAGGATCGACAAATATATCCTCGAT
AAGTCCAGCAATTTGTACTATCGATGGATCGTAATCGTCACTCTTGCCTTTGTCTACAAT
CTAATCTTCAATATTGCACGGACAGTTTTCTTCGATGACCTGCACTTCGGATATGCATCG
ATAGCGTGGATGTTCTTCGACATCCTCACTGACGGCGTCTACATTGCTGATATTGTGATG
AAGACTCGCACAGGATTTCTGGAGCAAGGTCTGCTCGTTCGCGATAGCAGGAGAATTCGT
GAGCAATACATGAGAAGTGTCGAGTTCCGATGGGATGTGCTCTCAATGATACCGGCTGAT
TACATATTCAACTTTGTACGCAAAAACTATACGTTGCCTTTCAATCTTCCATTTCCATCC
GGGCGATTCTTTCGGTTGTGCAGGATAGGAAGAGCAGTCGATGCGCTGGAAAGAACAGAA
ACAAGGTCATCGTATCCAAACGTCTTTCGAGTGTGCTGTGTCATAATGTACATCATAATC
ATCATTCACTGGAACGCGTGTTTCTACTTTTTCCTCTCTGAATATCTTGGATTGGGTTCG
GATACGTGGGTTTACGGAGAGAAGAATAAGCAGAGTTTACCAGATGGAATAAACGACACG
CTCGTTCGTCGATACGTATACTCATTCTACTGGTCCACGCTCACTCTTACTACGATTGGA
GAAGTCCCCGGTCCTGTGCAAAACTGCGAATTTGTCTTCGTCACATGCGATCTCATGTGT
GGTGTCTTGATTTTCGCTACTATCGTCGGTAACGTCGGCAGTATGATTTCCAATATGTCC
GCTGCGAGGGCCGAATTCCAGAATAAAATGGATGGAGTGAAGCAGTATATGGCACTGAGG
AAAGTGTCTCCGAATCTTGAAGACCGTGTTATCAAATGGTTCGATTACCTCTGGTCGAAC
AAGCAATCGCTCAATGACGAAAGCGTCTTGAAGGTGCTACCAGACAAATTGCAAGCAGAG
ATCGCAATGCACGTGCACTTTGAAACGCTGAGGAAAGTGAGGATTTTCCAGGATTGCGAG
TCCGGCTTGTTAGCAGAACTGGTGCTCAAGCTGCAGTTGCAAGTCTTTTCCCCTGGCGAC
TACATCTGTCGGAAAGGCGACATCGGAAGAGAAATGTACATTGTGAAGAGGGGTAAACTG
CAGGTCGTGAGTAGTGAAGCAGAGGACGCCACCGTCTTCGCTACTCTTCAAGAAGGATCC
GTATTCGGAGAGCTTTCCATCCTCAATATTCGCGGGTCGAAAAACGGTAATCGTCGTACG
GCGAACGTTCGCTCCGTCGGGTACACGGATCTGTTTGTTCTGAATAAGAACGATCTATGG
ATCGCCCTCAAGGAATACCCAGACGCGAGGAGAATGCTGCTGCTGAAGGGTCGTGAGCTT
CTCCGGAAGGATAATCTCCTTGACGACGATGCTCCCGATGAGCAAGCTTCCCCAGAGGAG
ATCGTCGATGATCTCCTACAATCGATCAATGTATTACAGACGAGAGTTGCTCGTTTGATG
GCGGAGAAGACGAGTACAGAGGCAAAGTTGAACACTCGAATTGAAATACTCGAGAGGGAA
CTAGTGAAGTATAAGAAGTATGTGCAACAGCCCGAGCCACATAGACATTCCATCGAAGAT
GAAGATTTTCGAAAATTTGATGCATCAAAGAGAACTCGCGAAGGGAGATGCGAACAATTC
AACTGTTCAATCGGGGAGTGCAAAGTGATTCTCATTCTCATT
