# Supplementary material for: Expanding the view on the evolution of the nematode dauer signalling pathways: refinement through gene gain and pathway co-option
Source: BMC Genomics. 2016 Jun 27;17:476. doi: 10.1186/s12864-016-2770-7 (PMC4924289; doi:10.1186/s12864-016-2770-7)
Supplement: Additional file 5: — Gene models in fasta format. (TGZ 545 kb) [file 12864_2016_2770_MOESM5_ESM.tgz › p_redivivus-PRJNA186477-WS246-sequences.fa]

>g2405.t2 KB455027 - [1:10240]  ( 22368 - 20806 ) g2405.t2 + 1:454  ( 1 - 454 ) N   2488.06
ATGGCAACTGCCGACAGCCTTACAATCAAATATGACGGCGATGTAACCACTATTAGTTTG
CTTCAAGCGAAGAAATCGAAATGTGGAGACACGCTCGCGGCTCAGCGCTGGTATTGGGGA
AATGCGACACGTGAAATGATTGATATTGTAATGCATCAAAAACCCGAAGGCTCATTTTGC
ATTCGAGACTGCTCCGATGGCCGTGACTTCACAATGACCCTGAAGGTCCGCGAAGAAAAT
CGGTACATTCGAATTCACTGCATCAACGGCAAATGTGGCTTCAACACCGAATCCCTGGAA
TTCAACAAAGTCGTGGATTTGGTTGATGATCACCAGGATTGTGCTTTGACGGAATATAAT
CCAGATTTGAATGTGCCTTTGTCAAAGCCGATTTGCCGTGTCGTCAGTTTGGGAATTATG
GATCCAACTCTTCCAGTTGATGAAACTTATACTCGTCTGTATTTCGCCCTCAAATGCCAC
ATTGAAGGTGTCCAAGCAGATTTTTCCCGCATTGCATTAGCTTACAATCATTTCACCTGG
CGGAAGAAAACCATGGAGAACTACATACGAAAACTCCAAAAAAAGTATCGTTACATAGAT
AACCTCGAGGAGAAGTTCACGAAATACGTCAAGGAGATGGAGATAGCCCGTCCGGCCGTG
GCCAATTGGGTCCGTGACCGTTATCTCGAAACGATGGATCGATGTGAAGAAGATATCAGT
GATATTCGTTACCTGCAGCCATACTTGAAAGCCACTGCCGATCAAGTTGCTTCGTTCTTG
GGTCTTTACATGGAGCAGACGGAGACCATGGAACGCGATGTGCTTCATGCTATGGACGTC
GTCCGAGAATGGATCGCTATCGGCCTCGATCAAGGCATAAAGTTCCGTGCCATGGCTCAA
ATGTGCATTGATACGGCTGCCCTTGTCCAACGCGAAGATGTTACATTGAGTCATTTGCTT
CTCGACACTCCTCTATATTGGGACGCTATGGCCTGGCTCTCCGTGAACAAAAGTAAGGAA
GTTGCCGACAAACAAATCTATACATTGATGGCCAAGAATGACCCCAACATACCCAAGGAT
GGCATTTTTCTCATTAGACCCTCAGGCTCCGACGCCAAGCTGTTCGTTCTCTCAATTTCC
TGTGGCGGAAAGGTTCATCACTGCTACATCGAGTATCGAACAAAGGCGAAATATGGCGAA
GTCAAAGTTGGATTCGCGTTCAAGGATACGGACACCTACGTTGCATCCTTGACTGACTTT
GTTCGCTTCTATTCACGGGTACCATTGAAGGATCATAACCCCCTTCTTACTTGTACACTC
GCTTATCCTGTTTTTACCGGGTATAACGCTCTTCGTTATGTT
>g19283.t2 KB455518 + [1:18432]  ( 176642 - 181034 ) g19283.t2 + 1:1243  ( 1 - 1243 ) N   6901.95
ATGGCCCATCTTCTCCTCCTCGAAAGCCAACGGAAAAACCGATCTTTCGTCACGCGGGCC
CGTCCGAAACGACATTTCACTCTAAATGAATCGCTCAAAACGCTCCGTCAAAAGTTCGCC
GATGTCGACACAGAGGATTTGGATTTCGCGAGCATAGACTACCTCAAGGAGAAGGTCAGA
AAAGCCAAAGGCTTCGATGAATCGCCGGTCACCATCGAGCAAGCCGTCGCGGCATGGGAG
TCGAAAAAGCCCGAACAACAGAAGGAAGTCATCCGAATTCGGCGGAATCAGTCAGTTTTC
TATGAAGGGCCCAGGAATTTCCTTGTCTTCCTGCCGAGGAACATCGCCATCACAGTTCCA
TGCCATCCAGAATCGACGTTGGCTGAGTTTAAGCAAGTTATTATGTCTCACGCTAAACGA
CTCCCAAACAGTGACGACCTTCTCGAACGAACCCGCTACATCTATGAATTCTTCGATTGT
GATGGCCAAATCTGCCGGATTCACGATGACAGGCGAAGAATCGAGGATTTGAACATTTTC
TACCCCTATATGGATTTGCTGGAACCTGATGGCCTTCAAACTGAGCTCCAATTGGAAGAA
TATATCGCAGTCACTATTGGGATACCGTTGCACAAGTTTGAAGAATCTTTGAATGAGGAA
TCGTACAAATTCCGATTGGACATGTTTGAATCCATGTTCAAATCCGAGCATCTTCGTGGC
CGTGAAGGCTTGACTCATTGGGCCTTCCCGGAGGAGACGGTAATCCACAACTTCAAGATT
GACCTCAAACCTGAAGACAGTAACGAAATTTATGAAACTGATTTGGAAAAGTTGGAATTC
GGCGACAAAGACGAGGAAAATGAAAAGCGTGCGATGGAACGGCTTCGACGGAAGATTGAA
AGCTCCCAAGCCGTCTGTCATGTGTATTATCGGCCGGATGACACTGATGAGACGGCTGTG
TTCGCGGAGATTGGCGAAAACAGTCATAATGGGATACGGTTGGAGGATACGACCCCGTCA
CAGCTGATTATCATGGCTTTGGAAGTGATCGAGCGGAAGGAGAAGATTGAAATCAAGATA
AAGCCGGAAGATTTTTTGTTGCAAGTTGTTGGAAGGCAAGCTTTTGTCACGAAGGAGTTG
CCGTTGAAGAAGTATGAGTATGTCCGCTCCTGCTTCGAAAACTTCCGAACTCCAACCCTC
CTCCTTCGAACCCGTGAATCCGTCTTTGCCGAATACCCTACTCCGACTCCCGTTTTCGTG
CCATCGTTGATCCGTTCTATGAAGGCCATCGCCAGCGAAACCGAAGCCCTCAAAATCCAA
GAAGAAGAAAAGAAGAAGATCGCCGACCTCAAAGACGCCGTCCCATCCATCATAGCTCTC
GATGACGATGCCATTTCACGCTCAGCGAGCCTGCCTTCCCCAGCTGTCGCGGACCCTATG
CTCGGCGACATCCCCGAAGCCAAAGAAGACCTCAAAATGAACTTCTGGGAGATCGAGGAA
GACTTTCGCATCCGTATCCACTCCGCTTCTCATCTCATCGTCCCAGATGTCAATAAGATC
TATATTAAGGCTGCTGTTGTCATTGGTGGCAACATTATTACGACTATGAATTCCAAGATG
GTGTCGCCCAGTAATCCGCGCTGGGACAGCTTACAGTGTAACCTCGATTTCGGCCACTAC
TACAAAGACATCCCCAAATCGGCCCAAATGTGCTTCTCCCTGATCGCCCAAAGCGAAGAC
GGCGAAACCCAAACCCCGCTCGGATGGCACAACATGCGACTCTTCGATTGGGAGGACAAA
TTCGTCCAAGGCAAATTCACCGTCTTCTTCTGGCCCTTCCCGAATGACCCCATCGCCCAG
CAACTCCTGTGCAACGTATATGGCGGCGTCGGAAACGAATTCACCGAAGCGGATGCCATC
GGACGACTGGATATCGAATTCCGGGAGTTCAACTACACCATCGAGTATCCGACCTGGGAG
GTGATTCTAAAATATGGATGGAATGTGATAACCAGACAGAACTACAATCGACCGGAGTAT
GAAACGCGCCACATCACGGATTTCAGCGAGGGAAGCGAGAATTTGAAGAAGTTGTTCTAC
CTTCGAAAGGTCATGGATGTGAAAACGATTACGCCAGAGGATCAGTGGTTCCTGTGGGGT
GCACGGAAGGCGATTAGCAAGTATTTTCCGTCGTTTTTGCCGTTGTTGTATGCTTTGCCG
ATGGTCTGGAAAAAGCGCGACATGTACTGCGAACTCTACTACATGCTCGAAAAATGGCCC
CTCATGCAAGTTGACGCTGCCATGGAGCTGCTCGATAGCCGATGCCCTGATGTCTGGTTC
CGTGAATGCGCTGTGAACAGAATCGATCGAGCCCTCGATGATGACCATCTCCAGCTCTAC
ATTCTGCCCCTCGTCCAAGCTCTTCGCTATGAACCCTACTCCGACAATGCCCTTTCGAAG
TTCCTTGTTAAAAGGGCCATGCTAAACTACCGTATCGGGCACACGCTCTTCTGGCTTCTC
CGTGCCGAGCTGAACTACTTCAATCTGTCCCCGACGACGACGGCAATCCCCCAGTTTTGT
GCGCGATTTGCCATCTGCATCGAAATGTGCCAACGTGTCATGGCGGACTACTTGCCAGGC
ATCGTGAAACAGGTCAAACTGATCGATGAGCTGACGAAAATCAACACGGACATCAAGGGC
ATGGACCCGTTGACGCATGCGGAAGTCCTTCGAGGCATATTGGACGAGAAGAAGGCCCTT
TTGGAGGACATGACATCGCCGTTGAATCCATGTGACCGGTTGGGTGAGCTTCAACTTGAT
CAGTGCCGAGTTCTCGGATCCGCGAAACAGCCATTATTCTTGACCTGGCTCAATCCCCAG
CCATTATCCAGGGTGATTGGCTGTGAAACGCATCAGATCATCTTCAAATTGGGCGATGAC
CTCCGGCAAGACATGTTGACCCTGCAAACGATGAGGATCATGGATGCGAAATGGAAGAAT
CGGAATCTGGATTTCTGTATGACGTGCTATGAGGTGTTGCCAATGGGGAAAAATATCGGC
ATGATCCACGTTGTCGCCAAATGTGACACACTGTACCAGATTCAACGAAAAAGCGAAGGG
TTATTGTCGCCATTGAAGATGGGCAAAAACATGTTGAATAACCATTTGCATGAGGTTTCA
CCGGATACGAAATCGTACCTGGAAGGCGTCGACCGCTTCACCTACTCCCTTGCCGGTTCA
TGTGTGTCCACCTATGTTCTCGGTGTCAAGGATCGTCATCAGGATAACATTATGATGGCC
CATGATGGTCGGATCTTCCACATCGACTTTGGCCACATCCTCGGCCACTACAAGAAGAAG
CTCAACATCAAACGCGAACGCACCGATTTTGTCCTGACCACCCATTTCATCCATTTGGTG
ACTCGAGGCAAGTCCAACTACAAACGCACCTACGAGTACCAATCTCTTCGAGAATCCTGT
GCCGAAGGCTTCCAAGTCCTGCATAACAGTGCCCGATTCTTCATCATATACTTCAGAATG
ATGTTGTGTATGGGTTTGCCGGAGCTCGCTACCACCGAAAATGTGGACTACCTTCGGGAG
TCCCTGATGTACGACATGAAGCCGGATGAAGCCAAAGCTGCTTTCCTCGAAAAATTCGAC
AAAGTTGTGGAACTTGATTGGACGGTTTCACTTAACTGGATGTTCCATTCACTGAAGCAC
TACAAAAAG
>g4978.t1 KB455138 + [1:10240]  ( 263868 - 265514 ) g4978.t1 + 1:549  ( 1 - 549 ) N   3131.97
ATGGCTTCCAACTCGAATCCGACCAGCTTCAGCGCCCAGCCAGTTCGCCGAGAATCCGAC
ATTGTCTATCAGGGGAACCTCCTCAAACGTGGTGAACACATCAAAAACTGGCGCACGCGT
TATTTCGTTCTTTTCCGCGATGGCGCTCTTCTCGGCTTCAAGATTCCTCCGACGAATGGC
GACTACAGCGACCCGTGCAATGACTTCACCGTCAAGGATGTGCAGTTCATGAAGGTCGAG
CATCCCCGTCCGAACACATTCCTCATCCGTGGGCTCCAATGGACCCAAGTCATCGAACGC
ACTTTCTGCGCCGAATCCTCGGAGTCACGCGATACTTGGCTCAATGCCATGCAGATGGTC
GCTGACAGTCTGAAGGGCGGCGCGGTTCCGGCACCTGCCGCTGGCGATGCGGAAGTCATG
GATACAGAAATGGTTGATGTGTCCAATTTGCCTACAGCTATGGAACCTGGTACTTATGAT
AGCAACATTCATGGCTCCCTCAGCACGACTGACAACGTATTTGATGTTCCAGGGCTGCCT
AATCATGGATTGACTAGCAAGGTCACCCTGGTGGATTTCACTTTCGTCAAGATGCTGGGT
GTCGGCTCCTTTGGTAAGGTCATTCTCGGCAGGGAACGCGTTTCCGGCAAGTTCTACGCG
ATTAAGCTGCTCAAGAAGAAGGTCATCGTCGAGAAGGATGAGGTCAATCACACCTACACC
GAGAGCCGTGTCCTTCTGAAGTGCAAGCATCCGTTCCTGACTAGTATGGCCTATTCATTC
CAGACGAAAGATCGCCTATGTTTTGTCATGGATTTTGCTATTGGCGGTGATCTCTACTAC
CATTTGAACACCGTGATGAGGGCACAGCGGTCCGGATTCTCTGAAGATCGGAGCCGCTTC
TATGCTGCTGAGATTGCGTGTGGTCTGGGTTACCTTCATTCGAACAACATTGTCTACCGT
GATCTTAAGCTGGAAAACGTCCTCCTCGACAAGGATGGCCATGTCAAGATTGCTGACTTC
GGCCTCTGCAAGGAGAACATCTCCCACAAAGACCGAACCCAGACATTCTGCGGCACTCCC
GAGTATTTGGCCCCTGAAGTCCTGGAAGACAACGACTACGGCCGTGCTGTGGATTGGTGG
GGCCTTGGCGTCGTCGTCTATGAAATGGTCTGTGGCCGTCTGCCCTTCTTCAACGCGGAT
CACGACAAGTTGTTCGAGCTCATTATGCGGGCAAATATCCGGTATCCGACTCGTCTGACC
CCAGTTTGCCGCGACTTCCTCAGCAGTCTTATGACCAAGAAGCCAAACAGGCGTCTCGGT
GGTGGCCCCGGTGACTTCCTCGAGGTGAAAGCCCATCCCTTTTTCGCCGGTCTCGACTGG
GACAAGCTGATTCTTCGCGAACTGACGCCGCCTTTCATCCCCGATCTCAAGGACGAAACG
GATACCAAGTATTTTGACGCGGAATTCACGGGTAAGCCGGTCCAATTGACGCCGCCAGCG
GCTCGCAATGGTCCTCTCGACGCTATCGACGAAAATGACGATGAACTCCAGAGCAACTTC
ACCCAGTTCTCCTTCCACGACGAGCGCCAGCACAACGACGGCGGCATGATTGAAGACTAT
GTCGAGGCTGTCGAGCGCATGGAAATG
>g4978.t1 KB455138 + [1:10240]  ( 261338 - 262850 ) g4978.t1 + 1:549  ( 1 - 549 ) N   1375.93
ATGGCTTCCGACTTGAATCCGATCATCTCCAACGTCCAGCCGACTCGCCATGCATCCGAC
ATTGTCCATCAGGGCTACCTCTGCAAGCGATACTTCAAATTCTTCTGGAAGCGTTATTAC
ATCCTTTTCTCCGATGGTACCCTCCTCAGCTTCAAGAAACTCCCGGCCGACGGTGACTAC
AGCAACTCGCATAAAGTCATCAATGTCAAGGAAGCGAAGTTCATGACGATCGAGCATCCC
CGTCCGAACATGTTTCTCATCGAAGGTCACCATATTAACGACACCGAACAGATGTTTCTT
GCCGAAACGAAGGAGCAGCGTGATGACTGGTACAATTCACTCATGGCAACAGGCCTACCC
GAATCGACAAACAAGATCACCATAACGGATTTCCACCTCCTCAAGATGCTCGGGGTCGGT
TCGTTCGGCAAGATCGTTCTCGGCAGGGATGTTACTTCCAAGAAACTCTACGCGATCAAA
ATTCTCAAGAAGAAGCGCATTGTTAGATCGAAACAGGTCCTTCACACCTTGGCCGAGAGT
CGTGTCCCCTTCATGTACCAGCATCCGTTCCTGATAAGGATGTACTACTCATTTGAAACC
AGGAAGCATATCTTTTTTGTCTTGGATTACTGTATCGGCGGCGATCTACACCATCATTTG
TACACGATGAATGACGGCGCAGAGGATATGGGTTTCGAACTCGAGTGGGCCCGTTTCTAT
GCTGCTGAAATCGCGTGTGGTCTGGGCTACCTCCACGCCAACAACATTATCTACCGTGAC
CTCAAGCTGGAAAACGTGCTTCTCGACAGGGAGGGCCACATCAAAATCGCTGATTTTGGT
CTTTCCAAGGAAGGAGTCGACAATGAACACAGAACTCAGTCAATTTGCGGCACTCCCGAG
TGTTTGGCTCCCGAAGTCGTGGACGGATTGGCGTACGCCTGTGCTGTGGATTGGTGGGGA
TTCGGCATCGTCGTCTATGAAATGATTTATGGCAAACCGCCCTTCGTCGGAAGGGAATCG
CCCGAACTGTACGATGCCATCAGGTTTAATGACCCGAAATTACCTAACGGCGACAAAGAT
ACGCTGGACCTCCTCGAAAATCTGCTGGAAAAAGACCCGGCGGAGCGTCTCGGTAGTGCC
ACTGGCGTCGAAGGGGTGCAAGCCCATCCCTTCTTCAATACCATCAACTGGGACGCGCTC
CTTCGCCGCGAAGTGACGCCACCAATCATCCCTGAAGTCGAGAACGAGGAGGATACCAAG
TATTTCGATAGCAATGTCACCCGTAAGCCGATCAAACTGCCTTCACGCCGTCATTTTCCC
GGCCTTCACGCTATTTTCGGAAATGATGCTAAACTGCAGAGAAAGTTTGTCGAATACGTC
TTCCATGACAAACGCATAGACGACGTGGGCGGTGTGATTGAAGAACATGTTGAGGAAGGC
GAGCCTATGGAACCCTCG
>g23618.t1 KB455568 + [1:18432]  ( 212035 - 220413 ) g23618.t1 + 1:671  ( 1 - 671 ) N   3632.57
ATGTCTTCTTCCTCCCATTCACCCAAACCATCCCGTGCCCACGGAGCCCCACCATCGGCC
TCCAACTTGGCTGCCATGGCCGTGGCCCAATCCAATCCCGCTCGCCGTAAATCCTCCCTT
CTCGGATTCAATTTCGCTGCCTTCAGCCTCAATTCAAACTCGTCCCCATCATCCGGGTCA
GCCAAGGATCAAACCAACGGTGCCAGCCCCTTCCAATCGCCCGCCCCCTCACGCAAGTCG
TCCGGCATCGGCGCACCCGTCGCTGCCCTCCTTCGCAAGTCATCCTCGACCGCTGTGCCT
GATTCGTCCATCCGATCCGCCGACATGTCCAAATCGAGCAAATCCTCACAGAATGCGAAC
GCGCCCATCCCTGTCCGCCGGGCCGAAGACGTCGTCATCTCTGGATGGCTTCTAAAGCGT
GGTGAACACATCAAAAACTGGCGTCAACGCTACTTCATATTGTTCAGAGATGGTGCCCTC
CTTGGCTTCAAGACCCAGCCGGCAGCGAACAGCGACTTCCGTGATCCGTGCAATGACTTT
ACTGTTAAGGATGTTCAGTTAATGAAAGTCGAACACCCCAAACCCAACACCTTCCTCGTC
CGTGGCCTCCAATTCACGACCGTCATCGAGCGAATGCTCAACGCAGAATCCGCGGCGCTT
CGAGATGAGTGGGTCAACGCGATCAAAAGGGTTTCCGACGACTTGAAGCAGCACCAAGAC
GCCGAAGCCGTGGACCAGGACCAGGAAATGGTTGATGTATCCGATTTGCCGACGGCCATG
GAGCCCGGAACTTATGACGCCAGCATCCATGGGTCTTTGAGTACCAATGTCAATGTCTTC
TCCGGTTTCGAAGCATTCGGGCAGCAGCGACTCCAAGTCCAGCAGAAGCCGTCGACGTCG
AAGATACCTCCGAGCAAGCGATCCAGGGTCACATTGAACGATTTTGAATTCTTGAAGATG
TTGGGTGTCGGCTCCTTCGGAAAGGTCGTCCTGTCTCGTGAGAAGCGTTCCGGCCGACTT
TACGCTATCAAGATTCTGAAGAAGGCTGTCGTCGTCAGCAAGGATGAGGTCCAGCACACG
ATGACTGAGAATCGCGTTCTCCAGAAGTGCAAACATCCGTTTTTGACGGAGCTGACGTAC
TCTTTCCAAACGCAGGATCGTCTTTGCTTTGTGATGGAATTCGCTATTGGTGGCGATCTT
TATTATCACTTGAATTGTGAAGTTCGACAGAAGAAGGTCGGTTTCGATGAGAATCGCTGC
CGATTCTACGGCGCTGAGATCGTGATGGCCCTCGGCTACCTCCATGACAACAACATTGTC
TATCGTGATTTGAAGTTGGAAAATCTGCTCCTCGACAAAGATGGCCACATAAAGATCGCT
GATTTTGGCCTCTGCAAGGAAGACATCACGTACAATGACCGTACACGCACTTTCTGTGGC
ACCCCGGAATATCTCGCTCCAGAAGTCCTCGAAGACAACGATTACGGTCGCGCAGTTGAT
TGGTGGGGCGTCGGTGTCGTCATGTACGAAATGTTGTGCGGAAGACTGCCTTTCTACAGT
GACAAGCATGATAAGCTTTTCGAGCTCATTTTGAACAGTAATCTGCGCTTCCCATCCCGC
TTATCCCCTCCGGCCGTCGACCTTTTGATCAAGCTTCTCGTCAAGAACCCGACCCAACGC
CTTGGAGGCGGCCCTGATGATTGGCGCGAAATCCAAGTCCACGAGTTCTTCAGACCGATC
AACTGGGACAAGCTGTACCGAAAGGAGATCCCTCCGCCATATAAGCCTGATTTGAAGAGT
GAAACTGATACGAAATACTTTGATGTTGAATTCACCAAAAACACAGTCCAACTGACACCC
CCATCCGCCCGTGACGGCCCTCTCGAATCCATAGACGAGCAAGACGACATCCAAGCCAAC
TTCACCCAATTCAGCTTCCATGATCTCCGCGATTCCAGTCTCTATGAGAATTCGGAACGG
ACTTTCCGCGGTTTTGTTGAAAATATGGAGGAA
>s4945 KB455138 - [1:9709]  ( 383624 - 381009 ) s4945 + 1:474  ( 1 - 474 ) N   2152.21
ATGGCTTCCAACTCGAATCCGACCAGCCCCAGCGTCCAGCCGGCTCGTCAACATCCTGTC
ATTATCCACGAAGGCTGGCTCCAAAAGTGTGGTAGCAAAAACTTGAAATATCGTTATTTC
ATCCTGTTTTCCGATGGCGGTCTTCTCGGCTTCAAGAAACCCCGAGCCCGTGGTGACTAC
AGTAGCCCGGTTAAAACCTATACCGTCACTACAGTCCTAGAGCTCAATGACCCTGCATCG
ACAAAATTCACAATCAAAGGAGTCAAATCTTCCAAAGTCATCGAGCGCACATTCTCTGCC
AATAATGTTTTTGATCGCGAAAAGTGGTACGAAGCCCTGCAGAAGGTTGCAGCGCGTGAC
AAAGATCCGGTCATGCATGCGGAGAAGTCGGAAGTTTCTATTTCATCTACTGCTATGGAA
CCCGGTATTATGATAGCAACCCTACCTCGGCACTACTGACATCGTATTTTATTTTCCAGG
CATACATGGATTGAAACCCAACGTCACCTTCAAGATTTTGACTTCGTCCGCTTTCTGGGG
TCTGGTGCGAATGGTCAGGTTCTTCTTGGCAAGGAACGTAAATCCGGCAAGTTCTACGCG
GTCAAGATGCTCAAGAAGAAGAGCGTTGTTAAGATGGATCAGATCGTTAACGAGAGCCGT
GTCCTGTTCGTGTGCAAACATCAGTTCGTGACTAGCATGGCCTACGCATTCAAAACCGCA
GGTCATGTTTGTTTTGTCATGGATTTCGGTATCGGCGGCGATCTTCGTCATCATCTGGCC
GACACGAGAGAAACAGACGGGAAGTACTTTGATATCAATCGCACCCGCTTCTACGCTGCT
GAAATTGCGTGTGGTCTGGGCCACCTCCATTACCACGGCATGGTCTACCGTGATCTGAAG
CTGGAAAACGTGCTTCTCGACAGGTCGGGCCATGTTAAACTCGTTGATTTCGGACTTTGT
GCCGAAAACTTCGACGATCAAAACAGATTGCGTTCATTTTGCGGCACTCCCGAATATATG
GCTCCCGAAGTCTTGGACGTTAAGTGCGAAGGCTACGGTCGTGCCGTTGATTGGTGGGCC
CTCGGCATCGTCGTCTATGAAATGATCTATGGTCTTTCGCCCTTCTTCGAAACGGATCAA
TTTGAGATATACCGCCTCATCAGAGAGGAACCTGTGACATTCCCTACCCCGTCGGATCCA
GTGACGCAAGCCTTCATCAGACATCTGCTGCAGAAGAACCAGAAAGAACGTCTCGGTAGT
GGCCCCGGTGACATTCGAGATGTGCAGGATCATGCCTTTTTCAAAGACATGGACTGGGCA
AAGCTGCACCGTTTCGAAGTGAAACCGCCATTCGCCCCCGACCTCAAGGACGAAACTGAT
ACCAAGTACTTCGATAAGGATATCTTGAGTAAAGAGATTAAACTGACAGATTTTGATGAT
GATGATGACGTGACGTGGGACCAGCGCACCCCGTCCTCGGAATTGGGTTCTATTACGTCG
ATCCATGTCGAATCAATGCAGCGACCAAGGGCATGGGTGAAATCGCGAATCCGATTCTTA
GGTAAG
>g9663.t1 KB455310 + [1:10240]  ( 9439 - 11017 ) g9663.t1 + 1:509  ( 1 - 509 ) N   2885.02
ATGGCTTCCGACTTGAAACCGATCATCTGCGCCGAGTCGAAACCCACCGTCATCCATAAG
GGTTTCCTCGAAAAGCGTGGTAGATTTTTCAAAATCTATCATCTGCGCTATTTCATCCTT
TATTCCAATGGTGTCCTTCTTCGCTTCATGGGACGCCCGGACAGTGAAGGCTACTGCAAA
CAGTTGAAAAACTGCAAAGTCTTGCAGGTTATGAAGCCCAACCGCCCCCCACCGACCAAA
TTCATCATAGAAGGCTTCCAAGATTCCGTCACCATCGAACGCAAGTTCCGTGCCTTAAGC
GAAGAGGATCGCGATGCGTGGTACGCAGCCCTGGGGAAGGTTTTAGCGCCTGCCGAGGTA
CCTATCCCGAAAAAGGTGACATTTGTCAATCCGCGTCCTACTAAGATAAATGGCTATTAT
GGAGTCAATTATAAGACCAGGCTGGACCGTTTTGCTTTCGTCACCGTGCTGGGATACGGT
TCTAGTGCCAAAGTCATTCTCGTCAAGGACTGTGTCAACCCCAAATACTACGCGATGAAA
ATGCTCAAATGGTCTCGCGTTATCAATGAGAAGCAAATCAACAACACCCAGACTGAAAGT
TATATCCTCTTCGTCGGCAGACATCCGTTCCTGACCCGTATGGCACTCTCATTCAAATCC
AATGGTTATCTATGTTTTCTTACGGATTACTGTATCGGCGGCGATCTTCACTACCATTTG
TACAAACTGCGTGAGCCAGGAAGCGTCGGTTTCGGACTCGAGCGGACCCGTTTCTACGCT
GCTGAAATCGCGTGTGGTCTGGGCTACCTCCACGCCAACAACATTATCTACCGTGACCTC
AAGCTGGAAAACGTGCTTCTCGACAAGGAGGGCCACATCAAAATTGCTGATTTCGGCCTC
TGCAAGCAAACCTCGGACAAAGACGGCCGAACTTCTACGATTTGCGGCACTATCGAGTGT
TTGGCCCCCGAAACCCTGAATCGTTTTCCCTCCTCTGGCCGTGCTGTGGATTGGTGGGCA
CTCGGTATCATCGTCTATGAAATGATGTGTGGCGTTGTACCCTTCATTCTTAAGAATGCG
GAGAACATACCCAGCCTTATTCATTTCAAAAAACCGAGATACCCGCCTGGCATGGATTCA
GAAGCGCGAAACTTCATCCAATGTCTGCTGCAGAAGAATCCGGATGACCGTCTCGGCAGT
GGCCCCACTGACATCGAAGAGCTGAAAGCCCATCCCTTCTTCGAGACCATCAACTGGGTC
GACCTCTATAACCGCAATATGCCGGTGCCGTTCACTCCTGATCTCACTGCCGACAACGAT
AGCAAGTACTTCAATAAGAAGTTCACAGATCTTCCGAGCATACTGGCTGGTCTTCGTGAT
GCCCCTAACGATATTTACAGTACTAAGGCTGATCAGGATGCAATCCGTGAACTCAAGAGC
ATCTATTCCCAGTTCTCCTTCTACGAAGAACGCAAAGAGAACGTTATTCCTGATAATTAT
GTTGAGGCAGATGAGCCTATGGAGTCG
>g4977.t1 KB455138 + [1:18432]  ( 261338 - 262850 ) g4977.t1 + 1:486  ( 1 - 486 ) N   2800.46
ATGGCTTCCGACTTGAATCCGATCATCTCCAACGTCCAGCCGACTCGCCATGCATCCGAC
ATTGTCCATCAGGGCTACCTCTGCAAGCGATACTTCAAATTCTTCTGGAAGCGTTATTAC
ATCCTTTTCTCCGATGGTACCCTCCTCAGCTTCAAGAAACTCCCGGCCGACGGTGACTAC
AGCAACTCGCATAAAGTCATCAATGTCAAGGAAGCGAAGTTCATGACGATCGAGCATCCC
CGTCCGAACATGTTTCTCATCGAAGGTCACCATATTAACGACACCGAACAGATGTTTCTT
GCCGAAACGAAGGAGCAGCGTGATGACTGGTACAATTCACTCATGGCAACAGGCCTACCC
GAATCGACAAACAAGATCACCATAACGGATTTCCACCTCCTCAAGATGCTCGGGGTCGGT
TCGTTCGGCAAGATCGTTCTCGGCAGGGATGTTACTTCCAAGAAACTCTACGCGATCAAA
ATTCTCAAGAAGAAGCGCATTGTTAGATCGAAACAGGTCCTTCACACCTTGGCCGAGAGT
CGTGTCCCCTTCATGTACCAGCATCCGTTCCTGATAAGGATGTACTACTCATTTGAAACC
AGGAAGCATATCTTTTTTGTCTTGGATTACTGTATCGGCGGCGATCTACACCATCATTTG
TACACGATGAATGACGGCGCAGAGGATATGGGTTTCGAACTCGAGTGGGCCCGTTTCTAT
GCTGCTGAAATCGCGTGTGGTCTGGGCTACCTCCACGCCAACAACATTATCTACCGTGAC
CTCAAGCTGGAAAACGTGCTTCTCGACAGGGAGGGCCACATCAAAATCGCTGATTTTGGT
CTTTCCAAGGAAGGAGTCGACAATGAACACAGAACTCAGTCAATTTGCGGCACTCCCGAG
TGTTTGGCTCCCGAAGTCGTGGACGGATTGGCGTACGCCTGTGCTGTGGATTGGTGGGGA
TTCGGCATCGTCGTCTATGAAATGATTTATGGCAAACCGCCCTTCGTCGGAAGGGAATCG
CCCGAACTGTACGATGCCATCAGGTTTAATGACCCGAAATTACCTAACGGCGACAAAGAT
ACGCTGGACCTCCTCGAAAATCTGCTGGAAAAAGACCCGGCGGAGCGTCTCGGTAGTGCC
ACTGGCGTCGAAGGGGTGCAAGCCCATCCCTTCTTCAATACCATCAACTGGGACGCGCTC
CTTCGCCGCGAAGTGACGCCACCAATCATCCCTGAAGTCGAGAACGAGGAGGATACCAAG
TATTTCGATAGCAATGTCACCCGTAAGCCGATCAAACTGCCTTCACGCCGTCATTTTCCC
GGCCTTCACGCTATTTTCGGAAATGATGCTAAACTGCAGAGAAAGTTTGTCGAATACGTC
TTCCATGACAAACGCATAGACGACGTGGGCGGTGTGATTGAAGAACATGTTGAGGAAGGC
GAGCCTATGGAACCCTCG
>g4977.t1 KB455138 + [1:18432]  ( 263868 - 265514 ) g4977.t1 + 1:486  ( 1 - 486 ) N   1461.70
ATGGCTTCCAACTCGAATCCGACCAGCTTCAGCGCCCAGCCAGTTCGCCGAGAATCCGAC
ATTGTCTATCAGGGGAACCTCCTCAAACGTGGTGAACACATCAAAAACTGGCGCACGCGT
TATTTCGTTCTTTTCCGCGATGGCGCTCTTCTCGGCTTCAAGATTCCTCCGACGAATGGC
GACTACAGCGACCCGTGCAATGACTTCACCGTCAAGGATGTGCAGTTCATGAAGGTCGAG
CATCCCCGTCCGAACACATTCCTCATCCGTGGGCTCCAATGGACCCAAGTCATCGAACGC
ACTTTCTGCGCCGAATCCTCGGAGTCACGCGATACTTGGCTCAATGCCATGCAGATGGTC
GCTGACAGGCTGCCTAATCATGGATTGACTAGCAAGGTCACCCTGGTGGATTTCACTTTC
GTCAAGATGCTGGGTGTCGGCTCCTTTGGTAAGGTCATTCTCGGCAGGGAACGCGTTTCC
GGCAAGTTCTACGCGATTAAGCTGCTCAAGAAGAAGGTCATCGTCGAGAAGGATGAGGTC
AATCACACCTACACCGAGAGCCGTGTCCTTCTGAAGTGCAAGCATCCGTTCCTGACTAGT
ATGGCCTATTCATTCCAGACGAAAGATCGCCTATGTTTTGTCATGGATTTTGCTATTGGC
GGTGATCTCTACTACCATTTGAACACCGTGATGAGGGCACAGCGGTCCGGATTCTCTGAA
GATCGGAGCCGCTTCTATGCTGCTGAGATTGCGTGTGGTCTGGGTTACCTTCATTCGAAC
AACATTGTCTACCGTGATCTTAAGCTGGAAAACGTCCTCCTCGACAAGGATGGCCATGTC
AAGATTGCTGACTTCGGCCTCTGCAAGGAGAACATCTCCCACAAAGACCGAACCCAGACA
TTCTGCGGCACTCCCGAGTATTTGGCCCCTGAAGTCCTGGAAGACAACGACTACGGCCGT
GCTGTGGATTGGTGGGGCCTTGGCGTCGTCGTCTATGAAATGGTCTGTGGCCGTCTGCCC
TTCTTCAACGCGGATCACGACAAGTTGTTCGAGCTCATTATGCGGGCAAATATCCGGTAT
CCGACTCGTCTGACCCCAGTTTGCCGCGACTTCCTCAGCAGTCTTATGACCAAGAAGCCA
AACAGGCGTCTCGGTGGTGGCCCCGGTGACTTCCTCGAGGTGAAAGCCCATCCCTTTTTC
GCCGGTCTCGACTGGGACAAGCTGATTCTTCGCGAACTGACGCCGCCTTTCATCCCCGAT
CTCAAGGACGAAACGGATACCAAGTATTTTGACGCGGAATTCACGGGTAAGCCGGTCCAA
TTGACGCCGCCAGCGGCTCGCAATGGTCCTCTCGACGCTATCGACGAAAATGACGATGAA
CTCCAGAGCAACTTCACCCAGTTCTCCTTCCACGACGAGCGCCAGCACAACGACGGCGGC
ATGATTGAAGACTATGTCGAGGCTGTCGAGCGCATGGAAATG
>g9662.t1 KB455310 + [1:9216]  ( 5929 - 7516 ) g9662.t1 + 1:512  ( 1 - 512 ) N   2891.67
ATGGCTTCCACCTCGAATCCGACCAGCTCCAGCGCCCAGCCGATTCGCCATGCATCCGAC
ATTGTCCATCAGGGCCCCCTCTACAGGCCTGTTTTAAACCCGATAACGCATCACTTCATC
CTGTTTTCCGATGGCGCTCTTCTCGGCTTCAATGATCCCCCAGTCAATGGTAACTACAGC
TACCCGGATAGAACCTATTATGTCGCTGCGGTCATGGAAATCAGCGATACCTCATCGACA
GAATTCGAAATCAAATGCCGAATGATACCTTCCGGCGTCCTCGAATGCAAGTTCTGTGCC
GATAGTGTGTCGAATCGCGATTTGTGGCACCTTGCCCTGCAGGGCGTTGTTGATGCCGCG
GCCAAGAATCCGAACAAGGCAGAAGTTCCCAAGTCGTCTACTGCAGGAAATACTGGCCTA
GCTGGATTGAAAACCAACGTCACCTTCAAGGATTTTGAATTCGTCCAATATCTGGGGATT
GGTGCTTATGGTCAGGTTGTTCTCGGCAAGGAAATTGAAACCGGCAAGTTCTACGCGGTC
AAAATGCTGCCGAAGAAGGCCATCGTTTTGAAGAATCTGTTCAACAACGCCTGCAACGAG
AGCCGTGTCCTTATCAATTGCAAGCATCCCTTCGTGACCAGGATGGCCTACTCATTCCAA
ACCGTTGGTTATATTTGTTTTGCCATGGAGTTCGGTATGGGCGGCGACCTGTTCGAATTG
CTGAAAAGACACGGGAAATTCAAAGTCGATGACGCCCGCTTCTACGCTGCTGAAATTGCG
TGTGGTCTGGGCCACCTCCATTACCACGGCATGGTCTACCGTGGTCTCAAGCTGGAAAAC
GTGCTTCTCGACAGGTTGGGCCATGTTAAACTCGCTGATTTCGGACTTTGTGCCGAAAAC
TTCGACGACAAAGACAGATTGAAGACAGTTTGCGGCACTCCCGATTATATGGCTCCCGAA
GTAACCGGATGGACCGGCAAGGGCTATGGCCGTGCTGTGGACTGGTGGGCACTCGGTATC
ATCGTCTATGAATTGATCTTTGGCACTGGGCCGTTTCACACAGAGAAGGATGATGTAAAG
TCGATACGCAATACGGAACCTCTGAACTTCCCTACCCCGTTGGATACAGTGACGCGAGAC
TTCATCATACGCCTGCTGCAGAAGAAACCGGACATCCGTCTCGGCAGTTACACCGGTGAC
GTTCGAGATGTGCAGAATCATGCCTTTTTCAAAGACATGGACTGGGCGAAGCTGCACCGT
TTCGGACTGGAACCGCCATTCACCCCCAAGCTCAAGGGCGACAACGATACCAAGTATTTC
GATCAGGAGATGTTGAAACGAAAGATTACACTGACGGATTCGCTTGATGCCAAGATGTGG
GACCTGCTGTTTCAATACCAATCGGAGGGGCCGTCCAATTCCGATCCCAACCCAAGGGGG
GCCAGTAGTCTTGGAACCTACTTCCGCAACCTCTTCCCACGTAATTCGGAATGCGAGAAG
AACTTCACCCTCTTCCACTTGCGTTCCGCACGCAAA
>s4943 KB455502 + [1:10240]  ( 10476 - 11543 ) s4943 + 1:346  ( 1 - 346 ) N   1913.44
ATGACTGAAAACGTGTTTTTAATTTCAGGCCTATACGGTTTCGACAACGAGGCAAAGCTG
GATAATTTCATTTTCATCAACGTGTTGGGATCCGGTTCTTTTGCCAAAGTTGTTCTTGTC
AAACACCGTTCCACCCGTAAAATCTCAGCGTTGAAAATGATCAAGGTTAATCCCGAGGAC
CGTCCTTCGACCGAGAGCCGCATAATGTTCTTGCTCAAACACCAGTTCCTCACCAGCATG
GCCTATTCGTTCCAATCTATGGGATATATTTGTTTTGTGATGGACTTCGGTATTGGAGGA
GATTTATTATTTCACTTAATAACCGCGGTGAATCTGGGAGGCGGCTTTAGTTCTGATCGC
ACCCGTTTCTATGCTGCTGAGATCGCGTGTGCTCTGGGCTTTCTCCACTCTAACAAAATC
CTATACCGTGACCTCAAGCTTGAGAACGTACTTCTTGACAAGGATGGCCACGTAAAAATT
GCTGATTTCGGCCTCTGCAAGGATAACATGCTCTATCGTGCTCGAACTACGTCGCTTTGC
GGCACTCCCGAGTTCATGGCTCCCGAAGCCTTGTGCATCAACCCGCTACAAGGCTATGGC
CGTGCTGCCGACTGGTGGTCATTCGGAGTCGTCGTCTATCAAATGCGTTGTGGGTACGTG
CCATTTCGAGGAGAGAATCATGATGCTGTTTTGAGCGAAGTTAACAAAGGATTACGCTTC
GAGGCTGGCATCGAAGAGCCAACGCAACATTTGGTTATTAATCTGCTGCTCAAGGAACCA
GACAAACGTCTCGGGGGTGGCCCCCGTGATTTCATTGATGTTAAGAATCATGCTTTCTTC
GAGCCCATTAACTGGGACCAGCTAAGTGATCGCTCATTGAAGCCCGATTTTGCACCCCAA
CTTAAGAACGACACTGACATGAAATACTTCGATATTAGCTACCTCCTTCAACCACACTTA
CCGACAGATCATCTTAATGAACATATTCGACGATACAAAGATGATGAACTCAATCTCATC
TATGAACTGTTCTCCTACCATGAAGAACGCAAAACCGATGATACCTCT
>s4993 KB455196 + [1:5981]  ( 9537 - 10584 ) s4993 + 1:174  ( 1 - 174 ) N    888.60
ATGGAAGAAATCATTCGCCGCGGCACCGAAGGCGAGCTCAGTGAAGCCCTGAATGCCATC
ACCTCAGATGAACGATTCAAGAAGCCCCTTCTCGACTTGGAGCGTCATTGGCTCACAGAA
TATTCCATGTCCCGGGAAAAGCTGCTTTGCGCTTTGACCGAAAAGCTCCACGCCGAGTTC
GTTAGCGACCAAGCCAAGATCCGCAGCGAGTTGTTAGCTCAGTTTAAGGACGAATTGGAA
TCGACAAAAGCCGATCTCCAGAAAAAGTACGAAGAATCCCTCAAAGTCGAAGTCGCCAAA
ACCCTCGAGAAGAACAAGCGCGAAATATCCGCTGCCAAGAAGAAGCAGTGGTGCTGGAAT
TGCGAGAGTGAAGCCATCTATCATTGCTGCTGGAACACGGCGTATTGCAGTACCCAATGC
CAACAACAGCATTGGAGCAGCCATCGACGGTTCTGTCGACGTCGGAAACAGGGCGGCGGT
GCTCCGGGAAACAATCCACCTGCGAATCGCCCAACGCCGACG
>g4386.t1 KB455126 - [1:9216]  ( 2857 - 584 ) g4386.t1 + 1:692  ( 1 - 692 ) N   3762.61
ATGATTATACGGCCGTGGGTTGTGTGGGCCGTGATCTCATTGCCGTTGGCCCTGTGCAAT
GTCTTTATCCCGCCAGAGCACCGTCCGGGCGTCGTTGATGAGTTGCAGAAGATTATGTTG
CAGTATCAGAATCACATTTTGGGTTCCCCGCCGAGAGAAGACGATCTCTACTGCAAGTGC
AATGAAATGGGCTGCGACACCGAGATCATCGAAGTCGCTGGCACCAACTACAGCGGCATC
TGTCGTGTCCCGAAAGGCGGTCAATGCCGCACCGTCGAAGCCTTCAATGAATATGGCAAA
CTGAGCGAGGTCCACTTCGAATGCATCGAATTCGAGCGTCTGATCCCCCTGAATCAGCCT
CTGATCTGTGTCTCCCGAGAGGGCCACCCCCGACTTCGGCAGTTTTGCTGTAACAACGCG
TCCCTGTGCAATGATGCCATCATTCCGCCCTTGAGCCCTCGTCGAAGGGTTATCCGTCGA
AACTTGGGCATTCTGAAGGTCTTTGTCGTTCTCCTCGCTATACTCACTGGCTTGGGTTTC
CTTGCATTGTTTGTTTGCCTGCTATGGGCTTGCAACAACAAGGCCAAAGATACCATGCGA
AAGTACCTGATACATTTGCCGTTCTTCAACCTTGTTCAACATTCTCCGCGAGTCCGACGG
ACTCATAGTAGTCCTCAGTCTGTGCCTGAAACTGGACCCGGAACTGAAGCCGAAGTTGAA
GCTGGAGCTGCTGGTGCTGAATCTGAGGCTGGAGCGGAAGCCGGAACTGGCAATGATGCG
CAAGATCCGCTTATGGGTGAAAGCAGTGGTCATGGATTCACGACCCTGACAAAGAGAACC
ATGGCCCGACAGGTCGTGATCTCCAACACGATCATCTCCCGAGGGCGTTACGGCGAAGTC
CGTCTCGGTGACTGGAAGGGCGAAGCAGTGGCAGTGAAGATCTTCAATTCGAGGGATGAA
CAGTCCTTTTATCGAGAATCACGCATCTACATGTCGAATGCGTTGAAGCATCCTTGCGTT
TTGCGCTACATTGCCTCGGATAACAAAGATGCCGGCGTGGCCACACAGCTCCTCATCATC
ACTGAATACATCCCCAACGGCGCGCTCTACGATTACCTAGGCGACCACACTGTCGACAAG
ATCACCGGCCTCAGAATGATCCAAAGCATCAGTAGCGGCCTTGCTTATCTCCACACTGAA
ATCCCGGGCTTGCACAATGACAGCCACAAGCCTGCCGTGGCACATCGCGACATGAAGTCC
AAGAATGTCCTGGTCAAGAAGGACTTGTCTTGTGTCATTGCTGATCTCGGCATGGCTATC
TTCAATCTCCCTGATGATACCCCTTGCGATAAGAAGTTTGGCACCACTCGTTACATGGCT
CCTGAACTGTTTTCCGACGAAGAAATCTCCTTCACGATGTACGTTTGCGCTGATGTCTAC
GCCACTGCCCTGATCATCTGGGAGATTGTTCGTCGCATGGACTACAAACCTGGTGGTAGT
TATCCTTACATGCTGCCGTATTTTGAGCACTGTAGCCGGGATCCGACTCCAGATGACATG
TATGACATTATTGTCACACAGGGGTTGCGACCGAAGCTGGATGTTTCGTGGGATTCTGAT
GATGCCCTGAAAATCCTTGGCCGTATCATGACAGAATGCTGGAACGAGCATCCATTGAGC
CGGCTGCCGTCCCTCAACATCCGAATCCAGGTCGATCGTCTCGTCAAGATCGAAGAAGAG
CGTCTCGAAGCCCTTCAAGCCCGCCGAAGACGGTATGAACCCTCGGTCCAGTTTGATAAC
AACGTGTCGTACTTCCGAGCTGGAAACAACGCTCAACCGCCGGTGCCATCCATTCGTGTC
AGCGATTCCGACCTTCCTGGTCCCAGTCAGGCTGGATCCTCCAGCGACAAACATCCTCTC
ATCGGAGCCCAGGGTTCCGCTAGCAGCTCCAGTTGTTCCAGCCCGCCAGGTCCTTCGCAT
GTCGTCATGGCACAGCCCAGAACTCGATCCGGAAGTCGTGCGTCGAACAGAACCGGCAAG
AATCCGAGGCCGTTGAGCCCGCTCTCCGAAAAGGAG
>g2546.t1 KB455029 + [1:18432]  ( 145680 - 150393 ) g2546.t1 + 1:1154  ( 1 - 1154 ) N   5570.12
ATGTTTGTAAAACATGTGCCAAAAGCAAATTTTGGAACAGTTTCTAAACCTCTTACCGTA
CTCCAGGCAACCATTAACCCGTTGAAAAGCACCCGCCAGCATGCGCCGTCGGCGTCGATG
GAATCCCGCGTGACCCCTCCAAACATAACAACACCTCATCACAACACTGCCAAAATGTAC
TTCATGCTTTTATTTGTATTCACACTGCCATCAGTACTCTACTGTCAGACCAACATCAAC
GTTGGCATCATCGTCGACAACAAGATTCTGTCCGATGGTGTTTCTTTTTTCAATCGAATG
GCTGTTAACCATAACAGGGCGACTTATTCGTTAGTCCCCTATACCGACACCTCAAAAGGC
TGTGGCACCGGAACCAACAGTGCCGATGGAGCTGCCTTGGCGGTGGAACTGTATTACACG
CATAATATCAGTACCTTTTTTGGTCCAGTGTGTTCAGATGATCTTGCCATCTCGAGTGGC
CTCTCCCTATCCTGGGACGTCCTGCAGTTCAACTTCTGGCGCGATTACCACTTGGATATC
GACATGTCAAGCATCATCCAAATGTCAACCATGTCGGCGACCAACATCGCGACCAACCTG
GCTGCCGTCATGCAGACGCTTAATTGGGGCAAAGCTGGCATTATTCGATGTACAGAGTGT
TTCGACAGTGTTGACATTCTGAAGAGCTCGTTTGAAAGCATTAAACGTGTCCTAGCCGAG
CGGTCTGTCGAGATTCTTCACGACATTGATGTCAGTGCCGCCGTAGTACAGAGCAGTACG
GCATTGACGGAGCGGTTGTTGGAATTTACGAACAATGCTCGGATTATCTTCGTCTTTTTG
GGGACGAGACTTTCTGCGCATACGGAATTCATGATCGCATTTAATAATGTCGTCGCGCAA
AATAAGCACGATTACATGCCAGTGATTATCATTCCACAGTATACTGGGGAGCCGATTGAT
GCGCCGTGGGTGGGGAATCAGACGATTGTGAACTATTTTTCGAATTCGATTGTACTCGTA
AATGAGTACTACAACAGAACTGCGATTGACGTTTTTACCGATCAGACACTTGGTAGAAGG
GGTAGTCCTTTGAGCGAAACTTTGGTCTATGTTCAATTCTATGAATCCATCTTCGTCTAC
GAGCACTACCTCTCCAAAGCCTTCAACGAGACAAACAACGCGTCCCTCGCTCTAGACGCC
CTCTACCTGCTCGGCATAATGCGTAATCAGCGGATTACCGGGCCCTTTGGCGAAATCCCT
CTCGACTCGTATAATCAGCGTATAGCGCCCTATTCCGTCTATTCAATAACCGAAAGCGGG
CTTTCCCGCTTCTTAACCGTTGAATACAGCGACTCCTGTCCCATTGGAGTGCAAGATGTT
GATGGGCGATGCACCAGCTTAGTGGCCAGCTTCGCCGAGCCGAATTCAGCGTTTGTTAAA
GAGCTTCCGCCGGATACACCGAGTTGCGGTTTCAATGGTGAATTATGCGACCAAAAAGGA
ACGCTTGTCATAGTCATAACAGTTATGAGTGCAGTTTCCTTGGCTGTGATCATCTTTTTG
GGGGCGAGGAAGATCCGAAGCGGGGAAACGGAGCAGATGCCATGGGCCATTTTCGGGAAT
ATGATCAAATTCGCCGATGACCAATTTCGAGGATCTTCGCAAGACTTTCAAGCGAGTGTC
CATTCATTGCAAGAAGGCGAAAGTGGAGGTGGCGGTAAGCGTGGATCCATAAGCACACCG
GCGATTGGATCCTCAAAGAGTGACTTCCGATCGCACTATCATCAGAGGTTGATAGCCATG
GTGGAGCAGGTCAATGTGTATATCGAAGCGTATCAATTGAGGGAGAAGATTGTGTTTGAT
AAGAGGGATCATCAGTTGTTGTTTCATATGAAACAAGCCGTCCACGACAACACCAACGCC
TTCATCGGGATGTCAGTCGACCTATCCCACGAAACTTTCATAATCTGGAAGCACTGTAAC
AGAGGAAATCTAGCCGATATCATCTTCAAACCGCAGAAGGACACTTCTAGCGTCATTCAG
GAGAATGTTACAGGGGCTTTTGTGAGGGATATCATTAAGGGCCTCGACTTCCTGCACTCC
TCCCCTGTTGGATTCCACGGCAGTCTCACCCCTTACAACTGTCTAATCGATTCCCACTGG
ATTCTGAAGCTATCCGGCTTCGGCATGAACCGAATGCTCTATCGATGGCGCCTTTCTGGG
ATGGTAACCGGCCCCGATGGCGGTCCAATCATCCCAGATGCCCAGCTTCACTATTTTGCT
CCAAACATCAGAGCTAAAATATCCCGAGCACAGGCGTCTAATAAGATGTCAGAAATCGAC
ATTCCCAATGATGAGGGTCGGGCTTCGGATATTTACAGCTTTGGAGTGTTACTTTTTGAG
ATTTTGTTCAAAAAGAGGGCCTATGATTACATTCCGCCGGTGAATCAGGCGAAACCGCTT
TATGGGGAAGGCCTGGACGGGGTCGAAGAAAACGAAGTCGGAATCGTCAATGAAGCCGCG
ATGGAGCATCTGCCCATCTATCCAAGTGTCCCCGATGCCCCTGATCAGCATCCAGATCTA
ATCAGTCTGATTCACAAGTGTTTCGATGGAAACTGGCAAGTTCGGCCGGATGCTAATATG
GTCAGGAAGATTACTGATGCCACTTTGAAAATGCCGGGATCGCTCGTGGATCAGATGATC
AAAAATATGGAGCAGTACAACAACAACCTCGAAAATCTCGTCCGCCAACGAACATCCCAA
CTCGAAGAAGCGCAGAAAAAGTCGGAAGAGATTTTGACCGAATTGCTACCAAAGTATGTC
ATCTACCCGTAGAGCCTGTACCAGTTTCTGAATAAAAAATTTAAGTCAGTAGCCGATGAG
CTCAAACTCGGCCGGATGGTGCCACCAAAAAACTACAAAAAGGCCACAATCATGTACTCT
GACATCGTCGGCTTCACGTCGCTTTGCTCCGAGTCGAAACCCATGGAAGTCGTTACACTT
TTGAGCGGTGTTTTCAAAGCTTTTGACAACATTATTGGCGAGCATCAAGCTTACAAAGTC
GAAACTATTGGCGATGCGTATATGGTAGCCAGCGGGGTGCCGGAGAAGATTGATAAGCGC
CACGTGAAGGAGATTGCGATGATAGCGTTGAAAATGAGAGACTACCTATCAGGCTACATC
ATCCCCCATCGCCCGGGGCAGCATCTCCATTGTCGGTGGGGATTCAATACGGGCTCCGTG
TTCACTGGCGTTGTTGGTGTCACGGCGCCGCGGTACTGTGTGTTTGGACAAACGGTCACC
CTTGCCGCAAAGATGGAAAACAGTGGTCAACCTGACTGCATCCAAATGACTATGTATTCA
CAAGCGATTTTATCGGAGTTTTATCCGGAATTTCGGCACTCAAAACGCGAAAAAACTATT
CGACTAAATGGCATTGGAAACTTTGTAACCTATTGGCTCGAGGGCGTCGAACTAGGTCTA
ACGTCGCATCGAATGGAAGAACAGGCCCCTCCT
>g17361.t1 KB455483 - [1:43008]  ( 353844 - 348986 ) g17361.t1 + 1:1143  ( 1 - 1143 ) N   4982.34
ATGACCGTCGCATCGTGGGACGTGAAACGCTTCGACATGCCATTTGCGAAATCAGTGTTT
AAATTGAGTAGTCGAATTTCTCCACCCGCAATAATGGCGCTTTTAAGAAGCATATTTTTG
TTTCTCTTATTATTCGTGGGGGCTCAAAGCGTAACGCGGGATTCTCGTCAAGCGGAAGTC
GATACTGTTGCGGCATCTGATTTACCGTCCAATCTAAGTACCGGTCTTCAACGTGAAATC
ACGGCAGACGAAAATGGCAATGTTGTCATCCGAATCGGGCATATTGGTGCCATTGGAATG
TTGCCTAATGATAATAAAATTTTGGATATTAGTCGCCAGGAATTGATTGAATCTGGAGTG
CTTCAAAAGGGATTTAACTTTGAAATTGTGTCTCGATCAGGATGTGGCGATTCGTTCCAA
GGAGTTGCGGTTGCCGCCCAAATGTACCACACTGAGAAAATTCGTGCTTTTCTCGGTCCC
TATTGTAATGCGGAGTTGGATGCTGTCGCTAAAATGAGCAGTTTCTGGAACATTCCGGTA
ATATCCTATATGGCCACAACGTCTGCCCTCCAAGACAGAACAATCTACAAGACTTTGGCA
CGCATTTCATCAAAAAACACTAACAGTATTGCCAAAGCCACTGTTAAGCTTATTTCGCAT
TATGGATGGCGACGTATTGCAATTGCGACAAATACCGGAGCTACGGCATACGAAAGAGTA
CAAGCCTTTGAGGATGAGTTGCGCAGGGCTTCGATTGCAGTTGTCACTAAAATTATGCTT
GAAGAAGGTTGGAATGCCACGGAAATAGTTCATAGCGGGATGCTGTCGGAGTTGCAAAAT
AATGCGAGAATCGTCGTGTGTGTCTTTTCATCAACGCGCGAAATGACTCGTGAGTTCATG
CAAGCAACCTTTAAAGCTAATGTTAACAATGCTGAATATGCGTACATCCTTCCGTGGCTG
CAATCAGGCCCGAAGGATGCTTCTCCTTGGGTCGGGTCTAGTGGTGAGGTGCTTCAACAA
GTCAAAGATCATTACGCTAATGCAATTATTGTGGATGATGTGAACGGCTTTGATGATGCG
ATAGTTGAAAATTTTATACAAAAAATTGGTAATTTTGGACTTTCACGCGATGACATCGAC
GTGGCAAATATTTTTGGATACTTACACTTGTACGATGCTCTTAAATTATATGCTCTCGCA
GCGTCGAAAGCATTTAAAAATTCCGGAAACGACATGGCATCCTTGACCGACGGAAGGCTT
ATCTGGTCACACATGCGACGAATGAAATTTGAAGGAGTCGGATCTGCAGGTGATACTGGC
ACTGTCCTAATGGACGACCTCGCTGATCGCGCACCGGTATTTGCGGCATTTTTCATCGCT
CCAAATCGAGAAAAGGTTATGAAAATGGTAAACATGGAATCAGTGCCGATAGCAAACTGT
GATTCAAGCAACAATAAAACAGGCTGTTTTGACCTGAAACTCACTGATATAATGACCGGA
TTTTGGCCGAGTGACAACGGCAGCATGCCCGTTGATGAGCCTGTGTGCGGATTCCGTGGT
CAAAAGTGTTCCTACACGTTGGAAATTGCAATCGGTGCCGCTGTGCTCTTGTTCATTATT
CTACTTTTTGCGTCATACTTTATCTATCGTTTCTGTCAAAGCCGATCTCTTGATAAGATG
CCATGGCGCGTCTTCCAAGACGATTTACGCATGATTGATGATGCACAAGCGCGGTCATTG
TTATCTCTCGGAAGTGCCAATACAAAACTTAGTAATATGAGCACCGGAAACAAACGTCAT
GCTATCATTGGAGTAAATACGCACTCAACATACCATAAATACTCACAACGACGCCCTATC
AAATTTTGCAGAGCTGATTTAATGCTGCTTTCACAAATGAAGGCAGCTATTCATGATAAC
ATTAACCCCTTCCTCGGCATTTCCTTTAATGAAAAAGAAGACTTGCTTGTGTTGTGGAAA
TTCTGTTCTCGAGGTACGGTTCAGGATATTATTTACAACAAGAACATGACACTCGATGAA
AAATTCCATGGCGCATTTGTTCGCGACATTACTCTGGGTCTCGAATATCTGCATCTGTCT
CAAATTGGTTATCATGGCTCGTTGTCGCCCTGGGCTTGCGTCATTGATCGTAATTGGAGC
GTTCGTTTAACCGATTTCGGCATCTATAATGCGTTAGAGCGTTGGGAGAAGGAAGGAGCT
ATTTCCATCGAGAACGTTCAGGGTGACGATGACAAATCCCAGGCATCACAGCGTACTTCC
GCATTGTATCAACCACCGGAGCAACTGAAAAACCGTGAAAGTAACCGTTCGCGCCGAATG
GATCAGAAATGGGTTGCCCAGAGTCAAGCCCGTCGCCAAGCTGCTGATATCTATGCTTTC
GGAATGGTCATGTATGAAATTCTTTACCGGTCACTTCCATATCCTGAGGGAACAGACATC
GGAGCACTTGTGGATTCTGTAGTCGATGGTTCACGCCACGTTCGCCCACAAATCCAAGAT
AGGTCCAAAGTTCACCCGGACATTTTTGCTCTTTTGATGGACTGTTGGAGTGAAAATCCT
GAGGTCCGGCCAAGTATTCGAAGAGTTCGTCTGAACACGGAAATGGCTTTGAAAACCAAG
GGTTCCCTCGTGGACCAAATGATGCGAGTTATGGAAGTTTATGCTAATAATCTTGAGAAG
TTGGTCCAGGAACGTACAGGCATGTTGGAGGAAGCCAATCTCAAAGCAGAGCGACTTCTG
AATCAACTCCTACCGAAATACATCGCAAACGAACTAAAACTTGGTCGTCCTGTCGCTCCG
AAATTGTTTTCCTCTGCGACCGTCTTGTTTTCGGATATCGTAGGCTTTACAAGGTTATGC
GCAGACTCTTCGCCCCTCGAAGTTGTCAATATGCTCAACGGCATTTACACTGGCTTTGAT
GAACGCATTGCAAAACATGGCGCTTACAAAGTTGAGACCATTGGTGACGCCTATATGGTT
GTGTCTGGCATCCCTGAGGAAAACGGCATTAACCACGTCAAACACATAGCGAATATTGCG
CTAAACATGCGAACGTTCCTTTTGAGCTTTGAAGTGCCACATCGTAAAAATGAGCGGATT
AAGTGTCGCTGGGGATTTCACACTGGTGCGGTCGCGGCCGGTGTAGTTGGATTGACGGCT
CCGCGGTACTGTCTCTTCGGTGATACGGTTTGTTATTTTTTTCATAGTAAACTTTTGGAC
AAAATGGAGTATGGTAATAAAGGGAGAAAGTAAATACATTTTACGTAGCACGTGTCGGAA
CATTACGCAATGAATGTCTGGCATTGAGCAGATGTTGTACATATTTGTCCAACTTTTTGA
ATAGGCTACCATAAAAGAGCAATAATTAAATACCACTTCGACACTTTAGTCAACACAGCG
TCACGCATGGAAAGCACTGGCTTGCCTGAGATGATTCAAATCAGTCAGCAAAGTTATCAA
GTCCTATCAAGTTCATTTCCTGAATTCAAGTGCAAGAAACGGGGAGAAGTTGAGATCAAG
GGAAAAGGGTTGTGCATCACTTACTGGCTCGATGACAAAGTTTCGATGGATGATCTCGCC
GCATCCCAGCAAAACTTTGATGCACTTTTC
>g16839.t1 KB455475 - [1:18432]  ( 18421 - 14459 ) g16839.t1 + 1:1046  ( 1 - 1046 ) N   4300.63
ATGCATGAAACACATGTGCTAAAGCTGTGTGCTGCTGATCTGAAAGAACGACGAATCCTA
CCAGACGAAATCACATTTGAGATATTTACGATGGAATCGTGTAACAGATTCAGCGGGGTC
GAGCATGCAGCCTACTTGCATTACATAAAGAATGCGAGCGTCTATTTTGGACCTGGTTGC
AACAACGAAATGCTGATCATTGGTCGACTCGTGTCGCGATGGAACGTGCCCATAATCGCG
CACTTGTCAGGCGATGACGCCCTCGCAGATCGAACCGTCTTTGACACCTTGGGCTCGGTA
GCACTTTCTTCGGCAACGGAAATGGCACGCGCAACATTGACATATATCAAACTTTATGGC
TGGAGACAAGTCGGTCTGGTCCGTCCAAGCGTCAACTATGAGCAGCTTAGTCTGCATTCG
CTTCGGAATTTGCTTAAAGATGAAGAAATTGACATTAATATCATTGTTGATCTGGACCCC
TTTATGACGCCGGACGAAATCATTTCATCTGGCAAATTGGATTTACTGCGGACAAAGGCC
CGTATTATTATCGTTGAACTCGGCATGGACCTCCACACTTCGCGCAGTTTCTTAACGGCG
GCCCTGCGATCCAATATGAAAACGAATGAGTTTGTTTACATTATCCCTTGGTTGGCACAT
TTGCACGATCATTATCCCTGGGAAGCGAATACCGTAGACAAAGCAGAAGCAAAGTTGGCC
TTTGATGAGGCTATTGTGATCACGGCTCATGGTTACGACCGACAGTTTATAGACAGCTTT
CAACAACGTTTCTCAAAACTAACGGGCATTATTAGCAGCCATGTAAGTCTGACATAATCT
TAGCGTGGTTAAAGTGCTTACGGCATTTCCGTTTTTACGCTTTTTAACGTGTACTTTTTA
TACGCGACGCTCTCTTACATGTCGCTATACGATGCACTTTATCTGTACGGATTAGCAGTG
CGCGATGCTTACGATGATACGAAAGATTCGAAGATATTTTTAAATGGGGCTACAATTTGG
AAGAAAATGACTTCGAGACAGTTTACCGGGTCAACCGGTCAAGTACTCATGAACAGCAAG
GGTGTGCGAGTTCCTAGCTATGCTACATACTACACACAGAATGGGACAATGAAGATTGTT
GTTGAATTGACGGCAAAACTTGGCGATAAAACAAAGTGTGATCACTTACAAGATGACTGC
TCTGAACATGTAGCCCATGAAATCCTTCCCCACTATTGGTCTTCTTACGACGGCCTCATG
CCAATCGACATGCCCAAATGCGGCTTCGATGGCAGTCTTTGCGACTACACGATCTTCTTC
ATCATCGGCGGCGTTTTGCTTTTCTTTGCGATCGTCGTGCCTTTAGGTTACCTTATTTAC
ACAAAAGAGAAAGAACGGATGCTCTACGACATGACTTGGCGCATTCCCCGGGAGCACGTG
CGACTTCTCGAAAAGGATTGCTCAAAATCGGACCCTTCCATCGGCAAATCTATTGCTTCC
GGCTCATTTGCCGGAAGTCTTGGTTCTAAAGCTAATTCGCGTATTAGTGCAAAACAAGCA
ATTTGCAACGGTGTACGTGTTGCTTACAAGCGTTATCAACAGACGCGAAATTTGACCTTT
CCAAAAGCTGATTTAATGAGGCTTAAGGAATTAAAGCTTATTGAAAATGATAATTTGAAT
AAGTTTTATGGGATTTGCTTTAATCAACAAAACGAGTTGCTCGTATTATGGGTGCTTTGT
CAGCGTGGAAGTTTAGAGGATGTCCTTTTCAACGAAGAACTCAAACTTAACCGCAATTTC
CAAGCTTCATTCGCCAAAGACGTCGTAAAGGGGTTGAACTTTATTCACACATCTAACCTC
AAATATCATGGTTTTGTCTGTCTTCAAAACTGTCTGGTTGATTCCAATTGGACTGTCAAA
CATACTAACTTTGTCACGGAAGAGCTGATTGCTGAAAAGCTGCAGCACAATGAGTTGAAA
TACATTATTGATGTTCCTCCAAAGAAAACAGAACTTCAAGAAGATTCTGAATCCGACATG
GAGGAAGAAATGACTGACAGCAAAGGCATTACAGATCGGAGTATGTCTAAAAAATACATT
CAACAAGCTCCAGAGATTATCAGAGAGTTGATTACGACAAAATTCTTGCCTGCTGGCAGC
CAGGCAGCTGATGTATATGGTCTTGGGATGGTACTGTACCAAATTTTGTTCAAAGTTGAG
CCTTTCTTCGAGCGAGATGTGTCAAATTCAAAAATCATGGAAATGATTGCCCTTGCCAAC
GACAACGATCAAATCATCCGTCCAACTTTCCCGAGTCAACAAGCCGGTGAGGATTCATAC
AACCTCCAGCTCCTGTCAGCCATTGAAGCTTGCTGGTTAGAGTTGCCGGAGATGAGACCC
AGTGTAAAGAGAATGAAGACAATGGTGAATTCAAATTTAAAAACAAGTGGAAATGGGTCA
CTCATTGATCAGATGCTAAAAATGCTCGAAGATTATACGACCAATCTGGAAGCCCTCGTC
AAGGACAGAACCGCTTTATTGGAAGAAGCCCAAATGCAAGCTGATCGTCTATTGAAAAAC
ATGCTCCCGACATCCATCGCAGAAGATCTAAAAGTGGGCAAACCTGTTGTCCCGCAGTTG
TATCAAGGCGCCACTGTTCTATTTTCTGACATCCGTGGCTTCACACGGATTTCGTCAACA
TCCACTCCCCTGCAGATTGTCACGTTCCTAAACGACATGTTTTCCGGCTTTGATGCGATT
ATTGCAAAACACGATGCTTACAAAGTTGAAACGATCGGTGATGCTTACATGATTGTCAGC
GGAGTTCCCAATGAGAACGGTAATGCACACGTTCAACACATTGCTGATATTGCCTTGAAA
ATGAGAACGTTTGTATCAAACTTCAAATTGGCTCATAAACCGGAAGAAATCATGATGGTA
CGGATAGGTTTCCACACCGGATCAGTCGCAGCAGGGGTTGTTGGTCTTGCGGCGCCGAGA
TACTGTCTTTTCGGTGACACTGTGAGTCATTTTAAAAACATGTTTATGAACTAATGGAAG
CATTAAGTTAATATGGCATCACGAATGGAAAGCACAGGCGTAGCTAATAAGATTCAAATC
AGCGAGACGGCGTTCAACTTGTTGCATTGCTTCTATCCACAGTTTATTGTTGTTGAACGA
GGAACGGTTGAGGTTAAGGGCAAAGGACAATGCAAAACGTACTTCCTCGAAGGAAAAGAG
ACGAAAAAGAAGGGAATGAAC
>g16267.t1 KB455465 + [1:10240]  ( 36439 - 40407 ) g16267.t1 + 1:1079  ( 1 - 1079 ) N   5118.39
ATGCGGATATTATGGATAAGCTGGTTTATAGTGACAGAACTGGTATCTCTGGCAAAGGCA
GTTGATATTAAAATTGGTGTCGTCAGCACAGCGGCGAAAGAATCACAGACGATGGAGATA
GCGCTTAGTGATATTTTGTCTCATGGGAATTACAAACCTGTCATCAATTATTCTTTTGCT
TATCGCGATACATGTTCAAACCCGGCAGAAGGCATCAATGCTGCTTCTGAATTGCATTTT
ATTGAAAATTCTACCATTCTCATTGGTCCCAATTGCGCATCTGGTTAGTTTATAATTCAA
TTTTTTTTGGCAGACTGTTTTTTGAATTTGTCATTATCAACTTTACTTCGAATGTCTGAA
ATTTTGGGTCTCCAAAAAACAAAGCCTTTCCTTTTCATCATTTCAAAACACTTCAAAGAA
GTTCCTTTGTACTTTGTCCGTCAGCGCCTAACAAAAGTATTTTAAGACATTAGCAGTGTG
ACCAGATTGGCCGAGATGTGGTCCCTACCGACGGTGACCTATGCCGCGGCATCGACCGAT
TTATCCGTCATTAACAGCAATATTGTGTCTTCCATCTCGCCCACGACGGATAACACCTTG
GATGACGTCCTGGTCGTCATCACAAAGAACTTCAAAGTATCTGTAGTCGTTGTGATTTAC
AATTCTGATGTCATCGAGATTCCGCCGAGAGTGACTTCACTGACCCAAAAGATGCGTCAG
AAGAATGTTGAAGTCAGAAGTTTTGAGTTGCCAACAGATACGCCGACAAATGAGCAATTC
CAACGGAATGTGGATACTGATTTTATTTCGACCAATGCCAGGGTGATAATCATGCTAATG
GGAAATGACCTCGAAGAAAACGCCGAAACATTGAAATTGCTAAACACATACGGTATCACA
TCGCAAAAATACGCAATATTTCTGCCATGGACGTTTGAAGGCGCTTCAAAAGAGTATCCA
TGGATAGTCACAGACCCGTATAACAGTTCTTTTTCATACTTTAATGAAACTGTTAAACAC
GCTTTTTTGGGTTCTTACATTATTGGCAGTGACCGGAAAGAAACTAATGTAACAACTAGG
TTCTATAACGCTCTAAGCGAACATGGATTAACTTTTTCTTCGCATGTGAGGGCCTATCAA
TACTACATTGTGTACGATTCACTCTTGCTCATTACCAAAGTGCTCAATGATACCTATACA
CTACTTCCGCCCACTGCACCATTTAATGCTAGTTGGTTTAAAGAAAAAATGCCGCGTTAT
CCTTTTGAAGGTGCAACTGGCATGATTATAATGGACAGGAATATGACTAGAATCCCGACT
TATGGCATCGATTTAGTTATTTCGGGCGAGGGAAATGATACAACTCAGGTCGGAAAGGTC
ATCCCAGAAGCATCGGTGAATGATACCTATAAGTTTGTGGTTACGTTTCAACCGGAAGCG
ATGGAAAGTATCGAAAGTATGGTGACAGAACCGGTTTGCGGATTCAGCGGGCATAAGTGC
AACTTTTCGCAATGGTATTTTATCAGTGGAGGGATCTGTTTGATCATTATTGCTGGTGGG
GTGGCTTATTGGGTTCGAAAACATGGCTTCAGCCTTCGAGGATCCTCAAACAAAGTGGCA
ACGCTATCCTGGCGGGTGCCACTGGAAAAGGTTGAAATCGTCAAGCATGATCTGCACACT
GACAAGAGCGAATCTGAATTGTCTGCGACATCAGCATTTCTACGCATGGCCGACGGCGAA
ACGGCCATTGTTTTCAATAATTTCGTTAAAATCCGCCGATTTAAACAATGCAAACCCATC
AATTTCGACTCAACTGAATCACAATTCCTCTTGACCCTCAAACAGCTCGTCCATGACAAC
ATCAACCCGATAGTTGGCTTATGTTACAACAATCCAACTAACGAATTGCTTGTTTTATCA
AAATACTGCACACGTGGCACACTTAGCGATTATCTCCACAACTCGGAAATGCGTATTGAT
GGCAGGTTTAAGACGGCTTTTTTGAGGGATATTATCAATGGCCTTGACTACCTCCACAAC
GCACCCCTAGGCTATCATGGCAATTTGACAACATCAAACTGCGTAATTGACGCGAATTTC
ATCGTGAAATTGGTTGCAGTCGGCATGGAGGACCTGATTGATGACTGGAAGGCAAAAGGA
TTGATAAAGGATTTAGATGCTGATGACAGCGAACCCATAAATAACAACAATAACAACTTA
ATGAATAATAACAAGGAAGTTAGTGGTGGTTCGAAGTCGATTAGCTTGAACGATGACTTG
CTGTATCGCGCTCCGGAGTTTTTGAGACGATTGCCGCCTGTGAGGCCGAAACTGATCAGA
ATGAGCAAAAACGAGCAGTTGCGGATAAAGATTATGTGTCGAATGGGCGATATTTACTCC
CTTGGAATATTGTTTTTTGAGGTTTTGTTTCGGACGCCACCGTTTGCTGATCGGAATATG
ACTTTGGAAGCCCTCGTTACCAAAATCCGCTACCCCTCACGTGACATCATCCGCCCGAAC
ATCCCCAAAACCCTTGGCAAAGAGCACCATCCATCCATGATTCAGATGATGCAGTCTTGC
TGGAGCGAAGACCCTCTGTCCCGACCTCCATTGAAACGTGTTCGCAAACTGTTCTCCACA
GTCTACAAAGTCAAAGGCGGCCTCGTCGATTCCATCATCCAAATGATGGACCAACACGCC
AACAGTCTCGAAAAGCAAGTCCGTGACCGTACCCGCCTCCTTGAAGAAGCCCAACTCCGT
GCCGACCGTCTCCTCGCCCAGATGATCCCAAAAGACATTGCTCGTGACCTCAAACTCGGG
CGTCCTGTCATCCCGCGCGGATTTGCTTCATCTTCCGTCCTATTTACTGACATTGTCTCC
TTCACGACAATCTGTTCCCAAAGTACGCCCATGGAAATTGTCAGCTTTCTGAACGACTTA
TTCACTGGTTATGATGCAATTATATCCCAAACAGATGCCTACAAAGTCGAAACAATCGGC
GATGCCTACATGGTCGTCTCCGGGGTTCCTAACGAAAACGGCACTGAAAATGTGTACGTA
ATAGGCACTATTGCTCTGAAAATGCGCATCTATCTATCCGAATACAAGCTCCCGCACATG
CCAGATCACAAGATGAACGCCCGTTGGGGCTTGCATACCGGCCCAGTCGCCGCTGGTGTT
GTCGGATTGATTGCGCCGAGATATTGCTTATTCGGGGATACGGTAAACGTCGCCTCACGT
ATGGAGTCCACTGGCGAGCCTGGCCGCATCCAAACGTCATTAGAGTTCCATGCTGCCGTT
CAAAGTAGAAAAGACCCGTTCATCATGGAAAAAAGAGGAACGATTACGGTCAAAGGTAAG
GGCGATTGTTTGACATACTGGCTGAATGACGCTATCATGGTACAAGACGAGGAATCTCAT
>g562.t1 KB454935 - [1:18432]  ( 36179 - 31571 ) g562.t1 + 1:1087  ( 1 - 1087 ) N   5677.94
ATGGGTTTACTAATTCTACATGTGGTCGCCATCTTGGCGCTTCTTGGAAATGTTTTCCCA
GAAGAACACGATTTGAATTCGACTACTTTGACGGCGTCTGGCGGTATTCGTGTTAAGTTG
GGACATATTGGAGCGTTGAATGCCATGCCGAAAGCTGAAGCTATTTTGGATATTTGTCGA
GCTGAACTTTGGAAGGAGGGTATTCTGGGGGATGATTTTGATATTGAAATCGTAACTCAA
ATGGGCTGCGGAGAATCCTTCGAGGGTGTTGCCGTCGGCGCGGATATGTATCACCAGCAG
AATGTCAAGGGTTTCATCGGGCCTTACTGTAACGCAGAAATGGATGCCGTATCAAAAATG
GCAGCTTACTGGAACCTGCCCATCATCGGCTACATGGCGGCCAATAACGCCTTTGCTGAT
AAGAATATCTACAAAACTCTGGCTCGTGTATCGCTTCGGACAACGAATTCACTTGCACTT
GCTGTAAATTCACTTTTGAAACATTACGGCTGGTCCAGGGTTGCCATCGTGACGAATACT
GGCAGTTTGGCTTTCGAGCGAGTTACCGCATTTGAAGAAGTTTTCCACGCGCAACGCATT
AGTGTCATCAAGAAGGTGATGTTTGAAGAAAGCAATGACTCAAAGACTATGATCAATAGT
GGCTATTTGGATGAGTTGAAGAATGGAGCGAGAATCATTATTTGCATGTTTTCCGCGACT
CGCGAAATGACTCGTGAATTCATGGCTGCTGTCCATAGCCAAGGAATGAATACACATGAT
TTCGTTTACATCATGCCATGGCTCCAAGCTGAAGCGAAGGAAACGCCTCCATGGATTGGA
GCTGATGGGCAAACTTTGGCAAATGTGAAGGAGCAATTTAGCAATACCATCATCATCGAC
GATGTTAACGGATTCGATAACACGCTCGTAAATCCCTTCCGCGAGCGCGTCGAAGCTAAT
GGAATCGACATTAATCAATTAAATCTCCAAAACTTATACGGATACATCCATCTTTATGAC
TCACTCAAACTCTATGCCATGGCAGTCCGGGCGGCTTTGAACGAAACAAACGACCCTCAC
GTTGTCAATGATGGCAAACTCATCTGGAACAAAATGCGACGACAAGTTTTTCAAGGCTTA
ACGACCCTCCGATCCCAAAACGCCGGCACCGTCATGATGGACGATCTCGCCGAACGTGCC
GGTGTTTACGGTGCCTTTTTTGTGTCTCCCAATCGGGATGAGGTCATCAAAGTCGTGGAG
ATGAATCCCTTTTTCTTGACGAATTGCGATGCTTTCCGGAATAAGTCTTCTTGCATCGAT
TTGAATGTGGTCGATGTACAGACTGGCTTCTGGCCTTCCATTGATGGGCGCTTGCCAGCG
GATGACCCGACTTGCGGATATCGGGGCGAGAAATGCGATTATACACTTATGATTATCATT
GGCGCACTGATTATTGCTGTTTTGATCTTGGTATTGCTGGGATATTTGATCTTCAGATGG
ATGGAAAGCAATGCCCTGGCAAAAACTTCCTGGCGAATCTTCCGTGACGATATGCGCATT
GTCAATGAGGAGGAAATGAAATCCATGTTATCAGTTGGCAGTACAAAGACAAAGTTGTCC
AACATGGCGAAATTCAACAAGCATCATGCTGTAGTCGGCACAAACACGCACGCAAGTTTC
CACATGTATCCGCAAAGGCGGCCGATTCAGTTTGCTCGCGAAGACATGCAGACATTGAGT
ATGATAAAACAAGCCGTCCACGATAATCTTAATCCCTTCATTGGCATGGCTTTCAATGAA
AAAGAAGAAATGCTCCTCCTATGGAAATTCTGTTCACGTGGTACCGTCCAGGACATTATC
TACAATGATGAAGTCGCACTCGATTCGAAATTCCATGCCGCTTTCGTCCGTGATATCACT
CTTGGTCTTGAATATCTGCACACGTCGCCAATTGGCTATCACGGCTCTCTCTCGCCATGG
TGCTGCCTAATCGACCGTAACTGGATGGTCAAGTTGACGGATTACGGTATTGCTAATCCA
TTGGAAAAGTGGGAAAAGCAAGGCAGCATCACGAAGGAAACATTGAAAGATGGCGAAGAC
AAAAGTGGCGCATTGCAGTCAACAAGCATCCTCTACCAAGCCCCGGAACTCCTCCTCAAC
CGCGAAGCCAATCGTCGCCGTGGCGTGGAACAAAACTGGGTCAAGCAATCCCAAAACCGC
AGGCAAACTGGTGACATCTACAGTTTCGGCATGGTCATGTATGAGATCCTGTTCCGTGGG
ATGCCATTTCCCGATAGTGCCAATGTAGAAGAAATTGTAGAGTACATCCGAGATGGACAG
AGGACCTATAAGCCGAGCGTCCAAGACAAGAGCGCCATCCACCCAGATTTGGCTGCCCTG
CTCCAAGATTGCTGGTCTGAGAATCCAGAAGTGCGACCGTCCATCCGACGAGTTCGATTT
AACACAGAAAGCTGTCTTAAAGTGAAAGGATCCCTGGTCGACCAAATGATGCGCATGATG
GAACAATACGCCAACAACCTCGAAAAACTTGTCCAAGAAAGAACTGGCATGTTGGAAGAT
GCCAACAAACGCGCTGATAAGCTTCTCTCTCAGCTTCTCCCCTCAACAGTTGCAAGCGAG
CTTAAAATGGGCCGTCCAGTGCCTCCGAAAACGTTCAAACACGCTTCTGTCATGTTTTCT
GACATTGTCGGATTCACGACACTGTGCTCCAGTTCAAGCCCGATTGAAGTCGTTTCAATG
CTCAATGCTGTATACACCGGTTTCGATGACGTTATCAATAAGCACGAAGCATACAAGGTC
GAAACCATCGGCGATGCCTATATGGTCGTATCCGGCATCCCGATCGAAAATGGCATTCGG
CATTTGATGCATTTGAGCGATGTCGCCCTCGAAATGATGAAATTCCTGATGACCTTCGAA
GTGCCACACAAGAAAGATCACAGAATCCGAATCCGCCTAGGACTTCACACCGGAAGCGTT
GCCGCCGGCGTCGTCGGATTGACAGCGCCGAGATACTGTCTTTTCGGGGATACTGTCAAT
ATGGCTTCGAGAATGGAAAGCACTGGCGTTCCTGAGATGATCCAAATCAGCGAAGCCTAC
AAGCTCAATCTCAATGAGCACTATCCAGAATTCCAGACTGAACTTCGTGGCACTGTTGAC
ATTAAGGGAAAAGGCTCATGCACCACATACTTCCTCGGCGGCAAACGTGGCGCTTCTGCC
ATGGAAGACGGCGTCGTTCAT
>s4859 KB454983 + [1:34816]  ( 155413 - 173102 ) s4859 + 1:775  ( 1 - 775 ) N   4140.67
ATGCAGAAGGGACGGGCGATACTAGACATGCAGATCACATCAGGTGCCAAGCCAGAACGA
GCCCTTTACCGGATGCTCCAAGTCCGGCAAACTCCGAAGTCGGTATACACCGATATTCGG
ATTCGGCATACGTTGAATGATTCTCCAAATTGGTGCATGAAAGAGGATGATGATCAGCAA
ATGAACACACCGGACGATCCGGTCATTCATTCGCCCCCATCAATCCGCTTGAACCAACAG
GGTGGCAACAATGCCGCCTTCAATCAGATCGGCCTGATGCAGTGTCCACCCAATGGGCTA
ATGATGAGTGGAGGAATGCCTGGCAGTAACAGCTCCACCGACAGTCTGATGCAGCAGGGC
CCGGGGAGTCAAGACGATGGCTCCAATCGGCCCCGACGAACCAAGACGTGCCGGGTTTGC
GGCGATCACGCGACCGGATACAACTTCAATGTCATCACCTGTGAATCATGCAAGGCCTTC
TTCCGGCGCAATGCGCTTCGACCAAAGCTTCAGACAGACTTCAAGTGTCCGTATTCGGAC
GACTGCGAGATTAATGCCGTCAGCCGACGCTTCTGCCAAAAGTGCCGTTTGAAAAAGTGC
TTCGATGTCGGCATGAAGAAGGAGTGGATTCTGAACGAAGAACAGCTCCGTCGACGCAAG
AATTCACGTCTGAACAGCAAGGGCGGAAGTATGCGTTCACCTGGTGGAATGTCGAATCCG
AGCTCGGTCGGAAGTTCATCCGGTGGAACGGCACCGTATTCGCCGACGCACAGCCTTCAA
CAGCAACAGCAAGCGATTTCCCGGAACTCCGCCATTGTGGAGACCGTCACGAACAACATC
CGCAACGAAATCGGTGGCCTTGGCAGGCTGAATGCCTTCGGAATGCGCAGCTCGACGGAT
ATAATGTCGCCGCCATCGCAGAACCCTCACTTCGTCCTCCTACCGCCCCCGACGGCTTCC
CAGACCGTCAAGATCGTGGCCTACTCCAACCGGCTCCTGCCCCCGGCAATCCAGCAGCAA
CTTCGATGTGGCGAACGCATCCGCATTGACTTCCCCATCCCAGACTATGCCCTGCTCGTC
AGTGCCTGCAACATTTCATCCTTCACGGAGCTCCCTGGCACCGGGGACCTCCTTCTTCCC
GATGAAGCCTATGAACAGATGTCCAACACGATCAAGGAACATGTTCAGCGTGCCGTCCAC
CGCTCCGTCCAACAACAGCAGCAGCAACAACGCGAAGAACAACAGCGCCAAGCTCAAGTT
CAAGCTGCTGCCCAAGCCCAAGCCGCAGCCGCCGCTGCTGCTGCAGCTGCTCAAGCCGTG
GTCGCTTCACGCAGCAACAACTGCTACGGTAACGGTTACGATGAAACCGTCCGAACGACG
TCCATGTTGCCGAATACGCCGCAATACGATGACATTTCCAACTTCAAGATGGGCCCACCC
CCGCAGGTGCATCCGGACAGTATGTCGCCGGAATCACGAAACCGGTACTTCTTCATTGAA
AACGCCATCACGACGTATCTAAATGCCCCGGTCGAAGAGGTACAACCCGAGAACGAGTTG
ACGCCATTGAACGAGCCATCGCCGGTCGACCCGGAACAAGACGGTGAATTGAAGCTGAAT
AATGCGGAATTGCGTGAACTTGACGATGTCAAGCAGGCCTTCTTGTGCATGGATGAGCCG
TTGACGGATTCACACGCGGCATCGTACTTGATGAAGACTGAACACGCTCCTGGTGACATA
ATAAACATCATGGATGTGACTATCCGGCGCATCGTGAAAACGGCGAAGCGGCTGGGACAC
TTCCAGGAGATTAGCAACGATGGAAAGTTGCAACTGTTGAAGTCCTCGATGATTGACATG
CTCACAATCCGCGGAGTCGTCCTTCTCGACGAACAGATGAAAAATTGGAACACCCCGATT
CTCGGTGGCGAAACCAAGGTCTCCATGGACATGTTCGACAAGCTGACCAACCCGGAGCAA
CGACAACGCTTCCTGGCCTTCTGCACGGCGATCCATCCTTCGATGCGCAAGAATCCGATG
GCCATTATGTTGACCGCTTTGGTCGTGTTGTTCGACAATTCGAGAGCGGCTGTTCTCGGG
GAACAGGATCAGGAGATTGTCCGCCGGTATCATGAGATGTATTATCATCTGTTGCAACGC
TACCTCGAATCAGTTTACAAAGATGGCGCCGTCGAAATGATCAAAACGATCCCCCGAGCC
CTGCGCCAATTGGCCAAAATCAACGAAACCTCGATTAATCTTTTCGCTGGTCGTGTTGAT
AACAAAACGGTTGCCCCGCTACCGACAGAATTCTTCAAGACGGAG
>s4816 KB455433 - [1:18432]  ( 297908 - 292116 ) s4816 + 1:547  ( 1 - 547 ) N   3006.77
ATGGATATGAAAATGGAAGAGGACCTGGAGGCCATGCCCCGTGACAGGTGTAACACATGG
CCCATGCGACGACCAACCCTGGATATCAATGGTCAGACGTCGCCCATGATTCATGACAGA
ATACCCGAGGAAGAACGCCTGACAGCTATGGCTCGCATGATGGGCAATCCTGATGCACTG
TCATCATCGAGTGATTACATGCCGGACTATGGCTATCCGATGCACTTTGGGTCGGCCATC
GGGTATGACGGGTTTCAAGGTGGATTCCCCCAGAACTCGATGCCCCACGGTCCTCAAAAT
CCGGGCTTCCCTGCCTTTCAAGACGCATTTCCACCGCCCTACGCCCCGGGGTACCCATTT
CAAGCGAATTCCTTGCCATGTTCGCCGGCTTCGACCCCACCCTACGAATTCCTGACCCCC
TGGGAATCACCGAGCTCCTCGGAATCCGTGCATCAACCAGGACCAAGTTACAGGTTCGGC
AACACCCTGTCCCTGTCTCCGGGCAGCCCGCATCAGGACGGTTCCGGCTCGCCTGAAGCC
AATGGCTCCACCAAGAACAAGACGACCCGACGCAATGCCTGGGGCAATCTGTCTTACGCG
GACTTGATCACCCAAGCCATCTTGAGCTCGCCTGAAAAGCGACTTACTTTGAGCCAAGTT
TATGAATGGATGGTCACCAATGTGTCGTACTTCCGTGACAAGGGTGACAGCAACAGTTCG
GCTGGTTGGAAGAATTCGATCCGCCACAACCTGTCCCTGCACAACCGCTTCATGCGCATC
CAGAATGAAGGCGCTGGCAAGTCCTCATGGTGGGTCATCAACCCTGATGCCAAGCCGGGC
CGCAACCCGCGACGACGCGCCCAAACGATGGAAGGCGCCACGAAGGCATCCATGGACAAG
TCGCGTCGGAAGGCCCGCTCCAAGCGCTCCGATCTCGGCATCCCGCTGCACAGTGCCAAC
AGCAGTGCCATTGGCTCGACCGCGAGCATCCTGTCCTCGACGAATCACGTCTACAACGAC
CAGGAGGATGCGCTCAATGCCAACTTTGACACGTTCCGTCCGAGGACACAGAGCAACATC
AGTGTGCCGGCTACGAACCACCGCTTGTCGCCGACCCGCTACGACGATTTCGACTTTCCG
CCATGCTGGGCCGATGGGCTGACCCCTGGCAACTCGAACCCCGAGCTGAATGATATCCTC
GGTCGGACTGATCAGATGCGCCTCAACTCGGACGCCGGTGATTACCGTAACTGCGCAGCT
TTGAAGAACCCCAATCCGATGGTCAACGGCCTCAATGGCATCAAAATGGAGATCAAATCC
GAAATGTCGTCCCCGCACCACTCGATCGCCCCACCGCCACCGTACACTGCCAGCCAGCCG
ATGCCGCCCATGGGCAATCAGATGATGCGCGGCGGCCCACCCAGCTTCAACCCGCCGCAA
CCCCAACACATGCAAAGCCAAGGCATGCAGGGAATGCAGCAGCAACGACTGCCAAATCAT
GGCAGCAATGGGGCCTTGCCGGTCGACCTCGAAAACCTCAACCTGCCCGATAGCTCGATG
ATGGATATGGAGTTTGACGTGGAAGCCGTGCTCCGACACGAAATGGCCCAAAACCATGAT
GGATCGATCAACTTTGAGCTG
>g15383.t1 KB455460 - [1:18432]  ( 518870 - 515442 ) g15383.t1 + 1:1042  ( 1 - 1042 ) N   5488.77
ATGGACGCTCTATCTCAACTAAACGATGAAGTTAATCAGTTTACGAGTGATGAGATATTT
CGGCACCATGGATCAACATGTACAACTTTTTCAACTGGCTCAGTAAGCTCAACATCAGCT
TCAGATCATGGCGCCGAGAGCACAGCTTCTTCTGGAGTTGCGACGATGTCCTCGACCGAC
CATTTACCTTCTCAAAAAGATGCTTCGCCTGCGCTTGCATTTGAATCTTTACAATTGAAC
GAATCTATTGCTGACTCGATGACATCGTCAAAAACAATGACACCAGTTTCGAACGAGCCT
TTGGCCACATCATCGTTGGAGCTTACTCCAGATTCTCGTAGCTACAGTCGGGCATCATCA
GTATTTGGCCATGGCCCGAAGAACATGATTTGTGTGCCGTTGAGGATGATGGTGAGCCAA
AACAGACGGCGATTTCAAGCTGATGGGTTCAACCTGGATTTAACCTATATTACCGACAGA
ATCATCGCCATGGGCTACCCAGCAGACACGGCTGAAGCATTCTATCGAAACAGCATGAAG
CATACTGTAAAGTTTCTGGAAACATTTCACCCTGAGAAATACAAGGTTTTCAATCTGCGT
GGCCAATACGCATACGACGAGAAGAACTTCCACTACCGTGTCATTTCATACGAAATGAAG
GACCATCATCCCCCACGTCTCGAGTTGATGGCACCCTTCTGCCGTGAAGTCCATGATCAT
TTATTGGCAGATCCAACAAACATTGTTGCTGTTCATTGCAAAGCTGGAAAAGGCCGGACT
GGAGTCATGATTTGCGCGTATTTATACTACATAAACTTCTTCGAAACACCTCGTCAAATC
ATGGACTACTACAGTATCATCCGAACCCACAACAACAAAGGTGTCACGATTCCATCTCAA
AGGAGATATGTATACTACTTTGCACATCTCCGGGACAAACATCTGAATTACATGCCGCTA
AAGACTGAACTGATAGGTGTTTATTTGGAGAAACCACCAAGAATCAGTGGACTTATTCGT
CGTGGTGCTCTCAGCCTTCGGGTAGCTAACGGAGATGTCGATGTCTTTCACGGACATGAT
TTGCTTCTGACCAATGAACAATACGATGAGGAAGATGAACTCTGGCAACGTAACCCTGTT
GCCGTTGGAGATGACAGCTACAACCCAGATGCGCCTGTTCCTGGGCATGATATTATTTCG
CGGCGATGCTACGGATGGACAGTTCCGCCGAATAAGCGTGTTTTTCTTGAAGGAGACATT
CGGATTGATATTTTGAAAACGTCGCATATTAAACCGATACCGTTTTTCCCCGGGAAAGAC
GAAAAAATTGGCCACATTTGGTTCAACACCATGTTTACATGCCCTGGATTTTGTGGCGGC
ATCTATACTCATGGCGATCAAGCATATCCCTATCACGACAACGGAGCCGACATTGTGACC
GTCGTTAACAAACCGAAAGTTTCAACCATCGGTCCATTGCGAGAGTTGCCCAAATCCAAT
TCCGTCAGCGAGAAACGTGAACCCAAATCCACATGGATGTCTTCCTCCATGTCGAGTTCT
CCTCCATGTCAACCTCTTCGGCATGAAGTTCCCGTTAATAGTCCATCGGAATCTGCCGAA
CAAACGCCCCCGCCAAAACGTTTTGCACACGCACTTACCAGCGAGCATCGGAAGTCGTCA
AAGAACGCATTTCGACTTAACGGCGTTGCAAAAAGATTTGCTGAAGTCCTTGAGCCCAAG
AAATTCCACAGACATATTGTTGCGCGGTCTTCGGCGGCACAGGAAGCCAAATGTGAGCGT
TGGAGTTCACAGGACGAAAGTAGTACTAATCGCAGCGGGCTTATGGACGCAACTCAGCCA
GCACGTTCAAGTCTGGATTACACTCCTGAAAGTGATATGAGTAATAATGAGGCTTCCGGC
GCTGCCCTTGAAGATGTTGAAATCGAAGTACGTCGACCTCCTGGCTTAAATAAGCACTGT
CCCGAAGAATCGCTGAAGGAGATGTACCCCCAGGGCAATGCACCTCGCTATAACATTGAG
GAGATGTTGCGTAATGCGTATCGCCAGAATCTTATCAAGGATGCATACAACGATCGACGT
CTTTCTCTGCCGCAAGAAGGCAATATCATTCCGAAAGCTGAGATTTCGGAAAAGATGCCA
CCAGTTGGAGGACCATTCTGTCTCGTTCGGAAACCGCACGAACATGTCATGGTTTATCCG
GTGATGGAAATCGACCGACTTTACAAGGATAAAGAAGTTGATACCGGATTGAAGATGTAT
GTTGTCACCCATTGTTTGGACGAAAACTGCCCTGGGGATACTGCAATGGCGGAAAGTTTC
ATCAATGTGACGCGGAAAAAGCAAATGGAGAAGGATGCCCGAAAGCGCGAGAATGTCAAG
GGCAAGAAATACGCCGAGGAAGCACGAAAGGCTAAAATTGAAAAACGTCAGAGTGGTTCC
GCACTTACTGCTGACACTTCTAACAGAGGCGATTCTGATACCAATGAGGAGGTCGATATC
CCCAATTGTGATCCTCGGTTTCTGGACCCTCACATGAAAAAGTTCTTCTTCCGACAACGC
ATCACCAGTGTTTCACGACACCCACAAGTGCACCATCATTGCTCGGCGCAAATCGAAAAC
ATTCAACGATGCCAAAATGTTAACTGTCGTCAGAAATCAACATTTTCAAACACCGATCGT
CCACAAATCGGAAGCAATGACTCAGAAGACAACACTGGAACTACTTCTGTAACTCAGACA
AACTTGCTTAGTACCGACAACGTCGTTCCGGCGATTCATGGTCGTTGTGCTACAATTTCG
GCTACGACAGCAGAGGATCCTCGGTTGCAATGCAACGAAATTGGTGGTGCCAAAACAATT
CGAAGCCGCAGTGCACGTTGTCAGACTGATAAGGTAACCAAAAAACAATCCAGCACAAGC
AACAATTCCGGCATTGGTGGTCCAGAAGATTCTCATCCTGTTGACTACAGCTGGGCGAGC
AGTTCCGCAAGCTCATCATGCAGTAGTCTGATGCATATCCCACGCTCAAATTCTTCTACC
GATTCAGACAATGGTACAATTCGGCGCCCACTAGATAGCTTCGGAAGTCAACACACTCCT
CAGCCG
>g14374.t1 KB455443 + [1:18432]  ( 286050 - 291958 ) g14374.t1 + 1:1594  ( 1 - 1594 ) N   8588.66
ATGTGGACCTCCTCATATGCATTGCTTGTCACCTCAGTGCTGCTGGCAGTATGCCCGTTT
CCCTTCAACGCGCATCCCTCAGATGAACGTTGCGGGCCCATAGATATACGAAACTCGCCA
GACAGATTCTTCGGTCCAAGGGGGTCCAGCGTATCCAAGCTACAACTGCTACGATGTGTC
ATCCTCGATGGCGACATCACAATATCAATGATCTTTGGAGAAAATGTGACTTACAAGATT
ACGGATTTCCCTGTGTTCAAGAGGCTACGCGAAATTACGGGTTCAGTTCTAGTGTATCAA
GTGAAAGGGCTTACAACCCTTGGACACATGTTTCCCAATTTGAGGATTATCGGCGGTCAT
TCACTTATTATGAATTACGCTCTCGTAATCTATCAAAATGACGATTTATTGGATCTCGGC
TTGAATAAGTTGACGACAATACGCAATGGTGGTGTCAGAATTACGGAAAATGCACGACTC
TGTTTCATCCGATACATCAACTGGGAGGATATTTTGATTGGCAATATACGGGATGTTTTG
ATCGAACAAGGCAGCAAACAGTCTTCCTTCACACAAAAAGAAGTTCGCGTTCCGACATGT
AAAGATTCCACCTGTAGCGTGAAGGACAAGACACAGTGTCAGTATTTCCAAAAGACTGTG
CTGTCATGTTGGAATTCTACCACATGTCAACGGATTTGCCCCTATCACAGGCTTTCAAAT
GGAGATATTGGTCCCGGTTGTGCTGAAAATGGTGAGAAGTGCCATCCCATGTGTATCGGA
GGTTGCATGATTCCGAATGATCCGACTAGCTGCCACACTTGTCGCCATGTGATTCACAAT
GGGTCCTGTTTGAGACAATGTCCGGATGGTTATTACCGGCTTATAAACAGGCGATGTGTG
ACGCGTGCGGAGTGCGATGCTATACCGACTATCAATTCGACGGAAGGTATATCCAAGAAT
AGCTTGCTTATCTGGAAGTCGTTCCGGAAGCGGTGTCATCCAGAGTGCCCAGATGGATAT
GAAGAAGACGAAGAGAATCCTCGCCGATGCAGAAAATGCTCAGGTTACTGTCCGAAGCGC
TGCCGTGGTGGTACTGTCGACTCCATTGGTGAAGCCATGAAATACAGCCATTGCAACATC
ATTGAAGGTCATCTAGAAGTCGAAATACAGATAGGCAGTCAGACTACACCCGCGGAAAAG
TTCACCGAAGCTTTCGGCAACATCCAAGAGATCACCGACTATCTCAATGTACGTTTCACC
CCATCCTTCATTTCCCTCCACATGTTCAAAAGTCTTCACGCTATCCGTGGCCAAAATTTG
ATCAACAATCGCTACGCTCTGTCCGTCATCGAAAACCCGAATCTGCGCCAAATCTTCGGT
ACAGATGTCAACATTAGCAATGGTTTTGTCACATTCCAAAACAACCGGGTTTTGTGCTAC
AATAAGATTATCAAGTTCATGGAAAACACTGGGCTTGTCAAACCGGGCACCAATGTCAGC
GAGATTGATGTTTCGCCATTCAGTAATGGCGATCGTACAGTTTGTGAAACAGTGCCGCTT
GAAGTCGACGTTCCGCACATTCTATCATATGGCTTCAACGTACGATGGACAAAATTCGAT
ACAAACGACATGGATCACCGCAAATTCCTTGGCTATCAGCTGTTTTACAAGAAGGTCGAT
AAGCCTAATGAAAACATGAGCATCGACGATGATCGTTCCGCGTGTGCTGACTCATGGCAA
ATGGTCTTTTTCAAGGATTCTACCGCGCATTCTGGGGACTTTATTGTTGGATTAGAGCCG
TATACATGGTACGCTTATTATGTCCAGACAAGGATAGTACAACATTCCGGAGCACGTAAT
GGCATCTCAAAGATTGGTTTCGTCCGAACATTGTTTGGTGCACCTGATCCGCCACGGATT
AATGATGTTCAAATACGTGGTCCACGAAGTATATACCTTGCTTGGGATAGGCCATTGAAG
GAAAATGGTGTTGTTGATCATTACATGGTGACCTGGACTGTCAGTTCGAACACGAATTAC
GTCGAATCTGACAACCCTTGCGATGAATCTCCATTGCGTCATTCCGTATCCCTGCTATCC
GGCGTCACCGAATCACCTGTCGATGTAACTGATGCTCCAGATACCTGTCCAGCTGACCGC
GGTTGTTGCAAGTGTGCCGATAAGGATGAAACCGGACTTGCGCTTGTCGAAAAGAAGGTG
CAAGATGAGAATCCTGAACTAACCCAATCGGAGAAGGCCAAGTTTGAAAACGCCGTCCAA
AACCTAGTGCCCGAGGGGGAAACAAAAGAAGACGAGTCGAAGGAGCTGGCGAAGATTGAA
AACAAGTCAAAGGCTCGAGAGGCGCGGTCCATCATGGCCGCTGCTGCTGAAGCGAAGAAC
GATTCGAATGATAATGAGACATTCTTTAAACCTACACCTACATTTGCTCCAGTTGCTTTG
AACATCAATTCGTCTGGAAAGGTCAACGTATCGACACTGAACGTCGTGCTTCATGGTTTG
CATCACTTCACCGAGTATCGGATTGTCATTTTCGCCTGCCAGGATGTCAGAGAGAAGGAA
GCGTCTTGCACTCCACCGATTCTGGCTGCTACGAAGATCGTGAGGACGGATCCATTGCCC
GAAAAAGATCTCGTTGCCAGAGATTCTGTCACAGTCGATTACGATACGGCAGACTTGCAA
GACGACCAACGTGAAAAGACGCGTCGCATTCGCTGGAAGGCACCAGATGATCCGAATGGC
ATTCTTCGTGCATTCAAAGTCAAGGTTTCTACAAGTGAAGAAAATACCCCGATTGAGCAA
TGTGTACCGTATAGCGAGGGCGTCGGCGAAACTGGTGTTGTATTCTCCGGCCTTACCAAT
GGCGTTTACAACGTTGAAGTCCGAACTGTGTCTCTGGCTGGTGTTGGCAACAGTACCATC
ATTGAGAATGCGTTTGAAGTGAATGTTCCACCTTTGGTTGAGTGGTATTGGATCGTCGCT
GGCGTCATTTGTCTCCTGTTCATCATCTTCATCTTCTCCTACATCGGCAATCGTTCATAC
TTCCAAATGATGCTGAGCACCAAAATGAGGGAGTATCTGCAACAGACTATATCAGCCAAT
CCTGACTATCTTAGCACGATGGACGTCTACACTCCAGATGAATGGGAAGTCAAACGCGAG
ATGATCACCATCTATGAGGAAATTGGACGCGGTACTTTCGGAAAGGTCTATCGTGGTGTG
GGTAACAGCATCACGTCTGTTTCTGGTGTGAAGTTCGGGCGATGTGCTATCAAGACGGTG
GCGGATTCGGCGACTCAAGCGGAACGACTTCACTTCCTCATTGAAGCCAGTGTGATGAAG
TTGTTCAACACTGCCTTTGTCATTAAGCTTCTGGGTGTCGTGTCTTCCTGCCAGAACTTG
TTGGTTATCATGGAGATGATGGAACTTGGAAACTTGCGTGATTATCTCCGTGCCCGACGA
CCGAATTCCGAAGAAAACGTGAATGATGCACCCCTTCCGCCGATGATAAGCTACTTCAAA
TGGGCTGCCCAAATAGCTGATGGTATGGCGTATCTTGAAGATCTCAAGTTCTGTCATCGT
GATTTGGCTGCGCGTAATTGCATGGTCACCACAGATGAAACGGTCAAAATTGGCGATTTC
GGTATGGCACGTGATATCTACTACCACGAATACTACAAGCCATCTGGTAAGCGTCTCATG
CCTGTTCGTTGGATGTCGCCGGAGTCGTTGAAAGATGGGCGGTTCACGTCGAAGTCCGAT
GTGTGGTCCTATGGCGTCGTTCTATACGAGATGCTTACACTGGGACAACAGCCCTACGGT
GGCCTTGCCAACGATCAAGTCTTCAACTACATCGGTGTTAAGCGTGGTGTCCTTCTGCGT
CCTGTGGGTTGTCCGGATTACTGGTACGATCTGATGCGGACTTGTTGGAAGTACGATGCG
CGGGATCGGCCGGCTTTCTACCAAATCTTCCATCATTTGAAGACGACTATCGAGACTATT
TTCAAGGACCCGAGGTCTTTGGAAGAGGCGCAAAAGGTCTTCGACGTCGCTCACTGTGTC
AACCACCGCAAAGAGCGTCTTGAAGACTCGACGTACGATTTCGAGTTCAAGGAAGAAGTC
ATGAATCTCCCGCAGAACCATCTCCTTGAAGGCCTTGAAAACGAGGAACAAAACCAAATC
TCGTCTGACCAACGCAACTTCGCCGATCTCCAATACTACAAGACTGGATTCGATGCCGAA
GGCACCCCCAGGGCATCGGTTGATGAAGGCGATCCGGAAGAAGGCCAGTTCCAAATGAAG
GTATTGAAGGATTTGAAGCTTCCCGACAAGAAGATGCGCGAAGCCCTTATGGCACAGCCC
GAAATCATCGTCAAACGAACGAAGGACAAGGATAAGGACAAGCCGAAAGAAAAGGAGCGC
AAGAAAGCCAGCACTACCAATGGCAAAGCTGAACCCATATCACGTGAACGTCAAATCGCC
GAAGCCGCTGAGAAGGCCATGCAAAACTTGGATAGTACTGCGCCACCGTACCAACCCATG
GAGAACATTAATGAGCCTGCACAATTGCATCATTCGAATGATCTTCGCCACCGTCCCAAG
TCATCTGATATCGCGGCAATGGAGCCCGTAGCTGTACATATTCGTCAAGAAAGTGACAAG
TCCCTTGGAGGCGGATCCCGATATCGTCCACCCGAGACTGCTTGCAATGATCTCGATTAT
GAGAATGAGGCGAATCAGGAGAAACGCCCTCTCAATCCAAAA
>s4874 KB455419 + [1:18432]  ( 104441 - 110552 ) s4874 + 1:579  ( 1 - 579 ) N   1592.80
ATGCGTTCAACTACGTCGCCGCCGGCGGCAATCAAGCATTCAACGCTCAAGTTCACGGTG
GTCAAGCCTACGCCGCTGTTGGGAATGAAGCCTACAACGGCGCCCCGAATCAAGCCTACA
ATGCTGCCAATCAACCCATGCCCGCTGAAAATGCCAACGGCAACAACGAAAACGATAATC
GGGCAAACAGTCCAGTATCGAATCGACCACCGCCAAGTGTACCACCGCCACCGAGTCCTC
CGATCGGCGCACATCCTTCTGATCGAAGCTTTATCTGCAAGATGGATATATAAATTATCA
TTTCAGAACCATGAAACCACTTTTGAACGCAAAGCTATCGAAAGCTTGGTCAAGAAGTTG
AAAGATCGGCGAAACGAGTTGGACGAATTCATCAGATCCATAGCTACGCTTGGAAATCCG
CGTACTGAATGTGTTTCGATACAACGGACATTGGATGGTCGATTACAGGTTGCCGGTCGA
AAGGGCTTCCCACACGTTGTCTACGCCAAAGTTTTCCGATGGCCCGATCTCCACAAAAAC
GAATTGAAGAGTGATAGCATGTGCCAGAATGGATTCGAATTGAAGACAGAAATGGTTAGT
GAACAGAACATTGAATTGAATGACTCTGAAGAAAAAGAGGTACCACCTAAACTGTTGCAG
GTCTGTGTTAATCCGTATCACTACGTTCGAATCGTGGTTGACACTGACGTGTGCGCAGGA
GTTCTGTCGAACATGCCGTAAGCTTTTGTATTTTAGCACCATTGAACGATATGACAGAAG
CATGTTTGCAGGAATATCAAACACTACGTCTCTGATGACCCACACGGCACACGATTCGTG
ACTACAGATCAGCTTGAAGGTTGTCGAAATGCGTTAACTCAACGCGGCATTGCTTTACCT
CAAGGTAATCAGCGGCAGCCAGCACCAAAAGCAGTAGTACCAGGACCGAATCCCGCGGCA
TATGTCCAACCGGCACCGGTGACCACAGGGCATAACGAGTACGCGATGCAGCCGGCGGCA
GTGGCACCATCGTACTACTCCATGGACATGCAAGTAGCATCAGCGGATTCACAGTATGCG
ATGTCTGTACCAGTCGGCACGGTAGAGTCCCAATACATGATGGCACAGCCTGTGCAGTCG
GATTACGCCATGAACGCTGCCAATTTCACCGATTCGAAGGATTTCCAGATTCATCCGGAG
CAACTCGCGCGACATGGAGCACCACCGATGCAGCAACCTCCGATGAACGCACAGTACCCA
TATAGTGGCGCGGATTACCTCGGCATGGCACCAGTATCAGAGGCACATCACCCGAATGTT
GCCTTTGGAACCTACCGTTTCAGTTCAGATGAAAGTGAAAGGTTATTTCCGTTCAACCAA
GTAGTTACAAATTTTATTTGTTTATTTTCTTTTATTAACTTGTCTGTCATTTCAGTGCCC
GTGATATGGAGTACCATCGACTACTATGAGCGTCGCCGTAAGATTGGCACCTTCAAATGT
GATGACAGATATCGGTGCATAGCCATCGATGGTGGAATTGATCCTAATGTGAATGATCGA
TTCTGTTTGGGCTCCTTACCTTTGTTGAATCGTAGCCAGGAGTCGCTTACTTTTTTTTCC
AGACGCAACATTCGCAATGGTATTCGACTCCATTTGAAGAACGAAGGCGACCTATGGATG
ACTGTCGTTTCGCCGCATCCCGTCTACGTATCCGCCTTCCACCTCGATCTTCAAAGTTAT
CGCTCTCTGATGGAAGAGCCACACAAATTTGTTGCTGGAACCACGGTCAAAGTGTTTGAC
CTTCGTCAGTTCCATGCTGAAATATTACAACGTAAAGCCTTTTATCACAAGTGTATCACT
GATTTGGAATATTTCAGTCCGTCAACCACGGCGTCGATGATCTTCGTCGTCTCTGCACAA
TCCGCATAATTCAAAGATGGCTATGGTCTAGCTTTTGATAAACGCTTGATTGCTGAGTGC
CCTGCCTGGGTTGACATCAACATGGCGCGTGCCCTACAAATACTTGACGAATGTCTGCAA
AGC
>g18742.t1 KB455514 - [1:10240]  ( 43240 - 41449 ) g18742.t1 + 1:493  ( 1 - 493 ) N   2561.34
ATGGAGTTGAATATTAGCGGTATTGTTGAGGCGGGAGCGGCGGCGGGTATGGGGACTGTC
TTGAATGGCACTGTTGAGGTTGATGTGGACTGTGATTTGGATCCGCATGACTATTTGGAG
ATAAAATTTTTCCTCGTGTCCATTATCGGCTCTATAATAAGTCTTTTCGGCATCTTTGGC
AACTGCTCCACCGTCCTCATCCTCACCCGGCCCTCCATGCGCAGCCCCAACAACATGTTT
CTCACAGCCCTCGCCATTTTTGACTGCTGCCTCATAATCACTGCATTTTCAATCTACGGA
ATGGAATACATCATTGAATACTTCAAAGCCCTAGACCTCTACATAGCCTGGCTCACCTAC
CTTCGATTCGCCTTCGCATTGTCCCACATTTCCCAAACCGGTAGCGTCTACACAACCTTA
AGCGTCACCGTGGAGCGATTCCTCGCAGTGTGTTACCCACGCATTTCTAAGCGCTTCTGC
ACTTCTCGAGCGTCGGCCTTCACCATCTTGGGTGTCACATGCTTTGCCATTCTTTTTAAT
GCCACTAAATTCTTCGAATTAGAAGTGTACCGTAAGCCAGAGTGCGCTGGAAAGTCACTC
AACTGGCAAGCCTACATATTACTGCCCAGTGACCTCTCAAAGAACCCGCTATATGGACAG
ATTTACAGTCTTTGGCTGACTAACACGATAATGGTGTTTTTGCCGTTTTTGACTTTGCTC
ACACTTAACTTTATTATTGCATATACAATAAGGAGGTCATTGCATACATTGACGGATAAT
CGAAAGTCGCAAATGAATGAACTTCGAGAACAGTCCCGAGAAGCATCAATCGTCCTTGTT
ATCATCGTTTTGATCTTCCTGCTATGCAATTTTTGGGGATTTTTCTTAACTTTGTTCGAA
CAGGTCGTCGGCAGCGAATTTCTAATCATCAATTACCATGCTTTTTACACGTTTTCACGA
GAAGCGACAAATTTCTTGGCCATTGTGAATAGCTCAATTAATTTTGTTATTTATATTATT
TTTGGGAAAGATTTCAGAAAAGAACTTGTAGTCATCTACGGTTGCAGCCTGTCCCCACTG
ACAACCTTAACTATAAATATGCCGTCAGAGGATAAATTTGCAGTTTGGCGTCGAATGTCA
CAACGTCAATTGCGCATGTTGAAGACGCCGGGGGCTAGGATCCGGAAGATGACTACGTAT
GCGAGGGCTTTTGTTGCTCCCCAAAACCGGCGTGCCTCATCCATATCCGCCGACGGCCGA
GATTCCATCGGCAGCAATGGCACTTCTTCTTTCGTAACAGAAAACAGTGAAATCCGTCCT
GAACTCATCCCAAAACGAACCAGTGTATCTACCAGTAATGGATATTTGGCAGTGCCATCA
TTGACTAGCCATATTTTCATGTCGACCCCCATCGGTGCCTACGATACTGATAATGATTCC
ATCGGTGGAAGCTCTACTTCGAGTAGTGTGCATTTTGTT
>s4985 KB455468 + [1:10240]  ( 264599 - 267785 ) s4985 + 1:357  ( 1 - 357 ) N   1803.78
ATGGTCACAGTGCAATTGCTTATTGGTACATGCGGTTCATACATGAGTCTTATTCGTGTC
AGCCTTTTAAAACATGCTAGTAAAGCTTACAACTTTTCGGCACATATGGAGGAGCCACCA
GAACCCATAGCAAGCGACTATGTTGAGCTTGGCACTTTGATGTTGCTTTTTGTTATCGGT
GGCCCACTCAATTTGGCTGCCTATACACAAATTGCTGAAAGACCAACATGCACAAGATTA
GACATCCTGAAGCGACATCTCAACTATTCTGATTTACTTGTCTTGTTTATATATGTACCA
TCACGAGCTTGTTGGCTCTTGACTTACGATTGGCGTGGCGGCGACTTATTATGCCGACTT
GTGAAGTGCCTTCACACATTTGCGTTCCAAATAAGTTCAAATGTTATTGTCTGCATTGCT
TTGGACAGGCTTCTCTCAGTATTGTCTTCATCGCATCACAGCCCGGAGAAGGCTCATCGA
CGAACTCGAATCATGCTTTGGGTGGCATGGTTTGCGGCTTTTGTGATTAGCGCTCCGCAG
TTTGTAATTTGGCGATCGTATTTGGCTTTTAAAGATCAAAATTGGAGTCAGTGCATGCAG
ATCTGGGAAATTCTCCGAGCTCAAGAAACTATGGAAGACCCAAAGATGACCAATTATACC
CATACATTACTGTATGAAGAGAACCTTTATGTTGTTGTCCACATGTTGCTTATATTCTGG
ATACCGGCAACTATTGTTATGGTTTGTTTTGACAAATTTGATGATACAATATTATTAATG
TCATTCTGTTTTCAGATGTGCTACCTCATTGTATCCTGCTGGGTATACTTCAACTCAAAG
CCACTGGCAAGTTTCAGAAGCCGAGCCATCCGCGTCAGCTTCTTACTCGTCGCTGCTTAC
ATTGTTTGTTGGCTTCCTTACAATGCTCTTTCGCTTATCCAATTTATCGATCCTATTACT
TTCAACGAACATGCTAACAAAGTATATTGTTTACACGGCATGATGGTCTTTAACTCTGTT
GTAAACCCTTATTTGTATGGTCTCTTCGGCGGTATTTGCCGGCCAAAACGCCGCGATGGT
CAC
>g4664.t1 KB455127 + [1:10240]  ( 712981 - 715113 ) g4664.t1 + 1:386  ( 1 - 386 ) N   2106.00
ATGTCGCTACCAGAAACAGATCCACCATATATGCTCGATAAGGATGGCCAACTCACAGTG
CCCTCGATCACCCCTACAGATTACATTGAAATGGTTGTCCTCGTGTTCCTTCTGCTCTTC
GGACTTCCATTAAACGGTCTCGTGCTAAAACGACTCATCGGTGAATGGAACAATGGCAAG
AATTCGGCCCGACAAAAGTCCGAAGGAGCTCGTTCAACGTTCCTCTGGCTCAAGATTCAA
CTGACCCTCGTTGATCTCATCCTTATCCTGTGCTACTGTCCAAGCAAGCTCATCTGGCTC
ATCAGTTATCAGTGGTACTATGGCGAATGCCTCTGCAAAATAGTACAGTACTCATGGTTG
TTCTCATCACATTTGATGTCTTTTGCCATTGTGAGTATTGCCATTGATCGAGTTCGGACT
GTGTATCGGCTGATGCACATTGAGAAGAATGGGAAGGTGCCGGGGAATAGCACCAGTCAA
CTGGTTTTTGTCAAGCGTCTCATTGTGGCGTCCTACATTGCATCAGCAGTCTTATCACTG
CCTCAGTTCTATGCGTGGATCCTCATCGAATCACCAAACTTCAGTCAGTGCACTACCATT
TGGCACAATGAAAGAGCACTGAACTATGTTCAGAATCCATCGGAATCTAGCATGGACGTA
TACCCCCTCGAACGCGTCTATAGCCTCTTCCACCTGCTGACCGTCTTCTGGATCCCGTTC
CTCATGCTCTTCTTCGCGTATTTGTACATCGTGACATACTTGTTTTGGTACTCGCTTCGA
CCCTACTCCGTGTCGACAGCCTCTCCGAAACTGATTAAACACAGCGTCGAAATGGACGTC
GACAGTGAGAACCTAAACCTCTGGAACAACCGCAATCCAAGCCCATTGCCGCCGCTCCCG
ACTGTCAAGGGGACCATCAAAACGGCCGCTGGCACCATCCCGGCATGGCGCATCGAAATG
CGGTCAAAGATGTTCAACACGAGCATTCAAGTGATTGCGGCATATCTGGTCTGTTGGATG
CCGTACAATGTTCTTGCGCTGGCGATATTCCTGCATACTGATGTCCAAATTCTGATAAGT
ACACATGCAGAAGTTTTGCGCATCTTCATTATTTTCAATACTGTCATCAATCCATTCATC
TATGGATTCAGACCAAAT
>g505.t2 KB454933 - [1:10240]  ( 85657 - 83117 ) g505.t2 + 1:707  ( 1 - 707 ) N   3877.78
ATGGTGTGGACAATTGCTTGTATCCTGGCACTGCTTTGCACCAACTTCCTTCATGTGCAT
GGATTTGATGAAAATGATGGCCCGGCCGATGACCCCAATGATCAATTTCCCCTGCCACAC
TACTACAAGCAATACGGTGTTCGTGGAAAGAATTTTGATATTGATCCCGAACGGAAGGAG
CCTTACATTTTATGCGAGAGTTACAATCGCGCCGAGTGCCAAGCCAAGAATCGCTCCGAT
TGCATCACGAATATCAAGTGTTTTCCTGAACGACGATCTCACCAGCTCGGATGTATGGCC
GTTCTGCTGTACAATCCGAATTTGATCAATGACAGTGCAGATATGGAAAAGATTGTCCAA
GAACCCAACCTCAAAGGCTGCTGGACCCAGGATGAATCCGAGCTTCGCGAGTGCTCTGCC
CATGCTGAATGCATCGTCGATACCCGCCATACTGGCAGCAAAAGTACGGCGTTTAAATTT
TGTTGTTGCCGCACTCACAAATGCAACCATGTTTTGTCGTATGTCGCGGAAGAAGGCCCA
ACGCTAAACGGTTCAAACGTGGATTCCAAGATTGAACGGATCGGCGATTTGACTTCATGG
TGGTTCTCCCTGTGTGTTTCATTAGTCATCGGGTTCATCGCCATTATAATTGTTTTCATC
GCGTTAATGTACTACAATCACTATCGCAAAAAACATGGCCCCAAGAACACCGCTACCAAC
CCGACAGAAGATATTCCGTTGACTACGCTGAATCGTCAAAACAAAGGCCTACCTCTAACC
TACAACGTTCATTGCATGGTCAGAGTCGGTGATGAAGTCGTTGACCTTCGCCGAACCTAT
CTACTTGAGACGCTATCCAGAGGCCGATTTGGTGTTGTTTACCTTGGAGTCATCGCGGAA
AAGCATATTGCCGTAAAACTGTGCGTCAAGAATGAGGTGGATAGCTGGGTCAATGAACAG
GACATCTACGCCGTGCGTGCCATGCGAACCCATGACAACATCTGCGAGTTCATTTCATCC
TTCGAATTTGGCGGCAGACATTGGCTCGTCACGCGATACTACAAACTTGGGTCATTGTAT
GACTTTTTGCGAAACCGAGAGTCCGTGATGTTGCCCGAGTCTACAAAGATCATCTACGGC
TTCCTAAGTGGCCTCGCGTTCCTTCACGACGGCCAACCTTCGAAGGGCAAGCCGCCGATG
GTGCATCGAGACCTGAAGTCCAAGAATGTCCTTCTCCGCGAAAACCTGACAGCTTGCATC
AGCGACTTTGGCCTTGCACTGAAATTCGACCTCGGAAAGACGCCGGAAGAGTTAACAAGC
CAAGTAAGCAGCTGGGAATTAATTTGTGATTCTGTAAAAAAACAGTACAGAATGAAGAGG
GAATTTAAGAGCTTTTATCAAGGGCAGCAGGTCGGAACACGTCGTTACATGGCTCCAGAA
GTCCTTGAAGGTGCTACCGAGTTCACGCAATTTGCTTTCCAACAAATCGATGTCTACGCT
GCCGGCCTTGTTATGTGGGAAATCCTTGACAGAACGGAGATTTGTTGGTCTGGAGAACAA
GCTGACGACATTGGCGAACCCAAACTGCCATACGAGGATGAAACTGGTCCGATGCCTACG
ATTGGTACGATGCGAGATGTCGTCGTCATGAGACGTATCCGCCCTGTCGTCAAGGAGCGC
CTGAAAAACGATGAAAATGCGTCCCTCGTTGTCGGCACTATGGAAGAAATGTGGGAAACT
GAACCAGATGGCCGTATTACTTCTGGATGTGCTCGTGATCGTATTGGACGGATTATCAAT
CAACTTTATGGACCCCATCCGAAGCCCTCACACGAAGAAGTCCTCGATGCTGGACCGGAA
ATGGTCGCCTTGGTAGTCAATGGTGTATTGGCCAAGGATATTCCATCCGAGCAAGAATTC
GCGGATGTTCTGTGTGCGCCGGGTCCACTCAATCTGCAGGAAACCATCGACAGGGAAGAG
GCGCTTGAAAAGGCTGCCGAAGAAGCTGCCAAGGCCGCCAAGACTGCTGCAGAAGCTGCC
GCCCATCGCGCTGCCAAAGGCGATCTTGTTCCCAATGATGTCGGCGATGATGCCGCCGCG
TTGCTTCAACGCGTTCCACGT
>g22464.t1 KB455558 - [1:10240]  ( 302138 - 299673 ) g22464.t1 + 1:380  ( 1 - 380 ) N   2084.29
ATGCGTGTGTTGAATCTACTTTTCGTCGTGTTGTCCTGTTTGTTTCTGGAGTTGATCTTG
GCCGAACGACACCATCAACGACGATGCGCGTCTTGTAGCACGCGACAATTTGAGGAATAC
AAAATGTGGCGCCAGGAGCAGATTTTGGATGATCTCTTGCTGAAATTGGACTTACCGATG
AAGCCTAACGTATCGGTGGATTACAACAACTTGCCCCCGCTCGGCCGTTACAGCCCCAAG
GTCAAGCAGCTTCTGGAGAGCACGATTAAGGATAATCGGCGACGCTTCCGACGTGGAATG
GCATCTGCTGAACCGGAGTATTATCCTGCCCTTTATGAAACTGATTCAGAGGTGACTCCT
CAGCTTAGTTTTATCATTGGTACCGCTCCGGCTGATTATACTGAGGATTACGGAGAAGTG
GCACAATTCAACTTCAGTGACAGCTATCACAACAAACTGATCACCCATGCAACCCTCCAT
GCCCACATTCGCGCCCCAGCCTCCCTCGACAATAATGATGCCATGTCGGTGCGCGTTAAC
GTCTATGAACGCATGGCGAATGGAGATAAGGGCGATAGAATCGCGACAAAACACGTGCAT
CTTCATGGAACCAGCGTGCCCTACGGTATCTTCCGCATCCATCTCGATGAATTTGACGTC
GAGCGCTGGTTGGAAGAGGCAGCCCTTGATCGTAAGGTCCTTCGCTTGCATGTTGAAGCC
ATCCACGACGGAGAAAATTTGGCGGTGCACCCGACCGACAAAGATGCTGAGAGCATGTAC
TTGGAACTGAAAATGCTGGACAAAAACGTCCGAAGCAAGCGAACCACGAATATTTGCCAA
GCCGGAACTAACGAAACGAAGTGCTGCCTCTATGACCTGATGATTGACTTTGAGAAGGTT
GGCTGGGAATTCGTCATTGCCCCCAAGCGGTACAACGCGTACATTTGCAGCGGTGAATGT
TCAACAGGACAGATGGCATCCACTGCTCGCGGCACGATAGCTCAACACGCAAAGGTCGAC
TTCTTCCAATGCTGCCATCCCAAGGACTATGCCGGCATCACAATCGTCTACGTCACCAAT
GACAGCCAAATCTGGGTCAAAGAAGTCCCCGGCATGATTGCGCGAAAGTGTGGATGTGCT
>g19076.t3 KB455517 + [1:18432]  ( 367606 - 369257 ) g19076.t3 + 1:494  ( 1 - 494 ) N   2752.82
ATGCTAAGCAACTTCCTGTCTTTCCTTCAGGTTCCGTCTTACCGGCCTCCCTTCGCTCTA
CCTATATTCTCGACTGCTGGTCAGCCCTATAGCAGAATCATGGTGAGTGCTTCTGATGCC
GCGTCGGCGGAATACGAAATCAGAGAAAACCGCTTCAAGTTGGGACGCATCTTGAAAAAC
TTTGACAGTGCACAAGGACCCATTCGTAACGTTCTTGATCACATTGTCAATGTTGTTCGT
CCTACAACGAAGATTGATGAACCCTATGCCGTCAAAACCTTGAAGCATCTAATAAAGAAT
ACCAGAAAGAGGGACTGCCTCGCATTGTGGGAGGCCGTTTGCAATGAAAATCCGGCGACA
CCATGCGTTATTTTCCCGATTCCCAAGGCGGACATCACTGACGTTGGCGCTCAGATGAAG
CAGATGCCGCACGTGTTCTTCATGAAGATGTTGCGCAACCCTGATGTTCTGACGCATCAC
GAGCTGAGACCGGTCAGGCACTGCACACGTCCGTTCATGAAGAATGCAAAGGTTACGGAA
GTTTGCATCAATCCATGGCACTATACTATGGTAGCGACGGGTTTGGTTCAAAACAAGATG
CCCTGTGTCTGGCTCCCCGCGGAACGACAGCCCTTCGATGCATCACGACCAGCTTTCACC
GGCTATGCGTCCGAAAATTTCGATCACGATGCCGTGAGTTGCTTGTTCATGGCTATTAAA
AAGATGGCTAAGTCGGTTCTTTCCCTTTTTAAGTTGTGCTCTCCTGGCGGTGTCCCCAAT
GCCACCATCGAAGAAGCCCCGGCGAGCGCTTCCGATGCCCAGAGCCCCACGACCAGTGAA
GCCGCGGAGCCGATGGACACAACCCAGCTTATCGAGGTCAAATACAATCATCCCGACTAT
TGGTGCGACATTATCTACTACGAACTCAACCAGAGGATAGGACACAAGTTCTCGGCCAAG
GCAAGCTCCATCATTGTTGACGGATTCACGTCGCCGACGGATGAGGACCGATTCTGCCTC
GGCCAGCTAAACAACATCAACCGTGATAAGGCGACACTCGAGGCTCGCAAGAACATTGGT
CGAGGAATCCGGCTCTACAGTATCAATGGCGAAGTCTTCATCGAATCTCTCTGCGAAAAC
TCGGTCTTCGTCCAGTCCCCGAACACCAACATGCGTCTCGGCTACCATCCCGCCACCGTC
TGTAAAGTTCCCCGCGGCGTCAGCCTGATGATCTTCAACATGAAGCAGTTCGAAAAGATG
TTCAGTGAAGCCGTTGAACGCGGCTACGAAGCCGTCTACGCGTTGATGCGCATGTGTGTG
CTTCGGATCAGCTTCGTCAAAGGATGGGGCAGCAACTACCGCCGATCGAAGGTCACAATG
ACCCCTTGCTGGATCGAAGTCTACCTTCGTGGCCCACTTGAATGGCTCGACATGGCATTG
ACTCAAATGGGTCCTCCCCACATGCAATGCTCCTCGAACACG
>s4878 KB455421 - [1:26624]  ( 76065 - 62524 ) s4878 + 1:580  ( 1 - 580 ) N   3133.45
ATGCCATACGTCCTTAACATCTCACCGTCTGGACGGGTTGTTAGCGCCGCCGAAAAGTCT
GCTAATGACAACCACCGTGAATCCCCCGAGCTCGTTTTTTGGGAATGCAGCGGCGACGTC
AAATCGGTCTACGCGGGCGAATCCGACGAAGTTCGTTCCATGTATGCCTTTGAAGTCGTT
GAGCATGTGAGCGAAATGGAATCGGTCGTACAACTTCAAGTCATGGCGAGCCACGTTTGG
GAGTTCTTGGGCTCCCATCGGGTCTTCTTATTTGTGATGGCGTGTGTGTTAATGTTGACT
CGCCGTTATCTGAGATTCCTCAATGCGACCCGGTTCTTCCCACCTGGCCCGCCTCGGCTT
CCGTTTATCGGAAACGCCTTGAACTTTGATCAAGCCTATCCGCATCAAACTTTCCTCAAA
TACAAGAAAATCTATGGCCCTGTTTTCACCATCCACCTTCCGAACCCCATTATTGTCATC
GCTGATTTCGATCTTCTCAAAAAGTTCAATTCCCTTTTCGGAAATGAATTGGCAGGTCGC
CCATCTGGATACATCTACGGACTGTTCAGCAAGCACCAACCCGACGGCGATGGAATCATC
CTCTGCCAGGGTGAACGGTGGTCGGCACAACGGCGCTTCGCACTTCGGACACTGCGTGAT
TTCGGCATGGGCAAGTCGCTTCTCGAAAACAAGATCAATGATCATTTAAGTCTGCTGCTG
AAAAGGATGGATTCATACTTGGAAAATGATAATGGCGTCTGCAAAGCTAACATTGATCTC
AGTTTGCATCTCAGTTTCTGCGTCGGTGGCATCATCAACGACTTGGTCATGGGACGTCAT
CACTACTTCGGGGATCCCGAGTTCTTGTACTTCAAGAAACTCATTGACAACACTCTTAAA
GGGTTTGCATCCCCTTCGTTGCAACTTGTTGACGCAGTTCCGCTGACCCGCTTCATCGTA
CCGTACTACAGGCAATACATCAGAGAAGGATTCGCAATTCAAAACTATTTCATCGAGGAA
ATCAAAAAACATATGAAAACGTTTGACGTAACCACTGAACCGACCAACTTTATCGATGCC
TACTTGAAAGATATGAGCGAAACCCACAGTCACAATCTTTGGACAGGCGGAATGGAAACG
ACAGTCACATCGATCCTCTGGGGCGTCTTGTACCTGATTCACTATCCGGAAGTCCAAACT
AAGCTTCACGATGAGATTGACAACGTTCTCGATGTCACGCCTGCGATGGTTAGTGAACGC
CATCTGTTACCGTATGTCCAAGCGACTATCGACGAGCTTCTGCGAATCATTAATGTGTTG
CCATGGGGCATCCCGCATCAAGCCCTTGCGGACGTCGAAGTTAAAGGACACACCATTCGT
GCCGGCACCACAGTCATGATGCAAATCGGAGCCGTTCATTTCGATGAAACCATCTTCCCG
GAACCAGAGAAGTTCAAGCCGGAACGTTTCCTTGACGAATACGGCAACTACAAGCCTCAT
AAGAAACTGATCCCCTTCGGAATGGGCAAGCGACAGTGTTTGGGAGAGAGTTTGGCCCGT
ATGGAAGTTTTCCTCCTCTTTGTGTCCTTGGTCCAAAATTTCAGCTTCCACGCTATCAAC
GATAAGCTGCCCACGATCGAACGCCGCGCCGGAATGACGAGTGTCCCCCATCCGTACATC
TGTGAAATCCGCAAGCGACACAAGAACCTGATCATGGCTAACGACAGTCAAAATGAAAAA
>g5828.t1 KB455160 + [1:18432]  ( 367865 - 369696 ) g5828.t1 + 1:545  ( 1 - 545 ) N   2670.99
ATGATTGAAGTCAAAAACAGTATCCGATTTAAAAAGCGTCACCCGACGATCAGGATTCAG
TCAGTCAAACAACTGGGAGTCATGGCAGGCTGCATCTTGGAGTTCCTCTACTCCCATCGA
GTGTTTATATTTCTGACGGCATTCATTCTTGCGGTGTTTCAAAGCTTTTGGCAATTCTTG
AATCTTCGCGCTAATTTTCCACCTGGCCCGTTTCATCTTCCCTTCATCGGAAATGCATTG
AACTTCGATCAAGCCTATCCGCATCGCACCTTCCTTAAATTCAAGAAAATCTTTGGCCCA
GTTTTTACAATCCACCTCCCCAATCCCGTCGTTGTCATCGCCGATTTCGATCTCCTCAAA
AAAGTGAACTCCCTCCATGGAAACGCCTTGTCAGGTCGGCCATCTGGCTACGTCTACGGA
ATCTTCACCGTCCACAAACCGGATGGCGATGGAATCACCCTTTGCCAGGGAGAACGTTGG
TCGGCACAGCGCCGCTTCGCACTTCGGACATTGCGAGATTTTGGGATGGGAAAGTCGATC
CTTGAAAACAAGATAAATGATCATTTGGGAAGGCTGTTGAAACGGATGGATTCATACTTG
GAGGTTGAAAATGGCATCTGCAAAGCGAAGATTGACCTCAGCTTGCATATCAGTTTCTGC
GTGGGCGGGATCATTAACGACTTGGTCATGGGGCGACATCACTACTTCGGGGATCCGGAA
TTTGTGTATTTCAAGAAGCTGATTGACAATACTCTCAAAGGGTTCGCATCCCCATCATTA
CAACTTGTCGATGCGTTTCCGCTTACACGTTTCTTCGTACCGTACTACCGCCAATACGTC
AGAGAAGGCTTTGCAATTCAGACATATTTCATCAAAGAAATTCAAAAGCACGTCGATACT
TACGATGTGGAAACCGAGCCGACCAACTTTATCGACGCCTACTTGAAGGACATGCATGAA
TCCAACCACAAACACATGTCGTAAGTTTATCATTTTTATTTCCAGGCCGGCATTGGTCAT
AACAATGATAAACTTAAGCTCCAATCCCTGGCAATCGACTCCGGTGACCTCTGGACCGGC
GGAATGGAAACCACAGTCACAGCGCTACGCTGGGCCATTTTGTACTTGATTCATTACCCG
GAAGTCCAGGCCAAACTTCACAAAGAAATTGATAACTATCTTGACGTTACGCCAGCTCAA
GTCAGCGAACGGCATCTGCTTCCCTATGTCCAAGCCACTATCGACGAACTTTTGCGTATC
ACGAACGTGCTGCCCTGGGGCATCCCGCATCAAGCTCTCGAGGACATTGAAGTCGAGGGC
CACGTCATTCGTGCTGGGACCACGGTAATGTTTCAGGTTGGAACGGTTCATTTCGATGAA
AGCAACTTCCCGGAGCCAAATGTCTTTAAACCGGAACGCTTCCTCGATGAATTTGGCAAC
TATGTGCCTCATAAAAAGCTGATCCCCTTCGGCATTGGCAAGCGCCAGTGTTTGGGAGAG
AGTTTGGCCCGCATGGAAGTCTTCCTGATCTTTGTCGCCTTGGTGCAGAATTTTAGCTTC
CACGCTATTGACGAGAAACTGCCATCGATTGAACGTCGCCCTGGCATGACCTGTGTCCCT
CATTCGTACGTGTGCGAAATCCGCAAACGGCACAAAAACCTGATCATGGCCGACAACAAT
CAATTTGAAAAG
>s4824 KB455548 + [1:8185]  ( 27560 - 29934 ) s4824 + 1:356  ( 1 - 356 ) N   1757.98
ATTGTCAGCATTGTTTACGCTGTGCCAGCTGCCCTGTACTTTGCTTTCTGTCGCCTAAAA
AAGTCGCAATTCCTGCGCTTGACTCACAAGCCGGTCTTCATCACTGGTTGCGATTCTGGC
TTCGGCAAGGCTTTGGTTTTGAAGCTTTTGAAGAACGGCATTCCCGTCATTGCTGGCTGC
TTGACCGAGGCCGGCGCCGGCACGCTGACCAATGATGCCGCTGGACTTCCGGGCAAGTTG
AAGACGCTCATCATCGATGTCACGAGCGAGGAGTCGGTCAAGCTCTGGGCCCTCGTCACC
AACGCCGGTATCCTCATCTATGAAGGCGTCGGCGAATGGGTCCCCATCGAAAGCTACAAG
AAGACCTTCGATGTCAACACGCTTGGCACTGTTCGTGCCGTTAATGCCTTCCTGCCCCAA
CTCCGTGAATCCGAAGGCCGTATCGTGGCTATGGTGTCCTCTGGTGGTCGTATCGCTATC
CCGACGCTTTCCAGCTACTGTACGAGCAAGTTTGCCCTTGAGGGTTACATGGATATCCTC
AGACGCGAAGTCAAACAATTCAACATCTCCGTCCACATCCTAACCCCTGGCCGCTTCAAG
ACCGGTCTCACCAAGGCCACCCAGAGCTACCCCAAGTCGGCTGCCGCTTGGCAAGCACTT
CCGACCGAAACCAAGGCCGTCTACGGCGAAGGCTACCTCTCCAAGATCGACAACGCCTAT
TACGAGGTCCTCGAAAAGGACGCCTACGATGACATCAGCGCCGTCACCGATGCCTACTAC
CACGCCCTCACAGCTCGCTACCCCAAGTTGCGCTACGCTTGTGGATTCGATTGCTGGGGC
ATCTTCTTGCCGACGACCTTCTTCACGACCGAATGGCAGGACTGGTTCCTTGGATTGTTC
TTCCAAATGCCGACCACCGCCTACGTTGCCAACAAGAAGGCCAAGAAAAGCATTCACTTT
GAGTCATACTGTCAAGATCGGCAACTTCCCAATGATCAGGAACAAGATAAAACTATAAAT
TCACTTTTTGTGGCACACGAAATAAATGCAGTTACATTAAAATTTGAT
>g9139.t1 KB455279 + [1:10240]  ( 100758 - 102054 ) g9139.t1 + 1:360  ( 1 - 360 ) N   1902.17
ATGCTGATCACCCTACTTTGCTGGGCCATCGGGCTATGTCTCGCTTGGTGGTTGTTGTCA
TGGCACCGGGAATCTTATCGTATAAATATGAAAGGGCGCTATGTACTTATCAGTGGTTGT
GATTCAGGCTTCGGAAGGCAGCTTGCTTTAAGGTTATTGGCCGATGGTGTGAATGTTTTT
GCAGGGTGTTTCACAGTTTCCGGTGCTGATAGCCTTGTTGCTGATTCTGGTGGTTTAAAA
GGAAAATTATTCCCTGTTGATCTCGATATTACGTCTCAAAAAAGCGTTGATGCATGTTTT
GAAACAGTTCGTAAAGTTTTAAATCAAAAAAATGCAAATCTATGGGGATTAGTAAACAAT
GCCGGTTTTCTTGCTGTTTATGGTCCCATGGATTGGACTGATGTTGTTGACTATGAACAA
TCGATAAACGTTAATTTACTTGGAGCTATACGAATGTCAAAAAAGTTCACACCCCTGATA
AAACGCTCAGTCGGCCGTATTGTTACCATGATCTCCGCTTCTGGCCGTCTTCACGGCTTC
TACACCGCCCCCTATGTGACAGCCAAGTTCGGTCTCGAAGGCTACATCGACAATCTCCGC
CTTGAAATGAGACCCTTTGGCGTCAAAGTGTCCATCCTGGAACCCGGTGCTTTCAAGACT
AATCTTATGAATCCACAAGCCATGCGAGAGCGAGTTGAGAGCGCATGGAACAAGTTGGAT
GAAGACACAAAGGCTGAGTATGGTGTACAATTCAAAGACAACTATATCCTCCGTCACAAC
GCAGGAACATCTCTCATCGCAAATCGCAATCTTGATATAGTCGCAGATGCTTACATTCAT
GCTTTGAGCGCTGTACATCCGCGTCATCGGTACGTTTGCGGATGGGATGCGAGACTGTTT
TTGATCCCGATAAGTTTTTTGGCGTCGACTTGGCAGGATGCGTTAATCCAGTTTATGATG
GATGTTACCAGTGGTTTCTCCAAACCAGCCGTTTTAACGGACAAAAAACATCAAAAAATG
CCAAACAAGGCACTGTTAACTGACAAGGATAAGCTGAAATCAGCAAACCGATCAATAGGT
>g15374.t1 KB455460 - [1:26624]  ( 488562 - 479079 ) g15374.t1 + 1:764  ( 1 - 764 ) N   4149.37
ATGTCGTCCAATTCAGCACGCTCCAGTCAGAGCGGGCTGAGAAGCTTCTTTAGTAAGCTA
CGGAAGCAGAGTGATAATGTACCTTTCACTAATCAGGTTCAGGTCGGCTCACGTGTCTAC
GATGCCCAAGAAATCCAGCGACTCATCCCCCAACTCGAGGAAGCCATCGAAAAGAAGGAC
AAGCAACTACGACAGTCGCAAAATGTCATCGAAACTCATACGAAGCGCATCACTGAGCTC
GAACGCGAAGTGAATAATCTCCAGACGGAATGTGATAAGTTGCGCTCCGTGCTACAGCAG
AAGGCTGAAGCCGTGACATCACCATCTGCGCCTAACCAAAAAAGTTCGCGTAGCGAGGAT
TTGCACACTGAAATGGAGAAGAAAGCTGTACTTCCGACGCTCGAAAACCATGGCGAAACG
CGCTCAAAGAAATTGGCCGTGTCTGCTGAGCCTGCCAAGCTTGATCAACACAAAACCACC
CTGCAGCATCATGCCAAGTCTGCTGGTAGCAAGCAACTCATCCGTGATGCCGTGCAGAAG
AATGATTTCCTGCGGCAGTTAGCCAAGGAACAAGTCATTGAGCTGGTGGAATGCATGTTC
GAGATGCGCGCACGCGCGGGACAATGGGTCATCCAGGAAGGCGAACCCGGTGATAGGCTT
TTCGTCGTTGCCGAGGGTCAGCTTCAAGTCTCACGTGAGGGTCAAGCATTGGGCAAGATT
GGACCTGGTACCGTCATGGGTGAATTGGCTATTTTGTACAACTGTACGAGGACAGCGTCA
GTGCAAGCAATCACAGATGTCTCCCTCTGGGTGTTGGACCGTTCCGTTTTCCAAATGATC
ACGATGCGTCTCGGCATGGAACGCCACGCTCAACTCATGAACTTCTTGAACAAGGTCTCC
ATCTTCGAAAACCTCACCGAGGACCGTATCTCCAAGATGGCCGATGTCATGGACCAGGAC
TACTACGCCGGCGGCAACCACATCATTCGCGAAGGCGAGAAGGGCGACACCTTCTTCGTG
ATCAACTCGGGTCAAGTTCGCGTCACTCAATTCATCGATGGCGAACCTGAACCCCGCGAA
ATCCGTGTCCTCAAGCAAGGCGACTTCTTCGGTGAGAAGGCTCTACTCGGCGAGGAAGTC
CGCACAGCCAACGTTATCGCAATGAATCCTGGTGTCGAAGTCCTTACTCTTGATCGCGAA
TCCTTCCTCAAGCTCATCGGCGATCTCGAAGCCTTAAAACGTGACTACGGCGATAGCCAA
CGACGCGCTACACTGTCTTCCCGCACTGTACAGGAACCGCCAAGCCCTACAAGTGTTGCT
CAGACCAACGAATTTGCTCAACTTCAACTTCGGCAACTCAAACGCATCGCAACCCTCGGT
GTTGGCGGATTTGGTCGCGTCGAATTGGTCTGCATCAACAACGACAAAACGAAGACGTTT
GCTTTGAAGGCACTCAAGAAGAAGCATATTGTGGACACCCGACAGCAGGAGCATATCTTC
GCCGAGCGTAACATTATGCTTGAAACCAGGTCTGACTGGATTGTGAAGCTGTACACGACC
TTCCGTGACAGCAAATATGTATACATGCTATTGGAAGCGTGTCTCGGTGGTGAGCTCTGG
ACGACCCTACGTGATCGTGGCCACTTCGATGACTACACGGCTCGTTTCTACGTTGCTTGC
GTGCTGGAAGGTCTTGAATACCTGCATCGGAAGAACATCGTCTATCGTGATTTGAAGCCC
GAGAACTGTCTCCTCACACAGTCGGGTTACCTGAAACTGGTCGATTTTGGATTTGCCAAA
AAGCTTGCCAGTGGTCGCAAAACTTGGACATTCTGTGGTACGCCAGAGTACGTGTCTCCT
GAAATTATCTTGAACAAGGGTCATGACCAAGCCGCTGATTATTGGGCTCTTGGTATCTAC
ATCTGCGAATTGATGCTAGGCAGACCACCATTCCAGGCATCTGACCCCATGAAGACTTAC
ACATTGATCCTCAAGGGCATTGACGCTCTCGACATTCCAAATCGTCGTATCGGCAAGACG
GCGACCGCTCTCGTGAAGAAGTTATGCCGCGACAATCCGGGTGAGCGTTTGGGCTCTGGC
AGTGGCGGTGTCAACGATATCCGCAAGCATCGCTGGTTCATGGGCTTCGACTGGGAAGGA
CTCCGTTCGCGTTCACTAAAGGCCCCCATCGTGCCAAAGGTGTCCAATCCTGCCGATGTC
AGCAACTTTGACAACTACCCACCTGATCAGGACATCCCTCCGGATGAGTTCTCTGGCTGG
GACGAGGGATTC
>g1002.t1 KB454956 - [1:10240]  ( 70092 - 67739 ) g1002.t1 + 1:444  ( 1 - 444 ) N   2247.28
ATGGAGCATGGTACCGCCTTCCGTCGTCCACAGGCGGCTGCCCCAGCAACGATACCATCA
AGGCGCCTGTTCGGGCTTCAGGTGAAACCGGCTGGTTCTAGAAAGACCGACGGAGAGTCT
AAGGATTTTGGCTGGCTTTTGTTTATCCGATTCGTGTTGCGTGTCGAGATTGTCGCCCAT
GGAAATGCCACACCAACACGCATAGTATCCCTCCAAAAAAGTGTGCTCTCCCCGGATATC
GTGACATCAAGGCTGTTCACCATCTTCGGCATGGGCGTCTGTCAGAGCCAGGAGGAGAAG
GACCTCCAGGCGAAGACGAAGCAGATCGACAAGGAACTCATCCAGGGCCATGCTGCGAGT
TCAAAGGTCGTCAAGTTGCTCTTATTGGGAGCCGGTGAAAGCGGTAAATCAACATTGCTC
AAACAGATGAGGATATTGCACGACCATGGCTTCAGCGATGAAGAAATGCAGAAGCAGAAG
TCCGTCGTGTACAACAACACGGTCCAGGGCATGGCAGCCATCCTGCGCGGGATGAATGTC
CTGACGATCCCTTTCGGCAACCCGGCTGTCGAGGCAGATTCCCGGATAGTGTTGGACGTC
ATCAAGCGCAACGAAGAAAGTGAACCGATTCCACAGGATGTGGCGGGTGCCCTTGAAAGG
CTTTGGAACGATAAAGGCGTCCAGGATGCGGTACATCGAGGAAACGAGTATCAATTGCCC
GAGTCGGCGCCACACTTCCTGGCTAATGTGGCACGCATTGCCGAAAAGGACTACAAACCG
ACCGAACAAGACATCTTGTTGAGCCGAATCAAAACAACTGGTATTGTGGAAGTGAAGTTT
AAGATGAAGAATGTTGACTTCCGCGTGTTTGACGTCGGTGGTCAGCGAAGTGAACGTAAA
AAGTGGATTCACTGCTTTGAAGATGTAAATGCTATTATTTTTATTGCCGCTTTGAGTGAA
TATGACCAAGTTTTGTTCGAAGATGAGTCTACAAACCGAATGGTCGAATCGATGCGCCTT
TTCGAATCCATCTGCAATTCTAGATGGTTCATCAACACTTCCATGATTCTGTTCTTGAAC
AAAAAGGATTTGTTTATGGAAAAGATTAAAAAGACATCTATTAAAATTGCCTTTTCCGAG
TACAAAGGCTCAAACTCATACGACGAGCAAGTAAAGTACGTGGAGGAAAAGTTTGAATCG
CTCAATGCTAATCCGGATAAAACAATTTATATGCATCAGACATGTGCGACTGACACGAAC
CAAGTCCAAATGATTCTGGATAGTGTCATTGATATGATCATTCAAGCCAATCTACAGGGC
TGCGGTCTCTAT
>g9124.t1 KB455279 - [1:18432]  ( 58968 - 57233 ) g9124.t1 + 1:355  ( 1 - 355 ) N   1889.29
ATGGGTCTCTGTCAGAGCGAGGATGAAAAGTCCCAGGTCAAACGGAGCCGTGCCATCGAT
AAGACGATGAAAGAGACCCAATTGGCCGAAGAAAAGGTCATCAAATTACTGTTGTTGGGT
GCTGGTGAATCTGGAAAGTCGACCTTGTTGAAGCAAATGAGAATTCTGCACAATAACGGC
TTCTCCGAGGAAGAAATCCTCCAACAACGCTCCGTCGTCTACAACAACACAACAACTGCC
ATGGCAGATCTACTGCGTCAGATGCAAGTCTATAAGATTGCCTTCACCGACCCCGAACGA
CAGTCAGATGCCCGGGTCGTCTTGGATACGATCAAAGCTGGCGACCAATCGGAACCCTTC
ACCCCCGAGCTTGCCGTTGCTCTGAAACGCCTCTGGGCAGATCCTGCGATCTCGAAAAAG
CTTTACGAACGGCGCCTTGAATTCCACATGCATGATTCATCCAAATATTTCTTGGACAAT
GTTGAACGTATCGCCGCCGATGGCTACAGACCAACTGAACAAGATATTCTATTGACGCGA
ATCAAAACAACTGGCATTGTCGAAGTATCATTCGAAATTAAAGGTGTCCAATTCCGCGTT
TTCGACGTCGGTGGACAGCGTTCCGAGCGTAAAAAGTGGATTCACTGCTTTGAAGATGTT
AATTCTGTAATTTTTGTTGTTGCTGCCAGTGAGTATGATGAAGTATTGTTTGAAGATGAG
ACTACTAACAGAATAGTAGAATCAATGCGCCTATTTGAAAGTATCTGCAATTCCCGCTGG
TTTCTTAATACTTCTATTATTCTCTTTCTTAACAAAAAGGACTTATTCGCTGAGAAGATT
AAAGTTGTCGGCATCCAAACTGCGTTTCCGGAGTACCAAGGTCCACAAGACCACGACAGC
TCCATCGACTACATCAAAAAGCGCTTCGAAGCATTGAATTCCAATCCGAGGAAGACAATT
TTCGTGCATCAGACTTGTGCCACCGACACTAACCAAGTACAAATGATTTTGGACAGTGTA
ATTTCAATGATTATTCAAAGCAATTTACACAAGTCCGGCTTGTAT
>s4855 KB455483 - [1:10240]  ( 345235 - 344452 ) s4855 + 1:95  ( 1 - 95 ) N    485.08
ATGAAGAACGTTATTCTGTGCCTTGTCGTGGTTGCGCTGCTACCAACTGCCGAATGTTCC
TTTCGGCTTTGCGGGTTCAAGCTCACCATGACCCTGCGCAGTCTGTGCAACAATAAGTTT
TGTGGCGGTCCCGACTCCTTTGGTGCACCCGATTATAGCAAGCGAACCGCTCCATTCTAC
ATGTACGGTCCGACCGCCAAACGCGCCGGTATCGCTACCGAATGCTGTGAAAAGAAGTGT
AGCATGCGTTGTAATATTTGTTATAATCAATCTGTCATTGACAAT
>s4913 KB455470 + [1:10240]  ( 34581 - 36042 ) s4913 + 1:93  ( 1 - 93 ) N    337.70
TTCAACATTTACCCCCAGACTATAATTATCTCTCTTATAATAATCCCAAGAAGCGGGATC
GGCATGCTCAAGATGTGCCCTCCAGGTGGTGAGGCCTTTGCGAACGCCTGGCAGATGACC
TGTGGCATGCGACGGAAGCGGTGGAAGGGGGTCGGCTCATATTTTAGGGATTCCGGATAT
CGCCCCCTCAGCATGACCGAGATGATGCACTTCTGTTGTCGCTATGGCTGCACCTTCCGT
GACCTCCTACCGTACTGTGACCCCTTCGGCACTTGGGATTCG
>g7051.t1 KB455216 + [1:10240]  ( 133226 - 136746 ) g7051.t1 + 1:979  ( 1 - 979 ) N   5205.27
ATGGTTGATCCGGATGACGCCGTCGCCGGTACCAGCACAGCCAAAGCTCAAGTCACGGCG
GCCACAGCCAAACGGCGTCGTGCCCTTGAAGAGAAGCGGCAAATGTTCGGCTACATCACA
GGCTTCTTCTGTGGTCAGAAGGAGAAGCGAAAAACCTACTATGCCGGTCTCAACAGTCGC
TGCTTCGAGCTCCACAACACGGATAAGGACTTCCAAAGAGTCAAACGTCCCCGATACATC
TTCGATCTGGCCACCATCTTCAACGTCAACTTCCACGAGGACTCCAAATGGAAGTCCTCC
ATCATGATCATGACCCCGGATGACTCCTTCGTCTTCACCGCCGTCCCTGATGATCCCAAT
GGCTACACGACCGAGGATTGGCTCCACATTTTGATGATGTGCTCAACGTCGGCTCGTGCC
CAACATCTCGGTCGCCCTGTCATGGCTGGCGAGTTCTTCGAATGCTGCATCGATGTGACG
TGTGCCGAGAAGCCGAGAATCCGACAACCGAAAGCGCCTAGCGGGTTTGACAACATTTGC
TTGTATCGGCGACAGTATGCCCATCAACGGTATCGGCTGGGATTCTACACGCATTCCGTT
GTCCTTGTGAAGGTTGGCAGTGTTCCGGCGATGTACGACCATCCTCCGAGCTGTATACCG
CCCTTTAAGATTGGGAATTTCATCGAGATTCCACGGGTTATGATCGCTACTTTCGGGTTC
CAAGAGAAGTATTTCATTCTACGGATTGGAAAGCTCGAGGATATGGAAAATGTTGAAATC
TGGCTGAAATGTGAATCCGATGAACTTGCCAAGAACATGCATTCGAGGCTTTCGGAGATT
ATCAAGTTGGAAACGATGAAAAGGAGGATTGAGCCAATGTTCTCCAACAAGAACTTCAAG
CAATCCACCCCTTCCGCATCCCCTACTCTGTCCCATCAAGCCTCAACATCGGCTAAATCC
ATCGATCAGGCCATCATCAGCCGTCAACGAGCCCCATCCGTCGTGTCCAGTCCGGCCCCA
CGCGCTCACACCGTCGGAGCCCAAGCGCCAACGTCGACTTCATGGTTGTCAAAGATCTTG
GCCACCAGATCCAACCAGAAGCCGTCACCGCCAGCGGTCGCTCAACAGGAACTCATCGCC
GAAGCCCAGGACGAATTCATGGCGCCGTTGAATGAGCTAACTAGGCCTCGTCGCAGCGTC
GTCGATGACTACAGTAATGGCGAAGACGAAACCGAAGACAGTGGCGGTACGCTGAAGTTC
GTCGATCGAGATGACTACGCTCCGTCAACAAACTACCGTCGCCTGCACAGTGATCGATTG
GTGAAGTCGTTTCTGGAATCGCAGCAAGCCGCTCCAGTCGTCCCTCGAGATACGGTGGAG
GACAGCTTCGATGAATTCAGCCATCGGGGGTCGTTCAGCAGCTATGGATCGGATGCCAGT
TTGCCAGTGCGACGAAGGATGATGACGGCGGGATCTGATTCTGGAAAGGGTGAAGATTTC
GAGCATGACACTTTCCATGAATCGACTGATTCCCCGAATGTCGTCCGCGAAGAATCGCTC
ATCTGCGACGACGAACCGAAGGAGGAAACTTCCAACCTTCTCACCGTTCAAACCGCGAAC
GACATGGCAGCCGCGATGGAAGATGCTCCGGCATACATCTCAGATTCGAATGATTCCTGC
TATTCGTCGATCACCGCCAACGCGAATTCAGCCTATTTGAACGCGAAATCCTTTGCGAAT
GCCACGGCGCCGAAGCCCATGTCGAAGGAGTCAAAGAAGTCGAGGACGAAACAGCCTGAA
TTGCCGGAAGCCTATGAGATGATGTCCCCAGGACAGTACATTCATCCCATGTATGACCGG
CCGAGGTATGATGTCAAGCCGTGTGTGACGCTGGTGCCGACTTCAAGCAATGAAATCATC
CATGTTGGCGAAGATGCCGCGAGTTCGACCGCGAAAAGTGTTCGGATCGCTGAGGGCAGC
AGTTTGCTTCAGCCGAAGGAGGACCTACGGAAGCGGGCTTTCAGTTTGGGCAGCAAAAGT
TGGATAATCAAGCCATTCCGAAAACTGAGCAGCAATCGAGCCAGTTCGTCCAAAGCGTCC
AGTCTTGCCGGTGATTCTGAGTGTGATTCCGTCGCATCGCACCCGTTGTCGAACTCTAGA
CAGCCTTCAATGTCGTCTTTCACGTCGTCGATCCATGGCCGCTCGGATTCCATCGATTCA
TCGGCATCTCACCCGAGTTCACGCCATTCCGGTGGTTCAGCCCGTCTTCCACGACCGAAT
GACCTCGTCGAAGTCAACTTCTCTCCGCCCCCAGGCAGTGCCGGAGCCAAATCCGATCGT
CGCGTCGGATCCAGCAACTCGATCGAATCCCCAATGCGATCCCGAACTTCCAGCTTTGTC
AGAAGTTCCAAAGGCTCTATCACCCCAGGCTATGTCGCCGAAGAGGTCGAAGACGATGAA
TCCACCGCCGGTGCCGGGCAATCCTACTCCCATGACAACAAGCCCATGCACGAAGTCCAA
TGCTTCATCACCCCGATGGACGATGACATCTTCCAGGCGCTCCAGAGGGACAACACCAGC
CTCTACTCGACGCATAACAGCAGCATTAGCCATTTCGAAACGATCGACGAACATGCCGTG
CCCGCGACGACCTCCTCCTCCCGAGCTCCATCTCGACACAGTCGTCGATCGCTGGAGCCG
GCTTCCCCGATCGATCGCAACGCGCCGAAACCCGTCCCCGCAGCCGTCCCAGACGGCCTC
AAAGTTCCTCCGCCCGCGAAAGCGCCCCCGGCCCCCGAAGAAGTCGCCTATGCCCTGATC
CAGACGCCGCCACTCCGCAAAGTCAGTGTCCCGGCCTCCACCCTTCGAAAGACCCAGAAG
GAAGCCATGCGCAAGTGTGCTTCTCAAGACAAACACATGGAATCCGTCCTAGACGAT
>g22942.t1 KB455564 + [1:18432]  ( 73343 - 78547 ) g22942.t1 + 1:1454  ( 1 - 1454 ) N   7935.15
ATGCCGACTCCATCGAGAAGAAGTCGTCGCCATGTGCTCCTGTGTTTGCTCATCCTTGCG
TCGACTGTAGCCGTTGGCAGTGCCGCTAGTACTGTCGCTCGAAATGGAACAGCTGGCTCA
GCAGATGGACAAAATGGCACAGTCCCGAGCATTGTCGTTGGCAGTCCAGCTCCAGATTTC
TCTCGAAATGCCACCACGACCACCACAAAGGCGACAAATGCACCTCCGATCGACGATTCC
TGGGAAGAAGACACCGAAGCGCCATTCGTCAGCGACGAATATGACGATACTGACAGCTTA
CCCCACTCAACGGCACGTAATTCCATCCTATCCGAGCACCGAAACACCACGAATCCGCTG
AATGCCCCTGTTGGATGTGTCATGCGACGTGTCTGTGGTCGGCACAATAAACTCAGCCAG
AATTGCGCCGCCCATGTCTATCCGGTCCCGCTTTTCAACCAGAAGTTGCTCGATTTGTGC
CCGAATGTCTTCAGCAGCCGCATCTTCAGCAGCAAAACCGGTGCCCCATCCTGCTGCGAC
GATGAACAGGTCGACATTCTTCGCACCCAAATGAGCGTTGCCCATGATCTCCTCTACAAG
TGCCCGTCCTGCTACAGTAACTTTGTCAACTTCTGGTGCCACTTTTCGTGCTCAATTAAG
CAGCAAAAGTTCGTCAAGGTGATGGATACCAAGACTGATAAGCATTCTCGGAATGACACC
TTCGGCAATCCGCTTCCCTATGTTACCCGGGTCAAGGCCTACATCAACAAGGACTACGCT
GATGCCATTTTCAACTCATGCAAGGATGTTCGGTTTGCTGGAGGCTACGCGATGGATGCC
ATTTGTGGCGAAAGTCGGCAAACCTGTACGACGAAGAAGCTTTTCGCGTTCATGGGTAAG
GCTGATGGCGTTCACGTGCCGTTTAACATTCAATTCGAACTGACACACAAGGAAGTCCTC
GATGATGCTGGGACTCGGATCGTGCCATTGAAGGTCCAGACGTGGGCGTGTCATGAGGTT
GCGCCATTGTCCCAATCAGCATGCTCCTGTAGCGACTGCCTAACCGCCTGCAAATCCGAT
CTCCCCTACCCTGCCATCGAACAACGCACCTACGGCTTCAAGGATAAGACCACCTGTGAA
CGTGTCGGAGCCGAATGCCGCATCGCATCCATGGAGTGCATGTCAGGCCTTTCTGTCATG
ACTGGTGGTCTTATTGCCGCAGTTTTGATGGGCAGTATTCTCGTTTACTACTGTATGGGC
AAATCCACTGATAGCGATGCCACCATTTCTGCATCTCCTCTCGCAATCACAGCCGCCGGA
CATCACCCGCTTCAAATGGAGCGCCATCAACCCGGCCCGCTGCCCAAAAAGCGTACCTAC
CGTATTGATGATCGCCTTATTGAATGGTGCCAAATATATGGCCGATATGCCGCTGATCAC
ACCCGGAAGTTGCTTTGTGGCAGTTTGGTCGTTGCCATGATCCTGTCCCTTGGCCTGGTC
GAGATTCGCACGACGACTGATCCCGTTGAGCTGTGGTCCAACAAGGAAAGCCAGTTGCGG
AAAGAGAAGGACTTTTTCGATCGGACTTTCAGCCCCTTCCACCGCGTCGAACAAATCATC
CTTGCCCCACGTGTCGAAGATGCCGTCCTCCTGCCGAATGTCACCCGAAGCAACTACAAC
AGCTACTACGGGCCCGTCTTCAACCGTACTTTCCTGCGAGAAGCGTTTGTACTGATTGAC
GGACTGCTCAACCTGGAAACGATTTCCCCGAAAACTGGCAAGACTATCCGGCTGAATGAT
ATCTGCTACAAGCCGATGGCCCCTGATAACAATAATTGTGCAGTTATGAGCTTGTTTAGC
TATTTCCAAAACAGCCTAATCAACTTCAACGCCACCGGCGACGACGAATTCTTTGACTAT
GACAGTCATACCCATCTCCAGCAATGCATCAGCGGCCCATTCACCATGCAAACCTACCTG
AAGCAGAGCTGTTTGAGCGATTTCGGCGCCCCCATCGAGCCCTACGTCATCCTCGGCGAC
TTCAACAGCACCAATGACTACTTCTCGGCACGTGGCATGGTCGTTACGATCCTCCTGGAA
AACAACCTTGACAAATCCGAGAATGAAGATGCCGCCGCCTGGGAACGGGCATTCATCAAC
TATTTGAAGGATACGAGCAGCGACATTTTCACGTTCAGCTACATGGCAGAACGCTCCATC
GAGGACGAAATCGATCGCGCTTCATCGTCGGACAAGACCACCGTCATCATCAGCTACTTG
TTCATGTTCGTCTATGTCGCCTTTGCCCTCGGGCAATACAAGGTGATGAACAATGAACTG
ATCAGCATGTTGGTCAAGTCGAAGTTCATCCTCGGCATTTCTGGGGTCGTCGTCGTCGCG
CTGAGTGTCACGAGCTCCATCGGAATCTTCGCGTTCTACGGTATCCCGGCGACTATGATC
ATCCTGGAGGTTATGCCGTTCCTGATCCTTGCCGTCGGCGTTGACAATATCTTCCTCCTG
GTTCAAGCGTATCAACGCCTGCTGGTCACTGACCCTGATCTCGAGCTGGGTGAGATGATT
GCCCAGATTTGCGGCCAAGTCATCCCATCAATGATGCTCTCAACCTTGTCTGAATCGGCC
TGCTTCTTCCTGGGTGCCATCACTGACATGCCAGCTGTGAAGACCTTCTCAATGTATGCC
GGCCTTGCTATCTTGCTGAACTTTGTCTTCCAAATAACCTGCTTCCTGGCCCTGTTCATC
ATCGACATCAAACGTCAAAAGGCTGGTCGTGCCGAGTTCTTCTTCTGGAAAAAGTACCAA
GATGTCGAGCCCACGAGCGAGGAAAGCTACATGTATCGCTTCTTCAAGAACATCTTCTCG
CCCGCCCTGCTCCACAACTCCGTCCGCATGTTCGTCTTCGTCTTCTTCGCTGGCTGGTTC
GCGACAAGCTGCTACGTCATGACGGACATCCGACTGGGTCTCGACGAGAAGATGGCCGTC
CCCAAGGATTCCTACATGCTTCCACATTTCAACAACATGGAGAAATACATGTCTGTCGGC
CCGCCGGTCTACTTTGTCATCAGGGGCACCCTCGATTATAACGACTTCCACGTCAATAAG
CTCATCTCCGGTGCTGCTTCGGCGCACCAATACTCGCTCGGAAGCCAGATCAACCATGCC
GCCAAGTACCCGCAAAACAGCTACATTGCCCATCCCGCCAACAACTGGATCGATGATTAC
ACCGATTGGCTCCGCCCTGGAGGCGATCCGCCGTGTTGTCGATTCTACAGGCTCAATGGC
TCCTTCTGCGCGGCGACCGAACCCCGGGATGCGTGTGACTCGTGCGATGTACAGTACACG
AACAGTCGGCCGGATCGGAAGGCCTTCGCATCCCATTTGAACGACTTCCTTCTGGACAAT
CCGTCGAAGAAGTGCACAAAGGGCGGAAAAGCTCAATATGGCAGGTCTCTGGATTACCAC
GCCACACGAGGCATCGCTGCCAGCCACTTCATGACCTATCATACGCCGTTACGAACCCAG
CCAGATTTCATTCGGGCCATGGACAATGCGAGATTCATTGCGAAGAACATTACGTGCACG
ATTAACCGGGAACTGAGCATGTTGAACAAGGTTCATGGAGGTCATTATGGAAAGGTTGAA
GTCTTCGCTTACAGCCCGTATTACGTCTTCTACGAGCAATACGAAACCATCGTCTGGGCT
GCTATCGTCCAACTGATGCTCTCCCTGGTCGTCATCTTCATTGTGACCTTCTTCCTGCTC
GGCATGGACCCCTGGTCCGCCATGATCATCGTCGGCACCATAGCCTGCATCCTCATCAAC
CTGATCGGACTCATGTACTGGTGGAACATAGACTTCAACGCCATCTCCGTCGTGAACTTG
GTCATGTCGGTCGGCATCTCGGTCGAATTCTGTTCCCACATTGTCCGAACCTACTCCTTG
TCGATGAAGAGGACCCGTGTCGAGCGCACCCATGAAGCCCTGGCCAACATTGGATGCTCC
GTTCTGAGCGGAATCACATTCACCAAGTTTGGCGGTGTCATGGTGCTGGCCTTTGCGCAC
ACACAGATCTTTGAAATCTTCTACTTCCGAATGTTCCTCGGCATAGTTATCATTGGCGGC
ATGCATGGGCTGATCTTTTTGCCGGTGTTACTGTCCATCGTTGGACCACCTCTCAACAAG
CGCCGGATGCAAGAGCTCCTCCTCACTGATAACGGCTACTACGCCGCGAACACCCGTCTG
CACCTGTCTTCTCCGATGAGTCCAAAGTCCTCCAAATCGTGTAGCGACGCCACCGGCATC
AAGGACGTCTCCGTAAGACAGGGCCTTGTTTTTGATCACAGT
>g2511.t2 KB455029 - [1:10240]  ( 47471 - 46264 ) g2511.t2 + 1:286  ( 1 - 286 ) N   1554.25
ATGTCCGACGGCAAAGAAGAACTCGTCCAGCGCGCCAAGCTTGCCGAACAGGCCGAGCGT
TACGATGACATGGCCCAGTCCATGAAGAAGGTCACCGAACTTGGATCTGAGCTCTCTAAT
GAAGAACGCAACCTCCTCTCCGTTGCCTACAAGAACGTTGTTGGTGCCCGCCGTTCCAGC
TGGCGAGTCATCTCCTCGATCGAGCAGAAGACCGAGGGCAGTGAGAAGAAGCAACAGATG
GCCAAGGAATACCGCGAGAAGGTCGAACGCGAACTCCGCGACATTTGCAACGATGTTCTC
GAGCTCCTCGACAAGTTCCTCATCCCCAAGGCCGGAAACCCAGAATCCAAGGTCTTCTAC
CTCAAGATGAAGGGCGATTACTACCGTTACCTCGCTGAGGTCGCCACTGGCGAAGACCGC
AACGCCGTTGTTGAGAAGTCCCAGCAGTCGTACCAGGAAGCCTTCGACATCGCTAAGGAC
AAGATGCAGCCCACCCACCCCATCCGACTTGGCCTCGCTCTTAACTTCTCTGTCTTCTAC
TACGAGATTTTGAATGCTCCCGATAAAGCGTGCCAACTCGCCAAGCAGTTGAATCCCACG
GATGCCGTTCGTCTCGGACTTGCCCTGAACTACTCCGTCTTTTTCTACGAAATCACTGCT
AGTCCCGATCGCGCATGTCAATTGGCAAAGCAGGCTTTCGATGATGCCATCGCTGAACTT
GATACCCTCAACGAAGACTCATACAAGGATTCTACGCTCATCATGCAATTGTTGCGTGAT
AACCTCACTTTGTGGACGTCGGACACCGCTGCCGATGACCAAGAGGGCGGAAACGAAACG
GGTGAAACCGGCGGCAAC
>s4925 KB454937 + [1:18432]  ( 54622 - 63958 ) s4925 + 1:635  ( 1 - 635 ) N   3481.10
ATGGTGAACCCAAGCCTCTTCAGTCTAGACGACTTCGAATCGGATAGGCCTAGAAGCAAG
TCCGATGGCGGCAGTTCCGGCAAGCAGAGCCCCATTGAAATCATCGACGAGGCATCAACC
AATGACCCCGATGAGATCCTCAAGAACCGAACCCACCGTGAAATCGTCACGGAAGCCAGA
CAGAAGCTCAGTCGTCACGTCAACAACAACAACGCGAACGACTACTACTTCATGAAGATA
TTGGGCGAAGGATCCTTTTCCACGGTCTTCCTCTGCCACGAAATACCATCCAATGGAATG
TATGCCGTCAAAGTCATGACCAAGGATACCATACGTCGCGAGAAAAAGTTGGCCCATGTT
ATGCGTGAGAAGGACATTATGGCCAGCCTGACCCACAACTTTGGAGGTCATCCATTCATA
ATAAAGCTTCGATGTGCCTTCCAAGATGATCGTCGCTTGTACTTCGTCATCAAAGTCGCC
CGTTACGGAGAACTTTACGACCTGCTCCGCGAGCTCAACACCTTCGACGATTACACGACG
TTCTTCTATGCGTCGGAAATCGTGGCTGCCCTCAACTTCATCCATCGGTGTCGCATCGTT
CATCGTGATTTGAAGCCAGAGAACATCCTTATCAACGACAACTGGCACATTCTCATCTCC
GATTTCGGTTCGGCCAAGATCGTCGGTAACAAGGAGCAGGAAGCGCTCGAATCCGAGGAG
TATGAAACCCGCAAGGCTCAGATTCAGTCTCGTGGTTCGTTCGTCGGCACGGCCCAGTAC
GCTGCCCCCGAAGTACTATCGTCGAAATGTGCCAGTTATGAAGCTGACTTCTGGGCTCTT
GGTGCCATCGTTTACCAAATGCTGGCTGGCTGTGCTCCCTTCCGGGCCCCCAACGAGTAC
CACATTATGCGTCGCGTTATGAACCTCGAGTACGAGATGCCTGAAAACTTCTCTCCCGTC
ACGAAGGATCTTATCCAGAAGCTGCTTGTGATCGATCCGATGAAGCGGCTCGGTTCGCTG
GAGATGGGTGGCACTTTGGCAGTCCGCGATCATCCTTACTTCAACGATGTCGATTGGGAG
AACATTGCCTATCGCCGAACCCCAGATCTCATGTCGCTGTTGCATCCCGAATTCGAAGCA
CAGCACACATTCCCTCCAGTGCGACCAGATGTCATGTATCCTGGTCTCGATGAACGGGCT
ATGACGCGAATGGTTGGCCTAGGCCGCTTCTCCTCTGCTGGCAGCGCCGAAGGGTACTAC
CAGATGAATACGCCTTCGCCCGACACGGACAATCAGAAGGGTTCCTTCGGGAAAGAGAAG
CCTGCGCTCTCGTCGGATGAGATTCTGCAGCTGAAGCTCGCGAAGCAGAAGAACGACAAC
CCCTTCCATCAGTTTGTCATGAACAACTTGATCGTCAAACAGGGTTTCGTCGACAAACGC
AAGGGTCTCTTCGCTCGGCGTCGCATGTTCCTCCTCACCGAAGGCCCGCATCTCTTCTAC
GTGGATCCGGTCAGCATGGAACTCCGTGGCGAAGTCCCCTTCTCCAAGGAAATGAGCGCC
GAAGCCCGCAACTTCCGCTCCTTCTTCGTCCACACGCCGGGTCGATCCTACGTTCTGTTC
GATCCTCAACGCAATGCTTCAGCCTGGTGTCAAGCTATCAACGAAGTCCGTGATCGCTAC
ATGGACGAACTTCCCTCGTATCCGCCCCTGAATCTCAACGACAAAGCATCGTGTGCTGCC
AATGGCAAATCTTCCGGGATGAAACGCTTTGGCCGAAACAAAGAATTTAAAAACTTGGAA
AAAAAGCTTGAAATGGAAAAAAACTTGAAGAATTTCAAAAGATTGTTCAAGGCTCAAAAT
ATCCGCTTTGAAAAGACACCAAAGTTACGAGAGAAGGCTTCCGTT
>g15137.t1 KB455459 + [1:18432]  ( 334405 - 336089 ) g15137.t1 + 1:458  ( 1 - 458 ) N   2471.34
ATGGCAGCCTGTCCTGCCAGAGTCGTCGGGCGTCGCTTGCTCCATGTCGAACCGGGGCGA
CGCTTCATGCGCCATCGCACCACGACCGATGCCCAGCTTCGAGCCCATGAGTATAGCGTC
GTCCTCGAGGATTGTGCCATCTCACGGGTGGAGGTGAGCCAGCTCGCTGCCAACAAGCCC
ATTGAAGACTATCACAGTGCCGCCAAGTGTATCTCCTCGAATGCGTTCCTGTTCGGCGTG
TTTGATGGGCATGGCGGAGCGAGTTGCAGTCGACATGTATCGGCCCGGCTTTTCGATTAT
ATATCGGCGGCGGTGCTGGACAAGCACACCGTGAAGAATCTACCCCTAGGCGAACGGCTT
CAATGGCTCTTCAGCAGCGGAGACACGCGCTTACCGAGCTTTATTCGGGATCAGCACAAG
GAGAACGTCAAGAAGTTTCTCAAAAAATTCAAACACGACGCGGACCTCACCACAGTCCGT
AAGGCCCTTCAAAGTGCCTTCCTCGCCCTTGATGACGATATATCCGCCGGGGCGTTGCCG
GATAATGCTGGACGAGTCGATCGTGTCTGCGCAAATGTCGCCGCCTCCGGGTCCTGTGCC
GTCGTAGCCCATGTTCGACGAGGCCATCTCCACGTTGCCAACATCGGAGACAGTGCCGCT
GTGCTCGGCGTATCGCATCACAGCAATCTGACGGCAAGGCAGCTGTCTCGACCACATTGC
GTCGAGAACGATGATGAGGTTCAGCGGATCCGGAGCGCGCATCCGATCAGTGAAACGACG
AGTATTTTGAGAGCCGGTAGACTACTCGGCGAACTCTATCCCCTCCGAGCCTTCGGTGAT
GTCCGCTACAAATGGACCCTCGACCTCCAGAAAGTCGTCCTCGAACCCCTTGGCGTCTCC
GTGCCCAGTGGCCTCTTCACGCCGCCCTATCTGTCCGCGATGCCCGAGGTCTTCTACCAC
AAGCTCACCCCGAACGACCACTTCCTCGTCCTGGCTAGTGATGGCCTCTGGGAGTGGTTG
GAGCCGGATACGGTCGTGCGTCTCATCAATGACCACACCCTCGGAACACAAACGCTGAGT
CAGTACGTGCCGGCACCGGAAGCCAACTTGAATGAGGTAGTCCTCGACCTCGAACGCCGC
AAACAAGGCGAATCCAAGAAGCCGCTCGACGAGAACAGTGCCACTCACGTTATCCGAAAC
GCCCTGGGCGGTGTCTCCGGCGGCACGGATCACCAATACGAGCGCCTAAAGGAAAGCCTT
CAACTTCCGCCCGGTATGGCTCGCCATTACCGTGACGATTTGACCGTCATTGTGGTGCAT
TTCAATCCCGAGTACATAAAGAATCATCCCGAAGCTGATGAAACCGGTGGATTC
>g23644.t2 KB455568 + [1:10240]  ( 290094 - 292157 ) g23644.t2 + 1:540  ( 1 - 540 ) N   2937.17
ATGTCGCTCCCACAGCACACAGTGCCTCCACCGAAGACGTCCGGTCCCGCTACCGGTGGT
CATACGCTGTCCGCGACGGCCAATCAGTTCGTCGACAAGATTGATCCCTTTTCGAAACGA
GGCAATTCGCGTCGTCGCAGGCGTCTAGTCAATTCGAGCCGGTATCACACGGATAATGAG
CCTGATCTCATCCAATTGCCACTTCTCAAGGCCTTTGGCCCACCTTCAGATACCGCCGAA
GGCGAAGCCCAAACCGCCCTCGCCATCCAGAAACTACAGCAGTGCCAGAAGATTTTCGAC
TTTTACGATGCCGTTTCGCAGTTGAAAAGCAAAGAGATCAAACGCGCAGCCCTAAACGAA
CTCATCGACTTCATCACCGCGAATCAGAATGCCATCGTTGAGCCACTCTACCCCGAAGTG
ATCAAGATGGTCTCGAAAAACATTTTCCGAGTCCTGCCGCCGTCGGATAACTCGGAATTC
GATCCCGAGGAAGATGAGCCGACATTGGAGGTTTCGTGGCCCCATTTGCAGCTGGTCTAC
GAGTTCTTCCTCCGATTCCTCGAGTCCCCCGAATTCCAAGCCCAAATCGGCAAAAAGTAC
ATTGAACAACGCTTCGTCCTGGAATTGCTGCAGCTATTCGACAGTGAAGACCCTCGCGAG
CGAGATTTCTTGAAAACGATTCTGCATCGAATCTACGGCAAATTCCTCGGGCTACGTGCA
TTCATCCGAAAACAGATCAACAATATGTTTTTATCATTCGTATTCGAGACTGATTCGTTC
AATGGCGTGGGAGAGTTGTTGGAGATCCTCGGGAGTATCATCAACGGATTCGCCCTCCCC
CTCAAACAAGAACACAAAAACTTCCTGGTCCGCGTTCTCCTGCCCCTGCACAAGCCAAGA
TGTCTCAGCCTCTACCATGCCCAACTCGCCTATTGCGTCGTCCAATTCATCGAAAAGGAT
GCCAGCCTCACGCCCGAAGTCTTTGATGCCCTCCTGAAGTTCTGGCCACGAACCTGCAGC
TCCAAGGAAGTCATGTTCCTGGGTGAAGTCGAAGAAATTCTGGACATAATCGAGCCCGAA
CAATTCAAAAAGATCATCGATCCCCTGTTTAAACAGCTTGCCAAGTGTGTATCCTCGCCG
CACTTCCAAGTCGCCGAACGTGCCCTCTACTTCTGGAACAACGAATACATCATCTCCCTG
ATCGAGGAAAGCAGCGCCCAGATCATGCCCATCATGTTCCCGCCATTGTATCGGATCTCG
AAGGAGCATTGGAACCAGACCATCGTGGCGTTGGTGTACAATGTGTTGAAGACGTTCATG
GAGATGAATGGCAAGTTGTTCGATGAGTTGACGGCGAATTACAAGCTGGAACGACAAAAA
GAGAAGAAGAAAGAAAAAGACCGCGAAGAACTCTGGAAACTCCTGAACAACCTCGACATC
AAGGAACCCGTCGCCGAGCCCAGAATACTGTCCACAACGTCGATGAACTCGTTCGCCCAG
CACCGACCACTTGGTACCGTCGGCGTGGGCAGTGGCAGCAGTGCCGGTGATGCCGTGAAG
GCAGCTTCGAGCGGCAAGAAGACCAGCACCTCGTCAACGGGCTCCGATTCGGGCAAAAAG
>g13678.t1 KB455424 - [1:10240]  ( 203095 - 200873 ) g13678.t1 + 1:626  ( 1 - 626 ) N   3427.11
ATGCTCAAGGGCAAAAAGAAGGAAGCCAAGCCAGACAAGAAAGATCGTCCGAGCACTTCC
TCCTCGACGCCCGCGGCAACCAACAACAACAACCAATACGCCAATGGAACATCAGAACCG
ACGACGACGACAGTAACACCGACCAAACAGCCAATGCCCCAGATTCGCACCGAGGATGCG
CCGAACATCAGCGCCGCGAACGATGATGCACAAGCACAGATTCCGGCCGATGCCCCGCCC
TTAGCTGCCCTCAAGAAGCCCGGTTATGCCGCCGTCGGGCCGACGAGTCCCCGACGTGAT
CGACGGCACTCGAGTTCGTTGTTTAACATTAGCGCCAATCGCGAACTTCAGAAGCTGCCA
CCGCTTAATGATTCCGACGCCGGCCACAGCGAAGAGCTCTTCCTCGAAAAGATCCGCCAA
TGTTGTGTCATCTTCGACTTCGCGGCAGACCCCCTATCCGACCTCAAGTACAAGGAGATC
AAACGAAGTGCCTTGAATGAGATCATCGACCATATCACGAACAAAGGCGCAGTGATATCG
GAGCCAGTGTACCCGGAAGTCATCCGCATGTTCAATATCAACATCTTCCGGGTGTTGTCG
CCGTCATCGAATCCCAGTGGCGCCGAGTACGATCCCGATGAAGATGAACCGACGCTAGAA
GCGGCGTGGCCTCATCTGCAGCTGGTCTACGAGTTCTTCCTGCGATTCTTGGAATCTCCG
GACTTCCAGACGAATGTCGCGAAACGGTACATTGATCAGAGGTTCTTGATCAAGCTGTTG
GATTTATTCGACAGCGAGGATCCGAGAGAGCGCGACTTTCTGAAGACCACCCTCCATCGA
ATCTACGGCAAATTCCTGAATCTCCGCGCCTTCATCCGAAAACAGATCAACAACATCTTC
TACACATTCATCTATGAAACCGAACGTCACAATGGTATCGCTGAGTTGTTGGAAATCCTC
GGAAGTATCATCAATGGTTTCGCGACGCCGTTGAAGGAAGAACACAAGACCTTTTTGCTG
CGTGTACTGTTGCCGCTTCACAAAGCGAAGTCTTTATCAGTCTATCACCCCCAATTGGCA
TACTGTGTCGTGCAATTCCTGGACAAAGATGGCTCCCTCACAGAAGCTGTCATCCACTCC
TTGCTGAAGTACTGGCCAAAGGTGCACAGCCAGAAGGAGGTCATGTTCCTGAATGAGCTC
GAAGAGATTCTCGATGTCATGGAGCCGGTCGAATTCAAGAAGGTCATGGTCCCGATGTTC
CATCAGATTGCGCGTTGCGTCTCGAGTCCCCATTTTCAAGTCGCTGAACGGGCCCTCTAC
TACTGGAACAATGACTACATCATGAGCCAGATCAATGAAAACGCGCAGGTGATTCTGCCG
ATTATGTTCCCGGCATTGTACAGGAATAGCGGGAATAATCATTGGAATAAGACGATTACC
GGCCTTGTCTACAATGCGTTGAAGCTGTTCATGGAAGACAATCAGAAGCTGTTCGATACT
TGCACGCAAAACTTCAACAAGCAACGCGAACTCGAGAAGCAGACTCAAGCCTTGAAGCAG
AAAAAGTGGACCGATCTCGAGCAAGCCGCCCGAAACAACCCCTACTATGACCTCGTCCAG
AAGGAGTTCAATGGCACGGATGCCGGGGGCCTTTTTAGCTACAACTCGACCGCCGATGAG
GACACCAATGGCGATCTGAAGATCCTGCCTGAGGTTATCAAGGAGAAATCGGTCAATTTT
AACTCCCCCGAAGTCGCCAAAGAACGCTCCCTCGCCCAGAAAAAGTCCGAAGTCCCCCAC
GATCCCCGGACGGACAAGGCCCTCGACGAGTATCGCCGCCATGACAAGTATCTCAGAACA
GTCCAAAACCCGAATGAC
>g21049.t2 KB455539 + [1:18432]  ( 425740 - 428867 ) g21049.t2 + 1:960  ( 1 - 960 ) N   4970.37
ATGGCGCCCTTGGGCCAGGGCCAGAACTGGTCTGAGGTGTTATGCTGCCCCGTTTGTAGC
GAGTTGTACGGACTGACTCAAGTTCCGATTAACCTTGCCTGCGGTCATGCTGTTTGTAGC
AGTTGTATCAAGAAGCGATCGGAAATGTGCCCTCACGATGGATCACAGATTCCGAGCGAC
GCAATCACATATCCCGTCAATAGGGCTCTTCTTTCCATATTGAATATTCATCATAAAGAT
TTATTATGTAGTCCACCAACACCCAATTATATTGAATTAACTAACGTGGCCCCGTTAGCC
ACTGCAAATCAGCATCTGTTGACATTGGCACAGTATCTTCGTTTGGCGGATTCTGAGCGT
GGTGGTGCTGTATACAGTGATCTTGTCAGTCGAACAACTCAGCGTCGATTGTTGGCGGTT
TTATTTGCTCCAATCTATTTTCCCGATGGTAGAATCTCGGCAATGCGTGCTATACGATCT
CTTTGTGATCGAATCGTGACTGAGCTGATTTGCCTCGTCCAGAATACAGTTCACATGTCT
GCATTTCTATGGTCCGCTGTTCGAGCTCGTGGATGCCAGTTTCTTGGTCCAGCCATGCAG
GAAGACGTACTTCGATTGATATTGCTCACTTTGGCCAATGGAGAGCTCATTGCCCGGAAA
ACGCTTGTGATGTACATTGTTCAAACGCTTTCTGAGGACTATCCACATGTTTCGAAGACG
TGTGTTGGTCATGTTGTTCAACTTTTGTATAGAGCAAGCTGTTTCAACGTCATCAAACGC
GATGGCGAGTCGTCTCTGATGCAGTTGAAAGAAGAGTTTCGAGAGTATGAATCTCTTCGA
CGAGAACACGATTCGCAGATTGTTCAGATTGCACTCGAAGCCGGTCTACGTATCTCACCT
GATCAATGGTCGGCGTTACTGTATGGAGACCCTCACCATCGTTCACACATGCAGTCTATT
GTTGATCGGCTTCACTCCCCTCAACTGCTTTCCAATGCGATTAAGGAGCTGCAATCTTTG
GCGGAACGTAATACCCATCCAGTTTCTTTTCAAAAGTTGACTGATCACTTGGCTGTCATC
GCCGAAATGGACCATGACTCGGATTCGCAATGGCAACGATTGAATGAAACACTAACTGCT
TTGGAAACAGTAGTCTACGAATATGTCGCCTTTACAAAACGCCACATGAACATGAATGAT
TATAGAAAGAAAACTGGCGTGCCTTCAAGAACTGTGAAGCAAGCCGATCCACAACCTCCA
GGATTCCAGAACAATGGACTGTCGTTTTGTCGATACAAGACTAAAATGTGCCGTGATGTC
GTTGCTGGTCGTCAGTGCCCACGGCGTGCTGCCTGTACGTATGCTCACATTGTGGAAGAG
CTACGCCCAGTTGAAAGTGCTGATCCGCGTGCTAATGGCCTTCAGAAGACAGAAAGCAAC
GGAATGCTTCAAAATGGCAATAACAACAATCAGCAGATGCGACAGCCTGGAATGATGATG
CCGGATCATTCGCCTTCCCTTCCACAAGGACCTGATATGATGTCTATTCCGATGATGTCA
GTTCACGCCATGGGTGATGGTATGATGGAAAGCCAATCACTGATGATCGATAATGGCAAC
GGTATTGTTAATGTTGTCCCCGTTGTCATGCATACACAGATTCCCGACCACGATGGCTAC
CCAAAGCGTGCACCGACTGCAATTCCTGCACCTATTGGAATGCCGGGCCCTATTTTCATG
ATGCCATCAGGCGAACATATCCCAAGTGCAATGCCAATCCCGAATGCACACCTGCCAATG
GTACAAACGAACGGTGCAGGTGTGGCTGGTTCTGCTGGAATGTATTCATACCAAATTCAG
CCTAATCCTGCTCCTTTTATGGCACACCAATCTACCATGATCTTTCCCCAGCACAACATG
TGGGCATCTGGACAGGTGTATCAAAAGTCTCCGGAAGTACCAATCTACATGGAACAGCCA
CGGCAAGGCATGCCACCAAACCACCCAGCATCTGACAGTTCGAGAAGAAACAGCACCAAC
GGAAGTGCCTCAAGTTCATTGAATGATCAAAAAAGCAAATGGCACGCTCAAGAAGGATCC
TTAATGATTCGTCGAAATGAGGTTATCCAACGACTTCGATCGTTCCAAACTTCAAAGGAT
GAATCGGAGCCAGAAGACGCAGAAAGGTCAGATTTCAGCCACGTGTCCTTCACGGTTGCC
AATTCTGTGCTCTTTGACGACATGGACTCGTTTAACGCGAAAATTCTTGACTTTCCACCT
TTGCCCATACAAACATTGGCCACAGTACAAACTACAGTATCACAAAGCGTTATTTCCGAT
GCTTTGTCTGCGGTCACGTCAACATCATGGTCACTTATGGATTCAAAGAAGATAAACAAT
GCCCTCTCTGTGAGAACGGTATGCCCAACCACCCTGATGCGTGCAGATTCATCGAAACCT
GCTACTGTCCAGGCTGATTGCACTGTTATGAATGTTCGCGATGCTATCGAACAACCTCTC
GTCACTGCTACCCTTCAATTAAACAATCTTTTAGTTGAACCTCAAGCAAGCTATGAAATG
GTGGATCCTGTCCAATTGACAGATTTGCTGCCTCGGGTTATGAAATCAGTTGCCCCACCT
CAAGATCCACAGGACTTTGTCTCCGATTCCCTCGATAAAATCGTTACCGTACAAGAGCGG
ATAAACGAAGTCCCCAGTTCGACATCTTCAGCGGTTGAGAAGGAGCAGCTCAAAGTAGAA
CTCAATATTGCCAACCGGCAATTGAGTGCGCTTGACCTTCAAACGAAGCAAACATGTTTG
CTTAACGAACTAAAAGCTATTGATGAACGTATTGAAAATCTTGGTGCCAATCCAGATCCT
>g367.t1 AOMH01000323 - [1:9216]  ( 6234 - 1046 ) g367.t1 + 1:1519  ( 1 - 1519 ) N   7964.11
ATGAAATTCGTAAAATTGTATTTATTGATTGCCATCTTTCTGATAGAAGTCAGCTTTGCT
AAAAATAAAGCGGTTGTGTGCGACTTTGAGAAAGACAGACCATGTGATTGGTATTTCACC
AACTCGGAAGAGATCAAAGCTGCCGAGCAACAAAAAGCGAGAAAGTTGCATGTCAATGCG
ACTATTTCGAACCTGCCAGGTGTCTCAGAGTACGGTAGTAAACCGAATTCCGATGGGAAC
TTTAAGATCGTTACTGGCATGATGTCACCGGCTAAATCGTCTGCCTATGCTTATTATTCT
TCTAACAGGCATTCGAAAAAAGTTGCAATGATAATTTCGCCGTATTATCAGCACGCGTCG
GCTTCGTGCGCTTTGACATTCAATTATCGAATTATCGGCGAAAAAGGCGCCCATCTCCTC
GTTTCGACGCAGTTAATCCCTTTTCACGTCATTTCGTCCGAAGAAATATCCGACGAAGAA
GCCGCTGACTGGATCACGCCCACGCAGAGACAAACCATCCCAGCTTCTGATTCCATGGCA
GATTCCCAGCAAGTTATCGTTCAAATTGGAGAAATTCTTCAGCCAACACGGATTCGAATT
GAATGCCATGCGAAAGGTGCCGGTGGCGGACACAGTGGCAATGGAATGGGAGGCGATTTG
AACGTGGAATGCATGGTTGATGATATTCGGTTTGAAAATTGCAATGAAAACATCTGGCGT
CCAAATCTATGCAGCATGGATACTCATCCAAAGCGATACCTGTGCCATCAGTACAAAGAT
CAAAAGTGTGTGGATTATGCGGATATTTGTGATATGCATCAGGATTGCCCAGGGAGAGAG
GATGAGGATCCACAACTTCATAATTGCAAACTAGCCCCCTCCTCAGCCCGATGCACCTTC
GAAGAAACCCGCTATGAAGCTGGCTGTGAGAACTGGGTCATCGTGAACATGCCAAACTCA
GTCGAGCTCATCAAACTGGCCTCGGTAGCCGCTCCAGCTAACTCCCCTCAATCTCTTCAA
TCATCCTTAACCAAAATGCCTCTAGACAAAACCAACAATCAACCAAATTCTGGCCATTAT
CTCATGTTCTCCACTTTCGGCCATGACCATGCCGTCAACAACAAGTTCTCCCCAGATTCT
TCATCCCGATCAGGTCATTCCGGTGGTGGCATTCTCTACTCCCATGCCATGACTCCCATT
TATCCACGTATGGACCCCAGATTAGGAGAACCGTCTTCAAAGCTATTTGGCACGTGTATG
ATGCGATTCTTCTTCTGCCATGTTGGCTCAACGAACTTTCAAATAATCTTGGAACGGATC
AAATCCCATCACAAACAAGTCATCTGGACACCGCCACGAGCAAGTTTGGTGGAACCATGT
GTTTGGGAGAAGGCGGCAGTAGCTTTGGATTATCAAAATTCGGAATACTTTTTGAAGTTT
GGCATCGCGAAGATGAACAATCACAAGGCAATGTTTTTGATGGATGACTTTTCGATGACG
CCGAATTGCTTTTTAATGAAAGACTCACTCCTCGAATCAACCTTACCGCCATCGATAACC
TTGACCAGTTGTGGGTTGAGTGGTGCCATTCCGCCGGATTCGAAGCGATGTGAAACGCTG
GGGGCTCAGAATCGGAGAATTGATGGTGAAGTTGCAATTTCTGGGAGAAGAAGTTTCATG
GTTGATAAGAAGGTCGAATACCGTATTGAACTGTATGGCGCGGCTGGAGGGCTGTTGCCA
GGTCGAGCAAAGTCGGAGAATTTCGGATCCATGGTGATTCTGAATCATGTTTTTGACATG
GCTGATGAAGTTACCTTTGTGGTGGGGCAGACGGGCGAGACCCCATGTCAGACGAGGACT
ACCTCCAAAAAGTTCCAAGAGATCACAGAAATCCTGTGTAGCCCGACCACCCGTACCAAG
TCTCGTCTCCGCGACTTCCCAATGGACGTTCCGGGCACTGCCGGAGGTGGCGCATCTGCC
ATATTCGTCAATGGCCAAGCCCTTGCCATCGCTGGAGGTGGTGCCGGCATCTATCCTGAA
GAACTTATTGATGCTGATTTACACCAGTCAACGAAAAACGACCACTTTTTCGACTACATT
CCAGCTTCAAGGTCCTTACGATCCATCCGCGCTGCTCAGAATTCTGATTCTGACACCTCT
TTCTGGGCAGCCGGCCCTGGTGGCGCCTACAATTCCTCCAATCACCAATATTCTCAAGAT
GACAATTGCCCAGATTGTGCCATCATGCGAGGCCAACTCTTATCAGCTTCAAATGCGAAA
CCTGGAGGCTGCCCAGCCGGACGGCCATGGACACTTTTAGGTGGTTTCGGCGGCGGTGGA
GCGTCTTGTGGCCCAGGCGGTGGCGGTGGAGCCGGTTTCAATGGAGGTGCTCCAGGCCAG
AAAACGCCGGGAGAGCCTGGAACTTCGGCAGTTTTTGCGCCGGTTCAGAAGTTTATCAGC
AAAACGGGGATCAATGATGCCAATGGTAAAATAGTTCTACGGGAATGCACACTTACATGT
GTGATCAATGCGACTTGTCGATTCGAGGATCCTGTCGATGGCCAGATTCCGAGGGAGTAC
TGTGAATGCAGCAATGGCGTCAGGGTTACGGGGAGTGACAGTTGTGCTTCCGGAATTCAG
AGCGTCGTTGGACGAGTGAAAAACACAATCGATGCAACCCATCCAAGGACACTCTTAACA
TTGATTTTGCTGCTGCTTTTGATGATGCTCTGCCCCTGTTTACTCTTCATCCTGTTCCGG
ATCTACTCGACCCGCCGAAAGACCAAAGCCTTCAAAAACTTCCACAATGAGCTCCAACTG
ATAGCCACAGACCCCCTTGGCATGGGCAACGGTGCCGGTGCCATAGTCACTCGTGGCAGC
ATCAGCTCCAATGGAAGGATGAATCTTATCACCGGAAATCCACTGTATCAGTATACTGGC
CTCCAGCAGGTGCCGTATGTCAGTCGGGAGTGGTGTGAATTTCATGACGTAATCGGCCAC
GGCGCTTTCGGCGAAGTCCAATCCGGAACCATGACATCCCCAGGCGGGAAGCCCTTTCGT
GTTGCTATTAAAACGCTCCCAGTTGAATCGAATCCGGAAGTGATCAGTGACTTCCAGACG
GAGGCACGCATCCTTTCTAACTTCAACCATCCCAACATTGTTCGATTCTATGGAGTTTGC
TTCGATTCCGTACCGAAGTTTATCGTTTTGGAACTGCTTGAAGGTGGTGATCTGAAAAAT
TACCTCAGGGAATGCCGTCCAAAAGGTCTACAATCAAACGGGTCATCCAGTATCCCAACT
TCGCCAGCCACCCACACCCCACCAAGCACAAGCTTCACTCTCATGATGTCGGATCTTGTT
CAGATGGCATTGGACGTTGCTAAAGGCTGTGAATACTTAGAATGCAACAAATTTGTTCAC
CGCGATATCGCAGCACGAAACTGCCTTCTAACTAGTAAGAATCCGCTAATGAGAGTGGTG
AAAATTGCTGATTTTGGCATGGCAAGAGACATCTACAGTAATGACTATTACCGCAAAGGC
GGTCGAGCTTTCCTTCCTGTCAAATGGATGCCGCCAGAGGCATTTCTCGACGGCATTTTT
ACGTCTAAGACGGACACCTGGGCGTTTGGCATACTTTTATGGGAACTGTTTTCCATCGGA
TTCACACCGTATACTGGTAGACAGAATCAGGAAGTCATGCAGCTCATTGTAAGTGGTGGA
AGACTGGACCCGCCAATTGGCACTCCTGATGAGGTTTATAAGTTTATGATTTGCTGTTGG
GAAACGTCGGCGGAATTACGACCTAATTTCACGCAGATTGTGGCGTTTTTGAACGCTGCT
CTGAAGCTCAATAGTGTTGTTGATGCGCCATTGCCGCCGATAGTGCACAAAATGGTCCAT
AAGAAATCTTCAACGCCGCCATCGATCAGGTCGTCGGCTCCGCCCGGTGATAACGACCTC
GGCACGACATCCCAAGCGACCATCAGCACGATGGTAACATCCATGACGGAATCAACGACA
ACCTCATCCTATGATTCCATGCCGACAAAGGGAGAAGGCGTCACGCACAACCTCTGCGCG
CCCTATGAAACCAAACTGGCACGACCAGTGATAAGCATGAACCCTCCACTTGAACGCGTA
GCCTCTGGGGATGAATCCATGTCCTCCCACGATGAATCGACTCTCCATGATACGTGTAGT
GTAAAGCAGTCGCCCTATGCCATTGGCACGATCGGAGGGCAACCCGGTGAATCCAGCAGC
AGCTTGCAGAAAGATCATCCAAGTGGGGCAAGTTTGCGAAGCCAGGGGACGGCACCTCCA
GGCAGCGGGTCTGCCGCTAGTTTACCCTTTCATAAACGGCTTTTCCGGAAGTCGTTCGAG
CGACCGAAGACCGGCCCGAACCAGCCGCTGATTTCATCGACAACGAGTTCGAGCTCGTCG
ACGACCGGAGGCGGAAGGGGTGAGAGTGCATCGCCAGCGGCCGCCGCTGCTTCACAACAA
TCTTCTTCGGTGAAACGGAACGACAATCAGTCGCCACCTTTGCCATCACAACTTTTG
>g16525.t1 KB455469 + [1:10240]  ( 76568 - 79337 ) g16525.t1 + 1:775  ( 1 - 775 ) N   4246.63
ATGACCGCTACACCGCCACATTTTGTCGTATTTCATCCAGAAGGCGTAGTCCCCGAAGAA
GGCAAAGGCTACGCGTTCCTTGGATTCCGTGCCTCCGATGGCAATGTCGAGCCTGACACC
ATCATTTGTACGTATCGAGCCGAAGGCGCTCCACCCTCGGAAACCAAGAAGCTCAAAGCC
GGTGCCAAGGGCAATGTCACGCTGAACCGGACTTTCAAGCGTGGAACCATCCTGCATGGT
GGTGAACGTCTCGGTGAATTCCTTACCTGTGATCACGCTATCGTCATCAAGGATATGTGT
GCTAGCTGTGGAAAGGATTTTCGATTGGTCAAAGACTTCAAAAACCCCCGCGAAAACCAG
ACAGCATCAGTCTCCATGGTCCATCACGTCCCGGAACTCATGGTCTCCTCCGATCTTGCC
AACAAACTCAGTGATAAAGAACATCTCGACCTTCTCAAAGCCAGGAAACTCGTCCTGCTC
GTCGATCTCGATCAAACCCTCATCCACACGACGAATAAACCCGTCCCAGATGCCGAAATG
CGGCCCGATATCTATTCCTACAATTGCATCGATGGCAAATACTACACAAAGTTACGTCCG
CATACGAGGGAATTCCTGGAACGGATGAATCGCCTCTATGAAATGCACATTATCACGTTT
GGACAGCGGGTCTATGCGCATCAGATTGCGAGGATTTTGGATGAGGATCAACGATACTTT
GCCCAGAGGATCATGTCCCGGGACGAGCTCTCCTCCCAACGCTTCAAGTCCGAAAACATC
GCCGGCCTCTTCCCGTCGGAGCAGCTTCGAAAGCTGATTGCCATCATTGATGATCGGGAT
GATGTTTGGCGGTTCAGTGAATCCCTGGTCCGTGTGCGACCGTACAAGTACTTCAGCGAA
GTCGACGATATCAACGCCCCTGGGTATAACTTTAAAGCCGTCGCCGCTCTTGCGAATCCG
AAGAAAGACCCCATTAAAGCAGCTGGCGACGAAACTGATTCGCAGAAAGAGCCCACTAAA
GCCGAGGGTGACGACGCCGATTTGAATAAGGAGCCTATTAAAACCGACGGTGAAAGCGAC
GATTCGAAAAAGGACGCCCCCGCTGACTCGGAACAGGATAAAGAACGCGAAGAAACCAAA
GATGAAGACCCCCAAGTCAAGGAAAGTGAAACCCCAGACGAACCCGCTGCCGACAAGCCC
GACGACATCGATCAATTCGAACCAGCCACTGGCCCTGGAACCAATAGCGATAAACCGGGC
CCATCAAACAACATCCTAACTTTGAACCATGACTCCGATGACATCCTGGAAGACATTGAA
CGCGTCCTCACCCAAGTTCACACAGCTTTCTTCGAGCATTACGACGCAACTAACGATGTC
ATCGAAGTCTCGAAGCTTCTGAGCTGTGTTCGACACGAAGTATTCCGGCATGAGATCATC
GCGCTCTCCGGAATCGTACCCCTCGGAGCCGACAAGAAGCAGGTCCTATTGTACCGTCTC
CTGGTCCATTTCGGTGCGACCGTCGCTGATGAAGTTAACGACGAAACTACTGTACTCGTG
GCTGCGCGACCTTCAACAGAGAAGGTGCGCCAGGCTACGAAGCGCGGCATTCCGATCGTC
GTTCCAGAATGGGTCTACACGTGCTGTGGAAAGTACCAGCTCCAACCGAAAGATCACTTC
AAACTCGCTGATGTCGTCCCGCATCACCTGTTGCGAGGCCGCGAGAAGCCCTTTGGGAAC
CGCTCCCCCAAGTTGAGCGACTTGGAACCCCTGAATCCCGACGATATGAAGGACATGGAG
GACGAGGTGGATCGCGCGCTGAGCGAGAGTTCTGATGATGAATCGGAGAAAGAAGAGGAC
TCGAAAGACGGTCTCGGGGATGGCGACGACGATGATGACGATGAGGAACGCGGAAGTGAT
ACAGATGCCGAAGTCGACTCAGATCCCAACAAGGAGGAGGTCGCTGCCCAGATGGAAGAA
GCCGCTGCCGCCGCGGAAGCTGCCGATTACGAGGATCCGAAGGAGCGTGCTGAATTGCTG
GCAAAGTTGAAGGCTGCCGAGGAAGAGGAGGACGATGACTGCCTTCGGAATGGCGATATC
GAATCTCGGAAACGGCGCCATCGTGTTGAATCTGCTGGAGAAGATGATGAAGATGGAGAT
GCCGTCGCGCCGAAACGGCACCGTGGAGATAACGACGACGATGAAGATGAAGAACCCCTC
GTCGAGCCACCAGCCGATGACGATGGCGATGACGGCAACCCAGCCGGCGGCGAGGATGAG
AGTGACGACTCCTGGGCCGACGATTTGGAATCTCAACTTTTACAA
>g5990.t1 KB455162 + [1:10240]  ( 144717 - 147390 ) g5990.t1 + 1:765  ( 1 - 765 ) N   3893.97
ATGGCCGGCCGACAGCACCACCATCGTCCCCCACTGTCGCGCGCTCCCGGCATTTACTCA
TCACGGCCATGGACGGCAAGCACGGGCCGTTCGCCGTTAACAGAGGTGCCATCATCTATA
TTAGATGAAGGGGAAGAAGATAAATTGACACGGCCACCAGTCTCATCCCGGTCTTCGCCT
GGAAGGCATCAACGCAAAGCTGGGCTCAGACACGCAATCGTTGAATCGACCGGTGAGGGC
GACACCAACTTGCAGCGTGTTCGGCATTCGTCGAAAACGGTGAATTCAAAAAGTGTCGAT
AATATTAAAGAAAAAGCTGGCGGTGTGGAAGAACCCATGTCAACGAAACCGGATGACGCG
CCGGCAAACAATACAGCTAAACCCGAAACAAATGGCGCTATTGTCATAGATGAAAATTCA
TCTGCTATCACCATAACTAATCAGGTCAACACAACTACTTCGAAATTTTCCAAATTTCTA
TGCGCATGCTGCCCCTCGAGATGCAGAAAAGCAAAAGTCGCCGATTCCTCCCCCACAAAC
ACACTCACAGATTCCGCCGCCGAAGCTGACAACAAGGCTGAACCACCAAAACCTCCAGAA
ACTGCTGAAACTACAGAACCAACTAAATTTAGCTTACGACATTTCTTCAAAACACTTGTA
TTTGATAGGACTGCAAGTAAATTCTACTTCTGGTTAGCAGCTATTTCTATTGCTTACGTG
TACAACTTAACGGTGGTTATTGCAAGATCCGTCTTCAAAGATCTCAATTCGGGTCCACTA
TGGGTAATTTGGCTAGCTTTTGATGCAGTCGCAGACATGTTTTATCTGGTTGATATGTTT
ATTCAGTCACGCACAGGATTTCTTGACCAGGGTCTGTTAGTCCGTGATGTAGCGCGTATT
ACAAAAGCTTATTTTAAAAGCAGTCAGTTTAAATGGGATGTCGCAAGCTTGTTTCCGTTA
GATCACATTTTCTTTATTATAACTAAACATCCTCAACCTATCTGGCGGCTAAATAGGTTG
TTACGGAAAGAGAGGATTCAGAAGTTTATGGAACAAACTGAAACTAGAAGCTCGCTTCCA
AACGCCTTTCGAGTTAGCTGTGTCGTTTGGTACATCGCTATTATCATCCATTGGAATGCG
TGCTTCTACTTTTTGATTTCGGAAGCCGTTGGATTAGGTTCAGATGCATGGGTTTACGGT
GAAAAGAATACACAAAGCTTGCCGCCCGGAGTCGTCGATACCCTCGCCCGACGCTATGTC
TACAGTTTCTATTGGAGCACCCTAATTCTAACAACAATTGGTGAAGTCCCCGGACCCCAA
AAAAACGTTGAATTTGCCTTCGTAACACTGGATTTAATGTGCGGTGTGTTGATTTTCGCT
ACAATTGTCGGTAATGTCGGCAGTATGATTTCAAACATGAGTGCCGCGCGCACGGATTTC
CAAACAAAAATGGACGGGATTAAGCAATTTATGGAATTGCGGAGAGTTAGTAAACCTCTC
GAAGTACGGGTTATCAAGTGGTTTGATTACTTATGGGATAACAAGCAAAGCCTAAGCGAT
CAACAAGTATTGGAAGCATTACCGGATAAGCTACAAGCAGAAATAGCCATGCATGTGCAT
TTTGAAACGCTTAGGAAAGTTCGAATTTTCCAGGATTGTGAGGCAGGCTTACTCGCAGAA
TTGGTGCTAAAACTCAAACTTCAAGTATTTTCACCCGGGGATTTCATCTGTCGAAAGGGA
GACATTGGCAGAGAAATGTACATTGTAAAACGTGGAAAGCTTCAAGTCGTCGCGGATGAC
GGTGCCACTGTATATGCAACTTTGATTGAAGGCGCTGTTTTTGGAGAGTTGAGTATTCTT
AACATTGCCGGAAGCAAAAACGGTAATCGACGAACAGCAAACGTCAAATCAGTTGGATAT
ACCGATTTATTCGTTTTAAACAAAGTTGATCTATGGACAGCATTGCGAGAATACCCCGAA
GCACGAAAAATGTTGATCCAAAAAGGTCGAGAAATCCTGCGCAAAGATAACTTATTGGAT
GAAAATGCGCCAGAGGAAACTAAAACGGCCGAAGAAATGGCAGATGAGTTGCAGACTAAT
GTTAAGAAGATGCAACAAAAGATTGCAAGATTGGTGGCCGAAAGAGTCAGCACAGACACA
AAGTTGAAAGAGCGGATAGCGTATTTGGAAACAAAGCTATCAAAGTACGAGCAAATCGAC
GCATCTAACTCGTCAGATGGATTATCCGATGAGGAATTTGAATCCGAAGATGATCCATTG
TTTGGGGATAAACCA
>s4781 KB455265 + [1:10240]  ( 291268 - 294344 ) s4781 + 1:592  ( 1 - 592 ) N   2398.81
ACATCCACGGAAGAACACCCGCCAGAAAATGGTCCGGATAACAATTTCCTCCAAAAATAT
GGGATTCAGAGAGATCTGCCGTCAAATCACACTGTCAAACTAAATAACTCCGGGTTTTGG
AAGAAAAATATGTGGCAATATATGAAATCGGGATTTGTTATGGATTCAAGCACAGATATG
TATTATTATTGGATAGTTATCGTCTCAACTGCCTATTTGTACAATTTACTCTTTGTCATA
TTTCGATGTGTATTCTTTATTGGAGACACAATTTCAACGCTTGCAGTCATAGTATTTGTC
GTAGTCGATGTCATAACTGATATTATTTATGTTATCGACAGATATATTCGATCTAGAACA
GGATACTTGGATCAAGGCATGCTTGTAACCGACGTTACCAAAATATTAAAACTGTACCGC
AAAAGTCATTTTTTCTACTTGGATATAATCAGCGTTCTACCGTTAGATTATGTTCTTGAG
TATTTCCTGAACACACCAAAGCCAATATTTCGGTTAACTAGGCTTTTCAAACTCGACAGG
ATGACCTTGTTTATTAGTGCCACAGAGACTAGAATATCGGCACCAAATGCTTTTCGAGTT
TTCTGTGTTATTGCTTACATTTTAGTTTTAATTCATTGGAATGCGTGTATTTACTTCATG
GTATCTCAAATCGTTGGATTGGGTTCAGATGGATGGGTTTACGGAGAAAAAAATTTACAG
AGCTTACCACCGGGAGTATATGATACTCTGTATAGACGTTACGTGTACAGCTTTTACTGG
TCTACCCTTATTCTGACAACAATTGGCGAAGTTCCTGGACCTGTTCAGAACATTGAATTT
GCATTTGTTACCTTGGATTTAATGTGTGGTGTGCTCATTTTCGCTACCATTGTCGGTAAT
GTAGGCAGCATGATTGCAAATATCAGCGCAGCTCGAACAGAATTCCAAAGCCGAGTAGAC
GGCATAAAACAGTACATGGATCTTCGGAAAGTCAGCAAAGTGCTAGAAAATCGCGTTATC
AAATGGTTCGATTATCTATGGGCGAATAAACAATCATTAGCCGATCAACAGGCTCTGAAA
GTTCTTCCGGATAAGCTCCAAGCTGAAATAGCCATGCATGTACACTTCGAAACACTGAGG
AAAGTGCGCATTTTTCAAGATTGCGAAGCTGGCCTATTAGCAGAGCTTGTGTTAAAATTA
GAACTACAGGTGTTTAGTCCAGGTGACTACGTTTGCCGAAAGGGAGACATCGGTCGAGAG
ATGTACATTGTTAAACGAGGAAAATTAGAAGTTGTTAGTGACGAAGGTACAACAGCCTTT
ACATCTCTTGGCGAAGGTCACGTGTTTGGTGAATTAAGTATTTTAAATATCGCAGGTAAC
AAGCAAGGAAACAGAAGGTCAGCGAACATCCGATCAGTCGGGTATTCTGATCTCTTTGCA
CTTTCAAAAGACAACTTGTGGGAGGCATTAAGAGAATTCCCCGAGGCAAAGAAAGTACTA
ATTCAAAAGGGTAGAGAAATACTCAGGAAAGACAACATGCTCGATGAAGATGCGCCCCAC
GAACACAAAACTGCCGAGGAATTAGCGTTACAACTTCAAAACCACATGACTCAAATGCAA
ACAAGGTAATTTGAAAATGGTGTGTTCGAATTGAGTGTAAAGCGTGTACTTAAGTTAGCA
AGAGTAATCGCAGAACAAACAAACCAAACGTCGAAGCTTATGGAGAGAGTCATCTGGCTC
GAAAAGCGACTGTCAAGATACGAAAATATTAACGTTTCGGTGTCAAAGGATCGCACCACA
CCAATCGATGGTCTTGCCGAGAAGAAGAGAAAAACGCAATCACGGCGGTCCGCGCATTTG
CTGGTTCCCCTCGCATACGAA
