# Supplementary material for: Expanding the view on the evolution of the nematode dauer signalling pathways: refinement through gene gain and pathway co-option
Source: BMC Genomics. 2016 Jun 27;17:476. doi: 10.1186/s12864-016-2770-7 (PMC4924289; doi:10.1186/s12864-016-2770-7)
Supplement: Additional file 5: — Gene models in fasta format. (TGZ 545 kb) [file 12864_2016_2770_MOESM5_ESM.tgz › r_culicivorax-PRJEB1358-EDI-sequences.fa]

>s5116 nRc.2.0.scaf01402 + [1:37197]  ( 10199 - 35713 ) s5116 + 1:521  ( 1 - 521 ) N    146.12
ATGTCCAGTTCATCGCTGCTGCAACAGATGGTCTATTCTGAACCCAGGCCAGCTCCTGGA
TCCGCAGTCGTGAAAGAAGGATGGCTTCATAAGCGCGGTGAACATATTAAAACCTGGAGA
CCGCGATATTTTGTATTATTCGAGGACGGATCTTTATTAGGTTTCAAAACACAACCGGAA
CCCGGTTGTTACGTCGATCCATTGAATGATTTTACGGTCAAAGGATGCCAGCTGATGAGC
GTCGATCGTCCCAGAAGCAATACTTTTCTTGTGAGGGGTCTGCAATGGACGACCGTCATC
GAAAGGATGTTCCACACTGGCAGCGCGGAGGAGCGTGATTCCTGGGTATCGGCTATAAGG
TCGTTAGCCGATGGAACCGTAGGTGAAATGAATATGTGCGACGAAGAAGCTATGGAAATC
AATGGCGAAGAATACGCTTCGTCTGCGGCTTATAACGAAAGAATGAAAAAAAAAACACTA
GAAGATTTCGAGCTCATAAGGATACTCGGTAAAGGTACTTTCGGTAAAGTTATCTTGGCG
CGTGAAAAAAAGACGCATCAACTTTTCGCTATTAAAGTTCTAAAGAAGGAAGTCATTATT
CAGAAGGACGAAGTTGCTCACACCTTGACTGAAAATCGAGTTTTGCAGAAAACGAGACAT
CCTTTCCTTACGGTGAGTATGATTTTCCCTCAAATTTTATATTCGGGCGCCGGCTATTCG
TCTGTCTTGCTGCATCTCGTTTCGCTTGGTTATTTCACGCATTTGCGACGTTTTTTCGTA
CTAACTGTGTTTCTTCTAATATATTTCCTAACTATATTTGCTTTTTGTAATTCTTTTGCT
GTTCATATTTTACATTTTTAGTTGCTCAAATATTCATTTCAAACGGATGATCGATTGTGC
TTTGTGATGGAATATGCTCCTGGCGGCGAATTATTTTTTCATTTGCAACAAGCTCGACAT
TTTACCGAAGATAGGACGAGATTTTATGGCGCCGAAATCGTTTGCGCTCTGGATTATCTA
CACCAGAATAACATAGTTTACAGGGATATAAAGGTCGAAGATACTTTTCATGGAAAAGCT
TGTTAAAAAATCTTTTTGCGACAATTTTGATAATTTTGATCAAATTTTGATGTTTTCTGG
TTCATCTTGACACATGTTCTTGCGACTCTAATGTTTCTGTTCTGTCTATTGAGAGTTGAT
TATAATCTGTTAACCACCGTAGGTCTTTTAAAAATTATAAGCTTTCCTATCATCAAATTT
TATTATCTAAAATTATCACATAGAAATATATCTGGGACTAGTTTTTTCTCAGAAATCGTG
TAGATATTATGATCAAGCGCAGGCTTATCATATTAATGCAATTTTATTTCATGCGCTTTC
CTCGTTACAAAATGCGACGTTTGGTTTGGCGTGAATTTTCTATCATTGAGTATTTGATTC
GAGTTCCTTCTATGACTCCTAGATACTAGTGATCTCATTATTAGAAATAACGTAATGCAA
TTTTTAAACGTTTAACATAACATTCATGCTCGTAATTTCGTATTCTATTCTATTTCTTCA
CTTTTGCACGATTACGGCTTGTGGCAGCTGAACTTGCTACCGGATCAAAAACAGCATGGT
TTTTTCTATGCTCTGCTTGCTCGCAATGTTTCGTTTGTTCGTTTGCCTGCTTTATTACCC
CGCGATTTTCGATGTATCAGATACATGATTGTTATTTTCTCGAGTTGGCTATCAAAAAGA
CGGCATGTTTCGTCCTCGAAATTAATTACCTACTTAAGCTATTGGCCCATTCATTAAGAA
TTAAAATACTCCTTCCAATCGATCGATCGTCTATTTTTCGTCATGGAATTCGCCGTCGGT
GGTGACCTTTACTACCATTTGAATAATGAAATACAACATTTCCGGCACGGATTTTCTGAA
AGTCGAACATGCTTCTACGGTGCCGAAATCGTTGCCGGTTTGGGCTATCTACACGAAAAT
AATATTGTCTATCGGGATTTAAAACTCGAAAATTTGTTATTGGACAAAGAAGGCCATGTA
AAAATCGCCGATTTTGGTTTATGTAAAGAAGACATTTCGTTCGGTGATAAAACCAAAACG
TTTTGCGGAACACCCGAATATTTGGCACCCGAGGTATTGGATGATAGTGATTACGGTAGA
AGCGTTGATTGGTGGGGCACAGGTGTTGTGATGTACGAAATGATGATCGGTCGATTGCCG
TTCTACAATAAAGATCACGAAAAATTGTTCGAAATGATTTTGACCAAGTCGGTTTCATTC
CCGCCTAAATTATCGCTGGCAGCTCGAACGCTATTGGAAGGCTTATTAGTCAAAAATCCG
TCGCATAGGCTGGGCGGTGGTCCGGATGACGCCAAAGAAATTATGACTCATCCGTTTTTT
GCGCCGATTGATTGGCTCGCTTTATACGAAAAAAGAATTGAACCGCCATTCAAACCGATA
GTTAGCAGTGAAACGGATACAAGCTATTTTGATCAGCTTTATACGCTGAGTATTTTGATT
CATTCACTCGCAAAGTCGCATATCAACAGTATCTCAAAGTTTGGAATTTTTACATTCTTT
GGAATTTATGGCTCTGTTTATGTGTTTCGAAGTATCACAGCCTATGTGAGACGTGACTCA
GTAATCGAATGTTCATTATCTGCAGAATACGATGCTCTCCAAATAGGTATGAAAAACTTT
TCC
>nRc.2.0.1.t07512-RA nRc.2.0.scaf08829 - [1:9361]  ( 5081 - 611 ) nRc.2.0.1.t07512-RA + 1:470  ( 4 - 470 ) N   1286.41
ATGAATTCTTTCGCCGCCGGCCGTTCCGTTTCGGCCGACGATATACGACATTTATGGACG
GCCGTCAAAATTTGCCAATCGCAAAATTTGGCGCCTACGCGATCTTCCCTCATTCAACAT
TTAACACAGAATAATTTATGGCGACCGGACGACGCCGAAGTCAAACTGCAGCATTGCCTA
GAATGCGGAGTTGTTAATGAAAAAATCAACCCCAATTTGGGCCAAGACGTTTTGGTCATT
TGTCCGCCGGAAGAGGCGCCCAACCCACGTCCTGATCATGATTGGTATTGTTTTTACTGC
CACGGCGAAGGGAATGTCCTCAAATGCCAGCATTGTTGGCGAGTTTACCACCCGGCTTGT
TTGTCGGCTATCGGCATTATGGAAAAACCGAAAGGATTTACGTGCCTGCCCTGTTTAACT
TTACAAAAAGTTAATAAATTGGCCTTGGAAGGACAAACGCCCGATATGTCGCTCGTACAC
AGTAAAATAGAAGTTTTACTTAATTGGATCGATTCTACAGCACCGTCCATTTTCGACACT
CTACCCGACGATTCGTGTGAAATTGCCGAAGAACAAGCTCAATGGTTAATTTACGAACAT
ATCGATCTGAATCAGATTAAGCAAAAAAATCGGACATATGTTTACGATATCCATCAATTT
TTGATCGATTTCGAACTACTAGCTCATGTTGTTATTCTATTATATGGAAAGGAAAGTACG
CAAGGCGATGTGGTGAATACGATTTTGAAAGATATCAAGAAAGAAGTCGAAGCATTTGAA
TCGGGACTCATGGCGGCGGTTCCTGGTCGTTCAGACTATATGGACGATAGCTCATACGAA
ACGGGCAAGAAACGTCGCAAAATGGTTGACGGTGCAATGGATCAAAGTTCGGATATGATG
CGAAATACCCTACCAAAGGAAACCGCCGTCCGCCAACCGACATTCATGACCTCGGCAGAC
ATGCAAAATATGCTAAACGTACCGCCCGGCCAATGTGGTTGCGACGCAAAATATAAACAA
TTATTGTTAGAATTGCAGCAACATTGGCTCAACGAATTTAAAGCCGATCGCGAAAAATCT
ATGCTCCATCGCGACTTCACGTTGGAACAGGAAAAAACGCAAGCCGATACGATGAACCGG
TTCAAACAAGAATTAGAAGCGACAAGGAAAGAATTAGATCAACGTTATACGAGCCAATTG
AAGCAAGAAATACAAAAATTGAACGAAAAACATAAGAAACAGTTATCAGAAACTAAAAAG
AAACAATGGGTGGGTGCTTGTTATTTTTTGGATTTTCGATTTTGTGCCTGATTTTCCTGT
CGAATTTACTATTCTCTTCTGAATCATTGGTCTAAATTTTAGTGATTGACGATTGCTTCT
CCATTTCAAATTTGTTGTACTATTTCTTTTATGTCTTTTATATCACCTGCATATAATACT
TTTCCATGTTTTTTTCAATTTTCTGCTACCCAACTCGGCCAAACCATTTTTTTCTACTGT
AAAAGCTCTATGTAGAAAGTTTTGAGCACATCCTCTTGCTAGTTGGTTGTAATCTGTTCG
TTTACGATTCAAACGGTTTCTTAATGGGTTGGTTATTTTTCACATTTTTTTCTTTCATGC
TGGCAATGTGAAGCTGAAGCTATATACCATTGTTGCTGGAATACGGCCTATTGCTCGGTT
GAATGCCAACAACAACATTGGCCGCAACATCGGAAATTGTGTCGCAGGAAGAAACAACAG
AATCAAAAT
>nRc.2.0.1.t36086-RA nRc.2.0.scaf00964 + [1:19456]  ( 5598 - 16671 ) nRc.2.0.1.t36086-RA + 1:728  ( 1 - 728 ) N   3735.10
ATGACAACAGCGACGACGGCCGTGGCATACCAAGAATTGGCCCCGGTTCAAATGTGGACC
TCGAACAATAGTAATAATCCAGGATCGACCGATGAAGATCACTCTAGGAACAATTATCAA
CAAGGAACAGATTTATTAGTTGGCTACCATCAGGACGGGCATCAGATTAATATTTCTTTG
GACAATAACCAGTTATGGTCGTTTGGAGGAGCCGACTCAACAAACGAACATTCTATAGCT
TTGCCCCCACTGCAAATGTCTATTCCTACTACTTCAAACGATCACTGGTCGATGGCCAGT
AGCGCGTCGACCGCCCCCGGTCAAATGATGCCGCCGCAGCTGCAACACCATTCGATGCCC
CCGCCCTCCTACAATATGCAGCACCACCATCACCACCACCATCAGGCTGCTAAATGCAAC
GAATCGTCGTCGTCATCTTCGTCGCGTCCGCAGCCGCAAGTCTTCGCGACCGGTTCCACC
AGCGGCGCCGCGAGGCGCAAAATCGTAGCGAACGCAAGCAGTGCGTCGTCTATGGCGACT
AACGGCGGCGTGGGCCACAAGATGATCAACGGTGTGTCGTTGTCCAGCCAGCCCGAGGAA
TTGTGTCTGGTTTGCGGTGATAAAGCATCCGGTTACCATTATAACGCGCTGACCTGCGAG
GGCTGCAAGGGTAGCATCACCCGAAAAGCCCTCTATTACTGTAAATATGGCGGCCGATGT
GATATAGATATGTATATGAGGCGAAAGTGTCAAGATTGCCGATTGCAGAAGTGCGTCGCC
GTCGGAATGAGGGCTGAGTTAGTCATTCCTGAAGAACAATGTCGCTTGAAAAGAGAATCC
AAAATCAAAATGAGAACTTCCAATGGCGGTAATTTAAACGGAAATGGGTCACCGTCGGGT
AACAGCGAAAGTTTCAGTACAAAAGAAGAAAGAAAATCCAACAGTCCACAGCAGAATCGC
AATCAACTTTTGCCTTTATTGGCGGATTTGACCGTTCTAAATATCCAATTGATAGTCGAT
TTCGCAAAGTGTTTGCCCGGATTTTTGACTCTATGCAAAAATGATCAACTGATTTTGCTA
AAAGTGAGCCAAAAGTCACAAAAGTCGATTCTATTCCACTTGAATAACTGCTTTCTTAAG
GCTTGCTGCAACGAACTTTTAGTTCTAAAACTTGCCAAACATTTCGATTCGAAAAGCGAC
CGCATTTTTTGCGGTCAGCAACCACAATCAACGTTGCAGGACGCCTATAGTTGGTCGTTC
AGCCGAGAGATGTTCAAAGAAGCTGGACTGGGGTCGTGCGCCGACGGAATTTTCGATTTC
GCCAAATCGATGACCACAATCAAAACTGACAACGCGGAATATGGTCTTTTGGGCGCCATT
AGTTTGTATTCGGATCGACCAGGCCTAATAGAAGCCAAAAAAGTTGAGGACATTCAAGAA
GTTTATACCAGTGCCTTACAATCGTACATCGACGTCCAAAGGCCAAAAAACCGAAACGTT
TTCGCCCGCCTTTTGATGAAATTGACCGACATTCGAACTTTGGGTGCACAATTCGCCGAC
GTCATTCTGACTAGGACGACGTCGACGCCCCAACAGCAAAATCCTTCGATCAACGATGAT
ACTTGTCACTTCCAACGCCAACAACAACATCAAGATTTTCATCATAAAAACGGTGGCGAT
TTTCATAGGAACGTTTCGGAGAACAATTTCAAGAATTTGGGAGCCGGAGGCGGAATGTCG
ACTAACACAAAACAGTACGGTCATTTTAGGCGGGCTAGCTATGCCGGACCATCAGGAAAT
GGAACTCCCATCGATATTAACTTCAAATCCGAATTTTCGACCACAAACACCAATTACATA
ACTTCGAACAATTTTCGACTTATCAAAACTGAACCCGTGAACAACAATATGGCGCCATCC
AATCTACCACCGACGATGGAGTGTTTCGTCATCGACGACGATCCGTCTTCCGCCGTGGTC
GATTTTTTTGATTCGACGACGGTGGCGGAGTCGTCTTCGTCGAATAATTTGAACAATTTT
CATGCGTACGTTGATAGTGGTGCCGCTTCTTCGACCAACGATAACAACAACATCAAAAAC
GACAACAATCAACGACAACCGGTGATGACTTGTAATAATTTTCCTGATTTCGTTAAAGTT
GATTTTTTCGATACGCACGATAAT
>s5035 nRc.2.0.scaf02403 + [1:28237]  ( 16027 - 26403 ) s5035 + 1:582  ( 1 - 582 ) N   2972.50
ATGCTCGACGACATCGAACCGCAACCGCGCGATCGTTGCAACACTTGGCCTTTACAAAAA
CCGACGATCGATTATCAACAGCACGACCATAGATCGCCGTTGATAACGCCCGGAACGATA
CCCGAAGAAGGAGACGTCGATTTGGAGGAGGAGGACGACGACGGCGGATTGGGCGCCGAT
TTGGACGACGCCACGTCGACCGTTTCGTCGTCCAATGAAGAAATGGGCGCCGGTTCGGCA
ACCTATTGTTACGGAGCTAGAGCGCGCGGTTCGTCTAACGCGACGGCCGATTATTACGCC
ATAGGATCGAGTACAAATATCGATGGGCCGACGCTAATTCTTTGCAACAACAAATTTCTC
CGTCGTCTGGTGGCCAATGTTCGTCGTCGACCGGGGCGCCGACCACTTCGGCGTCGTCGT
CGTCGGCCGCCNTCGTCGTCGTCGGCCGCCGCCGCAAAAAAGAATACGTCGCGTCGTAAC
GCGTGGGGCAACAATTCGTACGCCGATTTGATAACTCAAGCCATCTCCCTGAGCCCCGAG
GGACGTTTAACTTTGAATCAAATTTACGAATGGTTTAGCAATAATATTCCATTTTTCAAA
GATAAGGCCGATAGTAATAGTTCGGCCGGTTGGAAAAATTCCATTCGTCACAATTTATCG
TTGCATTCGAAATTTATCCGCCTACAAAATGAAGGGGCTGGTAAATCATCGTGGTGGATT
ATCAATCCCGATGCCCCGAAGTCGGGTAAAGCGACCAGGCGCAGAGCCGGGTCGATGGAA
ACGGGGACCTTGACTCTGAAGTATAAACAACGCGGTCGGAATAAAAAGAAATCTGCTTCG
ACCAGAAATTCGACGACAAATTTGGCATCTTGCCCGCTCGAATCGGGCGTCACCGGTCCA
GACAATAGCCCTACAATGCTTGACGGATCGACCATAGATTTATACGATTCGGCGCATAAT
TTAAATTTCGATCAGTGCCAAAATATGATTAATCAGTCCCGATACGCCATATCTGATCCG
TTGGAATTCCGTTCCCGTGCAAATTCGAATTTATCCGAATACGGGTCGATGTTCACGACT
GGTCGAAATAACGGCGGTCCCAGCAGCGCCGGTCTTTTGTCGCCAAAATTAGAAGAAAAC
GACCATTATTCGTCCGGTTGGGATTTACAAGATTCGTTGCCACAACTGGCGACAACGTCC
AACGAATTAGCCGACAAATTGTCCACTCACACTGACGCCATTTACAATTATTTATCCAAC
GATTCCGATTCCTCGCCGCCTCCGGCCGTCAATCGTCAATCTTGGAATTGCGCCGTCGAC
GAATATCGATTCCAAGGTGGCGGCAACGGCAGCGGTGGCGCTATGAACGCCGCGGCTTTC
ATGATGAATCGATTCGCGTCCATTCCGCCCCAGTCGTCGACCGCGACGATCGGCGACGGC
GGCGTCCTTTTCGGCGCTCAGCAACGCTTTTCATTTCAAAACGGCGGCTATCAAAATCAG
CCGGTTCGTTTTGTGGGCGCCAATTTGGCCAGCGCCCATTACAATTTCTCGACCATAGTA
CAAAATAACGACCAATCGATGGCGACGTCGGGAGCGTTGCCTGAAGATTTGACGGAGATA
AAATTCGATACGGGTGATTCTAGAACGATCGCCGACGCGTTCAGGCAATACGTCAAAGAC
GATAAAGTCGAAGATTTTACGATGGACGACATTAACGGATTTAAAATGAGTTTTTTGTTG
AGGAAT
>s5048 nRc.2.0.scaf00618 + [1:52560]  ( 1961 - 36874 ) s5048 + 1:1696  ( 1 - 1696 ) N   8152.71
ATGTATACCAGGGTTTGTTCGTACCGATCGGTCCGTGCCGTACGGAATTATAGTAAACAA
ATTTCTGTACCATCACTTCTAAAATGTCGGAAAACGATAGTAATCATTGTGTTTAGCATA
GATAATCATGATAATGCATCAAAAGCGCGCTTTCTGGGAAATGAAGCCGCGAGAATGAAG
GTTGCAGAAAATTCAGCGGTAGACATTCCATTATTTAGTCGAAGTTCGTTAATTCTGGCG
CGTTCTAACATTCTAAAATGCTCGAAAATCAAATTCCAGACAATGTACAATTCAACAAAA
ACTTTGGAAAAGCATTTTCAGACCATGAAATGCCGACGAAACCTCTTTATACCTAAGCAC
AAAAAACCCAAAAATTTGTTTGTGCGGAGCCAGAAATTGTGTGCGGGCTTCGACATGCGC
AATTCCCCTCGAGCATTTCTAGTGGCGAATCCCAACGACGTAGACAAATTTCGTCATTGT
ACAGTCATCGAAGGTAACGTCCATATCTTGTTGATGGCTGAAGAGAAAAATATCACCAAA
GATGAATTGGAGAAAATTCGTTTTGTCAATTTACGGGAAATCACTGGATATTTATTGATA
TTTCAAGCAAGACTTTTCAAGTCATTGAAATTTTTATTTCCCGAACTGAGAATCATTCGG
GGTCGAGAATTAGTTCACGATTACGCTCTCGTCGTGTTGCAAAACGAAAAAATGGATGAA
ATCGGTCTTTCGAAATTGACCGAAATTAGCAACGGTGGCGTTCGAATATTGTTCAATTAT
CAATTGTGTTTTGTTCATACGATAAATTGGTCCGAAATTATCAAAGTTAAAGAATTTGTG
GATGAAAATAAGTTGCAAAATGCTTGCCCTGAAAAATGCAGTCCTCCGCCCCAAGATTTA
GAATACTGCAGCAAAAGACCAAGCTCAAATTCAACGGCCTGTTGGACTAGTACTGAATGT
CAGAAAGTTTGCCCTACAAAATGCAGGCAACAGGGTTTGTCGTGCAGCGACGTCAATCTG
GGTCAGTGCTGCCATAGGGAATGCGTCGGTGGTTGCAACGGAACGACCGACGCTGACTGT
TACGCCTGCCGTAATGTCTTCTTTCAAGGAAGATGCCAACCGAGTTGCCCCGTCGGATAT
TACAAATTTTACGACCGTCGATGCCTAACCGAAGACGAGTGTCACAACAAAACCAAAAAA
GGTACGTTAGCTGCAGGCGAATCGTCTTACTACAAAGCATCTAACCTTTCGGGATTGTGT
GACGTTGCGTGCCCTACAGGATACGAGGAAGATTCTGATAATCCTCGACATTGTCGTAAA
TGCCCGGAAGAGACGGGTTGTAAAATAATTTGTGCGTTCGACGGAAATATCAAAAGTATG
CAAGAAGTTGGAAATTTTGTAAAAAGGTGCAACGTTTTGAATGGTCCGCTGGAAATCGCT
ATTCAGGGTTTATTGTCAGCGGCTGATATCAAGAATCTGGAAAAATATCTAAGCAATCTT
CATGAAGTAAACAGCAGCTCTGTCATGATTGTGACTTGTATTTCGATTAACTTCTTTTTC
AAGGTTCGAGATTACGTTAAAGTGTCTTTCACACCATCATTGGTATCATTGAATATCCTC
AAAAATTTAAAATTTATACGAGGAAAGAACCTGTGGAATGGAAAATATGCTCTTTCGGTA
TTCGAAAACGCGAATCTGGCAACTTTGTGGACCCTAAATCCCCATAAATCGAACAATTTG
GTGATAGAGAGGGGACAAGTTCAAATGTTGAACAATCCGCAGTTATGCTATCAAGAAATT
AAAAATGTTATTAATGGAATTACTTTACCGCATAATGTAACCGAGTACGACGTTTCACCT
GGCTCTAACGGCAACAGGGCAATCTGCGAAGAAGTGAGACTCAAGTTCAATGTCACTTTT
ACGCCGAACAATATTGCCAAATTTCACTGGGAACGTTTCAACACGACGTCCATGGATCAA
CGAATGTTCTTGGGTTACAGAATATATTTTAAAGAAACGACTTCTGAAAATGCGAGTCTT
TACGAAAACAGGGATATGTGTTTAGATAGTTGGACAATGATTTTCGTTGAGCCTGAGAGG
AACTCGACTGTGCATGATAGATTCAAACCTTTCACATTGTACGCTTTCTACATACAAACT
TTGACGGTCAACTCGCCTGGTGCTAAAGGCGGCATTTCGGACATTGTCTACAGGCATACC
AATTTCATCGCACCGTCGGAAGTGCTGATCGACGGAAGAAAGACCATAGTTACTCCAGAT
TCTATTTCCATTCATTGGCGCTCTCCCATCCACCCCAACGGTCAAATTACGCACTACAAA
ATATCTTATCAATCAAAATTAGAACAGTTATCTTACGATAGGGATTACTGTAGCGAACGT
AAGGATTTTGCTTCATTTTTTTCTTGTCTTGATCGCACTCTTGGCCACATTATGTATTCA
GCTCCCGATTTCAAAAATTATCCCCGAAATGGCCGTTTGATTGGTAAAGCGGATTCCACG
GCGGAGAATGTGACGAGATTTTGCGCCGCGCTAAAGTGCTGCGAATGTAAGAGAAACGTC
GAGACGGCAAAAACTAAGGAGGACGATCACCAATCAAAATTAAATTTCGTTACCATGATA
TTGTCGTACATTAATAAACCCAAGTATTCCTTTTATAGGCATACATGTAACGGGGCCACG
AGTTTTCCACCAAAAAAGTCAGAAAAACGATCCAAAAATAGTAATTTTTGTCTCAAAAAA
ATCGTAAAAAATGTATCCATGGCGCGAAGCGCCGAAAAAATTGACCCATATGTCCGACAA
TTTCTGGGGGGTTCCTATAGCACTTCCGTCCATCCCCCCAATCAAATGTATGTTTCGAGT
ACGGTTGTCCCGGGGCCTGGGCCGGGGCAGACATATAACATATCAACATATACGTCACTA
GTGGTACCACACTTCATGTATCACATCGAAAAATTTTTAAGGCGTAAAAAGCGTTCGTCA
CACATTTATTCTCAACGACCAGATACTGAATATCAATTTCCGTTCTACGATTCCAATGAA
TCATTGATGCAGTCCGCGTTTAATTCATCGACGGCATTGCCTCCATCTGATAGACTATTT
TACGGAAATAATGTCGATTCTTTTGGTCCAGTTACGATTAACGTCACAGGGTTCAATTAT
ACACTTCAAAACTTAACGCACTTCACAGCCTACGAAATTAAGATATGGGCTTGTCAAAAT
TCTACCGTCAAGCATAACTACTGTAGTCAAGTGGAAACAGTTAGAACTGAAAAAACGGAA
ATGATTATCGAAAAAGATCGCCTGAATAGTTCGAGTATCCGAGTTGAGAATGTTATCAAC
CAGAGTCCAGATGAATCGATCATTGAAACGCAGAAACGAGTTTTTTGGGACACAGTCGAC
GACCCCAATGGTAGAATAGTCGCCTACGAAATCCAATACCATAGGCAAACTTCATCTTCA
CAGACCTTATCGCGTCTATGCGTCTCGGCCTCCACCGCCAATTTCAACTTGAGTCAAGGC
GCTTTGTTAGTCGATTTATTACCCGGAAATTATTCTTTACAACTTAGGGCTGTTTCTTTG
GCTCAACGCGGACCTTTAACCTACCCAGTGTGGTTTTTTATACCGGAGAGGCAAACTTTG
TCAAATACGAATCTAACGTTGATCATTTTGGCCTTTTGTATCATTTCATTCGGAGTTCAC
TTGAAATTCATTATTATCATTTCTCATATTCATCATTGTCATCATTACTCATTCTTGAAG
GCCAATCCGGACTACATGAGTAACATCGAAGTTTACGAAGCCGACGAATGGGAATTGAAG
CGAGACGACGTTGAATTATTGAAAGAATTGGGTTGCGGTTCATTCGGCCGGGTCATCCAG
GGATGCGGTCAGAACGTTCAGTCGGTTTGCGGTATTATTTTCGGTGAATGCGCAGTCAAA
ACCGTGCACCCAGGCGCCGCACCGTACGATCGTTATCATTTTTTGGCCGAAGCAACCATA
ATGAAACGTTTTCGCACGGCGCACATCGTAAAGTTGTACGGCGTCGTGAGTCAAGGGCTC
CCATCGTTGGTGGTAATGGAATTGATGTCGCGGGGAAATTTAAAGGAGTATTTGATGTCG
AGGCGACCAGAACACGAAGACATCCTCAATCCGACTCTAGGACCACCCAATCTATCCGAA
GTTCTACAAATGGCCGGTGAAATTGCCGATGGTATGGCATATTTGGAGGCCAAGAATTTC
ATACACCGCGACGCTCGCAATTGCCTCGTGTCGGGAGATGGAACGGTGAAAATTGGTGAT
TTTGGTTTGGCCAGAGATTTATGCGCTAGCGAATATTATCGACCGCAAGGACGAAGAATG
ATGCCCGTTCGATGGATGGCGCCTGAAGCATTGGTTGACGCTAGGTTTACGACAAAGTCG
GATGTTTGGAAGATGATAAAAAACATGTCTTTGTTCATAAAATTTGAAGTTCTTGGAATA
TTTTACCGGAAAATTCCAACTGTGCTGAAATTTTCTTGTTTTCACTCTAAGGATCTATTT
TGTATAATCTTCGCATGTTTGAAAGTGCTAAAGGTAAGCCATGTCTCCAAAATCATTTTT
GTCACTTTTCTACTATTGCATATTTCCTTACACAAAATTTTTAGTGAGATGCAATATTTG
CTCGGCGACGTACATATATTCATTTTGATAAAGATGACTGTACGCATCCAGAGCCGATTC
TACAAAGCTGACGAAATAATTTCCTCAGTGAAATTTCGAGTTCGCCAGCAAAATATTTCG
GTTCTGCAGAGTTCATTAACTAGTTCGCTGGGCAAATTTTCACATACATGTAACGGAGCA
TCAAGGTTTAAAGTGAGGGGACATGAGCTGTTTTGTGGATGGGGTCATCTATTGTCCAAA
ATGACTTGTGGTGGCCGTGGAAGAAAAAAATTTGAAATTTTTGCCTTTAAAGTGCAAAAA
CGGTTCGAAAATCAAAAAAAAAGTCATAGCCAATCAATTAATTTAGGGGCGATCTTAGAG
TATTTTTCATTTTCTCCCGACTTACTTCACCTTCGTATCACATATAGT
>s5050 nRc.2.0.scaf00536 + [1:55358]  ( 16978 - 46340 ) s5050 + 1:1075  ( 1 - 1075 ) N   3164.01
GAATATAAACTTCAACTATTCACGTCGATTGCCTTTTGTTTTTTAGCGATACGTTTTGCA
TGCATTGATGTGCGGAGAAAGTGAGTGATTCCATGGAAAATAGGAAAGAAATCAGGTATA
ACTAGCCTCAGTTATATATTTCCCGAATTACGAATCATCAGAGGAAGAAGTTTAGTGCAC
AATTACGCGTTGGTTCTATTCCAAAATGAGGGTCTTATGGAAATTGGGCTACCGAATTTG
TTCGAAATTAGCCACGGTAGCGTACGTATAGCCGAAAACCCGAGGCTGTGTTACGCCGAA
ACGCTCTCATTTTTCATATGCGGGTTAGTTCAGCATTTAAACGTTTCATGCATTCTTTTC
ATTTTAGATTCCTGCTCAGAAAAATGTTCTTTTGAGAACCTGGACCGTTGTGCCACTAGA
GCTTTGTCGACGAAAACGATCGCTTGTTGGAATCGGAATGCTTGCCAAATGCGTAAATCT
ACAGAAACTTTAACACTCAGTTCTCTCAATGCTATTCATGGTCATGTTTAATGATTCAGA
CGTCGCCGAAGACATAGAAATAAGTAGTATGTAAAGTATCCTGAATTTGAAGATCTCTGT
CCAAAAAATATGGTATTTATATACAATAGTCGAAGGTTTTCTGTCATTTCAACTTATAAA
ACATGAAAAAGAGAGGATTGGGATCAGAGGTCCCCACGGTCAAATTTTTTAGGTGGGGCT
AAAGTTGAAAATTTCCGGGGCTAGTGTAGCTTATGTCCACTAAGCACATCATTTTATCTT
AAAATCAGGCAACCAGCCATCAATTTTTAGAACTTTAGGCAATGGTTATTCACCCCTCCT
ACCCCTCCCTATGGGGCAGTGTGCTTGGGATACACCGATATGCTCCTAAAAAGTTACATT
AGAATTTAGAACTAAATTCTGACGGTTCTAGTGTGAAGGGGCTGACATTTTAAGTGCATA
AAATACTTCTGTTGTTCATATGACGCAGTGTGCCCCAACGAATGTTCGGCCTCTGGTTGT
AACTACACACTCGCATCGAACCCAATCGCGACATCTATTTGCTGTCATAACCAATGCGCT
GGCGGTTGTTCCGGCCCGACGGACAAAGACTGCTATGCCTGTAGGAACGTAGTTCACGCT
GGTCGTTGCCAATCGAAATGCCCCTCTGGTTTTTACATGCTCAACGGTCGACGTTGCATA
AGTTACACGGAATGCCTTGACCGCCATTTGAAGCCACTAGAAGACTCAGGAACGAGCATT
TACAAAGCAATCAATTCGACGGGCGTGTGTGATTACAATTGCCCGATTGGTTACGAAGAA
AATCCAAATGATCGAAGTCAATGTTTAGCTTGTCCGCTAACAGGGTGCCTTAAAAGTGAG
TTTTATTGTAGGTACCTGAATAAAATTGCTCTTGAACTTGAGCTTCAGAGTAGTTTGATC
GGCTTATATTTTAGTAGTTTCATAAACGCGGCTCACAATTTTTTGTTCACTTCTCTTGTT
GAATCATCGTTTAGATATTCATTTACCGTATTCGAAAATTCGCATCTGTCTCAATTGTGG
AATTTAACGGATAATGGGCAACTTGAAATTTTGAATGGCAGTGTACAATTCCAGAACAAC
CCGTTTTTATGCGTTAAAATCATCGAAACTTTTGTCGATGGGCTAAAGTGGCACGGAAAC
GTGTCCATGCACGACGTTTCTAGGATTTCAAACGGAAATAAAGCCGTTTGTGAGGAGATC
TTTATCGATTTGAAAGTCGTCATCGTGATGGCCGACACCATAGTTTTGAGTTGGGAAGAA
TTTAACACTTCGGAAATGGATCATCGAATGTTTCTAGGTTACCAAGTTTATTATAAGGCT
GTCGACTATGAAAACGTTAGTCGATTCGAAGATCGAGACGCTTGTTCGGATAGCTGGAAA
ATGATTTTCTACGATATAAACGAAAGGGGCGTTCTACTGAACGGATTAAAAGCAGATACG
TTATATGCCATTTACGTTAGTACATCGGTAAAGAGTTCACCTGGTGCCAAAGGCGGCGTG
TCACCCTTGGTTTATGTCCGGACGAAGTTTGAAACTCCATCCTCCGTTATTGTTGCAAAA
GTAGAAAGTCCGGATTCTACTTCGATCTACATAGAGTGGCTTCCTCCTGAGATGCCCAAC
GGTGAAATCACGCATTATCGTATTGCTTATTCCTCGAAGTCGGACGTTTTAACTAACGAA
CGAAATTATTGCGATGAACCTCCAAACTACAGTATCAGAGAAGATAAACCGTTAGGATTT
TCGGATTTGACACAAGAAACGAGCATCAATGAAACCAGCTTGCAGGGTACTTGTTCGGCG
CAAAAGTGTTGTGAATGCGATGGTTCCAAAAGTCTCTCTGATTTGAAAAGCAGCCGTCGA
CATTCCACGCCCGACGACGAACTGATTAACGAACGGGCTGCTTTCGAAAACGTCATTCAC
AACATCGTTTTTATTGAGAAGTTAAAAGAAAAGAAAAGGTACCGTCAAGTGGAGCTACTT
TGGACTGAATACCTACTCAGGAAAAACCTTGTATTCTGCATTGTATTGTCTTTAATATTA
ACCATCGTTGCCCTCATTTTACTCGTTTTCTTTTTTGCTTTCATTTATCGCAAACGTTGG
CAACGATACGTTATGAAATGGGTTTCGGGCAACCCCGATTACATAAGTCAAGACAATTTT
TATAAAGCCGACGAATGGGAATTAAAACGCGAATCTGTAAAATTAGGCGACATCATTGGT
CAAGGCAGTTTTGGCGTCGTTTACAAAGGCGAAGGTCTGAATGTAACTTCTATCAACGGC
ATAACGTTTGGACCTTGTGCTGTGAAAACCGTAGCATTTTACTTCTTGAACGAGGCTACA
GTTATGAAAGCATTCAGTACGGCCCACATTGTTAAACTATTGGGTGTTGTTAGCAGCGAC
GGACCCACCTGGGTTATTATGGAGTACATGGAACAAGGAAATCTCAAAGATTTTTTGCTT
TCAAGACGTCCGGATGACGCAAATACTCGTGCTCTGCCGGACTTGACGCTCACGGAAACA
CTGCTTATGGCCGCTCAAATATCAGACGGCATGGCCTATCTGGAAGCTCATAAATTTACG
CATAGGGACTTGGCAGCTCGAAATTGTATGGTTGCTGTAGATGGAACGTGTAAAATCGGA
GATTTCGGTATGGCTAGAGATATTCATTATAGGAACTACTATAGGCCGTGTGGGCGCAGA
ATGATGCCCGTTCGATGGATGTCACCCGAAGCTCTCAAAGATGCAACATTTTCGTCCAAA
TCGGACGTTTGGGCCTTTGGCGTTGTACTCTGGGAAATCACAACTTTGGGTAGGCAACCT
TATCCTGGTTTAAGTAACGAAGAAGTAATTAATTACGTTGTCGATCAACGTCAAACGCTA
AAAATTCCGGAAAATACGCCGCAATCCATGATCGACATTTTTACGAGAACTTGGAAATAC
GATCCGAAAGATAGACCTACTTTCGATGACCTATTAGGAAGTTTGAAAGATTGTGGGGAT
TTGAAGTTTAAACAACGTTCATATTGGCATACGCAACGGGAAGCGATACTCAAAACTCAA
GAAGAATTGAACAAAGAGAAACAATATTCATTAATGAAAAACTCTTACCAAAGTTCGAAC
GCTAATCCATACGAGTTGGGAAATAAATCCACGCCTGCTGCCGATCACGATGAAACCATG
GACGAACCAAAAAGCGCAGCTTTTTTCACGATGTCCGCATGTGCCGACGTGAGTAAATGT
GTATCCCACAGTTCAAACTACCCA
>s5049 nRc.2.0.scaf02015 - [1:31234]  ( 20740 - 2501 ) s5049 + 1:890  ( 1 - 890 ) N   2538.57
GTGCGTTTTTCGAGGCTCAGAGAAATTACGGGTTATTTGTTGATATTTGAATTTTCGTAA
GGATTTATCACAATTTTTAGTCAAGAGGCAGTTTCAGCCACAAAATACTGTTTTGGTTGA
AAATTTCAAAANNNNNNNNNNNNNNNNNNNNNNNNNNNNNNNNNNNNNNNNNNNNNNNNN
NNNNNNNNNNNNNNNNNNNNNNNNNNNNNNNNNNNNNNNNNNNNNNNNNNNNNNNNNNNN
NCAATTACGGATAATAAGGGCTTGCAACTCGTACAAAATTACGCCTTAATAATTTATCGT
AATCCGAATTTAGTTGAAATTGGTTTGAGCCAATTAAGAGAGATTTCTCGAGGTGGAATA
CGCATTTCAAACAACCCGAAGTTATGCTACGTCGAAACCGTGAATTGGTCTTTGATAAAT
AAAGGCGGAACTGTTGTTATCGATAATAACAAATCGTTAGGTTAGTAAATTCTGCTCGAG
AAAAAACATGGAGGGATTAGGGATTAAACTGTTATTTCCTCAGAATTTTTGCTATGTCAA
CAGTCGAATTATTTATTTGGTCATTTTTTAAGATCACTGCAATTTCTTGAATATACGATC
CTTTTTCTCTATTGTAATATAACCAAAGTTGTTCGATGGTTTTCAGATTTTGCATATACG
TTTTTCAATTCATTCAGATTTATGTGGTCTTTGTAATGCATCTCACGCTTCGCAGCCAAT
TGTGCCAAATCGAACGAAAAGACTTCTCCAGCCTGCTGGAATTACGCTGCATGTCAGAAA
ACATGCCAAAATCAATATATTGCATGTGACGCGAATTCATCGTGTCACGATTTTTACGGC
GGAAATTCGATTTGTTGTCATCCCGAATGTCGAGCCGGTTGTACAGGATCGACTGCGTCA
GATTGTATCGCTTGCAAAAACGTTCTGGTTAACGGCTCATGTCAGAAAAGTTGCCCTGTC
GGCTATTATAAGTACTTGGAACGTCGTTGTTTGACAGCAGATCAGTGTCGAGCGGTTGAA
ACTACTCCCTTTGAACATTATGGATTTAGAATGACGTCGTCGTCCGCAGCCGCTGTCGTT
CCTACTAACGACAGCCTGTCGTCGCCCTTTCACTACGATGAAGAAGAAGACGATGGACCT
CCGACGGTTTTCTTCAAACCGATCGATTCGACGAACTCTTGTTCGCCAATTTGCCCTCAC
GGTTACGAAGAAGATCCACGCGATCGTCACTCGTGTCGAAAATGTCCGACAGCAAAAGGA
TGCACAAAGATGTTCGAGATTTTTTTTGGAAGATGCTCAGAGATATATATTTTGATATTC
AACGAATTTCCGATTTTCAGATTCGCTTTCACTATCTTTCAAAATAAGAATTTGGTTTCG
ATGTGGAATAGACCTTCGAATAGCGCGTTTCTGCGAATATTGAATGGCGGAATACAATTC
CAGAATAACCCACGCTTGTGTATGGACGAAATTCAAAATTTCGCTCAACAAATCAGTTTG
CCGTCTCATTCGGATAAAGATATTTCACCTTTTTCGAATAGTGATGTCTCAGAGTGTAGT
GAATATTCTGCATTACGACGCGTTATTCACTTGTTGATGCTTTTATGTAATTTTACGAAT
CGTATTTACTCTTATCTTTGCAGGTGGACGATGAACTTTTTTCAAAATGATTTGACTCAA
GGTCTATTGAGAAATTTGTCGGCCGATACTTTATACGCTTTGTACGTTCAAACAGCTACT
GTCCACGGTAAAGGTCACCCGGTTGGAATATCGGACGTCAAGTACGTTCGAACGAAATAT
GCAGGTGAGACTCTGATGCATATAGTTATTATCAAAGTGATAAACCATACTGATCGATCG
GTTTCTTGGAAAGCTCCTGCGTACCCGAACGGTCAGATTCTGGCCTTCGAGATACGTTAT
AGACGGGTCGATTCGAACGAAGTAAGGACTGTTTCCTCGTTTTATACATTAAAAGTCAAT
ATCTCCGGCATAATCTACTGTTTTCGAACCCAAACGTCAGCTAACCTTTACAGTAAGTGT
GTTCCGGTCGTCGATTCTCGTCGCAGGAACTACAATTTAACATTGAGCGATTTGTCGCCC
GGTGATTATGAATTTCGAATACGTGCCGTTACACAAGCGAATACAGTCTACTGGACAGAA
ATTAATTTTAGTGTCGACCGCTTGTCGACTTTCGACTTGGTACTAATCGCGTTTTGCGCC
GTTACGATCGCCTTTTTATCGATTTGCGTTCTAACGACTGGCTATTTTTATTTTAAACGA
CTGGAATTCAGCTCGAAATATGTAATGCAATTTTTTTCGGCGAATCCAGATTATTTCAGT
CAAGTTTATAAAGCCGATGAGTGGGAATTGAATAGAGATGAACTACAACTAATACGGGAA
ATCGGTAGTGGAACGTTCGGCAAAGTGTATGAAGGTCGAGCCCTCTTTTCGCCCGTTAAA
TCCCAATGTGGTCTCTCTTTTACGCGATGCGCCGTTAAAACTGTATTCCGCTTCCTCATC
GAAGCATCTGTTATGAAACAATTCACGGATGCAGCTTTTATCGTAAAGTTGTTCGGCGTG
GTCAGCGAAGGCCATCCGACATTAGTTGTCATGGAATTGATGGATCAAGGGAGCTTGAAG
GAATATTTAATGTCCAGAATTTATACTATTAATTTTTTCAATGTCTGTCTTTGCGGATTC
ATCGGAATTTATCCCATCCCGTTCGAGCATGTTTACGAAGAAACGTTAAGAATGGCAGCC
GAAATTGTAGACGGTATGGCTTACTTGGAAGCTCACCAGTTTTGTCACAGAGATTTAGCG
GCTCGAAATTGCTTGGTCGCTGCCGACGGTACATGCAAAATCGGCGACTTTGGTATGACG
AGAAATCTATACGATCGATCTTATTACAAGCCGTCCGGGAGGCGACTAATGCCCGTACGG
TGGATGGCTCCAGAAGCATTAAGGGACGCCATTTTTACTTCGAAGTCAGATGTCTGGTCA
TACGGCGTTCTCCTATGGGAAATTGTAACTTTGGCTCAACAACCCTACGCTGGTTTAAGT
AATGAAGACGTTTTTAATTTTGTCGTCGATTCACAGCGGACGATGGACAAACCGACCGGT
TGCCCATTTCTTTTCGAGACGTTGATGCGACAGTGTTGGCAATACGAGGCGAAAAGTCGA
CCGACGTTCGAATATTTTGCTTCACAATTGGAACCGTATCAAGAATTAGCATTTCACAGC
GTAAGTTCTTTGGTAATGCTCTCAACAAATTCTTTG
>s5160 nRc.2.0.scaf00951 - [1:20480]  ( 22707 - 19175 ) s5160 + 1:393  ( 1 - 393 ) N   1903.51
CAGGATATTATTCCTAACTTGATTCATGAGTCCAACTTTAATGATAACAAAAGTCGGACA
TGCGATTTTCATAAGCACAGTTGGCTCGAGGCCAAGTTTTTCGCCACGTCCATTTTCGGT
AGCTTCGTAACCTTTTTGGGTATTGTTGGCAATTTATTCACGATTTACGTTATGTGCAAG
TGGCGAATCAAATCGGTGAATCACGGATTTTTGATCACTTTAGCTGTTTTCGACACGTGT
TTATTGCTTACGGCTTTCATGCTGTATTCGATAGAATATATCGCTGAATATACCGACAAT
TGGAAATTGTATGCTTTGTGGATCAGCTACGTGCCTACAGTATACCCTCTGAGTCACATA
GCCCAAACCTGCTCCACTTACGTGACGGTAATCGTCACTGTTGAACGTTACGTGGCCGTC
TTGCATCCGATAAAATATCGCTCCATGCCCAAGAAAATCCGCGCCGCCGTTTTGTCCGTC
GTTTTCGTCACTTTTTTCTCCGTTTTGTACAATTTTCCTAAATTTTTCGAAGTCGAAACC
AAAATTTCCGACCATTGTTCGGAATTCGGTAAATATACTTTAGTACCGACTTTGCAAGAT
AACGAATTCTATTCCACGGTGTACAGTTTATGGCTGACCCAAGCCGTGATGGTTTTCGTG
CCCTTTTTCGTACTTTTAGTATCCAATAGCGTTATAACGTTCACATTTTGGAGAAACTTA
CATAATTCGCACGTTAATGAAGCTTTGGTCTTAGATCAGGCCAGCAAATACAGGAAATGG
ACAGTGAAAACGCGCCAAAAATTTTTAAGAGGCCGATTTCGCGAAACCACTACAGTAACC
ATCGTGATCGTCATTCTTTTTCTAGTATGCAATTCTTGGGGTCTGGTCACGAGCTTGATG
GAGAAAATTTACGGCGTCCGAACATTGTCCGAAAATTTTCCCGCTCTTTATACTTTCTCC
AGGGAAGTGGTCAACGTTTTGACTATCGTAAATTCGTCGTCCAATTTCTTCATCTATCTA
ATTTTTGTACGGGGTTTCGCTAAGGAGCTGCCGTTCGTGGGCGGAGCCCGATTTTCGACC
AATTTTAAACCGAAGAAAACAAAGACCGACGCCGGAATTTTGGTCGAGCGTCGAAAATCT
TCGAAACTTTACGTTTGCAAATCTTGTCGAAAATTGATTGCGTTACCTAACAAACTTCTG
CACATCGAATACGACCCGAAAAATCGAGATTTAGAAATATATGATATGTCATATGTTATG
CAGTCAAATTCGCATACTTTAGAGAGCTTGATATTA
>s5160 nRc.2.0.scaf00951 - [1:20480]  ( 32131 - 26303 ) s5160 + 1:393  ( 1 - 393 ) N    513.22
ATGAGCAATAATACTTATGAAAACATTCATGGAAATCCATTACTGGAAAATAATGATACC
GCAGACGATGAATGTACATTTCACAAACACGATTGGCTAGAAGCCAAATTTTATTTGACA
GCCGTTTGCGGTTCGTCGGTGGCCGTTTTCGGCATGGTAGCCAACTTTTTGACCGTATGC
GTATTGACCAGGCCGTCGATGCGATCGGCCAACAATCTCTTCTTGACCGCTTTAGCTCTA
TTTGACATTTGCGTGTTGGTCAGCGCCGTAGCCTTATACGCCGTCGAGTATGTGGCCGAA
TCGACGGACAACGTCCCGTTGTACGGCGCCTGGGTGTCTTATATATCGGCGGGTTATGCA
TTGAGCAACATAGCTCAGACGGGTTCCACTTACGTCACAGTAGCCGTCACCATAGAACGT
TATATAGCCGTCGTGCACCACAAGCGCCGGGAGTGGATGTGCGGTACTAAAGGCGCCGGC
ACGTCCATTTTTTGGGTCTTTTGCTTCTCTGTCGTCTACAACTTGCCCAAATTTTTCGAA
ATCGAAACGGTCATCAATGAAAATTGTACCGGTTTGGCCCGGTTCGGTTTGAAAGAATCG
GCCTTACAAAGCGATAACCTTTATTCTATGGTCTACTCGCTGTGGATCACTCAAATGGTT
ATGGTGTTCGTGCCATTTTTGGTTTTGTTATTCTTCAACGCCGTTATTGCCTTGAAAATC
AGAGACGATGGTCGCAAAAGGAGCGAATTGAAGGAAAAGTCGAGAGAAGTGACATACGTG
CTCATAGTTATTGTGCTATTATTTTTGGTGTGCAATTCTTGGGGCCTCATCATGACAGTC
ATGGAACGTTTTTACGGCGTAACCTATTTGAGGAGAACGGTTCCGGCGTTCTATACTTTT
TCTAGTGAATATAATAATTTATTATCACTACCGGCACGAAGCATCGTGGAAACGCCCAAA
ACATTTCCGTTTTGTGCGGAAAATGTCCAAAAACTTTCCGCACGGCCAAAATGCCCAAAA
ANNCGGCCAAAATGCCCAAAAACTTTCCGCACGGCCAAAAAAGTCCGCACTATGCGGAAA
AAACCCTGGATGAAACAAAACACAGTAAATTTGGGCTACAGAAATCAAAATTCTCTTTTT
CAGTATAGAGATGCGGAATTAACAGAC
>s5162 nRc.2.0.scaf03152 - [1:19456]  ( 11881 - 7037 ) s5162 + 1:348  ( 1 - 348 ) N   1577.69
ATGACAAATAAATCGATTGTATACGATAACATTAGTCGGACAAATGAGACTCCAACAGCG
ACACCTAACAACGAATCCTGCCCATTTTCTAAGCATGAATGGCTGACGGCTAAGTTTTAT
GTTATTGCTGTTACTGCCATCTTAGGCATCATGGGCAACATAACCACAGCGATGGTTCTC
TGCCGGCCTAGCATGCGGTCGTCAAATAATATGTATTTGACCGCTCTGGCCATTTTCGAC
ACATTTTTGCTCATCACGGCCATACTTTTGTACGGTATGGAATACGTGTACGAATATACG
GACGATTACGGTCTCTACCGACTTTGGCACTATTACGTGCCCATTGTCTATGCCTTCAGT
CACATAGCCCAAACTGGTTCCGTATACATTACGGTGTCGGTCACTATAGAACGGTTCATA
GCCGTTGTTTACCCGGATAGATCGAAATATGTTTGTACTCCAAGAAATACTGGCAGCACA
ATATTTTGGGTGACCTGCTTTGCCGTACTGTTCAATATGACGAAATTTTTCGAAGTCGAA
ACGGACGTGAACGAAGAATGCATGGATCGATTCGGTGCCTACGCCCTGAAAAGGACGACT
CTGCAACAAGACGAACTCTACTCCACGGTCTACTCGTTGTGGATGACCCAATTTGTCATG
GTCTTCGCGCCTTTTCTAGCCTTGACTATCTTCAATACAATCATCGCATTTACTATTAGA
AAAACGTTCAAACGACTCAGCTGGGTTCAAAAAGTGACTTCCTTCATTTCCGTCTCAGTA
AATTTTAGGATTCAAGACGAACTCAAGGACAAATCCAGAGAGGCCAACTACGTTTTGGTC
GTCATCGTCCTCATTTTCCTCATTTGTAATTCCTGGGGTTTCGTTTTAGCCGTTATGGAA
CGTATGATGGGCGACGAATATCTATATAGAAATATGACGGACTTTTACGTTTTTAGCCGA
GAAGCCATAAATTTTCTGACGATAATCAATTCATCCATCAACTTTGTAATTTATTGCATT
TTCGGCAAGGATTTTAGCATTTTGGATCCAAATGAAAAATTGAATTTTTCACGATTCTAC
AGATCCACACTTCCTAGTCAATATGCCTCATTGATTCAACGAATC
>s5161 nRc.2.0.scaf00951 - [1:20480]  ( 32409 - 28452 ) s5161 + 1:321  ( 1 - 321 ) N   1418.40
ATGTTTATATTGGGCTCGTTCCCCGAACTTGCTGAGATTGAGTACGATGAATGTACATTT
CACAAACACGATTGGCTAGAAGCCAAATTTTATTTGACAGCCGTTTGCGGTTCGTCGGTG
GCCGTTTTCGGCATGGTAGCCAACTTTTTGACCGTATGCGTATTGACCAGGCCGTCGATG
CGATCGGCCAACAATCTCTTCTTGACCGCTTTAGCTCTATTTGACATTTGCGTGTTGGTC
AGCGCCGTAGCCTTATACGCCGTCGAGTATGTGGCCGAATCGACGGACAACGTCCCGTTG
TACGGCGCCTGGACTACTGTAGCATATCTGTTTCTAGGTTATGCATTGAGCAACATAGCT
CAGACGGGTTCCACTTACGTCACAGTAGCCGTCACCATAGAACGTTATATAGCCGTCGTG
CACCACAAGCGCCGGGAGTGGATGTGCGAATCGGCCTTACAAAGCGATAACCTTTATTCT
ATGGTCTACTCGCTGTGGATCACTCAAATGGTTATGGTGTTCGTGCCATTTTTGGTTTTG
TTATTCTTCAACGCCGTTATTGCCTTGAAAATCAGGTTTGTAGCTTACGATGGTCGCAAA
AGGAGCGAATTGAAGGAAAAGTCGAGAGAAGTGACATACGTGCTCATAGTTATTGTGCTA
TTATTTTTGGTGTGCAATTCTTGGGGCCTCATCATGACAGTCATGGAACGTTTTTACGAA
TTCCGTAAACAATTAGTGGCGATCAATTCGTGCTTCCAGTGCATTTTTTGCTTCATACCG
TGCCCGACGGAAGATACGTACAGCGCTAGACATTTGGTGATGTCTTTGTATTACAAAAAT
AGCTCCGCCGCCAGCCTCCCCCTGAGGCGATATTCAACTTGGTTTCAAAAGTATAACAAG
CCGAAATTTCCGTCCAAAAATAGCGAAGGAACGTCCGATTGTCCTGTATACAGTAATGGT
GAG
>s5161 nRc.2.0.scaf00951 - [1:20480]  ( 21955 - 19322 ) s5161 + 1:321  ( 1 - 321 ) N    498.55
ATGTACGATCTTTTCGAGAATGATAACAAAAGTCGGACATGCGATTTTCATAAGCACAGT
TGGCTCGAGGCCAAGTTTTTCGCCACGTCCATTTTCGGTAGCTTCGTAACCTTTTTGGGT
ATTGTTGGCAATTTATTCACGATTTACGTTATGTGCAAGTGGCGAATCAAATCGGTGAAT
CACGGATTTTTGATCACTTTAGCTGTTTTCGACACGTGTTTATTGCTTACGGCTTTCATG
CTGTATTCGATAGAATATATCGCTGAATATACCGACAATTGGAAATTGTATGCTTTGTGG
ATCAGCTACGTGCCTACAGTATACCCTCTGAGTCACATAGCCCAAACCTGCTCCACTTAC
GTGACGGTAATCGTCACTGTTGAACGTTACGTGGCCGTCTTGCATCCGATAAAATATCGC
TCCATGCCCAAGAAAATCCTACCGACTTTGCAAGATAACGAATTCTATTCCACGGTGTAC
AGTTTATGGCTGACCCAAGCCGTGATGGTTTTCGTGCCCTTTTTCGTACTTTTAGTATCC
AATAGCGTTATAACGTTCACATTTTGGAGAAACTTACATAATTCGCACGTTAATGAAGCT
TTGGTCTTAGATCAGGCCAGCAAATACAGGAAATGGACAGTGAAAACGCGCCAAAAATTT
TTAAGAGGCCGATTTCGCGAAACCACTACAGTAACCATCGTGATCGTCATTCTTTTTCTA
GTATGCAATTCTTGGGGTCTGGTCACGAGCTTGATGGAGAAAATTTACGGCGTCCGAACA
TTGTCCGAAAATTTTCCCGCTCTTTATACTTTCTCCAGGGAAGTGGTCAACGTTTTGACT
ATCGTAAATTCGTCGTCCAATTTCTTCATCTATCTAATTTTTGTACGGGGTTTCGCTAAG
GAGCTGCCGTTCGTGGGCGGAGCCCGATTTTCGACCAATTTTAAACCGAAGAAAACAAAG
ACCGACGCCGGAATTTTGGTCGAGCGTCGAAAATCTTCGAAACTT
>s5138 nRc.2.0.scaf01658 + [1:19456]  ( 2828 - 11650 ) s5138 + 1:341  ( 1 - 341 ) N   1568.59
TTGACGTCTTCTTTGATGACAGAGTTTTTTTCATTCCTCGCATGTTCCAGGCACTTTACG
ACCAAGGTAGCAAATTTCGTACCGCCTTCCCACACTTGGCACGATTATTTTCAATTGTGC
GAATTGATGATCATGGTGATGGTCGGTGTGCCCATAAATCTGTATTTTTATTATAAATCG
TGGTCGAAAAGTCGAGGCGGCGATCTGCGCCATAAAAGCCGGTCCAATACTACGACGGGA
TCGGTGCTCATTTTTTACGCCCTGCATCGATCAGCATGGCTCATAACTTATCGTTTCGTC
GGTGGCGACGTTTTGTGCAAAATAACCAAATTTTTGCACTTGGTCGCTTTGTCGTCCAAT
TCAAATATCGTAACTACGGTGGCCATCGGCCGTTTGTACCACGTGCTATTTTTGTGCGAA
AAACCGCCCAGATTCGCCATAAAAATGGCTCTCAATTTGGTGAGATGGGGACTTGTTTTG
CCGCAGTTGTTCGTTTTCCGGACCGTCCGGCCTTTTTTGAACAACCCCGAATGGTCTCAA
TGCGTCACTATCTGGACTCATTTCGTGGTTATAGATAATCCATCGGCGCCATTACCATCG
AGAAGATTCATAATGAGTAAGAAATATACGAATAGAAACCAAAAATTTGAAAGCAATTCG
AAATCGGACATGCTTTCAGCAATGTCCAAATTGGACTCGAAAATCGAGCTAACCTTGATG
CTCAGGTTACCGCAAATGATCATATCGCCGAAAACTCATTCGACTTTGATATCTGTTCGG
CGTCTTTTGGCCGCCCGCAAAAACGCTTCCCGCCAAAGCGCCTACGTCATTTTGGCCTAC
ATTTTGTGCTGGTCGCCCTACAGTTTTATAACGTTGCTGGAATTTTTTCGACCATTCCGA
ACATTTTGGTATCCCGTGGTGCCCAGGCTTCTGGCCGACATTATAGTCTTGAACGCCGTT
CTCAACCCGTTGATTTATAATTTCCGGTTTTCCTCGACACCTCAGCCACCACCTAGAACG
CCCGCCAAAAGCAAAGTCGTCGGATATTTG
>s5137 nRc.2.0.scaf01604 + [1:34928]  ( 16968 - 29932 ) s5137 + 1:382  ( 1 - 382 ) N   1925.21
ATGAATAGTTCGAATATAAGTCAGCTAGATGACGACATACCAAATCGGCTATTCAGCGAT
TACGTACAAATTTTAATTTTGATGACAATTTTTGTACCCGGTATTTGCATGAACTTTTAT
ACATTTTTAAAAATTTATCGCCGATACAAAATCACCGAATCGCGGATTATGCTGCTCAAT
TTGCAATTGAACGTCACAAATTCTAAAATTTTGATCTTTTTCGTTTTTACTCGAATTTGT
TGGCTAGCCACTTACAAGTGGATGGGCGGCTGGTTTTTGTGCAAAGCTGTTAAATTCGGA
CAGGCTTTGAGTTTTATGTCTTCAAGCAATATAGTCGTGTGCATCGGTTCGGACAGGCTT
CTTTCGTTGCTGTACCCTCTACAGGTCAAGCCTAAAGCCAACAAGCGTTGCAAAATCATG
ATCATTTTCGCTTGGGCCGTCGCATTCGCATGCAGTTGCCCACAAGCCGTGGTTTGGACG
GTAGTCGAAGTGACGCCCAATTGGCACCAATGTACGGACATTTGGTCGCCGGACATTCGC
ATTTGGTCGTCGATCGACGACAAATGGTCGTCTTATACGAAACGTAAATACTACAGTATT
TTTCATTTGTCGGTCGTTTTTTGGCTACCGTTCGTTTGCATTTGCGTTTGTTACGTTATC
ATACTGAGGATCGTATATTTGAATAGCCACCTGAAAGGTATCAGGAATAGCCAGCGACGT
TCAACTACGAAAAATGATGCACTCGTCTCCATTCTGACTTATAAATGTAATTGGGGGGAC
GAAGTGCCATTGGAACCCCTCCCCCAGAAATCGTCGGCCAAATGCGTGATCAACACGTCG
AGGGCTAGGCGATCACGCAAAAAAGCCTTCAAAGTCAGTACCCTGATCATCATAGCTTAC
ACCGTGTGCTGGCTTCCATACAACGTGCTGGCTGCTTGGAACATCATTGATACTGACTCC
TACCGAAAAATAGAAGATCACGTTTATTGGGGCTATAGTCTGATCGCTTTGAACACTTTG
ATCAACCCGCTGATCTATGGGCCGACGAAATTGCCGTCTTTTAAAAATCTACGCCGTTGG
ATTTCTAATTGGCGTGTGATGCTTTTGTCCGATAAACGTTCGTCGAAAAAAGTGTCGAAC
GCTATAGCGGCCAAAAGACGTGATTATTGGAGA
>nRc.2.0.1.t16125-RA nRc.2.0.scaf03037 + [1:24416]  ( 16845 - 22330 ) nRc.2.0.1.t16125-RA + 1:569  ( 1 - 569 ) N   2906.53
ATGATTGAATTCAATTCCATCGATTCTCGAGGCCGAAGTAGAGGCGGTAGTGGCCATAAT
CTTCTCGACTACGAAGAAGACAAAGATACAGACGTCGCACATATTCAAGGCTCTTCCAAT
TTTTCTACGACCTTGGGTGATCGTTTGTCTACGACATCATCTTTCTACTGCCATAATTTC
AGTTGCACTAGCGGTGAAACGTCGAATTGTCAACAGTCGCTAAAAATTGAACGTTGCCCG
AAAGAAGTTAAAACGTGTTTCGCTATATGGACGAATGATTCTGAACATGGTGTCAAAGCT
TTACATAAGGGTTGTTGGAACGTCCATGCAGCAAACTGTCAACGCGATGAATGCGAAGCG
ACAGGCCTCTCATCGACGAAAGAACAAGGCCAAGAAACTTATTTTTGCTGTTGCGAAAGT
TCAGGTTGTAATGCTCATATCGCTCTGTCGACGACGAGAAAGTTTTCCGAGTCGTCCTTC
ACAGTTCCTTCGTCTACGACTTCGAGACCATCAAGTTCAGAAATTTCGCTCCTCTCAATG
TTGACGTTAATATTTGGTATATTTATTTTCGCCGTGCTCATTATTGTTCTATATTTCATT
TATCGTCGTTTAAAAATTCGGTATAATGACGGCGAATCAGGGGAAGAAAAGGCTAAATTG
CCATCTTTTAACGAATCGTCGCATCAACAAATTATGTTTGAAGTTAAAAGTCTCATTTCT
CGAGGTCGGTTTGGCTCAGTTTACCAAGCAACGTTAGAAAACTGCGATTTAGTCGCCGTG
AAAATTTTCCCCGTTTCTGAGCAGGATAGTTGGATACAAGAACAAGATATTTATAATACT
CCATTGATGTCCTGTCACGAAAATATTCTGCATTTTATTGCCGTCGACGTCAATAAGTCT
GATCCACGAGAATATCGTTTATTCACGACTTTCCTCGAAAACGGGTCACTTCACGATTAT
TTGAAGTCGCATACAGTTACTTTCAAAGAAATGATGCACATTTCGTCGACTGTTTTAAAA
GGCCTGTCGTTTCTACACGAAGAAAAATATTGCAACGACGGTCGCTATAAGCCCATAATT
TGCCATCGAGATTTTAAAACTAGAAATATTCTATTGAAAAAAGATTTGACTGCGTGTATT
TCCGATTTCGGTTTAGCCATTAAGTGCGGCTACGGTCGGATAGCGAAGGAAACGCACGGT
CAAGTCGGCACAAGGCGTTACATGGCACCTGAAGTTCTACAAGGCGCTACGGAATTTAGT
GCAACGGCTTTTAAACAAATCGACATTTACGCGGCTGCTTTGGTTTTATGGGAGGTGCTA
TCACGCTGCATTATATCCAATGTCGTCGTAGGCGACTACAAATTACCATACGAGAAAGAA
GTTGGTCTCAAGCCATCGCTTGAGGAAATGTACGAGGTCGTTGTAGTGAAAAGTATGCGG
CCCATAATCAAGGATGAATGGCTGCGCAACGTTACGATTCAAGAAATGTGGGATTCGGAA
TTCGAAGCTCGCTTGACCGCTGGCGGAGCGTTGCAACGATTTTTAGCTGTCGATCAACCG
ATAAATAGCGTCAGTTGTTCATCTTTATCATACAATGATCGTTCGTCGTCACATCACGAA
ACTACACCTCTTATTGACAACGATCTGATTGGGCGCAATTCTTCGTCATTGTCTTTTTCG
TCGGCTGCGATGGCGACGGCGCCGCTT
>s5065 nRc.2.0.scaf01322 - [1:19456]  ( 19001 - 4692 ) s5065 + 1:313  ( 1 - 313 ) N   1148.29
ATGTCCAGAGTCAAAGTATTCGTGATTTCACGTGGTCGTTATTCCCAAGTTTACGTTGCC
AAATATAAAACGGCCAATTGTACGGTAGCGGTGAAAGTTTTCCCCACCCAACATGTCCAA
AGTTGGATGGACGAATGCGCCGTTTGTAAAATACCTGCCATGCGACAATGTAAAAATATT
CTGCATTTTATCGATATGGACGTAAGGCGGACAAAAAATGCGCCTGACGAGTATTGGTTA
ATTGCAGAATATCATAAGAACGGGTCGATATTCGATTTTTTGAAGGTAAGGAAAATGCTT
TTTTTGCCATCAAAAAGCTGTTCTCTGTTCACTTTATTTTTGTGTCAATGCATTCAACGA
ACTTTTTCTTTTGAATTTGTTCTCAACAATCATATAATTTCGGCAACGTTTAAACTGAGA
AATTTTCTTTTCTTTGTATCTCACACGATAACATTCACCGAATTGTTGCACATTTCCAAA
ACGATGTTAACTGGGTTAGCTTTTTTGCACGAAGAAAGAGGGACGAAAGACGACGACAGC
GACAAACCGACTATAGTACATAGAGATTTTAAAAGTAAAAATATTTTGCTGAAGAGCGAC
CTGACTGCTTGCATAGCCGACTTTGGGTTGGCCTTGCAATTTCTGCTTTACTTATACTTC
ATTGTAATTTTCAAGGTTGGAACATACAGCTACATGGCTCCGGAAGTTTTAGAAAGCGCT
CTAGAATACAGCGTGCTTGCCTTCAAACAAGTGGACGTCTATGCTGCTGCTCTGGTTCTT
TGGGAGTTGCTCTCGAGGTGCGACTTCGGCAACGGTAAATATATACTCAGCACTTTTATT
TGTCAGGCATTTTGTCAGACGATCATCGAGATGTGGGACCAAGAACCTGAAGCCCGCATA
TCGGCCGGTTGCGCCTTACAACGTTTGCAATCGTTAGAAAATTTACAGTCTTCGACGGCG
TCGCAATCGTTTGGAGACAATTCGACGAGTGAATATTCGTTACTATTAGATTACACTAAT
AGTAGACAACAGATGAATACTAATAACGCGTTGAACAATCACGACCCATCATCGTCTAAT
AATAATCCTGCGCCGATTTCTATTTTTGATGCTCGT
>nRc.2.0.1.t04959-RA nRc.2.0.scaf00915 + [1:27981]  ( 28630 - 40388 ) nRc.2.0.1.t04959-RA + 1:403  ( 1 - 403 ) N   2229.69
ATGCAAATTGTTCGACAATCTCTAGAAATCGGTATTATTTTGATTGCGTTCGTTTACAAA
GCTCAAATAATGGCTATAAGTCATCACCATAACCGGCACAAGGAACATGACAACGTATTG
CCCCAATCCGATTCGCCGGCTCCCAACAACATCGCCAATTGCACTACTTGCATGTTGAGG
GACGAAGCCCGGCAAGCCCGGATCGACAAGATCAAAGAAGATTTATTGCAAAAATTGGGT
TTCAAGGAGCCGCCGACGCCCAGTGTTAGGGACATGGCGCCCTACGTGCCCCACATCGAG
GGCTTGTTGCAGAGGTGGGGTTTCGATTCTGGTAACGTTTTGAGCGACGAACCCGATTAT
ACGAGGATGAGGTACGAAACGGACAATTACAATGCTCAAACGGAGAAAGTTTTCGCATTC
GCCACAAGACCACCTATATTTTTCGGACTACCAGACGACCAACCGATAGCCTATTTCAAA
TTTTCTAACGAAACGACCAACAACCATGTGGAAAACGTGACGCTGAGGTTTTATGTCAAG
AGGCCAACCAACGTCGACGCGTTCGAACCGGTGTCCAAATTAGTGGCCAGGCTTTTCAAA
ATAGACAGGAGAGATGGCACGAAAATTGAAATTATGCACAAATTGTTTAAAAAAGACCTA
CGTTTGGACGGTCATTGGGAAGAATTTCGTGGAATAAATATTACGAAGTTGGTCAGGCAT
TGGTTTAGAAAACCAGAGCTTAATTACGGTCTTTCGGTCGAAGTGGACTTTATGGGCGAA
AATTTGGTGGTAATGCCAAGATCGCCCCAAGTTGATAAATACACTATGTACCTCGAAGTT
CGAGTGAAAGATAACGATCGGAATCGCCACAAGCGTGACACGACCCGCATGGATTGTCAC
GAGCGGGACAACGAAACCAGGTGTTGCCGATACTCGCTTCAAATTGATTTTGAAAGCTTC
GGCTGGGACTGGGTCATAGCACCCAAAAAGTACGTGGCCTATTATTGCGCCGGCGAATGT
CCCTTCCTGCATCTGCAGCGTTACGCGCACACGCACATAGTCCAGCAGCAGGCCAATTCG
AGGGCCAACGTACGGCCCTGCTGCTACCCGACCAGCATGGGCTCCATTACTATGGTCTTT
TTCAACCACAACAAAGAAGTGCACGTATCTCGTTTGCCCGGTATGGTGGTCAATAGGTGC
GGCTGCGCT
>s5042 nRc.2.0.scaf02029 + [1:31158]  ( 5149 - 24745 ) s5042 + 1:335  ( 1 - 335 ) N   1708.75
ATGCTATTCTTATTCTACTTACTTTATTGCTTCATATTCGTATTTGTTTATTATTTATTT
AAATATTTTGTATTGGAAAAATTTTTCTACCTGAAAAATATCGAAAAACGACATGTTTTT
ATCACGGGATGCGATACGGGTTTCGGTCGAAAATTGGCCTTGAAATTAGCGGACAATGGC
GCGCCAGTTTTTGCCGGCTGTTTTAGTCAACAAGGAGGCCGAAGTTTGGCTGACGAAGCG
AAAAAATTTAGCGGAAAATTGACAATTATCGATTTAGACGTTAGGAAAAATGGAAGTTTA
GAAGAAGCAAAAAAGATTGTAGAAAAAGAGTTAAACGGACGAGAACTGTGGGCCATCGTC
TGCAACGCCGGCATTTCCCATGTGACAGGCGCCGACGATTTTTTGACTGTTGAAGATTAC
GCATCAACGTTAGAAGTCAATACATTCGGCGTAATTAGAACTTGCCACGTTTTCAAACCG
CTGATCAAAAAATCCAGAGGCCGCATAGTGATTATGTGCAGTATGCTTTGTAGGTTGGCT
TTGCCCCATTTGGGGCCTTACGTCGTGTCGAAATTCGCCACAGCCGCTTATGCAGACATT
CTCAGAATGGAGACCAAACCCTTCGGAGTCACCGTCCATACTATGGAGCCGGGTTTCTAC
AAAACGGGGATCACCAATTGCGAGACTGTAGTCGAAAATTACGCCAAATTATGGTCGAAA
GTTCCTCAAGAAGTGAAGGACGAATATGGTGAAACATTTTATAATCAAAGTAAGGAAGCA
AGCGTTCATGCAAACGACAATTTGGACGAAGTGATCGACGCCTACTATCACGCTTTGATG
GCTCGATTCCCGAGGGATCGGTACGTTTTGGGTTCGGACGCCAAATATATATTCCGATTG
ATCAGCCTATTGCCCACGTGGGCGCAAGACTTTCTGATCTGCTTGCTGGCCAAAAAAGAT
AATGTTCCATTGCCGGCGGCATGTTGCAAATATTCGAAACTTGAC
>s5122 nRc.2.0.scaf00092 + [1:56320]  ( 13970 - 43475 ) s5122 + 1:763  ( 1 - 763 ) N   2518.04
GCCAGTGGCGGATCCACAAATTTTTTTCAGGGGGGCGGTGCTCAAAATTGAGTATTTTCC
AAAAAAAAATTCAAAAAATTTTCAAATTTGCCTATAGGTATACAGAAAAAAATAGTATTT
CAAAAGTTTCGGGGGCAGCTGCCGCAGAACGCTTCCAAAATGGCCGATTTATTGGCCGAA
AAAGACAATATTATTAAAAAGCAAGAGACAGAAATAAGGCAACATTTAAACAGAATTGCC
GAATTGGAATCGAACGTCAAATCTCTGCAGTCCGAATGCGACAAATTACGGTCTGTTCTA
TCGATAAAAAGCTCCCGCGCCGAAGAATCGCCGCGCGTCAAAAGTAAATCGAAATCGAGC
GACGAATTAAGAGCTGAATTACAAAGTCAAGTCAATATGGTCGGGCAAGCAGTTAATTTC
GCTAAGAAACAGGGCGTTTCGGCTGAGCCCGACATCTATCACACGGATAAAATCAAATTG
ATACATCATAAAAAAAGCGCCGAAGCCAAGCATTTGATTCGCGATGCTGTTTTGCAAAAT
GACTTTTTACGACATTTGGATAAAGACCAAGTTACGGAGATTGTCGAATGCATGTACGAA
AAACAAGTCGGCCGGGATCAATTTGTCATTAAGGAGGGCGATTCTGGCGCTCATTTGTAC
GTCGCTGCAGATGGTGAACTCGAAGTCTCGAAAGGTGGCACTACGTTGGGTAAAATGGGT
CCGGGTAAAGTTTTCGGTGAATTGGCCATATTGTACAATTGTACGAGAACTGCATCTGTA
AAAGCCCTAACCGATGTTCGCCTGTGGGTTTTGGACCGCGCCGTTTTCCAAATGATAACC
ATGCGGTTAGGTCTTCAGAGGCACGAAACTTTGATGCAGTTTTTACACGACGTACCGCTA
TTCAAAAATTTATCGGAAGATAGATTTAGCAAGTTATCCGATTCGTTAGATTTAGATTAT
TATAGCGGAGGAACTTACATTGTTCGTGAAGGCGAGAAAGGCGATGTATTCTTCATAATA
AGTAGCGGTGAAGTAAGAGATTTGTTCACATCTTTTTTTTCTCAATTTCTCTCGTCTTCA
ACTCCAGTCAAAGTTACGCAACTGGTTGAAGGCTATGATGAACCGCAAGAAATACGTACG
TTGAAAAAAGGGGACTTTTTTGGCGAACGGGCTTTATTAGGTGAAGAGGTTCGCACTGCA
TCGGTAATTGCCACAGCGCCAGGTGTGGAAGTATTAACCTTGGATAGAGAATCATTTCGT
AAATTGATCGGCGACCTGAGAGAATTACAACGTGATTATGGTGATGAACAACGTGGCGCC
AAGAGTCAAATACAGTACGATGGTCCTACAGTTCTGACAAAGATCGCGTGTGAAAAGGAA
TTTGAGCACGTCGAATTACACCATCTAAAGCCAATTGCGACATTGGGCATTGGCGGATTT
GGACGAGTTGACTTGGTAACTCTGATTAACGACAATAAGCGAGCCTTCGCCTTAAAAGCA
ATGAAAAAGAAGCATATAGTCGATACTAGGCAGCAAGAACACATATTTTCCGAGCGAAAT
TTGATGTACGAAGTCAAATCGCCTTATATTATCAAATTATACAAGACGTTCAGGGATAGG
AAGTACGTGTATATGCTATTAGAAGTTTGCCTTGGAGGTGAACTGTGGACGATTTTGCGG
GACAGAGGCCATTTCGATGACATGGTCGCACGTTTCTACGTCGCTTGTGTCGTTGAAGCT
TTGGAATATTTGCATAAACGAAATATTATTTATCGTGATCTTAAGCCAGAAAATTGTCTC
GTTGATTCGAACGGATACCTAAAAATCGTGGATTTTGGATTTGCCAAGCGTCTAGGAGGC
GGTCGTAAGACTTGGACTTTCTGTGGTACACCCGAATACGTAGCCCCTGAAATAATTTTG
AACAAGGGGCACGATCATTCAGCCGATTATTGGGCTATGGGCATCTACATTTGCGAGTTA
CTGTTGGGAAGGTGTGATATATTTTTAAGTGATAAAATTTTCAATTTATACAAAAAAAAA
TTTTTTCAACAAGAAAATATTGATGAATAATCGCTATTTCTTTGATTATTGATAATTTGA
ATGGAATGTTAGAGAAAAACTCATTTTATGACTTAATTCTCCAGTTTTACCCATTTAAGG
CCTCCTTTCCAAGCTAGCGATCCGATGAAGACTTATACTCTAATTTTAAAAGGCGTGGAT
GCGTTGGATATTCCCAATAGGAGAATTGGTAAAACGGCCACTGCTTTAGTTAAGAAATTG
TGCCGCGACAATCCAGCGGAAAGATTAGGCTGCCAGGCTGGCGGATTGGATGACGTTCGA
AAAAATAGGTGGTTTCTCGGATTCGATTGGGACGGACTACGATCGAGAACACTTAAACCT
CCGATAATTCCAAAAATTAACGGCCCCTTGGATATCAGTAATTTTGATCATTACCCGCCC
GATCACGACGTACCGACGGACGAATTTTCCGGCTGGGATGAAGGATTC
>nRc.2.0.1.t18359-RA nRc.2.0.scaf01100 + [1:19456]  ( 2892 - 6447 ) nRc.2.0.1.t18359-RA + 1:251  ( 1 - 251 ) N   1328.82
ATGGCCGATAAAGAAGAATTGGTTCAGCGCGCCAAATTGGCCGAGCAAGCCGAACGTTAC
GACGATATGGCTGCGGCGATGAAAAAAGTAACGGAAACCGGCTCGGAATTGTCAAACGAA
GAACGCAATTTGTTGTCGGTTGCATACAAAAACGTCGTCGGGGCGAGGCGTAGTTCTTGG
CGTGTCATTAGCAGTATCGAACAAAAAACCGAAGGAGCCGAGAAAAAACAACAAATGGCC
AGAGAATACCGTGAGAAAGTCGAGAAAGAATTGAAAGAAATTTGCAACGACGTGTTGTCA
CTTTTGGACAAGCATTTGATTCCAAAAGCAGCCAATCCCGAGAGTAAAGTATTCTATTTG
AAAATGAAAGGCGATTACTACCGATATTTAGCCGAAGTGGCCACCGGCGACGATCGAACC
AATGTTGTGCACGATTCACAAAAAGCCTATCAAGAAGCATTTGACATCGCCAAGGACAAA
ATGCAACCTACTCATCCCATCCGGCTAGGTCTAGCGCTCAATTTTAGTGTTTTCTATTAC
GAAATTCTCAATGCTCCAGACAAAGCATGTCAGTTAGCCAAACAAGCATTCGACGATGCG
ATAGCGGAATTGGACACGTTAAATGAAGATTCGTACAAAGACAGCACACTAATTATGCAG
TTGCTCAGAGACAATCTAACGCTTTGGACGTCAGACACAGCCGGCGAAGAAGGTGACGCC
GGCGGCGATCAAGGCGAAGCAACGGGTGGCCAA
>s5091 nRc.2.0.scaf02597 - [1:19456]  ( 16794 - 4071 ) s5091 + 1:240  ( 1 - 240 ) N   1124.72
ATGTCCGAATCCCGTGAAGAATTAATACATTTAGCGAAATTCGCCGAACAAAGCGAACGT
TTCAACGATATGACCGAAAGCATGAAAAAAATAACCCAGCTGGGAGACGAATTATCAATG
GAGGAACGTAATTTGTTCTCGGTGGCTTACAAAAATGTTGTCGGCTCGCGCAGGAANNNN
NNNNNNNNNNNNNNNAGGAATGCTTGGCGCGTTATTTCGTCCATCGAACAAAAGATCGCT
GAAAATAACGAGAAACGAGCCCAAATCGCTAAAGAATACAAAGAAAAAGTGCAGAAAGAA
TTAGACGATATTTGCAATGAAGTTTTGGAGCTGCTGGATAAATATCTCATTCCGAAATCA
ACTGCGCCTGAAGCTACGGTATTTTATTTGAAAATGCGTGGCGATTACTATCGATATTTG
GCTGAAGTTTTGAAGCCAGGCGAAAATGCCGTCGTTGAAAGCAGTCAGAAAGCCTATCAA
GAAGCTCTGGATCTATCTAAAGGGAAATTGTCGCCCACTCATCCGATTCATTTGGGCTTG
GCTTTGAATTTTTCGGTATTCTACTACGAAATTTTGAATTCGCCGGACAGGGCGTGTCAG
TTGGCTAAGCAAGCTTTTGACGATGCTATTGCCGAACTGGACTCTTTGAATGAAGACGCT
TATAAAGACAGTACTTTAATCATGCAATTGTTGCGTGATAATCTGACTCTGTGGACTTCG
ACTGAATCGGGAGCTGGTGACGTCAGTACGGAAGACAAGGGTACCGAT
>s5082 nRc.2.0.scaf05436 + [1:15225]  ( 256 - 4419 ) s5082 + 1:152  ( 1 - 152 ) N    786.00
GTGGGTGGTCAACGAACAGAAAGGCGGAAGTGGATTCATTGTTTCAGCGATGTCAACTCT
GTAATATTCATCACATCGCTAGCTGAATACAATATGGTTCTAGAAGAAGATGAGAAAACG
AATAGGATGATCGAATCGATAACTTTATTCAAATCTTTATGTCACAGTCGATGGTTTTTA
AATGTACCGATGATCCTTTTTCTGAACATGAAGGACGTTTTCGACGAGAAAATTTCGCTT
TTCCCGATTACAGTGGCTTTTAAAGATTATCCAGGACCGTTTGATCGAGACTCGTCCCTG
CGTTTCATAGAAAAAGAATTCGAAAAACAAAAGCCGAACGAAACGGGCTTCTACGTTCAT
CAAACTTGTGCCACGAACACCGAGAATGTTCAGTTCGTTTTCGAAGCATGTATGGACATC
ATACTGGCGTCGAGACTCAAAGACGCTGGATTGATA
>s5103 nRc.2.0.scaf19432 + [1:3116]  ( 641 - 3043 ) s5103 + 1:90  ( 1 - 90 ) N    427.72
ATGGCAAGGCAACGCCATAATCATAGAAAGACATTGATACTTTTGATTTGTATAGAAGAA
CATGACACCAGAGTCTCGCAATTCGGCAGCCTCAAGCTTTGCCCACCAGGTGGACCATCT
TTTACGCACGCTTGGGATTTGGCCTGCGATATGAGAAAAAAGAAGAGGGATTTCGACTAC
AGGCAGGCGACTTTGCGCGAAATGATGCAAATATGCTGCGGCTACGGTTGCGAAATACGC
GATCTCGTGCATTACTGTAACTTTTTTAGT
>s5105 nRc.2.0.scaf00023 - [1:38912]  ( 56304 - 50521 ) s5105 + 1:103  ( 1 - 103 ) N    401.64
TGTGGCACAGCTACAGTAGTCGTAAAATTTATTGTTATACTTGTATCGTTTTTCAAAATA
ATTTCTCTCAATCGAATAAAAGACGACATTGGCGAATTTGGTTCGTTGGTACTTTGTCCG
CCGGGCGGCAAATCGTTCCGTATGGCTTGGTCGTTGGCCTGTGAAATGCGACGCGACGAC
GACGATGCTTTGCGACCTTTTCTTTTGCCCAACACGCGACGACAGATGAGACGCAAACGT
GAACCGATGCCCGGCTATAGGCCGGCCACGTTGACGGACATTCAACAAATCTGCTGCAAC
GTTGGTTGCGAAATTCGCGACCTTCTAAGCTACTGCGACCCTTTCGGACCGTGGAATAGT
>s5105 nRc.2.0.scaf00023 - [1:38912]  ( 64360 - 62849 ) s5105 + 1:103  ( 1 - 103 ) N    364.23
ATGGCCAGTGGCGCCAGGGCGGCTTCACCGACCGACGACGCCGCCATTGATTCAGATTCG
GCCGTCGTGAGCCAGGGCGACTTCGGATCACTGATCCTATGCCCGGCCGGCGGCAAGTCG
TTCCGCATGGCCTGGAGCTTGGCCTGCGAAATGCGACGCAAGAGAAAGCGATCTATCGAC
CACCAAAGTTTCGGCAAAAATTTGGACCAAAATATGTTCGAACTTCAACAAAAACGACAA
GTGCCCCAAGGTTATCGACCGGCCACTTTGACGGACATTCAAAAAATTTGCTGCAACGTC
GGATGCGAAATTCGCGATCTTTTAAGTTATTGCGACCCATTTGGACCATGGAATAGT
>s5106 nRc.2.0.scaf00023 - [1:38912]  ( 64418 - 62849 ) s5106 + 1:94  ( 1 - 94 ) N    429.98
ATTTTGCGCCAATATTTTGCCGCCATTGTCGCCGTCGTTAAGCATTCGGCCGTCGTGAGC
CAGGGCGACTTCGGATCACTGATCCTATGCCCGGCCGGCGGCAAGTCGTTCCGCATGGCC
TGGAGCTTGGCCTGCGAAATGCGACGCAAGAGAAAGCGATCTATCGACCACCAAAGTTTC
GGCAAAAATTTGGACCAAAATATGTTCGAACTTCAACAAAAACGACAAGTGCCCCAAGGT
TATCGACCGGCCACTTTGACGGACATTCAAAAAATTTGCTGCAACGTCGGATGCGAAATT
CGCGATCTTTTAAGTTATTGCGACCCATTTGGACCATGGAATAGT
>s5106 nRc.2.0.scaf00023 - [1:38912]  ( 55861 - 50521 ) s5106 + 1:94  ( 1 - 94 ) N    311.26
ATGTCGTTTTTTCATTTTTGGCGGCCGACGGCGGCGACGGCTACGCCGAATATGATGAAA
CAGGGCGAATTTGGTTCGTTGGTACTTTGTCCGCCGGGCGGCAAATCGTTCCGTATGGCT
TGGTCGTTGGCCTGTGAAATGCGACGCAAAAGGCGGAAGAGACGATCGACGATGGACACA
GACGAAAGTCGAACTAACATTTATAGGCCGGCCACGTTGACGGACATTCAACAAATCTGC
TGCAACGTTGGTTGCGAAATTCGCGACCTTCTAAGCTACTGCGACCCTTTCGGACCGTGG
AATAGT
>s5104 nRc.2.0.scaf03674 - [1:19456]  ( 16583 - 1280 ) s5104 + 1:84  ( 1 - 84 ) N    257.18
ATGAAAACAACTATTATTCGAGCATTTTTTCTGAACCTGCGAATTATTGTTTTTCACGTA
GTGGTTGACGCGGCGCCACAAAAGGTGAAAAGTCGGGGTTTGAGGCTGTGCCCGGCCGGC
GGTCCGTCCTTCTCAATGGCCTGGAGTTTAGCCTGCGAAGTGAAAAGAAAGAAGAGGGGT
GAGAAAATGGAGATTCGAGGGGAACAGATAGTTCCTTCTATTCGTCTGAAATTTTTGTGT
TGCTACGTTTTATCGGACTTATTACCGTACTGTAGCCCGTTTGTTGAT
>s5143 nRc.2.0.scaf00077 + [1:20480]  ( 56059 - 71237 ) s5143 + 1:1120  ( 1 - 1120 ) N   4682.49
ATGCAAAATCTTTTATTTTGGTGCCATAAGGTTTCGTTTCCAAATAATCAAGCTTTGAAA
ATGTTCCGTTGCCTTTTTGTGTATATTCTTAAAATCAAATATATGTATTATCCTACTCAT
TCTAATCTGATGAAATTTTATTCCAAAATTTTAGCAACCGATCAAAACGTCGAATTATGT
TGCGACAAGAAACAGATCGAAACTTTGCAAAAAAGTATGGGTTTGCCGCAACAACTACTT
CAACGGTGCCCAGCGTGTATACGCAATTTCAAGCAATTATGGTGTCAATCGACGTGCAGT
CCGAAGCAAAGTTCGTTTATGAGCGTCGTTTCAACCAAATTTAGCAATCAAACGAAGAAA
ATGTACATTGACCACGCCGCTTACGCGTTGAATTATTCGTTTTTCAATAATTTGCTCGGG
TCTTGTAAACGGGTCATCAATCCGGCAACGAATAAGCCGGCACTGGATTTGATGTGCGGC
GGTAAAATTTGTTTTTTCTTCAAATATAATCTCGGATCACAATTTTTAGCGTTGCTATTG
AGTACAGAGTTTTCGAAACTTCCTGTACGACTGATGAGGTTATGCGAAAATTTAGACGAC
CCGCACGCTCAATACTACAAAAATTCATCAGGCGCCAATTTGGTCAATGATTCTGAAGTC
ACGATTTGCGAACGTATGGGCGCTTGGCTTGAAGCTAATATGGAATCGGCATGCTACAAA
TGGGGTCGCATGTGCACACGGCATCCGGCTTTAGTTTTCTTGTTCGGCTTATCGGTCAGT
ATTTTATGTTCGTTGGGTATCTATCACTTACATATCACGACTGATCCTGTCGCTTTGTGG
TCATCGCCCAGTAGCCAAGGACGAATGGAGAAAGATTATTACGACCAAAATTTTGGGCCC
TTCTACCGGACAGCTCAAATAATTATCGTCCCCAATAATCAATCGACCTTCAAACCTAGC
GACGAAAAGGACATCATATTTGGTCCGGCTTTTCGTAAAGAGCTTCTTCACCAGGTTTCA
CGTTTTCAAGTCATAAAATATGAAGCGTATAACGCCAGCTTTTTCTATTCATTGCAGATC
TTAAAGCTTCAAACGTCAATCGAAAATTTGGTCGGTGAATACAACGGGAGAAATGTGACG
TTGAAGAGCATTTGCGTGCGACCTTTATACCCTGACAGCGAAGAGTGTTTGGTGCAAAGT
CCGCTAGGATGGTTCCAGAATAGCCACAAAAATTTGGACAAAGTCGTCGAAGATGAGGAA
ACCCTTGATTCGTTCACTTACGCTGATCATTTATTGGCCTGTATAGAATCTCCTACTTTA
ACTAACGACACAAAATTGAATATGTCGTGTTTGGCTCCTTACGGGGGACCTATTTTTCCT
TACGTCGCTATGGGAAATTTCTCGAGTAATTCTTGTGCTTTAATTTTCATTATAACTTAT
TTGATAAAAAATAACGTCGAATTGGAGAAGAATGGACCAGCGGAAGCGTGGGAAAAATCA
TTTATATCGTTTATGAAATCGTATCAAAGTCGAAATTTTACTTTTGCCTTCATGTCCGAA
AGATCTATCCAGGATGAAATAACTCGAGAAAGCCAGTCAGATGTTGCGACCATATTAATC
AGCTACGTGGTCATGTTTTTATACATAGCTTTCTCGCTAGGCCAATACAACGTCTATAAA
GGTCAATTACTTTACTTTCTGGTTCAATCTAAAATCGTTCTGGGTATCGCCGGCGTTCTA
ATCGTCATGCTAAGCGTCACCGCTTCCGTAGGCTTCTTCGCAGCGATGGGTATCCCGGCC
ACGTTGATAGTCATTGAAGTCGTCCCATTTTTAGTTTTGGCTGTCGGCGTCGACAATATT
TTCATTCTAGTGCAAGCTTATCAGGTGATAATTCTGAAAAGCTCATATTGCTGTCAAATG
ACAAATACACGCGTATATTTTACCAAATTCACACAATTATATCGCTTTTTAGGGGCCCTG
TCGACCATGCCCGCCGTTCGAACTTTCTCTTTATACGCCGGCATGGCCATCTTTTTCGAC
TTCTTCTTGCAAGTGACGTGTTTCGTCGCTCTGTTCACGGCCGACATTTCATGTGGCAAA
TTTTACATCGGTGCGAAAAATCATCTGAAAACTTTTTTCTTTAAAAGAATTTACGGTCAC
AACTTTTTTCATCATTTCAAACTTTTTATGAAAGTGAATCTTCTTTTAAAGCTCGTTTTA
TTCTTGATATGGATGTCCACTTCGCTATTCTTCATGGGCAAAATCGATGTTGGACTCGAC
CAAGCGCTTTCGATGCCAGAAGATTCTTACGTTTTACGATATTTCCACTATATGACCAGC
TATCTATCCGTTGGTCCGCCAGTTTATTTTGTCGTCCGCGGTAAATTGGACTACAGTAAA
CGCGAAAATCAGAATTTAATATGCGGCAGCAGTGGTTGTAAATACGATTCTTTAGTAGGC
CAGATTTACACGGCTTCTTTGTGGTCCAATAGTTGGTTGGACGATTATTTCGATTGGTTA
AGACCGGTTGGTAATCCTCCGTGTTGCCGAATATATTCTTTTGATAACTCAACATTTTGT
CCATCGACGGGTAATTTTTTACATACGTTAGAGTTGTTTCAGACTGAGGAACTGGAATTT
TGTGAAGTCCTAAATCAACTTCATATTGATAGGTTTAAAATTCTAAAATTGGCAGAATTA
CAATATGCTCATCTAGAATGTTATTACGTGTTTTTAGTGATAAATGGAACTTGCAAATCC
TGCAACGTTCCGTATATTGCGGGCAGGCCGTCGTCGAGTCAGTTTTACCAGCATCTACCA
GCGTATCTGGAGGATAATCCCGGATTTAAATGCGCCAAAGGATTTAGAAGATTGTTTGTT
TGTATGTCGCTTTATAATTTTGAAAAATTTATTTCTCACAGTGTATTCTACGTATTCTAC
GAACAATATTTAACCGTCGTCCACGACGCTATCGTACAATTAGTATTTTCTTTGGTGGCC
ATATTTTTCGTCGCCACCGTGCTATTAGGATTGGATCCTTGGTCGGCAGCCATGATCGTC
GCCACTATCATCCTAATTTTGATCAATTTAATGGGTCTAATGTACTTTTGGAGCATTTCG
TTTAACGCCGTGTCGTTGGTTAACGCTGTTATGGTAAGATTGAGATCTTTCAAAAATACG
GTCTTAAGCGGTATAACATTGACGAAATTCGGCGGCATCGTCGTTTTGGCGTTTAGCCAC
TCTCAAATATTTCAAGTTTTTTATTTTCGAATGTATATGGGCATCGTATTCATCGGCGCT
ATGCACGGGTTGATCTTTTTGCCCGTTTTATTGAGCTTCTTTGGTAAGAAAAGTGGTTCA
CATTCGCGAAAATGCCCTCCAAAATTTCGTCATTTTGACGTCAAAAGTTGTGAACGTTTT
TGTTTTTTAGGTCCTTCCCTAAGCAAGCATAAATTTTCCAACGGCTTTAAAACGATGACG
GGTAAACACCCTTTCATGCGCGAGAGACCCAGATCGTTGACCTCAGCGGCCAGTTTGGTG
CCCGAAAATAGCGACGCAAACGCGCAACAAGGCAACGTCGTA
>nRc.2.0.1.t31604-RA nRc.2.0.scaf08638 + [1:9615]  ( 1280 - 5879 ) nRc.2.0.1.t31604-RA + 1:525  ( 1 - 525 ) N   2607.43
ATGGACTATCGATATGGTGATATTTCGCCAGCGTCTTCTTTTCTAAATTGCTCCGAAAAT
GGCTCATCTTCGTCGGCTTCGTTGTCAACGTTAGACGGCGCCGATGAATTTAAACCGCCG
ATTAATTCGAATAAAAGAACTGCCGACGATTTTATTTTTCTTAAAATGATCGGCGAAGGT
TCTTTTTCAACCGTTTATCGAGTCAAAGAGGTTTGCACTGGCAAGCAGCACGCTATCAAA
GTTTGCGAAATACGATTAATCTTGAGAGAGAAGAAATCTGAGAATGTTTATCGTGAACGA
CATGCAATGGCTATTTTGACGCGACATCCGCACCCGTTCATTGTTAAACTTAATTATGCT
TTCCAGGATAGGGATCGGCTATACTTTGTAATGGATTTGGCCGGAAACGGTGAACTTCTG
ACGTATCTAAACAAATTGGGATCTTTCGACGAAGATGTCACTCGCTTTTACGCCGCTGAA
ATTGTAGCCGCTCTGGAACATATGCACAAATTAAATATCATTCATAGAGATTTGAAACCA
GAGAATATACTTCTCAATGACGAAATGCACATTTTAGTGTCGGATTTCGGATCGACCAAA
ATCCTTGAAAATGAAGCGGATCGGCCAACACCATTACTACCTCCGAATCAAGAAATTTTG
GAAAGAAAGAAACGACAATGCTCGTTTGTTGGAACGGCCGAATACGTTAGTCCGGAAGTT
ATAAATGGTCAAGAAGCTGGTTTCAGCTGCGACTACTGGGCGTTAGGTTGTATCGTGTAT
CAAATGCTGTCGGGTCTTCCTCCATTTAGAGCGCCAAATGAGTATTTGAAAATGCAGAAA
ATTCAAAAGTTAGATTATTCCTTCCCCGACGGATTCCTTGATACGTCCATGAAATTTGTG
CAAGATTTATTGAAATTAAAGCCCAGCGAAAGGTTGGGAGATGAACGCAATGGAGGCGTA
GATAAGCTGAAAAAACACGAATTTTTCGACGGTATTGATTGGTCTAATTTGCCTAATCAA
AGGCCGCCTGATATTTTACCTTATTTGCCCGCAACGAGTGGCTCGCAGTCTTTCCATAGC
CATTACAAGGTTCCGGAAAATTTGCAGTCCGGTTTAGATGACAAACAGATTACTCGGCTA
TTGGGGCTTGAATGGGAGGATGTTTGTAACACATCTTCGGAACCCCAACATATCTTGAAT
ATTAGTCAAGCCGATCGGGGAAAACGGATGGAACAACAAAGGAAAGAAAACGTTTATCAT
AGATTTGTCGAAGACAACTTGATTATTAAAATGGGCCTACTTGATAAAAGGAAGGGTCTG
TTTGCCAGGAGAAGAATGTTCCTTTTGACCGAAGGTCCTCATCTTTATTACGTCGATCCG
GCTAACATGGAATTCAAAGGACAAATTCCGTGGAGTAAAGAAATGCGAATCGAAGGAAAA
AATTTCCAAATATTTTTCGTTCATACGCCGAACAGAACATATTATTTGCAAGATCCGGTT
AGCAAAGCCTACGAATGGTGCGATGCATTGGAGCAAGTTAGGAAATATTATTTTTGTTCC
AACGAAGAGAAAAAA
>s5033 nRc.2.0.scaf02114 + [1:30452]  ( 11862 - 23580 ) s5033 + 1:442  ( 1 - 442 ) N   1106.90
ATGAAATATTTACGATCGCGTTTGTTTCAGTTTATTAGCGGTTTTCCTGAACATGGTCAT
TATAGACTTCATCCTTCCATTCATGATTCGTCTCTATTCGAAAACAAGGTGTTATATCGT
GCTTTCTATCAAGCAATTCGATCTTACAACAGTCAAATCGCTGAGCTGAGCAAAGAAGAT
ATTGATCATATGCTCAGGCGCAACGAAAAAAGCACATTGGTAGGCAGAGGTAATTTTAAA
ATTTTAGGCTTATAAGTTAGTTCAGGAAATTGGAGTNNNNNNNNNNNNNNNNNNNNNNNN
NNNNNNNNNNNNNNNNNNNNNNNNNNNNNNNNNNNNNNNNNNNNNNNNNNNNNNNNTTTC
CGAGTTTATCTGGAAATTCTTAACTTTTGAAACTCTTTTGCCGAAGACTATTTTCAGAAA
TTATGTTCTTTCGCACTTTGCTTGTAATCACTATTATAGCATCGTACTGAAGATTTTGTT
TTCAATAATTCGACCAATTATCAGAATTTGACTTTAGATGCTATACATAGTTACGATAGT
AATCAGCTACCTGCGAATTCTCCATGCGAAGACAACTACGCCGAGGCACGTTGCGAGGAA
ACGAATGCTATGCTTTTTGGAGTTTTCGATGGTCATGCGGGCGAAACTTGCTCCAAGGCC
GTTTCTAGGCGTCTATTCGATTATTTGGCGCTTTGTTTATTACCCCGCGAAAAATTAAGA
CAGTTGATAGAAAATTCGTACAAGGAACGAAATTTCGTGAATTGGTGGTCTTGTACCAAA
GAAGCCTTGAACATATTGAAAGAAAAAGATAATCTCATGGATGACAATTTAGAGGAACGA
TTAGCTACAGTATTATCGGGTAGTTGCGCTTGCGTAGTCCACGTCCGCGGACAACATCTA
CACGTTGCCAACGTTGGAGATTCTGTAGCCGTTTTAGGGGTATGTAATGAAAAAGGCGAA
TGGGTAGCTAGGCAACTGACTAAAGAACATTGTATAGATAACGAAGACGAAGTTCACCGA
ATTCGCCAAAATCACCCGGTTACAGAATCAACGACGGTTCTACGTGCCGGACGCCTTTTA
GGCCAGCTATTTCCATTGAGGGCTTTTGGGGATGTAAGGTATAAATGGGACGCCAGAACG
CAAGAGAAAATTTTCGGTAAGCGTTCGTTGACGCCACCTAATTTGATGACGCCGCCTTAT
TTGACAGCGAAACCGGAAGTTTTTTACCAACGTTTAACGCCTCACGACAAATTTTTGGTC
GTCGCTTCGGACGGTTTGTGGGAACAACTATCGCCCGAAAGCGTCGTACGCATAATCAGC
GATCATATGACGGGTCGACAAACTCTGGCCTATATGGTAGACATAGGAACCCCCATACTT
ATGGTCAGAAAAATACTGAAAAATGTTCTAACCGAGCTTCGGCTACGAAAATTAGGCGAG
TCGAAACGTCCGCTGGACGCCAACGGCGCCACGCATCTCATCCGTTGTGCTCTGGGCGGA
ACGTACCGTTCGTTGGCCAATTTTCTCAGTCGACCCGAAGGTAAAAAAGCGCGCAGCATG
CGCGACGATATAACAATTATCGTAATCTATTTCGATCCCGGTTATTTGGCAGCGTCTCCT
CCGTCG
>nRc.2.0.1.t44604-RA nRc.2.0.scaf06393 - [1:13139]  ( 10703 - 1480 ) nRc.2.0.1.t44604-RA + 1:456  ( 1 - 456 ) N   2358.00
ATGTCGGCACCCGTTGCACATTCGGCGGGTAGCGGCGGTGGAGACAAAAAGCACCACGTC
ATGCCCAGTATGCCGCCCGCTGGATCAAGTCAAGCTGCTTTTGTCGATAAAATTGATCCA
TTTAAAAAATCGAGTGTAAAAAGAAGACAGAAATTGCAAGGATCGTCGCGATACAGGACT
GAAGCTGAGAGCGAATTAACGCCCTTACCATTGCTTAAAGACGTACCTGCCGGCGAGCAA
GTTGATCTATTTATCCAGAAATTACGCCAGTGTCAAGTAATTTTCGATTTTCTGGAACCA
GTAGCTCAAATTAAAAGTAAAGAAGTCAAACGAGCAACGCTAAATGAATTAATCGAATAT
ATTACCGGCGGAAAAGGCATTTTAACTGAACCAGTCTATCCTGAAATTACTAGAATGGTT
TCTTGTAATATATTCCGTATTTTGCCGCCCAGCGACAACCCTGAATTTGATCCAGAAGAA
GACGAACCGACATTAGAAGCTAGTTGGCCTCACTTACAGTTAGTTTACGAATTTTTTCTA
CGATTCCTGGAATCAGCCGATTTCCAGCCGTCAATTGGAAAAAAATTCATAGACCAACGG
TTTGTACTTCAATTATTGGAATTATTTGATTCTGAAGATCCGAGAGAACGTGATTTCCTT
AAAACGGTACTTCACCGAATTTACGGAAAATTTTTGGGGCTCAGGGCGTTCATACGGAAA
CAAATCAACAATATTTTCTTGAATTTTGTTTTTAATACCGAATCATTCAACGGCGTTGGA
GAGCTGTTGGAAATTCTAGGCAGCATAATTAACGGGTTCGCTTTGCCATTGAAGCAAGAA
CATAAAATTTTTCTGGTTAAAGTATTATTACCATTACATAAACCAAAATGTTTGGGCTTA
TATCATGCGCAGCTCGCTTATTGCGTCGTACAATTCATCGAGAAAGATGCGACATTAACT
GAGCAAGTTTTTGACGCGTTGTTGAAATTTTGGCCCAAAACGTGTAGCCAAAAAGAGGTA
ATGTTTTTGGGCGAAGTGGAAGAAATCCTCGACATTATAGAGCCAGAACAATTCAAGAAA
ATTTTAACCAAACTCTTCAAACAGATCGCTCGATGTGTTACCAGCCCACATTTTCAAGTG
GCCGAAAGAGCACTGTATTTTTGGAATAATGAATACATTCTGTCGTTAATCGAAGAAAAT
AGCCAGCAAATTATGCCCATAATGTTCCCGGGTCTTTACCGTATATCTAAAGAACATTGG
AATCAAACGATCGTCGCTTTGGTTTATAATGTGCTCAAAACGTTTATGGAAATGAATGGA
AAATTATTCGACGATTTAACCAATAGTTACAAAGCTGATCGACAGAAG
>nRc.2.0.1.t18438-RA nRc.2.0.scaf04017 + [1:19456]  ( 4718 - 10428 ) nRc.2.0.1.t18438-RA + 1:473  ( 1 - 473 ) N   2351.98
TCTTCCTCCGCTGGTGTTGACAATCTCTCTTGCGCCGAAACTTTCAAAGATCCATCGACC
AGTAATTTAGTGTACAAAGCTAGCAAACTATCTATCAACGGCGCGAATTCGTCTAAAAAT
AGCGACAATGATTCAGTAAATAACGCTAGAGTAAGCAAATCGAAATCCAATCCCTCAAAT
CATGATAGTAGTAAATCTTCGGATACAAGTACGGTCGTCGCTCCGCCGCCACCGACGCTA
TTGAAAAAGCTCAATTACGGAACGGGTCCGGCTATGGCACCGAAAAAAGAGAGGCGGCAA
AGTTCATCAAAGCTTAACGTTACTCAAAATCGCGAAATACAAAAATTGCCGCTTTTAAAA
GATTGTCCCACGGCCGAACGCGACGATCTATTCGTGGAAAAAGTCCGGCAATGTTCGATC
GTTTTCGATTTTGTTACCGACCCTTTAATCGATCTCAGGTTCAAAGAAGTGAAGCGGGCC
GCACTCAACGAGCTTATCGAATATTTGACAAGTAATAAAAGTGTGCTCAACGAACATTCT
CATCAAGAAATCATACATATGTTTGCCGAAAATACATTCCGCTGTCTGCCGCCGCCTTCC
AACCCATGCGGCGCCGAATACGACCCCGAAGAAGATGAGCCAACTCTAGAGGCATCTTGG
CCGCATTTGCAGCTAGTTTACGAATTTTTTCTCCGTTTCCTCGAATCTCCGGACTTCCAG
ACGTCAATAGCTAAACGTTTTGTTGATCAGAAGTTTATCTTACAACTTTTGTATCTGTTC
GATTCCGAAGACCCGAGAGAACGAGATTTTTTAAAAACTACGCTCCATAGGGTTTACGGT
AAATTTTTGGGTCTGAGAGCTTACATTCGTAAACAAATTAACAATATTTTCTATCGGTTT
ATTTACGAAACGGAAAGCCATAATGGCATTTCCGAATTATTGGAAATTTTAGGCAGTATT
ATAAACGGTTTTGCCCTGCCGCTAAAAGAAGAACATAAAATATTCCTGCGACGAGTGCTT
ATGCCATTGCACAAAACAAAATCTTTGTCGCTTTATAATGCCCAATTAGCATATTGTGTC
GTTCAATTTTTGGAAAAAGATGCCACGCTGACTTCACATGTTATAAATGGACTTTTAAAA
TTTTGGCCCAAAATTCAAAGTACAAAAGAAATCATGTTTCTGTCAGAGTTGGAGGAAATA
TTAGGCATCATCGAACCGTCCGAATTTCAAAAAGTTGCCGTTCCACTTTTCCGACAACTA
GCTCGATGCGTTAATAGCCCCCATTTTCAGGTGGCGGAACGGGTTCTTTATTTTTGGAAC
GACGAATATATTATGTCGCTAATTAAGGAAAACCGCACTGTTATACTTCCGATTATGTTC
CCGCCACTATATAAGCATTCAAAGGCGCATTGGAATAAG
>nRc.2.0.1.t15616-RA nRc.2.0.scaf04834 + [1:16904]  ( 9423 - 16031 ) nRc.2.0.1.t15616-RA + 1:692  ( 1 - 692 ) N   3193.95
ATGCCGGTTCAAACGCCTCAGTGGATGGACGTTTTATGTTGTTGTATTTGTTTCAACGGT
TTCGACAATAATCATTATCAACCCGTCAGTTTAGTTTGTTGCCATACTGCGTGCCGAGCA
TGCTTACTAAAACTGAAAACTAAACAATGTCCATTCGATCAAAGCGCTATTAATGTACCC
GTCGCCGATTTGCCCATCAATTCGCGTATTTTAAAAATCCTAGATGTCACACCGTCGGTC
GATTTGTCGAAAATTCGACGTTTGTTCGAAAAATGCGATGTCACATATTATATTGACAGC
GTTGCGGTTCTAGAATCCTTATGCATTTATCTCAAACGAGCACCATCAGAAAAAGGTGCT
TATAGTAGTGGTACAATATACAGCGAAAAATTGAGCCGACCAATGCAGAGGAAACTTATC
AACCTAATTTGTTGCAACTTAGTTGAACCGGAAGGTCGTGCAAGAGCCTTAAAATCTATC
CGATCTCTAGGTGAAAGATGTCTAACCGAATTGTTATTATTACATCAAAATCCTTACCAT
TTGTCGTCGAATCTTTGGGCAACGGTACGAGCTCGCGGGTGTCAGTTTCTCGGACCCGCG
ATGCAAGAAGAAGTGCTTAAATTAGTTCTTCTGGCCTTATCGGAAGGTGCTTTGATTTCC
CGTAAAGTTTTGGTAATGTATATCGTCCAAACGTTAGAAAAAGAATACCCTCAAGCATCC
AAAACTAGCGTCGGTCATGTTGTTCAACTTTTGTACAGAGCGTCATGTTTTAATGTCATA
AAGCGAGATGCTGAATCCTCCTTGATGCAGTTAAAAGAAGAATTTCGTTTTTACGATGCT
CTGAGGCGTGAGCACGACGCCCAGATCGTTCAAATAGCTATGGAAGCTGGACTTCGCATT
TCGCCCGACCAGTGGTCGGCGTTATTGTACGGCGATCAAGCACATAAGTCGCACATGCAG
TCGATTATTGACAAGCTTCAATCGCCTCAAAGCTTCAGTCAGTGCATCCAAGAGCTATTG
ATCAGTCTGCAGAGAACGGGTGATCCAGGTCATTTGGTCGATTTACGACCTTACTTTGAA
AATTTAGCAGAAATCGATGTAATGCATGGAGGTCTGTGAAAAGGGTTTCTTATGAATGAA
ATATTGTATGTAGCTATTACCTACTATTCTATATGTATTTAAGACAATAACGCCCCTAGC
TGGCAACAATTGTTAAATTCCATTAACGGTATAAAAGTTGTGATCGATGGACAAGTGAAG
TTTTGTGATAATTATGGTGGACCACGTGCACAACGCGAAACCACTGAACATAACGTGGTT
GCTTACAAATTCAAAACTAGCATGTGCCGCGACATAGGCGAAGGAAAAAGTTGTATGAGG
GGTGAAACTTGCACATTCGCCCATTCCATAGAAGAAATGGAACGCTACAGAGCTCGTAGT
CGCCTCATGGGCTACAAGTCGAAAACGGGTCAAAATCGGAGTCGGCCGTTGTCCAGTTCT
CACGCTCCTGAATCAACGTTAATGCACGACGGCGAATTTTACGATATTTCTAACGAGTCT
GGTGATCCTAACTCTAGCTTTGGCTCAGTCGCCGATTATTGGAACGCGCCTTTCGAAATG
CCGGTTACAAACGCTTTCCTATTGCAACATCAGCCAACGCTTCTGAACAGATGTCCTATT
GCTCGAGCGGATGCTACTTCGTCGCCTGTTACTGTTATTACTAATGCTGGTATTGAACAA
GTCATGCAAGCTCCTATTATTCCCGCTGCAGTTTCCCCAGTTACTGTGATTGCTGCAGCA
GCTGGTCCTGTTATAGCAGCTACGTCGAATCTTGCCAATCAATTTCCAATGGAAAATGGA
CAAATCGCTGCTATTGGTGCCGTTCCTTATCAAATGATTCAAGGCCCTGCTGCGCTGCCG
CCGTACAATCCTTTGATACCGCCCAGTGCGGCGTCCCCGCCGATACCTGTAAATACGGCT
TTACCTCCTCCGCAACCATCTGACGTTCCGTTTTTTTGGGCCAGCGTACCCGGCAAATTG
ATGCAAGTCGAATTATCCAGTATCCCGGCTGCGATGATGCCTTTGGGCCAACCGGAATTG
TCAAAATATTTTAATCAAGCTGCTACAGTTCAATCTATGCAGCCTCCGGTAAGAAGC
>s5029 nRc.2.0.scaf03957 + [1:20063]  ( 5391 - 19225 ) s5029 + 1:270  ( 1 - 270 ) N   1253.10
GGTAACCCTGAATTTGAGGGGGGTAAAGCTGAATTTTTCGTAGGGTATATATTTTCAAAT
TCAAAATTTGCATTATTTTGGCAAAATTCCAAAAATTTTTTTTTGTTCAGCGATTTGATA
TTATCGATGCGTCGTTGCGATCATACGACCGTAGCCAACGATATGTGCGCCGTTTGCGGC
GTCAATTTACGCGAAAAAGACGGACGTCCGGGCGAACGAGCTTTCAAAAGCGAAGCTAAA
TTCAGCGTCGTTCATAGCGAACCGAATTTATTAGTAGCATGTGACGAAGCTAAGCAATTA
GGGGGCAAAGACGAACAAAATTTATTAGAAACTAGGCGATTAGCTTTATTGGTCGATTTA
GATTTAACTTTAATACATACGACCGACGACGTTCATTCTTTCGAACTTTGCGATCCGAAT
TTTAGCCGTCACGTGACCTACCACGTCCGTTTGAGGCCGCACGCTCGACGTTTTTTGGCC
GAATCGTCCCGCCTCTTCGAATTACACATTTGTACGTTCGGCGCTCGGGAATACGCCCAT
CGGGTGGCCCGGATTTTGGACCCGGATCGATCGTTGTTCGGTCGCCGGATTTTGTCCCGG
GACGAATGTTTCGATCAAGCGTCGAAAAGAAATAATCTACATAAGACTTTACAAAAATAC
GAAGCTACAAATATGGTGCGCGTTAAGCCTTACAAATTTTTCCGGCACACCGGCGACATT
AACGCGCCGCCCGGATTCGAAAAACGCGACGACGAACCGCCGGAAAATGGTGACGAATTT
TTTCTATTTAGAAGGCAAAAAAATGGAATTTTGCAACGAATTTTCATGAAAAAA
>nRc.2.0.1.t13555-RA nRc.2.0.scaf00749 + [1:19456]  ( 672 - 12011 ) nRc.2.0.1.t13555-RA + 1:640  ( 1 - 640 ) N   2957.66
ATGGACAGTGAACAGCAGGCGATTCCGAACGGCAGCGTTTTTTCGCGTTTCAAGGGTGGG
GCTATCGCGTTAGAGTTCTTGAAACGATTAGCCAAAAAAACGTCCGATGGTGGTCAACAA
CAGACGGATTTTTTCCTCAAATTAGGCCTCGGCTATACGGGCGTGGCTTACGCCGACAGC
GACTCGGACGAAAAAGGATTCAAAGGGTGGCTCAAACGCCGAGTGGTCAATCCGTCGGAA
GATTTCTACTATTATTGGACTGGGATTGTTACCTTGACCGTACTGTACAATACCGTAATT
GTAATATTGAGAGCGGTATTCTACGAAATAAACGAACTCTACAAAATTTATTGGTTCGTT
TTGGACTATTTTTGCGACTTTATTTACGTTTTGGATATTTGCATTCATTTGAGAACAGGC
TTCCTCTGCCAAGGCCTTATGGTTCGCGATATAAAAGCTCTGGCGCTCAATTACGTGCGT
AGTTTCGCTTTTAAATTGGACGTCATTAGCATATTTCCGACGGATTTTCTCTACTTCCTA
TTCGCTCAAGATAAACCGGTTTTTCGTCTGAATCGACTTTTACGCATTAAACGGGCGTTC
GAGTTTACCGAACGAACCGAAACCCGGACCAGTTTCCCGAACGCGTTCCGAATTTTTTGC
CTCGTTTTATATATCGTCATTATTATCCACATCAACGGTTGTCTATATTTCGCCGTCAGT
TTGGGTATCGGTTTGGGTTCGGACCCGTGGGTCTACAATTCGTCGCATCCGAACGATTCG
TTGGCCAGGCGATATATATGGTCGTTTTATTGGTCAACGCTTTCGTTGACCACCATAGGT
GGTCTTTTTCATTTTTTCTTTTTACCATTTATTCTCAATTTTTCAGGCGAAACTCCTCAA
CCCGAACAAGACGTGGAATTTTTGTTCAACACTTGCGACTACCTGATCGGCGTTCTAATT
TTCGCCACGATCGTCGGTAACGTGGGCAGCATGATTACAAATATGAACGCCGCTAGAACC
GAATTCCAAAATCGTATGGACGCCGTAAAACAATATATGCAATTTAGGAAGGTTAGCAAA
GAGCTTGAAAAACGAGTGATCAAATGGTTCGACTACCTCTGGTTGAATAAACAAGCGTTG
AGCAACGATTCGGCGCTCGAAAGTTTAGCCAAAAAATTGCAAACTGAAATAGCCATCCAC
GTACATTTCGAAACGTTGAAAAAAGTTCGCATTTTTCAAGATTGCGAAGCCGGGCTTTTG
GTCGAATTGGTGTTAAAATTGAAATTACAAATTTTCAGCCCCGGCGATTATATATGTCGT
AAAGGCGATATAGGCAAAGAGATGTATATCGTGAAGAAAGGTAAAATTTNNNNNNNNNNN
NNNNNNNNNNNNNNNNNNNNNNNNNNNNNNNNNNNNNNNNNNNNNNNNGTTTACTGTAGA
ATTTTTTATTTTCCAATTTTTAATCGAAATTTTTTTCACTTTTCAGGAAAATTACACGTC
GTAGCCGACGACGGCAAAACCATTTTCGTCACGTTGGGCGAAGGAGCCGTTTTCGGCGAA
TTGTCCATATTGAACATAGCCGGTAGTAAAAACGGCAATAGGCGGACGGCTAACGTCAGG
AGCGTCGGTTATACGGATCTTTTCGCCTTGTCCAAAGACGATTTATGGGACGCTCTGAAG
GAATACCCCGAAGCTAGAAAATTACTAATCGCTAAAGGCCGCGAAATTTTACAAAAAGAC
AATTTATTAGACGAATCCGTACCCGACGTCCGAGATACGATGGAAGAACGTTGCGAAAAA
TTGGATATCGTCGTCGAAATGATGCAAACTCGATTGGCGCGACTATTAGCCGAATATACG
AATAACCAACGAAAATTGAAAGATCGAATTTCGCATTTAGAAACGAAATTGAAAAAATTC
GGCGTGGTCTTCGACGACGATCATTTAGATACTAATATTATTACTAATAACGATTTCGAT
GATGTTGAAAAAAACGAAAATATCGACGGGAAAATTGGCGCCGTTGTTGTAGTGACCCCC
GCCGAA
>nRc.2.0.1.t44358-RA nRc.2.0.scaf05787 - [1:14449]  ( 10145 - 326 ) nRc.2.0.1.t44358-RA + 1:601  ( 1 - 601 ) N   2189.54
ATGCCCGGAGAAGAGGTTTCCCAATTCAAATGCTCAGAGAAGAGGCATAGCACGATGAAC
TTGACCAAAGCTGTCAATAATCCAAGCGAATTGGCCGCACATGTTATAAGCAGCTTCATT
TTCCTATCGTTCATTGACCCTGATTGCCGATTTTACTACCTATGGTCGGCGCTGCTTTCG
TTGACGGTCGCTTATAACACCGTTTTCATCATTGCTCGCTGCACTTTCAATGATCTGCAG
ACGATTTGCAAAATTTGGTGGTTCATTTTGGATTATCTCTGCGACTTTCTATACGTGTTG
GATATATTATTCTTCGAAGTGAGAAAAGCTTATTTCGAAAACGGCCTGTTGGTCACCGAC
CGAGAAACTTTGGCCGTCCGTTACCTAACGTCACATAATTTCCTGGTTGATTTCGTCAGT
ATATTGCCCACCGATTTTTTCTACTTGGCACTTTCGACTGATCACGTCTGGCTCCGTTTC
AATAGAGTTTTACGCTTTCGACGTCTAACAGAATTTTGTGATCGATTTCAATTGAAAACG
TCGTGTCCCAACGCCTATCGTATAGCTGTCATGTTCGTTTTGATTTTCTTGCTTTTTCAT
TGGAACGCATGCTTTTTCTTTTTGATGAGCCGGATTTACGGATTCGGCACCGACGAATGG
GTATTCGGATACGACAGAATTTTGGACATACCTCATAGATGCGGTGACCTGGTTAATGGA
GCTAATGCAACGGCTGTGGCCCTTAATCAAGAAATTATAACGAATCCAGAAAATGCCATC
GAAACGTGCTACTTTATTCCCATCTCCAACTTGACCAAACAGTACTTGCAAAGTTTCTAT
TTTTCCGCCTTAACGTTAACCACCGTCAATAATCAGCCAGTACCCCAAACCAACTTTCAA
TTTTGTTTCGTCTTGGTCGACATTATATCCGGCATGCTTTTGTCGGCCGTCATAGTCGGT
GCCATCGGCAACATCATCACAGAAATGAACGTCAACGAATACCAATTCAACGAACGTTTG
GACGGCATCAAACAATTCATGGAACATCGAGACGTGGGTGCCGCATTGAAAAGGCGAATA
ATCAAGTGGTTCGCTTATGTCAGGGCGGAAGAAAAATTGATGATAGAAGAAGATCAACTA
CTCAATTTTTTACCCGATAAATTGAAAGTCGATTTAGCCTTCGAAGCTCACATCGACATC
TTGAGACGAGTAACAATTTTCCAAGATTGTGAACCCGGCCTTCTACAGGAACTGGTCTTA
AAATTTAAATTGAACGTTTACAGCCCCGGCGACTACGTTTGTAGGAAAGGCGACGTCGGT
AGAGAAATGTATATTGTCAAAAAAGGCTCCCTGAACGTTGTCGGCGAAGACGGTGAGATT
GAATTTTCCAGAATTTCAGAGTGCATTAGTAAGCGTGTTCAAGACCAAAATCGGATGAAT
AGTGCTCACAAATTTCTAGTCCTACCTGATATTTTGTTTATCGGAAAATCGCAAAAATCT
GAAATAACTACTTGCTTTCCACTCTTTCATTATTTGGAAGCATTTCAATAAAAACAGACT
ATAATACTGTAATTACTGTCTATGCTTGTTAACCAGAGAAATTCTGAATCCGATCAATCT
ATTTTCCTTTTTTTCTTGCTGGACCCCATATTGTAATGAAGCAATTCTACTAGATTCTCA
GCCACTAATGCGCAAGCATCAATAGAGATTCAACATGTGCGAACACTTTTGACGACATTA
CTTATGAAATATAGGCTAATTCGAATATTCGCAGTGAAAACTGACACTGCAGGAATCACA
AAATATCACTCATATTTAGGAAAGATAGTCTTTGCAACAATAAAGGAAGGCAGCGTTTTT
GGGGAATTGAGCGTTCTGAATATACCCGGAAATAAAACCGGCAATAGACGTTCGGCTTCG
GTTCGCAGTTTCGGCTATTCGAATTTGTTCGAACTGTCGAAGGACGATTTGTGGGATACT
CTAAGAGAATATCCGGATGCCAAACGTATTTTAATTGACAAAGGTCGAGCCATACTCAAA
AAAGACAATCTTCTAGACGAAAGCGTACCGATAGAAGAAATTGATCAAGAGACTCTGAAC
CACAAACTTTTTAGATTAGAGAAAGCAGTACATGGATTAGAAGAAACTTTAGACATTTTC
GCAAAGGGGTTTGAAGAAGATACAGTTATGGCTAAGAAGAAAATTACGAGCATGGAACGA
ATCGTAATAGCCCTAGAAATCTTCGGCAAA
