# Supplementary material for: Expanding the view on the evolution of the nematode dauer signalling pathways: refinement through gene gain and pathway co-option
Source: BMC Genomics. 2016 Jun 27;17:476. doi: 10.1186/s12864-016-2770-7 (PMC4924289; doi:10.1186/s12864-016-2770-7)
Supplement: Additional file 5: — Gene models in fasta format. (TGZ 545 kb) [file 12864_2016_2770_MOESM5_ESM.tgz › s_ratti-PRJEA62033-WS246-sequences.fa]

>s6304 RATTI_contig_74353 - [1:10240]  ( 45281 - 43208 ) s6304 + 1:528  ( 1 - 528 ) N   2507.81
ATGGATATTATTGATAGATTAACATTAGCAGAAAAAGAAATGGCAAAAAAATCTCCAAAA
GAGAAAACAATAAGTGAACTTTATGCTCGTGATTGGTATTTTGGTGATATTGTCAAAGAA
CAAGGTCAACCAGATGGTGTATTTTTTATTAGAAACTCAACAACTCCCGGAGATTTTACT
TTAAATTTTAATTGTAATGGTGAATTAAAGTTAATAAAAATAATTATTGATGATGATGGA
ATGTGCCATTTTCAATCTCATTCAACTAAATTTGAAAATATCACAAAACTTTTAGAACAT
TTTAAAACACATTCATTGGAATCATACAATTCAACATTACCAATATTTTTGAAACATCAT
ATGTCTTATGACAAATATATTGCAGAGAAAAATAAAACAAAAGTTAAACATGTATCTGTT
ATTCTTCATGAAATGTATGGTATTCATACAGAGAGTGAAAGAATTTACAAAAGAGTTGAA
AAATTAGATATAGAAAAAAGTGAAATACATTGTAAAGGAACAATGTTACAGAGAAATTTA
TCTCAAGCTATTGGTGCTGAAATAGTTTATCGGGAAGCTATAGAAAAAATGAAAGCTGAT
CTTCATGATCATCCAGAAAAAGTTCATGATCTTAAAATTGTTAAGTCACTTGAAGATAAC
ATTCTTATGCAATTAGGAAGAATTCAGGAATTAAGGGAGGCTCAAGCAATGACAAAAGAA
GAAATGAAAGAATTGAAAAAAGTTCTAATGTTATATGATAAGAAAAAACATGATTTATAT
ACAAGATATTATAAATTAGAAAAGGCACGTGATGGTTTAATAGAAATATTATTATCAAAA
GAAATAGAAAGTATTGATATTCAAAAAGGTATTTGGGAGGCTACCTCATTAGTTGATTAT
GAATCATTACAATTGAGTGAATTCTTTTTGGATGTAGAATTGCCTTTTAATATTGAGGAT
TGGTTAATAATTGATGCTGATAAAAATAAGGCTATTGAATTAATACAGCAATCTATGGAT
AGGAATCCTAATGATTCAGATGGTATCTTTTTAATTCGTCCAAGTTTTACAAAACAAGGT
TGTTATGCATTATCATTATCAGTTAAGGGAAATATTCGCCATTGTTTAGTTGAATATAGT
AATTCACATGATATTGAACAATGTGGATATGGATTCATGAACTCAAATTTATATTTTCCA
TCTATGGTGGATTTTGTTAAATATTATTATCACAATAGTATGAAAGATCACAATACTGAA
CTTGACATTACCTTGAGAAAAACTGCTTTACAAGAATACGCCACAATAAAACTCACACCT
TGTGCCGTCGTTGTGGAAAATCTTCATACCATATCCAAAAGCACACATGTGCTGCATGTG
GATATCCATCATCCCGTAAACGTACCTACAATTGGTCAGTTAAGTCTATTCGCAGACGTA
CCACAGGAACTGGACGCATGCGTCATCTTAAAAAAGTCCACGCCAGATATGCGTAAGTTA
AATATATTTTTTTTTAAAATTATAAATATTATTTTTAGTAATGGATTCCGTTCTGGAGCA
CCACAAAAAGCTACCGTAAAGGCTGAA
>g7172 RATTI_contig_75431 - [1:10240]  ( 570039 - 565451 ) g7172 + 1:1051  ( 1 - 1051 ) N   5474.83
ATGGCAAAATTTATATTTAATAAAAATTTATTACCAATACAAAATTATCTTTTTGCAATG
ATTGCTGCAAATGGTAGTAAAGAAAATATTTATGATGAAAGTTGTCAATTATTTGTATAT
AAATTAAAATCACCTCTTCTAGTTCTTCATCAACCAAGTGAAAATGTTGTTGAAAAAAAA
TTAGAACAAGATATTGGAGTAGCAATTGGATTTCCAATAGATGAATTAGATCAAAAAATT
TCATATGAAGCAAAATTATTTAGAGTTTCATTATTTGAATTTTGTGTTCAAACAATAAGT
GAAAGATGTTGTAGTGGAAATGGACATTATGCTTTTTTTGAAGATAATATTCTTGAATTA
GAATATAAATTAACACCCAAAATTCAAAATAAATTAGATGAAAAAAATATGTTAACTAGA
GTTTATTATAGATCATATGAAGATGAAAAAAATGAATTAGATACAAAATGCACATGTATA
GATATTTATAATGTTATATCAAAAGATAAAGAAACTGGTGTTGTAAGTATTATGACAATC
CAAAATTTAATTGAATATTCATTGAATCAATTAAAAAATATGGGTATTAATATAAAAGAA
GAAGAAAAAGATTTTGTATTACAAATAGTTGGTAAAAAAATTTATTTAACTAAAGAAAAT
ATACCATTAACATCATTTGAATATATACGTTCTTCTTTTGATAATGATAATATTCCATTA
TTAATTATGTGTAGAAAAAATTTAATTTATAATAATTTACCACCATATGTTAATATGCAT
GTACCATATTATGTAAGAGGAAATAGAAAACAAAAAGAAATAACACATCTTCATCTTCAT
GAAGATCATGGTGATATACAATATTTGTGGGAATTTGAAGATGATTTTAAATTTGAATTA
GATACAGCAGGAAATGTTTCTGTTTATGATAGTGAACAAAAAATATTTGTTAGAGTTGCA
TTAACAGTTGGTAGACATATTTTAGCACAAAAAGATTCAACACATAAATCAATTAATGAT
CCTAGATGGAGAGGATATAAAATGAATTTAGGATATTATATGAAAGATATACCACCAGCA
GCACAATTATCATTTGCCTTAGTAAGTACAGTTAAAAAAAAAAATGGTAAATCAGAAAAT
GAAGTATTAGGATGGTGTAATTTACGTTTATTTGATTATAAACATAGACTTATTCAAGGA
AGAAAAACATTATATTTACATAATCCTGGTCCACAAGTAGAAGATAATTATATTAATCCT
AGTGGTCCTGAAAGTATGAATATACAAAAAGGTTCACATTCACGTATTGTTGTATATTTT
AAAGATTATTCTGTTAAAAATAGAAAAATTCATATAAAATATCCTGAAATGAGTAAAATA
AAACAATATGCTAGTATAATTAAAAATAATCCAAGAATTAGTGATGAGGATAAAGCAATT
GATCCAAATTTTGTTAAATCTGAAGATGTTAAAAAATTAAAAAAATATTTAAAATATTTG
GATGGTACACAATTAAGTGAAGATGATCAATATTATTTATGGAAACATCGAGAATATATA
TGTACACATTTACCAAATCTTCTTGTAGTTATAAGTGATTGTAAAAGAATATGGAAATCA
AGAGAACATGTCGCACAATTTTATGAATTACTTACACGTTGGGGTAATATAAGTGTTGAA
GCAGCAATTGAATTACTTGATAATAGGCAACGTGATTGTGAAGTAAGAAAATTTGCAGTA
GATATACTTGATAAATGGTTAGATGATGAAAGATTTAAATTATTTATGATGCATTTAATA
CAGGGAATTAAATATGAACCATATTATGATAATCCTTTAGCTGTTATGCTTATTAGAAGA
GCATTATTAAATTATCAAATAGCTCACCATTTATTTTGGTTATTAAGAGGTGAATTAGAA
CAAGAAATTGGTTCATCAGAATCTGTAAATGGTAAAGAATGTAGATTAACAGGTGATAAT
AATATAGAAGGAAAACTTACATTACCTGTTGTTAGATGTACTATAATGTTAGAATGTCTT
CTTAGAGCAAATGTTCGTCATATTGGTCCTGTTATTAAACAAGTAAGAATGGTTAATGAA
TTATTTAAAATAAGTAATGAAATAAAAAATAATACAAGTAAAGAAAATAATACAAAATTA
TTACAAAGAAAATTAAAAAAAGTAATACATGAAATGGAATATGTTGAATCACCATTAAAT
CCAATAATATTATTAGGTGAATTATGTGTTGAAGAATGTAGAGTTTTATCTAGTGCTAAA
CAACCACTTAAATTAGTATGGAGTAATTGTGAACCATTAGCAAGATTATCTAAAAAAACT
CACCAAATAATATTTAAAAATGGTGATGATTTAAGGCAAGATATGTTAACATTACAAGTA
ATGAAAATTATGGATGCATTTTGGAAATCAATGGGTTATGATTTTTGTATGAGTATTTAT
GAAGTACTACCAATGGGATATAATATTGGATTAATTAATGTTGTCCAAAAATGTGTTACA
TTATTTGAAATACAAACAAATGAAAAAAAACGTAGTATGCCTTTATCAATGGAAACAGCA
TGTATTAATAAATGGTTAAGAAAATATAATGATGAAACAAAACTTTATTTAGAAGCTGTT
GATAAATTTACAGCTTCTTTAACTGGATATTGTGTAGCAACATATATCTTAGGTATTAAG
GATCGTCACCAGGACAACATAATGGTAAGAAAAGATGGAAGAATGTTTCATATTGACTTT
GGGCATATATTAGGACATACAAAAACAAAATTAGGTATTAATCGTGATAGAACACCTTTT
ATATTGACAAATCATTTTTTATTTGTAATAACAAAAGGTCGTTGTCAATTTAAAAATGAT
CATGATATAATTAAATTTAGAGAAAATTGTAGAAAAGCATTTCTTATACTTCATGATCAT
TCAAGATTATTTATTTCACTCTTTCGTATGATGTTATCAATGGGTTTACCGGAATGTTCA
ACACAAGAAGATTTAAATTATTTAAAATTATCATTAATGGCTGGTTTTGATAAGGATATA
GCAGCAATTCAATTTGATAACATTTTTGATGAAGTAATAAAATCTGATCTTTCTACCAAA
ACCAATTGGTTTTTCCATTCAGTTAAACATATG
>s6359 RATTI_contig_74954 + [1:10240]  ( 9047 - 12916 ) s6359 + 1:519  ( 1 - 519 ) N   2570.57
ATGTCATTCAGTTCAGCAACAACTATGGGATCCACTGCCAAACTTAGTAGAAATCACGAA
GATGTTATCTATGAAGGTTGGTTATATAAAAGAGGAGAACATATTAAAAATTGGAGAGCA
CGTTATTTTATTTTATTTAATGATGGTGCATTACTTGGTTTTAAACAAAAGCCTGAAACA
TCACAATATATGGATCCATTAAATGATTTTACAGTTCGAGATGTTCAGCTTATGAAAGTT
GAACGTCCAAAGGCAAATTCTTTTATTGTTCGAGGTTTACAATGGACAACGGTTATTGAA
AGAATGTTTCATGCAGAAAATGCCCAAATAAGAGAACATTGGTTAACTGCTATAAAGCAA
GTTTCAGATAAAATGAAAGAAAAGTCAAAGCAAATGAATGATGTTGAAATGATGGATTGT
AATAATCATAATGATTCATCAATTCCAGGTGTTAATCATTTTCTTCAAAATACTCAATTA
TTTACTTCTGTTCCATTATCTGAAGTTGAAAAAATGGAAGAAGGAAATGGTGGTTCAATA
AGTTTTTCAACAAATATTAAAAAAGATATTTCAAATGCTAGTATTAAGGATAATTCATTA
ATGCAAGTAAAACAACAAAAAATAGATAATGACATTAATAATCAAGATATCAAAAACAAA
AAACGTAAAATTGGTTTAGAAGACTTTGATTTCCTTAAAGTTCTTGGTAAAGGAACATTT
GGAAAAGTTATATTATGTCGTGAAAAAACAACAGGAAATTTATATGCAATTAAAATTTTA
AAAAAAGAAGTTATTATTGAAAAGGATGAAGTAGCACATACCTTAACTGAAAATCGTGTA
TTACAACGTTGTAAACATCCATTCCTTACTGAATTAACTTACTCATTTCAAACAGCTGAT
AGATTGTGTTTTGTTATGGAATTTGCTATTGGTGGAGATTTATATTATCATTTAAATAAA
CAAGTGCAAATTTTTAGAGAAGGATTTTCAGAATCTAGAACTAGATTTTATGGTGCTGAA
ATTGTTTTAGCTTTAGGATATTTACATGAAAATAATATTGTTTATAGAGATTTAAAATTA
GAAAATTTATTATTAGATAAAGATGGGCATATTAAAATTGCAGATTTTGGGTTATGTAAG
GAAGATATATCTTTTGGAGATAGAACCAGAACATTTTGTGGTACACCAGAATATATTGCA
CCAGAAGTTTTAGAAGATAATGATTATGGTAGGAGTGTTGATTGGTGGGGGGTTGGTGTT
GTTATGTATGAAATGATGTGTGGAAGATTACCATTTTATTCAAAGGATCATGAAAAATTA
TTTGAATTAATTTTAAGTGGTAATTTGAGGTTTCCCTCAAAATTATCATCTGAAGCACGT
GTATTATTATCGGGTTTATTAATAAAAGACCCAAATACTCGTTTAGGTGGTGGTCCTGAA
GACGCAAAAGAAATTATATGTCAAGAATTTTTTAAACCTATTGATTTTGAGAGACTTTAT
CGAAAAGAAATTGAACCACCATTTAAACCTGCATTAAAAAATGAACAAGATACCTCATAT
TTTGACATAGAATTTACAAGAGAAGCTGTTCAATTAACTCCACCTTCAGCTAGAAAAAGT
ATATTACCAACATTAGAGGAGACAGAAGAATTACAAGATAATTTTGTTCAATTTTCTTTT
CATAATGACATTCCATCTTTATTAGCAAAGAATTCAGAATTGTCCGAAGGAATGGTGGAA
>g5263 RATTI_contig_75312 - [1:10240]  ( 503186 - 502521 ) g5263 + 1:175  ( 1 - 175 ) N    307.44
ATGGAGCATGTTAAAAATGATCAAGACATGATGAATAGTCACCAATACGTTGAAGAGGAG
AATGGAAGCATGGGAAATGAAAATACATTCATTGATTCAAAAATGAGAGAAGTACTAATT
CAACTTCAAAGAACATGGCAAGAAGATTACATGGCTTCAAGGGAAAAAATTAATGTTGAG
GTGGCAGGAATTGTAAGTTTATCAACTTCTTAACTGTGTCAAAATTAATATTTGTAATTT
ACTTATATTTTATGACACATCTATAATTCAAATGACACAGTTAAGTTGTTATATATTAAA
TTTAGAAATAATAAAGTTTAAAAAAATTTTAAGCTTCACCAACAATTTTTACAAGATCAA
CAAAAAATTCGTACGGAATTGCTAACACAGTTTAAAGAGGAGCTTGATGCAACAAGGAAC
GACTTGGATAGAAAATATCAAGATGAACTTCTAAAAAATACGCGTAAGCTAGAAGAAAAA
TATCAAAAAGAGATCTCTAATAACAAGAAAAAGCAATGGTGTTGGCAATGTGAACAAGAA
GCTATATATCATTGTTGCTGGAATACGGCATATTGTAGTGTGGAATGTCAACAAGCTCAC
TGGAATACACATAGAAAATTTTGCAGAAGAAAAAAAGGAACATCTGCAGAGGAACATTCA
GAAAAA
>s6396 RATTI_contig_74271 + [1:18432]  ( 105924 - 107423 ) s6396 + 1:500  ( 1 - 500 ) N   2581.02
ATGATAGTTATTAGATTTATACAAACAATTATTCTTATTATATGTTCAATGACTTTTGTA
TCAATTTTTTTATTATATATTATATCACTTACATCAAAAGGACAAAGATTTCTTAGTGTT
ACAAAAAGATATGTTCAATTAAAGGCTAATTCTATTTTACCATTAACATATTTTAATTTT
AAATGTTTTAATAGAACTTTTGATGATGAATCAATTCATAGATCAACTGAACCAACAGTT
ATAACTGATTTAATATCAGAATTAGATAAAACAGATGGTGGATTTGATGATTCTGGTTCT
AGAGGTTTTCCACTTATTATGCAACGTACCATAGCTAGAGAAGTTGTCTTAGAAAAAACA
ATTGGTAAAGGACGTTTTGGAAATGTATATTCTGGTACATGGAGAGGTGAAACAGTTGCT
GTTAAAATATTTCATACACGTGAAGAATTAGCATGGAGTAAAGAAGTTGAAATATATCAA
ACAAATAATTTAAGACATCCAAATTTATTACGTTTTATAGCAAGTGATAATAAAGATACA
GGAATGTCAACACAATTATGGTTAATAACAGAATTTCATAAATTAGGTTCATTATATGAT
TATTTATCTGAAAATATAATATCAATGGAGGTTGCCGCAAATATGATACATTCATTTGCT
AATGGTTTATCATATCTACATACGGAAGTACCATCACTTGACACAAAACCTATTATAGCA
CATCGTGATCTTAAAAGTAAAAATTTACTTGTTAAAAATCATTATACATTAGTAATAGCT
GATTTTGGTTTAGCTAAAAGAGATGATAAACATGCTAAATTAACAAATCCTCATGAACCA
GAAATATTTGCATGTGAAAGAGTTGGTACAGTAAGATATTTACCACCAGAATTATTATTA
AATGAAAAAAATTTTCCTTCATTTGAATCATATAAAAGATCTGATGTTTATTCAGCAGCC
TTAATAATGTGGGAAATATTATCAAGAACATATGAACCAGAAGAATATCCATATGTTAAA
GATATTAATGAATTAAAAGAATTAATACCTGAATATGAAGAACCATATTCAGAATGGTTA
AATAGAAATCCAACAATTGATGAAGTTAAAGTTGTTGTTGTAGATAAAAACCTACGGCCA
CCATATCCATCACAATTTAAAAATATTCAACATAATTCATTAATATTATATAATATGATT
CAAGAATGTTGGCATCCAGAACCGCAAAGTCGTATTAATTCAACATATGTTAAAAATTTA
GTAGGTAAATTAATATTTAAATCATTTAAAACTCTTCTTGAAAATAAGATACAAGATTAT
ATAAAACCAATTATGCAATGTATGCCAAATAGTCCAAATAACTTTAATAAAATAGAATCA
ACAAATGAGACAAATATAAATGATGAAATACCTAAAAATATATCAATGAAAAATATTGAT
AATAATGAAACATCTATATATGAAAAATTACCTAAAAGGGAGGATGAAAAATTATTAAAA
>g4199 RATTI_contig_74970 + [1:26624]  ( 394003 - 416132 ) g4199 + 1:3243  ( 1 - 3243 ) N  15995.91
ATGAACCTGTACAACCACATGAATTCATTAAATTTGTTCCATATGTATCACCCTCCCCAA
AAGCTCCACTTGTTTCACCAGAAAAACAAATTCTACATACAGCCAATGAAATATTTGTTA
CATTTTCATGATCATCCTCTATCACAAAATGAGAAATGTAAAAAATCATTAACTGAAAAA
AAGTTCAAAGAGATGAAAAAGAATGAAATGTCATTATCAGATTATGAGGCAGATGATGAA
GTTCAAAATCTAATTATTCACCAAAATAGTGAAAAAAACTATCGTCATAACAGGAGAAGA
TATGAGGACAAAGATATGAAAGACTTAAAATATAAATATTATAAAAATTTGCCCTCTAAC
TTTAGTGAAAGTGAAGAAACTAGGGAGATAATAGAAACTGATAATATAAAGGAAAATAAT
AGTTGCCAGGAGGAGGAGGAGTGTGATGATGAAATAGAAGATGAGTTTTTAGAGGTTGAC
AAGAATTATAGTTATATAGCTTTAGAAATGGCACCAAATAAAAATCAAATTCTTCAATAT
TTATCTACCACTAATTATGGGAGAATAAAAGGTAGTAAAGGAAATGATATTCAGATTGTA
GTTAATAATAATAAAAATCATTGTAAAATGTCAAAAGGAAAAAATAATAAACATGATAAA
GTAATAGAAATGGAAAATAAAAACAGTAAATGTGCCACATCTCCCTCCAACAATGATATT
AACTTTTTAAATAAAGAATTATGTAAAAAATATACAGTTATGACAAGTGATGGTGAAATA
TTGGGATATTTCATGAAAGGTTATCCATTTTTAATATTTGACAAAAATGACGAATTAATT
GCTCGTTTAGATTGTAAAAATTTTATTCTTTTAAATTCACCTCCATCAACTGAAGAAAAT
AACCAAAATGTATTTGAATCATCTACCTTAAAAGGACAAAGCAATTTTAATGGCAAGAAA
ACACCATTAAATAAAAGTGTTGTAAAATTACTTAATAATGGAACTTTTTCAAATAATGTC
TCTAATCGTAAAACTCCAGAGACCTCTTCGACATCTTTAAGTCAAAGTCTTAAAACAGAA
ACAATTAATGGAAAAGAGGGAGATAATGGAAATGATAAGAATGATGTAAAAGAAGAAGAT
ACATCTTTTATTGTTAAGGAAATTGCAATGGAAAGTGGGAAAGAGAAAGTGGGTAAGAAA
AAACAGGCAGCTATAAATGAAAATGTATTCGTAAAAGCTTCAACTTGTGATAATGTTGTA
TATAATGATAAAAAGGATGCTATTGGAAGTGGTGAAGGTGCATATATTTTATCACAAATA
TATTATAATAATAAAAAATTAAATTCTGAAAGAGGAAGTGTTGATACATTTATTGGTCCA
ACATGTAGTGGTGATCTAAGAATTGCTTCTCGTATTTCTAAACAATTACATTTACTAGAA
TTTAATATTTGGAATGAATATGTTAATGAAGCATTTGACAATGAGATAGTGCAAATGTCC
ACTGAAAGTGGAACAAATATGGCTGCAAATTTATATACAGTTTTAAATACATTAAACTGG
AAACAAGTAGCTTTACTTTATTGTAGTGAATGTATGTCAAAATTTAAAGGAACTTCTGGA
ACAAATGAGGAAGATTTAACTTTACAGACGTTAATGAATATCCTTCAAGTTAACTCAATA
ATTATTACAGAATGTATAATTGTTAGTCAAAAAGAAATTAATGATTCCGTTTATATGGAA
AGTTTATTACAAAGAATTAAATTAAAAACAAGAATAATTGTACCTATTTTTGGTTCATCA
TTAAGTAATTATAAAGTTTATATGGAAGCATCTGATTTAAATAATATGAAAACAAATAGT
TATATGACAATTATATTTCTCCTTTTTCAATATCCAAAATCTTCTGATCCATGGATAACA
AAAAATGGTACCATTGATGAGGATGTTCTTAGACTATTTGATAGAACAATTATTTTAAAA
AATGATTATTATTCAGAGGAACAAATAAATAATTTAAAACAAAAATATTCTCTACAAGTA
AATGATAATAGTATATTATTTTATTTACAACTTTATGAAACAATATATACATATTTAGTT
ATGATTACAAAAGCATATGCTCATTCATCAAATAATATTACTATATTTTCAACATCACAA
TATGCAATGTATTTAATGGAATATATAAGAAATAATAAAATTGAGGGACCTTATGGTCCT
ATATATTTTGATAATTCAAATCAACGTGTTGCACCATATAAAATAGATGCCATAGAATAT
TCAACAGTAGTTAAAGGTTATAATAGATTTATTGAAATTAGTATTGATGAAACATGTATA
TCTGAAGAGGTAGATTCATCTTATAATAAAAATTGTCTTGCATTAAAATCATTAATAACA
AATACTGATGCACATATATTAGAAGATTTACCACAAGATATGCCATCATGTGGATTTGAT
GGTGAATTATGTGATCAAACAGGAACTATTATAATTATTGCAGCAGTTATTCTTACAGTA
CTACTAGTAACATTAATATTTATATTTGTAAGACGTATGAGAACTGGTGAAACAGCAAAC
ATGCCATGGGCAATTGAACCAGAAGATTTAGAAGTTTATGAAGATGATTGTCATGTAATT
GGAAGTAATGGAGGAATACAAAGTAATATAAGTATGCATAGTGTAAATCAACAATTTGAT
ACAAAAGTTAAAATGAGAGAATTATTAAGAAATTGTTTTGTTGGAAATATAAAAGGTACA
GGAAATGTTTTTGTAGAACCATATCAATTAAAAGAAAAGATGGTATATGATAAACAAGAT
ATGCAATTACTTTTTACTCTTCGTCAAACTATTCACGATAATATAAATCCTTTTATTGGA
ATATGTATGGATAACAAAAAAAATGAATTTAGTTTTATATGGCAATGTGCAATGAGAGGA
AATCTTTCATCAATGCTTTTTAATCATCAAGATAAAATTATACGAGATGTTGATATTGGA
AAAGATTTTACAGGAGCATTTGTTAGAGATATCCTTAAAGCATTAGATTATATTCATTCA
TCATCATTACAATATCATGGTGGTTTAACACCATCAAATTGTTGGATTGATTCTCATTGG
ATTTTAAAAGTTGGAGGTTGTTGTACTGCAAGAATGCTTTTTAAATGGAAATCTCATGGT
ATATTAGCTGGTAAAAAAGATTTTCCAATTATATTAAATAGTGATTTACATTATTATGCT
CCAGAATTAAGAAAAGCAATCCGAAATAATATGCATACAAATAAAGCTGAAAAATTAGAA
TTTTCTACTCCTGATGGTCAAAAACAAGATATATATTCATTTGGAATTATATTATATGAA
ATGTTATTTAAAAAAAGAGTTGTTGATATTGATGATTCATATGGAATGCAAAGAAATGAT
GAAGATTTTGGTATTTTTAATGAACAAGCTGAGGAATTGATTCCCTTATATCCAACAATT
CCTGAAAATCATGAAGATGTTCATCCTGATTTAATAAGTTTAATGCATAAATGTTACAAT
GGAAATGCATCACTTCGCCCTGACTCAAATATGGCAAGAAAAATAACTGATGCAACTTTA
AAAATGCCAGGAAGTTTGGTAGATCAAATGATAAAAAATTTAGAACAATATACAAATAAT
TTAGAAAATTTAGTTGAAGAAAGAACTGGTGAATTAGAGAGAGAACAACAACGTGCCGAA
CAAATATTATTAGATTTAATTCCAAAATCTGTGGCAGATGACATAAAAATGGGAAGGCAA
ATTGAGGCAAAAACATATAAATATTGTACTATTATGAATTCAGATATTGTTGGATTTACC
TCGTTATGTAGTGGAATATTACCTATGGAAGTTGTTGAGTTACTTTCTGGATTGGCAAGA
AATTTTGATAGAATTATTACGGAGAATAAATGTTTTAAAATTGAAACAATTGGTGATGCT
TATGTTGTAAGTTGTGGACTTCCAGAACCATCAAGATATAATAATGTTAAAAATATTGCT
AATATGACATTACAAATGAGAGAATTTTTATTAAGTTATAAAGTTCCACATCGTCCAGAA
CAACATTTACAGTGTAGATTTGGTTTCAATAGTGGTCCAGTTTTTTCTGGTGTAATAGGT
TTGAAAGCACCACGTTTTTGTGTTTTTGGGCAGACAGCAGCGATTGCTTCTAAAATGGAA
CAAAGTGGTGTTCCGGATCATATTCAAATGACAATAAAAAGTCATCAATTGTTATCGGAG
AAATTTCCTGAATTTATTTGTAAACAACGTGGTGGAGTAAGAATTGAAGGTATTGGGACA
CTTTTAACATATTTTTTGGAAGGGAAAGATTTATCAAAAATGAGGACAGACCTTGTTCCG
TGGGATGACACTGATATTAATTATAATATGTCTTCCAATGATTATGTGATGCAAGGAGAT
GAATCTCAAGATGGATCTCAAATTGAAAATAAGGATGACTCTGTTGTTCCGTCTGATGAT
GAAGAAGTGTTTGGTTCGAGAAAAACTAAAAATACAAAGTCTCGAAGAGGAAAGAAAATC
ATAAAAGGAGAGACTGTAGATGAGATATGTGAACAACAAGGATTAAATAACACTGAAATA
GAATATTCTAATGAAGATTTTGAAGAAATTACATCCTATCGTCAATATCAATCAGTATTC
CGTAATATCTTTGAATCTACTAATCAAGGTGCTAAACCACAAAAATTAACAACATTTATA
ACAGCTAAATATAAAGAATTTCAAGAACTTCAATCATCTTATATGGGAAGTAAAGGGGGA
AAAAGAGATAGTAGAGAAACAAATAGTAGGGAAAAATCTTTTAAAGAGGGAAGAGGAAAA
TCTTCAAGACAAAATATAACTCTTGATAATTCTGACGATGAGTTTGAAGCATATCTTAAG
GCTCATGATCGTAAACTTGATGAAGAAGAACGGGAAAAAGAGGAACGAAAAGCAGATCGT
CTTCGTAAGATTGCTGAAAAAAAAGCTGCTGCTGAAGCAGCAAAAATAAAAAAACCTAAA
CTAGAAAATATTGAGCATAACGATTTTTGTTACACATGCAAAGGTGATGGTGAAATTTTA
TTGTGTGATTATTGTCCTAGAGCTTATCATTTATCTTGTTCTGATCCAAATTTAGAAGAA
GCACCAGAAGGAGATTGGATGTGTCCGGGTTGTAAAGAAGAAATTGAATTAAAAGAAAAA
ATAGCAAAACATAAACAATTTTGTTATGTTTGTAAGGTATTTTTTAAAATAGTTTTTTTT
TTCTTTTAATTAAAATAATTTTAAGAAGGAGAATATCTTTTATATTGTTCAAATTGTCCA
TATAGTATTCATGCGTATTGTATAAATCCAGCTTTAAAAGAACTTCCAGATGATGACTTT
CTTTGTCCTCGTTGTGTTGTACCTGAACCTCCTAATAAACCAGAAAAAGTGTTGTCATGG
AAATATGAAGAAATTCCATATCCAGAACCATGGAAAAAAAGTCAATTACCAACTGGTAAC
GACCCAGAAAGTTTGCAAAAAATCAAAGAAATAACTTATTTGAGACCGGCACATAAAATG
GAGCCTCAAAAAGAAAAATATTTATTTTTAAAGTGGAAATATCAATCACATTGGCATTGT
GAATGGGTATCAGATTTAGCAATGGAAGTTCATCATGTAATGCATTGGAGAACATATTGG
AGAAGAAATGATCCAGAACGACCACCTTACCTAGATGAGGATGATGATGACGACAATTGT
GATGGAGAGGAAAAAGTTCATCGAAAAAATAAAGCTCATGACCCATTGGAGTTGTATGAT
CGATTTTACAAATATGGAATTAAGCCATGTTGGTTGGTTATTCAAAGAATCATAAATCAT
GTTAGCTATGGAAAGAATCAGTATGATTATTTGGTGAAATGGTCAGAGATGGCTTATGAT
AAATCAACTTGGGAAAGAGATGACTTTGAAATTCCTGGATATGAACAAGCTATTATTAAT
TACTGGCAACATAGACATAATATGACTGGTGAGCAAATTCCTAAGATTATAAGAAAAAAG
ATAGAAGCTAAGAAAAGTGAAAGTGGTATTACTGAAGATGATTCAAAAAAGAAAAAAGTA
GTATATGATATAAGAAAGAAACATGATGTACAACCTGATTATATTTCTGAAAGTGGATGT
AATCTTCATCCATATCAACTTGAAGGTATAAATTGGCTTAGACATTGTTATTATCAAGGT
ACTCATGCTATTCTTGCTGATGAAATGGGTTTGGGTAAAACAATTCAAGCTATGTCTTTT
CTATATTCTCTTTACAAAGAAAATGCTTGTCAAGGACCATTTTTAGTTGCGGCACCTTTA
TCTACATTGTTGAATTGGGAGCGTGAAGCACATACTTGGTGTAAAGACTTTTACTGTGTG
ACCTATTCTGGTGACAGAGATGCAAGAGCTATAATTCGTGAACATGAATTTTCATTCGTA
GAGGGTGCTGTAAGGGGTGGTACAAAAGCTAGTAGAATGAAAAATCCAAATAGCATTAAA
TTTCATGTTTTACTAACTTCATATGAACTTGTTAATATTGACAAGGCTATTCTGTCATCA
ATTCATTGGGGTGCTGTGGTCGTTGATGAAGCACATAGATTGAAAAATAATCAGTCATTG
TTTTTTAGAAATTTACGTGAATATGATATAGGTTACCGTCTTTTGTTAACCGGTACACCA
TTACAAAATAACCTTGAAGAATTGTTTCATCTTTTAAATTTTCTATGTCCTGATAGTTTT
AGTGATTTGGAAGATTTTACACAAGCATTTTCAGATGTTTCTAAAGAAGATCAGATTCAA
AAACTTCATTCAATGCTTGGACCTCATATGTTAAGAAGAGTTAAGGCAGATGTTTTAACA
GGAATGCCTTCTAAAACAGAACTTATTGTTCCTGTCGATTTAGCACCAATGCAAAGAAAA
TACTATAGAAATATTTTGACAAGAAATTTTGAAGCTTTAAGTATAAAAGGCGCTTCATCT
ATTTCATTAATAAATATTTTAATGGAACTAAAGAAATGTTGTAATCATCCATTTCTTTTT
TCAAAAGCTTCTCTTGAAGCACCTAAAACAGCAAATGGAATGTATGAATTAAATTCATTA
GTAAAAGCATGTGGTAAATTAGTTGTTATGCAGAAAATGTTGAGAAAACTTTTTGAACAA
GGTAACAGAGTTTTAATTTTTAGTCAAATGACAAGAATGTTGGATATTTTGGAGGATTTT
TGTGAAGCTGAAGGATATAAATATGAAAGAATTGATGGTTCAATTACTGGACAAATTAGA
CAAGAGGCAATTGATCGTTTTAACGCTCCTGGTGCTAAACAGTTTATATTTTTACTTTCT
ACAAGAGCTGGTGGTTTAGGTATTAACTTAGCAACCGCTGATACTGTTATTATTTATGAT
TCTGATTGGAATCCACATAATGACACTCAAGCATTTTCACGTGCTCACAGATTAGGTCAA
AAAAACACTGTTTTAGTTTATCGTTTTGTAACAAGAAATTCTGTTGAAGAAAGAGTTACT
TCTGTTGCTAAGAAAAAAATGTTATTGAATCATTTAGTTGTACGTGCTAACAGTGCAAAC
AAGGGACCTTCTTTATCTAAAACGGAGTTGGATGATGTATTAAGATGGGGAACAGAAGAA
CTGTTTAAAGATGATGAAAATAATGACGAGAATGCAGAAGGAAAGCCTGGTGAAAATGCA
ATTGTTTGGGATGACGAAGCTATTGATAAATTACTAGAGAGAAAACCGTTTGATCCTAAT
GAAAAAGTTGAAGATAAAAAGGATTGGTCAGATGAATATTTATCAACATTCAAAGTTGCT
ACATATGCAACTAAAGAGGTTGAAGAGGAAGAAGAAGATGAGGAAGTCGAAAGAGAAGTT
ATTAAACAAGAAGGTAGGGAAGCTGATCCTGATTATTGGGAAAAACTTCTACGACATCAT
TATGAACAAGACCAAGAAAGTGAACTTCAAAAACTTGGTAAAGGTAAGAGAATTAGAAAA
CAAGTTAATTATGCTACAAACACGGTAACTCAAGAATGGCAAAATAATACTCAAGATAAT
GACGATGATTACTCTGAAAGTTTTTCTGATGACACTGGTGATTCTGATGAAGGTGATTCA
GATTCAGCAGCAAATGAACTTAAACGTCGCAGAAATTATGTTGATGATGTTCTACCACCT
TTGGTTGGTAAAGTAAATGGACAAATAGAAATTCTTGGTTTCAATCCTCGTCAACGTAAA
GCATTTTATCAATCAATTATGAGGTGGGGTATGCCACCAAATGATGCTTATCAATCTCAA
TGGCTTGTACAAGATTTAAAATCAAAATCTGAAAGAGCATATAAAGTGTATGCAGCATTG
TTTTTACGGCATTTATGTGAAGATGCATCAACAAAAAGTGAATTTTTTAGTGATGGTGTT
CCAAGGGAGGGATTAAATAAACAACATATTTTGTCAAGAATAGGGATGATGGGATTGATT
AGAAAGAAAATAAATGAGTTTGAATCATTGAATGGTGAATGGTCTGTTCCGGAGATTAAA
GAAGCTATAGATAAGGCAACAAAATTGGGAATGGAAGCAAATTCTCAGAGTCAAAGTAGA
GATATGACACCTAATGAATTTGTTCAAGCGCAAAAAACTAATGATACTGAAATTAACGAG
AAACCTGTAAATGAATCAGTTGCTACAGCAAATACTGTAGATGTTACAATGTCTGAAGAA
GTTGAAAATAAAGAATGTTCTAAAGAAAAAGAAGTTAAAGAAATTGAAGATTGTGTGTTT
AATATTAATGATGGTGGATTTACTGAACTTCATACTCTTTGGAAAAAGGAAGAAGAAACT
GCTTCACATAATAAAAAATATGAAGTTTGGCATCGTCGTCATGATTATTGGCTTCTTCTT
GGAATATGTATTCATGGCTATTCTTATTACAAAGATATTCTTGAAGATCCAAGGTTTGCT
ATTTTAAAGAAGCCATTTGAATATTTCCAGGAGACCAAAAATGTTACGATTTCTTTACAG
GATAAAATCAAATTTATGCAAAGACGTCATAAACTTTTAGAACAAGCTTTGATTATAGAA
GAACAATTGAGGCGAGTTAATTCCATTTCAAATCAAATAGATCTTTCAATTGCAAAGAAA
GCTGAAAATATAAAGAAACAAGAAAACATTGATTCTAATACTTCAGCTGACAATCAACAA
ACTACTGATTTCAAGGTTGATAAAGAAACTGAAATAAAAAATCGAGTACTAATGACAAAA
GTTATTGGTCAACTTGAAGATTTAGTTACTGATTTAAAGTCTGACTCATCTCGTGTTCCA
ACAACACTTGATCATCTTTCTAATGTTTTGAAAAAAATAAATCTCCCAGAAAAAGATCTA
CTAAGGCGTTTATCAGTCAAAGATGAAACTGCTGTGGCTAGCCAAACTTGTGTAGTTCCT
CCAGCTCCATTTTTGACTTCTGAATTGAAGGAGAAAATTACAGGAGTGCAGCCTAAATTT
GCCATTTTTATGGCTAGTGATTATGAATCAAAAGAAAATGTTGAAACATATGAAACAAAC
GGAAGTGATGATGTTATCATGGAAGATGTTAGTGAAGTTAACAAAGATCCACCTGTTGAA
AAAGTTACTGAAGACGAATCTTTAACTAATAAGAGTGTAAAAACCAATAGTAAAGATGAG
ACTGCAGAAATGGAAGTTGACAGTGCCCCAGTTCTTACACAAAAAGAAACTACCCATCAT
GATGACGAGGGGTTTGAA
>g7375 RATTI_contig_75444 + [1:10240]  ( 635687 - 637970 ) g7375 + 1:678  ( 1 - 678 ) N   3337.74
ATGAATACACCGGACGATCCTGTGATTCATTCTCCAAATAGTGCAGCTAGTCTTTGTCAA
AATAATACTTCATTTAATATGGCATCATTACCAAATAGTTCCATTGCTATGACAAATAAT
GGAAGTTCTTTCAATAATGTATTTCAACCACAACAAGGATTAGCTTCACCAAATGAAAAT
AATAGCAATCAAAGTAATTGTAGTAACTCAAATTGTAGTGCTAATGAAGGAGATACAAGA
AGAAGACAAAAAACCTGTCGGGTTTGTGGTGACCATGCAACTGGGTACAATTTTAATGTT
ATAACATGCGAATCATGTAAAGTAGGAATGAAAAAAGAATGGATTTTAAATGAGGAGCAA
TTAAGAAGGAGAAAAAATTCTCGTCTTAATCATATGGCGCGTAACAACAACAATAATAAT
AATAATCATATTAATCCAAATAATATGCAGAACGGTTGCATAAGTGGAAACGTAAATAAT
GTTAATAATGTACAAAATTTAAATAATTCATTAGCTAATGGATTCGTAGTATCAAATGGA
AGTGTAGGAAATCCAGGTGTTATACCACCAAGTATGGAACAATTATTATTAAATCCTTCA
AGTGTTAATAGTGCTGTTCTTGGACAACAAAATTTTGTTTCCTCAAATATGGCAAGAGTT
ATTCCAAATCAATCTAATTTAGCATTATTATCTGCTAACTTAGGTCAACACATTTTGATG
CACAATAATAGAAGAAATCCAGGTGATTTAAATTCAAGAAATGTTGGAATTATTCAACAA
CCAAATAGTGATATGATGTCTCCTGAAACATCAATTACACCAAATTTTAATTCTCAAATT
GTTTCTGGAAACTTACTTTCTACAACTTCAAATATTATAAAGCAAGAATCAATTATTAAA
CCTGATATTTCACCAACAGTTAATGAAACAAATTTATCTGGAAATGATGGAAGATTTAAT
TCTTCACCATTTCAACAAACTCTTTCAGGAATATCACGTCCAAATGTTTCTGTACAACCT
CAACCACAAATTAGTCAAATTTCTTCTACCTCTCCAATAGGAACAATTGTTCAAGATAAT
GGTGAACCAAAAGTAACTTTAAGTTTGGAACAATATAATCAACTAGTTAATGCAGCAAAA
AATACAACACTAGATACTAGCATGATAATAAAACAAGAAACTCATACAAATTCACCATCA
GATTTGGAAGCTGTTTCAAATGTTGTTATGGTTTCACCTACGGTAGCAGGCTATCCTACA
ATACCATCATCATTTGAGGATAATTTTTCAGTTAAAACTGAAAGAGATTATACATTATCA
GAGAAAGATTTAAAAGAATTAGATAGTATTAGAGATTCATTTCAATGTATGAATGAACCA
TTAGATAATGATCAACAAGCCAGTACATTAGCTAAAAAAGAACATAATCCAACAGATATT
TTAAATGTTATGGATATTACAATGAGACGACTAGTTAAAATGGCAAAACGTCTTGGAGCA
TTTAATGAAATATCAGAAGCAGGAAAATTTTCTCTTTTAAAAGGTGGAATGATTGAAATG
CTAACTATTCGTGGTGTAACAGTATTTAACGCAGATAAAGGAGTATGGCAAACTCCAGTT
GATGGTCATTCACAAATATCATTTAATATGTTTGATAAACTTCGACCTGATATTAAAGAC
ACACAAAAAAAAGGATTTTTACATTTCTTTAATCTTTTACATAGTGATGTCAGAAAGAAT
GATCTTGCTATTGACATTATTGTACTTATGGTATTATTCGATTCTAAACGGGAAGGACTT
GTAAGTCAGCAAGATAAAGAGACAGTTGAGAAACTGCATCGAAATTATGAATCGCTTTTA
CATCGATATCTTTACAGTATACATAAAGATGAAGCCGAACAACGTTTTGCTTCAATTCCA
AAAGCTTTGGTTGCATTAAGAAAAGTAGCAGAAAATGCAGTAACATTATTTTTAGGAACA
GGAAACACAACAGAGGCAGCGTCATTACCAAAAGAATTTTTTGCTACAAATTAT
>g5230 RATTI_contig_75312 + [1:18432]  ( 286374 - 288307 ) g5230 + 1:566  ( 1 - 566 ) N   2986.74
ATGAATACATCCATTGTATCGGATGACTTTTCCCTGGAGCCAGAGCTTCGAGGGCGTTGT
TACACTTGGCCTATGCCACATGTAATTTCACCTATTAATGAAATGGATCCTGAAATTGAT
GATTGCCCATCATCAATTACAAGTTCCGTAACCTATCTTCATCATCAAACACCAGATACA
CCAATGACAGGATATAATTTATCTGGTGATATGATAAGTAATTATGGTAGTAATCATAGT
ATAGCAACATCATGTTCAATTCACAATGGTAGTTCTAATTCAATTGATGGTATTAATACT
AACCTAAATATTGGAAATAATAATCAACATACAACACTCTCAGAACACCATCAAATGCCA
ATGAAGAAAAAAAGAATTAGAAAAAGGAATCCTGATGCTGTATCACAAAAAAAACCTAAT
CCATGGGGTGAAGAAAGTTACTCTGATCTTATTGCAAAAGCATTAGAATGTGCTCCAGAG
AAAAGAATGAAATTGAATGAAATATATCAATGGTTCTCGGAAAATATACCTTATTTTAAT
GATAGATCTTCACAGGAAGAAGCTGCCGGATGGAAGAATTCAATAAGACATAATTTATCT
CTTCACAATCGTTTTATGCGTATTCAAAATGAAGGTGCAGGAAAATCTTCATGGTGGGTA
ATTAATCCTGATGCCAAGAATGGAAGAAGTCAACGCAGGCAACGTGATAGAAGTAATACT
ATTGATACTTCTAAATCAGCCATTGATAAGAAAAGACGTGGAGCTAAAAAGAAGACTGAG
CATTTAAATGTTATGGGTCTACGAACATCTGTTCAAAGTGGATTGAATAATTCTATATAT
GGTTCAAATACACCAAGTTTGTCTCATGAAACTTTCAATCAGGATCAAGATGATTTAATG
AGTGCCAATACATTTGATTCTTTCACTGGTTTTCGTCAACGTGCCGAATCTAATTTAAGT
GTCCAGGGAAATGTTAATGGAGTATCTCCGACATTAGATGCATTTGATGAATATGATACT
TATCCGTGTTATGATATGTCCTCAGCCAACAATGGATCTCAAGTTGGTGATATTCTTGAT
CGTACAAATCAAATGCAATTAGGTGATGGTGGTATGGATCCAAATGGATATCGTATGAAT
ATGGGTACTGGGATGATAAATAATCCAATGAAATCTATTAAAGAAATTATTAAACCCGGT
GATATGGCACCCCAGCCACCTCCATCATACCATGAATTAAATAGTGTACGTAATGGTACA
TCAATACAACAATCCCCACTGTTACGTACTCAATTAAATGGACCAATGGATAAAAATTCA
CCATCTTCAATTCAACCTAATGGAAATAATCCAATGTCACCTAATGGAGGTTATTATAAT
CCATCATATAGTGGTCAAATGGTTCATCAACAAATGTGGATGTCATCACCAATGGCACAA
CCACCACCAGCACATTTACAAGGACACATTATGCAACATAATACTATGAATCAACTTTCT
CACCATCAAATGCAGCAAATGAATCAGATGCAGGGAAATAATATGTTAAGTTGTGGAGCT
CAATCTGGTAATGAGTTGCCACAAGATCTTCAAAATTTAAATATGATTGAAACAACTCAA
ATGACGGAAATGGATTTTGAGTCATTAATGCGCCATGAAATTTCTATAAATAGTAATGCT
CCAATCAACTTTGATCTG
>s6238 RATTI_contig_75386 - [1:18432]  ( 94982 - 84984 ) s6238 + 1:873  ( 1 - 873 ) N   4370.67
ATGGGTACTCAAAGTTCTGGAAAAATTTATAACCCATTAAGAAAAATTGTTAGTCAAAAT
AGGCGACGTTATATTTGTGATGATTTCAATTTAGATTTAACATATATAACAGATCGAATA
ATAGCTATGGGTTATCCAGCTGAACATTCAGAAAAATTTTATCGTAATAGTATGGAAGAT
ACAAAAAATTTTTTAGAACAATATCATTCTAAACATTATCTTGTTTTTAATTTACGTGGA
CAATTTAGATATGATGAAAAAAATTTTGATAATAGGGTTAGAATATTTCAAATGACTGAT
CATCATCCACCAAAATTAGAATTAATGGCACCATTTTGTAGAGAAGTACATAAATATTTA
CAAGAAGATCCTAGAAATATTGTTGCTGTACATTGTAAAGCAGGTAAAGGTCGAACAGGT
GTTATGATATGTGCTTATCTTGTTTATATAAATTTTTATGAATCACCAAGAAAAATTATG
GAATATTATAGTGTTATAAGAACAATGAATAATAAAGGTGTTACTATACCATCACAACGA
AGATATGTATATTATTTTCATCATCTTCGTCAAAAAAATCTTAATTATTTTCCATTAAGA
ATTGAATTAGTTGGTATTTATATAGAAAGACCACCTAGATCTGATACTAAATTTACAAAA
GGTTTATTAAAAATAAGAGTTGCTGATAGAGATATAGAAGTATTTTGTGGTAAAGGATTT
TCATTTAAAGGTAAAGCAGCAGATGAAGAAGAAGAAATGTGGAAAACATATCCATCATCT
ATTGGTGATGATCAATATAATCCTTTTAATCCACAAGATGGTAATGATATTATTTCACGT
CGTTGTTATGGATGGACTGTTAATAAATCAGGTAAAAGAATATTTTTAGAAGGTGATATA
AGAATTGATTTATTTTGTGAACCACAAGTTAAAATAATTGGTTATAAAAAAGATGACATT
AAAATTGGTCATATATGGTTTAATACATTATTTACCTGTCCAGGATATTGTGGTGGTAAT
TATATACATGGTGATGAATATTATACTTATCCTAATAATAAATCAGATTTAGTAAAAGAA
GTATTAAAACCAATAAATAAAAATAATTTAGATAAAGATATAGAACATAAATCATTTAGT
ACACCATCAATACCAAATTCAAATAATTTTATTGAAAATGTAGATGATAAAAATAATAAT
TCTGATAATATAGATAATGAATTTGCACCTAGAAATTATATTGATAAAATGCTTAAAGAA
GCATATGAAAAAAATTTAATTGTTGATAAATATAATGAACGGAGATTATCAATTTTGACA
GATGGTAAATTAATTCCAAAATCAATTGAAGGTGAACCAAATGGTGATGGACCTTATTGT
TTAAAAAGAAAAAAAGATGAACATGTTCAAATATATAATGTTATTGAAGTAGATACAGCA
TATAAAAATAAAGCAATTGATGATGGATTTAAATTAATAGTTGTTACAAGATGTATTGAT
ACAGAAAATAAGGAAGAAGTTGATATGGCAGATCAATTTATAAATGAAACATATAGAAAA
CAAAGAGAACGTGATATAAGAAAAAATAATAAAAGAAAATCATCTTATTCAGTAAATTCA
AATAATGTATACGGTGTATATGATGAAAATTTTGAAAAAAATAAGTTTGATGATCAAATA
TTTAAGGATGATCCACGTTTAGATGATGAATATCATAGAAGATATTTTTTTAGACAAAGA
TGTGATTCACTATCACGACATCCTGAAGTACATTATCATTGTCCTTTAAAAAAATATATT
TCAAAAGAATGTGTTAATGGAAAATGTGATGTTAAAAGTAAAGTAGATTCAAATGAAATA
TCAAAAAATTATATAACATCTAATGATATTAAAAATGCAACTGCATTAGAACAATTTGGT
ACATCAAAACCTACTTTTTCATCACCTTCCGTAACTCCAAGAACATCTGGTAGTTATGAG
ACAGATGATCAAAATATAAAAGAATCTATAAATACTATTAAAAAAAATTATGAAAAAATA
AGTTTATCTAAAAAGAGTACATCATCAATAAAAAGTTCTGTAACTAGTCATAGCGTTCAT
GAAGACATAAATAGTTCAGAAAGTAGTTGGGCAACATCTTCATCTTGTTCTTCATCAAAT
AAACGTCGCAAGGACCAATCGGAAAATAAAGGATTATTAAAGCAGTTTCAAAGATCAGAA
TCAGTTCCAAGAATAGTTAAATATTTTAACATGCCATATGTTCGTTTGTTTACAAATTTA
CCAGAAACATCATTTACTGATGCTTTTTGTACAGAATTTACCGATTTATTAGCTGAAAAA
TTAGGTAAAGATAAATCAAGAATTGTTATGCTCGTTCAACCTCATACAATTATGTCATCT
GGAGGTGTTCCTGGACAACCAAGTATTTGGATTGAGATAAATAACGTTGGACAACTTTCT
CCAAGACAAACTCAAGAATTGTCACGAGACTTAACACATTTTGTTATGGAAAAAACTACA
ATACCAAGAGAAAGTATTTCAATACTTTATTTTGACATGTCACCTGATATGGTCGCAAGA
GGTGGAATAACAATTGCTGAATCAATTGCTGGTTTAAAA
>s6240 RATTI_contig_75451 - [1:10240]  ( 18541 - 16617 ) s6240 + 1:521  ( 1 - 521 ) N   2742.68
ATGAGTTCCCAAACATCTGGAAAAATTTGTAATCCTTTAAAAAAAATTGTCAGCCAAAAT
AGAAGAAGATACATTTGTGAAAATTTCAACTTAGACCTAACGTATATAACAGACCGAATA
ATTGCTATGGGTTATCCGGCTGAACATTCAGAAAAATTTTATCGTAATAGTATGGAAGAT
ACAAAAAATTTCTTAGAACAATATCATTCTAAACATTATCTTGTATTTAATCTCCGTGGT
CAATTTACTTATGATGAAAAAAATTTTGACAATAGGGTACGAGTATTTGAAATGACTGAT
CATCATCCACCTAAATTAGAACTTATAGCACCATTTTGTAGAGAAGTTCATAGATATTTA
CAAGAAGATCCCAAAAATGTTGTTGCTGTACATTGTAAGGCAGGAAAAGGTAGAACGGGT
GTTATGATATGTGCATATCTTGTATACATAAATTTTTTTTTGTCACCCCGTAAAATTATG
GAATATTATAGTATAATAAGAACTATGAATAATAAAGGTATTACTATTCCATCACAAAGA
AGATATGTCTATTATTTTCATCATTTACGTCAAAAAAATCTTAATTATATTCCCTTAAGA
ATTGAATTAGTTGGTATTTATATAGAAAGACCTCCAAGATCAGATTCAAAATTTACAAAA
GGATTATTAAAAATTAGAGTTGCTGAAAGAGATATAGAAATATTTTGTGGTAAAGGTTTA
CTTTTTAATAGTAAAATGGCTGAAGAAGAAGAAGATATATGGAAGAAATATTCATTAGGT
ATAGGTGAAGATCATTATAATCCTAATAATCCAGAAGAAGGAAAAAATGTTATATCAAGG
CGTTGTTATGGTTGGAATATTAGTAAATCTGGTAAAAGAGTGTTTTTAGAAGGTGATATA
AGAGTTGATTTATTTTGTGAACCTCAGGTAAAACTTATTGGTTATAAAAAAAATGATATT
AAAATTGGACATATTTGGTTTAGTACAATGTTTACTTGTCCTGGTTATTGTGGAGGTAAT
TATATACATGGAGATGAAGTATATACATATCCTAATAATAAATCAGATTTAGTAAAAGAA
ATTATAAAACCAATAAATAAATCTTATTCAATAAAAGAAGGTGAAATATTTAATTGTAAT
TCACCAAAATATGATAATAATACAAAATTTATAAAAGAACTTGTAGTTGAAAAACCACCT
GGTTTAGATGATCATTGTTCAGAATTATCATTAAATCTTATTTATCCTGATGGCCGCAAA
CCTCCAAGATATTGTATTAATGAAATGTTAAAAAAAGCTTATGAAAAAAATTTAATTGTT
GATACGTATAATGAGAGACGTTTTTCTTTTACATCAAATGGAAAATTAATACCTAAATCA
CCAGAAGGTGAACCAGATGGTAATGGACCTTATACTTTAGTACGTAAGGAAGATGAACAT
GTACAAATTTATAATTCTATAGAAATTGACAGGGCATATAAAAATAAATTAGTTGATGAT
GGATTTAAATTAATAATTGTCACAAGATGTATTGATACTGAAAATAAAGAAGAAGTTGCA
ATGGCAAAAAAATTTGTTGATGAAACATATAAAAAACAAAAAGAACGT
>g3722 RATTI_contig_74886 - [1:10240]  ( 212194 - 207688 ) g3722 + 1:1418  ( 1 - 1418 ) N   7455.66
ATGAATTTGTTTAATATACTATATTTATTATCTTTTTTATTTATAATTACTAATGGTCAT
GTAAATGATACAATTTGTGCTGGAGTTTCTATAAAATTTGTATTATTTGAAAAATTTTTT
TTCACATATGGTACTTATTATGAAAAAATACAACGATGTACAGTTATGGAGGGGGATTTG
GTATTAGCTGAACCAACAATACCTGAACATATGATAAAATTTCCAAAATTACGTGAAATT
ACGGGATCACTTTTTATATATGGATTTCATTCTATTAATTCTTTAACTAATGTTTTTCCA
AAACTTGCTGTTATTGGTGGAAATTCTCTTATTATTAATTATGCTTTAATTATTCATACA
TGTTCAAATTTTTCATATATTGGTATGCCATCTTTAAAACTTATTAAAAAAGGTGGTATT
AGAATAACAAATAATGATAAAATTTGTTATACACAAACACTTGATTGGACTCATATAACA
GATGGTAGAACTAGTAATATTATTGTAGAAGATTCCTCCAAAACAAGATGTCCAAAATTT
TGTAAAGTAGAAAATGAAGATATTTGTCATAAAAAAAATGATAAAATTGCTTGTTGGAGT
AAAACAAAATGTCAAGATAAATGTGATTATATTATTGATAAGGGACCTGGTTGTACACCT
AATGGTGAAAAATGTCATGACTTATGTGTTGGTGGTTGTTCTAAAGCTGGAGATCCTTCT
TATTGTAACTCATGTAGATATACTATGCATAGAGATAAATGTGTAGAAAGATGTCCTAAA
GGTTTTTATAATTATATGAATCATAGATGTGTTACAGAAAATGAATGTATGAATATGAGA
CCTTATATAGATATTGCATCTGGTTTAAATATGTTAGAAGAATATAAAGCAACTGATGAT
GGTGAATGTACTACTAAATGTCCTAAAAATTATGAAGAAGATAAAGGTAATCCAAAGAAA
TGTATTAGATGTAAAGGAATATGTCTTAAAAGATGTATATCTAATGTTGATATTGATTCT
ATTGCTGCACTTGAAAGATTTAAAGGATGTCAAATTGTTGAAGGAAATTTTACTCTTAAA
TTAACTGTTGGTACATCTGATATTTCACCAGAAAAATTAGAAGAATGTTTAGGTGAAATT
GAAACTATTAATGGATATCTTCAAATACATTTTACACCTTCTGTTATATCACTTCATATG
TTTAAAAATCTTCGTGAAATACGTGGAGATTTTTTACATAATAATAAATATGCTCTTGTT
ATAGAATATAATGAAAATTTACAGACACTTTTTCCTGGTGATGGAAAAAATATAACAATA
AGAAATGGTAATGTAACAATAACAAATAATATACAATTATGTGAAAATAAGGCACGTGCA
TTTCTTCAAACTGTTGGTAAATATTATAATAATTCTGAATATCTAAATGCTCTTAAGACA
AATGGTGAAAGAGCTATATGTAATGAAAAATTATTAAATTTAAGTTTTGTTGATAAAAAT
GTTGGTTTACCAAATGCATTTTTAAATCTTCAATGGGATAGTTTAAATACAACTGAAATG
GATTATAGAAAATTTCGTGCATATCAAATATTTTATAAAAAAGTTAAAGATAATACAACA
AAAATTGATATATTTGCTAATCGTTCTGCTTGTGGTGATTCATGGAAAAGTATCATTATT
GAAGATACAACACATAGTGGAGCAACAATAAAAAATTTAGAACCATATTCATGGTATGCT
GTTTATATGGAAACAAAAGTAATGCCACATAATACTGCTTTTAAGGCAAGATCTCCTGTT
ATTATAGGGCGTACTGGTCCTGGTCGTCCATCAAATGTACAAAATGTTCTTATTAAAGTT
TCAAATAATAGAGAAATGGAAATAAAATGGAATCCACCAGCTAAACCTAATGGTATTATT
GCTTATTATGAAGTTTCATGGAAACTTATACCACATTCACTTGATACAATTGAAGATGAT
CCATGTGATACTAAAGCACCAACCCGTCGTACAGAAAAATATTTACCAATACAAGATAAA
TTATTATCAACACAATTAACTACAAATGAAGGTACCTGTTCAGCTATTCAAGGTTGTTGT
AGATGTAATCAAGAAAGAGATGATGAAAATATATATTCAAAACAAATAAATACACTTTCT
AATGATGAAAAAGAGTTAGAAAATCATGAATTTCAAGATAAAATGCAAAATTTAGTTTGG
AAACAAAGAATTAAGAAAGAAGCAAGATATGTTCGTACAATTACAAGTACACCATTAAAT
ATTGATAAAAATGTTCCTGATGATAGTTTTGGAGGATTAATTGAACAATTAGATGCTCCA
ACAAATTATAATGATGGAGGAAGTGTTAAGATAAATCGTACTTCAAATCTTCAATATACA
ATCAAAAATCTTCGTCATTATGGTGAATATTATATTGTTATTAATGTATGCCTTATTGGT
GTTTATAAAGCTGAGAATGAACATGATAAAAATGAACAATGTTGTAAAAATCCTTTTCAT
ACAACTAAAGTAACAGAAAAACAACTTAACTTTGATAAAATTAATAAAGATTCTATTTTT
ATTTTGAATTCTACTACTGAGGAGAGTAATCGTGTTGTTACATGGAATAATCCAACAAAT
CCTAATGGTCTTGTTCTTGGTTATAAAATAACATTAAGAAATATGGATGCTGAACAAACA
CCATTACAACAATGTATTTCAATGTCAAGTTTACCTATTGATTCTAAAGGTGAACGTGTT
TTACCTTTTGCTAATTTTACTGGTCTTGCTAATGGAAGATATTCTATATCTATTAGAACA
ATCTCATTAGCTGGATTAAGTGATGAAGTTATTTATGATAATATTTTTACTATTAGTGTT
TTTGGTTTATTTACACCTACAAAAATTGTAATTGTTGTAATATTTATTATTTTTATTTTA
ATGTTAATGATTTTATCTATTTATTGGTATTTTAATAGATCATTTGGAAGAAAAGTTACT
GAAGCTATTAGGCAAACTATATCATCAAATCCTGAATATCTTTCACAATTTGATGTTTAT
AAACAAGATGAATGGGAACTTAAACGTAATGATGTTGTTCTTGAGGAACAAATTGGTAGT
GGAACATTTGGAAATGTTTATAAAGGTTATGGTAATAATGTAGTTACTTTTTCTGGTATC
AAATTTGGTCCATGTGCTATAAAAACTGTACGTGAAAGTGCAACACCAGCCGAAAAACTT
CATTTTCTTTTTGAAGCTAGTGTTATGAAAAAATTTCATACATCATTTATTGTTAAACTT
TATGGTGTTGTTAGTGAAGGTCAACCTGTTCTTGTGGTTATGGAAATGATGGAAAAAGGA
AATTTAAGAGATTTTTTAAGATCACATAGACCAAATTCAGAGGATAATGTTGATAATAAA
CCTATTCCATCATCACAAAAACTTACTAATTGGGCTGCACAAATTGCTGATGGAATGGCA
TATCTTGAAAGCCGTAAATTTTGTCATAGAGATTTGGCGGCTCGAAATTGTCTGGTTCAT
AGAGATGAAATTGTTAAAATTGGAGATTTTGGTATGGCAAGAGATATTTATTATCATGAA
TATTATCAACCAGCGGGTAAACGTTTAATTCCAGTAAGGTGGATGGCTCAAGAAAGTTTA
AAAGATGGAAAATTCTCCGTAAAATCTGATGTATGGTCATATGGAATTGTTTTATATGAA
ATGTTAACTTTAGCACAACAACCATATGCAGGATTAGATAATCCTGAAGTATTCCAATAT
ATAGTTAATTCAAGGAGAATTTTATCTCGTCCTCAAGGATGTGCTGATTTCTGGTATAAT
ACAATGAAAAATTGTTGGAGATATAATCCAAGTGATAGACCATCATTTTTTCAAATTTTA
ATGCGTCTTGAACCATATACAACAGAAGACTTTAAGCAACAATCATTTGTAATAAATAAT
TATGAAAAACTTAAAAATGAACATAAAATGGATTATGAATTTGATCTTTCTGATGATGAC
GAAGAGGAGTATGAGGAAGAGGAAGAAGAAGTAGAAGAAGACACTGATAATATGCTACTA
GATCATACATTTTCAAAATCAAAATCTACTGGAAATTATCTTGAAGTGATAAATGAAGAT
GAGAAATCAGAAGAAACTATACCAACTCGTTCTAAGAAACATGTGAGAATCTCAGACAAT
AGTGATAAAGAACAAATAGAGTTGTTGTCAATTGAAAATTGTGATTCAGTTGCG
>s6364 RATTI_contig_74335 + [1:10240]  ( 148593 - 149965 ) s6364 + 1:405  ( 1 - 405 ) N   1960.39
ATGTATTATTTTTATTGGAAAGAATTGTTATATTTATTTATTTTGATAATTTTTTATATA
TTTTATAAAGTGATAAGTAGACCTTTAGAGAGAATAAAAAGGTTAGGTGATTTAGGATTT
TATTTTGGTGATATTAAGTATACAAAAGATGTTGAAGAAAAGATGATTGAACGTGTCAAA
AGACTTCGTATTGTTGGTGAACTTCCTCCTGTCTATCCAAATGGATGGTTTTGTATAGCT
CAGTCAAATGAAATAAAGAAAAAATCTATATTACCTATAACTTTTATGGGTGAACAGTTA
TCATTAATTAGAAGTGAATCAGGAGAAGTATTTTTAATAGATTCATATTGTCCACATCTT
GGTGCATCATTTAATGTTGGTGGTAAAGTTGTTAATGATAATTGTGTTCAATGTCCATTT
CATGGATGGATATTTAATGCAGAGACTGGAAAATGTACAAATATACCATATAATCAGGCT
TCTATACCTGAACAAGCTAAAATTTCTACATGGCATGTTACTGAGGTTAATAAATCTATT
TTTGTTTGGTATCATGCTGAAGGTTTTGCTCCAACATGGGAAATACCAGAAATTGATGAA
GTTAAATATGAAGATTGGACATATAAGGGTAGAACTGAACATGAAATAATGTGTCATATT
CAAGAAGTTCCTGAGAATGGTGCTGATTTGGCACATCTTGACTATCTTCATCTTCATGGT
GTACAGGAAGGAAATGATGTTAATAAAATTCCAATGAATATTACTAAACCTTATATTAAA
CATTTATGGAATGGTAGTTGGGAACCAAAAACTGGAGATGAAAAACATATATCAGTGATG
CATCTTGATCAAGTAATGAAAGCTGGAAATTTTAGTATTCCATTAACTGAAACAAAATTA
GATGCTATACAAATAGGACCAGGAATAGTTCATATGATGTTTGATTTTGGTATTCTTGGA
CAAGGAATAGTTTTTCAATATCTTACACCAGAAGAACCAATGTTTCAAAGGAGTCGTTTT
GTTATGTATGCAAATGTCCCAAAATTATGGGCTAAATTTATGATGATAAGTGAAGCATAT
CAGTTTGAAAGAGATATATTTATATGGAGTAATAAAAAATATATTAAAAATCCTTTATAT
GTAAAGAATGATGGACCTATAAATAAACATCGAAGATGGTATCAACAATTTTATTCTGAG
AATAGTCCAAGATTAAAAAATGGTACTGTGACAAATAAAGTTAAATCAACTTTAGATTGG
>s6398 RATTI_contig_75451 + [1:10240]  ( 106493 - 110479 ) s6398 + 1:706  ( 1 - 706 ) N   3612.17
ATGAATTATACAAATTCAACAGTAAATTTTTTTAATGAAACAAACCAATCTAAATATGAA
AATGATGTTGAGTGTGGTTTGCAACCACATCACTTTTTAATTATAAAATTTTTTATGATA
AGTGTTATAGGAATGTTAATTACTGCTTTTGGAGTATTTGGTAATGTAATGACAGTTTTA
ATATTGTCTAGGCCACCCATGCAATCTCCAAGTAATATGTTTTTGACAATGTTAGCTGTT
TTTGATACATGCCTTCTTATTACTGCTTTTTCAATATATGGAATGGAATATATAATAGAA
TATTTTGAAATTCTTGATCTTTATATAGCATGGTTAACTTATTTAAGATTTGCTTTTGTA
ATATCACATATATCTCAAACTGGATCTGTATATATAACATTAACAGTTACAGTAGAAAGA
TTTTTTTCATTTAATATAACAAAATTTTTTGAAGTGCAAATTGAAAAAAATCCTTTATGT
TCAAATATTGGTTATATAACATGGCAAACATATCATTTAATGCCTAGTGAACTTGCTAGA
AATCCTATTTATGCTGAAATTTATTCATTATGGATAACTAATATTATTATGGTATTTTTA
CCTTTTCTAACATTATTATTATTAAATTCTATTATGGCATATACAATACAAAAACAATTA
AAGCAAAAAATTAATGAGCATCATTCAATTGTTGAATCAGAATTGAAAGAAAAAAGCAGG
GAAGCAAATATAGTACTTGTAATTATTGTTTTTATCTTTTTATGTTGTAATTTATGGGGA
TTTGTTTTGACGTTTGCGGAACAAGTTACCGAAGCAGATTATTTACGTAGAGAACATTAC
ATTTTCTATACTTTCTCCAGAGAAGCTGTTAATTTACTTGCCATAATCAATTCATCTGTT
AATTTTATTATTTATCTAATATTTGGTAATGATTTTAGAAGAGAATTTTTATCTATATAC
AATTCTAAAGTTTTTAAATTTGATTTATTTATACCAAAAAATAAATCACAAAGTCAATTT
AAACATTGGAAAAGGCAATCAAGATCATATTATATGTATAAACCTTTTAAAAGAAAAAAA
ACAAAAAATGTTGAAATGGTTAATAAATTATTTGTTACAAAAGATGATTCTAATGGAAAA
CAAATTATAGCAACAATTACATATGAAAAAGGTGGTTATTATGATTATCCAAATGCTGGA
ATATTTAAAGAAATTTATCAATATAATAAACATGCTAATACTATTGTAAAATTATCGGTA
AAAAATTTACCAAAAGAAATTCTATCAAATTCAGCAGTTAATTTTCCTATTAATGCAAAA
GAAATTGAGGAATCAATATTAATGTTTGGAGGTACAGGTATTCCATTTAGTGAAAATATT
TCACATGAATTATATTGGATTAGAAAAACATTTGATGAATGGGAATGTGTACCATGTGAA
TGTAATAGTAATAAACCAAATAAAAGATATGGATGTTCTATGATTTATGATTATGACAAT
AGTAGTATTTATATTTCAGGTGGTACTGATGGTTTTATATATTATAGTGATATTTGGAAA
GGAAAAATTAAAGTAAAATATGATGTTGAAAATAAGAATTTTACAGTTTCTGTTGATTGG
GAATTAATATTAGCTTCAGGATTTCCTCATGAAAATGGTGTATATAAACATCGAATTATC
TTACGTGATAATATAGTATGGTCTTTTGGTGGTGGAAATACTTCTCAAGTTTTTGGTTTT
AAAGATGTAACAACATATAATATGTTAACAAAAGAACTTATAATAAGAAATGATATTAAA
GGTGAATTAAATAAAGATGGAATATATATATATCCTATAGCAAGAAAATGTTTTGGACAT
TGTGAATATAATAATAAATTAATTATATGTGGTGGACAGGGTAGAGAACAAATACCAAAT
CCAACAGAAAATTCATTTCGTGATTTAAATGATATATGGGAATTTGATTGTAATGAAATT
AAATGGACACGAATAAAGGCAGTATTTTTACATCCATGTTATTTTAATAGTTCACTACCA
AAACGATTTCTAGCAATAGCTACAATTTCAAATGACGATAGTGTTGTACTGATATTACGT
AAATTTGAACGAGAAAAT
>s6385 RATTI_contig_74168 + [1:26624]  ( 75308 - 76890 ) s6385 + 1:406  ( 1 - 406 ) N   2095.22
ATGATTGACAATATAAATTTTAATTCATCTTACTTGGATGTTCCACCAAAACCAATCACA
TCAGATTTTGTTGAATTAGGCTACCTAGTTATGTTGTTTATGATTGGTGGTCCACTCAAT
CTTGCTGCATATACACAGAATTTTGAAAGAACAACAACCACCCGTCTTGATATACTTAAA
AGGCATTTAAATTATTCAGATCTCCTTGTATTATTCATTTATGTACCATCACGTGTTTGT
TGGTTGGTTACATATGATTGGCGTGGTGGAGATTTTTTATGTAAAATGATAAAATTTCTT
CATACTTTTGTTTTTCAAATATCATCTAATGTTATTGTTGTTATTGGAATTGATAGACTT
CTCTCTGTGACATCTCATACAAATTTATCTTCAAAGGGTGGCTTAAAGAGAACAAGAAAA
ATGTTGGCATTTGCTTGGATTATTGCTATATTGTTGTCTTCTCCTCAATTTACATTTTGG
AAAAATTATATGGCATTTCAAAAGTATCATTGGTCACAATGTTTAACTATTTGGCAGATT
CGGGAAAATGAACTTTTTCTTCATCTTCAAGAAAATATAACATTTTCTGTTGGTGACTTT
AAATTAGAAAAAGAGTATAGAGAACTTAAAAACAGTGAAAGTATTTATTTAATTCTCCAT
GTTTTATGTATTTTTTGGATACCAGCAGCAATAATTTGTATGTGTTATATAATTGTTTCT
AGTTGGGTTTACTTTAACTCAAAACCATCATCTACACCATTTCAAGATCCAGAAGGTAAT
AAAACACAGACAACTTATCCACAATCAGGAGCAAATAAATCTTTAAAAAAAGAAGTTAAA
AGACCTCTTAGAAAAGGAAAATATTGTTTGACGGAAAGTCTTTCAGATTCACAACTTTTT
TCAAAAAATCCAGATGTTGGTAAGACTATCTTTAATTCAACAACATATTATGCAAAAATA
ACAAGATCAAAAGCTATCAAAGTTAGTTTTCTTCTTATAACAGCATACTTTATATGTTGG
TTACCATATAATGTTATGAGTATTGTAAGATATCTTTTTCCTAATATATTTGAAGAAACA
TCAAAAAAATTACATTTTCTTCATGGATTTATTGTTTTTAATTCTGTTATTAATCCATTT
ATCTATGGTCTTTTTAATATTGGTCCAATGGGTCATATAAAAAGTAGTAGGAAAAATAAA
AACCTACAATTTAATATA
>s6278 RATTI_contig_74910 - [1:26624]  ( 377486 - 376192 ) s6278 + 1:401  ( 1 - 401 ) N   2041.33
ATGACTCAAGATAAATTAGTTCATACCCATACAACAATTATACTAGCATTATTTTTTATT
TTATGTACATTTATTTTGTTATGTTCACCAAGAATAGTAAGAAATATTAGAAAAAATATT
AATGAAACAAAAGAAAAAGAAAAATCATCTGTTTCATTGGAAATTATTGATAATGGTAAA
AAACCTTTATTAGTTGAAAAAGAAAAACCAAGATCAAATCATAAACAAATTGATATAATT
GAAATTTTGGCACGAGGACGTTTTGGTGAAGTTTATAAAGGTATATATAATGGTCAAATT
GTAGCTGTTAAAACATTTAATCAAGAAAATGCTGCTAGTTGGATAAAAGAAAGAGATATT
TTTACAAATGAATTTGTCAAAGAACATGATAGTATTGTAAAATATTTAGGAATGGATTAT
ATTAAAACAGAAAATTGTGTTAGTTATAGAATCTTATTACAATATCATGAGAAAGGTTCA
TTAAATAACTATTTACATAATCATAAACTAACTTTTTATGTTGCTACAAAAATGATGATG
TCAATTATTAATGGAATTTGTTATTTACATGGTGAAATTAATGGTGGTGATGATTCAAAA
CCAACAATTATACATAATGATATTAAATCAAAAAATATTCTTGTTAAAGATGATTTGTCA
TGTTGTATAAGTGATTTTGGATTATCAACAACATGCTTAAATGGAAGAATGCCATCAGAT
GAAGTTTTACAACAAGTTGGAACAAAAAGGTACATGGCTCCAGAAATATTAGAAGGTGCA
ACTGAATTTAGTGCTTTTGCATTTTTACAAGTTGATATTTATGGAGCAGCATTAGTATTA
TGGGAAATATTAAGTAGAACATTTATTCCAGAAATGGAGTCATTATCTAATATACCTAAA
TATATATTGCCATATGAAGATAAAGTTGGTATGAATCCTACAATAGGTGAAATGAGAAAT
TTAGTTGTTATGAAAAAAATTAGGCCTGAATTTAATGAATATATTTTTAAAAATACTTTA
TCAACTAAAATTGTTAGTATTATAGAAGATATGTGGGATTCAGAACCACATGCACGAATA
TCTGCAGGTTGTGCTAAAAGTAGGATGACAGCAATTTATGAACAATTTTCACCTGTTCCA
GATAGTGATGGTTTATATACAATACCAGATTGTGAGGAGATAATTTACTATGATTCATCT
GCCGAGACAACATTAATGTCAACATAT
>g4074 RATTI_contig_74965 - [1:18432]  ( 25005 - 23850 ) g4074 + 1:369  ( 1 - 369 ) N   1699.43
ATGAATGATTATCATCAATTAATACCATCATATCGAAGGTGTAAGGCACCGTTTAATAGA
AAAAGTAATCATGTATGTATAAATCCATTTCATTACAATTCTCTTAGACGTCCTAAATTA
CCACCAGTAAGGATACCAAATAAAATTGCTTCACAAGATTATCAACAACAATATAAATCT
AATGATAGAATTAATATTGATACCTCAGTACAAACTTTAGTTGATGCAATGGAAACTGAT
GCATATACACATCATGATATGATTCCTAATACAACAGTTTATTGTGATATGACATTAGAT
GATAGAATTCGCCAATTAGTTGATTCTTATAATTATGCTGGTAGTGATACAACAACAGAA
ACAGGATCTATATCTGGATCATATCAAAATGATTATACATCAAATCCAGGTTCACAAGGA
TACTTATCAGATGATATGGATAGTGAAATAAATTCACCATCAAATGAAACAGTCAAATCA
TTTGATGATGGTATGAATAAAAAAAAATTTTTATTTTTTAATATTTATATTTTTTTAGAT
CATATTAATGTACCATATACAGAACCAGATGCTTGGTGTTCAATATATTATTATGAAAGA
ACATTACGTGTTGGATCACATTTTCAAGGAAAATCTCCATCAATAGTTATTGATACAATG
TACTTAACAAAAACTGAAAGTCATATGGCATTAGGAGCATTTTCAAATGAAATGAGATCA
AGTGAGGTAAAAGAAACTCGTGAATCAATAGGGAGAGGTATACGTTTATACTATATAGCT
GATGATATATATGTTGAAAATTTGTCTAATCATTCTGTATTTATTCAAAGTCCAAATTGT
AATATGAGGAATGATTGGCATCCAGCTACTGTAGTTAAAGTACCACCTGGTTGTCATTGT
AATATGTTTAGTTATAGTAGATTAGCTTCTCTATTAAATGAAGCAGCTAAAGTTGGTTAT
GAAGCCGTATATTCATTAACAAGAACATGTACTGTAAGATTATCTTTTGGAAAAGGTTGG
GGTAATGAATATAAACGTCCAACAGTTGCTTCAACACCTTGTTGGTTAGAGATTCATTTA
CACGGTGCATTAAGATGGGTTGACAATGTACTATCTCATATGAATTCCCCTGAGATGCGG
GTTAGCAGCTTTACA
>s6300 RATTI_contig_74970 - [1:18432]  ( 17857 - 16343 ) s6300 + 1:505  ( 1 - 505 ) N   2723.34
ATGTTTTTGATACTTACAATTGTATTTCTTTTTTTTATTTATATTTGTATTAAATTTTAT
ACAAATATAAAAAAATATCCAAATGGTCCGAGACCATTACCATTCATTGGAAATACACTT
TCAATTGACATGGCATCTCCATATAAAACAATCTTAAAATGGAAACAAATATATGGAGAT
ATATTTACTATTTGGCTTCCAAGACCTACAGTTGTCTTAGCAAGTGCAAATATTATTAAA
GAAACTTTGATTAAAAATAAGGAAATTTTTTCATCACGCCCAAATACATATGTTTATGGA
ATTTTTACTGGTCATAAACCTCATGGTGATGGTATAATTCTTGCTGATGGTGATAAATGG
TATACACAACGTAATTTTGCATTAAAAGTATTTCGTGAATTTGGTGTTGGAAGTAAACGA
ATGGAATACAAAATAATGCTTCATACCCATCGAATGTTAGTTAATATTTTTAAAAGAATG
GGTGATTCAAAAAAAATTGTCATAGATCTTCATCATGTTATAAGTTATACTGTTGGAAAT
ATTATTCATGATCTTGTTATGGGAAGATATTATGAATTTTATGATCCTGAATTTATGCAT
TTTAAAGAATTAATTGACTCAATATTAAAAGATTTTACATCTATACAAATGTTAATTGTT
GATTGTTATCCATTTATGAGATATTTTCTTCCAACATATTATAGATATAAAAGAAATGGT
TTTAAATTACAGAAATTTTTTATGGATGAAATTGAACGACATTCATCAAAAATTCAAAAT
AGTTTAGAAACATTTAAGGCAACAAATTTTATTGATGCTTATTTACTTGAAATGTACAAG
TCACAGGATGAAGAATTATCAAAATTAACATTGGCCTTGAATGCTGGTGACTTATGGACA
GGAGGTATGGAAACAACAGTTACAACCTTAAGATGGGCAATTCTTTATATGATTTTATAT
CCTAAAGTTCAAAAAAAATGTTTCAAAGAAATTATAGGTGTTCTTAATGATGATATGGAT
GTAACATCAGAAGATAAAATAAGACTTCCTTATGTAAGAGCAACAATAGATGAGATACAA
CGAATGATAAATGTATTACCATGGGGTATACCACATAGAGTTGAGTGTGATATTGAAATA
AATGGTAAATTTATTCCTCGTGACACAACTCTCCTTATACAAACAGGTGCTATACATTTT
GATGAAAATGAATTTCATGATCCAGATACTTTTTTACCTGAAAGATTCTTAAATAATGAT
GGTTCATATGTTGCTGTAAGAAATAATATGCCTTTTGGAATTGGAAAACGTCAATGTCTT
GGTGAACCATTAGCAAGAATGGAATTATTTCTTATTTTTGTAACACTTATAAAAAGTTTT
GAATTTTGTGAAGGTCCACAAGGTCCACCAGATATGACAAGATGTGAAGGTATGACAACT
GTACCTAAACCATATAAAGCATTATTAAAAAGACGTAATTATTCTGTAAGATATCTTAAT
AATAATCAAATTAAA
>s6267 RATTI_contig_74970 + [1:10240]  ( 45775 - 46949 ) s6267 + 1:358  ( 1 - 358 ) N   1899.10
ATGGAACTGCTTTTTGATAATCTACATATTATTGTTTTTTTAATTACTCTTTGCTATTTT
ATTATTAAGAGATATTATTATGAAAATATACCTTTAAAAGATATAAAAGGAAAATTTGTC
TTTGTTACAGGTTGTGATTCGGGTTTTGGAAGATTACTTGTTCATGAACTTTTAAAAAAA
AATATTAATGTTATTGCTGGTTTATATACTGATATAGGACAAAAAAATCTTATAAATGAA
TGTTCTGATAAGGAAATATTTCTTGGTAATCTTTATACAGTTTCATTAGATGTTACAAAT
ATTGAATCTGTTCAAGCTGCTTATAAATTTGTTGAAAATTTAATGATTGAAAAAAAAACA
ACATTATGGTCAGTTGTAAATAATGCTGGAGCAAATATTGTTAAAGGACCTATTGAATGG
TATAATGTTGAAGATTTTAAAATGCATATTGATATTAATTTAATGGGACCAATAAGAGTA
TGCCAAACTTTTATTCCTTTACTTAAAAAATCAAAAGGACGTTTTGTAACAATGATATCA
TGTTCAGGTAGAATTCATGGTTTTTTCCTTGGACCATATACAACTTCTAAATTTGGTTTA
AGAGGATATATGGATTCATTACGATTAGATTTACAACCTTTTGGTATATCAGTACATGTT
CTAGAACCTGGTGCATTTAAAACTCCCCTAACAGAGGATAAATTTTTAGCTGATCGAATT
GAAAAAGCTTTTAATTCACTATCAGATGAGGCAAAAGATGACTATGGTTCAACATTTAAA
AATAATCTTATTGTTAATTGGCAAAAAGGTGTTGATATTGCTGCTTCTTCAAATTTATAT
CTTGTTGTTGATAATTATATTCATGCTATAACATCAACCAAACCAAGACATCGTTATCTT
TGTGGATACGATGCCTGGTTATTATTTCTTCCATTATCACTTTTACCATCACATATTCAA
GATAAGATATTATATTTCTTATATACATGCCACCCAAGTTTAAATTTAAATTTTACCGTC
AAAAAACGTGATCCCGTCATATCAGAAATAAATAACAATGAAAAAAAAGGTGTT
>s6268 RATTI_contig_74883 + [1:10240]  ( 760296 - 761313 ) s6268 + 1:275  ( 1 - 275 ) N   1427.26
ATGCTAGTTTTAATTTTTACTTTAACAATATTTGGAATATTTTTTATTTACCATATTATT
CAAAAAATTTTTGAAAGTTTTACTATAGATGAATTTACTACTAAATGTGTTTTAATAACA
GGTTGTGATTCTGGCTTTGGAAAAAAATTAGCTTTCAAATGTAACGATAAAGGTTTTATT
GTATTTGCATGTTGTTTAACAAAAGAGGGATATGATGAATTTTATAAAAGTAACAAAAGA
ATAATACCTTATCTTCTTGATATAACAAATCCTTCAAATATTAAAGAATTTACTGATTAT
GTAACAAATACTATTTCTAAGACAAAGTCATGGAAGTTATATGCTTTAATAAATAATGCT
TCAATTTTTGGAGCATATGGTCCAGATGACTGGGGAAATATAAAATTTTATGAAAATACA
ATAAATGTAAATGTTCTTGGAACTATTAGAATGATACATGCTTTTAAGGAACAGTTAAAA
AAAAATAATGGAAGAATAATAACAATGTCTTCATGTGTTGCTAATACAATACTCCCCTAT
GCAGCTCCATATAATATTTCTAAAGCTGCCATTGAAAAATATATTGATACGATAAGATTA
GAATTAAAAAATTGGAATGTTAAATGTATTCTAATTCAACCAAGTTGTTACAAAACAGAA
ATGCTTCAAAAAGAATCTAGTGATGTAAGACTTCATGAAGCTTGGAGTGATTTATCATTA
GAAATGAAAAAGTACTACAATAAAAATATTTTTAAAAAATGTAGAATGGATGATGTCATT
AATTGTTATATTAAAGCATTAATCTCGAAATACCCTAAACCAAGG
>s6370 RATTI_contig_74363 + [1:18432]  ( 345016 - 359794 ) s6370 + 1:789  ( 1 - 789 ) N   3616.95
ATGCCTGGTCCAATTGGAGAAAAAGGTTTTAAAGGTAGTGATGGTATAAGAAGATTACAA
GGATTACAAGGAAAACCTGGATCTAAAGGTCAAACAGGAAAAAAAGGAGAAACAGGTTAT
CCTGGTTATGATGGAAAACCTGGGAATCCTGGTGAAAAAGGGCCACCTGGACGACCTGGA
TTTGATGAAGAAATTCAACGTCTTATACCTGATTTAGAAAATGACATTATTAAGAAAGAT
CGAATTATACATGAATATAAATGTGTACATGATACTTATCGCCAACGGATAAAAGAATTA
GAAGAACAAGTTTTATTTTTCCAGGTTAAATGTGACAAATTACGTTCAGTATTAGAACAG
ACAACTGTCTCTGCTACATCACCTCATAAAGGTTCATCCCAAAAAAGTTCTGCTGAAATG
TTAGTTGATGATTTACAAAATAAGACAGCTTTATCAACAGTTAAACATCATGATAATAGT
ACAAGAGCTAAAAAAGTTGCTGTATCTGCTGAACCAACAATATTTAATAAAGAACAAAAT
AATGGTGTTTTAAAACATCATCCAAAATCTGTTAGTGATAAACGTTTAATAAGAGAAGCT
GTCCAAAAAATGATTTTTTTAAGACAATTAGAAAAAGAACAAGTAATTGAAATTGTTGAA
AGTATGTATGAATGGAAGGTACCCTCTGGAGAATGGGTTATTAGAGAAGGTGAACCAGGA
GAACGAGTATTTGTTGTTGCTAATGGTATGTTAAGGGTAACAAAAGAAGGAAAAGTTCTT
CGTGATATTGGTGCTGGTAATGTTATTGGAGAACTTGCTATATTGTATAATTGTACAAGA
ACAGCAAGTATACAAGCTATTACTGAAGTTCAATTATGGGTACTTGATAGATCTACTTTC
CAAATGATTACTATGAAACTTGGTATTGAAAGACATAGTCAAATGATAAGTTTTTTGAAA
AAAGTTTCATTATTCAGTAATTTAAATGAGGATAGACTTTCAAAATTAGCTGATGTCATG
GATCAGGATTATTATCCAGGTGGACATTATATTTTAAGGGAAGGTGAAAAGGGTAATACA
TTTTTTGTTATTAATTCTGGTAGTGTTAGAATAACACAACAAATTGATGATGAACCTGAA
CCAAGAGAAATAAGAATAATGGGACCTGGTGATTTCTTTGGAGAAAAAGCATTACTTGGT
GAACAAATTAGGACAGCTAATGTTATTGCTATGAATCCTGGTGTTGAAGTTTTAACATTA
GATAGAATATCTTTTCTTAATCTTATTGGTGAATTAGAAGCATTGAAACGGGATTATGGT
GATAATGAACGTCGTCGTACACATAAAGAAAAAAGACATCCCTCAAATGAGATGTTAAAT
CGTGAAAGATGTGCTGTAATGAATGAATTAAAAGATCTTCAATTAAAACATTTAAAACGT
ATTGCAACATTAGGTGTTGGTGGTTTTGGTCGGGTTGAATTAGTTTGTATAAATAATGAT
AAATCAAGAACATTTGCCTTAAAAGCAATGAAAAAAAAACATATAGTTGATACAAAACAA
CAGGAACATATATTTTCTGAAAGAAATATTTTATTCGATCTCAATTCTGATTGGATTGTT
AATTTATATAAGACATTTCGTGATAGCAAATATGTTTATATGTTACTAGAAGCATGTCTT
GGTGGTGAATTATGGACAACACTCCGTGATCATGGTCATTTTGATGAATTTACAGCCCGT
TTTTATATTGCTTGTGTTCTTGAAGCTTTAGATTATATTCATAGCAAAAATATTATTTAT
CGTGATTTAAAACCAGAAAATTGTTTAATTACAGCATCTGGTTATATCAAACTCGTTGAC
TTTGGTTTTGCCAAAAGATTACCAAGTGGAAAAAAAACATGGACATTTTGTGGTACACCA
GAATATGTTTCACCTGAAATTATTCTTAATAAAGGTCATGATAGATCAGCTGATTTATGG
TCTGTTGGAATATTTACATGTGAATTATTATTAGGTAGACCACCATTTCAAGCATCTGAT
CCAATGAAAACATATACATTAATTTTAAAAGGTGTTGATGCTTTAGATATTCCAAATAAA
AGAATGGGTAAAGCTGCCACAACATTTGTCAAAAAATTATGTAAAGATAATCCTGCAGAA
AGACTTGGTATTGGTGTTGATGGTATAAATGAAATACGCAAAAATCGTTGGTTTATGGGA
TTTGACTGGGAAGGTCTTAGAAGTAGAACAGCAAAACCACCACTTATTCCCAGAATTGAA
AATGCTGCTGATCATAGGAATTTTGATAGTTATGAAGTTGACAATGATATTCCAACTGAT
GAATTTTCTGGTTGGGATGAGGGATTT
>g6334 RATTI_contig_75330 + [1:10240]  ( 27395 - 29709 ) g6334 + 1:746  ( 1 - 746 ) N   3928.84
ATGTTCATTGCACAGGTACAAGTTGGAAATAGAGTTTATGATGCCAATGAGTTGCAAAAG
TTAATTCCTCAAATGGAAGATGCTATTGATAAAAAAGATCGTCTTATACGTCAATATCAA
CAATCATTGGAACAAAGAGATCAAGAAATCAAAGAACTTGAAAGACAAAAAAAATATTTT
CAAGGTGAATGTGATAAATTACGATCAGTATTAGAACAAACAACAGCAAATGCTACTACA
CTTCAACAAAAAAATAATAGTGCTGAAAGTAATGTTGAGTCACAAAAATGTATTACGGAA
AATGATACTTCACAAATTAAAGAACATTTTTCAAATAAAGATGGACATACTTCAAGAGCT
AAAAAAGTTGCCGTTTCTGCTGAACCCGCAAATATTGATCAAAATCGTACAGCCACACTA
CAACATCATGCTAAATCAGCTGGCGCAAAACAATTAATTAGAGATGCCGTTCAAAAAAAT
GACTTTTTAAGACAATTAGAAAAAGAACAAGTTATAGAATGTGTAGAATGTATGTATGAA
ATGCGCGTTAAAGCCGGAGAATGGGTAATAAGAGAAGGTGATCCTGGAGATCGTGTATTT
GTTATTGGTGAAGGCCAATTAGAAGTATCAAGAGAAAATCAAGTTCTTAGTACAATTGGA
CCAGGTATTGTTATGGGAGAACTTGCAATATTGTATAATTGTACAAGAACAGCTAGTGTT
CGGGCATTATCTGATGTACTTCTTTGGGTATTAGATAGACACGTTTTTCAAATGATAACA
ATGAGAATGGGAATGGAACGTCATAATCAATTAATGAATTTCTTGAAAAAGATTTCAATA
TTTGAAAATTTAAGTGAAGATAGAATTTCTAAAGTTGCTGATGTTATGGATCAAGAGTAT
TACGCTGGTGGACATGTAATTATACGTGAAGGTGAAAAAGGTGATACCTTTTTCATTATA
AATAGTGGTCAAGTTCGTGTTACACAGTATATTGATGGTGATCATACACCCAGAGAAATT
CGTATCCTTAAACAAGGTGATTTCTTTGGTGAAAAAGCATTACTCGGTGAGGAACTTCGT
ACAGCAACTGTTACTGCAATGGTACCAGGTGTTGAAGTTCTTACATTAGATAGGGAATCA
TTTTTAAAATTAATTGGTGATTTAGAAGCTTTGAAACGTGATTATGGTGATAGCCATCGT
CGTGTTGTTGTAAATTCTTCAACAATTATTCCAGTTATTGAAGCTGCAAGTCCAGAAAAA
GTTGCAATTGATAAAGAATTAGTAAATGTTCAATTAAGAAATTTAAAAAGAATTGCAACA
CTTGGTGTTGGTGGATTTGGTCGTGTTGAATTAGTATGTATTAATGGTGATAAATTAAAA
ACATTTGCATTAAAAGCACTTAAAAAAAAACATATTGTTGATACTCGTCAACAAGAACAT
ATTTTTTCAGAAAGAAATATTATGTTAGAATTACGAACAGATTGGATTGTTACATTATAC
AAAACATTTCGTGATACAAAATATGTTTATATGCTTCTTGAAGCATGTCTTGGTGGTGAA
TTATGGACAACATTAAGAGATCGTGGTCATTTTGATGATTACACAGCACGTTTTTATGTT
GCATGTGTTCTTGAAGGATTAGAATATCTTCATCGTAAATCAATTGTTTATCGAGATTTA
AAACCAGAAAATTGTCTACTTACAAATACTGGTTATCTTAAATTAGTTGACTTTGGATTT
GCTAAAAAAGTTCCTAGTGGTAAAAAAACATGGACATTTTGTGGAACACCAGAATATGTT
TCACCTGAAATTATTCTTAATAAAGGCCATGATCAAGCCGCTGATTATTGGGCTATTGGA
ATATATATTTGTGAATTAATGCTTGGAAGACCACCTTTCCAAGCATCAGATCCAATGAAA
ACATATACATTAATTTTAAAAGGTGTTGATGCACTTGAAATTCCAAATAGAAGAATAGGA
AAAACTGCTACAGCTCTTGTTAAAAAACTTTGTAGAGATAATCCTTCTGAACGTCTTGGA
TCTGGATCTGGTGGTGTTAATGATATACGCAAAAATAGATGGTTCATGGGATTTGATTGG
GATGGTTTAAGAAGTAGAACATTAAAAGCTCCAATCTTTCCAAAAGTAACTCATCCAGCT
GATGTAAGTAATTTTGATAATTATCCTCCAGATCAAGATGTACCACCAGATGAGTTTTCT
GGTTGGGATGAAGGATTT
>g2852 RATTI_contig_74363 + [1:10240]  ( 225624 - 226856 ) g2852 + 1:250  ( 1 - 250 ) N   1293.09
ATGGCTGAAAATAAGGATGAACTCGTTCAACGTGCTAAACTTGCTGAGCAAGCTGAAAGA
TATGATGACATGTCGTTATCAATGAAAAAAGTAACTGAAATTGGTGCTGAATTGACAAAT
GAAGAAAGAAATCTTCTCTCCGTAGCTTATAAAAATGTTGTTGGAGCGCGTCGTTCGTCT
TGGAGAGTTATTTCCTCTATTGAACAAAAAACTGAAGGAGCTGAAAGAAAACAACAACTA
GCTAAGGAATATAGAGAGAAAATTGAACAAGAATTAAAAGAAATTTGTGAAGATGTTCTC
TCTCTTCTTGAAAAATATCTTATTCCAAAAGCCGGAAATCCAGAATCTAAAGTTTTTTAT
TTAAAAATGAAAGGAGATTACTATAGATATCTAGCTGAAGTTGCTACAGGAGATGCACGT
AGTGGAGCTAGTAACAATTCTGCTGTTGCCTACTCGGAAGCACTCGAAGTCGCCAAAACA
TCATTGGCTCCAACTCATCCAGTTCGTCTTGGGCTTGCACTTAACTATTCTGTCTACTTT
TACGAAGTTGCTTCATCTCCGGATCGTGCTTGTCAACTAGCTAAACAGGCCTTCGATGAT
GCTATAGCTGAATTGGATACTCTTAATGAGGACTCTTACAAGGATAGTACATTGATTATG
CAGCTTCTTAGAGATAATCTTACATTATGGACATCCGATACTAATGGCGATGATCAGGAC
ATTGGAGCTGAAGGTGGTGATATTGCTAAT
>g2852 RATTI_contig_19690 - [1:2926]  ( 2444 - 678 ) g2852 + 1:250  ( 1 - 250 ) N   1150.52
ATGAGAACATATCACCAGGACGCTGAAAGATATGATGACATGTCGTTATCAATGAAAAAA
GTAACTGAAATTGGTGCTGAATTGACAAATGAAGAAAGAAATCTTCTCTCCGTAGCTTAT
AAAAATGTTGTTGGAGCGCGTCGTTCGTCTTGGAGAGTTATTTCCTCTATTGAACAAAAA
ACTGAAGGAGCTGAAAGAAAACAACAACTAGCTAAGGAATATAGAGAGAAAATTGAACAA
GAATTAAAAGAAATTTGTGAAGATGTTCTCTCTCTTCTTGAAAAATATCTTATTCCAAAA
GCCGGAAATCCAGAATCTAAAGTTTTTTATTTAAAAATGAAAGGAGATTACTATAGATAT
CTAGCTGAAGTTGCTACAGGAGATGCACGTAGTGGAGCTAGTAACAATTCTGCTGTTGCC
TACTCGGAAGCACTCGAAGTCGCCAAAACATCATTGGCTCCAACTCATCCAGTTCGTCTT
GGGCTTGCACTTAACTATTCTGTCTACTTTTACGAAGTTGCTTCATCTCCGGATCGTGCT
TGTCAACTAGCTAAACAGGCCTTCGATGATGCTATAGCTGAATTGGATACTCTTAATGAG
GACTCTTACAAGGATAGTACATTGATTATGCAGCTTCTTAGAGATAATCTTACATTATGG
ACATCCGATACTAATGGCGATGATCAGGACATTGGAGCTGAAGGTGGTGATATTGCTAAT
>g2853 RATTI_contig_74363 + [1:10240]  ( 230051 - 232872 ) g2853 + 1:287  ( 1 - 287 ) N   1492.75
ATGACGAGGGCAAAAGGGACGAATATTAGGGATATCCTTGGAGACAAGAAGACTGCCATC
CAACTTCAACAAGATAAATTTTTAGAATGCTTTCCCTGTGATTATTACCGGTTCCAACTA
CTAAAAATGGCTGATAACAAGGAAGAACTCGTCCAACGCGCCAAGCTCGCTGAACAAGCT
GAAAGATACGATGATATGGCCAAGTCAATGAAAAAAGTGACTGAATCTGGACCAGAACTT
ACCAATGAAGAGAGAAATCTTCTCTCTGTTGCTTACAAAAATGTTGTTGGAGCTCGTCGT
TCGTCATGGAGAGTTATCTCTTCAATTGAACAAAAAAGTGAAGGATCAGAGAGAAAACAA
CAAATGGCTAAGGAGTACAGAGAAACTGTTGAAAAGGAGCTTAAAGACATTTGTCAAGAT
GTCTTGGAACTTTTGGACAAGTATCTTATCCCAAAAGCTGGTAATCCAGAATCGAAGGTT
TTTTATTTGAAGATGAAAGGAGATTACTACAGATATCTTGCTGAAGTTGCTACTGGAGAT
GAACGTTCATCCGTCGTTGAGAAATCTCAAAGCGCTTACCAGGAAGCTTTTGATATTGCT
AAGGAGAAGATGCAACCAACTCATCCAATTAGATTAGGACTTGCTCTCAACTTCTCCGTC
TTCTACTACGAGATTTTGAACGCTCCAGATAAAGCTTGTCAACTTGCAAAACAAGCTTTT
GATGATGCTATTGCTGAATTGGATACTCTTAATGAAGATTCTTACAAAGATAGCACACTA
ATTATGCAACTTCTCAGAGATAATCTCACTTTGTGGACCTCTGATGCTGCTCCAGATGAC
CAAGATGGACTTGAAGGACAA
>g333 RATTI_contig_74363 + [1:10240]  ( 225722 - 226856 ) g333 + 1:233  ( 1 - 233 ) N   1172.42
GCTGAAAGATATGATGACATGTCGTTATCAATGAAAAAAGTAACTGAAATTGGTGCTGAA
TTGACAAATGAAGAAAGAAATCTTCTCTCCGTAGCTTATAAAAATGTTGTTGGAGCGCGT
CGTTCGTCTTGGAGAGTTATTTCCTCTATTGAACAAAAAACTGAAGGAGCTGAAAGAAAA
CAACAACTAGCTAAGGAATATAGAGAGAAAATTGAACAAGAATTAAAAGAAATTTGTGAA
GATGTTCTCTCTCTTCTTGAAAAATATCTTATTCCAAAAGCCGGAAATCCAGAATCTAAA
GTTTTTTATTTAAAAATGAAAGGAGATTACTATAGATATCTAGCTGAAGTTGCTACAGGA
GATGCACGTAGTGGAGCTAGTAACAATTCTGCTGTTGCCTACTCGGAAGCACTCGAAGTC
GCCAAAACATCATTGGCTCCAACTCATCCAGTTCGTCTTGGGCTTGCACTTAACTATTCT
GTCTACTTTTACGAAGTTGCTTCATCTCCGGATCGTGCTTGTCAACTAGCTAAACAGGCC
TTCGATGATGCTATAGCTGAATTGGATACTCTTAATGAGGACTCTTACAAGGATAGTACA
TTGATTATGCAGCTTCTTAGAGATAATCTTACATTATGGACATCCGATACTAATGGCGAT
GATCAGGACATTGGAGCTGAAGGTGGTGATATTGCTAAT
>g333 RATTI_contig_19690 - [1:2926]  ( 1813 - 678 ) g333 + 1:233  ( 1 - 233 ) N   1167.06
GCTGAAAGATATGATGACATGTCGTTATCAATGAAAAAAGTAACTGAAATTGGTGCTGAA
TTGACAAATGAAGAAAGAAATCTTCTCTCCGTAGCTTATAAAAATGTTGTTGGAGCGCGT
CGTTCGTCTTGGAGAGTTATTTCCTCTATTGAACAAAAAACTGAAGGAGCTGAAAGAAAA
CAACAACTAGCTAAGGAATATAGAGAGAAAATTGAACAAGAATTAAAAGAAATTTGTGAA
GATGTTCTCTCTCTTCTTGAAAAATATCTTATTCCAAAAGCCGGAAATCCAGAATCTAAA
GTTTTTTATTTAAAAATGAAAGGAGATTACTATAGATATCTAGCTGAAGTTGCTACAGGA
GATGCACGTAGTGGAGCTAGTAACAATTCTGCTGTTGCCTACTCGGAAGCACTCGAAGTC
GCCAAAACATCATTGGCTCCAACTCATCCAGTTCGTCTTGGGCTTGCACTTAACTATTCT
GTCTACTTTTACGAAGTTGCTTCATCTCCGGATCGTGCTTGTCAACTAGCTAAACAGGCC
TTCGATGATGCTATAGCTGAATTGGATACTCTTAATGAGGACTCTTACAAGGATAGTACA
TTGATTATGCAGCTTCTTAGAGATAATCTTACATTATGGACATCCGATACTAATGGCGAT
GATCAGGACATTGGAGCTGAAGGTGGTGATATTGCTAAT
>s6306 RATTI_contig_75435 - [1:10240]  ( 93676 - 92402 ) s6306 + 1:355  ( 1 - 355 ) N   1656.72
ATGGGAGTTTGCCAAAGTACAAAAGAAAAGGAAATGCAAACTAAAACAAAAGCAATTGAT
AGAGAGTTAATGCAAGGACATTTAAATCAACAAAAAATTGTTAAGCTTCTTTTACTTGGT
GCTGGAGAATGTGGTAAAAGTACTGTACTTAAACAAATGAGAATCCTTCATGATCATGGA
TTTTCGGAGGAAGAGGTAGCCAAACAAAAGGGTGTAATATATAATAATACTGTTCAAGCG
ATTGCTTGTATAATTCGTGGAATGGGAACATTACAAATAAATTATGAAAATCCAGAAAGA
GAAGCAGATGCAAGAATGGTTCTTGATACTATAAAAAGAGGTGAAGAATCAGAACCAATA
ACGCAAGATTTATCAAATGCAATTCAACGTTTGTGGGCAGATAAAGGTGTTAATACGGTA
GCATATAGTAGAGGAAATGAATATCAATTACCTGAATCTGCAAATTATTTTTTAGATAAT
GTTAAAAGAATCTCACAATCAGATTATAAACCAACAGAACAAGATATATTATTAAGTAGA
ATTAAAACAACTGGAATTGTAGAAGTTAAATTTAAAATGAAAAATGTTGACTTTAGATTA
AGAGTATTTGATGTTGGTGGACAAAGATCAGAAAGAAAAAAGTGGATTCATTGTTTTGAG
GATGTAAATGCTATAATATTTATTGCTGCAATTAGTGAATATGATCAAGTTTTGTTTGAA
GATGAAACAACTAATCGTATGCTGGAATCTATGAGATTATTTGAATCAATTTGCAATTCA
CGATGGTTTATTAATACATCTATGATTCTTTTTCTCAACAAAAAAGATCTTTTTTTAGAA
AAAATTAAAAAAACATCAATAAAAGTTGCATTTCCAGAGTACAAAGGTGGTAATACTTAT
GAGGAGCAAGTAAAATTTATTGAAGATACTTTTGAAGGACTTAATGCTAACCCTGATAAG
ACATTATACATGCATCAAACCTGTGCCACTGATACAAATCAAGTACAAATGATTTTAGAT
TCTGTTATTGATATGATTATTCAAGCTAATTTACAAGGGTGTGGTTTGTAT
>s6307 RATTI_contig_74363 - [1:10240]  ( 103942 - 102771 ) s6307 + 1:355  ( 1 - 355 ) N   1105.12
ATGGGTATATGCCATAGTGAAGAAGAAAAAGAACAGGGAGTAGTTAACAAAGAAATTGAA
AAAAAACTAAAAGAAAGCAAAATGTTAGATGAAAAAACAATAAAATTGTTACTTTTAGGT
GCTGGAGAGTGCGGGAAAAGTACCGTAATGAAACAGATGAAAATATTACATAATAATGGT
TTTACAGAAGATGAATTAAATCAACAAAAATCTGTTGTTTATAGTAATATAATAAATTCA
ATGTTATTACTTATAAAAGCAATGAATACATATAAAGTTGGTTATTCAAATATTCAAAGT
GAGGCTGAGGCTCGTGTTATTTTAGATGTTGTTAAAAAAAATGAAGAATCAGAACCATTT
ACTAAAGAAGTATATAATGCTTTAAAAGTTTTATGGAGTGATACTTCAATAAATACAATT
GTTTATGAAAAAAGAAAAGAATTTCATTTGCAGGATTCTGCAAAATATTTTTTTGATTCT
TTAGATAGATTTGCAGATACTTCATATAAACCAACAGAAACAGATATTCTTTTAACAAGA
ATAAAAACAACTGGAATAGTTGAAGTAATATTTAAAATAAAATCTGTTAATTTCAGGTAA
AAATTATTAATTTAGTACATATATATATTTTTTCTTTTATTTTTTTCTATATAAATTTTT
TAAGTTTTTGATGTTGGAGGTCAAAGATCAGAACGTAAAAAATGGATACACTGTTTTGAA
AATGTAAATGCCATAATTTTTGTTACAGCAGTTTCGGAGTATGATGAGGTATTATTTGAA
GATGAAACAACTAATAGAATGACTGAATCAATGAGATTATTTGAATCAATTTGTAATTCT
CGATGGTTTATTACAACATCAATGATATTATTTCTTAATAAAAAAGATTTATTTGCTGAA
AAAATTAAAAAAGTATCGATTAAAATTTTATTCCCTGAATATAATGGTGAACAAAATTAT
GATGAGTCAATCGATTATATTAAAACTAAATTTGAAGAACTTAATTCAAACCCAAAAAAA
GTTATTTACGTTCATCAAACATGTGCAACAGATACTAATCAAGTACAATTAATATTAGAT
TCAGTTGTTAGTATGGTTATTCAAGCGAACCTTCACAAATCGGGATTGTAT
>s6284 RATTI_contig_75401 - [1:10240]  ( 801429 - 800220 ) s6284 + 1:106  ( 1 - 106 ) N    444.87
GTAATATTTTTTAGACAAACTTACACTATATTTTTTTTTACTATCTTATTTCAAACTATA
TATAATTGTAGATTTCTTTTCATTTTTGTTATTTTTATTCTTTTTCAAAGATCTGAGGGG
TCTGTAAGACTTTGTGGTTACAGATTATCTAAAATGTTAATAACAGTTTGTAGAAAAAAT
GATTTTCAAAGTGAAATATTTAATTTAAATCCATTTAAACGTTCTGGAGGTGTTGTCAAT
GATTGTTGTATTAATAGATGTACTATTTCACATCTCAAAACATATTGTTGTGGATATGCT
GATGAAGAAATTGATTTT
>s6341 RATTI_contig_74736 - [1:18432]  ( 197367 - 196011 ) s6341 + 1:82  ( 1 - 82 ) N    351.16
AAAAATAGTACAAACTTTTTAAAAATATTAAAAATAATTTTAATAATAACAATAGAAAAG
ATAAAAATGTGCCCACCTGGTGGAGAAAGTTTTGCTGTAGCTTGGCAATTATCATGTAAT
CTAATGAAAAAAAGAAAAAATTCAACGCATAAACGTTATATGCAGAGGGCGTTATCATTA
AATGAACTTATGAAATATTGTTGTTTGTATGGTTGTACACCAAAAGATTTAAACAGTTAT
TGTTTC
>g6540 RATTI_contig_75339 - [1:10240]  ( 653173 - 649317 ) g6540 + 1:1269  ( 1 - 1269 ) N   6602.57
ATGCTTTGGCATAAAAAGGTATTAAAAACTTTGATATGGCATATAATATTATTTATTTTG
TTTTTTAATAATAAAGTATATAGTAAACAATGTATTATGCGTGGAGTATGTGGAAAAAAT
GGTAAATTATACCAAAATTGTCCCTATTCTGGAACACCTCTTCCTATTAGTGATAAAAAT
GTTGAAAAGGAAATAAAAAATATGTGTCCACATTTATTTGAAAATGGTAATAGAGATTTA
TGTTGTGATAAGGAACAATTTAATATACTTAAAAGTCAAATGGCTGTACCATTTCAAATT
CTTCAAAAATGTCCAAGTTGTTTTAGAAATTTTGCCAATCTTTGGTGTGATTTTGCCTGT
TCACCAAATCAAAGTAATTATATTAATATTCTTAAAGTTGAATCATCAAATTTTTCTATA
ACTAATAACTCTAAATATATAACTTCTTTAGAGTATTTTATTGATAATAATTTTGCACAA
ACACTTCTTAATTCATGTAAAAATGTTCGTGCACTAGGAACATATGCCTTAGATACATTA
TGTGGAAGAAAAGCAGATGAATGTACTATTGAAAAATGGTTAAAATTTTTAGGAACATAT
AATCCTCATATAGGTGTACCATTTACAATTAATTTTTATGTTGGTGGTAATTATACAAGA
AATAATAATGTTATTATACCATCAAAAACTAAAGCATATCATTGTAATGAATCAATTATT
CCATATGGTGATACATGTGCCTGTTCAGATTGTCCCTCAATCTGTAAAAATGAACCACCA
TTTCCTAAATTATCTGATGAGTCATGTAAAATTGCTACTATGGATTGTATAAAAGCTATG
TCATTAACTGCATTTGGTGCTTTATTAGCAACTGGTATGTGTATGATGGTTCTTCAATAT
GTTTTAAAAAAAACAACTAATGATAATAATGATATGAAAGATTTTAAAGCAACTCCTATG
ACATCATTACCATTTATAAAAGATACAAATGGTGGATATCTTGAAAATTTAGGATATTCT
ATTGAACAACTTCTTGAAGGAATAAGTTATCAAATTGGTTTAATAGCAGCACGTCGTCCT
CTTATGGTATTTTCATTTGGTTTTATTGTTGCATTAATATGTTCTAGTGGATTATTAATG
GTTAGATTTACAACAGATCCAGTAGAATTATGGTCATATCCACATTCAAAAGCTAGACAA
CAAAAAGATTTTTTTGATACTAATTTTGGACCATTTTATAGAACAGAACAAGTTATAATA
TATCCTAAAAATCAAAAATTTTTTCTTCATTCAAATGTAACAACAGAAGTAGATGAAAAT
TATTATGGACCAGCATTTAAAAAAGAATTCTTAAAAGAGGCATTTAAACTTCAATTAAAT
ATAATGAATTTAAAAGTTAAAACACAAAATAATAAGATAATATCATTGAATGACATATGT
TTTAAACCAATGAAAGGAAGGCAATCAAAATGTGCTATTATGAGTATATTTAATTATTTT
CAAAATAATATTAATTTATTAGATATAGAAATTGAGAATGATTATGACTTTTATACAAAA
GATTATCTTTATCATATTTTTAATTGTATTAAAAATCCATATACTATGGTATCGAGTGTT
GGATTAAGTTGTCTGGCTGATTTTGGTGCCCCAATTCAACCATATGTTATTTTGGGTGAT
TTTAATTTTACAAATAATTATGAATCATCAAGAGGACTTGTTTTAACATTTTTAGTTAAA
AATAATATTGATGAAATTGATAATTTAAATGCTTTAGAATGGGAAAAAGAATTTATTCAA
TTTTTAAAAGAATATAATAGTGATACAATTCATGTATCATTTATAGCAGAAAGATCTATT
GAAGATGAAATTGAAAGAGAATCAAAATCAGATGCATTTACAGTATTGATATCATATATT
TTTATGTTTTTATATGTTGCATTTACTTTAGGACAATATCAAGTATCAAATAATAATTTA
TTATATTTATTTGTTTCATCAAAACTTTTACTTGGTGTTGCAGGAGTACTTATTGTGGCA
TTATCAGTAACAGCATCAATAGGTGTTTATGCATTTTATGGAATACCAGCAACAATGATA
ATTCTTGAAGTTCAACCTTTTCTTGTTTTAGCTGTTGGTGTTGATAATATTTTTATTTTT
GTACAAACATATCAAAGAATGTCATCATTTCAGATGGATGAACCATTAGATATAAGAATA
GCTAAAATTTCTGGTGAAGTTATACCATCAATGTTATTATCATCTCTCTCCGAGGTTCTT
TGTTTCTTTCTTGGAGCATTATCACAAATGCCTGCTGTTCAAGTTTTTTCATTATATGCT
GCATTAGCTTTAATATTTGATTTTTTCCTTCAAGTTACATGTTTCTTAAGTTTATTTGTT
ATTGATATAAAAAGGCAAGAAAGTGGTAGACCAGAAATATTTTGTTGTCAAAGACTTCCT
GTTGAACCTGTTAATCCAGAAAGTTATATGTATTCTATTTTTAATAAATATTATAGTCCA
TTTTTATTTTCTAAACCTATTAGATGTGCTGTTATTGTTATATTTTTTGGATGGTTATGT
AGTTCATTAGCTTTTATCAATCAAATACAATTAGGTCTTGATCAAAAAATGGCTGTACCA
GAAGATTCTTATGTTTTAACACATTTTAAAAATACTGATAGATTTTTAAGTGTTGGACCA
CCTGTATATTTTATTATTAAAGGATATTATGATTATAGTCGAATTGATTTACAAAATAAA
TTATGTTCTGGTATTGGTTGTAAAAGTGATTCACTTGGAGCACAAATATCTAAAGCATCT
AAATGGAATAATCGTAGTTATATTGCTGAACCAGTAATGAATTGGGTTGATGATTATATA
TCATGGTTAAAATCAAATGGTCAACCACCTTGTTGTAGAAGATTTAAAAATAATGGTACA
TTTTGTTCTGCATCTATAAATGATGATAAATGTTATAATTGTAATGTTGAATTTATTAAT
AATAGACCAAGAACAGATTTATTCTTTAATTATGTACATGATTTTTTGTCAGATAATCCA
ACATCAGAATGTCCATTAGGTGGGCATGCAGCATACTCATCAGCATTAAAAGTTACCAAT
TCAGGGAGAGTCTCAACCTCCTATTTTATGACATATCATACAGTTTTAAAAAAATCTGAA
GATTATATTAATGCTATGGCTGTAGCTAAACAAATATCAACCAATTTGACAGATATGTTA
AATAAAGATCTTGAAGCACATTGTCCAGTAGAAGTATTTCCATATAGTGTATTTTATGTA
TTTTATGAAAATTATGAAACAATTGTTTCTGATGCAATTATTCAAATAATATTTTCAATA
ACAGGAATTTTTGTTGTTGCTACATTATGTCTTGGAATAGATCCATGGTCTGGAATGATT
ATTGTTGTAACAATAGCATCAATATTATTAAATTTAATAGGATTAATGTATTGGTGGAAT
ATTGATTTTAATGCTATATCAGTTGTTAATTTAGTTATGAGTATGGGAATATCAGTTGAA
TTTTGTTCACATATTGTTAGATCATTTGCTTTAAGTTGCCAAAGAAGAAAATTAGATAGG
GCCAAAGAAAGTTTAAGTATTGTTGGAAGTAGTGTTTTAAGTGGTATTACTTTAACTAAA
TTTGGTGGTATTCTTGTTTTAGCATTTGCTCATAGTCAAATTTTTAAAGTTTTTTACTTT
AGAATGTTTTTGGGTATTGTAATTATTGGTGCTGCTCATGGTTTGATATTTTTACCTGTT
TTATTAAGTTTTGTCGGTATGTTATTA
>s6354 RATTI_contig_74991 + [1:18432]  ( 145925 - 149540 ) s6354 + 1:509  ( 1 - 509 ) N   2642.97
ATGGAAGGCTTAACTACAAACATATCAGACAGCGGCAATTCAAAACGAAAAAAACATCCT
ATGACAGAAAGGAATCCAAATGACTTTTATTTTATCAAAATATTAGGCCAAGGATCATTT
TCAACAGTTTATTTAGGAAAAGAAGTTGACACAGGAAATGAATATGCCATTAAAGTCGTA
AAAAAAGAAACAATTATAAGGGAAAAAAAGGCTAAAAATATTATGAGAGAAAAAGATATT
ATGATTATGTTGACATTTAAGGCTAATGATTACCCATTTATTACAACACTTTATAGTACA
TTTCAAGATAGTAAAAATGTATATTTTGCCATGGATTATGCCAAAAATGGTGAATTATTT
AAATATTTACAAAAATTAGGATGTTTGGATCAAAAAACAACACAATTTTATTCTGCTGAA
ATTTTATTAGGATTAAAGTTTTTACATACAAATAATGTTATTCATAGAGATTTAAAACCT
GAAAATATATTACTTTCAAATAATTGGCATGTATTATTAGCTGATTTTGGTTCCGCTAGA
ATGCTTGGTGATCAAGATATGATTAATGGAAATAACAATGTTAAATTAGAACCAGAACCA
ATAATAACAGATCGTTCATCTTTTGTTGGTACAGCACAATATATTAGTCCTGAAGTTATA
AATGGAAGTTGTTTTGGACCAGAAACTGATTATTGGGCATTAGGTGCAATAATATATCAA
ATGGTTTCTGGTAATGCACCATTTAAAGCTGTTAACGAGTATAACACATTAAAATTAATT
AAAACTCTTTCATATGATTTTCCTCAAGGTTTTCCTAGTACGTCACAAGATATTGTTAAA
AAATTACTTGTTTTAAAACCATCAGAACGTTTAGGTTCTCAGGAAACAGGAGGAATAGAA
GCCATACAAAACCATCCTTTTTTTGATGGTATTGATTGGGAAAATTTAACTAAATTAAGA
CCACCTGAATTAAAACCATACCTACCAGCAAGTGCTGGTGAACCTGCTTTTTATTCAGAT
GTTTATTGTAATAATACTGATATCTCTCCTGGATTAAATGACGCACAAATGGCAAGATTA
ATGGGTTTTAATGACTTTTTACAAGATTGGCAAAATGAAAAAAATGATGCAACCTTACAA
TGTACTGAGAAATATGATTATATTGTTGAAGATGTCGTTGATAAATTAAAAATTAGCAAA
AAAACATTATTTGCTAGATGTGAAGAGGAATATAACATGATGATGAAAAAACAACGTTTA
GAACATAAATATCATCGATTTGTTGAAGATAATCTTATTTTAAAATCAGGAATAATTGAT
AAAAAAAAAGGTTTATTTGTAAGAAGACGTATGTTTTTGTTAACTGAAGGACCACATCTA
TATTATGTTGATCCACAAACAATGGAATTTAAAGGAGAAATTCCCTGGTCAAAAGATATT
CAAACAGAGGCAAAGAATTTTAAAACATTTTTTGTTCATACACCTAATAGAACATATTAT
TTATTTGACCCTGAGAAAAAAGCTGAAGAATGGTGTCAGGCAATTGAAGCCGTCAAAGCA
AAATATTATGGA
>g3599 RATTI_contig_74883 - [1:10240]  ( 282718 - 279897 ) g3599 + 1:522  ( 1 - 522 ) N   2637.88
ATGAGAGACAAATATGGCTATAGGTTAAGAGCTGCTGGTATTGTAACTTTACCTACAAAT
AATCCTACAAATCCAAATATTTTACTTGTTTCTGGTATTAAAAATCCATCAAATTTTGTT
CTTCCTGGTGGAGGAATTGAAAAAGAAGAGGATGCCAAAGAAGCAGCATTAAGAGAAGTT
AAAGAAGAAGCAGGAGTTATTTGTGAAATATTATGGAGTGTTGGAGAATTTAAGTGTGTT
AAAAATATATTTTTTATTGATCAATTTCGGAATGTTTCAACAAGAGCTCAAATAGATGCT
CAAATTAGAGCTTTAGAGAGAACTTTTGTTATTGATGGTGGTGGACCAATTTCAAAAATC
GATGTTTGTAGTCTTCCTGCTAACTCACCTTCAGAAGATAATTTTTCTATTGGTCAATGT
CTTTCTTCAGATGCTGTTTTATGTGGAGTTTTTGATGGACATGGTGGATATGCTTGTAGT
AGATATGTATCAATTCGTCTTTTTGACTATCTTTGTGCAGCAGTATTACAAAAACATATT
GTTAAAGAGAATATACCTTTAATGGAAAGATTGAAGTGGCTTATAACAAGTACTTCATTA
CGTGTTCCTCAGGAAAGAGAAGAAAGACATAAAAAGAATATTGAATCATTTTACAATAGT
TTTATAAAAAGTCACACCGACCAATATACAGTTAGAAAAGCTATTCAAGCTGCTTTTATA
GCATTAGACAAGGATATTGAAAAAGCTGCACTTCCAGATAATCGTGGTATTTTTTCAAAA
GAAAGTGCTTCTATAGCTGCAACAGGTTCCTGTGCTACTGTCGCACATATAAGGCAGTCA
AATTTACATGTGGCAAGTATTGGAGATTCTGTTGCTGTTCTTGGAATTAGAAGTAACGAT
GGAGTTTCTTCTAGGCAATTGTCACGCCTTCATAATCCTGATAATGCTGATGAAGTGAAA
AGAATTCGTCAAGAACATCCTCAAAATGAACGAGGAACTATTTTTAAAAATGGCAGATTA
TTAGGTGATTTAATTCCTTTACGTGCATTTGGAGATGTTCAATTTAAACTTACCAAAGAT
CTTCAAAAAATTATACTTTCTCCTTTAGGATACAAAATACCTACTGGTTTATTAACACCA
CCATATTTAAGTGCTCTACCAGATGTATTTTATCATCAATTAACGCCAAATGATAAATTT
TTAATTATTTGTTCAGATGGAGTATTTGATTTTTTAGATGCTGATACAACTGTTAGGATT
GTTCATGATCATCGTTGTGGTATAGAAACACTTACCCCTTATAGTCCTTCTGCTAACTCT
ACACTTGGTGATGTAATTTGCGATCTTCAAGAAAGGCGTACTGGTACACATAAAAATCCA
ATTGATAAAAATTCAGCAACTCATATTATAAGACATGCACTAGGTGGTGTAACAAAAAGT
CTCGATGAGCAGTATGCTAATCTTAAGACGCAACTTACTCATCCCCAGGGTGTAGCAAGG
TCATATCGTGATGATATGACTGTTATTGTTGTACATTTCAATGAATCTTACTTAGATCCT
GATGAT
>g4700 RATTI_contig_74996 - [1:10240]  ( 331708 - 330050 ) g4700 + 1:511  ( 1 - 511 ) N   2692.47
ATGTCTGAGAAGGGATCTCACCATTTAGGGTCAAATCCTGCAGCTCATCATATCCCTCCT
CCAAAGACACAAGGTATTGCAACTGGTGGACAAAATTTATCTGCTACAGCTAACCAATTT
GTTGATAAAATTGATCCTTTTCAAAAGAGAGGTACAAGTAGGAGAAGAAAATGTTATATG
AATAGTTCGAGATATCATCAAGATAATGAACCTGAATTGACTCCTCTTCCAATGATTAGA
GATACACCGTCATCAGAACAAACAACAATGGCTATTGAAAAACTTCGGCAATGTCAAAGA
ATATTTGATTTTTATGATCCAGTATCTCAATTAAAGTCAAAAGATATCAAACGTGCTGCA
TTAAATGAATTGATAGATTACATCACATCATCAAAAGGTGTTATTGTTGAACCATTGTAT
CCTGAAATTATCAGAATGGTTTGTCTTAATATTTTTAGAGTTCTACCCCCATCAGATAAT
AGTGAATTTGATCCAGAAGAGGATGAACCAACATTAGAGGTAGCCTGGCCACATCTACAA
TTAGTTTACGAGTTATTCTTAAGATTCCTGGAAAGTCAAGATTTTCAAGCAACAATAGGA
AAGAAATATATTGATCAAAATTTTGTTCTTAATTTGCTAGATCTTTTTGATAGTGAAGAT
CCTAGAGAAAGAGACTTCCTAAAAACTGTTCTTCATAGAATATATGGAAAATTTTTAGGT
TTAAGGGCATTTATTAGAAAACAAATAAATAATATGTTTTTAAGTTTTGTCTTTGAGACA
GATTCATTTAATGGAGTTGGAGAATTACTAGAAATTCTTGGAAGTATCATTAACGGGTTT
GCTTTACCATTGAAAAGTGAGCATAAAGTTTTCCTTGTTCGTGTATTACTACCACTTCAT
AAACCTCGATGCCTTTCATTGTATCATGCTCAGTTAGCCTATTGTGTAGTACAATTTATT
GAAAAAGATGCATCACTTACGCCACAAGTTATTAATGCTTTGTTGAAATTTTGGCCAAGA
ACATGTTCCTCAAAAGAAGTAATGTTTTTAGGAGAAGTTGAAGAAATATTAGATATTATC
GAGCCAGAACAATTTAAAAAAATTATTAAACCGTTATTTAAACAGCTAGCTAAATGTGTT
AGTAGCCCACATTTTCAAGTTGCTGAAAGAGCATTATATTTTTGGAATAATGAATATATT
ATAAGTCTTATTGAAGAAAGTTCTGCTGAAGTTATGCCAATTATGTTTCCAGCATTGTAT
AGAGTTAGTAAAGAGCATTGGAATCAAACAATAGTTGCATTGATATATAATGTGTTAAAA
AGTTTTATGGAAATGAATGGGAAATTATTTGATGAGTTAACTGCTAATTATAAAGCGGAA
AGACAAAAAGAAAAAAAACGTGAAAAAGAACGTGAAGAATTATGGAAAAAATTACAGGAT
TTAGAATTGGATCCACCATCATCAGGACAGACACCTAAGTTGTTATCAAAAGAACCACTA
ACATCATTTATGTCATCACAGAAGGCTAAAGAA
>g7733 RATTI_contig_75470 + [1:10240]  ( 229620 - 231920 ) g7733 + 1:767  ( 1 - 767 ) N   4021.66
ATGGCAAAATCAGTATCCTCAAACACGTGGGCAGAGGTATTGTGCTGCGCTGTATGTTCT
ACTATATTTTCTAAAGCCAGATTGCCTATTAATTTATTATGTGGTCATATCACTTGTAAG
GAATGTATAAATCGTGCTTTGGATGAAGATGGAAAAATATGTGAATGTTTTGGAACTTTT
AAGCAACATTTCGACAACGTTAAAAAATATCCTGTTAATGTTGCTTTGCTTAAAATTATC
TTTGACTATGTCGATGATGTAAAAGATCCTATTTTAGAGGATGATGTTGATAAAAAAGAA
AAAAAAATTGTTGAAAAGAATTTTTTTGAAATTGTTTCCTTTTTAAGGAGAGTTGACTGC
GAAAAAGGTGGTGCTATTTGGAGTGAAACTTTATCGACACAGGTACAAAAAAAAATAATT
CAGCTGGTTTCTTGTCAATTAATGGAAAAAGAAGGAAGATCTCAGATTGGCAAGCAAATT
AAAAGTTTAGTTGAGAGAATTATTAATGAATTTTCTTCTAAGTTACAAAATCCATATAGT
ATTTCAACACAATTATGGTGTGCTGTCAGACAACGTGGAGCACAATTTTTGGGACCGGCT
ATGCAAGAAGATATATTAAAATTAGTATGTTTAACACTAGAACAAGGAGCTGAAATTTCA
CGTAAGAATCTTGTATTATATGCGGTTCAGATGCTAACAGCTGACTATCCACAAATATCA
AAGACATCTGTTGGGCATGTTGTTCAACTTCTTTATAGAGCCAGTTGTTTTACGGTTATT
AAAAGAGAGGGTAAAAGTTCATTGATGAGACTTCGAGAAGAATTTCGTGATTATCCTAGT
TTACGAGCAGAACATGATGCTCAAATTGTTCAAATTGCTTTAGAAGCTGGTATTAGAATT
TCACCAGAACAATGGAGTTCACTGTTATATGGTGACCAAGATCATAAATGTCATATGCAA
AGTATTATTGATAGGCTTTTACTGCCAATGTCTTTTGAAAGTCTTGTAGACGATTTGATG
GCATTGATATCTAAGAGTGGAGATTCATTTAATTTAAGGCGACTTAAAGAATCTTTTGAT
ATTATTATTGAATTAGATAAGTTAGATAAGGATCAAAATGATTCATTGACATGGGGACAA
CTGGGAAAATATACTTCTGCAGCAACTGAAATAGTTCATGTATATTCTGATTTTAAAAAA
GTACAAAAAGAAAAATGTTTAATTACAAGAAATTCTGACTCCAGTCAGAGACTTCCACAT
CCACGTTCTGTTTATAAAACACGAATGTGCCGAGAAGCTAAATCTGGACAAGGATGTCGA
AAAGGAGATAAATGTACATATGCTCATTCGACATTGGAATTAAGAGGTAGTGGTACTAAC
ATTCAAAAAATACAACATAACAATACAAATGGTAACAATAATACTACTAGTAATAATAAC
AATAACAATTCTCTTACTAATATTCAACAAAATATTAACAATAGTAATGAAATAAGGAGT
CAAAATAGGCGTCAACGTTTTGTTCAACCTCCAACACCATTGGTTATGAGTCAACCACCT
CCACCACCACCACCACAATCAATCTCAATGATTCCATTTTATCCAGCTCCATTACATTCT
ATTGATAACCCACCTCCAAGAAGTCCATTTACATTAGTACCACAATCACCAAATCTTATG
ATTGGAGGACATAATTCAATGCCACAACCTGGATATTTTTTTCCATCTCAACCACCAACA
CCTCAAGGCATTCCTAACCATCCGTCAAATGGTTCTGCATTTTTTGATGGAAATTCAAAT
CATTATTCATTTGTCCAAGGTCCTGTTTATCCACATTATTTTGCTCCTCCAACACCAACA
TTTACAAGAGCTTTTGAAAAATTTCTTGATTCACCAACATCCAAAGATGAAAAACCAAAA
CCTTCTCCATTAAATTTACATAGTCGAAAAGATAAAAACCAAAAACGTAATAGTCAAACT
TTAGAATTATTAAAAAGAATGTCAATAGCAGAGGAAGATGAAAATCAGCATGTATCAAGA
CAAGTAGCTGAATCTTTATTTAATGATTGTATAGATAATAATCAAGGTGCTGGCACCAAT
TATTATGAAATGACTCCTACTACAGTTCCAATGAACTATCCAAGTTTACCTGGAACACCA
ATACAATCACCAATGCCGAATGGTATGTCATTTACAATGCCGAATGTAATGTCACATGAC
AGATATTATTATCAACCAAAAGGATATTCTATTCCTAAAACTCCAACTAGTAAAAGGATA
GCTTATATTTGGGAGATGTAT
>g6524 RATTI_contig_75339 + [1:34816]  ( 495597 - 509240 ) g6524 + 1:2009  ( 1 - 2009 ) N  10236.18
ATGATTATTTCACCTTATTTTCAATATACTTCACCAAAATGTGAATTAAAATTTAAATAT
AAAATTATTGGAAGAGCTGGAAGTAGTATTACTGTTACAACACAACAAAAAACATTAACT
TCAGAAAATGTTAATACAATTGATAATAATAATATTTTTGATGATTATACTTATGATGAT
GATATGATATATTCTAATCCTATTCAACATAAAGTTTTTCATTCAAAAAGTAGTATACGT
GATTCATGGCAAGAGGGTATTGTTGAAATTGGTGGTATATCACATCCAACAAGAGTACGT
ATAGAATGTCATACAAATGGTCCTACAGAATGTTTTATAGATGATATTATTCTTTATAAA
TGTGATGAAGAAACATTTGAAGAAGGTAATTGTGAAAGTAAACATACAAAAAAATATAAA
TGTAAAAGTTCATTTAATGGACATGCAAGAAATGTTAAATGTATTGAATATGATCAGATA
TGTGATATGTCAATTGATTGTCCAGAGGGTGATGATGAAGATCATGTATTACATAATTGT
ACTATTGTTCCACCAGGTGGAAGATGTAACTTTGAGATATCAAGTAATTCAATTGATAAT
ATTATTGGATGTGATGGATGGATTCAAGAATTTTATGAAGATAAAAAATTAATTGTTAAT
AGTACTCCATCATATAGTTTAGTTGACATAAATGGAGCATTAAAAATAGAAGGAGATATG
AAAAGAATACCATTTCATGATCATACATTTAGTAAATTTAATAAATCAGGACATTTTTTA
TGGAGAACATATCAAAATACAGATTTATTATCAAAAACAAAATCAATATTAAAATCACCA
TTATTTCCACCAATGTCTCCACTTATAGATGATCCAACATCTCCATTATATGAAAGTTGT
CGTTTAAATTTTTTTTATTGTTACTATGGAACAACAGTACCATCATTAAAAGTTTTTATT
GAAAATAATTCAATACCAAAATATACAACAGATATTTGGAATGCCTTATTTCATCGTGAA
TTTTCATCATCATCATCACATTGTTTATGGGAGAAGGCATCAATAAAAATTCCTAGACAG
GGAAAATCTTATCGTATAGCATTTACTAATTCTCCTGTTCTTGATATGGCAATATCATTT
GCACTTGATGATATATCATTAACACCTGGTTGTTTTATTGATACAAAAAATGAAGAAGAT
GATTATATACCATTTGTTTATAATATTTCAACAAAACAAGATCCTAATAATGAAAATATT
TATAAAAATGTTATTGTTGAAAAAAATAATTTTAAAAGTTTAACACTTCCCATGACAACA
GAATATTATATTAAATTATGTGGTGGTAGTGGTGGTAAATTACCATTTCAAAGATATTCT
AATAATGGTGGATGTATTTCATTTTATAAAAATTATACCATAAATACTGTATTAACATTT
ATTATTGGAGAAAAAGGTAATACTCCATGTATGAATATTAGTAATATTTCAACAAATTTA
TCCTCTGAAATGATTAATGAAGGAAAAAAAATTGCATGTTCTGGAAATCCTAAAATAGCT
GAAGAGTTATTCTCAAATATGGATGAAAATTTAAGAAGAATTCTTGAAATTCCTGCAACA
TCTGGTGGTGGAGGAACTGTTATGTTTGATGGTAATAAAGTTTTTGCTGTTGCTGGTGGT
GGTGGTGGAATTGTACCAGAAATTTATGCTAATGTTATTTTAGAAAAAGATGATACAATT
GGAACAGATGGAGGTGTTTTATTTGATAAAAATAAACATTTTAAATTATTAAAAACAATT
TCATATAATAATTGGAAAGCAGGTCATGGTGGTAGTATTTTTGATAAAATTAATATTGAA
TGTAAAGATAAAATATGCCCAACAAATAATGGTATAATAAATTTAAAAAATTCTTCTGGT
GGTTATTGTTCACAAGGTTTTCATTGGAATATTTATGGAGGTTTTGGTGGTGGTGGAGCA
TCCTGTGCAACATCTGGTGCTGGTGGTGGTGGTTTTATAGGTGGTCCATCTGGAAATAAT
ACTCATGGTTCTGGTGGTTTAAGTTTTATTTTAGATAAAAAATTAAAATATAAAAATGAT
ATTGGTGATAATAATGGTGATGGATATGTATTAGTTTATACATGTAAGTTAGATTGTTTA
AAACCAGCTGTTTGTAGATTTGTTCAAAATTATGGAAATGATGGTATTAAAGAAATATGT
CAATGTGATAATGGAAAAGAAGTTAAAGAAAAAATTGGTGATTGTAATGGAGAATATTTT
ATAGAAAATAATATTGAAACATTTTTTTATAGTATAATATCAACATGGAAATATATTATT
CTTATTCTTATTACAGGAATGCTTCTTTTTATATTAATATTACTTTTCTTAAAAAAATAT
TGTTTTGCAAAAAAAAGAAAAGATAACAAACTTATTTTTAATGGTACATTAAATAATTCA
CAATCATTAGACTTTTTTGTAAATCAACTTTCACCAATTTATGAATCTATTGGTGGATTA
CCTCCAGCTGCTCTGGCAACTATACCACAAATTCAACGATCTGATTTAACATTTAAACAA
TTAATTGGACAAGGTGCATTTGGTGAAGTTTATGAAGGTGTTTTATTTGTTGGTAAAGCT
GAAATACCAGTTGCTATAAAGACACTCCTTCCAACAGCAACACAGGATGGTATAGAAGAT
TTTGCATTGGAGGGATTTACTATGAGTCGTTTTAATCATCCTAATATTGTTCAATTTTTT
GGTTGTATATTAGATGAATCACCTAAATGTTTAGTTCTTGAACTTTTAGATGGTGGTGAT
TTAAAAAGTTTTTTAAGAGATAATCGTCCTGATAAAAGAATATCAAATAATACAAAATTA
TTATATAAAAGTGATGAACCATTAATAATGTATGATTTAGTTTATCTTGCTTATCAAATA
GCTAAAGGATGTGAATATTTAGAACAAAATAAATTTATTCATAGAGATATTGCTGCAAGA
AATTGTCTTATTGGTGGTTGTAATAGAAATAATAGAATTGCTAAAATAGCAGATTTTGGT
ATGGCAAGAGATATTTACAAATCTGATTATTATAGAAAAGGTGGTAAAGCTATGCTTCCT
GTTAAATGGATGCCATGTGAAGCATTTTTAGATGGTATATTTACTTCTAAAAGTGATGCT
TGGGCATATGGTATTTTATTATGGGAAATATTTTCAATGGGTTATTTACCATATCCAGGA
AGAAATAATCAAGAAGTTATGCAATTGGTTGTTTCTGGTGGAAGATTAGAACCACCAACA
GGAACACCAAAACAAATTTATAATTTAATGTTAAAATGTTGGAATACATATCAAGATGAT
AGACCAACATTTTCTGAAATTGTTTATGTTCTTGAGGATGTTTTATCAGAACAATCATTA
AAACATGAACCTTTACCTCCAATGATGCATAAAGTAAATGAAATAAATACATATAATGCT
CCACAAAATTTTCATATGTCATCATCTATTCATCATGAAAGTGAAGAGGATGGTTTGTTG
CCTCAGTCAATTTCAAATATGACAATGTCAACAACATCAGGATCTATTAATATGCCATAT
GAAGAAAAAATACCAGTTGATTCTGTGACATTAAATGTTTTCCCACCTTATCAGTCAATA
AAAAGATTATCAGAAATTAAAACATCTGATCAAAAAAATTCACAATTAAGTGTTTTTTAT
AAACCAAGTAATGAAAAAGGAGATGAAGAAGCAACATTACTTGGATATGAAGCTGGTTCT
AGAAAACCAATTGTTGATGAATTGAATAAGATTGCAAATACCAATGGTTTGACGAGAAGA
GCTATTATTGAGACAAGATTTTGTGGACTCCTTTCACCTTATGATAAAAAATGTGATAAT
GTTACAATAAATCATATGCTTGGAAGTGGTGATAAATCTTTTAATAAAGAAAATGTTACA
CCTGTTAATAATTTACCTACCAATATTGAGAATGATAATGAAAATTTTAAAAAATTAAAA
CAACCACTAGATTATGTAAAAAATAATCATGATCTTATTATGAAAGAGATATCATTTTAT
GAAACTGAAATTGAATTAAGAGGTGGTAGTCAAATTCCATTGGCTGATTTGGCTCAACAA
TTTACTAATGATTGTGGAATGAAAGCTTTAATATTTGATGCTATAAATTATAATACAGAA
GAATCTAGAGATATTATTATTAGTATGATTGCTACAAAATTTAAAGTTAATATTTCTGAT
ACAAAAGAAGTTTTTTTATCCTCCAAAGATCTTGAGTTTAATGTAGATATTTCTGAAGAT
AGTTCATCTATTGATAAACCATGTACTTTAGAACATGAAAAAGAAATTGAAGATAAATTA
GAAGCAATTGTTGCTGGTGGTGATATTTTAATTGATGATAGTGATAAAGAAAATGAATCT
AATAAAGTTAATAATGTTTATGGAGAACTTTCTTTTACTGAACATCTCAATGCAATTGGT
ACTGAAGATCCAGGTGATGCTTTAGAGATTTTTATCTGTTCAAGACTTCAAAGTCTTATT
GAAGAAGGTATGGAAAGTATTCCAATTGATAACTTAGATAATTTAATTAATGAATTTTTT
GAAATGAAAGTTGACCCTGTAAGAGAATTTGGATGTAGTTGGAGAGAAGTTGCAGAAAAT
TTTGTTAAAAGAAACTTCTTTTACTACACATTAGATAAAAAAGGATTAGTTTTGAAAGAT
CCAACTACACCAGAAATTTATGAGGAACATGTTAAAATTCCATCTGATTATTCATGTTCT
TCAGCCTCTGATAGTAGTAATGCTTCTACAACTGAAAATTCTGGTGAACATTTTGTTGAT
GTATCACCAGCATCTGACTATGATTCTGTTGGTGATATTGATATTTTAAATGAGGAAAAT
GATATGTTAGAAAAGACACTCCTTCAAACTTCTATTGAAGAATCTAGAAAAGAAAAATTT
GAGGAAATTTCTGCTAAAATGGTGAATGTATTTGATAATGATACAAAATTAGAGTCTCTC
CCAACCATTGATATTAAAATGGATGATGATGTTAATGATAAGTCTATTATAGTTAATTAT
CTTAAAGAGGATGATAAGATAATTAAGGAGGATAATTTAGTTGACGTCATTACAAATGTT
GAAAGTGAAGAAAAGTTATTATTGAAAAGTGAAGAAATATTGGAAACGACACTTAATCAA
AATGATGTAGACAACAAAAAGCTACTTGATGACTCTACAAACAGATCACCACTACAAAAT
TCTCCAGTTGTTGATGATCCTAATCAAAAGAAGAAATTAAAAATGCAAATAAAAAATTGT
ACGGATACAGGAAAAAGAATTTTAATAACAGGTGGATTAGGACAATTGGGAAAAAATTTA
GCTACTATACTTAGAGACATCTTTGGTCATAATAATATTATTCTTTCTGATATTAATAAA
CTTGGTTATGAAAATAGACATTTAGCACCATTTCAATATTTAAATATAATTGATAAAAAT
TCTATTGAAGAAGCTGTTGTAAATAATGAAATTGATACAATTATTCATTTTTCTGCTTTA
TTGTCAGCTATAGGAGAACAAAATGTTCCACTTGCTTTACAAGTTAATGGAACCGGTGTA
CAGAATGTACTTGAAGTTGCAAGAACACATAAATTACAAGTTTTTATTCCTTCAACTATT
GGTGCATTTGGTCCTACATCACAACTTGATGATACACCAGATCTTACAATTCAAAGGCCA
AGAACTATATATGGAGTAACAAAAGTTTATGCTGAATTACTAGGAGAATATTATTATGAA
AAATATGGTGTAGATTTTCGATCTCTTAGATTTCCTGGAATAATAAGTGCAGCAAAACCA
GGTGGTGGTACAACAGACTATGCTATAAAGATATTTTTTGATGCTATTAAGTACGGTAAG
CATACATGTTACCTTAAACCAGATACAAAACTTCCAATGATGTATGATAGTGATTGTATG
GCTAGTGTTGTAATGAAAGATACTTGC
>s6249 RATTI_contig_74871 - [1:26624]  ( 336769 - 322453 ) s6249 + 1:653  ( 1 - 653 ) N   3249.32
ATGGTACGAGATGATACATCTCTTGATTCATTAGGTTTTGGTGTAGCAAATGCATCAGAT
GTTCGTGAAATGTTAGTAGCCAGAGCTCACCTTGATCAATTAGAAGTTAAAGAAAGTGTA
GAAGCTCAATTGCAAAGAATATCTGTTCCTTTATTTTTAGTATTGTTAACAATTAAATTG
ATATTCAATTTTGTTATAATGGGTAATTGTACACATGAAGTTGTTTGTAAAGATATGTGT
GGTCTTTGTGGTGCTGATTTAAAAAAAATTCGTGAAAATAATCCAAACAACTTTTTAACT
TCAAATTTTCAAACAGCATCTGTTCCAATGGTTCATCATGTACCTCAATTACTTGTTTCT
GATAGACTTGCTCAAGAAATAGGTAGAAAAGATAAAGATGATACTTTAAAAAAAAGAAAA
CTTATTTTATTGGTTGATCTTGATCAAACTATTATTCACACAACTAATCAACCTTATGAA
GTTGATCCAAACAATCCTGCCAATAAAGAAGTTATTTATTATGATCTTTATGGCGTAAGA
TATTATACAAAACTTCGCCCTTATGCAAAACAATTTTTAGAAAATATTAGTAAACTTTAT
GAACTTCATATTGTAAGTTATGGTCAGAGAAATTATGCTCATAAAATTGCATATATACTT
GATCCTCAAAAAAAATTATTCGGCCATAGGATTTTAAGTAGAGATGAAATTTTTAGTAGT
AATCACAAAACTAGTAACATGAAATCATTATTTCCATGTGGAGAACAATTAATTGCTATT
ATAGATGATAGAGCTGATGTATGGCAATATGCAAATAATCTTTTACAAGTTTCACCATAC
AAATTTTTTGAAGATACTGGCGATATAAATGCACCACCAAATTGTTTGGATAGTTTGGAT
GAAAGAAAACGTTTTGAGAAAAGTAGACCAGTTAAAGCTGTAGAATCAGACAATGATGTA
CAATTACAATCTATTGAAAAAGTACTTGAAGATATTCATAAAACATTTTATCATGTTTAT
GATGAACGTCAAGAAATAACTGATCTTAAATCGCTGATTGCTGAGAAAAAAAATCAAGTT
TTAGATGGATGTCGAGTTGTGTTTAGTGGAATCGTTCCTTTAGGTATGAATGCTGAGACA
CATCCTTTTTTTATGTTATGCTCACAGTATGGTGCAATTGTTGATGATGATATAACAAAA
TTCACAACTCACGTTATTGCTTCACGATGGGGTACATCAAAGGTGAAAAAGGCCGAGAAA
ATGGGAATTTTTGTTGTTTCAGCTTTATGGGTTTATAAAAGTGTTGAGAATTGGGAAAAA
GTGGATGAAAAAAATTTTTTAATTGCTAAAGACCCAAATGCTGAACCAGATATTGATGAT
AATACTAAAGATGGTATTTTTTCTTATAATGACGAAATTGGCGATATTGATCTCAAAGCA
ATGGAGGATGAAGTTAATGAGGCCATTAGTGAAGGAGAAGATGAGGACGAGGAAGATTCT
ATAGATAGCATTGACGAAGATTATTTTTCAAATAATATATTAAGAAAGAGATCAAGATCA
GATGAGGATGAAGATGATGAAGAACCATCATCAAAAAAAGTTGATCTTAAGAAACCTCCT
GAATATATGGCTAATAATTTTTTAGAATATTATGTTCAAACTGAGGAAGGTGCTAATTTA
CTTGAAAAATATCAACAATATTTAATTTTACTTAAAAAACTTAATATTGATAATTGTCGG
GCATCAAATCAATGTTCTACCAGACTAGGAAATATGCAACAAATTTTAACTGAAAACACA
GATACTTATAATAAGTTAACTGAACAATTAAAAAAACTTCCTGATATGGCTAAACAATTA
AACTCTATTAATAATAGAATAGATGTTTTACATAAATATATAATTCAATCGGAACTTGCA
TTACATCAATTATCATACTTTAAAGGCGAAACTACATTA
>g7225 RATTI_contig_75437 - [1:18432]  ( 213433 - 209136 ) g7225 + 1:1109  ( 1 - 1109 ) N   5580.25
ATGATGAAGGGAGCTGTTGAGGAAGTATTAGAAAGATGTAATACATTTTTACAAAATGGA
TTAACACCAATTGGATTGTCAGATGGTAAAATTAATGAAATACTTTCTCTTGGTAAAGGA
TTAGGAAGTAGTGGATTGCGTGTCATTGGTATGGCTTATGGAAGTCATTTGGGTAATTTG
TGTTTTGTTGGTATGGTTGGTATTTTAGATCCACCCAGAGAAGGAGTTAATGAGGCTATT
AGTGTTGTTCAAGATAGTGGTGTTGCTGTAAAAATGGTTACAGGTGATGCTTATGAGATA
GCATGTAATATTGGTGGAAGATTAGGTATATATAAAAATGGTGATGGGGTTATGTCTGGT
CCACAAATTGACACACTATCTGATACAGAATTAGAAAGTTGTATAAAAAGTATATCAATA
TTTTATAGGACATGTCCTAAACATAAATTAAGAATAGTTAAAGCACTTCAGGCACTTGGT
GAAATTGTTGCTATGACTGGAGATGGTGTAAATGATGCTGTAGCATTAAAAAAAAGTGAC
ATAGGTATTTCAATGGGTAAAAGTGGTACTGATGTTTGTAAAGAGGCATCTGATATGGTA
CTTTTAGATGATAATTTTTTAACAATTCGTGGTGCTATTGAAGAAGGAAAAGGTGTTTAT
CATAATATAACAAATTTTGTAAAATTTCAACTTAGTACGAGTGTAGCAGCATTATCACTT
ATAGCAATATCTACATTATTTCATTTAGAAAATCCTCTTAATCCATTACAAATTCTTCTT
ATAAATATTATAATGGATGGTCCACCAGCATTATCATTAGGTGTTGAACCAGTAGATAGT
GATATAATTAAACAAAAACCTCGTAATGTAAAAGAACCTTTACTTAATAAAGAACTTATG
ATAAATATTTTATTATCAGCATCAGTTATTGTAATTGGTACTATGGGAGTTTTTTATATA
GAAATGGCAGCAGATAATATTGTTACAGCAAGAGATACTACTATGACATTTACTTGTTTT
GTCTTTTTTGACATGTGGAATGCATTAAGTTGTAGATCCAGTAGAAAAATGATTTGGGAA
ATAAAATTATGTCAAAATTTATCTTTTACATTAGCTGTTTGTGGTAGTATAACTTTTATT
TTGGCTATTGTTTATGTTCCTCTTTTACAAAAAATATTTTTAACAGAAGCATTAAATATA
ACAGGTAATAATATGGTTAAACAGGATTCAGTAGATTCTAATAATTATCCACCAAGAAGA
AATAAAAGTTTAAAGAAGAAAAAAAATAGAACATTAAAATCACAAGTATCAATTGAACCA
ATAGCTAATAATTCATCAAATAATAATTATATATCCGGTACAAGACCAATGACAATAGAT
AATAAACAAAAGGATAAAAGTACTGATAATGATAAAACAAATATTAATAAATCTAATGAT
GGTCAAAGAATTTCTCCAATAGTTAAAATAACTGTTCCAGGAACAGTAAATGATCAAGAT
TCAGAGTTAACTGATTTAGATGAAGGTGGTGGAGTTGAAGTTGATGATTCAATTATTATT
CAAAAAAATGAATCTCCACCTTTAGTTAATAATTTAAATTCATCAAATTCAATAAATGAA
AATTTAAAAAAAGAAGAATTATCAAATAATGATAAAAGTACAGATAAACATAATGGAACT
ATTCAACCAGATAAAATATTACAAAATAAAAATAATGATGATAAAGAGGTATCTGAAGAG
GTACCAGGTGGAGAACAAAAACCTCCTGAACCACCAAAACCATCATATTATAAAAAATTT
AAAGAATTTTTAAAAGTATTTGTTGCAGATAAGACAAGTGATTGGTATTATTATTGGACT
GGTATTGTATCTATTGCATTTATGTACAATTTAATTGTTATTATAGCTCGTGTTGTATTT
GTTGATTTAAATAGTGGTTTCATGTGGATAGTATGGTTATCTTCTGATTTAATTTCTGAT
ATAATATATATGATTGATATATTTGTAAAATCAAGAACAGGATTTTTAGAACAAGGTTTA
CTTGTTAAAGATACTAAAAAAATTTGGATAGCATATAAAAATTCAACATCAGCAAAATTA
GATATTTTATGTATAATACCATTAGATTATATCTTTACATATATAATATTTGATAAACCA
ATTGCAAGATTTAATAGATTAATTAAAGTTGAAAGAATTAAAAGTTTTATGGAAACAACA
GAAACTAGAAGTTCAATGCCAAATGTTTTTCGTGTTTTTACAGTTGTTTGTTATATTATT
GTTATCATTCATTGGAATGCATGTTTTTATTTTGCTATATCAGAACTTATAGGATTAGGT
TCAGATAGTTGGGTTTATGGACCATTAAATACACAATCATTACCTGAAGGTGTTGAAGAT
ACATTAATAAGAAGATATATATATTCATTTTATTGGTCAACATTAATATTAACAACTATT
GGTGAAGTTCCTGGTCCAGTACAAAATATTGAATTTGTATTTGTAACATTTGACTTGATG
GGTGGTGTATTAATTTTTGCCACAATTGTTGGTAATGTTGGTTCTATGATATCAAATATG
TCAGCTGATAGAACAGAATTTCAAAATAAGATGGATTCTATTAAACAATATATGGAATTA
AGAAAAGTATCAAAAGCATTAGAAAATAGAGTTATTAAATGGTTTGATTATTTATGGGCT
AATAAACAAAATTTAAGTGATCAACAAGTTTTAAAATTATTACCAGATAAATTACAAGCA
GAAATAGCTATGCATGTTCATTTTGAAACATTAAGAAAAGTTAGAATTTTTCAAGATTGT
GAAGCTGGATTGTTAGCTGAATTGGTATTAAAACTTCAACTTCAAGTTTTTAGTCCTGGT
GATTATATTTGTAGAAAAGGTGACATTGGTAGAGAAATGTATATTGTAAAAAGAGGTAAA
TTACAAGTAGTTGCTGATGATGGTGTAAAAGTTTTTGCCACTCTTCAAGAAGGTAGTGTT
TTTGGAGAATTGTCAATTTTAAATATTGCTGGTTCTAAAAATGGTAATAGAAGAACAGCT
AATGTTAGATCTGTTGGTTATACAGATTTATTTGTTCTTAATAAACAAGATTTATGGAAT
GCTTTAAAAGAATATCCAGAGGCAAGAAAAATGTTAATAGCCAAAGGAAGAGAAATTTTA
AAGAAAGATAATTTGTTAGATGAAAATGCACCAGAAGAACAAAATACAGTGGAAGAGATT
GCTGAAGAGTTACAAAATTCTGTAAAAGTTTTACAAACAAGGTACTATTTTAATGAATTT
TTTATAATATACAATATTTCTTTATTT
