# Supplementary material for: Expanding the view on the evolution of the nematode dauer signalling pathways: refinement through gene gain and pathway co-option
Source: BMC Genomics. 2016 Jun 27;17:476. doi: 10.1186/s12864-016-2770-7 (PMC4924289; doi:10.1186/s12864-016-2770-7)
Supplement: Additional file 5: — Gene models in fasta format. (TGZ 545 kb) [file 12864_2016_2770_MOESM5_ESM.tgz › t_canis-PRJNA24877-GB-sequences.fa]

>KHN70821.1 JPKZ01022848.1 + [1:38912]  ( 698507 - 705904 ) KHN70821.1 + 1:435  ( 1 - 435 ) N   2094.38
ATGCTGGCCAATACGCCGATGCCCAATAAGATTCAAATCCCACTCTTGAACCATACGCCA
GTCGTTGAACGTGATTTACCAACTGCGCCAATTTTAACTGCCCTGCTAGGGCGTCCGCTC
TCGAAAGTCGACCGAAAAGGATGCCAAAATGGTACGTTCTGCGTTCGTGATGCTTCTACG
AAAGGCGATTATACATTGACGATTCGATTCGGCGAGAGAAACAAGCTCATAAAAATATTC
GTTTCGGGAGGTCGTTGTGGATTCGCTCCTGAGGAACTTAAATTCGATACGGTGGTTCAG
TTGATCGACTATTACAAAAGGAACTCTTTAAAGGAATATAATCGTCAACTAGAAATCGAA
CTGCTGTATCCGCTTCGAAGACCGAATATAGAGAAAACGATGTGGGAAATAGATGGAGTG
CACAGCGTGGAACATCTACTATGTCAGCTGCGTGGGCTGCATGCAGCTCGCACTCGAATT
TTGCGATTTGACGATCAGATATCTGCCGAGCTAGATTCGTTACGCGAAGAGCTGCAGAGA
AAGCGACAAGCCCGTGCGGCTTTCAGTGCCGCCCACGCACTCTTCGTCAACCAAATGGAA
TTAATTACTAAGAACAAAGAGCTGCTAAAGAGTGAAGCAGACATAGCTCATCTAAATATA
AATATTGAATTACAGCAACGCCGGTTGGAAAGTATCCGCAGCCAACAAGAACAGATGAAC
GAGCAGATCGCTGCTATCGAAGCACATATAAAGGAAAGCGAGCAATCACACAGCGAACTC
ACGCCCAAGTTGTCCAAGCTGCACACAGAGCTGAATCAATGTGAGTTCCGGTTATGCCAA
ATGAACGTACCACAAGCGACCGTTGAAAGAGAGCGGCAGGAAGTTTCCTTCCTAACCGAT
GCCGAGCCGGAGCCCCTCTCTCGTATCCTTATGCACTTCCACCTTCGTTGGCAGCCTGAC
CGCTTTCTTTCAGTTGACTGCAGCAAGGAAAATGGAATGAAGATAGTTCGAGCACTAATG
GACTGTAATCCGAACAATTCTGATGGCATTTTTGTGATTCGACCGAGTAGCTCGCAGGCT
GGCCACTACGCGCTTACTATATCCAACGATAACCGCATTTACAACTGTCTCATTGAACAC
AGAGACGTGAAGCATCCAGAATCGTGTGGATATGCCTTCCTCAACACAAAACTTTTCTTC
CCGACTCTTGTTGATTTTGTACGCTACTATAGTCATTGTTCGATGAAGGAGCACAACTCA
CAGCTCGACACGCGATTAAAAATTCCTGCCTTTAAAGGTACACTT
>KHN86485.1 JPKZ01000617.1 + [1:38912]  ( 111052 - 139980 ) KHN86485.1 + 1:711  ( 1 - 711 ) N   3500.76
ATGTCGCTAGGAAATATCAGCATTAAATCGCGTAAACCTGAAGACGCCGTACATGAGGGA
TGGTTATTGAAGCGTGGTGAACACATCAAAAATTGGCGTCCCAGATACTTCGTTCTGTTT
CGCGATGGTGCTCTTTTTGGCTTCAAAGCGAAACCGGATCCAAGCCAGCCGTATCCCGAG
CCGCTCAACGATTTTACTGTTAAAGATGTTCAGCTAATGAAGGTTGATCGACCAAAACCG
AACACGTTTCTGGTGCGTGGACTTCAGTGGACAACAATTATCGAACGGATGTTTAACGCA
GATTCTGCTGAATCGAGAGAAGCATGGATTAACGCTATCAAGAGTGTATCAGAAGCGATA
AAGGAGACAGAATCTCAAATGGACACCGAGATGACAGATGTAGGCGATCGTCCAATGGGA
AGTGGTCCAACTGCTATGAGTGCCTCACACGTGCATCATAGTGTGCATGGAACGAGCATG
AATCTTGGCGGTAACGATGAGATGATGAGTATGGCAGATGCGGCTGAGGCTGCCAGACGA
GATAAAATTACGCTGGATGACTTTGAATTTTTGAAAGTGCTTGGGAAAGGAACGTTTGGT
AAAGTGATCCTTTGTAAGGAGAAGCGGACACGAAAGCTTTACGCCATCAAGATACTTAAG
AAAGAAGTTATCATTCAAAAGCAGTTGACGTACAGCTTTCAAACACCATACCATCTATGC
TTCGTGATGGAGTTCGCGAATGGAGGCGAGCTATTCTTCCATCTTCAGCAGAATCGTGTC
TTCAGTGAATCCCGAACTCAGTTCTATGGCGCTGAGATCATACTCGCACTCGGCTATCTG
CATGAGCAATGTATCGTCTACAGGGACATGAAGGGCCTGCGATATTCGTTCCAAACGTCA
GATCGATTGTGTTTCGTAATGGAATTCGCGATCGGAGGTGACCTGTACTACCATCTGAAC
AAAGAGGTGCAACTCATGAAAGAGGGTTTCAGCGAGCCGAGAACACGGTTCTATGGTGCC
GAGATCGTATCTGCACTTGGTTATCTACACGAAAATAACATTGTTTATCGTGATCTCAAG
CAGTTGACGTACAGCTTTCAAACACCATACCATCTATGCTTCGTGATGGAGTTCGCGAAT
GGAGGCGAGCTATTCTTCCATCTTCAGCAGAATCGTGTCTTCAGTGAATCCCGAACTCAG
TTCTATGGCGCTGAGATCATACTCGCACTCGGCTATCTGCATGAGCAATGTATCGTCTAC
AGGGACATGAAGGGCCTGCGATATTCGTTCCAAACGTCAGATCGATTGTGTTTCGTAATG
GAATTCGCGATCGGAGGTGACCTGTACTACCATCTGAACAAAGAGGTGCAACTCATGAAA
GAGGGTTTCAGCGAGCCGAGAACACGGTTCTATGGTGCCGAGATCGTATCTGCACTTGGT
TATCTACACGAAAATAACATTGTTTATCGTGATCTCAAGCTGGAAAATCTTCTACTCGAC
AAAGATGGCCATATAAAGATTGCGGATTTTGGTCTATGCAAAGAAGATATTTCATTCGGT
GATCGAACACGAACATTCTGCGGTACACCTGAGTATCTTGCACCTGAGGTTTTGGAGGAC
AACGATTATGGGCGATCGGTGGACTGGTGGGGTGTGGGTGTGGTAATGTATGAAATGATG
TGTGGCAGATTGCCGTTCTATTCGAAGGATCATGAGAAGCTGTTTGAGCTGATCCTCACA
GGAAATATTCGTTTTCCGTCTAAGCTCAGTTCAGAAGCTAGATCATTGCTGAGCGGTCTT
CTTGTCAAGGACCCCACGCAAAGGTTGGGTGGAGGCCCAGAGGATGCGAAAGAGATAATG
GTACAAGAGTTCTTTCGTTCGATCGATTGGGAGAAACTATACCGTAAGGAGATTACTCCA
CCGTTTAAGCCGCATGTGCAGTCCGATACCGACACGTGCTACTTTGACAAGGAGTTTACG
AATGCACCAGTCCAGTTGACACCACCTCCAGCACGAAGCGGACCATTAGATACGGTTGAT
GAAATGGATGAAATGCAGAATAATTTTGTGCAGTTCTCGTTTCACAATGACATCTCTTCT
TCTTTGCGAGACGCTTCGGAAATGATGGATGCT
>KHN74717.1 JPKZ01015342.1 + [1:392]  ( 29 - 390 ) KHN74717.1 + 1:553  ( 1 - 68 ) N    261.05
ATGTCAGCTTTTCTCAACTTAAAGTATCCAGTGAATTTGGAGACGGATATAATGTGCAAT
TGTACGCATGCGGGTTGTGATGTAGAGGTGACGCGATTTTTGGGCAAAAATTTTACGCAT
ATATGTCGTGCGACAGGTGGTGCGTGCTATAAACGAATCGCCCTTGATGGAACAACCATT
CATGCGTTTTATTTAACGTTTTTT
>KHN72851.1 JPKZ01003186.1 + [1:57344]  ( 317361 - 335520 ) KHN72851.1 + 1:1090  ( 1 - 1090 ) N   3758.59
ATGGGCAAGCAAACGGTGAATGACAATCGGAAACAATGTGTTAAATGTTTCATTAAACTA
CTATTGCTAACGTTGCTGCTCTTTGCTGGAACATGTAAAAGTGTTGTCGAACGAGTGAAG
TCACCAATCACCGTAAGCAACAAGACATCGCGTGCTATACATGTCGGCCACTTAATGCCT
AATAGGCCAGCAATATCGCACGAACCAGAAGTGCTTAAGATGTGTGCCAAGGATCTGAAA
AAGCGAAATATTCTACCCGCTAACTTAACTCTCGAGGTCTACACAATGGAATCGTGTAAT
GAATTCAACGGTGTCGAGCATGCTGCTTACTTACACTATATTCACAAAGCGACTGTCTAT
TTCGGACCTGGTTGCAATAACGAAATTTTCGTCATTGGCCAACTAGCTCCTCGTTGGAAT
GTTCCGGTTATCGCGCATATGTCAGGAGATGATGCGCTTGAAAATCGCGAAATTTTTTCT
ACACTTAGCTCGGTGGCTCTAACATCGGCAAGAGAAATGGCTCGTGCAACATACACTTAT
ATACGCATGAATAGTTGGAAACAGGTGGGAATCGTGCGAGCATCTGAAAACTATGAACGT
TTGTCTGTGTACTCGTTGCACAACGTTCTCAAGAGCACCGAAATTTCGATCAATGTTGAA
ATCGAACTGAATCCATTTGATTCGGCTGATGAGATAATCGCCTCTGGTAAACTCAAAACG
CTTCGCAATTCGGCGAGAATTATTGTTGTCGAACTTGGAATGGATTTGCATTCAGCAACA
AATTTTATGGTTGCCGCTGGCCGAATGAAAATGAAAAACAATGAATTTGTCTATATTTTA
CCATGGTTGGCACATATAAATGACTATCATCCATGGGAAGCGAGCAACATCGATAAACAG
GAGGTGAAGCAAGTATATGAGAATACAGTTGCCATCACAGCTCATGGATATGATAGGAAA
TTTATCGACGAGTTCCAAGTAAAATTCGCCCAAGAAACGGGTATTCTCAGTAGCTATCAC
GCGACCATCACTTATATGTCTCTCTACGATGCGCTCTTCCTATATGGGCTTGCATTACGT
GACGCCTACGAAGAAACGAAATCTGATCAAGTTTTTTTGAACGGTTCTCTACTATGGCAA
AAAATGAGCAACAGACAGTTCATGGGGATGACGGGGCAAGTGCTCATCAACAGCAAAGCA
ATTCGTGTTCCCAGCTATGCGATTTATCATATAATCAACGGTACAACAAGGATCGTGATT
GAATTGGAAGCTACTCTCGGTGACTCGAATGAATGTGTAATACAGGGAGAACAGGAATGT
TATGAGCATGTACCACATGAGTTGATACCGGGCTATTGGAAATCAAGCGATGGACAATTG
CCAAAAGATATGCCCTATTGCGGTTTCGATGGTTCACTTTGTGACTATACCACTATCTAC
GTGCTCGTCTCTGTTCTATTATTTTTCGCTATTGTTACACCTCTTGGCTACTTTTTGTAT
ATGAAACAGAATGAAAAAAGGCTATACGATATGACGTGGCGAATACCGAGGGATACGGTA
CGCATGCTTGATACGTCGACAACTAGATCGGAAATGTCATTCTCAAGGTCTGCTGCTAGT
GGATCCTTTGCGGGCAGTTTAGGATCAAAGGCGAATGCAAAAATTTCTGTTAAGCAAGCT
GTTTGCAACGGTGTACGCTTATCCGTCAAACGTTATGCACAAACGCGAAACATCAACTTC
TCGAAAGCTGAATTACGAAAACTAAAAGAGTTGAAGTTGGTTGAGCACGACAATCTTAAC
AAATTTTATGGTATATGTTTCAATCAACAAAACGAATTTCTTGTCTTATGGGTTCTTTGC
TCACGCGGCAGCCTTGAGGACATTCTCTTTAACGATGAGCTTAAATTGGGTCGCAGTTTT
CAAGCATCGTTTGCGAAAGACACCGTCAAGGGTTTGCAGTTTTTGCATTCATCGCCATTG
CAATGCCACGGTTTCCTTTGCCTTCAAAACTGTCTTGTTGATTCGAATTGGACAGTAAAA
CTAACAAATTTTGCCATCGAACAGTCGATCTCCGAGAAAATACAACGCAACGAACTTAAG
CTGTTGATCGAAGAGGGTGAAGAAGAAATGAAAGAAGCTTCATCGAGCAGAAAATACATT
CAACAAGCTCCAGAAGTTATCAAAGAGATACTGGCAACGAAAGTACTACCGCCAGGCACC
CAGGCTGCTGATATATATTCACTAGGGATGGTCCTCTATCAAATCCTCTTTCGTGTTCAA
CCATTTCATGAGCGTTCAAAATCAAACAAAAAGCTTATGGAGTTGATCTCAATGGCGAAC
GATGAAGATCAATGCATCCGACCAAGTTTTCCGAGTACAACTGAAGAGCAGAGTTACAGT
ATTCAGTTGCTAAGTGGTCTCGAGGTGAGAGACTCTCAATAATTACCTTGTGGTTCATCG
TCGAGTTTGAATGGTGCGTTAAATTAAGCGAAATTGTTCTATACAATGACATAGTTTTGC
CAGATCCAACGTTTTCTCTTTACTGCGTTTGCAGCTGTTTAATTTAAGAGCTTATCTCCT
CTGTAACCGGTCAACTAAATATATTCTCAACGATCGCCTAGGGTCATTTCTTTGAAAAAA
ACCGAAACACTTTACAATAGCTAGAATAAAAACTCCCTTGTAATGACAAAAGGAGCAAGC
ATTGTGAACGTACACGAAACATGAAGATAATTGTATTGCAATTTGAAGGCATGCTGGCTG
GAAATACCGGAAATGAGGCCGAACATAAAGAAGGTCAAATCGATTTTGAACTCGAATCTC
AAGACAACAGGAAGCGGTTCGTTGGTCGATCAAATGATGAAAATGATGGAAGAGTACACG
ACCAATTTGGAAGTGCTCGTCAAAGATCGTACGGCGATGCTCGAAGAAGCGCAATTGCAA
GCCGATCGACTCCTAAACAACATGCTTCCGAGATGTGTAGCCGAGGATCTGAAGATTGGG
AAGCCCGTACTACCACAACTTTATCCGTGTTCGACGATATTATTCTCAGATATTCGCGGC
TTCACAAGAATCTCTTCCACTTCAACTCCGTTTCAAATCGTCACTTTTCTCAACGACTTA
TTTTCCGGATTTGATGCTATAATTGCCAAACACGACGCATACAAGGTTGAAACGATTGGA
GATGCCTATATGATCTCTTCTGGAGTCCCTAACGAAAACGGAAACGCTCATGTGCAGCAT
ATCGCAGACGTTGCATTAAAAATGCGAGCATTTGTTTCGAACTTCAAACTAGCACACAGA
CCTGAAGAAATAATGATGGTTCGCATTGGATTCCACAGCGGTCCTGTTGCTGCTGGTGTA
GTGGGCATGGAGGCGCCGAGGTATTGCCTTTTCGGCGAAACGGTTAATATTGCCTCTCGC
ATGGAAAGCAGTGGCGTGGCCAACAAAATACAGATCAGCGAGCAATCGTATGAGCTTTTG
CGTTGCTTTTATCCGATGTTCCAAACAGTCGAACGAGGGAAACAAAAAATCGATGAAGAT
AAAGAAATTATGACATATTTTCTCGAAGGAAAAGACAAGTCGAAAAAAATAATG
>KHN80783.1 JPKZ01001678.1 + [1:57344]  ( 1254364 - 1284692 ) KHN80783.1 + 1:997  ( 1 - 997 ) N    902.72
ATGCAGAAAATCGACGACTATAAGACGCTATGGAACGCTCATAGCAATGATAAAGTGGGA
CCAATAGCACTTGGAGATTGGAGAGTTGCAATAGCGACCAATACGGGTGCATTGGCATTC
GAACGAACGACGACTTTCGAGGAGACATTCCAGGCACACGGTGTTACGGTGGTGAAGAAG
ATCATTTTTGATGAATATGCAAACGCCAAGATTATAGCCGACAGCGGTCTATTGCATGAG
CTAGCCAATGTGGCTAGAGTTGTCGTTTGCATATTTTCGTCGACTCGCGAAATGTCAAAA
GAATTTTTGCGAGCCGTTGGTAATGTCGGTTTGAATAGCAACGATTTCGTCTACCTATTG
CCATGGTTACAGACCGAAAAAAAGGATAAATCGCCATGGATTGGCGAAGATGGACAAGTG
CTACAGAACATCAAGGAAATTTTCGGAAATACCATTATCGTGGACGACATCAACGGATTC
GAGGATACTCTGGTGATGCCATTCAAAGAACGCGTTGAAGCAAACGGCCTCACTGCTGAA
GATCTGGACTTGACGAATATATATGGATATATCCATCTGTTCGATGCACTGAAGTTGTAT
GCGATGGCTGCACGTCGAGCCCTCAATGAAACGTCCAAACCCGAGATCGTCTCCGATGGC
CGATACATTTGGACTAAAATGCGACGAATGACTTTCCCAGGTTTGGTGAGTGCGGCAGGC
ATCTCATCAGGTACAGTAATGATGGATGATATTGCCGAACGTTCGCCGTTTTATGCAGCA
TTCTTAGTGCAAGTCAATCGCGACACACCTTTGAAACTCGTCGAGATGGAACCAGTGCTA
TTGGACAAATGCGATGGACTCAAAAACCGTAGTGGCTGCTACGATTTGACAGTGACGGAT
CTGGTAACGGGTTTCTGGCCGTCTGCAGATGGTCGCATGCCTCCCGACGAACCGATTTGC
GGATACCGTAACGAACGATGCGACTATACGCCGATTATAATCGCCGGAAGTGCGATCTTT
GCGTGCCTTGCGGCTATCGCTTCCGCATGCTTACTTCATCGATATTGTGAAAATCAAGCT
CTTGCTAAAACGCCATGGCGAGTGTTTCGTGATGATATGCGCATTCTCACAGACGATGAA
ATGAAATCAATGCTTTCTTTGGGTTCAACTCGTACAAAGATGAGCAATTCGGGCACATTT
GCGAAGCATACGGCCGTCGTTGGTACCAATACACAGGCATCATTCCATGCGTACCAGCAG
CGACGTCCGATCAGTTTTTGCAGACAAGACATGAAGATGCTAACACAGATCAAGCAGGCC
GTACACGACAATCTTAATCCGTTTATCGGTATGGCCTTCAACGAAAAGGAAGAAATGCTG
TTAATTTGGAAATTTTGCTCGAGAGGTACACTCCAGCTTTCTTTGGGTTCAACTCGTACA
AAGATGAGCAATTCGGGCACATTTGCGAAGCATACGGCCGTCGTTGGTACCAATACACAG
GCATCATTCCATGCGTACCAGCAGCGACGTCCGATCAGTTTTTGCAGACAAGACATGAAG
ATGCTAACACAGATCAAGCAGGCCGTACACGACAATCTTAATCCGTTTATCGGTATGGCC
TTCAACGAAAAGGAAGAAATGCTGTTAATTTGGAAATTTTGCTCGAGAGGTACACTCCAG
GATATCATATACAATCATCAGTTCATACTCGATGCACAATTTCATGGTGCATTTGCTAGA
GACATTACTCTTGGACTTGAATATTTGCACGCTTCACCAATTGGATGCCACGGCTCGTTG
ACTCCATGGGCTTGTCTAATCGATCGCAATTGGGCTGTACGACTAACCGACTACGGAGTT
GCTGAACCGCTTGAGCGATGGCAAAAATTGGGAATGATCTCAATGGAAGTGTTAAAAGAG
GACAGCGATGGCACAGAAATCGAAAAGAGTGGCGCACAGCAAAAAACCAGTTCGTTTAGC
GGAATTTTCGACAACGCCTAACTTTTTAGAGAAATATTAACTTTTAGTGATTCTCAAAAA
CAATTGTTGTTAGACATTTTGAAAAACTTCGATGCTGTGCTGATGAGCAATAATTCGTTG
AGAATCTGTCGCAAAAATTCGCTAAATCGTATCGAATCGAATCGAATAATAGGCAAGAAC
TGCCTTTACAACAGTACAAAGATGATACAAAATGATACAAAGGGGCACAATCAGATACAA
CCACAATAAAAATACCACGTCAGAACACATCACTACATTTCACTATTCAGCTCAAAGGTA
ACAGTATATTGAGGAAAGCAGTCGCTCGGTGTCTTATGATTTTTAGTCCGTAATTTGTTC
GGAATGTTTCACAGATGTACATTTCACTCCTCGTTCGGTTATGAGTTGCTTAGATGGTAT
AAAAAGTTTCTCAATTTTTATTTTTCCAAAATTTTTAATTTCTGAAAGATCAATTAACCT
GGCTTGTAGATTCAGGAAAAGATTGTTCGAAAAAAAACATAGTATTATGGATTATAGCCA
TAGCCTCAATTGAACGTGAATGACATTTGGGGTATTTTTATTTCGGTAAAGTATTTTTTA
TCATCATTGCCACAAACGGTTTACCGAAAGAAGTACATCCCAACAGCAGGAAGTAGCGGC
GACTCACTGTGCAATCCGGCTCGTGCAAGAAAGTACAATGTTTTTTCTCTTTTTAGTACG
AAGGTTTCCCTCCTCACCATTAAGTATGTATGTTGACTGACTACCTTAGCCAGCGATGGC
TCAAATTGCAGCAGTTATCAATTACTTTATTCCAGTTTTNNNNNNNNNNNNNNNNNNNNN
NNNNNNNNNNNNNNNNNNNNNNNNNNNNNNNNNNNNNNNNNNNNNNNNNNNNNNNNNNNN
NNNNNNNNNNNNNNNNNNNNNNNNNNNNNNNNNNNNNNNNNNNNNNNNNNNNNNNNNNNN
NNNNNNNNNNNNNNNNNNNNNNNNNNNNNNNNNNNNNNNNNNNNNNNNNNNNNNNNNNNN
NNNNNNNNNNNNNNNNNNNNNNNNNNNNNNNNNNNNNNNNNNNNNNNNNNNNNNNNNNNN
NNNNNNNNNNNNNNNNNNNNNNNNNNNNNNNNNNNNNNNNNNNNNNNNNNNNNNNNNNNN
NNNNNNNNNNNNNNNNNNNNNNNNNNNNNNNNNNNNNNNNNNNNNNNNNNNNNNNNNNNN
NNNNNNNNNNNNNNNNNNNNNNNNNNNNNNNNNNNNNNNNNNNNNNNNNNNNNNNNNNNN
NNNNNNNNNNNNNNNNNNNNNNNNNNNNNNNNNNNNNNNNNNNNNNNNNNNNNNNNNNNN
NNNNNNNNNNNNNNNNNNNNNNNNNNNNNNNNNNNNNNNNNNNNNNNNNNNNNNNNNNNN
NNNNNNNNNNNNNNNNNNNNNNNNNNNNNNNNNNNNNNNNNNNNNNNNNNNNNNNNNNNN
NNNNNNNNNNNNNNNNNNNNNNNNNNNNNNNNNNNNNNNNNNNNNNNNNNNNNNNNNNNN
NNNNNNNNNNNNNNNNNNNNNNNNNNNNNNNNNNNNNNNNNNNNNNNNNNNNNNNNNNNN
NNNNNNNNNNNNNNNNNNNNNNNNNNNNNNNNNNNNNNNNNNNNNNNNNNNNNNNNNNNN
NNNNNNNNNNNNNNNNNNNNNNNNNNNNNNNNNNNNNNNNNNNNNNNNNNNNNNNNNNNN
NNNNNNNNNNNNNNNNNNNNNNNNNNNNNNNNNNNNNNNNNNNNNNNNNNNNNNNNNNNN
NNNNNNNNNNNNNNNNNNNNNNNNNNNNNNNNNNNNNNNNNNNNNNNNNNNNNNNNNNNN
NNNNNNNNNNNNNNNNNNNNNNNNNNNNNNNNNNNNNNNNNNNNNNNNNNNNNNNNNNNN
NNNNNNNNNNNNNNNNNNNNNNNNNNNNNNNNNNNNNNNNNNNNNNNNNNNNNNNNNNNN
NNNNNNNNNNNNNNNNNNNNNNNNNNNNNNNNNNNNNNNNNNNNNNNNNNNNNNNNNNNN
NNNNNNNNNNNNNNNNNNNNNNNNNNNNNNNNNNNNNNNNNNNNNNNNNNNNNNNNNNNN
NNNNNNNNNNNNNNNNNNNNNNNNNNNNNNNNNNNNNNNNNNNNNNNNNNNNNNNNNNNN
NNNNNNNNNNNNNNNNNNNNNNNNNNNNNNNNACTGCGCTGATTGCTGCTGTCTAATTAA
TTCCATACGGTGTTCCTTAGGCTTCACATCTGTCGAGGCTGTTGGGTTTTCGCGACATTG
ATGCTTGTTGAAGGTATTTTATATTGTGCGCCAGAAATGCTAAGAATGAGTGAAACAAAT
CGTCGACGTGGAGTCGAAAAATCATGGATGAAACAGTCGATTGCGAGACGGCAAGCTGGC
GATATCTACGGATTCGGAATGGTCATGTACGAAATTCTCTTTCGATCTCTACCATATCCA
GATAATACCGATATTACTGAGTTGGTGGAATATCTTCGAGATGGTAGTCGAACGGTACGA
CCGACAATTCAGAATCGTGAGGGCATGAATCCCGACTTGATGTCATTGCTCCTGGATTGT
TGGAGCGAAAATCCTGACGCACGTCCTTCAATTCGTAGAGTACGTCTGTGCACCGAGACA
TATCTCAAAGTGTATGTGGCAAATGAGTTGAAATTGGGACGTGTCGTACCACCAAAAACG
TTCAGCGCGGCCACTGTAATGTTTAGTGATATCGTCGGTTTCACAACGATTTGCTCGTCG
TCGAAGCCACTCGAAGTGGTAACCATGTTGAACGCAGTCTACACCGGTTTCGATGATATC
ATCAACAAACATGAAGCTTACAAGGTGGAAACGATCGGCGATGCATATATGGTCGTGTCG
GGAATTCCCGAAGAAAATGGCAATCGTCATTTGGAAAGCATTGCGAATATCGCTCTTGAA
ATTATGGAGTTTCTACAAGGTTTCCAAATTCCGCATCGCCAAGATCAACGCATACGCATT
CGTCTCGGCTTCCATACAGGACCCGTTGCAGCCGGTGTCGTCGGCCTAACATCGCCAAGA
TATTGTCTTTTCGGCGATACGGTGAATACAGCATCACGTATGGAAAGTACTGGTGTACCC
GAAATGATTCAAATTAGCGAATTTACGAACGAGCAACTTCTGAAATTCTATCCTGAATTT
CGTACCGTAAAGCGAGGATCGATTTCTGTAAAGGGTAAAGGCGAATTTACGACTTATTTC
TTAGAGGGCAAAAATAGTACAAATGGATCGGATCAAAGCGGCGAGACAACACGATTAACT
GATCTCGTGCAAAGT
>KHN76072.1 JPKZ01002568.1 + [1:38912]  ( 353247 - 376500 ) KHN76072.1 + 1:924  ( 1 - 924 ) N   3184.74
ATGGAATCGTGCAACAAATACAGCGGTGTCGAGAATGCAGCCTATTTACATTATATTCAA
AATGCGACGATCTACTTTGGACCCGGATGCAATAACGAAATTCTTGTAATTGGAAAATTG
GCGCGCCTATGGAACGTCCCAATAATCGCGCACATGTCTGGTGATGATGCGTTAGCTGAT
CGTTCAATCTATGCTACCATGGGATCAGTTGCACTCACATCTGCTACCGAGATGGCTCGA
GCTACTTTAACGTTCATTGAACTGAACGGATGGAAACAGATTGGCATTGTGAGACGAGCG
ACTGATTACGAAAAATTAAGCGTTTACTCGATAAAGGGAATACTGAACCGCGGAAAGCAG
AAAGGCCTCAGAATAAATATTGAGGTGGAGTTGAACCCATACAGTTCTGCAGAAGAAATC
CTCAGTTCAAATATTCTTACCGACCTCGCATCGAACTGTAGAGTAATCATATGCGAAATA
GGTCTAGATATAAGCGCGGCGACGAGTTTTATGGTTGCAGCGAGGCGAGCACAACTGAAG
AGCGATGAATTCGTTTTTATTCTACCTTGGCTCGCTCATAAAGTGGAGTATCTGCCGTGG
GAAGCGAGCAATGTCAACAAAGAAGAAGTTAGAAATGCCTTCAGTGATGCCATATTGATA
ACAGCGCACGGTTATGATGGAAAATTTGTGAACGTTTTCAAAGAGAAGTTCTACGGAGAC
ACCGGGATTTTGACTACGCATTATTCATCGCTAGTATACATGTCGCTCTATGATGCTCTT
TTTCTCTATGGACTTGCACTTCGTGATGCTTACGAGGAGACCGGGCGCGATAATTTTTAT
CTTGACGGCAAGAAGATTTGGACGAAGATGACTGATCGTCAGTTTATAGGAATGACTGGG
CAGGTGTTAATCAACAGTAAGGCGTTACGTGTGCCAAGCTATGCCACATACTATGTCAGC
AATGGAACGAAAAAAATTGTTGTTGAGCTTGAGGCTAAGTTGGGAACCAACTGTCAGGAG
GAGACAGACTGTTCCAGTGAGCATGTGGCACATGAAGTGGTGCAGAACTACTGGAGCTCA
GAAAATGGCCTATTGCCTCCGGATGTTCCAGCGTGTGGCTTTGATAAAAGCCTTTGTGAT
TATACAACATTGTACTTTATAGTTGGTTTCATGACCTTCGTTGGAATTTCGCTGCCTGTT
GGATATTACGTTTATTCGAAAGCGTTAGTCTTTGTGTGAACTTAAATGAAGTGTTACCAA
TATTTTTACCTAATATATGTGCCATCCTTTCTAAAGCACGGTCTCTTCCCATAGAAGAAG
ATGAGGGTGTCGTGAAAGAATTGCACAGGGTGATATTGCTTTCGTTTGTTGTGTATATAT
TTAGCTTTATATTACTGTTTTTTGTTTTAAATGGAGCGCAGACTGTACGATATGACGTGG
CGGATTCCTCGTGACGATATTCGCTTGGTGACTGGTGGCTCGAAGTCTGATCTCTCTCGA
TATACGAGTACGAGCGGCTCGTTTGCGGAAAGCGAACCATCACCTAATGCCATCATTTCG
TCCTTTGGCGTGCAACAGGCCGTTTGTAATGGAGTTCGACTTGCCGCTAGAATATATGCG
CAAAATAGGAATTTGGCGTTCGTCAAAAGTGAACTGAAACTTCTCAAAGAGATGAAACTA
CTGGAGAACGAAAATCTTAACAAATTCTTCGGAATTTCTTTTAACCAGCAGAACGAGTTC
ATTGTCCTATGGATATTTTGTCAGCGGGGAAGCCTTGAGGACATTCTTTTCAACGATGAA
TTGAAGCTGGGTCGCAATTTCCAAATATCGTTTGCCAAAGACGTCGTCAAGGGTTTGGCT
TATCTTCACGCATCAAATGTTTTGGTGCATGGCTATCTGTGTCTACAGAACTGTTTGGTT
GACTCAAATTGGACTATTCGACTCTCAAATTTTGGCACTGAAGCGATCATTGCTGATAAG
CTTCGCCACAACGAAATCAAGCATATGAGTGAGGTTTTGGAAGAAAAAGAAAAAGAAAAC
GATAGAGAGAAGGAGAAATTAAAGAAAGAGGAGAAGAAGGAAGATAAGGAAACGAAGAAG
GACACAGTCGAGCTGAGAACGGAATGCATCAAAGAGCACCTACAGTTGGCACCGGAAGTG
ATTCGAGAAATCCTGGCAACGAAATTCATACCTCCGGGAACACAACCAGCAGATATTTAC
AGCCTTGGCATGGTGCTGTATCAGATCCTCTATCGAGTAGAACCATTCCATGAAAGGACC
ATGAACAAAGCAAAGCTGCTCGAGAAAATAGCGAACGCTTCGGATGATGAGGCGGTGATC
CGTCCGACGTTTCCTGGAGACGGTGCCTATAATATGCAGCTCATCTCAGGAATAGAAGCT
TGCTGGCTGGAGAGTGCTGAAATGCGTCCAAATATCAAGAAGATCAAATCTATAGTGTTT
TCCAATTTGAAGTCGAGCGGTACGAGTGGTTCACTTGTCGACCAAATGATGAAAATGATG
GAGGAGTATACCCAAAATCTTGAGACACAAGTGCGTGAAAGGACAAATTTGCTGGAAGAA
GCACAGCGGCAGGCCGACCGCCTTCTAAATAACATGCTTCCTAAATCGGTAGCGGAAGAC
CTGAAACTTGGCAAGCCCGTTCATCCTCAGCTTTACGCATGTGCTACAGTGCTATTCTCA
GATATTCCTGGTTTCGCTAAAATCTCTGCCACGGCGACGCCAGTTCAAGTCATTCAGTTC
CTCAACGACCTTTTTGCGGGCTTTGACGCCATTATTGCGAAACACGACGCTTATAAGGTT
GAAACAATTAGCGATGCGTATATGATTGTATCCGGTGTACCAAAAGAGAATGGCAACGCG
CATATACAGAATATCGCCGATATTGCCTTAAAAATGAAAGCAGTGAGCTTTTCTCATTTT
TGTGGCCTCACATCGAAA
>KHN80444.1 JPKZ01001742.1 - [1:57344]  ( 139059 - 99074 ) KHN80444.1 + 1:827  ( 1 - 827 ) N   2374.70
ATGCGTCTCTATTTTGAAAACATCGACTGTCAACATGAGAAACCAATTGAGGAGTGCGGT
GAGATGTATTGGATATGCAACTGTTATGAAGGAAGTAATGATCTTGATGGTAAAGGTGTT
TTGGGAGAAAGGCCTGTGATTTTTGGTGAAGAGTCGGCTAGCCTCATGAACAAATGCACA
AACTTACTGAACATTCAACAGATGAGCACACCGGATGATCCGGTCATCCATAGTCCTCCG
TCGTTGCGTGGTGCTGCCCCGTCCGCTTTATTGGCTGGTTCGCCAGGCGCTGCTCTAGGG
TCGTTGGCCGGCAGACAGCAGAACGGTGGTGTCGGTGTGCCGTCGATTGCGGGCGCCCTT
CAGGCTACTGCTGGTGCTTTACCGGCTGGCGGAATGAATGTGATGGACGAGCTTGGACTA
GGCGGCAGTGGCGTTCGACCTGGTGTCTCAGCCAACGGGTGCGATTCACCTAGTAGTGAT
GCTGCCGCTGAGGAAGCGCGTCGACGTCAGAAGACATGCCGTGTGTGCGGTGACCATGCG
ACCGGTTACAATTTCAACGTGATCACATGTGAATCGTGCAAGGCATTTTTCAGAAGGAAT
GCGCTCAGACCAAAGGAGTTCAAATGTCCTTATTCGGACGATTGTGACATTAATTCTGTG
AGCCGTCGATTCTGTCAGAAATGTCGTCTTCGGAAATGTTTTACGGTGGGTATGAAGAAG
GAGTGGATTCTAAACGAAGAGCAACTGAGAAGACGAAAGAATTCACGTTTGAATCACATG
CAGTCACAGAACGCCGCCAATAACAACTCGCCGATCGCAAAAGCACCCGTTGCGATCAAC
GTCACTACCTCTAATCACTTGGGCAGTAGTGCCCCCACCACACCTTCTGGCATGGGAGCT
GCCCATTTGTTAAGTCGACGATCAACAGAACAGCCGATGGTGAGCCCACCTAGCGTCAAC
TCGATGCTAAGCCCTTCGAGATCGACAGTCTCACCGTCTGTGCTTTCCTCATCCTCTCCA
GACTCACCACCCACCCGCGGCGCTATTCTTGGTCTACCTCACATTGACAATAACACTGAC
GCGTATGAGTCAAATATGATGCGTTTGCAACGACAACAGGCGGCCGCAGCGAATGCCGCC
TATGCAAATATGCGGCGAAACAGTTGTGGTCCAGGACTTTCACCAGGTGCAGCCGCAACG
GCGGTTTCACCTCTGACACGACCGTCGGATCAGTTCATGATCAAAGGAGAGCCACACGTG
ACGATGTCGGTTGAAGAGTATCAGGCGCTACTGAAGGCGGCCAAAGCGGGCGGTGCGATG
CTTCCGAATGGGAATACGGCGCTCGCGCCTTCGTTCGACGACGTCAAGCGTAGTGTCTAC
TCACCCTCGGAGCACGACTCCCTAATGAATATCGGCAACAGCCATGGCGTCATTCGTCCC
AGTCTTATACAAGGAGCCCCGATTGCTGATTATACGGAATTGAGCGTTGCGGCGGCGAAT
ATGCCTCGACCGAGTTTCAAGATGACACCCGACATGGAGAAGAAGGTGAAATATATGCAC
GATACAATCCACGATGAGCTCAACCTCGAATCTCCGAAAGCAACATCCGAGCCTGAGGCA
CTCAAGAATCTTCCAATGCATGCCGGCACGTCAATTGCGAGTCACTTCCCAAAAAGCCTG
GAGTTTGCGAGCACTTCGCAGTTGCAGAGGGAGGAGGCAGCGATATATCGTGAGGGCGAA
TCGAAGCTCAATTATCAGCTTAATTCGGCTGAGCTACGTGCCCTTGACATCGTGAGTGAT
TTTCAAACATTTTTTAGTGGTATTTCTGTCTCTTTTTAAGCTTCTTAGTTTCGTGTATCG
AGCTTTTGATTCCAGTCAGTGTTTGTCGGTTTTTTAATTTCTCGTTTACCTAGATATTTG
GAAATGTTCCCTCCCAATGTTGGACCCCTTTTTCTATGTGTTTTTGTCTTCCTGCTAGAA
AGTTACTAATGAGCTCGTTTGGGCCGGTCGTCGACGAATAAGTGAGTTCTTGTTATTGAA
TGATTTCACATAGTTTAGGCATGGTATGGTTTTTAAGTGCGAGATGCATTTGCATGTATG
AATGAGCCAATAGAGGATCCACGCAAAGCGGCATGTCTAAAGAAGCCGGACCACAATCCA
ACGGACATCCTCAACATCATGGACATCACCATGCGACGTCTTGTCAAGATGGCCAAAAAA
CTGCCTTCCTTCAATGATCTTTCGCAGGATGGCAAATTTGCCCTGCTCAAGGGCGGTATG
GTTGAGATGTTGACAATGCGTGGCGTGACTCGTTTTGATATGGACCAGAAGTGTTGGCGA
ACGCCAGTTGTTCCCGAGCATTATCACGTATCGTTGGGCATGTTCGACCAACTCAAAGAG
GGTCTACGTGATCAGCAGAAGGACGGCTTCCTGAAATTCTGTCAGTCGCTACACCCGGAC
GTGCGGACGAATGAGCTTGCGATCGATTTGATAGTGCTGATTGTACTGTTCGATTCGAAC
CGTGAGGCACTCATTGATCCGGCAGATAAGACGACCGTTTCACGTCACTGTCAAGAATAT
CAAGCACTTCTTCATCGGTATATGGAGTCGATGTACGGTTATGAAGCTCGAGCACGTTAT
GAGACGTTGCCGGAGTCGTTGCGAATCCTACGAGTGGTCAGTCAAAACGCTGTGACGCTC
TTTTTGGGACGCGTTGATCCAAACGAATCGGAAGCGCTGCCGAAGGAATTCTTCAAAACT
ACAGAG
>s6706 JPKZ01001546.1 + [1:38912]  ( 150815 - 168033 ) s6706 + 1:416  ( 1 - 416 ) N   1883.23
ATGTGCTTTGTAACGTGTTTTTGTCCGTCAACGGATAGCGTTCTATGTGCTGTCGTTGTT
TGCAGCCTTTATGATAGTGCGGAAAGCGTGAGCAACGGACGTTTGGGTACGAATTCAACT
GCGGGTCTGATGGGTTCGGGGCAAGTACCGCCGTCAAGCGCCGCTTCGGACACCTCCGAT
CCTGGCAGCGGAGCACCTGGTGCGAGCAAAAAGTCGACCACACGGCGCAACGCATGGGGC
AATATGTCTTACGCAGATCTCATCACGCAAGCGATTGTGAGTTCGCCCGAGAAGCGGCTT
ACACTTTCACAGGTTTACGAGTGGATGGTGCAGAATGTGCCCTACTTCAGAGACAAAGGT
GACTCGAACAGCTCCGCTGGATGGAAAAATTCGATCCGGCACAACCTTTCGTTACACAGT
CGTTTTATGCGAATTCAAAATGAAGGCGCCGGCAAGAGCTCCTGGTGGGTGATCAATCCG
GACGCAAAACCGGGCAGGAATCCGCGCAGGCAACGCTCTGCCACCCTCGAGACCAGCACA
AAGGCTGCTATTGAAAAGAAGCGTCGTGGTGCTCGTAAAAAAGCGATGGAAATGCGCGCT
GCGGGTGCTCTCCACAGCGCAAGTAGTTCGGTAGTTGGCTCACAGGTATGTTTTACTTTG
TGTATGTTTGCCAAAATAGCAAGTTGTAATATCAGTAATAACCTCGCCATCCTCCACTTC
CCCAATTACGGAGTTGGTTTGAGCAATCCACGAACACAGTCGAATCTCTCGATCGCTGGT
TCATCGTCGCGCGTCTCGCCGTCAATGGCCGCCGACCATTTCGACGACTTCGACTTTCCA
CCATTTGTCGAAGCAGGGGCAATGCCGCACGATATTTTGGATCGTACTAACGAGGTTGGC
GAACTGAACGGCGTCCAACCGCCACCCTCGTACCATGAGCTGAACGCTGTTCGTGGCGTA
TCGCATCTGCAAAACCCTCTGCTGCGGACACACCTCATTCATAACAGGCTTCCGCCACCT
GCAGGGTTCGTACTTCCATTATGCATTAGTTCTTTATCGCTTATACCCGGCATTCATCCG
CAAATTAGCTGCTCGGCGCAACAAACGCTTGGTCCTACAGCATTACCGATGGACTTGGAA
AACTTGACGCTGCCTGATCAACCCCTCATGGAATTTGACAATATGGAGGCTGTTCTCCGA
CATGAGTTGTCGCAGTCAGCTAGTAATCAGCTTAGTTTTGACAACATC
>s6686 JPKZ01002350.1 - [1:19456]  ( 17567 - 1905 ) s6686 + 1:381  ( 1 - 381 ) N   1489.93
GCTCATTTTTATCGTAAATCGCGGTTAATGTACCCGCTGACGAACGCGATTGTGGAGAAC
TTTGTGCAGTTGAATGCAGTTCATATAGTTTTTTGCTACATAACAAATACTTCAGATATA
ACGGATCGTATAATCGCGATGGGCTTTCCGGCGCTGGACCAAGAGAAAATATATCGCAAT
AGTATGGAGGCAACAGTGAATTTTCTCGAACGCTATCATGCTGATCATTACATGGTGTTT
AACTTGCGTGGTCATCACATTTATGACCCGAGTTATTTCCACAATCGTGTGATGATGTTC
GAGATGAATGACCATCATCCGCCACGTCTTGAACTCATGGCACCGTTTTGTCGCGCGGTT
CATGAATATCTCGCAGCGGATGATCGTAACGTGGTGGCGGTGCACTGCAAAGCGGGTAAA
GGACGCACCGGTGTTATGATTTGCGCGTACCTCGTCTACATTAACTTTTATTTATCTCCC
AGACAAAATATGGATTATTACAGTATTGTTCGCACTGTTAATAACAAGGGTGTAACAATT
CCGTCTCAGCGGCGATACGTGTATTACTTTTCTCATTTGAGGAAGAGAAATCTCAATTAT
ATGCCACTACGCTCGGAGCTTATTGGCGTTTACTTCGAAAAGCCTCCAACATTGAACGGT
ACGTTTTTTTGTTTTTTAACACTTATTGCCCTCTTGAGTGGTAAGGTAGCGGAACGAACA
GTTAAGAATGATTTAGTGCAGGGCAAGCGTTGCTATGGTTGGACAGTGCCGTCGAATAAA
CGCGTTTTTATAGAAGGTGATGTTCGAGTAGATCTGTATTTTCTTTTACGAGTTAGTTTT
GGCAAAGATCGCGAGAAGCTGGGTCACATCTGGTTTAACACAATGTTCACGTGTCCGCAG
TTTTGTGGTGGTGCATATGTACACGGCGATGAGGCGTATCCATATCCGAAAGGAGGAAGC
ACCCTGTATGGCCAATCATTAGAAAGTCGATTCTGCTTTTTTTCGAGCGATTTCTTCGAT
TATTTTGAAATGAGTATTTTTTACTTTCCAGCGACAATAGTTAACCATTGGCCACCAGTT
GTTGAGAAGAGTTCTTCGTCAGCACCACCATCTATTTCTTTTCTCAACTTGTTTATATCC
TTAACTCGGTTA
>KHN79027.1 JPKZ01001951.1 + [1:19456]  ( 428 - 16346 ) KHN79027.1 + 1:783  ( 1 - 783 ) N   3688.07
TTGGAATGGGATCCACCAGTGCGGCCCAATGGAGATATTACGCACTATATGGTCAAATGG
CAGCCATTTCTCGGAGATTCTTCGGCTGTTGCTGGACATGTTTGTGATGACAAAGCAGGT
GCGGGTCGGCGGCATTTCAGAGATCCTCATCGGGTCACACTTGCAGTTCCAAGTGCCACT
GAGCAACCGGTTTGCTCAAAACAGCCCGGATGTTGCGATTGTAGTTCACTTAAGAAAACG
GACAGCGTTGATATATCGGCAGAGGAAATGGAAAAGAACGGCGAAGCGGCATTCGAAAAC
GCGGTTCAAAATCTCGTCTTCGTTCAGCATTGTTCGGCGGCGAATAAGAACGCTCGTTAC
TGTGGGCGTGTGCGGAAGAGGATCGGCGTAGAGCTTGCTGCTGATGATAGCAGTTTGGCG
GCTGTGAGCGTGGATGAGAACCAAAAGCACAGCGAACAAAACGGGAACAGCCCTTCAAAG
GACTCGAGAAGCCATATTTTCGTTGAGTTGGCTAGTGCTGGTGGTGCCACAGTGTTGCGA
CGTCTGCGTAGACATCGTCATCATCGGCATTCAACGCTTTGGCTGCAAAATGATACAAAT
CGGAACGGTGGTGGGTCAAGACGCGTTCGTCGTGGCAGACGAGCGATATCTTCACCAGCT
ATTGTATCGCCTACTGAGAAACTGTACGGCGATCAGAAGGCCATTTTGATCACGCAGAAT
GAAGTGAACGAGAGTTTGAGTATATATCGTGCCGAAGTGGATACGGCGACACACAAAATC
AACGTGACCACAACGCATCTTACGATTACGGGCCTCAGACACTATACACAATACCAAGTT
TGGATCCACGCGTGCCAGAATGTCTCAGCTCCCGGTGGTTATCATTGCTCTCAACGTCCC
GGCTATTTGGTTGTGCAGACTGCGCCAATTCCGGAAAACGATCTAGTCGATAATAGCACA
ATCGAAGTGATCAATGCGACAGTGCCAGATGTCGATCATCTACGTACTCGAAAAATCACA
TGGGTCGAGCCGTCCAATCCCAATGGAATGATACTCGCTTATAAGGTGAAAGTGATTGCC
GAGGATCGTGAACAGACACCAGTAGCGCAGTGTATAAAAGCGTCAGAATTTCGGCATCAA
GGTGGCGTTACTTTCCGCGGTCTCTCTGATGGTATCTATCGCGTAGAAGTACGCACAATT
ACGATCGCCTCCCTCGCGCTCGCATCCACCGATGAAGTTGCTGTTGCGCACTCTTTGTTC
ACTGTATTTAGACAACCATTCTTCACAAAATGGGTGATCGCGCTAATAATTTTTATAATA
TTTCTCGTTCTAACGATTGGTGCACTCATCGCCTATTATTTCTCACAGAAAATTTTCGGC
AAAAAGGTGCAAGAGTACATGCGGCAGCAAATCTCCGCCAATCCGGAGTATCTAAGCCAA
ATGGATGTTTACAAGGCGGATGAATGGGAACTGAAGCGTAGTGACATTCATTTGGAAGAG
GAAATTGGTCGTGGTACTTTCGGAAAGGTGCAAGAGTACATGCGGCAGCAAATCTCCGCC
AATCCGGAGTATCTAAGCCAAATGGATGTTTACAAGGCGGATGAATGGGAACTGAAGCGT
AGTGACATTCATTTGGAAGAGGAAATTGGTCGTGGTACTTTCGGAAAGGTATATCGAGGT
TATGCGAACGATGTTGTTTCGCACGGAGGTGTACATTTTGGGGAGTGTGCGGTGAAAACA
GTGGCGGAATCGGCGAATAGTGCAGAGAGAGTTCACTTCCTGATTGAGGCTAGCGTTATG
AAGCAGTTCCATACTTCTTTCATCGTGAAGCTATACGGTGTAGTTTCGGATGGACAACCC
GTACTTGTCGTCATGGAGCTCATGAAAAAGGGAAATTTGCGTGACTATTTGCGTTCACGA
CGTCCGTGTGCAGAGGAGAACCTCGATAACCTGCCGATTCCCACGAATCGCGAATATGTC
AGATGGGCTGCACAAATTGCCGATGGAATGGCATATTTAGAGTCGATTAAGTTCTGCCAT
CGTGATCTTGCCGCCAGAAACTGTATGGCTTCGTTTGTCGCATCAACGGCAGGAAATGCA
ACCTACGAGGAGTCGGAAGTTGATGAGGTATTTCAACCCAAAGAAGTTTATCCGCCCATC
GCTGACGACTCCGAGCTGGTCATGAACGAAGATGTCGTGCCTGGCGATCGTGACGAGAGG
CCCATCTGCAACTGGAATCGCCGAACAGCTGGGAGCGGTTTTCGACGGGGCGCTTCTTCG
GAGAGACGTACTGGCGGTCTGGATCTCGAGATGAGTGTCGCGAAGGCAGAAAACGAGGAA
GACGAACTC
>s6808 JPKZ01000595.1 + [1:38912]  ( 389574 - 395080 ) s6808 + 1:405  ( 1 - 405 ) N   1507.21
GGTCTCTTGAACCATAAGCCCTTCATTTCCATTCAGGCGTACCTAAAGAGAAGAAGATCA
AAGGACAAAGGCAAAAATATCCACCCCATTCAGGCTCCTTCTAAGGTCTTAACAATGGAT
ACTCTTCGTGTGGAAGTTCCGAGACTTAGAATTAGCAACGCAAACATTGAAGGTCAACAG
TTAACATTGCTGCGCTCGGAGGCCGGCAAAGTGTATTTGATCGATTCGTACTGTCCTCAT
CTAGGTGCCAGCTTCAGCGTTGGAGGCAGAGTCGTCGATGACAACTGTGTTCAGTGTCCG
TTCCATGGATGGATATTTAGTGGTGAGACGGGAAAATGTACACGTATACCTTATAATATA
CAGTCTATACCCGAACAAGCAAAGGTATCGGTATGGCCAGTTGTTGAACGCAATCGACAT
ATTTACGTTTGGTTCCACTGTGATGGTAAAGAGCCCAATTGGGAGGTGCCCGAAATTGAA
GAGGTTGAAAATGGTGAATGGCCTTACCAGGGAAGAACGGAACATGAGATACTATGTCAC
ATTCAAGACCTTCCCGAAAATGGATCGGATATAGCACATTTAAACTATCTGCACTTGGCC
GGAGTCAACAAAGGTAATCACGATACTCTGGATCCGCTTATTAGACATGTATGGGATGGA
CGTTGGGAACCACAACCAGAACCAAATGAACATATTGCAATTATGTACCTTGAACAAGTA
ATGACAATCATGAAAATGCGTATACCACTTACGAGTAGCAATCTTTGCGCGAAACAGATT
GGTCCTGGAATCGTGCAAATGATGTTCGATTTTGGTTGGCTTGGTAAGGGAGTCGTTATG
CATCACGTTACTCCCGAAGAACCAATGTTTCAACGAGCTCGTTTCGTCATGTACGCCACT
CTACCGAAATTATTCGCCAAATTTTTCCTCATTAGCGAAGCGAATCATTTCGAAAGAGAT
ATCTTTGTTTGGACCAATAAACGTTATGTACGCCCACCAGTACTTGTCAAGAACGATGGT
CCGATCGGACGACATCGTCGTTGGTACAGTCAGTTCTATTCGGAGAACAGTCCTAAGCTA
AATAGGGACGGTACTCTCACCAATCAGCCCAAATCGATATTTGATTGG
>s6808 JPKZ01000595.1 + [1:38912]  ( 386049 - 389798 ) s6808 + 1:405  ( 2 - 205 ) N    842.61
ATGCAGTACTACTTCTACGCTGTGTTTGCCGTTTTGTATATAGTTTATCGTTGGCTAGTT
CGCCCGTTGAATAGAATTCGTCGATTGGGTGATGTCGGATTTTACTTCGGAGAGCCACAG
TTAAAAGGACGATACAGAGAAAGACAAATTGAACGGTTGGGACGTCTACGAGCAATTGGA
AACATTCCACCCGTCTATCCGAATGGATGGTTCTGTATTGCTGAATCGAATCAAATACGA
TCCAAAGAAGTACGAGGCATTGTTGTGTTCGCAAACATTGAAGGTCAACAGTTAACATTG
CTGCGCTCGGAGGCCGGCAAAGTGTATTTGATCGATTCGTACTGTCCTCATCTAGGTGCC
AGCTTCAGCGTTGGAGGCAGAGTCGTCGATGACAACTGTGTTCAGTGTCCGTTCCATGGA
TGGATATTTAGTGGTGAGACGGGAAAATGTACACGTATACCTTATAATATACAGTCTATA
CCCGAACAAGCAAAGGTATCGGTATGGCCAGTTGTTGAACGCAATCGACATATTTACGTT
TGGTTCCACTGTGATGGTAAAGAGCCCAATTGGGAGGTGCCCGAAATTGAAGAGGTTGAA
AATGGTGAATGGTTAGGAATTAGCAACGCAAACATTGAA
>s6851 JPKZ01002970.1 - [1:19456]  ( 10957 - 1331 ) s6851 + 1:379  ( 1 - 379 ) N   1823.51
ATGCAGTCGTTAGCTTTGAGTTTAGCAACTTTTGGCAGCCAGGCTCCAGCGTCCTACGAT
CTTGTTTTGACGGCACAGATGGACGACCAACCACCGGAACCGATTGCGAGCGATTATGTT
GAGCTGGGCACTTTGGTCATCCTCTTTATTATTGGAGGGCCGATAAATCTGGCCGCCTAT
ACACAGATAGCTGAACGTCCGTCAGCAACCCGTCTCGATATTTTGAAGCGCCATCTGAAC
TACTCGGATTTGCTGGTTCTCTTCGTATACGTACCGTCTCGTGCTTGTTGGCTGCTTACC
TACGATTGGAGAGGCGGCGATTTTTTATGCAAACTGGTCAAGTTTCTGCACACGTTCGCA
TTTCAGATTTCATCAAATGTGATCGTTTGCATAGCACTCGATCGACTGCTGTCGGTGATA
TCGCCAACCCATCATTCCCCCGAGAAGGCGCAAAAACGAACTAAGGCGATGCTGGTTACG
GCCTGGTTTGCTGCTCTTTTGATTAGCACCCCACAGTTCGCTGTTTGGAAGACGTTCCTT
GCCTTCGAGCAACTCAACTGGAGTCAATGCATGCAGATATGGGAAATTATTCGTGTAGAG
CAATCGTTGCTCAATACAAGCGTCGTGATTCCTCGTCAGCTTATGGACCAGGAGAACGTC
TACGTGATTGTTCATATGATGCTCATCTTTTGGGTTCCAGCTACGATTGTTATGATATGT
TATATGATTGTATCGTGTTGGGTGTATTTGAATTCTCGACCATCCGTTCTTGGTGCGACA
ACGGCTTCGAGGATTGTGCGACAGGAAATGATCACATGTCATAGTGGAAGCGAAACAGAG
TGGAGGCCTCTAAAGTCGATTTTAAAAAGCACGAAGGGATCAGTCATCGCTAAAGACATT
TCACCGATGAATCCACAAATTCTCATCAGTGACAGGGCAGTGAGGTCAACTGTGAACAGA
AGCTCGTTTTCATCAACTTACAACAAAAGTTCGTCGTTTGGCTATGGCCCCAATTCCTAT
ATGGGAAACAGCCAGTCGTACAACACAAAAATAACAAGCGTTTCAGCAACACCAGCCATC
ATCTATGTGTGCGTGTGCGTGTGTGTTTGTGTGGTTGCATGGTATATATGTTGTGTA
>s6784 JPKZ01014295.1 - [1:38912]  ( 387993 - 376885 ) s6784 + 1:209  ( 1 - 209 ) N    968.32
AGCAAGATCAGGGCCTTCTCCGATTATAAAAACGACACATTATACTTGAAATCGTTCATA
CAATGCAATCAATGGTTGCGCACCAAAATTCTTCCGCAAAAACTTTTTTACCCTTCGAAC
AAACAGCATATGATCATAAATCAATCCTCTACACTATTCACTAATTATGGTGGTAATGCA
GTCGAACATGCCGAAATTAATGTAAGCATTGCTTATTTGTGCCAAATTGTTAGCTTAGTA
ATAATATTGCAGTTAATGTATATGGAGTTGACGACCGTCGACGAATGGGCACGAAGAAAG
CGTAGCTCAACGGAGATGTGTACACGCGAGATGAATGAACCCTCATGCTGTCTATACAGT
TTGGTAGTCGATTTCGAGGCGGCCGGTTGGGATTTTGTTATCGCACCCAAACTCTACGAT
GCTCATATGTGCAGTGGCGAGTGCCGACTTCACCATCCAGATCGTTCGCCGCACAGCAAG
ATCACTTCGTCAACGACAAACAACACAGTAAGTGGATGTTGCCATCCGTCGGAGTATGAT
CCAATCACATTGGTATATATGACACAAGAGATGGAGGTGAAGATCAAGGAGGTGCCCGGC
ATGATCGCACGACGGTGTGCATGCGCG
>s6821 JPKZ01001677.1 + [1:38912]  ( 185016 - 203896 ) s6821 + 1:776  ( 1 - 776 ) N   1257.16
ATGTGTGTGAATGGAAGTGTGCGGGAGGGGGACTGGGGGGTCAAAAATTCTTACGCGCCT
ATTATTTATTTTGAAGTCCAGAAGGATTTTTTTTTAAACCGAAGAGCTGAGCATTGTTCA
GTTCAGGTGCAAGTGGGTACACGGACATTCGACGCAAACGAGATCCAGAAATTGATACCA
CAGTTGGAAGAGACGATCGAGAAGAAGGAACGCCAACTGCGACAGCAACAATGTACGGTC
GAATCGCAACTAAAGAGGATATCAGAGCTCGAACGAGAGGTCAAGACACTGCAGAGTGAA
TGCGATAAGTTACGCTCTGTACTGGATCAAAAGGCGCACTCAGCCGCTTCACCGAATGCC
GCTCAAAAGGTGTCAAAAACGACCGATGAGTTGCGCACTGAGCTACAGCAGAAGGCTGTG
CTGCCAGCCACTGAGGATGGTGTTCGGTCGAAGAAATTGGCCGTTTCCGCCGAGCCAGCA
AAACTCGATCAGTACAAAGCAACACTGCAACATCATCCCAAATCTGCGGGCTCAAAGCAA
CTTATTCGAGATGCGGTTCAAAAGAACGACTTTTTGCGTCAGCTAGCTAAGGAACAGGTT
ATTGAGCTGGTCGAGTGTATGTACGAAATGCGTGCCCGTGCTGGGCAGTGGATAATCCAG
GAGGGAGAACCGGGCGATCGACTTTTTGTTGTCGCTGAGGGTCAGTTGCAAGTATCGAGG
GAAGGCAGCGTGTTGGGAACTATAGGACCGGCAGTCGTTGTGGGCGAGCTTGCCATTCTC
TACAATTGTGTTAGGACAGCATCAGTGCAAGCGCTCACAGATGTACAGTTATGGGTCCTG
GATCGTTCAGTCTTCCAAATGATTACCATGCGACTTGGAATGGAAAGACATGCGCAGCTT
ATGGCTTTCCTCAGCAAGGTTTCGATATTCGAAAATTTATCGGAAGATCGTATATCGAAA
ATAGCAGATGTGCTCGACCAGGACTATTACTCGGGCGGTAATTACATCATTCGCGAAGGC
GAAAAGGGCGACACATTCTTCATATTAAACAGTGGTCAAGTGCGTGTAACGCAGCAGATC
GAAGGTGAGCCAGAACCTCGTGAAATTCGAATCCTGAAACAGGGCGACTTCTTCGGTGAG
AAGGCGCTGCTTGGTGAAGAGGTTCGAACGGCAAACGTGATAGCAATGAATCCCGGTGTG
GAAGTGTTGACTCTGGACAGGGAATCGTTCACTAAGCTCATCGGTGATCTCGACGCACTC
AAACGAGACTATGGAGACTCACAGCGGAGAGCTACAATTGTGATACCAGAACCACCATCG
CCCTCAAAAACAGCGATCGAGAAGGAATTTGCCGGTCTTCAGTTGAAACAGCTTAAGAGA
CTCGCCACACTTGGAGTTGGAGGATTTGGGCGAGTGGAAATGGTCGGTCTTTTATCCGTT
TATTTTATTGATTCATTAATGTATTCGTTTGTGTTAATTTACTATTCCATTTCTTTTCTG
ATGATCCCGCTGATTTTTGTTTCAAACTTCTCCATATTTCATTCTCAATGCATATGGATT
TTTGAAGATAAACTGCAGGAACTTAAGTGTTTTTTTTTTCGTTTTCTGACAAAGAGTGCA
ATTTTTCATGAGCACTTCTCTTAGTTTTCATCTGGCTAAGCAATGGATATATCATAATGT
CATCAGACTAAGATTTTTGTTCGGACCAGTGCAGAAAACTTTTCGGTTCGGATGATGTAT
CGGTCATGGAGTCCTATGTGTGATCAATAAAATTGCAATCTTGCTGCTTTGCACGAACAT
AGGTGGAGTAAAGATTATTATTCTCGATAGAAACAGTATGGTCCCACAGCGTTTGCTGCG
TTACGTGCCAAATCATTATTCATTAGTGATCTTGTCTCGTTTAGGGTTTTTTTTAGTGAA
AACAAAGTCCGCCACTTCCACAAAAAATAACGGTGCAGATTTTTGCACTGTATCGTGAAG
GCTAGAGACCTATGCAGTACTTTCCAGCACGAGCCCTATATTCTGTCTATTTTTGCCTAT
ATTGTATCTTATTTTTGCGGTTTTTTCTATACCTTGTTCGTTGTTGTTGCCGTTCTTTTT
GAATTCGCCTCTTCCTTCCCCCCCCCCCTCCGTCCCCCCATCACATTCCTCCTTCCACCG
GCTGCATTGTTCACCAACCAATTGAAGTGATTTACTTATGATAGTTCGCTAACAATGCTT
GCTTGAGCGAAGCTTCATAGCAGTGGTATTTGTTGAGTGTGTATTAACGGTGACAAATCA
CGAACGTTCGCACTAAAAGCTCTCAAGAAGAAACACATTGTGGATACGAGGCAGCAAGAG
CATATTTTCGCCGAACGAAATATTATGATGGAGACGCGATCCGACTGGATTGTTAAATTA
TATACGACGTTCCGTGACGCGAAATACGTGTACATGCTGCTCGAGGTGTGTCTGGGAGGA
GAGCTGTGGACAACGCTTCGGGATAGGGGCCATTTCGACGACTACACAGCGCGCTTCTAC
GTGGCTTGTGTACTTGAAGGATTGGAGTACTTACATCGAAAGAATATCGTCTATCGAGAT
TTGAAACCGGAAAACTGTCTTCTCACGAACACTGGTTACCTCAAACTTGTCGATTTTGGA
TTCGCAAAGAAGTTGGCTAGTGGTCGTAAAACATGGACTTTCTGTGGTACACCAGAGTAT
GTTTCACCGGAAATAATTCTCAACAAGGGTCATGATCAAGCGGCTGACTATTGGGCACTT
GGTATTTACATCTGTGAATTGATGCTTGGCCGGCCACCTTTCCAGGCAGCCGATCCCATG
AAAACTTATACGCTGATTCTGAAAGGTGTCGACGCACTAGAAATCCCGAATAGAAGAATC
GGAAAAACTGCGACCGCGTTGGTGAAGAAGTTGTGCAAGGACAACCCGGGAGAGCGACTT
GGCTCGGGCAGTGGAGGTGTCGGCGATATACGCAAACATCGGTGGTTTATGGGTTTCGAT
TGGGAGGGCCTGCGGTCACGGACACTTAAAGCACCGATAATACCTAAAGTATCAAATCCA
GCCGATGTAAGTAATTTCGACAACTACCCACCCGATCAAGATATCCCGCCGGACGAATTC
TCCGGTTGGGATGAAGGCTTC
>KHN85734.1 JPKZ01000733.1 + [1:75776]  ( 71946 - 92687 ) KHN85734.1 + 1:411  ( 1 - 411 ) N   1886.63
ATGGGCTCGTGTCAGAGCCAGGAGGCTCAAGAACAAATGGCTCGCAACAAGGCAATCGAG
AAGCAGCTTAATCAAGACAAGCGGGCCGGATCTTCAATCGTGAAGTTGCTTTTACTTGAT
TCGCTCGGACGCCTTAGTAAGGATATCGAAAAAGGGCTTTTACCAGACAGACCCGCAGTG
AAGACGACTTCTGATGGACTTCGTTGCCGTTCACGGCTGATAAGAGGCGCACGGGATTAT
GTGCGCAGTCATAAGGCTGCATCGCATGCAACTGCTTACGCAAGTGCCGGTGAGTGTGGC
AAGTCAACCGTGTTGAAGCAGATGCAAATACTGCATAGCAATGGCTTTACGGAGGACGAA
ATAAACGAACGGAAAGCAGTGGTTTACAACAATACAGTCACCTCAATAGTGGCTATCCTC
CGAGCGATGGACAACGTGCTACACATCCCGCTTGAAGACCCTGAAAAGGAAGCTGAGAAG
GCGCTAGTCTATCGAGTAGTGGAGGTGGGCGACGAGTCAGAGCCGTTCACAGACGAGGTG
GCCAATGCGATCGTATCATTGTGGAACGACAAAGGCGTCAGGAAGGCTTACGATATGCGT
AGCGAATATCAGCTCAACGATTCTGCCAAATATTTTTTGGACTCAGTAATGCGAATCCAT
GAGCCCGGCTATCGGCCCACCGAACAAGATATTCTTTACAGTCGAGTTGCTACAACCGGT
GTTGTCGAGGTGAAGTTCAAAATAAAGGAACTCGACTTTAGAGTTTTCGACGTGGGAGGG
CAGCGTTCCGAGCGGCGCAAGTGGATTCACTGTTTTGATAACGTCGAGTCGATTATTTTC
ATAACAGCAATTAGCGAATACGATCAAGTGCTGTTCGAGGATGAGACCACTAATCGAATG
ATCGAGTCTATGCAGTTGTTCTCGTCGATATGTAACAGCACGTGGTTCCTGTCGACGGCG
ATGATCTTGTTTTTGAACAAGAAGGATCTCTTCATGGAAAAAATACAGAAGGTCAATATC
ACAACTGCGTTCCCCGACTATGAAGGAGGGCAAAACTACGAAGAAGCAGTCAATTATATA
AAGCTCAAGTTCAGCGAATTGAATCTGAATCCAGATAAGAAAACGATCTATATGCATGAA
ACATGCGCAACCGATACAAATCAGGTTCAGCTTGTGATCACCAGTGTTATCGACACAATC
ATACAGAAGAATCTGCAGAAAGCGGGAATGATG
>KHN77191.1 JPKZ01002351.1 + [1:20480]  ( 242716 - 245690 ) KHN77191.1 + 1:85  ( 1 - 85 ) N    474.89
ATGTTAGTGTTAAACGTTGTACAAATTTTTTTAGATGAAAGGTTTGGCTCATTGATCTTA
TGTCCAGCAGGAGGTCAAGCGTTCGCCACCGCATATATGATGGCTTGCGATATGCGTCGA
CGAAAGAGGGATGCAATCTCAAACAATGTGATGCGTCCAGCGACCTTGACCGAAATGCAG
AATATTTGCTGTGCAGTTGGCTGCGAGCTGAGGGATCTGTTCAGCTACTGCGATCCCTTT
GGAGGATTCAACAGC
>KHN74588.1 JPKZ01002896.1 - [1:75776]  ( 446955 - 426048 ) KHN74588.1 + 1:1087  ( 1 - 1087 ) N     44.60
ATGGACTCTTCGACTCGTAAACAACAGCAGCAAGTCAGCAGTATTAGGAGTGCGGTAGAA
GAAGATGCAGGTGTATTGAAATCTGGTTTGGTCACCGCTGGTTTCACACCTATTGTAAGT
TGTCGCTGCAATACATTTCGTACTTTTCGTTTTATGGGTTTGACTTTTTTTTCGTTTCAG
TATATCAGTACAAGTCTATTTTGACATTTCGAAGAACTCAGTGGAAAGAGAAGGGAATTG
AGATCACATCATATTTTATGTTATTTCTGAATCCCCATATCGTCTTTTTTCGGAGTATTC
GGATTTATATGCTTCTCGTCATGTCTCTCTTGTATTTAGTATGCAGCAAATTCTAGACGT
GAGAGAAACCAATGTAGGCTTTTATTGAAAATTTAATGAATATTGGACAGTGCTGTGGTA
CCCAAATAGCTAAATCATGTTCTGTGGAACAAATAGCTAGCATAAGTTGAAAGAGCGGGA
ACTGCCTTTTCGACTAAGGTCAGGTGGGTCGTCATTGTGTGTGAAAAGTACTGTCAACCT
AACCAACCATCTCCTTTCGCCACAGAGCAAAGCGCAACTGATTTTACGTTTATCCGCTCT
TAAAGACTTAGCTAGGAGAGAGATGGATGAAGAAATTTTTAATAAGCAACTTCTCGACGA
CGAACGAATTTACTTATCTAGTCCTAGCTAGTCATTGCGTTTGTGATATGCGTAAGCGCA
AATAGATTTTACAAAAAGTTTAAGAAATCGAAAAAGTGCTATTACGCGGTGCTGTGTGAG
CGTGCATTGGAGTTGCACGAGAGTGAGAAATCGCAAAAGAAGAAACGTCACGCAAGACAT
CTCATCGACCTTTCCACGTGTTTCAATATCGATCGTCATCTTGATAGCCGTCTGAAATAT
TGTGTATCGGTGATGACCCCAGACGAGACTCTGCTGCTGAGAGGAGAGACAGACGCGGTT
TCGGACGAATGGTTCGATGTGCTAATGTCTGCCGTCATTCCAGCCCGGGCACTTCGACTG
GGCAGGCCCGTCCTCGCTTCTGAATTCTTCGAATGCGCATGGGACGTGGTACTGATGGAG
AATCCAAAATTGAGGAAGCCAGTGCCCAACCCGGAGAAGATGCCTAATATGTGTAAAAAG
GATCCCTCGTTGGCCGGTCCTCAACGACTTTGCTTCTATCCGCATACAATAATTCTCTGC
AGAAGGGGCATCGAACCAGCATCTATTCCTGAATTGCCACCCTCTGGCATTCCACCATTT
CGAGTGTGCGACTTTGTCGAATTCCCCCGTAAATATGTGGCGAGCTTTGGGTGTCAAGAG
AAGTTCTTCATAATGCGTATGGGTCGTTCGTCGCCGTCAGGCTCTGCAGAGGTATGGGCC
CAATGCGAGAGCGAAGAAACTGCTGCCGACATTCATAATAAATTGAACAAAATTATTGAG
AGAGAAAGTGAAAAGAAGAAACAAATGGTTAACGGGCCGATGCTACGGGCCAGTATTAGT
GCAGGCAGTCACGTACACCACGAACGTGTTCATGTACCCCCTGTTCGTCATCGTATGGGA
TCTGCGGGCAATGCGGGTATGACAGGAACCGAGCTAACGTTACGTGAGCGACGTGCGCAG
TTACGGGATAGTAAGGCAGCACTGGAATCGTTTGAAGAAATGGAGTCTAGAGGAGGACGG
ATCTCATCGCCGGGCTCATTTTCGGGTAGTTCGAGCACTGAAGCGATCAGAAGAAGGTGC
AGTGGTGGTAAGCCTTCGAATGGCCCCGCGTCATGGGGTTCGGGTCTTGCGATGCCTGCT
AGAGCACACAGTGTTACTGGCACTAGCTGCACATCTACTTCTGCTCCTGCCGCTAGTGTG
TAAGTTTTCATTTTACGGTTTTAGTGAAATGAGCTGGAAGATTAAGTTCTATATGAAATT
GTCGATAGCTTTTCTTGATTGCGAATGTGCGTTACGTGTAAACGCAAAAGTCGATATCAC
TTAGTAACCATTCGATAGTGTATGTTTCTGTTGCAGGTCGTATATAATTTACTGCGCTGT
TAAGAGCGAGAATTTGAGCTCGGAACCCGAGCTATAGAAGGTGGCGGCGTATGAGTTCCA
ATGCAGTTGAGGGATGGGATGTCGTTTGAACTCAGGCGCTGCGAAGTAGGAGAGCTATAT
AAGCTCGGAAATGTCAGAATAGGTGAGGTCACATAAACCTGCAGAGTTCGAAGCAACACT
TAGTGATGTACGCGAGTACTGGAAGCTCAAGCTTTGTCCTGTTGGCATTATCAAACGGTC
TTCGTCATTTTTTTTCAACCTCATAGAAGTTTCGTTTAAATTTCTAATTTAAGGCTACGC
GTGGCGCCAAAGAAATCTGACGTGATAAGCGAAGAAATTCCTCGAGGCAGCTTCCACCAC
TTTGAAAATCGACATCGTGCTTCTCTTGCTTCCTCGTCGGCTGCGGAGGAAACTGAAGAT
AGTGGCGGAACTCTAAGAATAGTCGATGCGGACGAGCGTTCAGTGTCATCGAAGTCGGCG
AATGACCGTGAAATAGCGGCAACAATCGAACGAATGCTACCGGAAGAGCTGAAACAGAGA
TGTGCGTTGAGGTTAGGCCATCTCGAGGGAGGATCTATGGGTGGCAGGCAGTCGGAGTGC
GATGACCACAATGATGCTGGCTCTTTTTCGGCCGGATGCAGTACGAGTACTAACGATGAG
TTCATCTCGACTACCCCGGGGGATACATCAGAAGATGCATCTGGTGACAATCTGGAGTAT
GCACCGATGGAAATGAACTCTTGGTCATCAGGCAGCACGTCTCATCTCGCCGTGCCTATT
CCATTTGAGCAGCAATACAATTTGGAAGAAGTGCGATCATATGTGTCGGACAGCAGCGAT
AGCTGTTACTCATCACTGGCTCCCAATGCTGCTCCAAGGTGATTCTTAACTTCTTTTATA
ATTATTCCATTCATTTTGCCGTCAACATACCCATCTAACGTAATCCAGATGTTGAGCATA
TATACGTTTTTAGGCGGACGACAGGGATCTTAGGTTGGCATGTCGGGGCAAGACGAATAG
CCCGTTTATGGGAACAGAGAAGTCTGTCTGAACGAGATAATTGCCAGCCAAAAGTTCCTC
AGTCCAAGCAGATGAGCTGCGGTACGCTGGCACGTACTCTTAGGGGAGAGAGTTTGCTTG
CATGCCTGATGAGTGTTTATTAAGACGTACTCGTTTGGCTCCCATATATCACAACCACAG
CGACACGTCGCAAGGCGGCATCACCTGCCCGACGACGGAACATCGTTTCAAGAGTCCATT
GGGTCTTCGTCAATGCAAAACGGAGTTCACCAGCGCGGAATCGAACCCAGCAACTCGTTG
CTATCCTCACAGGAAGATCCACGCAAGCGAGCTTTCTCGTTGGGCAGCAAGTCATGGTTC
CAGAAGCCATTCCGGAAGTTTTCGCGAGACTTGGCCTCACGTACCCATCGTCATGCAAAC
ACGTCGGCAGCTTCTTTGGCCAGCACGTATGGGGCACCGAGTGCACATACTTTGCATCCA
TCCACAACGAATACAGTCCCACCCATTCAGGCTTATATCGCACCTGATCCATACCCCTAC
TCCAGAGTGCGGTCCGAGAGCATTGGATCGGGTCGCTCGACCCCGTATACACATCGATCA
GGAAGTCAAGCGGTGGGCGATCATGTGCAGTTGGATTTTGGCGGAGGTATCGTTCCGTTG
GGTCGATCTGCAAGCGGATCTATGCACAGCGTCGATAGTCCAACTAGGTCGCGAGCCTCA
TCGTTCGGCTGTAGTCAGCGTTTGCTGCAATCGGTGCGTGATCCGGGTGATATCGTTGTG
CACGCAGTCGATATACATGACTCCGAGCAACCATTTTGCCACCCACATTTGCCTTCCGTG
CGAGACAAGTCGACACCACTTACGCATTATCAGCCTGAAGACGGAGAGTATGTGAGGAGG
GACGTAAGAAGAGGCGATGACTACGTGCTGAGCGATCCGGTTTTTCACGAATTAACGGGT
GAACTATGCGGGTGTACACCGATAGCGTCGTGCTCTGCGGTTGGCGACAACCAGATCGGC
AGTGTTCCAGCCTTTACCGATTCACGAAGTTCACAAATTTTCGAAACCATAGAGGAGAAT
ATCTCGGGACGCTCATCGCGGGCATCTACTGGATGCTCGGATGGTGAGGAGAATAAAGGA
AACTGGTCAGCGAGAGCGGTAAAAGGAAGTAGTGCAAGCGTGGCAACAAAAGAATTGGAT
GACCACTGTGTCGAAGGTGAATCTGGCGTGCCAGATGGGCAAGAAAACAATGTGGAAGAA
ATGTGCATCGACAAGGAGCGTGGCGCTGCTGGTCGACCGATAGAGGCGAGCGGCATTAAT
GCGTCATCGGATTGTTTAGTTGGAGGTGGTCTAAAACGTGGCAACATGCGAACGGTTTGG
CAGATCGGCCATAAGGAAGGTCATCGGCGTTTGGAGAGTCGTGATGACTCGGATCTCAGA
TATGTGCTGGTTGATCTAGCTCATCGGTCGGGCGGAGTGCACCGCAAGCGTTCGAAGAGC
AGTTCAGTGTGTGTTGGCGCCGGCTCACCCGAATACGCTCAGCTTCAGGCCCTAACTGTG
GCCGCACCTCTATCGAACAAAACTCTTCTA
>KHN80510.1 JPKZ01001737.1 - [1:37888]  ( 28386 - 269 ) KHN80510.1 + 1:938  ( 1 - 938 ) N   2432.91
ATGTTAGCCCGTTTAACCGTTGTCTTGTTGCTGTCGTTGACGACGGTCGCATTCGCTCAT
AGTGCGGCTGCTACCGAGCGGCGGCGATGCACAATGCGTGGTGTTTGTGGCCAACGGGGT
CATATGCATCAGAATTGTCCATACAATGGGCCACCGAAACCGCTGGATGATAGCCAAGAT
CGCGATTTGCTACGCCAGCTGTGCCCGCATCTCTATCAAGATGGTGAGAACGAATTTTGT
TGTGATGGTGCACAACTGGAGCATTTGGCCTCACAGATGACACTACCACGGCAACTTCTG
TCACGTTGTCCGAGTTGCTTTGCAAACTTTATACAACTGTGGTGCGACTTTACATGTTCA
CCAAGGCAAAGCGATTTCTTAAGGATAACAGCAGTATCCGATGATCAGTCTTTAATTCCA
AACAAGACACATTACGTTACCGAGGTGGAGTATTATGTGCGCGAAGATTATGCGAATGGT
CTTCTTGAATCGTGCAAAGGAGTGAGAGCAGTGGGTGCCGATTATGCGTTAAGTTTAATA
TGTGGTGTAAGCGTTATGGAATGTAGCGTATCAAAATGGTTCAGCTTTATGGGCGCTTAT
AATGAAAATATTGGCGTACCGTTTACGATCAATTTCATCGTTGGTCAAAACAAGTCGACT
TCCGGCGAACCGATTATTCCACCTTCGACACGAATTGTGCCTTGTTCACAGGCTCCATAT
CCAGGCTCTTCAGCATGTTCATGTCAAGATTGTGCGGCTACATGTCGACCGGAGTCTCCA
TTTCCCGTAATCACTCAAGGCAAATGTCGAATTGCATCTATCGACTGTATGTTAATATTA
TCATTGGTCTCATTCAGTGGGTTATGTCTCGCAATTGTTTTCTTTGCTGCTGTTCACTAT
GCTCTTCGAAGGGGTAACGAGACCGATTTAAGCGATTTTAAACCGGCCGCTGGTACACTT
GATGATGCCGACTTGGGTACGATTGAGAGTTTAGGTTCATGGATTGAATCACAACTCGAA
GTAATGTGTGCACATTATGGACAACTCTGCACTCGCCGTCCACTTACAGTGTTCGGTTTT
GGCATTCTGGTTGCGGTGTTATGCTCGAGTGGGATGTTCTTTGTTCGCTTCACTACAGAT
CCTGTAGAGTTATGGTCGTGTCGTGGCAGTCGTGCTAGAACGGAAAAAAATTTTTTCGAC
TCGAAATTCGGGCCGTTCTATCGGACCGAGCAACTGATCGTATATCCACGTGATCAGTCG
TTTTTTTTGCACGACAATCAATCGAACATATTCGAACAAGGCTATTATGGGCCAGCATTT
CGAAAACCGTTTCTTCAAAATGTTTTCGAATTACAAAATGCGGTCACCAATCTTGTGGCC
GAACTTGAAGATGGTACATCGATAACGCTTCGCGATGTGTGTTTGAAGCCGATGGCTCCT
GACAATTGCAATTGCACCATTATGAGCGTTCTCAATTATTTTCAGAACGAGATGAGCTTA
CTAGACGAAATTAGTGTCGATGACTGGGCAGGCGCTGAATTCGACTATCTTGATCACATT
CTTACTTGTGCACAGTAAGTTTATTGTGAAATTCGTTGAGGAGTGGGAGAGGTAGACTGA
CGAAGATGAGATCATTTTATTGATGACCTTTATGATATTAACTGATAATATTCATGCTTG
GAAATGCTCAACTGTTGACATCATGAGCGATCGTCTTGATTCGCCCCGTCCTCCAACGCA
CCATTTATATCGTTTCTTTTGCCTTTCTTAACCGTATTGCTGATCGATTATGTTGAATAT
TTTGCTCGATTTTTTTCGACTGAAAGAGGATACTCGTTTTCTTTTTTACACAGGTGTGTT
ATGATGCTTCATCCCTTTGAGTGAAATTATTTCCTCTTTTTAAATTATGTTTTCTATGTT
GTTCTGTAACTGCAATTGCTGAGCTGATTAATAACGTCCCTGCCACTGGCTGTATTCGAT
TGCCCTCCTTACTGCCTTGCCAGCTCCGCCTCAAAAAGTTGCGATCTTTGTAGTCCCAAA
GATTGTATTAATGGTAACTTGATATACTGATTTTCCACCTGCAGTCTATATGCACATGGC
TAAGAAGAGTACGCATGTTGCCTTCACCGAAAGCCTTTATTAAACGGTCTGCTTGTTAAG
AATCCGTATTCGGTGTCCTCACGTCTTGGTATTTCTTGTATGTCGGCATTCGGTGCACCC
ATTCAACCATATGTGGTACTTGGTGACTTCAACTCTACCAATCAATGGGATAGTGCACGC
GGTGTTGTTATAACTATCTTGCTTGACAATCATATCAATCATGAAGACAACGAACGCGCA
GCTGCATGGGAAAAAGAATTTGTTCGCTACCTTCGTAATATTTCTCATCCGAACTACACG
ATTTCATTCATGGCGGAACGCTCAATTCAGGACGAAATCGATCGTGAAAGTCAATCTGAT
GCCTTCACAATACTTATCAGCTATATGTTCATGTTTGGCTATGTCGCATTCGCCCTTGGC
CAATATCAGGTGACGGGTAACAATTTATGTACTCTATTGATTCATTCGAAAATAATGTTG
GGTGTTGCTGGTGTACTGATAGTGGCCCTATCGGTCACCTCATCAATTGGCCTTTACGCG
TTTTATGGTATTCCCGCAACAATGATCATTCTTGAAGTTCAACCGTTTCTTGTATTGGCC
GTTGGAGTTGATAATATTTTCATATTCGTTCAAGCCTATCAGCGAGCGGATGCATCACTA
TCTGAACCGTTGTATGTGCGTATGGCTCGTATAAGTGGCGAAGTTATTCCATCAATGTTA
CTCACATCGCTATCCGAATGTCTTTGCTTTTTCCTCGGAGCACTATCTTCGATGCCCGCT
GTTAAGGTGTTCTCTTTGTATGCCGCATTAGCAATATTTTTCAACTTTTTCTTACAAATA
ACATGCTTCCTCTGTGTATTTATTCTCGACGTTAGGCGGCAAGAGAGCGGTCGACCGGAG
TTGTGTTGTTGTAAGCAGTTCACCACCGAACCTGCCAATAACGACGGATATATGTTACAT
TTGTTTAGTAACTATTATGCACCGTTTATTCTCTCGAAATACGTTCGAATCGCAGTTATA
CTAACATTTTTTGCGTGGTTGTGCAGTTCTGTTGCCGTCTTCAGTGGCATACAGCTTGGC
CTTGATCAAAAAATGGCCGTACCTGAGGACTCATACGTTCTCTCTCATTTCAAAGCGAGG
GATCGTTTTCTCTCGGTAGGACCACCGGTATATTTCGTTGTTAAAGGCGAAGTTGACTAC
AGTGATCGCTATGAACAAGATAAAATTTGTTCGGGTGCAGGATGTGCTTATAATTCACTT
GGTGCGCAAATTTCGAGAGCAGCACGATGGTCGAATAGG
>KHN88238.1 JPKZ01000256.1 - [1:38912]  ( 285759 - 281867 ) KHN88238.1 + 1:311  ( 1 - 311 ) N   1538.59
ATGTCAGACAACAAGGATGAGCTCGTGCAGCGTGCAAAGCTCGCCGAACAGGCGGAGCGT
TATGACGACATGGCGCAATCAATGAAGAAGGTTACCGAGCTCGGTGCTGAGCTCTCCAAC
GAGGAGCGCAACCTTCTGTCTGTGGCCTACAAGAACGTGGTTGGCGCACGTCGGTCGTCA
TGGCGTGTTATCTCGTCGATCGAACAAAAGACCGAGGGCTCGGAAAAGAAACAACAGATG
GCTAAGGAGTACCGAGAGAAAGTTGAGAAGGAACTCAGAGACATCTGCCAGGATGTTCTG
AATCTGCTCGACAAGTATCTGATCCCGAAGGCTGGCAACCCCGAGTCGAAGGTGTTCTAC
TTGAAGATGAAGGGTGACTACTACCGTTATTTGGCCGAGGTCGCAAGCGGCGATGACCGA
AATGTGGTAGTGGAGAAGTCGCAGCAGTCGTACCAAGAGGCATTCGATATCGCCAAGGAT
AAGATGCAGCCCACACACCCGATCCGGCTCGGGTTGGCGCTCAACTTCTCCGTGTTCTAC
TACGAGATCCTCAACGCCCCCGACAAGGCATGCCAACTCGCCAAACAGAGGCTCGCTATT
TCAGCGATCGCCGCGCAAGGTCAAAACGCGTACTCGGAGGCGTTTGAGATAGCCAAAGCA
CAACTGGCCACCACCCACCCGGTACGCCTGGGGCTCGCGTTAAACTATAGTGTCTTCTTC
TACGAGATTTCGTCGAGTCCAGATCGGGCGTGCCAGCTCGCCAAGCAGGCCTTCGATGAT
GCAATCGCAGAGCTTGACACACTGAACGAGGACTCGTACAAGGACAGCACCCTGATCATG
CAGTTGTTGCGAGACAACCTCACCCTCTGGACGTCAGACACGGCCGCCGATGAGCAAGAG
GGCGGAGAGCAGACCGGTGAGACGGGCGGCAAT
>KHN88238.1 JPKZ01002335.1 + [1:38912]  ( 182840 - 186202 ) KHN88238.1 + 1:311  ( 1 - 311 ) N   1067.97
ATGTCTGCGGTTAAGGAAGAGCTCGTGCAACGTGCGAAGTTGGCGGAGCAGGCCGAGCGA
TACGATGATATGGCGCAAACGATGAAAAAGGTAACCGAGATTGGCGATGAGCTATCCAAT
GAGGAGCGTAACCTGCTCTCGGTTGCCTACAAGAATATCGTCGGTGCACGTCGTTCATCG
TGGCGAGTGATTTCGTCCATCGAGCAAAAGGCCGATGGCACTGATAAGAAGCGTCAGATG
GCCAAGGAATATCGCCAGCAGGTCGAGAAGGAACTCAGCGACATCTGCCACGATATCTTG
GACCTCATTGACAAGTTTCTTGTTCCGAAGGCAGGCTCCCCCGAGTCAAAGGTATTCTAC
CTGAAAATGAAAGGCGATTACTATCGATACTTGGCTGAAATCGCTAGTAGCGACAACAAA
AACGCGGTGATCGGGAAGTCACAGCAGTCCTATCAGGAAGCAGTAGATATTGCAAAGGAG
AAAATGCAGCCAACGCATCCTGTTAGACTTGGATTGGCTCTCAATTTCTCCGTTTTCTAC
TACGAAATTCTCAATTCGCCTGACAAAGCTTGTCAGCTCGCCAAACAGGTTCTTTTTGCA
CATTCCGGAAACCATAATATCTGTTTTCTTGATAAATTTAACTCGTTTACCGAGAAGAGT
TTCCAGAAAATTGGTTTACAGGCATTTGATGAGGCGATAGCGGAATTGGACAATCTCAAC
GAGGATTCGTACAAGGACAGTACACTGATCATGCAGCTTTTACGCGATAACCTAACGTTG
TGGACATCGGACACGCCCGGCGACGAACAGGAGGGTGGTGAGCAGCAACAGCAACAGCAA
CAGCAGCAGCCCAGTGAGCCAAACGCCAAG
>KHN84020.1 JPKZ01001081.1 + [1:20480]  ( 44164 - 47439 ) KHN84020.1 + 1:253  ( 1 - 253 ) N   1249.17
ATGACGACAAGTAAAAGCGAGCTCGTTCAGCATTCAAAGTTGGCCGAGCAGGTTCTAATT
AAGGCGGAACGCTATGACGATATGGCGCAATCGATGAAGAAAGTCATCGAGTTAGGAGGT
GGCGAGCTTTCAAATGAGGAGCGCAACCTGCTTTCTGTCGCCTACAAGAACATCGTCGGC
GCGCGTCGTTCATCGTGGAGAGTGATTTCGTCCATCGAACAGAAAGCAGAAGGCTCGGAC
ACAAAATTGCGACTGGTCAAGGAGTACCGTGAGCAAATCGAGAACGAGCTCAGTGGCATC
TGTAATGACGTGGTGGGCCTTCTCGATAAGTTTCTGGTTCCGAAGGCTGATTCACCTGAA
TCGAAAGTTTTCTATCTGAAGATGAAAGGAGACTACTTCAGATATCTGGCTGAAATCGCA
TGTGGAGAAAACAGAAATGCAGTGATCGGTAATTCGCAACAGTCGTACCAGGAAGCGTTC
GATATCGCCAAGGAGAAAATGCCGCCTACGCATCCGATTCGACTTGGATTAGCGCTCAAT
TTTTCTGTTTTCTACTATGAGATTCTAAATGCCCCTGATAAAGCTTGCCAGATGGCTAAG
CAGGCATTCGACGACGCGATAGCTGAGCTGGACACGCTAAACGAGGATTCGTACAAGGAC
AGCACATTGATCATGCAGTTGCTACGTGACAACCTCACGCTCTGGACGTCCGATGCGAGT
ACTGATGAACATGAGAGTAGCGAGAAGCATCCAGAGGAACGCGGTGGCAAT
>KHN77343.1 JPKZ01002335.1 + [1:38912]  ( 182840 - 186202 ) KHN77343.1 + 1:259  ( 1 - 259 ) N   1332.38
ATGTCTGCGGTTAAGGAAGAGCTCGTGCAACGTGCGAAGTTGGCGGAGCAGGCCGAGCGA
TACGATGATATGGCGCAAACGATGAAAAAGGTAACCGAGATTGGCGATGAGCTATCCAAT
GAGGAGCGTAACCTGCTCTCGGTTGCCTACAAGAATATCGTCGGTGCACGTCGTTCATCG
TGGCGAGTGATTTCGTCCATCGAGCAAAAGGCCGATGGCACTGATAAGAAGCGTCAGATG
GCCAAGGAATATCGCCAGCAGGTCGAGAAGGAACTCAGCGACATCTGCCACGATATCTTG
GACCTCATTGACAAGTTTCTTGTTCCGAAGGCAGGCTCCCCCGAGTCAAAGGTATTCTAC
CTGAAAATGAAAGGCGATTACTATCGATACTTGGCTGAAATCGCTAGTAGCGACAACAAA
AACGCGGTGATCGGGAAGTCACAGCAGTCCTATCAGGAAGCAGTAGATATTGCAAAGGAG
AAAATGCAGCCAACGCATCCTGTTAGACTTGGATTGGCTCTCAATTTCTCCGTTTTCTAC
TACGAAATTCTCAATTCGCCTGACAAAGCTTGTCAGCTCGCCAAACAGGCATTTGATGAG
GCGATAGCGGAATTGGACAATCTCAACGAGGATTCGTACAAGGACAGTACACTGATCATG
CAGCTTTTACGCGATAACCTAACGTTGTGGACATCGGACACGCCCGGCGACGAACAGGAG
GGTGGTGAGCAGCAACAGCAACAGCAACAGCAGCAGCCCAGTGAGCCAAACGCCAAG
>s6787 JPKZ01000872.1 + [1:57344]  ( 117505 - 164179 ) s6787 + 1:628  ( 1 - 628 ) N   2935.15
ATGGGTAGTAGGAAGACGATGGAAGTGGGATGGAAAATTTCACTGGTGCAGGTGAACGCA
ACTGGAAGATTTCAAGCTCATGCGGAAGAAGGAGGCGAGATGGAGATGAAGAAGAAGCGT
TCGATCTCGCAAGTAGCGATGATGCAAATGATGAGAAGTGGCCGGCAGCCGGTGCAAAGG
ACCGCTGAGGATTTCTTCTTTGTGCGAACGCTCGGCGAAGGTTCCTTCTCCACTGTGTAT
CTAGCGCAGGAGGTTTCGACTGGGAAGGAATACGCAATAAAGGTGCTCAACAAAGATCTC
ATTCGTCGGCATGATAAGGTAAAGAGCGTAATGCGTGAGAAGGATGTGATGACTTCCATA
ACTTATCTTCATGGCGGCCATCCTTTCTTCGTCTCTCTCTACTGCACCTTTCAGGATCCC
ACTCGACTTTATTTCGCGATGACGTATGCAAAAAATGGGGACCTCTTGCAATGTCTTCAA
CGACTCGGCTGTTTTGATGATGAGGTAACATTATTCTACTCGGCAGAAATTGTATGTGCA
TTGGATTTCCTCCATCGCTGTTCTATTATACATCGCGATTTGAAGCCGGAAAATATCCTT
CTCAGTGATACTCAGCACATAATGCTCTCTGATTTTGGAACGGCCAAGTTTCTGGACCCA
AAAGATAATTTTAGTGCTGGGGATAAGGATGTGGTACCCCGCGGAGAAGAGAGTCACCAC
AGGAGTCGATCGACATTCGTTGGTACTGCACAGTATGTCTCACCCGAGGTTCTCGTCGAC
GGTGACGTCGGCCCATCGTGCGATTACTGGGCACTGGGAGCAATAATATTTCAAATGGTT
TCTGGAATGCCTCCCTTCCGTTCAGTCAACGACTATCATACGTTTCAGAAGATCCAGAAG
TTAGATTATTCGTTCCCGGAAGGTTTTCCCGAACTGCCGAAAGATCTCGTTCAGAAGTTT
CTGATCGCAGATCCGACAAAGCGACTTGGCTCAGCAGAGATGGGTGGCGTGGAAGCTGTA
CGTTCACATCCATACTTTGCGACAATCGAGTGGGAAAATCTGCCATACCAGAGGCCACCA
GAGTTGAAGCCGTACTTGCCCGCAAGCTGCGGTGAGCCGGCTTTCCACAGCGACTATCAT
GTGCCGTTCAATATCGAACCGGGTCTCGACGATGCGGCCCTTACTCGCCTTATGGAAATC
GTCGATGAAAAGGAAGTTTTCGGGCTCTTTGGGAGAAGTTTTGAGCTGTATAGCCTAAAG
AAGCAAGCGACAGCATCCATCTCTGGACTGCACAGTGCACACAGTTCGTCGATGGATTCT
AATAAGACAACAGAAGACGAGCGTGAGAGAAAGTTGGGCATTCAGCGTAAAGCACACAAA
TACCACCGATTCGTCGATGATCATCTCATCCTCAAATCAGGCCTTCTTGATAAGAAGAAG
GGACTGTTTGCAAGACGAAGGATGTTCTTGTTGACCGAGGGGCCGCACATTTACTACGTC
GATCCTGTGAATATGGAACTCAAAGGGAAGATACCTTTCAGTCGCAGTCTTCGAACTGAA
GCCAAGAACTTTCGAACCTTTTTCGTCCATACGCCTAACCGCACTTACTACCTGTTTGAT
CCTGAGCGCAACGCAATGGAGTGGTGTAATGCGATCGAGGCGCTTCGTGAACGCTATTTG
GACGAATTGCCTGATGAAGCCGATTCGCCGTCCAATGACATCTTGAATATCAACGTGGGT
GGTAAGAAATTCACCGTGAGACGAACAGATTTATTGGCTGATCCGAGGAGCCGCCTTGCC
GAATGGTTCAGACCTGGTACTGTCAAGCCCATCGCCACTGACAAAGGAGGTAAAATTTAC
ACCAATACTGCGGACAATAAATCG
>KHN77411.1 JPKZ01002298.1 + [1:20480]  ( 110666 - 115611 ) KHN77411.1 + 1:353  ( 1 - 353 ) N   1672.87
ATGACGAATCATGAAGAAGCATCACCGAGTGCTGCGTCGAGAACAGAGTCAAGCGAGCAG
CTGCAATCTAACATAAACGATGATGCATCCTCAGCAAACTCGGCGAGCGACGTCGATGCA
AACGTTACGTCGGGAAGCGCGGAGAAGAGAGTGCATAAGTGCCGGGCTGACTTCATATTT
CTTGACGAGCTAGGAGAGGGATCGTTTTCGACCGTCAGTCGAGCCAGAGAGAAAAGCACG
GATCGGGAATTTGCGATAAAGGTGTGTTACAAGAAGATGATCATTCGTGAACGAAAAGTG
CATCAGATATATCGCGAAAAAGAGGCAATGGCGATTTTATCACGAAAAGAGAATTATCAT
CCGTTTATTGTGCAGATATATTGCACGTTTCAAGATCGAGATTCGCTTTACATCGTTATG
ACACTCGCTAAGGGAGGTGAACTGTTAAAAAAGCTGAAGAAGTACAAGAAATTCGACGTG
GACACTGCGCGTTTCTACACGAGTGAAATTGTCTCAGCACTCTCTCATATGCACACTCTC
AACATTGTTCACAGGGATCTTAAGCCAGAAAATATACTTCTTGCGGAGACTGGTCATATT
CTCATATCCGATTTTGGGTCTGCAAGGATCACCGATACCGAGCCTCTTAAGCCGGAACCT
GAAATTGACAATGAAAGTGTGAGACGAAGGAAACGATTAGGTTCTTTTGTTGGCACAGCT
CAGTACGTAAGCCCTGAAGTGCTGAATGGTGAAGTGGTGGAGCAGGCATGCGATTATTGG
GCCTTAGGTGTTATTCTTTACCAGTTGCTCACTGGTCATCATGCTTTTCATGATGAAAGC
GAATATTTAATTTACCGAAAGATATCGCGCGCCTCATACGATGTACCCGAAGATATGCCG
CTAGTGGCACGCAATTTGATCGCGAAACTACTTGTTGTGGATGTGTCGAAACGATTGGGT
TCCGTAGAATCCGGCGGAGCAGAAGCGGTCAAAAGTGACGAATTCTTCGAGGGTGTTCCT
TGGGACAACCTCGAAAGTGTACAGCCTCCTCGGCTTGAC
>KHN71939.1 JPKZ01004123.1 - [1:38912]  ( 95547 - 89750 ) KHN71939.1 + 1:447  ( 1 - 447 ) N   2240.93
ATGCTGAAGGTGAGCAGCGGTTTTCTGCGTGAGGTACGCCGCGGGGCTCGTGCATCTAAA
GCGCATGCGGATGCACAGCTACGCGCTGCTGAGCGTGCATGTGTCTTGTCGGAAGCGGCC
GTTGCGCGTGTCGATGTGGCGCAGTTGCCGGCCAATCGCCCAATTGAAGACTTTTATGCG
TCGGCCAAGTGCCTTTCCTCAAATGCTTTTCTTTTTGGTGTATTCGATGGACACGGTGGT
GCGTCGTGCAGTCGGCATGTTTCGACACGGCTGTTCGATTATATTTGCGCGTCAGTGCTT
CCGAAGCACATCGTTGCCGATGTTCCACTTCAGGAGAGAATCCAGTGGCTATTCTCAAGT
GCCGACCCCCAATTTCCTGGTGATTTCGAAGAAGAGCACAGAAAGAACGTGGAAGAATTC
CATCGAAGAGTGAAGGATGATGCGGAGATAACGACAGTTCGAAAAGCGCTGCAAGCGGCG
TTCTGCGCTTTAGATGACGACATTGCCAAAGGAGCGCTTCCTGATCAGGGACGTGTTTCT
AGGACCCTGGTAAGTGTGGCAGCGTCCGGTTCATGTGGAGTAGTGGCCCACCTGAGAGAA
GATCATATCCACGTTGCTAACGTTGGCGATAGTGCGGCCGTGCTTGGAGTATGCAATCAC
GGCGTCGTTTCTGCGCGGCTCCTATCGAAGCCACATTGCATTGATAATACTGATGAGGTG
AAGCGACTACGGACCGCGCATCCGATAGCTGAATCGACGACGATTCTTCGCGGTGGTCGA
CTACTGGGAGAGCTCTATCCCCTGAGGGCATTCGGTGATGTGCGCTATAAATGGCCAGCC
GATCTTCAGAAAACCGTCCTCGAACCACTTGGCGATACTGCTCCTCAAGGACTTTACACG
CCTCCTTACTTGACTGCCTTGCCTGAAGTGCTTTATCATCGGCTTACTCCGAACGATCGC
TTTCTGGTGCTAGCGTCTGATGGTCTGTGGGAGTGGCTTGAGCCCGACATAGTTGTGCGT
CTCATTTCGGACCACGCTTTGGGAGCACAGACCTTAACTGCGTATCAGCCACAGCCTGGC
ATTACACTTGCTCAGGTGCGTGCTGAACTTAGGCAGCGATTTGTGGGCGAAAGCAAGAAG
CCATTGGACGAGAATAGCGCGACTCATATTCTGCGTCACGCATTGGGCGGTTGCTCAGGT
GGGACCGAAACACAGTACCGTCGTCTTACCGATATGTTGCAGTTGCCACCTGGTATGGCC
AGGAATTACCGCGACGATATTACTATAATTGTTGTGCACTTCAACCAAAACTATATTGAG
TCGATCGCACACAAGGAAAGT
>KHN78251.1 JPKZ01002141.1 + [1:57344]  ( 43597 - 59545 ) KHN78251.1 + 1:566  ( 1 - 566 ) N    643.56
ATGGCTGATAAAGGTGGAATTGCTGGACCTCAACATCATATTCCTCCACCGAAAACGCAG
GGAGCTGCCACTGGTGGACAACAACTCTCCGCCACCGCTGGGCAGTTCGTTGACAAGATC
GACCCGTTTTCCAAAAGAGGAACGAGTAAGCGACGCCGTAGGTTGGTGAATAGCAGCAGA
TACCATCCAGAAAATGAGCCCGAGTTGGTGCAGCTACCTCTCATCAAAGATACGTCTTTC
GCTGATCAACCGGCACTAGTAATTCAAAAGCTGCAACAATGTCAAAAAATTTTCGATTTT
TACGACCCTGTTGCGCAGCTCAAAAGCAAAGAGATCAAGCGTGCAGCGCTGAACGAGTTG
ATCGATCATATAACGACAGTGAAGGGCGCCATAACGGAGCCGATTTATCCGGAAGTGATC
AAGATGGTTTCCAAGAATATATTTCGCGTTCTTCCACCATCCGACAATTCCGAATTTGAT
CCGGAAGAAGACGAACCAACATTAGAAGTTTCTTGGCCTCACCTACAGCTTGTCTATGAG
CTATTTCTTCGTTTTCTTGAGTCACCCGACTTCCAAGCAGCCACCGGAAAGAAATATATT
GACCAACGCTTCGTTCTCAACCTTGTCTATGAGCTATTTCTTCGTTTTCTTGAGTCACCC
GACTTCCAAGCAGCCACCGGAAAGAAATATATTGACCAACGCTTCGTTCTCAACTTACTG
GATCTGTTTGATTCGGAAGACCCACGGGAGCGTGACTTCCTGAAGACGGTACTGCATAGA
ATTTATGGCAAGTTTCTCGGATTGCGAGCCTTTATCAGGAAGCAAATCAACAATATGTTC
TTGTCTTTTGTATTCGAAACAGATTCATTCAACGGCGTTGGTGAACTACTCGAAATTCTC
GGAAGTATAATCAATGGTTTTGCTTTGCCACTGAAGCAAGAACATAAGGTCTTCTTGGTG
AAGGTATTGCTGCCATTGCATAAGCCTCGTTGCCTTAGCCTCTATCATGCTCAGTTGGCG
TACTGCGTAGTGCAGTTTATTGAGAAGGATTCGACGTTAACACCACAAGTGTTCGATGCG
TTACTGAAATTTTGGCCAAAAACTTGCAGCTCTAAAGAGGTGATGTTTTTGGGTGAGGTT
GAGGAGATTCTCGATATAATTGAACCGGAGCAATTCAAAAAGGTGATCGACCCATTGTTT
AAACAACTCGCTAAATGCGTATCAAGTCCGCACTTCCAGGTGAGCACCGCATCACTCATG
CTTCTGTTCAACTAATTGAGAGGAGAAACGCTCCCCTCAAATAAAGCCAAAAGACATCAC
AAAAAACGCACGAATAGTCGGTGGCCTGCCACTCACAAGAATTTAACGAGTGCGAATAAA
TAAGCTATGTCGCTTTCATTGATCGAGGGGAGCTCTGGTATCCATCATTGGTACTCCTGT
TTACCGCCACTCATTTTCCGATGAAATGCTGTAATTGACTAAGGTACTGCTGGAACTGCT
GCTCAGCTTACTTAGTTTTTGAGTCTCTATCAAGCGTCGTGCGAGAAGCAATTTGAAAAG
TGAGGGAAACTGTGTCGGGAAGCGATTGAGAGAGCGGAACCGGAGCAGAGGCTCAATCAA
AAAGTCGAGGAGTGACTTTCCAGGGGATCCAGGTGGAGAATCGTTCGATTCTTTTCGGGA
AAAAGTTTAGACGAAGAGTGGTCTAGACTGGAGACAAAAGGTCGTCGGACAGCTATCCAA
AAAAGGTCCGCGCAGCTCCGCTGCGTTGCCAAGGCATTTTCTCTTATACCAACATTTACT
TTATTTATAAGCTGGCCGTCTGTGAAGTGCTATTATGTCGGCCATGTTCAGCAGACTGTT
GTTCCACACATTTCGAATCTTGTAGTTTTCAAGTCGAATTATGTGATTGTGCGAGTGAAT
CTAGTAGCAGTATATTTTAAGGTGGCAGAGCGTGCGCTTTATTTCTGGAACAACGAATAC
ATTCTATCATTGATTGAAGAAACCAGTGCACAGGTGATGCCCATAATGTTTCCTGCTTTA
TATCGGATAAGTAAGGAGCATTGGAATCAAACGATTGTTGCACTCGTCTACAACGTTCTA
AAAACGTTTATGGAAATGAATGGGAAGTTGTTTGACGAACTAACCGCTAATTACAAAATG
GAAAGGCAAAAGTTAGTTATTTGTTTTGTTTGTTTTGAGTGTTGTGTTTTTCTTTTGTCG
ATATTCCAGCGTTGTTCCATTCTCATAGCAACGTCACTATTTCTCCATCAATAATTCTAT
TCCATTCATAAATATGCTGCGAATCAACAATATGTTACTATTATACCAATCACATGCAAT
CAAAACATTCCTCACCGGCTATGATTTATCCTGCTTGTCGTGGAAGTACCCCCAATATGA
CTTGGATTCTCGTTAGCAGTCATTAGCCAACCACTTTTCATAAAGTACAGAATGAAGGTG
ACATTTCGAATCGTCGGTGCATTTGAAGAGAAAAAACGAGAAAAGGATCGGGAGGATTTA
TGGAAACGATTAGCGGCTGTTGAGATCGATCCGCCGAAGGACAAGGACCCACAGATTTTA
AGCAAAACACCGTTGACTAGTTTCATCGTGAAGCGAGAAAATCCTGGCTTTGGTGTTGTG
CCAGGCGGCGAGAAGTCACCTAATTCTGCGAAAAGGTTGGGTTCAAGCTCAGGTGGCTCA
ACATCGAAGAAGCCG
>KHN78551.1 JPKZ01002087.1 - [1:57344]  ( 697173 - 678481 ) KHN78551.1 + 1:1003  ( 1 - 1003 ) N   1566.17
ATGACTGGCGAATTTACGCGATGCTGTTTCGGGCGTATGCAGCCAGTGCTGTCGTTCATT
AGTTTTCATTCGAAGCGTAGGGGATTAGGGGGTCCACACCAAATGGCCCCTGCGGGCCAG
GGCGCGCTCTGGTCCGAAGTTCTTTGCTGTCCGCTCTGCTCACAGTTGTTCAGTGGCGAC
AAGCCACCAGTGAATCTATCATGCGGTCATACAGTATGCCGAATCTGCCTCTTCGCATTG
CCCTCACCCAATTGCCCTATCGATCAAACGTCAGTGACCGTGCGTTATCGAGATTTGCCT
GTGAACTGGGCACTGCTGTCGATTGTGGGCATCACTAAACGAGTGGACTCACTTCGATTG
GATGCTTTTGATGACGGTTTCTTACGCGCTGAGGCAATTCTCATCAAGATGTCATCGTAT
TTGCGCAAAGCCGATAGTGAAAGAGGAGGAAGTGTATGGAGCGATGAGTTGAGTCGTCCT
GTGCAGCGGAAGCTGTTGGCGTTATTGTGTTTGCAATTGGTGGAGCAGGAGGGTCGACAA
AGGGCCCTCAAAACGGCGCGAGCGTTAGCTGAAAGGATCCTTTCCGAACTGCTCATCGCT
CATCAGAATAGCTCACATATCTCGTCCAATCTGTGGTCAGCGGTACGCGCGCGCGGTTGT
CAATTTCTCGGGCCGGCGATGCAAGAAGAGGTCCTCCGGCTCATACTGCTGACGTTGTCT
GAAGGAGCGTTGATAGCACGGAAGACATTGGTGATGTATATTGTGCAGACGCTTGCTGAG
GACTACCCACAGGTGTCGAAGACATGTGTTGGGCATGTCGTTCAATTGCTATATAGGGCT
AGCTGCTTCAATGTAATGAAACGTGATGGTGAGTCGTCTCTGATGCAGTTAAAAGCCGAA
TTCCGTGATTACGAATCGCTACGACGCGAACACGACGCGCAGATTGTGCAAGTGGCACTC
GAGGCTGGTCTTCGTATATCGCCAGATCAGTGGTCTTCTCTTCTTTATGGTGACCAGTCT
CATCGATCTCATATGCAGAGTATTATCGACAAGCTACAATCTCCACAAGCATTCGGCCAG
CTAGTACAGGAATTATTGAACGCATTGCAGCGTAGCAGCGATCCCGATACGCTGCTACCC
GTTATTGCTCACTTCGAGCGGATCGCTAGCTTCGATCCCGTTCTTACAGACCCACCTAGT
TGGTCGGATACGGTTGCGATATTTGAATCGTTGGGACATATCATAGACGCGTACGTTCGC
TTCACTCGCCGAAGGTTTGTGTTCTTAACCAAAATAAGCACAATACGCTTCGGTCGTTTT
TGTTGACGTTTTTTGACTGCCTTTTTTGGTCAGTTTTCCGTTTTTTCGTGTCACTATCGC
TCATAACGACCTTATATATATTTAAAAAAAGAATTTTGTTTCCTTTCTTTTAGGTTAACC
ACAACTTTCTTTGTTCTTTGATTTTTTTCGGAAGATTTATAATTCCATATACGGTAGTAC
AACCTTTGCAATCCAATCGTTTTCGTCATTCTTTTTTCTTGCCCACTGATATAATGGTTA
ATTTAAAATGAACAGCGTTCAGCAATCAGTGGTCTGGGTAACTCGAGGCGATTTGCAAAC
GGGGATCAAATTGCCAACGGAGAGCGATGCAATAATGATCGACGCTATAAAACACGGTTG
TGCAGGTAATTTAGGTTTTTTGGCCAAGTTTATTTCTTTATGCGTCTTAATATTTCGCTC
TTTTCCATCGTTTCGTTTATGATGGTCTGATTGCAGATGAGCTAGATGTTTTAAAGTCAT
AAAGTTACTAACAAACAATGGTCCTAACGCTAAGACACGCTCTTATTTGTTTATTGGTTA
CTGTGATATTCAAGCACACTCAGAATATTTTGAACGGTCTGGAAACTGATGGTGGTTGTT
CAGCAGTAGTAAGTAATTTGTGCTTATGCAGAAAGTATTAATCTTTTCGAATCGTGAATT
GCTTTGTTATTAAATAATCGTGTTTCTTTTGGCGGAATTTCAACTTAGTTATTTAAGGAT
GCGGAAGCAGGGCGTGCTTGTCCTCGAGGAATAAGGTGCACATATGCTCATTCGTTAGAG
GAACTTCGGCAAAGTGTTCCCCCGCGAACCGGAAGTGGTGCGCCTCGAACAAATGGACTC
GCTGCTGCTCCAGGGGGTGGTGTCTCTCGTCTGCTCAGTGCTACACTGGCCAACCCTCAA
CAGTTGCCCAACCCAGCAGTACCAATTATCCCTTTGCGTGTGCCTCCTCCACCAAACCCT
AACAATATGGTAATCGATCCAATGCAGCAAATACCAAGCGACAGTGGAGGAGGTATCATA
CCTCTATCGGTGCCAGTCGTACCAGTTGTGATTCCAGGCGGTGGATCCGTTGATGGCAGT
GTTCACGGTACTGCCATTCCTCTTCCTCCCAATCAGGTTCCGAATGCGAGGATTGATCAT
GCAGAGTCAATAACACCTGGTGCTGTTGTTATGATGGCAGCGGGAAGCGCATTGCCAGCA
CCTGCTCAGCCAGTTATGATGCCTGCAGTTTGGACGGCAGCAGTGAGCCATGCACCAACG
GTGCCAGCTGCAGTGTTAACCGCCACAAATGTGCCACCGGTTATCCCCCTGCCCATACCT
CGTCCACCACCTCCACAAATACCTGTCAGTCCAGGCGCTGTCGGATGGATGCAGAATTCC
GGAAGCGGGCCTTTGTTAAACGATGCTGCAAACATGCAGTTCAATGTACCATTCGAATGC
TTAGATCCTCGTTGGGCTGTTCTGGACGAGGCGAGTTGCTGTGCTGTTTCGATTACACCT
GTCGCTAATGTTGATACGATTCGTCAGGTATCTGCTGCAAACCCTGCTTTGCATAAACGG
CCGTCGAAAGGCTTAGAATCAGAGGACGAAGAGCAGCTGATGATGCGCAGAAGAGAAATC
ATCTCCCGGTTGGCTGATCTACAACAAAGGGGTCATGGAACGACTTTGGGTGAGGACACT
TTAGATGACGACGACTTGCAGAGTCATGTTTCGTATACGGTGGCCAGTTCAGTGCTATAT
GACGAGAAGGAAACGAGTACCTCGAACGCTCTTCAGTTGCCACCATTGCCTCTTCGATTC
AATACAACACCGTCTATAGATGACACGTTGAACCACTTGGGTGAAGTGGCAGCGGTGTCG
ACGACAGTGCTAACGGTTTGTCCACCGTGCATTTGGACTAATGGTGCGAAACCGGCAACG
GTACAAGCACCATGCACCATCATGCAAGTCAAGGATACTATCAATCAGCCTTTACCAACA
CCCGCCATACAGCGCCCTCACATGCCACCATTGGCAGCACATGAAGTACAAGATCCGTCG
TGCATAGCCCAGCGTTTGCCGCCGGTCATTCGACCGCTACCAGCAACACCCCGTGATCCG
CAAAACGTGGTTAGTGCCACACTGGATCGAATCGTGGATGTGCGCGAGCGGATGAACGAT
GTAGAGAAGAACGGTGGTATGGGATGCTCGGTAGAGAAGCAACAACTGAGAGTAGAACTC
AATATTGTCAGCCGACAAATTCAATCTCTCGATCAACAGACGAAGCAGTCATGTCTTCTA
AGAGAATTGGAGGCAGTCGACAAAAAGATTGAGCACCTCAATATACACTGC
>KHN87904.1 JPKZ01000319.1 - [1:38912]  ( 506908 - 495166 ) KHN87904.1 + 1:707  ( 1 - 707 ) N   3017.74
ATGGATAGCACCAACCAGAGTGCGCCTGCGGCACATGGTCTATCTGATGTGCTCGGAGCC
GCTGGTGTGCATCTTGGTTTGACCGGAGCTGGTCAGCCGGCAACTCTTCCTGCGCAGCAT
CTGCATACAGCACTTACGCCTGCAGTATCCGCTGCACAAGGCACCTCAATTCCCTATTTG
CCATGGCCTCCTCAACAACCTACCATCAACGTTCCGTTTTTCGACGCTAACCTCTACAAG
TCGGTGAATCTCGACGCACAACCCTCTTGCCTTCCCAATGGAATGGATTTGCCTCTCAAC
GATGTTACCACGCTGAGATTTTTTTTCAATATGGGTGTAAATCATGCACGAGCCGTATTG
CTGAGTCATCATGTCCAACAGGCGCTCACTAGTCTCCAATCACAGCAACCTAACGCTGCC
CATATACAATCATTGGCCTCTAGCGCACCTATAACTTCGCACAATCCAATCGGTATCTCA
ACCAGCGCACTTCAGAATGAACAACAATTGCAACTGCTGAATCAGTTCCGCGCTCAGCAA
ATCCTCGCTTCGCAGAAAGTGGGCGCAACAGAGAAAATCCGAGAGGCTCAGCAACAAGCT
ACTAAAGTACACGCTACGTTGTCGTCGAAAAACCACTCAAATGCTCCACCATTACCGTTC
GTCAGTACAACTGCATCATTGAGCGCCCCTATTGAAGCTCTGCTACTTCAGAATGCCTTA
CTCGCTAACGCCAACGGTAATCGTAGCGGGATCGATCTCGCTCAGCTACGGTATCAGCTG
GCGTTGAACGCATCAGCACAAGGGCTTCTCACTATTCCATCCATGAATGGTACACAAGAG
GCACCGACGCATGAGTTGATAAAACCAATCGCCGTAAGCACAAATGATGTGCAGGCAAGC
CCTCAGGGCAATGGTGCTATCTCGCCACGTCCACCGATACCCGTCGATCCGGCCCCACAG
TCCGAGTCTGTTATTGAACGGACAATCCGGTTGGTGCAGCAGAATACGGTCGCAGCGCAG
CAGCTCAACGAACTGCAGCAACAGGCGATACTCTCATTACGGCAACCGGTCGACAACACC
TCTGCCCTTCAGGCTGCACAGATCGCGGTCGCAGCTGCTGCCGGACAACAGCAGCCACGC
GATTGTGTGCACACGCAACAGATCGGTGGCTTATTAACCACAGCAGCAGCTCGTCAATCG
GCGACATCACCAGCGATTCATCCGATTGTACCATCTCCAATTCGACCCACTCCAACACAT
CCACCGCCAACACATGATGAAATTCCACCTAGCCACTCACTACTTGCCGCCACCGAAATG
CACTACAACGAAACGTTTAAGAAGACACAAGGGCTTCTTCATGAAAATTGAACTTTAAGT
AATGGTACTCGCAATGGATCGACGATTTCCTCACAGGAGCACTCCTCTTCATTGAAGGCA
TCTGGCACGGAACTGAAGAACATCGATAAAGACGACCAACGGAGCACAGCGTTACATCCA
CAAGTGATGATTAATTTACTGAATGGGGTTTTATCAAAAGTCAAAAGCGAACTGCATCAT
CAAGGCGTTGGCGTGCATTTGGATGCATCGGGTCGACCGATCGATTTTTCGGCACGACCA
GTAGACCCTATATTTCGCCGTGCACGTGAGCAGCTGGAGAATAGTCGTGAATACCGAGAC
GCCACTTCTCCATCAGGGCATCACATAAGTGTCGACAGGAATGCTTGCCGTCCTTCTTTC
TCCCTCAAAGAAGCAGAAGTGGTTCGATTGGCTTCCGAGCGGCTACAGAATTCCACAGCT
CATATGAAGCCCAGTGTTTCAGTCTGTGAGGCAAACGCACCTGGAAACGGTAAGGCCAAC
GGTACTGGGAAGTCAAGTCCTGTAGAAATGGCTCCATCCTCAAGTGATTCGAATAGTTGT
AGTAAGCCGGACACTTGCGCCTCGGCCAGTCCATCCACTTCCAGGGCCTCGCCAATAAGT
ACCACCAATGCGCCAACATCAAGCGATTCCGGTGAGTCAAAATCGAAGGATGAGAAAACA
ACTGAAAATGAAAGAGCGAAATCACCGGACGATTACGATAGTGACTATTCACCAGATGAA
AAGAGGCTACGAATAGCGTCAACTGAGGAAGAG
>KHN88498.1 JPKZ01000226.1 - [1:57344]  ( 141800 - 102995 ) KHN88498.1 + 1:1440  ( 1 - 1440 ) N   1080.89
ATGTTTGCTCAATTATGCACGTTCCGGCTTGACGGAATAGTGCGCTTTCTTCTGCTTATT
ATCGTTTTGTTTGGCCCAGCGATCGGAGGTATGGTATGTGATTTTGAGACAGAGAAATGT
GGCTGGTCGTTTGAGAGCCCAGCATTAAAGTTTCCACGTGATCCTCGAAATAATTTCAAA
GTGATTGTCGGCAATCGTGATTCGAAACCTTCACACTTTGCATATTTCAATGCGTCACGA
TCACGCGAAGAACCTGCGATGATTATCAGTCCTTATTATCAACATCTTTCCATACAGTGC
GAATTACGATTTATGTACCGTTTATTTGGTGAGCCTGGTGCTGCTATCGTCGTTACAACA
CAACATCGTGCCCTTAACGAAGTTGATCGCTACACAGATACTTACGATTACGAGGATGAC
ACTGACTGGACGCGTCCCACATTACATTCCACTTTCAATGTGCAACACAGTTATATTGAT
TCATGGAAAGAAGTTGGTGTACACATTGGGCATGTTTCGCATCCAACAAGAATCCGAATC
GAATGTCACTCACCGGCTGGTAAAAATCCAATCGCTGGTCGTACGAATACCGAATGCTAT
ATAGACAATATCGAATTGCTTAAGTGTGATGAAGAAGTGTGGTACGAGAATGTTTGTCAG
TCGAATCGAACCCGAAAATATTTGTGCCATCGTTTCGGGCATCGTAAATGCATCGAATAT
GATCAACTCTGCGATATGCATGTCGATTGCCCCGGCGGTGAAGATGAGGATACCGAATTG
CACAATTGCACATCCGTCCCAATGGGAGGTCGATGTACGTTCGAAGAGGCCGAAAATGGT
CTCTCGGAGGTGGGCTGTCCGGGATGGAGTATCGAAACGTATTATGTGCATAATGGGAAA
CGTGTCGATGGTGAAGAGCATCTGCTTATGCGTTTGAATGCAACTGCTGCCACCAAATAC
GCTTCACCGAAACACATACCACTTAGAGATCATACGCTTGAACATGTTAATAGCAGTGGG
CACTTTTTGTTTTTCACATCGGAGAAGGAAGCCGAACTGAACACGTTCACAGACACGAAG
ACGACTTATTTTTTCTCACCACATTTCCCACCCACAAATCCTGTGCTATATGATCCAAGT
GCATCCGAGTATGCAACGTGCAAGGTTCGCTTCTATTATTGCTCGTATGGTAGCGCAATT
TCGACGCTTCAACTCATCGTGCAGCCACTCAATGGGCAATCTGCTAAAATTATATGGACT
CCTCCATCAACTTCCTCTTTTGGAGATCAAAGTTATTACTGTGAATGGATGAAAGTGTCT
GTTGACCTACCTGAACAGAAAGGGGAATATTATCTAAAGATGAGCGTTAGCAAAATATTC
GATTCATCAATAAGTTTCGCAATCGATGATTTCTCGATGACACCCAACTGCTTTACTGGT
GAAAATGCGTGGCGAAGTCAGTATATCCCATATGTATACAATATCAGTAGCTGTGGTCAA
TCAGGTAATCGCGCACCAACATCTGCCGACTGCGAAAAGTTTTACAATCACAGCAACACT
CACGCTACACTTGCTACCAACAGGTCAGATGGCTTTCAGAAGTGGTTAGCGCCTAAAACG
ACTGAATACAGGTTAGGCTTTATTGGCTACGGCATACGCATATAACGCTTTACGTTGCAC
TCAGTAGAAACGATAAATTATCAGTGCTTTTAAAGATGATAACATAAATCGATTTACATA
AACGGAAAATCCATTATACGATAAGTAATTTCTAGATCTTTCGTTTCATGGAAAATTTGT
AAAACTTTGAGTTGCCAAACAAACATTGGCGATTTTGGGAGCTAAAATGGTGAGAACTGC
TCGAAATTCGTTTCTACAATCGCAAAACATAATGAATTGCCTATGCACTTCGATTGCCTG
GGACGGAAAATTTAGGAAAACATCTTTCATGTGAAACGAATGGAACTGTACATGTATAGC
AGTACAAAGCCGTTAAGCTAAAATTTCGCTAATGTTTATAACCGCATATTTTTCGAATTT
TTATGGACTTTTCGGTTTCTGATATCGCCGGTGTTCGAAAGGCATCATTTTAAACGCAAC
ACAACTCTCGAGCGTTCATTTTTCCAAAAAAAAACCGATAATTAAACCACATTTAAAACA
AAAAACGCCATTTGAGATTCTATGAGTACATCCACTTTCAGTTTAGTAAGGAATGATGCT
TGCAATTACCGTTTTAGCCGAAATAGTTGAAAACCGTACTTGCCGGAATAAAAACCGAAA
CTTTCAATTTATTGTAGAATAATGTTCCTCCAGATTTTTTAAAATCCGTCTGTTGCTTAT
TTGTCGAGACAGTCAGATATTATTTATGTGGGTAATAGAGCAAACAATAAGCGCTTGGAA
TGGTCGACCAGTAAAACCATTCGATAAGGGTACCTCTACGGGAGACTGACTCCCTTGTGG
TGCTTATTTTCAAAAAAAGGTTACATATTCAGGAAAATATGAAAGCCAGGAGAATATGTC
AGTGTGCTTGAAATAAACTAAACATGCGGTCGTTTATTAGAGCTATTGCAATTGTCTTCA
ATACGCAGCATTCAGTTCACGTTGTTCTTTTCGTTCTAACGCATTTGCAATGCGCATATG
CAACCTTCTAACGCATTTGCAATGCGCATATGCAACCTTCTAACGCATTTGCAATGCGCA
TATGCAACCTTCTAACGCATTTGCAATACGCATATGCAACCCTTTTTGTCGACTTTCATG
TTAAACATCGATTGCATTTCATAGAGCGATTTGCATTTGTTAAGGATCGAGGCATATGGT
GGTTCTGGAGGGCAATTGCCAAATCAAGTGGTAAACAATTATGGCGGAAGAGTGATCACT
CTGGTCAATTTAACGACAGCAATGGAACTCGAAATACTCGTCGGACAACAAGGCGAAAGT
CCTTGCGATCATTTAACCGATGATTTCAAGGATATGATAAACAGTCATCAGTACGAGGCG
TTGAAGTTCGTTTGTAAGGAAGGCGAGAGTGAATGGAATGAAGAGATGGCGATGGCAAAC
GCGGTGATGTTCCCGGGTACAGGTGGCGGTGGTGCTACTGTGGTCAGACATCTCGGCCGA
ACGGTGCTTGTCGCTGGTGGCGGTGGCGGTGTGTTTCCACAGCACATTATTGATGTCGAG
AAGAGTGGAATTAGTGCAAAAGGAGGTTTCTCTTATGAAGACTATGCTCGCCGAACAATA
GACAATACGATTCCTGTCGGCGAAGCAATGTGGATGTCAGGCAATGGTGCAAGTCTTACC
GCCGATAAGGTACACGATTTCGGTGCATGTGAGCACTGCTACTTGATGGCTGGTCATCTC
ACAAATGCTTCATCCAGCGGTGGTGAGTGTCCGGTTGTTTCCGTTTGGAAACTCTCTGGT
GGATATGGAGGAGGCGGGGCATCATGTGGTCCAGGAGGAGGAGGAGGTGCCGGATACTAT
GGTATGTTTGCAAAAATTCGGCTACAATATTTTTCTGTTTCTAATAACTTATGAAATTTA
TGGAGAAGCGTATTGCAATTATGTTTTATTCCTATAGAAAAAACATTTTGCAACTTTGTT
TGTAACTTTTCAATTGTTTTGCAACTTTAAGTTCTGTCTTCTTTTGGCGGTGAAGGAGGT
CGTAAATATCACGGTTCAGGTGGACGAAGTTTCGCCGCTTATAAGGATTCGTTCGTTGAT
GCAGGAGTTCATGCTGGTGATGGCTATGTGTTGATCTATCCATGTCGATTGCGATGCGCT
GCCAATGCGACATGTCGGTTTCGAATGAGCAATCCAGAAGACGTGGTGCCATTCTGCTCG
TGTGCGAACGGTCGTGAAGTGAATGAAGGAGAAGACTGTGTTTGGGAGGTGGATCATTTG
TCGAGTTCGATGATCGCACCAAGAAACGAAATGGTTTTCCTCGTTGCACTTACCGTATTC
GTCCTCTTCATTTTGGTTTTGCTCGCCATGTTTGGAGGATTTTGTACGTTATTTTTGTAG
CTTTCATTCACAATGATGAGAGAGTACACTTGTCATTGACTTTATTTTTCTCGATTAAGC
AGAATTGCTTGGAGAGTTTAATACTTATTCAGATCAATAATGCCAACTTGGCTTGCTTTA
TTGAATCAAGCTCAGCTGTAAGCTGAATTGCTATTTTCAGACTGCGCTAATTGAATACGG
TTCTTTCTGTCCTCCGTTTGAGTGTTTTCTATAGGGTTCATTAAATGACCCTATTTACAA
CGATTCTTTAATTTCATTTCACGTTGATTTTCATAAAACAGAGCAGATGATTTATGTTTT
CCAAACACTATCAGGCGACAACAGAAAACTGTCGAAATTGCATAGATCAATCGCAAACCC
AAATCATTGGCCTAATTACACTCTGGTCTCCAACTTAATTGAAGTTTGCATGGGCGTAGT
CCCGACCCATAAATATAAACATTCCTTCGGCATCCAAAAAGACTGCTTGATCCACTTAGG
GATTCTAAAAAGCATAACTTCTTTGACGTTCTATAATTTTTAAATTTTTTCTTGATTTAC
TTCTCCTCTAGTTTATATTTTTTAGGCGTGCACTTTCAACGACGTCTCAAAAAGGCGAAA
ATGGAGAAGGCCGAACTGAGCAGAGAAATCGGTCTGTCAGCGCTCGCTCCCACAACTCCA
ATGAATATCTCTGGCAATCCCATCTATGAACCGTTCGGCGTTTGCGCTGATTTACAGCAC
ATCCCTCGGCATACGGTTTCTTTAAACAAACCGTTGGGCCAGGGTGCGTTTGGTGAAGTT
TACGAAGGCACTCTTCTCTGCAATGGTCATGCGGAACGTGTCGCTGTGAAGACGCTTCCA
AAAAGCGCCTCAAAACAGGCAATCAATGATTTCGAGATGGAAGCGCTCATTATGAGCAAA
TTTCAACATGAGAACATTTGCGAATTCAAAGGAGTTTGTTTCGATGTAATGCCTCGACTT
ATCGTATTGGAGTTGTTAGCTGGTGGCGATCTAAAGAGTTTTCTTCGCGAGTGTCGACCG
CGCAACACAAACGAGCATATTATCGATATGGTGGATTTGTTTGAGATGGCTCGTGACGTT
GCAAAGGGTTGTAAATTCCTTGCTGACAACCGCTTCATTCACCGCGATATAGCGGCACGA
AATTGTCTTTTGACGAAGAAAGAAAAGGGTCGAGTCGTTAAAATCGCGGATTTTGGTATG
GCCAGAGATATCTACAGGCAAGATTACTATCGCAAGGGCGGAAAGGCAATGTTGCCTGTA
AAATGGATGCCACCTGAAGCGTTTCTGGACGGCATTTTTACGGTGAAAACTGACGTTTGG
TCGTTTGGCGTACTATTATGGGAAATCTTCTCGTTGGGTTATATGCCGTATCCGGGCAGG
AACAATCAGGAGGTTATGTCACTGATTGTGAACGGTGGTCGATTGGAACCCCCAAATGGT
GTCCCGGACCAAATCTATTCATTGATGTTGCAGTGCTGGAATACTGTAGATACTGAACGG
CCGAAATTCGATGAAATTATTGAGCAAATAAATGTGATGATAAGGGATCCATTGTTGCGC
TCCTCACCGCTGCCGACGATAGTGCATCGTCTCTCGCAGTCTCAAGTAGGGATGAAGTCA
GCGCCTCCCGAAAGTCATCTCTCAATTGCCGATTCAATGCCGCAAAGTACGCATTCTCAG
GCCACGATCAATACGGTTGTCACATCATTCAGCGAGTCAGCGTACCCATCTTGTGATCCG
ATGCCTACTAAAGGTGATGGTATAAACTTCAACGTTTGTTCACCGTATCAGCCGCAGTCA
TCAGAGCCGTTCTGCGTGATGGACGATACGATGCCTTCAGCTTCTTCAGATTTACTCCTT
GATGAACGCGCATGGGTTAAAGAGAACGTGCCTAGTGATAATTCGATGTTCACAAGCAGC
AGTACAGAGGTTGCCAATAAATTCGGTAAATCTCTTCCGCCAAAATTGCTCAAAGATGAA
ATCGCTGGAAGCCGGAGACCTGTTATTGAAACGGAACGTCCAATGCCATCACCAGTGAAT
AGTGATTATGCTAATGCGATGGAGTCGGAGACCGCTTCGCTACTCGGTAGGCGGTATCCG
CGGCCCCCACAATTGAAACCTGCCACCGACCAGGTCATTTCACTTAAACAACCGAAAAGG
CCAACTGATCTGTCGACGTCAACACAGTTCAAAAACTGTTTCAATCAAAGTCAGATTCTG
