# Supplementary material for: Expanding the view on the evolution of the nematode dauer signalling pathways: refinement through gene gain and pathway co-option
Source: BMC Genomics. 2016 Jun 27;17:476. doi: 10.1186/s12864-016-2770-7 (PMC4924289; doi:10.1186/s12864-016-2770-7)
Supplement: Additional file 5: — Gene models in fasta format. (TGZ 545 kb) [file 12864_2016_2770_MOESM5_ESM.tgz › t_spiralis-PRJNA12603-WS246-sequences.fa]

>EFV56516 GL622787 + [1:10240]  ( 9831556 - 9835356 ) EFV56516 + 1:610  ( 1 - 610 ) N   3218.84
ATGAGCCGCAAAAGGAAACATGAATCACCATGTACCTTGGGTAACGTATTTGACGATATT
AAGTTAATTATTACATTTTGCACAGATGCGGCCCAAAAAGAAGTAGTGAAAAATCGCGCT
ATTTTGAAAATGTTTTGCAAGGATGCGTTTTCTTTTGCAAAATGGAAAGTTGATGATTTA
CGTGCAAACATAAAGTTATTGAAGTCACGCCTAACATACCTGACTCTGAAATTATATCGA
TTTCGAATAAGATGCAGTAAATTTTGCTGCGTGTGCCGCACTTTATTGTGGGTAGTTTCT
AGTTGTTTGACGTCAGTTGCCGTACAGTGGACTTGTTTATCTGTATTCAGTTGTCAATTT
GAATTCGCTGTGAATTTTGCTATTAATCAAACATTTTGTTTAATCGGTGAATACTGGCGT
TTCATGGTAGAACCGTCGTCTTCGACGTCCGAACAATGCAAGAGCATTATTCCCTCCGGT
GCATTCGACGATCTGACCGAAGACCAGCTGGTCGATCTGTGCAAACAGGTAGATGAAGAG
GAGAACGTGGAACGGGTTGTTACGGAGCCGGTGCCCAAGCCGACCGACGACAAGCAGCAG
TCAGCGCATCCTGCATGGTACTGGGGAGATGCCAGTCGTGATGAGGTGAATGTACAAATG
CGTGACCAGCCGGATGGAACGTTTTGTGTGCGCAATTCGAGCACCGTCGGCGATTATACG
TTGACAGTTCGCACTGGTGGTTGCAACAAGATGATTCGAATTTACCAACGCGACGGTAAA
TTTGGCTTCTCGCCTGAGACCAGCATGCAGTTCACCTCTTTGGAAGATTTTGTTAAGCAT
TACAGTTCCAATTCGCTCAGTGCTTACAATCGCAATTTGAATTTGGTTCTGCAAAAGCCG
CTTTCCCGGCGCATGCGATTCACATCCATCAACACGGATCAGTTGGTGAAAATTAGTCGA
TCTCTGTGCAAACAGTACAAACTGAAATCCAATCGCTACGACCTCATATACGAAGAGTTT
TTGCGACTGTCAGCAGAATCTAATGGCAAAACTCGCGCAGTGGTTGCTTTTGAAAAAAAT
TTGGAAATGTACGAGCAACAAATTGATGTCCAAATCAAATTTCAAGGTTTTGCGTTACCT
CATGAAAAGCATTATTTGAAGAAAAATTGGGAATTGTTGAATTCAAGAATTCAGGCGTTG
AAAGAAAACAAGGAGAAGCTGTGTCATGAAATAGACGCATTTTCTGCCAAAATGAAAGAA
ATCGAATCCGAATTGAATGCTCTGAAACCGGAATTGTATCAGCTTTATCGTAAACGGGAC
TGCATAATACGGCTGCTTTTGGAGAGGGGCGTGAGTGCGGCGTTTGTGCAGAAATTGTTG
TTTCAAAATTTAACCAAAGATGACAGTTTGGGTTTGACGTTTGAAGACGATCCCTGCCTG
AGGGCGATGGTCGGCAGTTTGAGGGAAACTTTAGCCGAAAAGTTGACTATTAACTGTTAT
GATAGTAAGAATTGGCTTATTCCTGAATGTTCGAAATTGGAATGCGCTCGACTGCTGATG
AACAAAAATGACGGTACATTTTTGGTCCGGTGCTCAGAAAGCCGGGTAGGCTTTTACGCT
TTGTCGGTAGTTTGCTCAGGACGAACGTTCACTTGTCTCATTGAATGTAGAGACGGTAGA
TATGGGTTTGTCGGCACGGACACGTATTTTCCGTCTTTGACTGATTTGATTCTTCATTAT
TCTGCTCACCCGCTGAAAGATCACAATCCAAATCTGAATACCGTACTGAAGTATCCAGTG
CTGACCGTTTTGCCGGATACTTCGACACAA
>s6911 GL622789 + [1:10240]  ( 1846481 - 1850191 ) s6911 + 1:1176  ( 1 - 1176 ) N   6648.08
ATGCCTAATGAATTGACTGTCGACGTGCTGCTACCGAACGGCATCGTGATTCCGTTGTAC
TGTTGCCGCAATTTCACGCTGCAGACGATCAAAGCGAACGCTTGGAAGCAGGCTCGCGGT
TTGCCGCTGTTCAACCGCATGCAGTTGGCGTCGACGTACGTGTTCGTCATCGTCGGCCGG
GACGGTCAAGTCGAGGAGGTGTACGACGAGAGCCGGCGCTTGTGCGACTTGCGCCTGCTC
TGGCCGGTGTTGCGGCTCGTCGAGCCGGACGGCAACGTCGAAGAGCGCAGCCTGAGCAGT
CAGATCAGCCAGGCGATCGGTCGACCGTTGAGCGACCTGGACGAGAGTCGAGACCCGGAA
CTGATACAAGCGCGCATACAGTACTTCCGGCTCTGCCAGGAGGTGTGCTCGGCCCGAGGC
CGGGATTGGAACGAGCACTTGTTGCGCACGTTCTGCGAACCGGTGGTCGCCGGCGACGAC
CGGGTGGTCATCGCCGACGGTCCTCCACCACCACCATTGCCGTCACCACTGTTGCTTCTG
TGCGTGTGGATACAGCCCGGCACTGTCGGCACGCCGTCGGTGTCGGAAGGCCACCCGCAC
AAGATCACGATGAAAGTTCCGACGGTCGCCAAGCCCAGCGACGTCATCCGCGAGACGCTG
CTGCGCTGGGGGCGGTTGAGCAACAGCGCCCGGCGGTCGTCGTCGTCGTCGGTCGCCGGT
GAAATCGACCAGTCGTCGTACGTGCTGAAGCGCGCCGGCAGACGGTTGTACTTTCTGCGC
GACGTCCCACTGGTCAACTACGAGCACGTCACCAAATGCTTAGGGCGTGGTCAGCGACTG
GTGAGCGTGGTGCTCGTGGAAAAGAGCGACCTGCCCGAACAGCAGCCGGCACCGGCGCCG
CTGGTGCCTAGCTACGTCAAACGCCAGTCGACCGCCTCGGCCAATGACGACCTCGCCGGC
GCCGTCTGCATGTGGAACATGCATTCACGCCTGCGAATTAAAATCGTCAGCGCCTACTGT
ATCAATGTGAGCAGCTTCGACGCGGTGTACGTGAACGCGGGCGTGTTTTTCGGTCCGGAC
GCGCTGTGCGTGCGCCGCACCTCGCCCATCGCCTCGTACGCGCTGCGTTGGAACGAGCTG
CTCGAATTCGATTTGCCGATCTCGTGTATACCGCTGTCCGCGCACGTCTCGTTCACCCTG
TGCACGGTCCGCCCCAAGAAGCCCAAAGACGAACAACACTGCCCACTGGCCTGGGTCAAC
CTGCGGCTCATCGACCACCGGCACCTGCTGATCCAAGGTCGCGTGTCGTTGTACATGTGG
CCGTTTGGCAAAGATTTCGACGGCATGTTCAACCAGCTCGGCCAGAGCGGCCCGAATCCG
AGCCGCGACGTGCCCTGTCTGCAGGTCGACTTTGGCTGTCAGCAACGTCGGGTTCGTTTC
CCCACGCCAATACAACGTGATTTGTTTTTGGCATTTTTCCAAAAACGGCACCGCGAACGA
CAGGCAAAAAAGCTCCATGCCGGTGGTCGTTCTTGCAGACGCTCCTCCAACTCCAGCTAT
TACTCGTCTGCGATGTTTTCCAATAGATCTCGTCGTCGTCGACGACACTTTTCCAAAAAT
TTTTTGCTTGCCGTCCGAGAAGAAGAAGAGCAACAAGAAGAAGAAGAAGAAGAAGAAAAT
GAAGAACACGAAGAACGACAAGAACAACAACAACCAGAAGAAGAAGATGAAGAACAAGAA
GAAGTAGTCGAAGAACAAGAAGATGATGTAGAAGAAGAAGAAGAAGATGAAGAAGATGAT
GATGTTGATGATGAAGATGAAGATGATGAAGATGATCAAGAAGATGAAGAAGAGCAAGAA
GATGAAGAAGTACAAGAAGAAAACAATCCTACCACTAGTGGTGAACAGCAGCAGCAGCAG
CGACAACTACGACAACCATTCCCTGTCATAAGTGAGGAGGATCGGAAATTCATCGTCGAA
GATTTGTTGAATCGTGATCCACTGCACGAAATAATGCCGGCCGAGAAAAGTTTGGTCTGG
CGTTGCAGACATTTCTGCCAGACACTGCCGCCGTCGTTGCCGAGACTGCTGGACGCGGTC
ACTTGGACCTGCACCGAGCAAGTGTGCGAGCTGTACTCGCTGCTGGTCGACTGGCCGGTG
GTGGAGCCGGATGTCGCGTTGGAACTGCTAGACGTCAAATATCCGGACACGTACGTGCGT
CAGTTCGCGGTGCGTTGCTTGGACATGCGCTTGTCCGACGACCAGCTGGCCGTGTACTTG
ATCTACTTGGTCCAGGCGTTGAAGTACGAACCGTTCTTGCAGAGCGATTTGGGCAAGTTC
CTGTTGAGGCGGGCACTTTTGAAACGCGCCATCGGGCAGAGGTTCTTCTGGTTGCTGCGG
GTCGAACTGGAGCACAGTCCGTCGTTGAGGCGGTTCGCGTTGCTGCTCGAAGCCTACTGC
CGCGGCTGCGGTGCCCACTATTTGAAATCGCTGGTCCGCCAAGTGAACGCCACTGAGAAG
CTGGCGACGCTGAACGCGGCCATCAAGGACAAAAAGGACGACGGCACCAAGCTGCTCTGG
GAACGTCTGCGCCAGGCCGACTACGCCGAAGCTTTGCAAAATTTGGACAGTCCACTCGAC
CACACGGTCAACTTGGGCACGCTGCTCGTCGACCAGTGCCACGTGATCGGTTCGGCCAAG
CGGCCGATTTTGTTGGTCTGGCGCAGCGAGCCGACCACCGGCGAGCCGGACCGTTGTGTG
GAGATTTTGTTCAAAACCGGCGACGATATCCGCCAGGACATGTTGACTTTGCAAGTGCTG
CGCATCATGGACAACATCTGGAAATCCGAAGGCAACGACTTTTGCTTGACCCCCTACGAC
ACACTGCCGATGGGTAAACGGGTAGGAATGATCGAAGTTGTCAAACGGTCGAAAACCATT
CTTGAAATTCAGACACTCGAAGGTCGAATCGGCGCATTCAACGTCGGCTCGTCGACCCTC
AGAAGCAGTATCGACTTCGGCAACGATCGGTACGACGCGGCTGTGAGAAGGTTCACACGC
TCCTGCGCCGGATACTGCGTGGCGACGTTCGTGCTGGGCATCGGCGATCGGCATCCGAGC
AACATCATGATCACCGACGACGGCCGCATCTTCCACATCGACTTCGGCCACTTTCTCGGC
CATTACAAGAAGAAGCTCGGCATTACCCGGGAACGGGTGCCGTTCGTGCTGACCGAAGAC
TTTTTGCGCATCATCGCCAAAGGTGCCGACAACGTGAAAAAGAGCAAAGAATTTGAACAA
TTCCAACGACTCTGTTCCGAAGCGTACCTGATCTTGCACCGGCAAAGTCGGCTGTTCGTC
ACTTTGTTCACGATGATGCTCTGCATGGGCATACCGGAATTGCAGAAACTGGAAGACGTG
AACTATTTGCGGAAAACGCTGGCCGTCGACAAGACCGATCCGGAAGCGTTGAAGTACTTC
AACGAACGCTTGAACGAAGCATACGAAGGAGGCTGGACAACCAAAGTCGACTGGTTCTTC
CACTCTGTCAAGCACCTT
>EFV61554 GL622785 - [1:18432]  ( 183134 - 177468 ) EFV61554 + 1:653  ( 1 - 653 ) N   2360.33
ATGTATACACATATATATAAAAGCGTTGCATCTACTGTCGCGTATAAACACAACGGCCAG
TTAGCTAAGGTGTTAGCAGCGTGTGTCAGCGTTACGTTACGAATAATCATGGTCATTGAG
AAATTTGTTTTTAGCTTAGCGGTGTTACCCACCTATTATGCATGTATTTTGTGTCAGAGT
TCCTTTATTAACAGTATCTTTACGAGTAATGTCAATAGATTTGTTATATTACGCCGTTAC
GGGATCTGCTATAAAGTAAAAGTAAGTAGTAAAACAGTACAGGAGACCGTTGACACACAA
GCGGTGAATGATGAACATTTCGAATTTACACTCAGGCCACTGTGGGAAATTAAATTTTCC
ATCAGAATCTCGTCGAGAAGTTTTTTGCAACGTTTGGTGAGTTCAACTATACTGAGTGCA
GGCATGCGACCGCCGGTGGATTCGAAAATTGTTCACGAAGGATGGTTAATGAAGAGAGGT
AAATTTTGAAAATTGGCAGAAACGAGCCAGACGTGTGAAAATTTTGCTTTCCATTTATGC
TTAGGTGAACATATAAAAAACTGGCGATCTCGGTATTTCATTCTGTTTGATGACGGGACA
CTTTTGGGATTTCGTCAAAGGCCTGAAAATGGATCTTACAATGACCCGCTCAATGATTTT
ACTGTCAAAGATTGCCAACTGATGAAAGTGGATCGTCCACGTCCAAATACCTTTATCGTT
CGTGGTTTGCAATGGACTACGGTTATTGAGCGAACTTTCAATGCTCTTTCACCAGAAGAT
CGTGAAAATTGGGTAAACGCCATCGAATCTGTCTCGCAGAGCTTAAAACAGTTAAAAAAT
GATGCAGGAGAGCCAATGCAGCAAAGTGACCAGAATATTTTTAGTGAATCCGGACTTCCT
ACACAATTAGAGCAGCTCATGAAAATCGCTGATCCATCTCCTCGAAAAGTATCATTGGAC
GACTTCATTCTTTTGAAAGTACTGGGTAAGGGTACATTTGGACGAGTAATATTGGCCCGA
GAAAAGCAGACTGATCAACTGTTCGCTATAAAGATATTGAAAAAAGAAGTTATCATTGCG
AAGGATGAAGTGGCTCATACTTTGACAGAAAATCGCGTCCTTCAGAAAACAAAACACCCT
TTTCTGACGGTGAATGCTTACTTACAGTTATTGCGCTGCTTTGCAGTTTGGAAGTTGTTT
TGCAATTAATTTTTATCTTTAGTCTTTGAATATTCCTTTCAAACGAGTGATCGGCTTTGC
TTTGTTATGGAGTATGCTTGTGGTGGTGAGCTCTTTTTTCACTTGCAACGTGAAAAGCTT
TTTACTGAAGAACGCACTCGGTTTTATGGTGCTGAAATTGTTTCTGCTTTGGCTTATCTT
CACGAAAATAACATTGTTTATCGTGATATTAAGCTAGAAAATTTGCTGTTGGATCGTGAG
GGGCATATAAAAATAGCTGACTTTGGCCTTTGCAAGGAAGATATTTCTTTTGGTGAAAAG
ACTAAAACTTTTTGTGGAACGCCGGAATACTTGGCTCCAGAAGTTTTGGAAGATAACGAC
TACGGGCGGGGAGTGGATTGGTGGGGCACCGGTGTTGTCATGTACGAGATGATGTGTGGT
CGATTGCCGTTCTACAACAAAGATCACGAAAAATTGTTTGAGATGATCTTGACCGAGACG
GTGAAATTTCCTGGGAAACTTTCCCAAGAAGCGAAGAGTCTTCTCAGTGGACTGCTAATG
AAAGATCCTAATCGACGACTTGGTGGGGGACCAGAAGATGCGCAGGAAATTATGGCTCAT
CCGTTTTTTGAACCTATTGATTGGCAAGCTTTGTACGAAAAAAGACTTGTGCCCCCATTT
AGACCAGAAGTGCAGAGCGACACTGACACTAGTTATTTTGATCAGGAATTTACCAGAGAA
TCAGTTGATTTTACTCCTCCAGCTCAGTTTGGCACGCTTAGTAGCATATCTGAAATTGAT
GAACAGCCTTATTTTACTCAGTTTTCATTCCATGGCAACAGTGCGCAAAGACAATCTTTT
CACCAATTTGACGACATC
>EFV57498 GL622787 - [1:18432]  ( 5848374 - 5845577 ) EFV57498 + 1:413  ( 1 - 413 ) N   1051.07
ATGGAGGCAGAGTACAGTCACACTATTTCCCCTGATGTTATTCGTCAGCTTTGGGCAGTA
ATTAATCATCTTCAAGGAAATTCAATTGAACCGACTTTAAACGCAATTTCGACAAAAGCC
GAAGAAAGCTTTCAATGGACTTTCCCTGAAACTGAAAGCAATCTAGAATTTAGAGAACAT
GACTGCTTTTGCTATGTCTGTCACGAAGGCGGATTTGTCATGCCATGTCATGGTTGTTTT
CGTGTATTTCATAATAACTGCGCATCTGGAGGAACTGAAAACAGTACTGAAGCATTTGTT
TGCCCAGTGTGTCAGATGATGTTGAGGGAACCGAAGGTCGATCCCACGTCTCTTCGAGAA
TATCTGGAACCAATGTTAGATCTTGCAAACACTACAAGCGGAAATGTGCTTTTGAATTTA
CCTTCAAGAGATGAAAGTGTGGGCGTCAATGAATATTACTTGTTGATTGCTAGAAACGTT
GATTTATCAACTATAAGGCAGAAGCTAGAAACGGGCCAATATCATAATGCAAAAGATTTT
TTGCTTGATTTCCAATTGCTGCTTCACAATGTCATCGTTGTTTATGGAATTAGCAGCAAC
ATTGCACAGATTGCTTCAGATGTTTATCAGACAGTCTATGCGCAGATAGACTCAGAAAAT
GTAGAAGCAGAAATAGAAGGAACAGAAGAAGGAGCAAACGAGGTATAGATTATTGATTTG
AAAATTGTTTATTGCAATTGTTAGTAGAGAAATGTTTGGTGCAGTTTGTATATTCATTTT
GTGTACTTTTTCAATTACAACTGAAGTTGATTTAAGGAAGCTGTCGAAATGTCCGATGCC
CATTTAGAATATACCGATGAAATGCATGCGTTACCTTCAGACGTATCCCAAGCACAACTT
TACGATGAATCAGTTAGTCGATAATTCTCTCATTTTTTATTCAGTTACTGTATTGTTTAT
ATTTTCTATTTAATTATCCGAGATTTACCACCTCATAATTGTCCACATGCTCCGAAATTT
AAGCGTTTAATCAAAGAACTGCACGATACGTGGCAATTGTCTTATCATGAAGAGCGTGAT
CGTTTGCGCAATGCAATTAGAGAGAAGCTTACACAAAAATTTATGCGAGAACAGGCACGT
GAGGATCGTGAAATGCAAGAAAGTTTTAGTAAGCAGTTGGAAGAGTCACGTCAAGATCTG
CAAAGTCGTTATAATCAACAATTGAAAGCGGAATTGAAGAAACTTTCTGATCGTCACCAA
AGGCAGCTGAATGAATTGAAAAAGAAGCAATGGTGTTGGAGTTGTGAAAATGAAGCAATT
TATCACTGCTGTTGGAATACTTCGTATTGTTCTGTCGAATGCCAGCAACAGCATTGGCCA
ACTCATCGCGCAACTTGTCGTCGTAAAACTGAA
>EFV60480 GL622785 + [1:10240]  ( 4769022 - 4770879 ) EFV60480 + 1:538  ( 1 - 538 ) N   3065.45
ATGCTAGTGGTTGTTTTGTTGTTGGCATTTTCTGCTTGCCCTTCATTGGCACTGCCTGGC
CTACGTTCGGCCATTTATTGCAATTGCACTCGACCAGGTTGCGGTATGGATGAAGATGGT
CCCAATATACAAGTGTGCAAAACGTACGGCGGTTGTATGAAAGTGGTCTCTTTGAAAAAT
GAACACCAGCCCGAAGACGAGGGCGGCGATCTTGTCGTCGAATACGACTGCATCAGCGAA
GAACTGTGGCTTCCACCTGAACAGCCGATGGGCTGCCGGGTCCACCGCCATCAGCGTCAT
TTGCACGCGATCGGCTGTTGTCGGAATTATTCGTTCTGCGCGGCCGATTTGCACGTCGCA
TTGCAAAAGCCGGCCCCGGCCGATTCGGCCACTGGTCTGCCTTTGGCGGATTTGGGTTCC
GCGAACGCTTGGACCGCTGTGGGGTGGAACTGGCAGCCGGTGGTCATTCCCAGTTTGGCG
GTAGTATTCAGCCTGTGCTTGTTGTACGCGGCGATGCGGTGCCGGCGTGGCAGGCAAAAC
GGCAAGCCCGTGTCGGCCACGAATTTGGACGACGAGCCCAGGGATCCGTTGATCGCCGCC
AAAGATGTCCACGGCATTCAGCAGATGTTGCACGATTTGGACAGCGGTCAGCCGGCGACG
ACCAGCGGTTCTGGATCGGGCGTGCCGATGCTCGTCCCGGTGACCATAGCTCGCCAAGTG
ACCCTGGTCAAAGTTATTGGCCGAGGACGATACGGCGAAGTCTGGCAGGGATTGTTCAAG
GGAGAAAATGTGGCAGTGAAAATTTTTGCCTCGACCGATGAACAATCTTGGCTGCGCGAG
ATGGAAGTGTACAAGACGACAATGTTGCGTCATGAAAATTTGCTCGGCTTCATCGCCGCC
GACAACAAGGACGGCGGCATGGCGTTGCAGTTGTGGCTAATTACGGATTATCACAAAAAG
GGCTCATTGTTCGACTTGTTGATGAGCACAACGTTGGATTTGCGCCTGATGGCCCGTCTG
GCGCGCAGTCTGGCCAACGGATTGGCCTTTTTGCACAGCGAAATTTGCGGTACCAGCGAC
AAGCCGGCCGTTGCCCACCGGGATTTGAAAACGAGGAACGTGCTAGTGCGCAGCGACAAC
AGCTGCGTGATTGCGGATCTTGGTCTGGCGGTACGGTATTTTGCCAAAACTCAGGAATTG
GACATTCCGCAGAACAAAAAGACCGGCACGTTGCGCTATTTGGCTCCCGAAGTGCTGGGC
GACACGCTGAATCCCAACCATTTCGACAGCTACCGCCGGGCGGATATTTATTCGCTCGGC
TTGATATTGTGGGAAATTTGCCGACGAACCGGCGACAAGCCGGACCCTTGCGAATTGCCC
TATTACGACCAAGTGCCGGCCGACCCGACGTTGGACGACATGCTTCGTTGCGTTCTACTG
GAAAACCAACGTCCACCACTGCCTAGCCGGTGGAAAGATTCGGCCCCGTTGGTAACGATG
ACGAAACTGATGCGCGAATGTTGGATGCCGAATCCGTCGGCTCGTCTGACGGCGCTTCGC
GTCCGAAAAACCATCGACGATCTGGCACCGCTGATTGGAGATTTCATGGCACCC
>EFV52123 GL622792 + [1:10240]  ( 4096835 - 4099468 ) EFV52123 + 1:383  ( 1 - 383 ) N   2037.93
ATGACAAGTATATATCTCATTTATTGTAGCAGTGATCCGTTGATTGACAACGAAGTGCTA
GAGATTCGGTCGATTTTGGATGAACTCGATTTGACGACTTTTGATTTTGCATCTACCGGA
TCTGGTTCAGGTAAGAAAGCAAATTTATTATTATTATTATTATTATTATTATTATTATTA
TTATTATTATTATTATTAATTATCATCTTTGAAGGTTTGCCACTACTGGTGCAAATTACA
ATTGCCAGGCAAATTCAACTTCAACACGTGATCGGCTGTGGTCGTTTCGGTGAAGTGTGG
CTTGGCAATTGGAAAGGGGAAAATGTGGCAGTGAAGATTTTCTCCACTGTCGACGAAAAA
TCTTGGTTCCGAGAGGTGGAAATTTACCAGACGACCATGCTGCGTCATGAAAATTTGCTC
GGCTTCATCGCCGCCGACAACAAAGACGCCGGCCTGATGACTCAACTTTGGCTTGTCACT
GAATACCAGCCCAGGGGTTCGTTGTACGACGTGCTGACCAAAGAGACGCTCGACATGCAA
GCCATGTTCAAAATGGGCAGAACAATTGCCAACGGTTTGGCATTCTTGCATTCCGAAGTT
GGCGGCACCCATTACAAGCCGGCTATTGCGCATCGAGATTTGAAGTCGAAAAATATTCTC
GTCCGTTCCAACGGCACCTGCTGCATCGCGGACTTGGGCCTGGCGGTGCGATACTTTTCC
ACATGTGGCACCATCGATATGCCGGACAACACCAAAGCAGGAACCAGGCGCTATTTGGCA
CCGGAAGTTTTGGATGGAACGATGAATTTCAACCATTTCGACAGCTATCGTCGTGCGGAC
ATGTATTCGTTGGGATTGGTCTTGTGGGAACTGTGTCGTCGAACTTTGATCAATGGCTCC
TGTGACAAGTATGAACTTCCGTATTATGATTGCGTTTCCATGGATCCAACGGTCGATGAG
ATGCGTGAATGCGTTGTTGTGGCTGGACGAAGACCGCAGACGTCTGACAATTGGGCAACA
CATCCGACTATGAGCGTTATGATGAGAATGATGCGCGAATGTTGGACCGCAAATGCGGCT
GCTCGTCTGACCGCTCTCCGAGTCAAGAAAAGCATCGATGCGTTGTCGGCTTTTGTTGCG
GAAAGTGCT
>s6890 GL622791 + [1:10240]  ( 460811 - 464413 ) s6890 + 1:520  ( 1 - 520 ) N   2777.56
ATGACGTCTACGTCCGCCTCGTCGTCCACGTCGTCGGGCCGTGGCGATGATTTGCTTCGG
GCCACGCTGGGCGATCCATTTTTGAAGAGCAAAATTACGTGTAACGTCAGTTCTCCGGTT
CCGGACGGCGATGATTTCGATCCACTGCCGCGGGATCGTTGCAATTCTTGGCCGCTGCAG
AAAGCGCACGGCGAATTCGCCCATCACACGTCGCCGCTTATTCACGAAGAAATACCTGAA
GAAGGAAGTGACACCGGCTCCAATCAAGATTTGCCTGCCAGTCGAGTACCGGTGCACGGT
TCCAGTGAAGTTTTGGGCTCGACTTTGAACACCAACCCGTCGTCGTCGGTAGGCGAATTT
CCTCCGGGCAAGCGGAGCTCTTCGCGTCGCAACGCTTGGGGAAACCTCAGCTACGCCGAC
TTGATCACGCAGGCAATAATGAGCACACCGGAAAAGCGGCTCACTCTTTCTCAAATTTAC
GATTGGATGGTCAAAAATGTGCCATACTTCAGGGACAAAGGCGACAGCAACAGTTCAGCA
GGCTGGAAGAACTCCATTCGTCACAATTTGTCGCTACACAGTCGATTTATGCGCATTCAA
AATGAAGGGCCGGGCAAGTCGTCTTGGTGGGTAATTGATCCGGACGCGAAACCCGGTAAG
TCGTCTCGCCGGCGGGCTGGTTCGATGGAAATATCGAAAAAATTGGAAAAAAAGCGTGGT
CGTGTTAGGAAGAAAATGGAAGAACTTCGCACAGTGAATGGCGTGAACACGAGCGATCCG
GCGATGAGCACGTTGAGCCCTTCGTCCGAATCGTCCGACTTGTTCGACAGCGGCTCGATG
ATGCCGTTCAATTTGTCACCAGCGAACGATTTCCGGAATCGTTCCAATTCGGCAGTATCC
AGCTACTCTGTCGGCGCGGCTGGACCTTGTCTATCGCCGAAATTTGAAAGTCGCTTCGAC
GACTGGCAAGACGACGTGCCGTGTTCAACGGATCCGTCGTATCCGAGCGACCTGTTGGAA
AGCATGTCCCATTCGATGTCTTTGACCGAACCGCCGCCGTATCCATCCGCCCAGGCTGCC
CAGTCGTTTATGTATGGTGAAGAAGAGCCAACGTCGACGTCGCGTTTGCACAACGGCAGC
GGCAGTGGTTCAGTGTTGATGTCGCAAAATTCGAGACCACTGCTGATGACCGATTTGGCC
CCAATGCGTCATCACCAGCAACCGCAGCACGGCGTCAATGCGCAGCACATGCATCAACAT
CAACCGACCATGCTGCAGCAGATGATGCAAGATCGTCATGCGATGATGCACGAATTTCCA
CTCTGCTCGCCACTGCTCAGCGGAAGTGCCGCCGCTGCCGCCGCCGCCGCTGCTGCCGGT
CACATGGTCAATTCTTACTCGTCGCTGCCGAGCACAGCTCATTCCAACGGTCAACTTCCG
ACAGAATTGTCCGAAATGATGTACGATTCGGAAATCCAATGCGACATCGACCAGGTGATT
CGGCACGAGCTGAACATTGCTGGCAATCTCGACTTCAGCGTCGACAATTTCGGTAACATC
>EFV59569 GL622785 - [1:18432]  ( 8703440 - 8699076 ) EFV59569 + 1:1455  ( 1 - 1455 ) N   8267.98
ATGACCACTACTACCTCTTGTTTGTTCGGCAGGAACGTTCGCGCCGGCGGTGGGCTGCTG
TTGTTGATGCTGTGGTCGTCGGTGGCGGTGATGATGCTGCTGCTGCCGCTGGTGGTTCCA
CCATGCCGCGGTATGGACGAAGTGGTCTGTTCGGGGTTCGCGATGCGCAATTCGCCCAGA
CAATTCTACGCCGACCTGGACGACCGCCTGCGTCTGTTGCATTCCAAATGTACGGTGGTC
GAAGGCGACGTCCGCCTGACGTTGATGACCAGTCAAAATTTGACCGACGACGATTTTCGC
CTGGTGACCATGCCGAACGTGCGCGAAATTACCGGCTCAATTTTGGTGTTCCAAGTGCTC
GGCTTGCAGTCGTTGGGTTCTCTGTTTCCCAATTTGCGCCTCATACGGGGCAACAGTCTG
GTCCACAATTACGCGTTGGTGTTGTTCCAAAATCCGAATTTGCGTGAAATCGGCTTGACC
AATTTGATGGAAATTAGCAAAGGCGGTGTGCGCATTGTCAACAATCCCGAACTGTGCTAC
GCGAAAACGGTCGCCTGGGAGGAGCTGTGCCGCGAACCGTACGCTCACGTTGTGATCGAA
GGCGGCAAAAATGCCAACTTGTGCTCGGAGAAGTGCGTCGGCGACGACCGGCTCTGCTTG
GAACGCCGCAACGGGCGTGCCTGCTGGAACCACGACCACTGCCAGTTGGCTTGTCCCGTC
GACTGCGCCCGCCAAGGTCTCGCCTGCAACGGCACCACGGCCGACGGCCAACGGCCATTT
TGCTGCCACCGGAGCTGCGCCGGCGGTTGCACCGGTCCGGCCGACCACCAGTGCATGGCC
TGCAGGCGGGTCACTTACAACGGCCGATGTATGGACCAATGCCCGGATGGGCTGTTCGAA
TTGGAACAGCGCCGCTGCGTCACCAGGCGCCAGTGCCGCGAACGCAGGCCGGTGGTCGAT
CAGCGCACCGGTCACAGTCTGCTTTACAAGGCGGTCGACGCCGGTCGCCTCTGCTCGCTC
CACTGCCCGGCCGGCTACGACGAACATCCCGCCGACCGGCGTCTGTGCACGCCCTGCGCC
GGCGCTTGTTCGAAAAAATGCCCCGGCGGCGACGTGCGCAGTCTGGCCGAAGCGGCCCAA
TTCCGCGGCTGCGACGTCGTTCTGGGCGCCTTGGATATCACCATGCAGGGCGGTTTGACG
AAGAACGTGGCCGGCAAGCTCGAAGAATATTTGGGCAATATAAGCGAAATCACCGACTAT
TTGAAAGTGTCGTTTTCGCCTCCGCTGGTCTCGTTGAATATGTTGCGCAATTTGCGCCTG
ATCCGCGGTCGCAAGCTCTGGAACAACAAGTACGCGTTGTCGGTGTTCGAAAATCACCAC
TTGTCGATGCTATGGGATTTCGACGACTCGGCCGGTGCCAGACAACTGCGAATCGAAAAC
GGCCGTCTCCAATTCCACAACAACCCCCACCTCTGCTACAAGACGATCGTCGATTTGGCT
GTTCAAGTTGGTTTGGGGGACAATTTGCAAGATTTGGACGTCTCGCCGATGTCGAACGGC
GACAAGGCAGTCTGCGAAGAGTTGGAATTAGAAATCGAGTGCCGGTTCGTCGGCTCGGAC
TTGGTGGTCATCCAGTGGGACTCGTGGAACACGAGCATGATGGACCACCGGATGTTTCTC
GGCTACCAGCTCTACTACAGGCCGGTCGAGGCGGGCAACGTCAGCATCGCCGAAAATCGT
GACGCCTGTCACGACAGTTGGAAGATGATGTTTTTTCAGACGTCCGAACGCGGCGCTTTC
GTCACCGACCTCCAGCCGTACACGCGCTACGCGTTCTACCTGGCCACGCTGATGGTCAAT
TCGCCCGGCGCCCGTGGTGGCGTGTCCAAGGTAATTTACGTGCGCACGGCATTCGGCCAC
CCGAGTCCGGTGTTGGTGACCAGGGCCGAAAGTTTGACGCCCGATTCGATAACGGTCGAA
TGGTTGCCGCCGGTCAAGCCCAACGGTGACGTCACCCACTACATGCTGAGCGTGTTGCCG
AAGAAGCGGCCGTTGTGGTCGGAGCGGAATTTCTGCGACGAACCGCCCGACTATTCGTCC
CAGACCGACCGTGGCAAGAACAGCAGCTCCGGTCAGGGGGGTTCGAGCAACGGCGTCTGT
GCCCAATTCAAATGCTGCGAATGTCAGCCGAGCTTGTGGAACCAGCAGCACCAGCTGAAC
ACGACCAACAACGGCACCGTGAATTCGTCTGCATCGGCGCTGTTGGATCCTGAACTGTTG
GTCAACGAGCAGAAAGAACGCGCTCTGTTTGAAAATATCATCCACAATATTGTATTCGTG
CGCAACAGTCGCCATCGGCGTCATCACGGTCTACAAGAGCCGGTCGATTTAGCCCTGACT
AACAGCAATAACAGCAGCAACAACAACAACAGCAACAACAACAACAACTACAACCGTTGG
TTGAAACCGATGGTGGTGAACGTGTCCGACCGACGGTACACTGTGACCGGATTGCACCAT
TTTACCACCTACGAGATACGGATATGGGCTTGTCAGAATCGGTCGGTGGTGGAGAATTTT
TGCAGTCGTCGCGAAGCGCTCGTGATCCAGAGCACGCTGATGGTCGAATCGAAAGACGCG
ATTGACGAGAACAGCGTGTCGGTGTCCAACGGATCCGCCCATTCCCCTTACCATTTGTTC
GTTCGCTGGGCTGCGCCGGCGGAGCCGAACGGTGGCGCTGTCGTCTCCTACGAGGTCGAG
TACGCGCGCGAAGCGGATCCGGCCGACTCGGGCGCCGCCAAGCCCAAACGCGAATGCACG
ACCGGCGCCGACTTTGCCGCCGTCGGCGGCATGCACTTTCGCCACCTCAGTGCCGGCAAT
TATTCGTTTCGCGTGCGGGCCGTTTCCCTAGCCCAACGTGGACCCTGGACCCGCAAGTTC
CACTTCGTCATCGTCGACGCGCCCCGTCAACTCGACACGTCGGTTCTCGTGGTCAGTGTC
GGCTGTTCGTTGGTACTGATCGGCGTGGGCGTGGTTCTGGCCGTGGCGTTGTCGCGTCGC
CATTTGAAACGCATGCTGCCCGGCTACGTGCAGCACGTCTTTTCCGCCAATCCCGAATAC
ATCAGCCAATTGGAAGTCTACGAGCCGGACGAATGGGAGCTCCGTCGGCAGGACGTGGAA
TTGTTGAACGAATTGGGTCGCGGCTCGTTCGGCACCGTCTACGCCGGCCGCGGCCGGGAC
GTGGTTTCCAGTTGCGGTGTGCGATTCGGCGACTGCGCCGTCAAAACCGTCTCCCAGAAC
GGCTCTGTCTACGACCGTTGGCATTTTTTGGTCGAAGCGTCGGTTATGAAAAAATTCAAC
ACGGCATTCGTCGTCAAACTTTACGGCGTGGTCAGCGAAGGCCAACCGGCTCTCGTCGTC
ATGGAGCTGATGTCGAACGGCAATTTGCGCGACTATTTGCGCAGCAGACGTCCCGGCGCC
GCGACGCCCGCACCCGGCCGTCTGGAATTGTACGCGATGGCGGCGGAAATTGCCGACGGC
ATGGCCTATTTGGAGGCGATTCGCTTTTGTCACCGCGATTTGGCGGCGCGCAACTGCATG
GTTTCGGCTAGTGGCTGTTGCAAAATTGGCGACTTCGGCATGGCGCGCGACGTCTACGTC
AAAGATTATTACCGACCTCGCGGTCGGCGCCTGATGCCGGTCCGCTGGATGGCGCCCGAA
GCGTTACAAGATGCCAAATTCACTTCCAAATCCGACGTCTGGTCCTACGGTGTGGTACTG
TGGGAAATTGCCACGCTGGCCAGTCAACCGTACGCCGGTTTGTCCAACGAGCAGGTTTTC
GAGCGTGTAGTCGAACGGCGTCAGTTGTTACCCAGGCCCGCCGACTGCCCGCCCGGCTTT
TACGAGCTGATGCGCCTCTGCTGGAGTGCCAATCCTCGGGATCGGCCTTCGTTTGGTGAA
ATCGCGTTCGCCTTGTGCGGTCACATACCGGACAATTTGTTGGCCGGCTCATTTTCCGAA
TCCAAATTATTTTTGACTGCTCGCAATTCGTCGGAATTTGCTGACCACCATCGGCATAAC
GACGACATTGTTACTGTTCAACCTGCTCCGCAACAGTTGTGCAAAACTGTCACACCCAGA
CTGATACCGGATCGTATTTTCGAGATGCTTGTTTCTGGAAATGCATTACCAGAAGAAGAA
GAAGAAGAAGCGGAGGATCTGGATGATGATGATGATCATCATCTTGAAAGCAGGCATTTG
CGCTTGAACGCCGCCGGTATTTGCCGACAAAGTCGTACACCGGCCGCAATTCCACCACTA
TTTCGACCTCATCGAAGCTGGCCACAACTCAACTCGTTACTCTAT
>EFV52508 GL622792 + [1:18432]  ( 2107174 - 2113808 ) EFV52508 + 1:1480  ( 1 - 1480 ) N   7745.41
ATGATAAAAGGCGAACACATTTTGCTTATTCAAATACAAGGAAGTCGAATATCTATATGT
ATTGTAACTTTAATATTAATAATTGATCGTAAAAATAATAATGACGACAAAATATCAAAA
ACAAAGCCAAAAGCAACAACAACAACAGCAGCAGCAACAGTAGTACTAATAGTAGTAGTA
GTAATAGTAGTGGTGGTGGTGACGCGAAACAATCGTCGACAGCGGGTGTTTCCAATTCTA
GTGTGTGGTGGTTTTGACATTCGAAATTCTCCAAAGCGTTTCATTGAAAATTTGGGACCT
CGTGCCCGCCTCCAATGGCGTCGCTGTACCGTAATCGAAGGGGATGTACGATTGATACTG
ATGACTCGGGACAACATGACTCAAGAAGATTTCAACGTTGCCATCATGCCCAACTTGCGA
GAAATCACCGGCTCTGTGCTGGTTTTTCAAGTAGTAGGTTTGGAATCTCTTGGGGCGTTG
TTTCCTAATTTGCGTATCATTCGTGGAAATGGTTTGGTTTACAACTATGCGTTGGTGTTG
TTTCAAAATCCCAATCTTCGAGAGATCAATTTGGCAAATTTGACGGAAATATCTAAAGGT
GGTGTTCGAATCGTCAACAACGGTGAACTGTGCTATGTGAATACGATTCTCTGGTCGCAG
TTGTGTCGTGAAGAAGATGCGCACATTGTCATCGAAGGAAATCGAGATCCGATGTTATGC
TCGGAAAAATGTACTGATACAACCAATGACCCTTTTTGTGCCCAGCACACAAATTCAGAA
GGTCCGTCGAAAGCTTGTTGGAATGGAGAAAATTGTCAACTAGCTTGCCCTGCAGAATGC
ACTGAAAAGAATTTAGCTTGTAATACAACAATGGAAAAACCGTTTTGTTGTCACAGACGT
TGTGTTGGCGGTTGTATTGGTCCGACTGATCGAGATTGCTATGCTTGTCGCGATGTTATT
TATCAAGGCCAATGTTTGGATAAATGCCCGAAAGGTTTATACGAGCTTGGACATCGTCGT
TGCATTAATCAAGAAGAATGCATCAGTCGTCACCCGGTTAAAGATGAAGTAACGGGCGAT
ATTTTGAGATACAAAGCTCTGGATGCCGAAGGTTCTTGCGTTCTTAAATGTCCCACTGGA
TATGAAGAAGATCCGAATGATGATCGCAAATGTGTCCTTTGTCAAGGAGTTTGCTTGAAA
AAATGTTTCGGTGGTGATGTGAGAAGCTTAGCCGAAGCAGCCCAGTTCAAAGGATGCAAC
ATCGTTCTTGGTCCTCTGGATATCATGATGCAAAGAAACGTAGCTGGCAAGTTGGAAGAA
TATTTGGGCGACATACGTGAAATTACCCACTATTTGAAAGTGTCATTTTCCCCGTCGTTT
GTCTCGTTGAACATGCTGAAAAATTTGCGCATCATTCGTGGTCAAGAATTGTGGAACGAC
AAATATGCATTGTCAGTTTTTGAAAACGAACATTTGTCAAAATTGTGGAATTTTACAGCC
GGCGAAGAGAAGCTTCACATCGAAAACGGCAAGCTGCAGTTTCACAACAATCCCAATCTT
TGTTATAGAACTATTGTTGAACTGGTGGAAATAGTTGGCCAGAAGGACAGCGAAGAATTA
GAAATTGAAATTGAACGACGATTTGTCGGACCGGACACGATCGTTTTGCGATGGGATACA
TTCAACACCAGCATGATGGATCACAGGATGTTTCTCGGCTATCAGCTTTACTATCGGCCA
GTGGACAGTGAAAACGTGAGCATTGTTGAAAATCGTGACGCTTGCCATGATAGTTGGAAA
ATGTTATTTTACCAACCATCCGAACGGGGCGCTTTTTTGAGCGAATTGAAGCCTTACACA
TTGTATGCCTTTTACATAACCACTTTGATGGTGAATTCTCCTGGTGCCAGGGGTGGAATT
TCCAAAGTGGTTTATGTTCGAACTGCATTCGGACATCCGAGTTCAATAATTTTGAAAAAA
GTCGAAAGTCGAAGTCCGTGGACAATTTACTTGGAATGGGAACCTCCACTGTTGCCGAAC
GGCGAAGTTACCCATTACATGATCAGTTATGTGGAAAAAGTACGTGCCACATCGTCGGAC
CGAAATTATTGCGAAGAGCCGCCGGATTATTCGGTGAATTTGGACAAATTGCCTGGGTCG
AATTCGGCTGCTGCGTTGCACAGAGCTTTAACTGCCGCTCAGATGGATTTGAGCTCATGG
CATCACGGTTCTTCTTCGGAAGGGGTTTGCAGTCAAGTGAAATGCTGCGAATGCAGTGGA
ACCACGATCAGCAACATATCCGGACCTGTTCCAAATCACGAACTGCTTGCTTCGGAACAA
AAAGAGCGTGCCGTTTTTGAAAACATTATTCACAATATTGTTTTTGTCAGCAATCGTCAC
AAACGGCAGGTAATTGGTCCTTTGAATGTGGACGATGACACTTTTGACTTCACTTCTTTG
AACAACATGAACAGCGGTGGCAGGGCAGCTTACGCGGTTGCGTTCGGTGCCAATGGAGCT
GTTATCAAACCGAACGTTGTCAACGTCACGGATACGAATTTTACAATAGAACATTTGCAC
CACTTTACCATGTACGAAATCAAGATATGGGCATGTCAGAATCAGTCGGTTGCCGAAAAC
CATTGCAGCAGACGTGAAGTGGTTATTATGAAAAATACGATGTTAATCGAATCGAAAGAC
GCGATCAACGATTCCAGTGTACTGATTTACAACGCATCCGAAGCCACTCACGATCGTTTC
ATCTCTTGGACACCGCCGATAGATCCGAATGGTGTGATTGTATCCTACGAAATGGAATAT
TTGAGAAACATGGACGGTGATGTTAAGCCAAAGCGAGATTGCATTACGCAAAATGATTTC
ATGGAAAAGTTGGGCTTTCTAATACAAGATCTTCCGCCGGGAAATTATTCATTTCGTATA
CGGGCATTGTCGTTGGCCCAACGGGGTCCTTGGACTTCGTATTTCGCCTTCATTATACCG
GAAAGGGCCAAAGTGACCGAAACGACGGTCATTTTGATCGCGTTCGGTTGTTCGTTTTTT
GCCATCATTTTCGGCGTTCTGCTTGTAATTGCCGTCTATCGACGAAAGTACAAGAAAAAA
TTGCCCGAATATTTGTTGAACGTCTTTTCGGCCAATCCTGAATACATAAGCCAGTTGGAA
GTTTACAAGCCGGACGAGTGGGAATTGAAACGTGGCGACATTGAACTGTTGAAGGAAATC
GGCCGGGGCACTTTTGGTACCGTCTACGCCGGCCGGGGCAGAAATGTTCGTTCGGTCCGG
GGCGACACGTTCGGAGAATGTGCAGTGAAAACCGTCTCGGACAAGGCTTCCATTTATGAC
CGGTGGCATTTTCTCATCGAGGCGTCTGTGATGAAAAAATTCGACACCGCTTTCATTGTG
AAATTATACGGCGTCGTTAGCGAAGGCCAGCCGGCGTTGGTGGTGATGGAAATGATGAGC
AAAGGGAATTTGAAAGACTATCTTCGCTCCAGACGTCCCGGAGCTGAAGAGAACGTCCAC
AATTTGGTTCCACCGACCGAAGAAGAAATGTTCAATTATGCGGCCGAAATTGCCGACGGA
ATGGCCTATTTGGAGGCGATCAAATTTTGCCATCGTGACTTGGCCGCTCGCAATTGTATG
GTATCTGTAGATGGTTCTTGTAAAATTGGGGATTTCGGTATGGCGCGTGATGTGTACGTG
AAAGATTATTATCGACCACAGGGTCGACGGCTGATGCCGGTCAGGTGGATGGCACCAGAA
GCGTTGAAAGATGCGAAATTTACGTCGAAGTCGGACATTTGGTCATACGGGGTGATTTTG
TGGGAAATTGCCACGCTTGCCAATCAGCCGTACGCGGGTCTGGCGAATGAAGAAGTAATG
CGGCTGGTGGTGGATCATCGAAAAATTATGGAAAAGCCCAAAGACTGTCCCAAGCGTATG
TACGATTTGATGCTACTCTGCTGGAAATACGATCCTAAAGATCGACCGTTGTTCTCAGAA
TTGGCCGCATCTCTGTACGACGATCTTCCTAGTCAATTTAAAAGTATTTCCTTTTGCGGT
AAGAATGGTATCAAAGGTACTCGAATATCGAGACGAGCAGCCTGTGGTGCTGGTGATCCG
TTCTTGCAGTGCAGTTCTTCACAGGGTCATTCACGTCATTTACGGGATGGTGGTGGTGGT
CGTTCGGACAGGCGGCCCAGGTTGACCATTGGAATTGGCGGGACGATGTCCGTTTCGGCA
GTGGATCATCACAAAGCACCGCTTTGTAAGAACAACCGAGTACCTCAAGCGAAAATTGGC
TCGGCTCAGAGTTGGATGAAACGATCCTCACCGACCAGGCGTGATCGTCGTCTCGCATCA
TCTGTTGATCCTCGTGAAGGTAACGGTGCACTGTTGAATGGACATGCGACTTCGGTCGAT
>EFV52212 GL622792 - [1:10240]  ( 3666802 - 3664177 ) EFV52212 + 1:343  ( 1 - 343 ) N   1917.65
ATGACCGAAGCTAATGACACCTGCCACTATGAAAAGCACGAATGGCTAGAAGAAAAGTTT
TACCTTATTTCAGTTTGTGGAACCGCAATCGCGCTTTTCGGCATCATAGCCAACATCACC
ACCGCTTTAGTGTTGAAAAGACCCAAGATGCGCTCACCGAGCAACATTTACCTGAACGCA
CTGGCCATATGTGATTGTTTCCTGCTTGTCACAGCTGTCATGCTTTATTCAGTTGAATAC
GTTTACGAGTACTTTGAAAATGTACTTTTGTACAAGATGTGGTACAGCTATGTGAAGTAT
TGCTATCCGCTGAGCAACGCCGCCCAGACGGGCTCCATTTACATCACCGTGTCGGTTACT
TTCGAACGATATTTGGCAGTGGTGCATCCGAACCGAAGAAAGCTCAAATGCCAGCAGAGT
ACAACCACGCCTGTTATTGTAGCGGTGGTTGTGTTTTCGATCATTTTCAATTTTTCCAAA
TTTTTCGAAATCGACATTGTCGAACGAGCCGAATGCCCCAACTTCAGCCGTCTGGCGTTG
GTGTCAACACCGCTTCTTTCTGACGAGATCTACCGGTATGTGTACACGTTGTGGCTGTCC
CAGCTTGTCCAAGTACTCATACCGTTCTTCACGTTGCTCATCTTCAACACGGCCATCGCT
ATCAGTGCCCGTAAGCAAATGCACCGTGAGCGGCGGCTTTCGGCCGGTCAGGCACATCTG
AACGAAATGAAGGAACGGTCCAGGGATGCGACCGTTATACTTATTGTCGTCGTGTTGAAT
TTTCTCATCTGCAATTCATGGGGATTGGTGATGACTTTGATGGAAGCGTTTTACGGTGTT
CCGACGCTTGTTGTCACCTGGCCAAAATTTTATACGTTTTCTCGTGAAGCGGTTAATTTT
CTTGTCAAAGACTGTTCAGTATTTTTTGCCAGTTTGCAATCAGAGTTCAAGAGATCTATC
CACTTCATAAACTGTCAACATGCATGTATGTACTGTGTGCCAATGCACAGACGAACGAGT
CGATTTTTC
>EFV50233 GL623868 - [1:18432]  ( 365941 - 364814 ) EFV50233 + 1:376  ( 1 - 376 ) N   2031.49
ATGGAAAAATCAGAAACTGGTCAAGATTTCCATATCGGTGCGATGTTGAAGTTCATGAAC
AGAACAGAAATCGATCAGGCAGATCGTCCTACTCGATTGCCTGTGGACAATATTCGTCTT
ACATTGATGATTCTGCTATTCATTATCGGAACTCCGGTTAATGTAATGGCGTTTGTCAGA
ATTAGACGATCTATGCAATGTGTCAAGACACAACTGAAGCTTTTGAAATTGCATTTAAAC
ATTAGCGATTTGATGGTGATGCTTATTTATACAGGATCGCAAATTGTGTGGCTAATCACA
GTAGAATGGCGAAGCAGCAATGCATTTTGCAAAACTTTGAAATTCTTGCATGCGTTGTGT
TTTAGCATAAGTTCAAATGTGATTGTGTGCATTGCTTTGCATCGTTTCACTTCAATTTTT
TTCCCATCGGCTCAGCTGACCAAAATTACATTAACATTAGCTTGGATTTTAGCTGTTGTA
ACTTCCATTCCTCAGTTCGCAACTTGGACTGTTTACCAACCAAAAGATACAGCCTCTTGG
CATCAGTGTGTTTCTGTTTGGTTTGCAAAAGAGCATCAGCTGTACATGCAAAACTATACA
GATTTTCAAAATATCATTGTCACATCTACTGCATATAGTATTTATCACGTTTTGACTGTT
TTTTGGATTCCTGCTTGTCTTATTATTATATGTTATGGTGGTCTTTCGATTTTAGTTTCT
AGACGAATGTTTTGCGAATGTGAGCAGTTGAACACTCAACTGTCACTTTCACAACACAGG
ACAGTGTCGACGTCGTTGAGCAATGCGAATTCCAGCAAGCGTCTGCTATCACGTTTAATT
CCACTATCACCGACTGGGAATTCAAAAAGCTGTGAGAAGCACCAACTCAGCCATCATTGT
ATTATTGTGCGACGTAAAAGGAATGCAGTAAGAACTTGTTTGCTCTTGATAATTACATAC
GTTATCTGCTGGTTACCGTATAATGTTTTTTTTCTTTGGGGTCTGATTGATGAAAATCAC
TATCATAAATGGAATTCCACAGCCATTACTTTTCTCAACTACCTCATTGTAGCAAATTCA
GTTATAAATCCATTTATTTATCTGCCCATACGCAAAACCATGCTCTGT
>EFV56138 GL622787 - [1:10240]  ( 11472731 - 11469840 ) EFV56138 + 1:574  ( 1 - 574 ) N   1731.24
ATGCAGACTGTTGGATTTGGGACAGTTTTGTTTTGTCGTCAAGTTTCCGTTGTTTGCTTT
ATATTTTCAAATGAATATATTAGCAAGTTATTTTGAAGATGCGCATGTTTATTTTATCAT
TTAACTTCTGAAAGTTAAAAACGCCCGTTTCTTATTTATATTATTTTTAAGATACAAAAA
CGAGATGACTGTGTGATTAAATGTGCTGCATTTCATATGAACGGTCATTGTAATCATTTG
TTCGTGCCATTGTTTGGGCAGAGCAGCGCGTTCACGGACATGCGTTCTGAAAATTATGAC
GATTTTTCTTGTGCATATTTCAATTCTGATGTCTGCAACGGTACTGCTGAAAATTGTCCA
ACACCTGAAACATGCGAAAATTCAGGAAACAGCAGTCAAGGATGCTACGCTGTTTGGAAA
TATGTTGGCGAACAAGCTCAAGTAAGCTTTTCTTTTAATATTACTCTTTTCATTCACTTT
TTGTCCTGTTGAGTTATGTTCAAAGGATGTTGGACAAATGAGATGGACTGTGATTTTGAC
CGTTGTATTGCTGAAGAACCTTCCGTAGATTCGGCTGTTCGATCTGTAGAAGTTTATTTT
TGCTGTTGCAATAAACCAATGTGCAATCGCGAATTTCAAGTCGGATCAAAATCATTCTCA
GAAACGTTTTCTAAAATCGATCGAACGAATACAACTATTTTAACTGTGGACGATTCGCTA
AGAAATGTTATATTCAGTTTAATATCAGTTTTACTTGCTGCTGTTTTAATATTGATTGGC
TTTTATTTTGTTCGACGATATCGTTTACGATTTTTATTAAAATCACTTGAATCCCATTCT
ACTGCTTTACCAAAGCGTTTGCCATTGTCACTTTCAAATTTGCCGCAGCGCCAGATACGG
CTAAAAGATAAAATTTCTCGTGGACATTACGGATGTGTTTATAAAGCTACGATGGGTGCC
CAACAAGTTGTTGTGGCAGTAAAAGTGTTTTCTGCAAACAATTCCGATAGCTGGGTGCAG
GAACAAGAGATTTACGCTGTACCGGGCTTGAAATCGCACCCTAACATTTTACGTTTTCTT
GGTGCCGAAGCACACGGCACTGGTCCAAATTATGACTTCTGGCTAATTACAGAATATCAT
CAGCGTGGTTCACTGCATGATCATATTAAAGTTCATTCGATAAGTTTTCAACAGTTGCTT
AGTATTGGAGTATCGATACTTCGTGGATTGAGTTTTCTTCATGAAGAAGTAGTGAGCACT
GACAAGTACAAGCCGACGATTGTTCATCGAGATTTCAAAAGTCGCAATGTATTGCTGAAG
GATGATTTCACAGCTTGTGTGGCCGATTTTGGTTTAGCATTGAAATGTGAACATGGTCGA
ACTCCAAATGATACTCATGGCCAAGTGAATTTTTTTCATAGATATATTTGTTGTGAATTT
TAACATTGCAAAATTTTAGTAGGTACTCGTCGATATATGGCACCAGAAGTGCTGGAAGGA
GCTACTGAATTCAGTGCATTTGCTTTTCGTCAAATTGATGTCTACGCGGCTGCACTGGTA
CTGTGGGAATTAATGTCACGATGTTCTTTACATGGAGAAGAGCCTGATGAATATAAACTT
CCTTTTGAAGTTGAAGTTGGACTTCGGCCAACATTACAAGTGATTCAGGACACTGTTGCA
ACAAAGAAACGGCGTCCAATTATAAAAGATTCTTGGCGTGTAGATTCGCATAGTAAAGTT
GTATGTGCAACAATTGAAGAAATGTGGGATGGAGAACCAGAAGCACGCATTTCAGTTGGA
TGTGCCGCAGAACGTTTGAATGCGTTGTGGCACGTTGGCGCAGACCTTGACAGCGACCCA
AAAGATGAGCTAGCTCCACTTATGATTGCTGAACAGCAACATTGCGATGCA
>EFV58953 GL622787 + [1:9216]  ( 2642 - 5164 ) EFV58953 + 1:291  ( 1 - 291 ) N   1569.65
ATGAATATTGTTCTAGCAACTGAATCTCTGAAGTTCAATGAAATTGATGATGACATGGTG
TACTTCCAAATTTCACAAGAAACTCAGAGTAATTTCATCGAAAGTGCTCAGCTGCATTTC
TATGTACGCTCTGATCAAATCAGCAGTGATACTAACCCAGCAAAAATTATAATATACCAA
TACAACGACGCCAGTGGTGATAAAAGATTGATTAAAATTAAGGAATTCAAACGGCATGGA
CGTTTCAAAGGCCACTGGGATAAAATTGACATAACATCTAGCGTTCGACTGTGGTTTTCA
AAGCCAGAACGAAATTATGGTTTGCTAATACAAACTGTGAACAATAACATCAGTTTGACT
TTTCCACCACCAGTAAAAATCACAGATGCTGATAAATACTTTGCACAGGTGATAACTTTT
GACGTACATGTCATGGATGATTGCTTCTTGATTTTAGAAAATATTTTATTGACAGTTAAA
ATCAGCTGTACAAAATGGCACGATACAACATATTTAAATGTAGCTGTACGCGATATGAAG
GCACATCGTCGAAAGCGAGAAATACCAAGGATGAATTGCGGAGAGCGTGATAATGAAACA
CGCTGTTGCCGTTTTCCGTTGGTGATTGATTTTGAAAGTTTTGGTTGGGATTGGGTAATT
GCGCCCAAAAAGTATCTTGCATATTATTGTTCCGGAGAATGCCCATTTCGACATTTGCAA
CGTTATTTGCATACTCATCTTGTACAACAGTCAAACCCGCGTGGCAACATCGGTCCTTGC
TGTTATCCAACACAAATGGCACCAATTTTGATGGTCTATTTCAATGAAAACAAGGAAGTG
CTGGTATCCAAGATTCCTGGGATGGTCGTCTCGCGGTGCGGATGTGCC
>s6957 GL622785 + [1:10240]  ( 337046 - 342996 ) s6957 + 1:770  ( 1 - 770 ) N   3875.27
ATGAAAAAATATTTGCAATCATTGTTAGCACATCGGGTTAAACGTGGAAGTAGTGGGGGT
GGGGGTGGGGCTTTTGGGGGTAATTGTGGTGGAGATGTAGGCGATGGGACCAACGATGGA
ACCTGCAAAACGGGCGCCAAGACACATAATCATCCGGCGGCAAAGTCGATGAAAATCAAA
ATTGGCGGCCGTATGACTGATATTGCAGAATTGGAACGTCTACTTGACGAAAAAGACAAA
CTAATTATCCAACAAGACAAAGATATTAAAATTCATCTGGCAAAAATTAAACAACACGAA
GAGCAAATTAAATCTTTAAAATCAGAATGCGACAAACTGCGTTCAGTTTTGGATTTGAAA
GTCGGCGAATCGCCCACGTCGAGGAGCAAATCCAGCGACGAACTGAGGGCACAGCTCCAG
ATGCAAGCAAGTATGGTCGGCCAGGCGGCAAATGTGAAGAAGCAGGGCGTCTCGGCCGAA
CCGAACACTTACAAAGACAAAGTGTCACTGATCCATTACAAGAAGAGTGGACAGTCCAAG
CAGTTGATAAGAAATGCAATTTTGCAAAATGACTTCTTGAGGCATTTGGATCGTGAGCAA
GTTTCAGAAATGGTCGAGTGCATGTACGAACGGGATGTACCGGAGAATGAGTTTGTCATT
TGCGAAGGAGCAGCCGGTGCTCATCTCTACGTTGCAGCACAAGGTGAATTACAAGTATTC
AAAAATGAAAAGATGCTCGGGAAAATGGGTCCTGGCAAAGTATTCGGCGAACTTGCTTTG
CTTTACAACTGTACTCGTACTGCATCCGTGAAAGCCATGGGACCGGTGAAACTTTGGGTA
TTGGATAGAGCAGTTTTTCAAATGATCACCATGCGTCTTGGATTGCAAAGGCACGAAACG
TTGATGAATTTCCTACGCGACGTGCCACTGTTCAAAAATTTATCCGAAGACCGAATCAGC
AAACTTGCCGACTCTATGGATTTGGATTATTTCACCGAAGGAACATATATTATACGTGAA
GGTGAGAAAGGGGATCTCTTTTACATCATCACATCCGGAACGGTTCGTGTTACGCAGCTT
ATTGATGGCAAAGATGAACCTCAAGAAATTCGAAAATTGCAAAAAGGTGATTTTTTTGGA
GAAAAAGCATTGCTGGGTGATGAAGTACGTACTGCTTCGATTATAGCTGTTGATTCAGTT
GAAGTTTTAACGTTGGATCGAGAATCTTTTCAAAAATTGATCGGTGATTTAGAAGAATTG
AAACGTGATTACGGTGACGAACAACGAGGTGCTAAAAGAACTATCGATCGTTTTCCTTCA
ACTCCTACCAAAGTTGAATATGACAATGAAATTGCTGCGTTGGAATTGACTCATATGCAA
CCAATTGCAACTTTGGGAGTTGGTGGTTTTGGCCGTGTCGATTTGGTATTTTTGATACAA
AATCCGACTAGAACGTTCGCTTTGAAAACGATGAAAAAAAAGCATATTGTTGACACTCGC
CAGCAAGAGCACATTTTCAACGAACGTAATTTGATGTTTGAATTTCGTTCACCATATATT
GTAAGGTTGCACAAAACGTTTCGTGATAAGAAATATGTGTACATGCTGTTGGAAGCTTGC
CTTGGTGGAGAAGTATGGACAATTTTGAGAGACAGGGGTCATTTTGACGATTTGACAGCC
AGATTTTATGTTGCCTGTGTTATTGAAGGTTTGGAATACCTTCATAGAAAGATGGTCATT
TATCGTGATTTGAAACCTGAAAATTGTTTATTAGATGCTACTGGTCATTTGAAAATTGTG
GACTTTGGTTTTGCCAAAAGACTGCCTAGTGGGCGAAAAACGTGGACATTCTGCGGTACG
CCGGAATATGTTGCTCCGGAGATCATTCTTAACAAGGGTCATGATCATTCGGCAGATTTT
TGGGCTCTGGGAATTTTTATTTGTGAATTGCTCATGGGACGACCACCTTTTCAAGCTTCG
GATCCAATGAAAACGTACACTTTGATATTGAAAGGGGTCGATGCGTTGGATATTCCTAAT
CGTCGTATTGGTAAAACGGCTACCAGTTTGGTGAAAAAACTTTGTCGTGATAATCCAGCC
GAAAGACTCGGCTGTCAATCCGGTGGATATGATGATCTTCGCAAGCACAGGTGGTTTGCC
GGATTTGATTGGGAAGGACTTCGCAGTCGTTCGTTACCACCTCCAATTATACCCAAAATC
AACGGTCCTACGGATATTAGCAATTTCGATCATTATCCAGCCGATTATGATGTGCCACCG
GATGAACTTTCCGGCTGGGATGAAGGTTTT
>EFV61453 GL622785 - [1:10240]  ( 642288 - 640742 ) EFV61453 + 1:250  ( 1 - 250 ) N    912.26
ATGACCGAAAAGGAAGACATAGTTCAACGCGCCAAATTGGCAGAGCAAGCGGAACGTTAC
GACGATATGGCCGCGGCCATGAAGAAAGTCACCGAAACTGGAGCTGAGCTGACCAACGAG
GAACGCAACTTGTTGTCCGTTGCTTACAAGAATGTGGTCGGTGCACGTCGCAGTTCATGG
CGTGTTATAAGTAGCATTGAGCAGAAAACTGAAGGAAGCGAGAAAAAACAGCAAATGGCT
CGCGAATATCGTGAAAAAGTCGAAAAAGAATTGCGCGATATTTGCCATGATGTTTTGGGC
TTACTGGATAAATACTTGATTCCGAAGGCGGCTACACCAGAAAGCAAAGTTTTCTATTTG
AAAATGAAAGGCGATTATTACCGCTACTTGGCTGAAGTAGCGACTGGCGATGACCGCACT
AATATAGTCGAAAACAGCCAAAATGCTTATCAAGAAGCTCTTGACGTGGCGAAATCCAAA
ATGCAGCCTACTCATCCAATTCGACTTGGTTTAGCTTTGAACTATTCGGTGTTCTTTTAC
GAAATTTTGAATTCGCCAGACAGAGCATGTCAGCTCGCCAAACAGGTAAGTGATTCAGAC
TTTTTTTTATGATTTACTTTTTTTCTAACAATGGTGACTAGATGCTGTTTGTGTCATTCA
TTAATGATGACTCATCTTTTATGTTTGTTTGTCAACGCAACTGTGACAGTTGAAATTTTA
GCTTTCGATGACGCCATTGCCGAGCTCGATACATTGAATGAAGATTCGTACAAAGATAGC
ACTCTTATTATGCAGCTACTGAGGGATAATTTGACTTTGTGGACAACGGACGCAGGTGGT
GATGAAGGCGAAGGCGGGGGTGATCAAGATACAGCCGCTGGGCAG
>EFV60802 GL622785 + [1:10240]  ( 3416109 - 3420956 ) EFV60802 + 1:1135  ( 1 - 1135 ) N   5268.99
ATGGATGATGAGTGTACTGTAGCAGAATGGTTAGACTTTTTGGGTAACCCGTCGAAAAAT
CCTATGGCTCCGTTTGAGATAGTTTTCGAGCGATACAAGCAAGCTTCAGTGAACATCAGC
GGCAAAATAATGTATCCATTGAATGCGTCAGTGTTCTCCTGTGCACAAGCTACTGACAAC
AATACAACACCGTGTAGTTGTCAAGATTGTCCAACAGTGTGCTCTGAAATGATTCCATAT
CCTTCATATGAGAAGAAGCGATGCTTTATTGGTCAGATGGACTGTTTGGTATTTGTAGCA
TTGTTGACTTGCTGCAGCGTTACTGTGGTTATTGTTTGCATAGCAGTTGTCCATCATGTG
CTTCTGGAAAAGGAGGCGGTAAAATCGTCTTCACTGAACGACAAGATGCCGATTGGAGTA
AGCTGTGGTCAGCAGGCGCTGCTCAATGCGGACGATGTGAGCTCTTGCGCGAAAATTGGC
GCTTGGTTAGAAAACAAAATTGAAGACAAATTCCACCGTTGGGGTGTATTCTGCACTCGG
CATCCGTGTTTGGTTTTCTTCTTCGGAATCACAGTCAGCTTGATTTGCACATCCGGACTT
TGTTACATGCAAGTGACTACAGATCCGGTGCAAATTTGGTCCGCACCTGGTAGTCGTGCT
CGACTTGAAAAAGATTATTTTGACAGAGTTTTCGACCCATTTTATCGCATTGAGCAGTTG
ATAATTGTTCCTAGAAATCAGACTCAATTTGTTGCCGCGGATCCTTTGGATAACGTTGAA
TTTAATTGGGGTCCAGTATTTCGCAAAGAATTCTTGCACGAGATTTTGCAGTTGCAAAAG
CAGATTGAAAATTTGACCGTTCAAGTGGAAAATAAGCCCGTTACGCTTAAAGATATTTGC
GTGCAACCGTTGGCACCTGAAAAGACGGAATGTTTGATACAGAGTGTTGTCAGCTATTTT
CAGAGCAACGCAACAAATCTTGACGATGAATATTACGAAGAAGGATTTCTATTATCTAAT
TGGCTCAGCCATCTCAGATCTTGTTTGAGAAATCCAATTCAAGTTATGGATACAACTATG
TTCAAAATGCCCTGTCTAGGAGAATACGGCGGACCAATTTTTCCTTACGTAGCGTTAGGT
GGATTTGAAGGTTCCGATTACATTTCCAGCAAGGCTGCAATTGTTACAATTTTGGTGAAC
AATTACGATGATCCAAAAGCGAATGAAAAAGCTCAAGCGTGGGAAAAAATCTTTATTAAT
TTTATCAAAAATTACAAAAGCGACAATTTGAGCATTTCTTTCAAAGCGGAACGGTCAATT
GAGGATGAAATTGAACGAGAAAGTCGTTCTGACGTTTCCACAATATTGATCAGCTATTGC
GTTATGTTTGTCTACATTGTTTTAGCTCTTGGCCAGTACGACATACGTGGATACAATTTT
CTGCATTTGCTTGTGCAGTCGAAAATTTTGCTAGGCCTTCTTGGGGTGATGATTGTCATG
TTGAGCGTGGTCAGTTCGTTGGGCTTCTTTGCCTACGTCGGCATTCCTACTACTTTGATT
TCAATCGAAGTGGTTCCATTTCTGGTGCTCGCGGTCGGCGTTGACAACATATTCATACTT
GTTCAAGCTTTCCAAAGGGGTCATGGAAAGGGAAATGAAGATGTTGAAGAACAAATCGGC
CGCATCACCGCCGAAGTGGTGCCAACGATGCTTTTGTCGAGCTTTTCAGAAAGCTTTTGC
TTTTTCTTGGGTGCGCTTTCATCAATGCCAGCGGTGAAAGTTTTTTCGCTCTATGCGGCT
TTGGCGATATTTTTTGACTTTTTCCTACAGATTACCTGCTTTCTGGCATTGTTCACTACC
GATGTGCGTCGACAACGAGTAATGCGAGCTTATTTGTCCGTGGCTTGTGCAATAAGCAAT
AATAATAATAATAATAATAATAATAATAATAATAATAATAATAATAATAATAATAATAAT
AATTGTTGTACGGGAAATTGAAGAAGCTTTGCAATTTTTTTCGTTTAAAATGGTCGACTG
GAAATTTGCTGCTGCGTTCGTGTCGAGCCTTCTGACGACGTGTCGGATGGTTTTCTCCAC
TCTATCATTCGCCAGTATTATTCGCCCTGCTTGTTGTGGAAGCCGATGCGTGTACTTGTG
CTGGTGATATTTTCGGCGTGGTTTTTCAGTTCAGTAGCAGTTATTGACAAAATTGAACTT
GGTTTGGACGAGAAACTTTCCATGCCAGAGGATTCGTACATGTTGAGTTATTTCAAGTCG
ATGAATCAATATTTGGCCGTTGGACCTCCAGTATATTTTGTGCTGAAAGGCGACTTCAAC
TATGCTGATGTGGGGATGCAAAATCAGATTTGCGGCAGTGCAGGCTGCAATGAAAATTCT
CTCTATGGACAGTTGTTTCGCGCAGCTACTTATTCCAACAGATCATACATAGCTGCTCCT
GTGACCAGCTGGCTGGACGACTATTTCGACTGGCTCCGACCATTGGGCAGTCCGCCGTGT
TGTCGTCTATTTTCCGAAAATCACACATTCTGTCCGGCGACCTTCGAAACTGCTGAGCCT
GAAATTTGTCATTCCTGCGTTTCATCTTATACCAGCGGTCGGCCGGCGCCGGATGCATTT
TCCACATTTCTCCCGCTTTTCCTTTTCGACAATCCTACAGTCAGTTGTTCCAAGGGAGGA
CATGCGGCGTATGCGAAATCTGTTCGCTTGAACGGTTCTCGTGTTGTCAGTTCAAATTTC
ATGACTTATCACACTGTGCTCAGAACATCTGACGATTTCATTCAAGCGTTGCGCAATTCT
CGAGCAATTGCAGCCAACATTACCAAAGCTATTAACAAAAATATCCACAACTCCAGCAAT
AGGATCGAAGTATTTCCATACAGTGTATATTATGTCTTCTATGAGCAATACTTGACGCTT
GTTTGGGATGCAACTATGCAGCTGATTTTTTCTATTGCTTCCATATTTTTCGTCAGTGCG
TTATTGCTTGGTTTAGATTTCTGGTCTGCATTTGCCATCTGCTTGACCATATCGATGATA
GCTGTTGGAATATCCGTTGAATTCTGTGCTCATATAACGCGAGCATTTTCGACGAGCATT
CGTCTTACTAGAGTGGAACGTGCTAAAGAGGCCTTGGAAAATGTCGGATATTCTGTGAGA
TTTGAGATCTTTGTAGATGATTATCCTGTAGTCTTGTTTTCTTTAATCTGTTGTGTGCTT
GCAGGTGCTCAGCGGAATCACGCTCACGAAATTTGGCGGCATTGTTGTTCTGGCGTTCAG
TCATTCGCAAATTTTCCAAGTGTTTTATTTTCGAATGTACTTGGGCATTGTTTTATTCGG
TGCGGCACATGGGCTTATCTTTTTGCCAGACCACCTTTGAATAAGTTGAAAATTCATCAG
AAACAATGCCAGGATATGTTTGGTGTACGCAAAGGAGGACATCACGCAATTGGAAACTCG
TCGCTGGCATCATCCAGCGGAAGTTTCGGTCAAGATTTTGTATCATCAGTGAATGCACAC
CCATTTTTGCAAAAT
>s6940 GL624139 - [1:26624]  ( 73646 - 57787 ) s6940 + 1:564  ( 1 - 564 ) N   2736.30
ATGTCTTCACTGACAAGCGGTTGTCATTCGTCGTCCACAACGTCCCAAGAGAGATGCGTT
GAACAGGCGGACAAAGGGAAAATAACCAAATCGCCGAAAGATTTCATCTTTCTTCGCACG
ATCGGTGAAGGTTCCTTTTCGACCGTATACGCGGGTGTGGAAGTGTCCACAGGTCGTGAA
GTTGCCATAAAAGTTTGCGAAAAGCAGTTGATCAAAAGAGAACGCAAAGTGCCCTACGTG
ATGCAAGAGAAGGATGTGATGGCAATTTTGAACAGTCATCCGCATCCATTTCTAGTTCGT
CTTTTCTGTACTTTCCAGGATGCGGATCATTTGTATTTTGCAATGACTTTTGCCAAGAAC
GGTGAACTGCTAGCTTGTTTGAAAAAGTTGGGCAGTTTTGAAGAATCCGTGGCCAAATTC
TACACTGCCGAAATTGTATCCGGTTTGGAACATTTGCACAATTTGAAAATCATTCACCGT
GATCTAAAGCCTGAAAACGTACTCTTGTCAGAGTCGATGCATATTTTGATCTCTGACTTC
GGCTCAGCGAAAATTCTCAAACCAACATTGACCGAAAAGCGTTTAGCTGATCAACCGCTG
CCTCTGCTGTCCCGTGTATCGAAAAGGGCGTCGTTCGTTGGAACCGCTCAGTACGTCAGT
CCGGAAGTGTTGAACAGCAAGCCAACAACGCTCGCTTGTGATTTCTGGGCTCTCGGATGC
ATAATTTACCAGATGCTCTCTGGCCTGCCACCTTTCCGTGCCGCAAATGAGTATTTAATT
TTCCAGAAGATCAACAAACTCGATTATGAATTTCCAGACGGCTTTAATACTGTTGCTATG
GATTTGGTTCGCAAATTTTTGAAAATAGAACCTGCGGAACGTTTGGGCAGTGTTGAAAGA
GGTGGTGTTGCTGAAGTGAAAAACCATCCGTTCTTTGACGGCATCGATTGGAACACCCTG
CCCATGCAGAAACCACCGGAAATGATCCCCTATCTTCCAGGTATTGCATCTTCGGGAAAG
ATGTCCAGCGACGAAATTGAAGAAGCGTTGAAATTGGAACCTGGTCTTGGTGACAAGCAA
TTAACCAGATTGTTAGGCTTGAATTTATTCACACCCAGTAGTTGTAGCAGTGTGGAAGCT
AGGAGAAATGGTGATAGTAAAGATTTAATTGGTGAAAGAGGATCCAACGAATCTCGAAAG
CAAGCTTTAGAAGAGCAACGTAAAAATAACATTTACGATCAATTTGTCGAAGGAAATCTC
ATTATCAAAAGTGGATATTTGGAAAAACGAAAGGGCTTGTTTGCTCGTAGACGAATGTTT
TTAATGACCGAAGGTCCTCATTTGTACTATGTCGATCCAGTGAATATGGAACTGAAAGGC
CAGATCCCGTGGACACAAGAACTTCGAACTGAAGCAAAAAATTTCAAAATATTTTTTGTT
CACACGCCAAACCGAACTTACTACTTAGAAGATCCGACTGGTCATTGTCTTGATTGGTGC
AAAGCTATTGAACAATTGTCCAAGCGTTTTTGCGCAACGTTCAGAAAAAGGTCGAGGACG
CCGACTGAGGTCAGCTTGGATGGTTCGTTTGGAAACCTGCGTAACAAGAAGACTACGGAC
AGGAGAACGAGAAGGGGTGTTCGGAGAAACATTCTCCTGACATCTAGTCTTCAGCAAGTA
AGACGGAAGCTC
>s6887 GL622789 + [1:10240]  ( 2248525 - 2250571 ) s6887 + 1:412  ( 1 - 412 ) N   1898.96
GATTTTATAATTGGCTATCATTGTAATCAGTTAGTTGCGAATGCTCCCTGTGAAGATCAT
CGCTCTGAAGGATATTTTCAGCTCGACAATTCATATTTTTTCGGAATTTTCGACGGTCAT
GCCGGTACGCATTGCGCTCGAACTGTGGCCAGTCGACTTTACGACTACATGGCATTGCCG
TTGCTACCGGAAAAGTTGATCCGCGAAGTTTCCCAGGGTTTCCATTTGCCTCTAGTGAAA
ATGCTCAACACTAGTTCGAATTATGTATTGTCAGCAGATTTGAAAGATTTGCATGCAAAA
CATCTGCGTGACTTTAGTTTGGAATGTTTGCAAAAAAAAGATTCTTTAAGAAATGTGAGG
CAAGCGTTCAAGTGGGCATTCAAAGCGTTGGACGACGATTTGTGCGAAGAAGCTATGCAA
ATGCATTCAGGAAGTCCTGATTTGAGCGCACTGCGCCGCGTGTTGGCCGGTTCGTGTGCT
TGTGTAGCCTATGTGAAAGGTCAGGATATGTACATTGTCCAGGTTGGGGACAGTGGAGCC
GTTTTGGGAGTCAGTACAGATGAAGCACACTGGACTGCGAGAAAGTTGAACGAAGATCAC
ACGGCCGACAATCAGAAGGAGGTGAATCGCATCAGATCCGAACATCCGCCAGGGGAAGCG
TTGACAGTGTTACGATGTGAGCGGCTTCTTGGTGAGCTGTATCCTCTGCGAGCTTTCGGT
GATGTCAGATATAAATGGCCATTGAAACAGCAGAAGGAAATCATTGAACCGTACATCAAG
TTGAGACGTCCACCGATGAATTATTTGACGCCTCCGTATTTAACCTGCGAACCGTCCGTT
TATTATTATCGCTTGACGGAAGATGATAAATTTCTAATATTAGCTTCAGATGGTCTCTGG
GAAATGGTTGTACCCGAAGCAGCTGTACGATTTGTCGCCAATCACGCTATCGGTGTTGAA
ACATTAACCCCGTACCAACGACTACCTGATGCTACACTGAGACAAGTATATCAATTAGTT
GTTGGAAAGTGACATATACCTGTATATTTTTTTTTAATTTTAAATTGTAATATTTTAAAA
TTGACGATTATTGCTGATTTATTGTATGTATATATATATATATATATTTTTTTTTTTGTT
TTGAAGATATTGGAAGATTTGCGAGATCGAAAACGGAGAGAATCGAAACGTCCAGTGGAT
GTGAACAGTGCCACGCATTTGATTCGTCATGCGTTGACCAGCGATGTTAGCGATGAAAAT
GTTTATGCAGCGCTGTCGGCCACGCTGAGTATACCAGAATGCGCTGCAAGGGCATATCGT
GATGATATTACCGTCACCGTTGTCTACTTTCATCAAATACATATGAAACATCACGTG
>EFV61118 GL622785 + [1:18432]  ( 1990415 - 1993902 ) EFV61118 + 1:540  ( 1 - 540 ) N   2478.75
ATGACCACTCCTGCGTCGAATGCATCTTCATCGAATGCCAACGCGACCAACAACAAACTT
TCAGCTCCCTCGTCACCCACGTCGGACAAAGTGGATCCTTTCGTCCGGCGTGGTAGCTTG
AAACGAAAGCAGAAAAAGTTGCAGGGCTCTTCGCGGTATAAGTTGAACGGGGAAAATGAA
TTGGAACAACTTCCACTGCTGAAAGACGCCTCTCCGGATACTCTGATTGATTTGTTTATT
AGTAAAATTCGTCAGTGTCAAGTTATTTTCGACTTCGTTGATCCGGTTAGCAGTTTGAAG
AGCAAAGAGGTGAAGAGGATCACGTTGACCGAAATGATCGACTTTATCGGTTGTAGCAAA
GGCATTCTTACAGAACCACTTTATCCAGAAGTGGTGACCATGGTTGCTTCGAATATTTTT
CGAACCTTGCCTCCGAAAGATAACCCCGACTTTGATCCCGAAGAAGACGAACCATTGTTA
GAAGCAGCGTGGCCTCATCTGCAGCTAATTTATGAATTCTTTTTGCGTTTTCTCGAATCG
CCAGATTTTCAGCCCGCTGTTGGCAAACGTTACATTGATCAGCGGTTTGTACTGAAGCTC
CTTGATCTGTTTGACTCGGAAGATCCTCGGGAACGGGACAGTTTGAAAACCGTTCTGCAC
CGAATATATGGTAAAATTCTAGGTTTGAGAGCTTTCATTCGCCGGCAGATCAATCACATC
TTTTTGAGATTTATCTACGAAACTGAACAGTTCAATGGGGTTGGAGAATTGTTAGAAATT
TTAGGAAGCATTATCAATGGTTTTGCATTACCGCTCAAAGCTGAACACAAGGTTTTCTTG
GAAAAAGTGCTGTTGCCATTGCACAAACCGAAATGCTTTAATTTATATCATGCTCAGTTG
GCTTACTGCATTGTGCAGTTTATTGAAAAGGATCCATCGTTGACAGAAAAAGTGATAACC
GCCCTGATAAAATACTGGCCGAAAACATGTAGTCAAAAAGAAGTGATGTTTTTAAACGAA
ATTGAAGAAATTTTGGACATCATTGAGCCAGATCAATTTAAAATTATCATGCAGCCATTG
TTTCGCCAATTTGCCAAATGTGTTTCGAGTTCGCATTTTCAGGTAGCCGATCGAGCGTTG
TATTTGTGGAATAATGAATACATAATTTCATTAATCGAAGACAACAGCGAAGTGATCATG
CCGATTATGTATCAGCCGCTTTATTTGATCGCCAAAGAGCACTGGAACTCTGCCACAGTT
AGTTTGGTGTATCGCGTGCTGAAGTCGTTTGTGGAAATGAATCCCGCTTTGTTTGAAGAG
CTTACTTCGAGTTTTAAAGCGGAAAGGCAAAAGTAAATTGAAAAGCAGAATATAATAATC
ATAATAATAGTGATAAGCTATCGGTTTTGAAATGAAATTCTCACTCACTCACTGATGTGT
GGTGGTTTAAGGGAGAAAAAGAAAGAAAAGGAACGAGACGAACTGTGGAAACAGCTTGAA
GCTCTGTGCTCCAGACAGAGGCATGTCGATGGTAAGCGGCCGTCAGCTTGCGACGGGGCC
AGTTCGGCGACGGGTGCTAATGTCAATGCTGCTGGACGTATGGATAAAGGAAATGGACCC
CAGTCAGCGTCATCGGAAACAGCCGAATGTTCGAATCCAATTCCAGAGTTGAACATGCTG
ACGGTGGATTCGTCTCCAATGTCGAAAAAGAAAAAACCC
>EFV56008 GL622788 + [1:18432]  ( 278095 - 279780 ) EFV56008 + 1:379  ( 1 - 379 ) N   1953.38
ATGTGTGCGTTAATTGCTTTCAGTAAGCTTAAAATTGAGAATAGAAAGCGGTGCATATTT
GCTGAGATCGTTGAGGGTCATGCCTCTCCTGAGGAAAGGGAAAATTTGTTCATTCAGAAA
ATTCGCTTGTGCGCTGTTGTTTTCGACTTTGCCAGTGATCCGTTGTCTGATTTGAAGTAC
AAAGAAGTGAAGCGGTCAACTTTGAACGAATTGATCGACTATGTCAGTGCAAACCGTGAA
ATATTTACGGAAAGTATTTATCCAGAAGTGGTGAACATGTTTGCGGTGAATACTTTTCGA
GCACTGTCGCCACCGACTAATCCTTTGGGAGCTGAATTCGATCCTGAGGAAGATGAACCA
GCGTTGGAAGCATCTTGGCCTCATTTGCAGCTTGTTTACGAGTTTTTTCTTCGTTTCTTG
GAATCACCTGAATTTGCGCCTAATATTGCGAAGAAATACATTGATCAGAAATTTGTACTT
CAACTGTTGGAATTGTTCGACACCGAAGATCCTCGAGAAAGGGATTTCTTGAAAACAACT
TTACATCGAATATATGGGAAATTTTTGTACCTTCGAGCATACATCCGCAAGCAGATTAAC
AACATATTTTACGGTTTCATCTATGAAACGGAACATTATAATGGCATAGCTGAACTGTTG
GAAATTCTCGGCAGCATAATCAACGGCTTTGCGCTTCCGCTGAAAGAAGAGCACAAGATA
TTTTTACTTCGAGTATTGCTACCTTTGCACAAGGTGAAGTCGCTCAGCGTTTATCACCCG
CAGTTGGCGTATTGTATTGTTCAATTTTTGGAGAAAGATCCAAGCTTGACCGAACCCGTG
ATTCATGGCTTGTTGAAATACTGGCCCAAAGTGCACAGTCCAAAAGAGGTGATGTTTCTA
AATGAACTAGAAGAAATTTTGGACGTTATTGAACCCGCCGAATTTAAAAAAGTTATGGTC
CCGTTGTTTCGGCAGTTGGCTCGTTGTGTGAGCAGTTGTCATTTTCAGGTGGCCGAACGA
GCTCTCTACTACTGGAATAACGAATATGTGATGAGTTTGATCAGTGATAACATTTCAGAA
ATTTTGCCAATTATGTTTCCTGCTCTGTACAAAAATTCAAAGTCACACTGGAATAAG
>EFV51594 GL622792 - [1:10240]  ( 6649520 - 6646096 ) EFV51594 + 1:683  ( 1 - 683 ) N   2659.22
ATGACGCTTTACGATGAGATGCTTTTACTGAACAACGATGCACACAGATCAACTGCTTCA
CATTCCAATATCACAGTTGTACGTACAACAGAAATTGTAATTAAAATGAATAACAAATTG
CTTGTATACTGTAGCGATTTTCAAGATAAGCAAATCATGCGAGACACGTCATCAAAATAT
ATGGATTTTATTATTGAAGAGAACATGGCAGAAACTCTGGAAGTGGAAATAGTGTTTGAC
GATCCAGAAGGGGGTAAATTTTTGACGTGGAAAGTTCATGAGAAAAGTTTAGTCTGTCCG
GGCAATACTTTGTTTACGTTTCTCAAAGGATCTCAGGTGATTCCTTTCAAGTGTAACAAG
TACGGTGTTGTGAAAGAGCGTTATCCAATAGCGCCAAATGAACAATTGGAAGTCGGCAGG
CTGATAGTGAAGTTGGGCAAATGCGAACACGCGGTGACGATGTTTGGTATGTGCGCCGAC
TGTGGCACAGATCTCACATCGTGCGTTGGAGAGAAGATTTTTCTTTTTATTCTTCATTCG
AATGTGAAAACACGGTTTTGATTGGTTAGAATCGAAGAAGGATCTTCGACACCGTTGTCC
AGAGCCAGTGTACCAATGATCCACGGTGTTCCAGAATTGCTCGTCACACCGGAGGTTGCT
CTGTATCATGCCGAAGAGGATTCAAAAAATTTACTTTCTCAAAAGAAGCTGGCCCTGTTG
GTAGATCTGGATTTAACATTAATCCATACATCGGAAACGTCAGACGATTCGGACGCGCTG
GATGTTTATCATTATCAAATGGAAGGTCCAAATTCGCCATGGTACCATACACGTTTGCGA
CCTTACGCGCGTTATTTTTTGAAAAAAATCAACGAGTACTTTGAATTGCACATTATTACT
CACGGTAACCGAAAATACGCGGAGAAGGTGGTAAAAATGCTCGATCCGAACAATGTGCTG
TTTGGCGATCGTATATTATCCAGAGATGAATGTTTCGATCCAAATATGAAAGCACCAAAT
TTGAAGTGATTATTTGTATTTTTATTTGGAATAATTAATAATATTTGAACATTTTGTTAA
GCGTTGTTTCCTGGTGGCGACGATCTGGTTTGCATCATCGACGACCGAGAAGACGTGTGG
AATTATGCCGAGAACGTGGTCCGTGTGCGACCGTATCGTTTTTTCAAGCACACCGACGAT
TTCAATGCGGCAACTTTGGCAGAATTGGGCAATATCATCGAAACGGAACTGGCGAAAAAT
GTCGCTGGCGACGAAGAGGACGCTGGCAAAGACGAGGTGAAGCTGTGGCTCGAAAAAGCC
GACGAGGTGCCCACTGACAACGACCCGGATAATTATCTTGTTTATTTGTTTTTTCTGCTC
CGTCGCATCCACGAGACATTCTACAACGTGAGGAAATTGACCGGCAATCCGAAAAAGACG
TTGAGCTTGAAGACGGTGATGAATGCGTTGAGGGAGAATGTGTTCAAAAATTTGCGTTTC
GTATTCACCGGTCTGGTGCCGGCGGACCAAGCCATCACGGATTCGATTTTCTATTATCGC
TCCAAACAATTCGGTGCAGTGGTGCAAAAGGAGGTGGTTGTCCATGATGGTGACGAGACG
TTGCCCACAACTCACCTCATTGCCGGTAAATTGGACACGGAAAAAGTGGCCCGGGCCAGG
AAAAGCGGTTCAGTGATCATCGTCTCTCCGGCTTGGTTTTGGACCTGCGTGGAACGTTGG
TGTCGCGTGCCAGAAAAAGACTATCAGTTGTTTCTTGAGGACTACAAGATGACGGGACGA
CAGTCGTCGACAGAAGCCGACAATTATTTGATCAACGTGGACTGCATCAGTCGAAAATTA
GCCGACGAGCACATGGCCACCTTGTCCAGTTCTGCCAACGAAGAGGAAGAAGATTTGAGA
AATGGCAACAAGCGGAAATGCGCCTTGGAAGAGTTGAGCAAATTTCGATCCAAATTTAGA
CGTTTCGAAAGCAGCGACAGTTCAGAAGACGACGACGACGACGACGATGACGATGACGAT
TCTGATATTGATAGCGAAGACGAAGAAATTGGCCGTGAGATTGAAGGTCTGCTGTGGGAA
AACAGTGACGAAAATCTT
>s6875 GL622785 - [1:10240]  ( 8369039 - 8366140 ) s6875 + 1:705  ( 1 - 705 ) N   3732.54
ATGGTGTTGACCAACGCGCAAGATCCGAGACTGATATCAGAAGAAGGTGAGGGTGTGGTC
GAGTTGAGATGCGGATCGAGGGATGATACTGACGACAACGTGAATCCGTCGACGACAACA
ACAACGTTCGATAGACAGTCGACGCAGTTGGAGTTGGAAAAGAGACGAAAACTGAAAACG
AAGACAAAAATGACGACGTTGATGACGAAGAGTAGAAATTTGCATGACGAAGACGAGCCG
GACGGTCGGAGTGGAGGTGGTTGGTCGCTTTCGAAGGCAGCGTTTCGATCGCGTGAACGG
GCAGAGGAATCGTCGCCGGCCGCGTCCAAACGTTGCCACGTGGCCAGGCTGCTCGTCAAA
GCCGTCTCGTCGACCCAGTCGCAGTCGGATTGCGATCTCGACGGCAAAACCAAGCCCGGC
GATGACAACGCCAAGTGGAACTTGTCGACAGATATCAGACGTCTCTGCTCGAAAATAGCC
TACGATCCGGTGAACCCTTCGGACGGGTGGTACAAAATCTGGTTGGGCGTGGTGGCTTTA
GCCTACTTGTACAACATGGTGGTCGTGGTGGCTAGGGTGTCGTTTTTCGCCCGCTTCGCC
CACCAGTACGCCGACAGCGTTTGGCCGTTCGTCGTCGACTACATCACCGACGTGGTGTAC
ATCTTCGACGTCTACGTGCAGATGCGCCAAGTGTACTTGGAACAAGGGTGTGTGGTGTTG
GACCGGAATCGCCTGTTCCGGCACAACGCCTCGGCTAACGGCGGTCGCAATTTGACCCGC
TGCATAGCCAGCGTGGCGCCGGCTGACCACTTGCTGACGTTGGTGTTCGGCCAGTCAGCG
CTGGTGTCGGCTAGTCGTTTCAACCGTCTGCTGCGCTCATACCGTCTGGTGGAATTTGTC
GACATGACCGAAACCGAGACTCGCTTTCCGAACCTCTTCCGGGCGATTCAACTGGCAGTG
ATCGTTTACTTGATCTTCCACTGGGCCGCCTGCTTCTACTACCTGATGAGCCTGGCCTAC
GGCTTGGAACTCGACAGCTGGGTGTACAATTCCGAACGCATGCTGGATCCGAAAATCACC
TACCCGGAACTGTTGAAGCACTACTTGTTGTCGTTCTACTGGGCGGCGTTGGTGTTGACC
AGCGTGGGCGAGCAGCCGTTCCCAATAGAGCTCGGCCAGTACGTGTTCACCGTGTGCAAC
ATCATAGCCGGCACGTTGATCGTCGCCGCGCTCATAGGCAACGTGCGCATCGTGGTCATC
AGCATGAACATGCACCGCAGTCAATTTTTGAACCGTCTCGACGGCGTGAAGCGGTACATG
GAATTGCACAAAGTGCAGCCGCCGCTCAGGGGCCGCATCCTGAACTGGTTCAACTATTTG
TGGGATCAGAAGCAGGCGACCGACGAAGCCGCGGTCATGGAACTGTTGCCGTTGAATTTG
CGCACCGAAATGGCGATCGCGCTGCACATGCGGACCCTGCGCAAAGCTCGCGTGTTCAAA
GACTGCGATCCGGGTCTGCTGGCGGAAATGGTGCTCAAGTTGAGAATGGAAATCTTCAGT
CCCGGCGACTACGTGTTCCGCAGGGGCGACGTCGGCAAGCACATGTACATCGTCAAGAGG
GGCGTGGTGAACGTGGTCGCCGAAGACGGCGTGACAGTGTTCGTCTCGTTGAACGAAGGC
AGCGTCTTCGGCGAGCTGAGCATCCTCGACATCCCGGGCAACAAGAACGAAAACAAGCGT
ACTGCCAGCGTGCGCTGCGTCGGCTTTGCCGAACTGTTCGTGTTGACCAAGAACGATTTG
CTCGAATGTTTGGACAAATATCCCGACGCCCAGAAGCATCTGCTCGACAAAGGCAAAGAA
ATATTGCGCAAAGATCGGCTGTTGATCGAAACCGACGTGGTCGAGCACGAAGCGTTCAGC
AACGACAATTTCGAACAGCAGCAAACAACTCTATCATCTCTATCCATGTGGACAAGCATG
ACCTTGTTTGAAAAATTGAAAAAGCATCGACTAGTAGAACGACGACACCAAAAGTTTAGC
CCAGCAAAATAAAGCAGAAATGGAACAATCCTAAAACCGTCCCACATATTAACATTAAAC
GTCATCACGTCATTTCGACCTGATGTCCTTGTCAACTGC
>s6874 GL622787 + [1:26624]  ( 7058240 - 7059880 ) s6874 + 1:497  ( 1 - 497 ) N   2694.54
AGATGGTTAGAATCGAAAGTTGTTCTTCCGTACGGTAATGCGTATTATTATTGGACGGCC
GTTGTCACTGTTGCCGTTGCCTACAACGTGATAACAATCCTGTTGCGAGCAGTGTTCGAC
GAATACCAGCATCCCTATTACATTATGTGGTTGGTATTGGATTATTGTTGTGATTTAATT
TATATATGCGACATGTTAGTTAAGTTTCGTACAGGTAAATTGAAATTATTCATCTTGCCG
ACGGATATTTTCTACATCTACCTGCAGAATGTTAACAATCCAATTGTGCGATTGAATCGC
GTTTTCAAACTGCCCAGCGTTTTCGATTTTGCCGAAAAAACTGAATCCAGGACCAGCTGG
CCGAACGCGTTCCGCCTGTTCTGCCTCATCGCCTGCATACTGACCATAATCCACATCAAC
GGCTGCTTGTATTTCGCGGTCAGCGAGGCGATGGGCTTGGGCAGTGACCAGTGGGTGTAC
AACGACAACAATTTGACCGACTCGTTCAGTCGACGCTACTTTTACAGCTTCTACTGGTCA
ACGTTGACGCTGACCACGATCGGCGAGACCCCCTATCCTGAAAAAGACGAAGAGATATTG
TTCAACACGGTCGACTATTTGATCGGTGTGCTGATATTCGCCACCCTGGTCGGCAACATC
GGCAGCATGATTGCGAACATGAACGCTGCCAGGACCGAATTCCAAGCCCGCATGGACGCC
ATAAAGCAGTTCATGGAATCCCACCGCGTCGAACGGGAACTGCAACGTCGCGTGATCGCC
TGGTACGACTACCAGTGGACCAACAAGACCAATTTGAACAGCGACGCCGCGCTGGCCACT
CTGCCGCCCAAGTTGAGGGCCGAAATTGCCATCCACGTCCACTTCAAGACGTTGCGCAAA
GTGACCATTTTCCAAGACTGCGAAGCCGGCCTGTTGGTCGAACTGGTGCTACGCCTGCGG
CGTCAAGTGTTCAGCCCCAGCGACTACATCTGTCGCAAAGGGGACGTCGGCAAGGAGATG
TACATCGTCAAAGAGGGCAAACTGAGCGTCGTATCCGACGACGCTCTCACCGTCTACGCC
ACACTGGCCGAAGGGGCCGTGTTCGGCGAACTGAGCATCTTGAACATCGCCGGCAACAAG
AACGGCAACCGCCGGACCGCCAACATCCGCAGTGTCGGCTATTCGGATTTGTTCACTTTG
TCCAAGGATGACCTGTGGAACGTGCTCAAATATTATCCAGAGGCCAAGAAGTTGCTGATC
AACAAAGGCAAAGAAATCCTGCGCAAGGATAACCTGCTCGACGAGACTGTCGAAGATGAA
CAAGAACAAGCCGACCGACTGGCCGACAGTTTCCAAGCACGCTTGCAAGCGTTGAAGGAC
CGCTACGAGACGGTGATTGGCCGCTACGAAGAGATGCACCGTCGCATGAATCGTCGAATT
GCCTTTCTCGAATCCAAACTCGACCGCCGCTATTGCCAAGACACGACCGTC
