# Supplementary material for: Expanding the view on the evolution of the nematode dauer signalling pathways: refinement through gene gain and pathway co-option
Source: BMC Genomics. 2016 Jun 27;17:476. doi: 10.1186/s12864-016-2770-7 (PMC4924289; doi:10.1186/s12864-016-2770-7)
Supplement: Additional file 5: — Gene models in fasta format. (TGZ 545 kb) [file 12864_2016_2770_MOESM5_ESM.tgz › t_suis-PRJNA208416-WS246-sequences.fa]

>M514_07060 scaffold178 + [1:11264]  ( 138954 - 144081 ) M514_07060 + 1:455  ( 1 - 455 ) N   2421.60
ATGCAGCCGGCCAATGTTGCAGTTGCAAAATCCGATGAAACTGAAGCGACTACTTCGTCC
ATTATTCTACCATCCGAAATCTCGTCAGCGCCATGTAGTAGCAGCGGTTCATTGCCGGCT
GGGGACATAGATTCCGTTCAGTTTACCTGGTTTTGGGGTGACGTTAGTCGCGAAGTAGTA
AATGACAGAATGAATGGACAACCGGACGGCTCGTTCTGTATCCGCACGTCGAGCAGTCCC
GGAGACTACACATTAACATTGCGTAAGGATGGCGCTACAAAGCTGGTCAAAATATACGGA
AAAAATGGCTGCTTTGGTCTTTCGCCTACCGATACTTCCCAGTTTTCGTCGTTGATTCAT
TTGGTGGACTTCTACAGCACGCACTCGTTGAAAGCTTTCAACCATAGCTTAAACATTGTT
CTCAGGCATCCGGTACCTCGTTATCCCTCATCTGGCGAAAAGCTGCAGGCTGAAAAGGAG
AATCAATTGGTAAAGAAGGTTGCGGACTTGCATTTGGAATGCAGTCGAAAGACTCTGTGC
TACGAACGTGCCTACGAAGAATTTCAGCAACTGTTGCATCACCTTGAGGGAAGGCGCTTA
GCTTTACTCGCCTTTGACGAAACACTCAAACTTTTCCAGGAACAGGCAGAGCTCAATCTT
CAATTTCAGAGTAAAGCTCAAATGCACGACAAGCATCGAATGGCGGAAAACTTGAACGTG
TTGAGGTCTCGTATTCGCTTGCTGCACGATAGCAAAGAGAAGACAATAGCAGAAATTGAT
TTATGCTCAAGAAAACTCAGGGAGGTCGAGAGTGAATTGAACGCCATGAAGCCAGAATTG
TGCACGTTGCTCAGTCAACAGGATAAGATGGAACGGCTTCTTGCTGAACACGGAATTCCT
TTATCGACTGTAACCCGTTTGATTACCTCTAAATTGGCCGAAAAGAGCCCGTCGATGGAA
GAGTCGACATCGGACCATACCTCCTTGGAATGTCGCATGCTCGAACGGAACATCCGTGCA
GGTACCATGGCAACGGATTCTTCCCTGTGGCTGTTGTCCGATTGTTCCAAACAGGATAGC
ACGGTTCGATTGGCCGATAGGCCGAATGGCACTTTCTTGATTCGACCATCGGAAAGTCGA
AAAGGCTACTACGCCCTTTCCATTGTTTGCAATGGTCGAATTTTTCATTGCCTAATCGAA
AGAAAAAATGGATGCTTTGGCTTTGCCGGTACGGACGCTCTGTTCTCTTCGCTGAACGAT
TTGGTCTTTCATTATTCGATCAATTCAATGAAGGAGCACAACCCAAATTTGGACACAACT
TTGGTGCAACCTGTGTTGGGACAACGGGTACGAAAGCGTAGCCAG
>M514_00508 scaffold5 - [1:11264]  ( 878878 - 875612 ) M514_00508 + 1:1089  ( 1 - 1089 ) N   5971.63
ATGACGCCATCGTCGTCGTCGGCTTCGGGCGAGCTTTGGGGCTGCCATTTCATGCCCGAA
GAATTGACCGTTGATGTATTGATGCCCAATGGTCTCGTGATTGCTTTGTCGATTACTCGA
GATAGTACGCTTCAAATGGTCAAGGAAAATTTGTGGAACGAAGCCAAGCGAATGCCATTG
TTTAGCATTCTTCAGGGTCCATCGACCTACGTATTCATGGTGGTCAATCAGGACGGCAAA
CGGGAAGAGATCTACGACGAAAGACGTCGCCTTTGCGACTTGAGAATGTTCTGGCCGGTA
TTGTGCCTTTTGGAACCGGTGGGCAATTTGGAAGAGAAAAGTGTCAACTATTTAATATCG
CAAGCGGTCGGTCGACCCGTAAGCGAATTTGACGATAGCAGAGATCCCGAATTGATCAAA
GCTCGCATGGAATATTTTACCATTTGTCAGGAGGTGGCCAAAGAGCGCCAACGCGATCTC
AATAGAACACTTTGTCGAACCTATTGCGATTCGGTATTTGTTCAACCTAAGAAAAGTTCA
AAACGCGACGCGCCAACCGTTCCAACTCACTTGCTGTTGTGCATATGGCTTCCGCCCGAT
GTGATCAAAGATGAATCGTCAAGTCGTAGGAACAAATTGACCATGAAGGTGCCTTTGTCG
TCAAAACCAAATGACGTCATCACGGAGACTCTTCATCGAGTACGCAAATTGGAAAACGAA
GGTAAGCCATCAACGGTATACTTAATCAGCGAGTTGGCCGAACGTTACGCCCTAAAAAGG
CCCGGCAGAGAGTTGTACTTTCTACGCGACGTCGAATTAGGCGATTACGTCTATATAAGG
CAAGCGGCTTTGCAAGAATCGGTCATCAATATGGTGTTGACCAGCCGAAAAGCTTTGCTT
GACTCTTTAACCGGATGGTCTCTTTTGGTCCCAAGTTTTGTTAAGCGTCAAACTCCCGGT
CGCCCACGCGAACCTGTAACATTCAAAGATGCTGTATGCATGTGGAATGTCCAGTCGAAC
TTTCGAATCAAAGTGATCGCAGCCTACAATGTAAACGTGACATGCGACGACTATGCTTAC
GTCAAAGTGGGTATTTTCTTTGGACCCGAAAGGTTGAGCGTTCACGGTACGTCAGCCATT
TCTTGTTCCAACCTTCGATGGAATGAGGTGCTCGAATTCGACTTGCCCATCTATCAAATT
CCTTTGGGTGCTCATGTGTCGTTCACTTTATGCGCTGTTAGGCAAAAAAAGCAAAAGGAC
GAACACCTACCATTGGGATGGATCAACTTGCGTATGATCGATTATCAGGATTGCCTAATC
CATGGCAAACAGTCGTTGTACATGTGGCCATTTCCAAAGGCTTTTGATGGTCTGTTCAAT
CCGCTTGGTCAACTGGGCCCAAATACCAGCATGAAACGGGATGTTCCTTGTTTGCATGTT
GAATTTGGTTTCACCGATAGGCATATTCAATTTCCGACAGCCGATCAAAGAAACTTGTTC
GCATTATTTTTCGAAAAGCAGCGTCGTCAGGTAAAGGGTCGTAAAGGCAAAGCAGCCTTC
ATTCAACCGTTCATTCCGTCGTCGAGACTTTTCCGGCTCAGATCGTTAGCCGACAAACGT
CGTTCCGGTCCTTTGCCGCCAATTACGGAAATAACCGACTACGATAAGACGTTCATTTTT
GACGAGTTGTTACGTCGCGATCCGTTGCACGAAATGTTGGACAACGAACGGGAAGTGGTA
TGGCGTTGTAGGCATTTTTTGCAAACGATACCGGAATCGTTGCCTCGTCTTCTCGACGCG
GTCAGATGGACAAATACGGCGGACGTATGCGAACTGTACGCTTTGTTGCACGGATGGCCA
ACGGTCAATCCAATGGTAGCAATGGAATTGTTGGACGTACGATATCCGGACAACTTTGTA
CGCCATTTTGCCGTTCAATGTTTGAATAAGACACTGTCGGACGACCAATTGGCAATGTAT
CTAATGTATTTGGTGCAGGTGCTTAAGTACGAGCCTTTTTTGGTAGGCGAATTGGGCAAG
GTGCTATTACGTCGCGCCCTTCTCAATGCTACCATTGGACATTTGTTCTTTTGGTTGCTA
CGCGTCGAACTTGGCCATAATCCGTCGTGCACATTGTTTGCTCTTCTTTTGGAAGCGTAT
TGTCGCGGTGTGGGTGTCTACCTGAAATCGTTGGTCAGACAGGTGAATGCAGTTGAAAAA
TTGACCACGCTTAGCGCTGCTATCAAAGAGAGCAAAGAGGATTCGCTCAAGTTGTTACAA
GAGCGTATGCGTCAACCGGACTATTTGGAAGCTTTACAAAATCTCGACTGCCCATTGGAT
CATACATTATCGTTGGGCGAATTGGTTGTCGACGAATGCCACGTTATAGGTTCAGCCAAG
AAGCCTCTACTTTTAGTATGGCGTACGGCTGAAGCTGTGGCCGAATTGCGTGTCCCAGTG
GAGATACTTTTTAAAATGGGCGACGACTTAAGACAAGACATGTTGACGTTGCAAGTTTTA
AAAATTATGGACAGCATATGGAAGTCGGACGAGATGGATTTTTGCCTGACACCATATACA
AGCCTACCAATGGGCAAGCACATAGGCATGATAGAGATAGTATCCAATTCGAAGACCATT
TTGGAAATCCAATCGATCGAAGGGCGCAAAGGTGCTTTCAATATTGGTTCCAGTGGTCTC
CTTTATAGGTATATAAGAAATGCAAATAAGGAGGAAGAGTACGAGATGGCCATAGAGCGA
TTCATAAAGTCGTGCGCCGGATATTGCGTTTCGACGTTCGTGCTGGGCGTCGGCGATCGC
CATCCAAGCAATATAATGATCACGTCTGATGGTCGTATATTTCACATTGACTTTGGCCAC
TTTTTGGGTCATTACAAAAAGAAACTTGGCATAAGCCGAGAACGGGTACCGTTTGTATTG
ACCGAAGACTTCCTGCGCATCATTTCGCGCGGATCGGAAAACGCGAAGAAGAGCAAAGAA
TTCGAAGCATTTCAGCGTCTCTGCGGCGAAGCCTATTTGGTACTTCATCGCAATGCGCGT
ATTTTCATCACGCTATTTACGATGATGCTTTGTATGGGCATACCGGAGTTGCAAAAGTTG
GAAGATATAAACTATATGCGCAAGACGTTGGCCGTCGACGAGACCGACCCTGAGGCGCTT
AAATACTTCAACGAGCAGTTGAACAAGGCTTACGAAGGAGCGTGGACCACCAAAATTGAC
TGGTTCTTCCATTCGGTCAAACATATG
>s7104 scaffold121 - [1:11264]  ( 16455 - 15727 ) s7104 + 1:186  ( 1 - 186 ) N    920.50
TTATCGTCGTCTGCACAAGAAGCACCAAGCTTGGATGGGCGTTCCAATGTACCATTCGTT
AGTATCCAAGATTTGCCAATTCAAACGAATGCAGTTGGCACTATGCCAACTATGTCGGTA
AAATACGACTTCATTGACCAACTCAGGGACGATTCTTTAATGAGGGTTAATCATGTTCAG
AGTTCCGGCGGGAAATGCAACTGCGCGCAACGATGGAAGCAGTACATTATAGACTTGGCG
GAACAATGGCAAATGATGTTCAAGGACGATTTGGAAAAGTGCTACACGGAATTGCGCGAA
CGGTTGCAGCAAAAGAAGAAATTGGCCACAGAGTTGGCAAAGTTGCGCGCCGAAATGATG
GAAGACTTTCGTCGCGAGTTGGATAGTACTCGTGAAGAGTTGAATGCGCGTTACGCCCAT
CAGTTGAAATTCGAATTGCAGAAATTGAAGGACCGTCACAAGAAGCAATTGGACGAAATC
AAAAAGAAGCAATGGTGCTATCAGTGTGAGTCGGAAGCCATATACTATTGTTGTTGGAAT
ACGTCCTATTGTTCGGTGGAGTGCCAGCAAGAGCATTGGGAAACCCATCGCGCCACTTGT
CGTCGTAAGAAGACAACGGTAGAACAA
>s7104 scaffold159 - [1:11264]  ( 274265 - 273536 ) s7104 + 1:186  ( 1 - 186 ) N    919.21
TTATCGTCGTCTGCACAAGAAGCACCAAGCTTGGATGGGCGTTCCAATGTACCATTCGTT
AGTATCCAAGATTTGCCAATTCAAACGAATGCAGTTGGCACTATGCCAACTATGTCGGTA
AAATACGACTTCATTGACCAACTCAGGGACGATTCTTTAATGAGGGTTAATCATGTTCAG
AGTTCCGGCGGGAAATGCAACTGCGCGCAACGATGGAAGCAGTACATTATAGACTTGGCG
GAACAATGGCAAATGATGTTCAAGGACGATTTGGAAAAGTGCTACACGGAATTGCGCGAA
CGGTTGCAGCAAAAGAAGAAATTGGCCACAGAGTTGGCAAAGTTGCGCGCCGAAATGATG
GAAGACTTTCGTCGCGAGTTGGATAGTACTCGTGAAGAGTTGAATGCGCGTTACGCCCAT
CAGTTGAAATTCGAATTGCAGAAATTGAAGGACCGTCACAAAAAGCAATTGGACGAAATC
AAAAAGAAGCAATGGTGCTATCAGTGTGAGTCGGAAGCCATATACTATTGTTGTTGGAAT
ACGTCCTATTGTTCGGTGGAGTGCCAGCAAGAGCATTGGGAAACCCATCGCGCCACTTGT
CGTCGTAAGAAGACAACGGTAGAACAA
>s7104 scaffold159 - [1:11264]  ( 131335 - 130607 ) s7104 + 1:186  ( 1 - 186 ) N    910.95
TTATCGTCGTCTGCACAAGAAGCACCAAGCTTGGATGGGCGTTCCAATGTACCATTCGTT
AGTATTCAAGATTTGCCAATTCAAACGAATGCAGTTGGCACTATGCCAACTATGTCGGTA
AAATACGATTTCATTGACCAACTTAGGGACCATTCATTAATGAGGGTTAATCATGTTCAG
AGTTCCGACGGGAAATGCAACTGCGCGCAACGATGGAAGCAGTACATTATAGACTTGGCG
GAACAATGGCAAATGATGTTCAAGGACGATTTGGAAAAGTGCTACACGGAATTGCGCGAA
CGGTTGCAGCAAAAGAAGAAATTGGCCACAGAGTTGGCAAAGTTGCGCGCCGAAATGATG
GAAGACTTTCGTCGCGAGTTGGATAGTACTCGTGAAGAGTTGAATGCGCGTTACGCCCAT
CAGTTGAAATTCGAATTGCAGAAATTGAAGGACCGTCACAAAAAGCAATTGGACGAAATC
AAAAAGAAGCAATGGTGCTATCAGTGTGAGTCGGAAGCCATATACTATTGTTGTTGGAAT
ACGTCCTATTGTTCGGTGGAGTGCCAGCAAGAGCATTGGGAAACCCATCGCGCCACTTGT
CGTCGTAAGAAGACAACGGTAGAACAA
>s7106 scaffold159 - [1:11264]  ( 131335 - 130607 ) s7106 + 1:186  ( 1 - 186 ) N    918.40
TTATCGTCGTCTGCACAAGAAGCACCAAGCTTGGATGGGCGTTCCAATGTACCATTCGTT
AGTATTCAAGATTTGCCAATTCAAACGAATGCAGTTGGCACTATGCCAACTATGTCGGTA
AAATACGATTTCATTGACCAACTTAGGGACCATTCATTAATGAGGGTTAATCATGTTCAG
AGTTCCGACGGGAAATGCAACTGCGCGCAACGATGGAAGCAGTACATTATAGACTTGGCG
GAACAATGGCAAATGATGTTCAAGGACGATTTGGAAAAGTGCTACACGGAATTGCGCGAA
CGGTTGCAGCAAAAGAAGAAATTGGCCACAGAGTTGGCAAAGTTGCGCGCCGAAATGATG
GAAGACTTTCGTCGCGAGTTGGATAGTACTCGTGAAGAGTTGAATGCGCGTTACGCCCAT
CAGTTGAAATTCGAATTGCAGAAATTGAAGGACCGTCACAAAAAGCAATTGGACGAAATC
AAAAAGAAGCAATGGTGCTATCAGTGTGAGTCGGAAGCCATATACTATTGTTGTTGGAAT
ACGTCCTATTGTTCGGTGGAGTGCCAGCAAGAGCATTGGGAAACCCATCGCGCCACTTGT
CGTCGTAAGAAGACAACGGTAGAACAA
>s7106 scaffold121 - [1:11264]  ( 16455 - 15727 ) s7106 + 1:186  ( 1 - 186 ) N    914.69
TTATCGTCGTCTGCACAAGAAGCACCAAGCTTGGATGGGCGTTCCAATGTACCATTCGTT
AGTATCCAAGATTTGCCAATTCAAACGAATGCAGTTGGCACTATGCCAACTATGTCGGTA
AAATACGACTTCATTGACCAACTCAGGGACGATTCTTTAATGAGGGTTAATCATGTTCAG
AGTTCCGGCGGGAAATGCAACTGCGCGCAACGATGGAAGCAGTACATTATAGACTTGGCG
GAACAATGGCAAATGATGTTCAAGGACGATTTGGAAAAGTGCTACACGGAATTGCGCGAA
CGGTTGCAGCAAAAGAAGAAATTGGCCACAGAGTTGGCAAAGTTGCGCGCCGAAATGATG
GAAGACTTTCGTCGCGAGTTGGATAGTACTCGTGAAGAGTTGAATGCGCGTTACGCCCAT
CAGTTGAAATTCGAATTGCAGAAATTGAAGGACCGTCACAAGAAGCAATTGGACGAAATC
AAAAAGAAGCAATGGTGCTATCAGTGTGAGTCGGAAGCCATATACTATTGTTGTTGGAAT
ACGTCCTATTGTTCGGTGGAGTGCCAGCAAGAGCATTGGGAAACCCATCGCGCCACTTGT
CGTCGTAAGAAGACAACGGTAGAACAA
>s7106 scaffold159 - [1:11264]  ( 274265 - 273536 ) s7106 + 1:186  ( 1 - 186 ) N    913.40
TTATCGTCGTCTGCACAAGAAGCACCAAGCTTGGATGGGCGTTCCAATGTACCATTCGTT
AGTATCCAAGATTTGCCAATTCAAACGAATGCAGTTGGCACTATGCCAACTATGTCGGTA
AAATACGACTTCATTGACCAACTCAGGGACGATTCTTTAATGAGGGTTAATCATGTTCAG
AGTTCCGGCGGGAAATGCAACTGCGCGCAACGATGGAAGCAGTACATTATAGACTTGGCG
GAACAATGGCAAATGATGTTCAAGGACGATTTGGAAAAGTGCTACACGGAATTGCGCGAA
CGGTTGCAGCAAAAGAAGAAATTGGCCACAGAGTTGGCAAAGTTGCGCGCCGAAATGATG
GAAGACTTTCGTCGCGAGTTGGATAGTACTCGTGAAGAGTTGAATGCGCGTTACGCCCAT
CAGTTGAAATTCGAATTGCAGAAATTGAAGGACCGTCACAAAAAGCAATTGGACGAAATC
AAAAAGAAGCAATGGTGCTATCAGTGTGAGTCGGAAGCCATATACTATTGTTGTTGGAAT
ACGTCCTATTGTTCGGTGGAGTGCCAGCAAGAGCATTGGGAAACCCATCGCGCCACTTGT
CGTCGTAAGAAGACAACGGTAGAACAA
>M514_18685 scaffold159 - [1:48128]  ( 275334 - 242027 ) M514_18685 + 1:2451  ( 1 - 2451 ) N  10722.62
ATGAAAAGAAATCCGTTCGTCCGTTCAATCCCGCCGGAAGTCGTGCGCCAGCTATGGGCG
CTCGTGAACAACATCCGCAATAGCTGTGGAGTTGTGACTTTGGATGATATCGTTGGCAAG
GCTGAAAAAACGTTCGGGTGGACGCGTGAGGATACCGAGGCTTACGTAAAAGAATGCGCC
GACTGTCGTCTGCTAGTACGGAATGCGGATAGCGTTAAAAACGCATACTGTTACAGCATC
CCAATGGAGGCTGAGGAGGTTACCGAAAATGATTGGTACTGCTTTAATTGTCATCAAGCC
GGCGAATTGCAAAAATGTACCACTTGCTTCCGAGCTTTTCACACCAACTGTCTTCCGGCG
GATTTTACACCCGCCGGAATGGATTTGCTTTGTCCATCTTGTCAGACCCATCTTCGCGAA
CCGCGCTGCGACATTCTGTCGCTGACAAGACTTTTGGGACCAGTGGTCACTTCGCTGAGC
AATAAGGCGGGAAAATTCGTTTTGTCAATGTCTCTTTTGCTTATAGTCGTATTTCAGGCG
GGTTCCAAGTTGATGACCATTCCCGGACCCGACAGTTCCGTCAGTGAAGTTCAATATCGT
CTCCTTGTGGCTCATCCTATGGATTTGGGTCGAATAAATGACAAGTTGGAGACAGGCCAA
TATTCGAACGTGCGCGAATTCTTAAGCGACGTGGAAATCATCCTGCACAACGTAAACGTC
GTTTTCGGGAGTAAGCAAACATGCTTCGAAGACGCTACTGTAATATTCATTTTCTTAGAG
GACAGTAGTATGGTGAAAACAGCGGAAAGTGCTCTTGAAGAAGTGAAAGCTACCGTAAAT
TGACTTGTGCTGCAAACTATAGTGTTTACTTGTTTTTCTATTTAAATTGCTTCTTGGGAA
ACTGGAAATGCGGTCGATGGCGCCCAGAAGGAGACTGCTGAGGTGCCGACAACTAAGAAA
AGGCGCTTATCGTCGTCTGCACAAGAAGCACCAAGCTTGGATGGGCGTTCCAATGTACCA
TTCGTTAGTATCCAAGATTTGCCAATTCAAACGAATGCAGTTGGCACTATGCCAACTATG
TCGGTAAAATACGACTTCATTGACCAACTCAGGGACGATTCTTTAATGAGGGTTAATCAT
GTTCAGAGTTCCGGCGGGAAATGCAACTGCGCGCAACGATGGAAGCAGTACATTATAGAC
TTGGCGGAACAATGGCAAATGATGTTCAAGGACGATTTGGAAAAGTGCTACACGGAATTG
CGCGAACGGCAAAAGAAGAAATTGGCCACAGAGTTGGCAAAGTTGCGCGCCGAAATGATG
GAAGACTTTCGTCGCGAGTTGGATAGTACTCGTGAAGAGTTGAATGCGCGTTACGCCCAT
CAGTTGAAATTCGAATTGCAGAAATTGAAGGACCGTCACAAAAAGCAATTGGACGAAATC
AAAAAGAAGCAATGGTGCTATCAGTGTGAGTCGGAAGCCATATACTATTGTTGTTGGAAT
ACGTCCTATTGTTCGGTGGAGTGCCAGCAAGAGCATTGGGAAACCCATCGCGCCACTTGT
CGTCGTAAGAAGACAACGACGGTTAGGACTCTAACCACCATATCGATGCAACGTGTTGCA
CTCGTCCTTTTCATCGTTGCTCTCCTTGATCATCCCGGTCTACTATGCGTCGCTGATCCG
TGGAAGGAAGAGGACGCGTCCACGTTGGATCCTTGGAACAAAGAATTGATGGAACATCTT
GTCGACGATTTCGAAGTTATATATCCAATACAAATGCGCGATCGAAGTCGCGTTGGCATT
GATACTCGCAACTACCTGTTCGATAATGTTACTGTCCATTTCGAGCATTGCTCTTTCGTT
TTAAAGACAAGTTACGGTCGCCTTCGGTTGCACGTTCAGTTGAACGACGTTCTGATCCCA
GCCGGTGCAAGGTACAGGCGCTTCCTTCATTCCGACTCCGTAGCCGAAACGAGCGGCCAC
TCGTTGGCCAACTGCTACTATCAAGGACAAGTGCACGGCCATGCTGATTCGCAGGTTGCT
TTGTCCACTTGCTCTGGTCTACGCGGATCAATAGTTCTTGAAAACAACACCTTTTTGATT
GTACCAATGAGGGGCGGCAATTTGACTCGCCGACATCCGCACCTGTTCATGCGCATGAAG
AGGGACGAAGAAGCGACTTGCGGTAACACGGACAACACCGAATGGAGCCGAAAGGGCATC
GGCCGAAAGAGGCCTACTCAACGGCGATTGTGGAAACGGGACGTGGAGACGGAGACGAAA
TTTGTCGAGCTGAGCCTCTTTGTCGAACAAAGAGTGGTAAACTGGCTGAAGTTACAACCA
ACTGATTTGTTTCGCTTTCTGCTGGAATGCGTGAACATTGTCGACTTGATGTTTCAACAG
TTGAACATACGGGTATCTGTCGTGCATGCCGAATTGTGGGTATCGCTCAATCGAGTCGGT
GTGCAACGCGAAATTCTGCAAAGTTTACTAAGTTTTGTCCAATTTCTTTCCCGCGAAGTG
GAGACGCTATCGCACGACGCCGCTTTGCTTATCAGCATGGCTGAGCATAACAAGGCTGAA
ACTATGTCCGTCTCGGATACTGTATGTACGGCCAGAGCGGCGGGTATGATCAAAATGGCT
GACAAGTTTCAACCCTTTTACACGTCCGTCTTAATGGCCCATTCCATTGGTCATATATTG
GGAATGAGCCATGACGATAACGATTTCGAGTGCGACGACGCTGACGGATTCATTAGCATA
ATGGGTGGCCTCTACAGTTTCCCGCCGAGCAAACGAAATAGGAAAATTTACCGATTTACC
GACTGTAGTAGAAGGGACTTTTTGGCGTTGTTGAATTCCGGACAAGGTCGTTGCCTGTTC
AATCAACCTTTGCAAGACAACGTGCTGGCAAAATGCGGAAACAAAGTGGTCGACGAAGGA
GAGCTTTGCGACTGCGGCTCCGTTGACGAATGTGAATTGATTGATCCATGCTGCGACGCG
GTCACGTGCAAGCTAAAGGCGGGAGCTCAATGTGCCCGTGGACCCTGCTGCGACAAGTGC
CAATTCATATCCAATGAAACAATTTGTCGACCTAGTCAGGATGCCGAATGTGATTTCCCT
GAACATTGCTTGGCCATATCCGGACAGTGCCCCGCCGATTCGTACAAACTTGATGGATCT
CCTTGCGGTTCAGACCAACAAGGTTATTGTTACGCGGGTCGATGTCGTCTTGCTGTAAAC
GATTGTCAGAAGATTTGGGGACCCGAGTCAACGGTGGCTGACGATGCTTGCTTTCGCAAA
TTTAACACGCTGGGCATTGACTTTGGACATTGCGGCGTCGACTACCTGCGAAGACCCATT
GCCTGCACTGACAGGGATTACCTTTGCGGTCTTTTGTTCTGCAAAGGGGGTACCGAATCG
CCAAGCTTCCCTTTCTACTTTAAAACTCAGTTCACAGAAGATGGCAAAGTTTTTGAATGC
AAGGCTTTCATTGACGATAAGTCACCGGTCAACTCTAGCTTAGTCAGAGACGGAACAAAG
TGCGGGACCAATAAGCTATGCAAATCGCAGGGTTGCATTCATATTGACCAAATACAACAA
AAGGCCGACTGCCCCACCAACAACGTTGCTCTTCAGTGCTCTGGTCACGGAACTTGCACC
AACCTGAACACGTGCTATTGCGACATTGGGTGGAGTGCCTTCGATTGTTCCTTCAAGATG
AACATAAGCCACGTATCCATTGCCCCTTCCGTGGGCATTAGTCAAGATGGAAGTGGCCTA
CCAATACCGCCTTCCCTTCCTGATCATCATTCTTCGGACTCGTCCCGATTGGATACGTAC
GCAATGCTGATCATTTTGGGTTGCGTAGCGGTGGGCATATTTTTAATGCTACTCTTGTTG
CTCTTATGCTACAGGCGTCGTACGAACTTTTCAAAGGCCAAGATGGTAGGCGTCACGAGG
GCAGAATACGAGAGGGACAGCAATTCCTCAACTGAGACGGCAAATCGAAGTATTCGCTTC
GGGCCGTCCCGTACTTACAGGTAACGCACTCATACGTGCATAAACTATGGGACGAAGCGA
AGTTTTAAGTGCGATGGTACGCCGACTAGTTTTGGCAAACGACCATTGGATCAACCGAAG
GAGAAGGATGACGTTGAAGAATCGTCAGTTAGGAGTAAAGAGGCTGTTGCCGAATTGTTG
CTCCAAAGTGGCGACGACTGCTCCAATTATTACGTGGAGCGTCCTGCCAAGTGGTCATGC
GCTAAATTGCCTTCGAAGGGCATTTTAAAAAACGGGCCGTATAGTTTTTCTAGTCAACGT
TCCAGAGGTTTGTTGCAACGTGGTTGCGACGGGTACGAAAGCGAACCGGCATTTCCGGTC
GGCGAAGGGCTCAAGGTTGCCCCACGACATTGCTGGTTGCAAGTGGACAGTTCGGACGGT
CGAGTTTCGATTAATCACGAAAGTTACCTGCCATCTAAGAGTGCCTACGAGACTGTCGGC
GGCAAGCAGACCACCACTTGCCGGTCACGTGTAAATCATACAGCTGCCGCAATTGTTAGC
CCTTATTTGTACATTCGTAATCAGACGTTGGCCAATAATGCATCAACAGAGTCTGCTATT
GAACCGAAGGTAGTTGTATGTTCAAAAGGGGCAGTGCACAACGAAGACGTAGACGGTGTA
ATGTCTTGTCGTCATCATTTTGCCTCTCCAGTTTTATCTCCTTCCATTGTGTCTCACGAT
GGGTCTGCCGACCGTTCGCAGGTGATTCGCGCCAGTCCGGCCAACAGTACGTGCTCGTCT
AGCAGACTAATAATGAAGCCAAAGCCTCTGAAGCTGACAAACATTGAATTCTTGTTAAAA
CAATTAGACCACAAAGCTACAAGCGACGGCAGCAAGGCTATTGCGAGCACATCTCCCGGT
TCGTCTGCAGAGCTTAGTGTTCCCGACGAAGACGGTCAAGCAATCGATGGAAATTATTTT
ATCTCTATAGGCGATTCATGCCAGGAGGACAAACAAGAAAATTGTAATGACAATGCTCCG
TCACATCCATCTGCAGCCTGTTTGAACAGGATTGATGAAACCGTGGAAGTCAGACTTCTT
CCACCGAATGTTACCCCGCTAATACAGCCGATGGATCAAGGAGTAATTGAAAATTTGAAA
CGCCTGTATCGAAAACAACTTCGTCACCTTCTGCTATCGGAAGATCAAAGTGTGCAATCA
ATCTTGGACTTTTACAGAAAAATGACTTTGAAGGATTACTGCTATATGATAGCGGAGAGT
TGGTCTTCTATAAAACAGTTCACGCTATGGAACTCGTGGAACAATATCTTTGTCCATAGA
GAGTTGAATGCAATGCCTGGCCTGAGCGATGCAGGAGAGGAAATGGAAGAATTGCTTGAA
GCTTTAAGAGCATGCGAAAATGCTGATGTTGAAATGTGGCTAGCCTGTGACAGTGACGAC
ACTGAGTTTCAGATTTTAGACGACGACGAAATCGTTGAATCAACCTTAAACGTAGAAGAC
GAAATGGACGAAGACCTTGATGAAGGATTTCCTGCATATACGCAGGCATTTTATGACGCC
GGTGACTTAGCGCTTCGTTACGTCAAGCGACAAACAAAAAATTTGCATTAAGACTTCAAC
GCCTTGACTACGCGTCGGATAACGCTTATTGTCAAGGTGCTCCTACCAGCGTTGTTCCAT
TTGGAACCTGCAAACCTTTCAGACGCCGACGAGGAACTGCCGGTGGTGGAAACCAAATCG
GTAGTGGAACTAATAGTCGAGGGGCAGGGAACAAAGGACGTTCGCATCGAGGTCGTTGGC
GTCGACAAGGCAATTCAAGAGGAAGAGGTGGCGCAAAAGCAGCTGCTACGTCATCAGTGG
CAGACCTTGGCCCTCGATGTGCGGTTCCCCGTCTCCACTTCGGCCTTCAAGCTCAGCTTA
TCGCCCTACCTTAAAGATATGAATGCTCAGACTCCCATTGGTGGAGCGCGTTCATATTAT
GAAGCTGTATTACAAGTACCAAAATTTTGTGGAAGTCACAAGAGAGTGTTCCGTGAATGT
ATAATTTCGGTTTCAAACATCGTTATAGAAGAGCCGTTCTTTATTGACCCTTTGAACATG
CAGTTTGAAGATCGAGTTGCTCACGACTATGATGTTGTTTATCCCATACGTGACAGCGAC
GGAGGTTTTTATAGCAGCGTCGACAGTATTGATTCAGCGGAAAGACTGAGGTGCTACAGC
AGTCACTGTACTTTCTTCGTTGGGACAAAGTGGGGCGATTTTCAGTTTGCAGTTCGCCGC
AACCGCCTGTTGATACCACCAACTGCCAGATACGAAATTTTTCTGCACTTGCAACTCGTA
GACGAATTCAAGCAAAAGTGGAGGGAAAACTGCTATTTCCAAGGAGTTGTGTTGGGTCAT
CCGGGCTCTCTTGTGTCACTGTCGAACTGCGAAGGCTTGCGCGGTTTCATTACACTGGAT
AGCAGTACGTTTCTAATAATGCCAATGAAGCCTGTCAACTCAAGTACTTATCCTCATGTT
TTCACGTCGGTCATCTTGAACTATCAATCAATGTGCAATGAAAAATCCATGTACGACTCT
TCTCACAACCAAACAGACTCTCTTTATGAAAAGTTAAATGAAAGACTAAAGCAAGTGTAC
CCGGCAAATCTTTCAAGGGACATACCAAAAGTCAGCATGATTGAAACGGAAATGAAGTAC
GTGGAGTTGAACCTTTTTATTGACAAGGATGCGGCAAATTGGATGCGCATGGAACTTGGC
GCAATGTTTAATTTTTTCCTGGAGAGCCTGAACACGCTGGATTTAGTAAGTAGCTTGTCG
ATGCGAATGAATTTCAGATCTTTTTATTCATTCCTGCAACACGTTAATGTACGAATATCG
CTAGTCCATGCCGAATTTTGGTTGTTCAAAAACCGGGCCAAAGTCGAGCCAGAAATGCTG
GCCACTTTGGTAAACCTTGCCAAGTTTAAAGCTCGCAAGACTAAAGACGCGTTTAATGAC
ATGACGTTGCTGCTCATAGCACCTGGCCATAATAGGACTGAAACGGCTTACTTTGCAAAC
TCAGTGTGCACTGCGGAGTCAGTTGGCTTGATTGTCGTATCAGATAAATCCCATCCGTTC
TACACTGCCATGCAAATGACACACGTTGTTGGGCATATCTTGGGAATGGATCATGACAAC
AACGGCGTGGAAATTAAGAGGAAAAAATTTATCAGCCTAATGGGAGACCCGTGCAGGTAG
TTAAGTGGTAAAACCTTTTCTGCATTTATTGTGCAGCACTTTAAGATGCATGATGCGAAC
CAAATGAGTTATGCTCACGTTTATAAGTATACGGACCACTCATTGAAAGGATTTTTGGGG
CTGATGAACTCAGGTCAAGCTCACTGCATGTTTAACAAGCCTATGCAACGAAATAGCTTT
TGTGGAAACAGAATCGTCGATGAAGGAGAAGAATGCGATTGCGGTACAGTAGAAGTAAGA
CCCCATAGCTTCAATTGTCCTCATCAAGGCAGGCCCTCAATTTCCTATTCAGTATACGAA
TGTAATTACAGTAAGCGA
>M514_18685 C368017 - [1:240]  ( 240 - 1 ) M514_18685 + 1:2451  ( 8 - 87 ) N    420.43
CGTTCAATCCCGCCGGAAGTCGTGCGCCAGCTATGGGCGCTCGTGAACAACATCCGCAAT
AGCTGTGGAGTTGTGACTTTGGATGATATCGTTGGCAAGGCTGAAAAAACGTTCGGGTGG
ACGCGTGAGGATACCGAGGCTTACGTAAAAGAATGCGCCGACTGTCGTCTGCTAGTACGG
AATGCGGATAGCGTTAAAAACGCATACTGTTACAGCATCCCAATGGAGGCTGAGGTACGT
>M514_18983 scaffold154 - [1:10240]  ( 5283 - 3874 ) M514_18983 + 1:435  ( 1 - 435 ) N   2443.25
ATGACAACTTTTCGTATTTGTTCACCTGAAGACGTTCGCAATGTTTGGTCGACAATATCG
CATCTCAATGTGACTGGTAAGCAGGCGACAATGGACAATATTATGTTGAAAACGCAGGAG
TCCTTTGGCTGGTCGATTAACGATACCACTACCCGTATTAGAGACTGTGTTGCCACGAAT
CTTATTATCGAATCGATGGAAAGTGAGGGAGCAGTTTATATGCTTGGAGCAGTTGATACC
CCTGGTTCGTTCACGCAGCATGATTGGTATTGTTTCGAATGTCAGAATGCTGGCAAGGTG
ATTTCGTGCGAGTCTTGCTTTCGCGTTTACCATGAAGGTTGTGTTCACCCGAGAGCCCAT
GCACCTGAAATGAGTTTTGTTTGCGATTGGTGTAGAGTTACGCTGCACCGGGACTACCAG
GATCGTGAATGCCTCAAGCGAGTGCTGAGCCAGATTTTGGTCGATGCATTAAACAAAGGT
GGATCCCACTTTTCCCATCTTCCAGAGTCTAGCTGGCCCTATTCAGAGCACCAGTACAGA
CTGCTAGTTGCCAACCATATTGATCTAGATGAAATGCAGAGAAAAATAGACTTATTCTCA
TATAACAGCGATAAAGAGTTCTTGGCGGATTTGCACTTGCTTCGGCACAATGTGATCATT
TTGTACGGCACTGACAATGCTTTGACTACCTTAGTTACAGAAATGGTGATTAACGTGAAG
TCAGCATTAGATTCTGTGGATTTTAATGAGCTAAAAGTATTCGAACATTCTGACTGTAAG
GTAACACTCGTAACTCCAACTGATCAACTGACGGAAGGTCGCAACGGCGTTGAAGGTGTG
TTAAGCCGAGAACAGGGTTTTAAAGGCCAGAAACGAGAAGGATGTGATTGTGAATGGGAA
TTAGTAGCCATGAATGAGCTGGTCACTCTGCAAGACGGTTGGCGCTTGCTGTACGAAAAT
CACCGGGAAAAAATGATTGTTGAATTTCTCGGAAAGCTTAACAAGGAATGCGATGCCGAA
AGGGATCGCCTCCGTATTGACATGATAAATCAATTTAAAGCCGAGTTGGAGTCCACCAAA
CGGGAATTGGACAAGCAGTACGCTCAGAAATTGAAAAATGAGGTTCAGACGTTAATGGAG
AACCACCGCTACGATGTGTCTCAGACTAAGAAGACTCAGTGGTGTTCTAAATGCGGAAAC
GAAGCTATATATCATTGCTGTTGGAATACATCCTACTGCTCCGTGAAATGCCAGCATGAG
AGTTGGACAGTACATAAGAGAACTTGTCGTCGAAGGAAAGCTGAG
>s7117 scaffold57 - [1:20480]  ( 444274 - 442543 ) s7117 + 1:494  ( 1 - 494 ) N   1952.27
ATGCTTAATTTTTTTCTTGCAGGTTGTTGGAAGGGAAATAGCAACGAATGTGATGGAAGT
AGATGTGTAGCCCATGGCGACATTGGTTCCACCTACCTCAAGCATAGTCGTTACTGCTGT
TGTTCATCTTCGTTTTGTAACGACAACTTTAGCTACGAATACGTACCAAAACCGGTTCCC
GAAGTGGAAATGATGATCGGTAGGCTTGTTGAAGCTTCTGTTTACTATTTCGTCTATTTT
TTCAAATCGCTTCCAGTAGACCAAGTCGAGACGGACGAGCTGACATTTGCCGTGGCCATT
TGCGCATCGTTTTTCATTGTCGCTACCCTGGCGATGACATATTTGCTTTCGCGCGCCTGT
TCGTGGTCAAAGTCCGTCCTAAGCCTCTGCTCCAGGGATTCGGATGACAAACTTTTATTA
TCCGACGTTAATAAGGATCAGAATGCAAAAACCAAGTCGGTCAAACTGGATGATGTCAAA
CTGTCTCGGGTATTGTATACGGGCCGCTATAGTACCGTATGGTTGGCTGAGCTAAAGACT
GACGGCTCTCCTGTTGCTCTGAAGTTGTACGCATCAGGTTTGCAGCGTTACGGCATCAAT
GAAATACGCATATTGGCTTTGCCATTGATGAAACATGAAAATATGGTAAAGTATTTGGCA
AGCGCTGACCTAACGGGCAAAGCGCGCGAAGGGCAGAACATTGAATGTTGGCTTCTAACC
GACTACTTGCCAAATGGAAGCCTTATGGACTATCTAAGCGCGAACTCTCTGTCTTGGGAT
GCTATGTCGATGGTGGTATGCCTCCTCTATCATATTAATGCTTATTGTTTGAATACTTCT
CTGCCCTTATAGTTGTACAAACCCGCTGTAGCCCATCGGGATATCAATAGCAGAAACGTG
CTGGTCAAATCGGACGGAACGTGCGCCCTATCATACGGGACGTCGGGATGCTTCCTTGGC
GGAGGTGAGCAGTTGACATTTGACATAGTTGGAACGGTTCGCTATATGGCACCCGAATTG
CTTGAAGGGGCAGCCAACTTGCGAGACCCTGAGACGACTTTGAAGCAGTTGGATGTCTAC
GCGCTTGGGCTCGTCTTGTGGGAGATTGTGTCCAGATGCGAGGACATGTACGCTTTAAAT
GGTAAGCAGGTTCGATACGATACGATCAAGTCAGCAAACAGGTGCATCTCTGCCTTATCT
GCAACACTCCAAAGTCCGTAGACGTCACGGGAGGGCAATTTGGCGTGTGACCTCATGTAT
GTCATGCCAATTTTGGTGCACCGACGTTGGAGAACGCAGCTTAGCCAATCATCAGGAGAG
GCAGTCGAAATAATTTGCATAAATTTTAAATTGGCCAATCGCTTTTCTCCAAGTTGGCCT
TTCAAATTCAAACTGTCTTTTGTTGACAAAAACTGCGTTGGGATTTATTCTCGTATGCAA
ATTTTGGATGCTTTCCTTTTTTTTCATTGGCCTGTAGCTAACTCTTGTCGCCATGATAAT
ATTGGAGATCAGAACAACGTAGAAAGTTATAAAGTTTGGAAGAAGCTAAATATC
>s7118 scaffold104 + [1:20480]  ( 487596 - 490006 ) s7118 + 1:425  ( 1 - 425 ) N    223.50
TGTTTGTCCGCCGAACATTGGATCCCATCCGATCGTCCTCTGAGTTGTTACGTCAATAGG
CTTCTACAACATTTGAATGCCGTTGGTTGCTGCCGGGACGGGTCTTTCTGCGCAACCAAT
TTAAATATAACCTTACTGCCAAAATGGGAGAGCGAATACGACGGTATTGTGACATTCGTT
ACGTTGTTTGGCCCAATGATTGAGCAGTATTAATTTAGGCGAATTGAATCCTACAGATAG
CCGCCGCTACATGGTCGACCATTATCATACTGTCTTGGGCATTCTTTTGCCAGTAATCGC
TATTCTCGTAGTTGCTTTGTTGTACGTTCTGTTGCGATCTCGTTTGCTTATGAGACGGAC
GGTTAAAGGCTGTATACTCGAGCAGTGAGTCTTTTATAATGCATGTTTTTGCCAGCGTTG
ATGATGCAGTGATATTTATAGGAAGAATCCGTTAATAGTGAATGAGGTTCAAGGCATCAA
GAAGATGCTGGATGAGTTGATCGATTCGAATACAGAACCCACTTCCACTGGTTCCGGGTC
AGGTAAAGTTCATTTGCATTTAATATTTTCATCATTGCTTTGATTAGTCTTCTTCCTCTT
TGTTGCTGTTGTTTTTATCATTGGCAGTGACATGTGACGTAGTTTGTATGTTAATTTGGC
TTGCCTTTGCTTGTACAAATAACAATCGCTCGACAAATTAATTTGCGGCACGTTATTGGT
CGGGGTCGTTTTGGCGAGGTTTGGTTAGGCAGTTGGAAAGGAGAAGACGTAGCAGTGAAG
ATATTTTCGTCCATTGATGAAAAGTCATGGTTTCGCGAAGTTGAAATCTATGAGACGACA
ATGCTTCGTCATGAAAATCTTCTCGGCTTCATTGCAGCGGACAATAAAGATGCTGGAATG
ACTACGCAGCTATGGTTGGTCACTGAGTATCAGCAGAAGGGATCATTGTTTGATGTGCTG
AACATCCGCACGTTGGATCTGCATGTTCTTTGTCGAATGGGCCGAAGCGTTGCGAATGGA
TTGACATTTTTGCATACAGAGATCGGCGGAACTCATTTTAAGCCGGCCATAGCGCACCGA
GATTTAAAAAGCAAGAACATACTTGTTCGCTACGACAATTCCTGCTGCATTGCCGACTTG
GGTTTAGCTGTTCGATATAATTCTTCAAACGGAACAATCGATATTCCGGATAACAAAAAA
TCCGGAACAAAGCGTTATTTGGCTCCCGAAGTGCTGAGCGAAACGTTGAATACGAATCAT
TTCGATAGTTATCGTCGAGCTGACATATATTCTCTTGGACTTGTGCTTTGGGAAATATGT
TGCAGAACGAACGTTGGCGGGTTTTACGAACGGTACGAAATGCCCTATTTTGACTGCGTT
TCAAACGATCCGACGATCGAAGAAATGCGCAAATGTGTAGTTGACAGTTGTTGCCGCCCA
GCGATCCTCACTCGGTGGATTGGATCTCCGATCATGCATGCCATGTCAAAAGTGATGCGC
GAGTGTTGGACTCCCAATCCAGCCGCGCGACTGACCGCTTTGCGGGTTAGGAAAACGATC
GACGCTTTGGCCGTACTCTTAGATGACTCAACGCTAGGTGGCGCTGCATCAGTTGTACTA
ATGGTAGTGCTTCGTCCCAGTGGAATACTGGAGTTGTATCATATTGTTTTGAACTTTGAC
TCGTTACAGATGGAAAAGATGTCCTCAGTTGAAGTTGTTACATTTACGGTTCCATCCTAC
TGG
>s7017 scaffold19 - [1:11264]  ( 50366 - 47892 ) s7017 + 1:552  ( 1 - 552 ) N   2965.01
ATGCTCAGGTTCGTTGAAACCTTGCCTGTTTACATCATCACCGTTCGATGCTTAGAAGTC
TGTAGCGTTGCGAATCGCGCTGTACGTGGGTGCGAAGGGAGGAAGTTTGGAACGCCTTGG
CGTCGGTCGTTCGCGCTAGCCGCGTTGCACTTTTGCCGTTCCGTTTTGCAGTCGGCCGGT
AGAAGTGAAATGCTCCGTTCCGGCATGACCATTGAGCCCTTTGCGAAGAACAAAGTTACG
TGTAACGTCAGCGTCCCGGTTCACGATTCGGACGATTTTGATCCGCAACCGCGCGATCGA
TGCAATTCGTGGCCGCTGCAGAAGAGCAGTAGGGGCGACTTCTTACACCACACCTCACCA
CTGATCCATGAGGAGATCCCTGAAGAGGTCAGTGACTCGGGTTCCACCAACGACCTGGCC
GTCAATCATGGACCGGTGCATAGTTCGGCCGAAGTTCTTGCCTCGGCCATGGGCGCTACC
GGCATTGGCGACTTTGCTACCAACAAGCGCACTTCATCTCGACGCAATGCGTGGGGCAAC
TTGTCGTACGCTGACTTGATCACTCAGGCCATCCTGAGCGCACCCGAAAAGCGGCTAACG
CTATCTCAGATATACGACTGGATGGTAAAGAATGTGCCATATTTTCGGGACAAAGGTGAC
AGTAACAGCTCGGCCGGTTGGAAGAACTCTATTCGACACAACCTTTCGTTGCACAGCCGT
TTCATGCGTATCCAGAATGAGGGACCAGGCAAGTCTTCGTGGTGGGTGATCGACCCGGAC
GCAAAACCCGGTAAATCTTCGCGACGTCGGGCCGGTTCGATGGAGATTTCGAAAAAGTTG
GAGAAGAAGCGCGGTCGCGTTCGCAAGAAGATGGAACAACTCCGATCAGTGAGTGGTGGA
ACTTTGGCAGACGGTGGAATTAGCGTCCTTAGCCCGTCAATCTCCGAATCGTCTGATCTT
CTAGACGGTGGTACAACAGGTGGAGGGTCGTCAATGATGCCGTTCACTTTGTCGCCGGCC
AACGACTTCAGGCATCGTTCCAATTCGGCTGTTTCGAGCTACTCGGTCGGCGGAGCCTGC
TTGTCTCCCAAGTATGAAAGTCATTTTGAAGATTGGGTGGACGACGTGCAATCGATGCAC
GGTCCCTCCGGTGGTGAGCCCTATTCGGCGGAGCTGGTTGAAAGCATGTCACACTCGATG
AATCTTGTCGAGCCGCCGCCGCCGCCTTATCCTTCCAATGCTGCCCAACCGTTTCTCTTT
TCGGCAGAAGACGACGGGGTTCCAACGCACGTGCAGCATGCTAGTCCGGCGAAATACCTG
GTAGTTAATACGCAACAGCAACAACAGCAACAGCAGCAACAACAACAACAACAACAACAA
CAAGCACAGCGTCACATGGGCGCCAACAGTTTTTCAACCTCTGCTCAGGGGTTGTCGCCA
TCGTCGCTGGAATTGCCGTTCGCTCCGCCACCGCCGCCGCCGCTATCCGCCCATCCGTCA
GCTCAGCAGCAACTTCATCCCAATGGTCAATTGCCGTCCGAATTGTCGGACATGATGTAC
GACACGGACATTCAATGCGACATTGATCAAGTCATACGTCACGAGCTGAACATTGCTGGA
AATCTTGACTTCAGCGCCGATAATTTTGGAAATATT
>M514_09105 scaffold129 + [1:20480]  ( 126163 - 132511 ) M514_09105 + 1:482  ( 1 - 482 ) N   2413.18
ATGGCTGCGAAAATCCGCTGCTTAGTCAGCAAGAACAAACGACGTTACCAGGAGGGCGGT
TTCGACCTTGATCTCAGCTACATAAGGCCCAACATCATTGCGATGGGTTTTCCCGCGGAA
AAACTGGAAGGCGTCTTCAGGAATCACATAGACGACGTTGTTAGCTGCAATGAACGTTGC
TACAATGCTTCCCGTTTCAACAATCGCGTTGCGTACTATCCATTCGTTGACCACCAACCG
CCTTGCCTTGAGAACATGCTACCCTTCTGCGAGGATGTGCACCAATGGTTGTCCCAGGAT
TCCAGAAACGTCGTTGCTATACATTGCAAAGCCGGAAAGGGTCGCACTGGCGTCATGATT
TGCGCCTATCTTCTTTACGTTGGCGAATTTACGTGCGCTGACGAGGCTCTCGAGTACTAC
GGCCAACAAAGGACGGTGGATATGAACGTAAGTAACAGTTTCGTTGCTGACGAGTTTGTT
ACTTAAGAAAATTTGTTTAAGGGTGTAACTATACCTAGTCAGAGGCGTTACGTAGGCTAC
TTTTCTCATCTTTTGCGCAACAACATTCACTACAGCGTTGTGCCTATGGTGCTTCGTTCG
ATTGAGTTGGAGAATGCGCCTGTTCTCGACAAAGCAGTCTTCAGTCCGTACGTCGTAATT
TCATCCGACGGAAGACCGCTGTACAAATCGTGTCCTTGCGACGCGATTCAAGATCTAAAT
CGATTAAGAATTCTTCTATCCAATCCCATCCACGTGGAAGGTGACGTTCGTGTCGACTTG
TATCACAAGTCATATCGTTTGCACAAGAAGGAAAGACTGTTTCACTTTTGGTTTAATACC
TTCTTCCTGTCGCCAAAAGATGCAAGTTCGACCCCATCGAGCAACGATACAGATGGTGCC
TGTCAACCTGGCTCGATAGTAAAGTCACACGTCCAAGGAATGGCAGGGCGAACGTCATTT
TCCGGTGACGAAGTAGAGCAAGCGCGCGAATTTGCCGACCCAGCCGATATGCGCCAGTTG
CATCTCGGCATCTTCGAGCTTGATCAATTGAAGTACAAAAGCCAAAAGATATTCCCGGAT
AATTTTAAGGTTTGCGTTACGCTGTCCAGCTGCGCTGACTCTCGTCGGCCGACCTCTCCA
GTTCGGCTGAATTTGGAGGACCCTACGGATCGGCAGTGCGCCCCAAACGGGCCAAAGACT
TCCCTTAGCGACGCAAGCGATGATTCAGAAAATTCTGCTTACGCTGAGGAGGACTCCGAC
GTCGACGTGAGGGGATCAACAGGCTTGTGCATGCCTTCAGGGTGTCATCGGCTGCAGGTT
AACAATTCATTGGACGATGAATCAGCATCGTTGAACAACAGACCGTCCACTCTGCAGGGA
GAACAACCCAACGCACCTTGTTATCCCGGTTCAACGATGTTTGGTGGAAGCGCCTGGGTT
TCAGATGGCGCTGCCGACTTGACCGTCGATGTTGGAGTGACCCCAACGTCCATATCGGTT
>M514_07346 scaffold216 + [1:29696]  ( 191583 - 207460 ) M514_07346 + 1:1464  ( 1 - 1464 ) N   7442.81
ATGTACCGTTTGCTTGTAATAATCTTCCGTCTCGTCACTTTACTACTACTGATCATTCGG
CCAATCGCCGCCCTCGAAGAAGTCGTCTGCGGTGGATTCGACATAAGAAACTCTCCTCGT
CATTTCTACGAAAGATTGTCGAATCGTGCTCGCGAACAGTGGCGTCGATGTTCGGTGGTC
GAAGGCGACGTCCGTCTTATTCTAATGACCAGAGAAGGCCTAACGCAGCAAGACTTCGAA
TTGGCTGCTATGCCAAATGTACGCGAGATTACTGGCTCGTTGCTGGTGTTTCAAGTTGTT
GGTTTACAATCGTTGGGTACGATATTTCCCAACCTGCGCATCATACGGGGCAATAGCTTG
GTGTACAACTACGCTTTGGTGTTGTTTCAAAATCCGCACCTACGCGAAATCGGTTTGTCC
AATTTGACCGAGATATCGAAAGGTGGCGTGCGTATTTTCAACAACGCCGAACTGTGCTAC
GTCAACACGGTCGATTGGGTGAAACTTTGCCGCGAAGATTTTGCCCACGTGGTCGTCGAA
GGCAACAAGGATCCGAATCTTTGTTCGGAGAAGTGTACCAATCAGAGCAAGTTCTGCGTC
AAGCACCGCGCTTCAGGAAGCAAAGATTCGTTCATTAATGCCTGCTGGAACCACGATACT
TGTCAAACCGGTGCTCACGTCCCTCCGTATCGATGGTGTGTAGCATTATTAACTGCTTTA
GCGTGTCCCAAAGAATGCACGGAACGCGGTTTGGCTTGCAACACCACAATGCAACCATCG
TTCTGCTGTCATCCTATGTGCGCTGGTGGTTGTACAGGTCCGGAGGATACGGACTGCTAT
GCTTGTCAGCACGTACACTACGAAGGCCGATGCTTGAAACGTTGTCCAACCGGCCTGTAC
GAGCTGAGCAATCGTCGATGCATATCTCGACAAGAATGTATCAGTCGAGGAGTCGTCAAA
GACGAAGTGACCGGGGATGACTTGTACTACAAAGCTTTGGAAGCCGAAGGAGTCTGCGTC
CTCCGATGTCCCCCCAACTACGAGGAGGATCCAAACGATCCGCGTAAATGCATCCCGTGC
AAAGGAATTTGCCTGAGAAGTAAGACCACCTGTATTCGCCTATTCCTCTGAAGACAATGT
ATGCCCTATATTGAAGAATGCTTCGGCGGAGACGTGCGCAGTCTCTCGGAAGCGTCCCAG
TTCAAAGGCTGCAATATTGTAATAGGCGCTTTGGATATTATGATGCAAAGCGGCCTGGAC
AGTAACTTTGCCGGAAAATTGGAAGAGTATCTCGGTGATATACGCGAAATTACGCACTAT
CTAAAAGTCTCCTTTTCCCCATCGTTCGTTTCCTTGAATATGCTGAAGAATCTACGCGTC
ATCCGAGGCCAAGAATTGTGGAACGAAAAGTACGCAATTTCGGTTATTGAAAATCAGCAC
CTTTCGAAATTGTGGAATTTTACCAACGGTGCCGGCAAGTTGAAAATTGAAAAGGGCAAA
CTGCAATTTCACAACAATCCGCACCTTTGCTATCGTTACATTGTTGAGTTGGCCCAGACG
ACGGGACTGAGTGGCGAATTGCATGAATTCGACGTGTCCCCAATGTCCAACGGCAACAAG
GCAGTCTGCGAAGAGTTGGAAATAGAAATCGACTGCCATTTTGTCGGATCTGACACTGTT
GTACTTCGATGGGATTCCTTCAATACGACCATGATGGATCATCGAATGTTTCTTGGCTAC
CAGCTTTACTATAGACCGGTCGAAATGGAAAATGTCAGCATTGTGGAGAATCGCGATGCT
TGCCACGACAGTTGGAAGATGCTTTTCTATCAATCACAGGAACGCGGCGCCTTCCTTACC
GACCTCAAACCTTATACATTGTACGCGTTCTACATCACGACGCTGATGGTCAACTCGCCT
GGTGCCCGTGGCGGCATTTCCAAGGTAGTCTACGTACGCACCGCCTTTGGGCATCCGAGT
CCAGTGGTCGTCCGTAATGTTGAAAGCCCATCAGCGTCGACCATTACGATTCGATGGGAA
CCTCCTGTATTGCCGAACGGAGAGGTAACCCACTATATGGTCAGCTACGTGGAAGAAGGT
CGACCACCGGCTACTGATCGCAATTATTGTGACGAGCCTCCAGACTATTCGGTTAGCTCT
GATAGGTTGCCCATGACGGCTGACACCCATGCGACCGGTGCTTCCGTGGCAACGTTGCAC
ATAACTCGCGGTTCCGGTCGGCCTACGGGAGCCAATCATTTGGCCGCGCCAGACGGATCC
TGCGAACAGTTGAAGTGTTGCAAGTGCCCCGCCGATGGGTCCTTAGGCGTAGCAAACAAT
GGGACCATTTTGCCTGACCACGAAGCTTTGGCTGCCGAGCAGAAGGAGCGAGCCGTGTTT
GAAAATATCATACACAACATCGTTTTCGTCAGCAGCCGGCATAAAAGGCGCTCCAACGGC
GACCCATCAGATGTGAAAAACAAGTACGCGGTAACGCAAGAACCGGCTGGTCTCTCTTTT
CTTGCGTTGAACAATAGCCGTTCTTTCACAACGGCTTCGCCAATACGAAAGGCGGCCGTC
CCTGTGGTTGTTAACGTTACCGGTACAAATTTTACATTGGAGAACTTACGTCATTTCACC
ATGTATGAAATCAAGATTTGGGCTTGCCAAAATCAATCGATTACCGAGAACTTCTGTAGC
AAGCGCGAAGTGCGTATTTTAAAAAGTACGCTGCCAGTCGAATCCAAGGATGACATAGAC
GAAACGAGCATTCAAGTGTACAATGCGTCCGATTCGAGCAATGATCGATTTATTTCTTGG
AATCCGCCGGAGGATCCAAACGGGGCATTGGTAGCTTACGAGATAGAATATGGACGAAAC
TTGGATTCGGAGCAGAAGCCAAAGCGTGATTGCATTACGCAGGCTGACTTCGAGAGAAAT
CTGGGTTTCGTGATTCGCGACTTACCTCCAGGGAACTACTCCTTTCGTATAAGAGCCTTA
TCGTTGGCTCAGCGTGGTTCCTGGACGTCCTACTTCACTCTGCTCATAGCAGACGCTCCC
AAGATGGCTGAAACAATTGTCATCCTAATAGCGGTAGGATGTTCAGCGTTTGCTGTCCTA
TTCGGCGTTCTGCTGGTGACCGCCGTTTACCGGAGAAAATTCAAGAAGAAATTGCCTGAA
TATCTTTTGAACGTCTTCTCAGCCAATCCGGAGTACATAAGTCAATTGGAGGTGTACAAG
CCGGATGAATGGGAGCTTAGACGCGAAGATATTGAACTAATCAACGAGATTGGTCGCGGT
ACCTTCGGCACCGTCTATGCCGGCAGGGCAAAGAATGTCCGCTCCGTATGCGGTGTCGTG
TTTGGCGAATGTGCCGTGAAGACCGTCTCGGAAAAAGCTTCTATCTATGACCGGTGGCAT
TTCCTGATAGAGGCATCAGTGATGAAGAAGTTCGACACAGCGTTCATTGTAAAGCTTTAT
GGTGTTGTCAGTGAAGGTCAGCCTGCATTAGTCGTCATGGAGATGATGGCTTGCGGCAAC
CTCAAAGACTACCTTCGCGCCAGGCGCCCGGATTCGGAGGATAATGAAAATCACCTTCCT
CCGCCGACCAAGGAAGAGATGTTTCAGTTCGCGGCTGAAATGGCCGACGGTATGGCATAC
TTGGAAGCAATCAAGTTTTGCCATCGCGATTTGGCGGCAAGAAATTGCATGGTGTCCGCC
GATGGCACATGCAAAATAGGTGCGATATTGCGTCCAATCGATTTGAATATTCCATTTTTT
AGCGTAGATTGTTTGTTGGGCGACTTTGGTATGGCGCGGGACGTCTATGTAAAAGATTAT
TACCGACCGCAGGGTCGTCGTCTGATGCCGGTTAGATGGATGGCGCCTGAAGCATTGAAG
GATGCCAAGTTTACATCTAAGTCAGACATATGGTCCTATGGTGTAGTTCTCTGGGAAATC
GCCACATTGGCCAGTCAACCGTACGCCGGCTTGTCCAATGAAGAGGTTATGCGATACGTC
GTAGATTTGCGCAAAATTATGGACATGCCGGTCGACTGCCCAATGCGATTGTACGATTTG
ATGTTAATGTGTTGGAAATACGATCCGAAAGATCGGCCCTGTTTCCACGAGCTCGCCTCA
ATGCTTTTCGACGACCTTCCGAAAAGGTTTAAAAATGTGTCTTTTTGCGGCAAAACGGGA
ATCCGTAGTTCGAAGATTTCCAGAAGAGGGGAACAGAAGAACTTTGCGCCCCCTCAGCAG
TGTAAAAAGGTTCCGATCGACCGCGCACCGGAGACTCAGTCCGCAGGACAGAATTTCGTT
TTTGACGATATGGCGGCAGACCCTTCTATTCCGCTTTGCAAAAACAACCGAGTAGCTTTG
CCAAAGGCCAATGCTGGGCACGGTTGGATGAAGCTGACGTCACCAGACTGGCTGGAACTT
AGACCATCTGACGTTGATTCTCCTGAGGGCAATGGTGCTTTACTGAATGAACAGTCAAAT
TCTTTCGAC
>M514_05391 scaffold6 + [1:11264]  ( 65460 - 70198 ) M514_05391 + 1:435  ( 1 - 435 ) N   2357.20
ATGACAGAGACTGTCAACACCAGCAGCCAATGCTACTACGAAAAGCATCAGTGGTTGGAC
GAGAAGTTCTATCTTATTTCCGTGTGCGGAACATTCATAGCTCTTTTGGGAATTATGGCA
AATATAGCTACCGCTTTGGTGCTCAAGCGTCCAAACATGCGATCTCCAAGCAACATATAC
CTGAAAGCGTTGGCCATGTGCGATTGCTTCCTGCTGATCACGGCTGTGCTGCTCTATTCG
GTTGAATATGTTTACGAGTACTTTGAAAGTGTCCAATTGTACAAAGCTTGGTTCAGTTAC
GTTAGGTATTGCTATCCGCTAAGCAACGCTGCCCAGACGGGTTCCATCTACATTACCATG
TCAGTCACTGTGGAAAGGTATCTTGCCGTAGTGCACCCAAAGCGCGTGCACCTCAGCTGC
AAGGTGAGCACGACAACACCGGTGGTAGCGGGCGTAGTCATATTCGCCGTGCTGTTCAAT
CTTTCAAAAGTGTTCGAAATCAGCGTCGTCGAATATCCTCAATGCAAAGGCTTTGGATCG
CTATCGCTTGAGGCGACCCCGCTTCTCTCGAACGAAATCTATCGGTTGGTCTATACGCTA
TGGCTTTCCCAGCTAGTCCAGGTGCTCATTCCATTTTTAACGTTGCTAATCTTCAATACT
GCAATAGCAATTTCCATGAGACGTCACATGGTCAGACAGAAGCGTTTCCATCCTGCGGAA
CCTCGTCTACACGAAATGAGGGAACAATCGCGAGATGCCACCATCATCCTGATTGTGGTT
GTCTCCATGTTTCTAATATGCAACTTGTGGGGTCTTGTCATGACGCTTATGGAAGCTTTC
TACGGTGTACCGGCTCTAATGATGAGTTGGCCAAAGTTCTACGCCTTTTCTCGTGAGGCG
GTTAACTTCCTTGCAATCGTCCATTCCTCAGTCAATTTTATTATTTACTATTCGTTTGGC
AAAGACTTCCGTGCCGAGTTAGGAACGATGGTGACGACGAATCGAATTTACGAATTGGCT
CGTCTGGCTTTTGACCATTTTGCTTTTGCGGTGAGGTTGAGTTACGGTTCGCCACGAATG
CGACCGCCAATAACCGAAGCGACGGCTATTACCCATACGGAAGACAAAGCAAGTTGCAAT
GAGAACAACTCGACCCGTCCAGCCATCATTGCGGCTGATAACAATGATGGGTTGGTTAAT
GCTTATAGAGAAGATTTATCTCTTCAAACTCTGTGTGTAGCTGGTAGCCGATTGCCTGAG
GAAAATCGCCGTTTGATGGTTAAACAAGTTGTTGACGTCAACTCG
>s7033 scaffold168 - [1:11264]  ( 336303 - 333752 ) s7033 + 1:462  ( 1 - 462 ) N   2289.08
ATGTCTGACGACGCGTCGGCGGTTTGTTCAAACGTGAGAATGTGGAAGTGTTTTCAGGGC
AACATTTCCTCTTCGTTCTCTTCGCTGTTTCGTACTGCGCTAATCTCTCTGACCGCCAAC
ATGGACACTACCTCTTTGCACGGCGTCGACTTTACCTGCTCCGCGTACTTAGCCAATCAG
TGCAACAAGACAGTGGCCGAATGCGAAACCGAGGAGAACTGTAGTCATCTGGGCCCAAGT
CAGTATGGTTGCTACGCTGTATGGAAGTACATAGCCGACGAAGTGAACGTGCGTAGAGAG
ACACTTTTGGCACTCGCCATACGCCGCTGTATAACTTTGTTCAGGTGCTGTACAAAGGAT
GCTGGACCAATCAGAATGGTTGCGATTCCGATGGTTTCGCGCGGTCACTACGGATCCGTT
TGGAGGGCAACAATGGGCACGCAAACGGTGGCCGTCAAGATTTTTCAAGCTCAGCACATT
GACAGCTGGGTGCAGGAGCAGGAGATCTACGGTGTTGCCGGCTTGAAGTCTCATCCCAAC
GTGCTTTCGTTCGTTGGGGCCGAAGTGCGCGGCTCCGATCCGCGCATGGAGTATTGGATA
ATCACGGCGTTTCATGTCAACGGCTCTCTACACGATTACCTCAAGAAGAAAACGGTTACG
TTCAACGAGCTGCTGCGAATTGCTGTGTCCATGCTGCGCGGTTTGTCCTATTTGCACGAG
GAGATACTGAACAACGACAAGAGCTACAAGCCGACCATTGTGCATCGAGATTTCAAAAGT
CGCAACGTTTTGCTGAAGGACGACTTGGTCGCTTGCGTGGCCGACTTTGGCTTGGCGCTC
GTCTGCGAACACGGTCGAACGCCAAACGAGACTCACGGACAAGTCGGCACACGACGTTAC
ATGGCGCCCGAGGTGCTCGAAGGGGCTACCGAATTTAGCGCCTTCGCTTTTCGACAAATC
GACGTTTACGCTGCCGCTCTCGTTCTCTGGGAATTGTTGTCACGTTGCGGGTTTAAAAAT
GTAGAACCAGGCGAATACATGTTACCTTTCGAAGCTGAAGTCGGTCTTCGCCCATCTCTG
CAGGAAATTCAAGAAATTGCGGTCATCAAAAAGCGTAGACCAATATTGAAGGCAGTTTGG
CGAGAGGACCCGGTAGGTGGCGCTAGTCATGCAGCTGTCGTGTGCTCCGCCATAGAAGAG
ATGTGGGACAACGAACCGGAAGCGCGAATATCGGCTGGATGTGCGGCCGAACGTCTCGAC
GCGCTGGTCAGCGTTGCCGGCGACCATAGCGCCGAGCAGTCGAAGGGCGAATTGACTCCA
TTGATCAAAGAAAATTCTGGTTTGGTATACCCCCTTTTTTGTCTTTGTCTGTCCCTCTCT
CTTTCTTTTCCCGACGCCATCTCTCTCTGTCTCTGTCTCTCTCTTTCCTTTGTTGCCATT
CAGGTTCTTTACCGACCTCTTTCTTTCGCACGTCTCTATACTGTGTGTACAGGTTTGTTT
TGCACAGTTAGCCGACAA
>M514_08282 scaffold43 + [1:20480]  ( 478689 - 480284 ) M514_08282 + 1:256  ( 1 - 256 ) N   1468.27
ATGCGAAACTGCTATGCGGATAGATCAGTGACGTCATACATTTCAGCGCCAAGAACGTTG
GTCAAGCAGGAGGAAACGAATGCGTTGTATTTTCAATTTTCTCCCACCACCCTGTCGAGC
ATAGTCGAAAATGCGCAACTGCACTTTTACGTCCGTCCCAATCCGGCCAGCAACGACCTG
GGCACGATGAAACTGGTCATCTATCGAATCAACGGCAGAAACGGGCAGAGAACATTGATA
GGCGTACGGGAATTTAAGAAGCATGGTCACTTTCATGGCCACTGGGACCGCATTGACATG
ACGCAAACGGTACGCACGTGGTTTTCAAAACCGGAGCTCAACTTCGGTCTAGTCATGCAT
ACGGTGAACAGCAATGTCTCGTTGACCTATCCCGCCCCTGAGAGCCCAGCCGATGCTGAC
AAACAGACTACATACCTGAGCCTCGCGGTAAGAGATACAAAGGCGACCAGAATGAAACGT
GAAGTACCAAGACTGGATTGCTCCGAGAAGGACAACGAACCCCGCTGCTGCCGTTACCCG
CTGATCATAGACTTTGCCAGTTTTGGATGGGACTGGGTGATCGTCCCGAAAAAGTACATG
GCTTACTATTGCGCCGGCGAGTGTCCTTTCAGACACTTGCAGCGCTATATGCATACGCAT
CTGGTGCAGCAGATCAACATGGAACCGCTAATGGGACCCTGCTGCTACCCAACCCAAATG
GCACCCATTTTGATGGTCTATTTCAACGAGAACAAGGAAGTGCTGGTGTCAAAAATTCCC
GGCATGGTGGTCACCAGGTGTGGATGCGCT
>M514_08533 scaffold63 - [1:20480]  ( 304064 - 294751 ) M514_08533 + 1:823  ( 1 - 823 ) N   3835.34
ATGAAGAAGTACCTGAATTTAATGTTAGCGCGCAAAGCGAAGCGGCGCACTTGCGCCGAG
AATAACAGCTTCAAAGGCAATTCGTCGGCATCCGATAGCCGGCTGTCCACCAATGACTGC
AAAGCGGCGCCGTCGCCTGGCGCTGCATCGGCGGCCAGTTACGGCGCGCCGAAAAACGTG
CAATTGGGAAACAGCGGCGGTGGCAGAACACTTGATTCCTCGCTGCTGCGTGGCGGTGGC
TCCATGAACGTAGCAGCATCCTTGTCGTCTTCATCCCCAAGTGCCAATGCAAGCAGGTCG
ATGAAAGTAATGATTGGCAATAAGATGACGGATATAGCCGAGCTGGAACGGCTTATGGCT
CAAAAGGATGACTTGATTCAACAGCAAAGCAAAGAGATCAAAGCGCATCTGGAAAAAGTT
AGAAAATTAGAAGACGAAATTAAATGCCTAAAGTCGGAATGCGACAAGCTTCGTTCCGTG
CTGGACTTGAAGGTGACGGAATCGCCGGCAAAGGGCAAAAGCAGCGACGAGTTGCGCGCC
GAGCTGCAAAAGGATGCTTCGATGCTTGGCCAATCGGTCAACGTAAAGAAGCAAGGCGTT
TCGGCCGAACCAATTCCGTACAGCAAGGAGAGCAGAGTGTCGCTTAGTCATTTCACCAAA
AGTCCACCGGCGAAGCACTTGATACGAAACGCAATATTGCAAAACGACTTCCTTCGTCAC
TTGGATCGCGAGCAGGTTTCCGAAATGGTCGAATGCGCCTATGAGCGGGACGTCGATGCC
GATCAATTTGTCATCCAGGAAGGAACTGCCGGCACCCATCTGTACGTAGCGGCCGCTGGC
GAACTGCAAGTGAGCAAAGGGAGCAAAGTGCTTGGTCGCATGGGACCAGGCAAAGTGTTC
GGCGAGCTCGCTCTTCTGTACAACTGTACCCGAACGGCATCAGTGAAAGCTCTTTCTCCG
GTGAAGCTGTGGGTACTTGACCGCGCCGTATTCCAAATGATAACAATGCGTCTTGGGTTG
CAACGCCACGAAATGTTGATGGATTTCCTCCGCGAAGTCCCGTTGTTCAAAACTTTGTCC
GAGGACAGAATAAGCAAACTGGCCGACTCTATGGATCTCGATTACTTCGCCGAAGGAACT
TACATAGTCCGTGAAGGCGAAAAGGGTGACCTCTTCTTCATCATCAGCTCAGGTCAGGTT
CGAGTGACCCAACTGATCGAAGGCTTTGATGAGCCGCAGGAAGTGCGCATATTGCACAAA
GGTGACTTCTTCGGAGAGAAGGCGTTGCTTGGAGACGAGGTGCGAACCGCCTCCGTAGTT
GCCGCCGATGCAGTTGAAGTTCTCACGTTGGACCAAGAATCATTTCGGAAGTTGATCGGT
GACTTGGAAGAGCTAAAGAAAGACTACGGCGATGAGAAACGTGGTGCTCGAAGGATCGCC
GAGAAGCGCGCTTCAATGGGTGAAGGGTAAGCTTGGACTGTTATCCGTTCAGTGATATTA
ACGTAAGTAGCGTTTAAGGTCGGACCAGGCAAAGCAACGAAGGTTGAATTGGAAAGAGAA
ATGATCGAGTTGGAAATATCCCATTTGCGGTCGGTGGCAACGTTGGGTGTTGGCGGTTTT
GGTCGAGTCGAGTTGGTATTCGTTATCAAAGATCCGACAAAAACGTATGCCTTGAAAGCG
ATGAAAAAGAAGCACATTATTGACACAAGACAGCAGGAGCATATTTTCAACGAACGCAAT
CTTATGTTCGAGTTCAGGTCACCGTACGTGGTCAGGCTGTACAAGACATTCAGGGACAGA
AAGTATGTCTACATGTTGTTGGAAGCGTGTCTTGGCGGGGAACTTTGGACCCTTTTGCGG
GACAGAGGCCATTTCGACGAGAACACGGCGCGATTTTTCGTTGCTTGCGTAGTTGAAGCT
TTGGAATATTTGCACAAGAGGCTGGTTATTTATCGTGATTTGAAACCTGAAAATTGCCTC
CTCGACGCAACTGGACATTTGAAAATTGTGGACTTTGGATTCGCAAAGCGGTTGCATCCC
GGTCGCAAGACATGGACATTCTGCGGAACGCCCGAATACGTAGCACCAGAGATCATCCTC
AACAAAGGACACGACCATTCGGCCGACTTTTGGGCGTTGGGAATTTTCATATGCGAACTA
TTGATGGGCAGGCCACCCTTCCAGGCGTCAGACCCTATGAAAACGTACACTTTGATTTTA
AAAGGCGTTGACGCTTTGGATATACCTAATCGACGAATTGGCAAAACGGCTACGAGTCTT
GTCAAGAAGCTTTGCCGGGATAATCCTGCGGAAAGGCTTGGTTGTCAGTCCGGCGGTTTT
GACGATCTTCGCAAGCATAGGTGGTTCTCAGGTTTCGACTGGGAAGGTCTACGCAATAGA
ATGATTCCTCCGCCAATTGTGCCTAAGATCAATGGCCCGTGTGACGTGAGCAACTTTGAC
CACTACCCATCCGATTACGACATCCCACCGGATGAGTTGTCTGGTTGGGACGATGGGTTC
>M514_26048 scaffold32 - [1:20480]  ( 25405 - 11141 ) M514_26048 + 1:1370  ( 1 - 1370 ) N   6877.68
ATGATTAGTTGCCGGTTTTCCTTCTTTTCCAAGTATGTGCCAGCGGAAGAAGATCCCTTA
ACCATCACAGATAATGGCAGCAGTCGCCGACTAGATGACAGAAGGGTTTTGATTGCGTTG
CTAAGAATTCCCACTGGTGAAGTTTCAGTAGCAGCAGAAAGAATGACGGGTTCAATGTGC
AATCGTTTTGTGCCTCTTCTCCTTTACTTGGCGACGATTGCCACAGGGATCGACCAAGAC
CACTGCGTGTGGTACAAAGAGTGCATTGTTGACAATGTCAAAAAGAATTGCCTCTACAAC
GGTCCTCCTTTGCCGTTAAAGGATCCAGAAGTACTTAATATCGTTCGCAAGATGTGTCCA
AGCTTGATTGAAGATAGTTCCAAAGAACTGTCGCTTTGCTGCGACGCTGCCCAAGTTCAC
ACGTTGGAAATGAGCCTGAGCCTTCCGCAGCAGTACTTTAGCCGGTGCCCTTCATGCCTT
TACAATTTTGTTCAGCTATGGTGTCAGTCGACATGCAGCCCAAAGCAGTCCAGCTTCTTG
AATGTCACCGGAACGGTTGATTCCGAGGGCAAAACTGCTGTTCAAGAGATCCAATACCAC
GTCATGAACACTTTTGTCTCCAGTGTGTTCAATTCGTGTAGATATGTGCAAGATCCAAGC
ACGAATCAGCGCGTTATGAATTTGATGTGCGGAGGCTTGCAAGACGATGCGTGCACACTC
ACTGATTGGCTTCGCTTTATGGGTGACACAACCGAGAATCCCGTGGCGCCCTTCCAAATC
AACTTTGTCATACATCAGGAAAACGAACCATCACTTATAGACGTTGGCATGCGTCCGTTG
AACTTGTCTACGTTCTCCTGTACGGAGGGCATTGATGGTAATACGTTGGCATGCAGTTGT
CAGGACTGTCCAGCAGTTTGCCGTAACGTAATTCCGTATCCACTTGACGAAAAAACGGAA
TGTCGTTTGGGGCATATGGACTGTGTGGTTTTCGTTTCTGCGGTTAGTTGCTGTGCTCTG
TGCGCCGCAATTGTTATTCTCGTGTCTGCTCATTACGTCATCGTTGGTACGCCTTTGGCC
AAAACGGTTGCGGTCGTTGGAGTTGGCGGTAATGAGCCGTATGCGACATCCAGAAATGCG
CCAACTGCGTTGCTTGATCCCGACGACGTATCCATATATACAAGAATGGGTTTCTGGTTG
GACACGAAGTTGCAGGACGCGTTTCATCGATGGGGTATTGTCTGTACTAGACATCCAGTT
GTAGTTTTCCTGGCTGGCTTTCTCGTCAGCGTTGCTTGTTGTTGCGGACTGTTTTACATG
GAAATCACCACAGACCCTGTACAAATTTGGTCAGCACCTGGCAGCCGCGCTCGTCGAGAG
AAGCAATTCTTCGACGCACATTTTGAACCATTTTATCGTATCGAACAGCTAATTATTGTT
CCAACCAATCAATCCGCTTTCGTAGCAACAGATCCCATGGATTCGTCAGACATACTTTTA
GGTCCAGTATTTCGCAAGGAATTTTTGCACGACGTAAGCAAGTTTTAATCTTTGTTTCGC
CTGATCATGTGCCCCGTTAAGGTTCTACGATTGCAAGAGTCGATTCGCGATCTTGTAGTG
CACAAGAATAATCGAACGATCACCCTTGGAGATATTTGCGTAAAACCATTGGCCCCTGAA
AAGGATGAATGCCTTGTGCAGAGTGTGCTCGGCTACTTCCAGACCAATGCGACGAATTTA
GATCACGAAGCGTATGAGTACGATTTTCTAATTGCCAATTGGATCAGTCATCTTCGGTCA
TGCCTCAAAAATCCGGTTCAGGTAATGGACGCAACGCCATTGAGTATGCCTTGCTTGTCA
GAATACGGTGGACCAGTGTTTCCGTATATTGCTCTCGGCGGCTTCAATGGCACTGACTAC
TTGTCCAGCACAGCATTGGTGATCACATACATGGTGGAAAACTACGACAATCCACAGAAA
AATCTCGCTGCCATGGATTGGGAAGAAAAATTCGTTGAATTTGTGAATGGCTATAACCAT
CCAAATATGACCATCTCTTTCAAAGTGGAGCGTTCAATCGAGGATGAAATAAGGCGGGAA
AGCCACGGTGATGTGGCTACAATTCTCATTAGTTACTGCGTCATGTTCGTCTATATTGCC
GTTGCCCTCGGCCAGTACGACGTGTACAATGACAACTTAGTCAGCATTTTCGTGCGATCA
AAAATTCTACTCGGCCTCCTGGGAGTGCTGGTCGTCTTTCTGAGCGTGCTAAGCTCGCTT
GGCTTTTACGCTTTCCTCGGCATCCCGACCACGTTGATCTCAATAGAAGTAGTGCCATTT
CTCGTGCTGGCCGTTGGCGTTGACAACATTTTCATTTTGATTCAAACTTTCCAGCGCCGT
CGTAGCAAAGCTCCCGAGCTGTTGGAAGAGCAGGTGGCGCGTATAACAGCCGAAGTTATT
CCAACCATGCTTTTGTCCAGCTTTTCGGAAGGCTTCTGCTTCTTCCTAGGAGCACTTTCG
TCTATGCCGGCTGTGAAAATCTTCTCATTGTACGCTGCTCTGGCTATATTTTTTGACTTC
TTTCTGCAAGTCACTTGTTTTTTGGCTTTGTTCACTATCGATCTGCGACGGGAAATGAGC
GGACGCTTGGAGGTTTGCTGTTGCGTAACAGTTGCTCCAGACAACACCGAGTCGGTCGGG
TTCCTGCAATGCTTAATACGAGACTACTATACTCCATTCCTCTTATGGAAGCCTGTTCGC
GTCATTGTGCTACTTGTTTTTTGCGTATGGTGCTGCAGTTCTTTGGCTGTTGTCAACAAG
CTCGACCTCGGTCTTGACGAAAAGCTATCAATGCCGCAGGACTCCTACATGCAAGACTAT
TTCCACGCCTTGAATAAATACCTCGCCGTTGGTCCTCCGGTCTACTTTGTCGTTCAAGGC
GATTACGATTATTCCAATGCAACAAAGCAGAACAAAATATGCGGCAGTACTGGTTGCCAT
GAAGATTCACTTTATGGTCAAGTATATCGAGCATCTCTGTATCCCAATAGGTCGTACGTA
GCGGCGCCAGTTTCCAGCTGGTTGGACGACTATTTCGATTGGCTGCGACCAGTTGGCAAG
ACTCCCTGTTGTCGAGTCTTTGCGCACAATGATACTTTTTGTCCCTCCTACGTTGTAAGC
ACGGATTGCCATACCTGCGTATCTACTTTCGTATCCGGCCGACCGGAAGCTACGTCCTTT
TCAAAATATATCCGTGTCTTTCTGATGGATAATCCAAGTATTACTTGTTCTAAAGGCGGC
CACGCGGCCTACCAGAAGTCCGTGCGTTTGTCCGCTGAAAACAAAGTGATCAGTTCGAAT
TTCGTCACCTATCATAGCGTTTTGAAGAACTCGTCCGATTACATTGCTGCTTTAATCAAT
GCTCGTGCTATTGCCGCCAATATTACAGCGGCAATCAACTATGGAAACACTGATAGTCAA
GTTCAAGTATTTCCTTACAGCGTCTTCTACGTTTTCTATGAGCAATATTTGACGTTGGCT
TGGGATGCCACTATGCAACTGTTGCTCTCATTGGCTGCTATATTTATCGTCAGCGCTATT
CTAATGGGATTGGACGTTTGGTCATCCTGCATCATTGTTTGCGTCATTTCTGCAATACTG
TTCAACCTGATGGGCTTAATGTATTGGTGGAGCATTGCGTTCAATGCCGTCTCCTTGGTC
AATCTTGTCATGGCGGTTGGCATTTCTGTTGAGTTCTGTGCACACATTACGCGTGCATTT
GCCTCGAGCGTTTGCCCAACACGACTTGAAAGGTCAAAAGAGGCGCTCGAGACCGTTGGC
GCTTCGGTGCTTAGCGGAATAACGCTGACGAAATTTGGGGGAATAGTTGTTCTTGCCTTC
AGTCATTCGCAGATATTTCAAGTTTTTTACTTTCGCATGTACCTCGGCATAGTGCTGTTT
GGTGCAGCGCACGGTCTTGTATTTTTACCCGTTTTTCTCAGCTTTGTCGGTCCGCCACTG
AACAAGTTGAAGATATACCAAAAGCAGTGTTGTGATATTTATAACGCTCAGCGGCAGCTT
GCGGGAACAGAACAGATCTCTCCGTCGATGGATAACGTTCAGTATCCCAATTTTGATCAT
TCCTTTAATAGTGCGGCC
>M514_22610 scaffold54 + [1:11264]  ( 197133 - 198229 ) M514_22610 + 1:250  ( 1 - 250 ) N   1354.75
ATGAGCGAAAAAGAAGACATTGTTCAACGGGCCAAGTTAGCCGAACAGGCTGAGCGATAC
GATGACATGGCGGCGGCCATGAAGAAGGTGACGGAAACGGGCGCCGAGTTGACCAACGAG
GAGCGTAATCTTTTGTCCGTCGCTTACAAGAACGTCGTTGGTGCTCGTCGCAGCTCGTGG
AGAGTGATTAGTAGCATCGAGCAAAAGACTGAAGGTAGCGAAAAGAAGCAACAAATGGCT
CGCGACTATCGCGAAAAGGTGGAGAAAGAGCTGCGCGACATCTGCCATGACGTTTTGGGC
TTGTTGGATAGATACCTGATTCCAAAGGCAACAACTCCCGAGAGCAAAGTGTTCTATTTG
AAGATGAAGGGCGACTATTACCGCTACTTGGCTGAAGTTGCCACCGGCGATGACCGCAAT
TCCATCGTGGAGAATAGTCAGTCGGCTTATCAAGAGGCTCTGGATGTGGCAAAGTCCAAG
ATGCAGCCTACCCATCCGATCCGTTTGGGCTTGGCGTTAAACTTCTCGGTCTTTTTCTAT
GAAATCTTGAATTCACCTGATCGAGCCTGCCAGTTGGCTAAGCAAGCATTTGACGATGCT
ATTGCCGAGTTGGATACTCTGAACGAAGACTCGTACAAAGACAGTACTTTGATTATGCAG
CTTTTAAGGGACAACTTAACGTTGTGGACTACGGACAACGCGGGCGACGAAGGCGACGGT
GGCGGCGAGCAAGACGCTCCAACCGGGCAG
>s7066 scaffold51 - [1:20480]  ( 320372 - 318358 ) s7066 + 1:437  ( 1 - 437 ) N   1168.82
AGGCATTACCGCTGCCAAAAGCCTTGTGTTCAAAACCATATGAAGAAATCTGTTCTATTT
CAAAAAAGTGGCATCGCTTGCAGGATATGTCATGTCCCAGCTGACGTTGATTCAACTTTA
GACTTTGTTATGAGCTTCGCTCAAAACGGGGAACTCCTTAGCTGGCTGAAGAAGTTGGGC
AGCTTCGAAGAATCGGTAGCTCGTTTTTACACGGCTGAAATACTGGTTGCCTTGGAGCAT
CTTCACAAAGTGGGTATTATACACAGAGACTTGAAACCGGAAAACGTGTTGCTAACCAAC
GAAATGCACATTCTGGTGTCCGACTTTGGATCAGCCAAGATACTTTATCCTGGACTGATA
CTTGCAGCAAATCGACCGACTCCTTTACTGGCACAACAGTCAAAAAGAGCCTCTTTCGTT
GGCACTGCGCAGTATGTTAGTCCCGAAGTGTTGAGCAGCAAGGAGGCCACATGCAGCTGT
GACTACTGGGCGCTAGGTTGTATGCTCTACCAAATGTTGTCTGGTTTGCCTCCTTTTCGC
GCGCCAAACGAGTACCTCATTTTTCAAAAGATCACTAAGCTCGACTATAGCTTTCCCGAA
GGCTTTAATCAGGTTGCTATGGACCTGGTGCAAAAGTTACTGGTAGGATCTCATGCTTGA
GAGAAGCTTGAGACACTGAACTATTTTAAGGTATTGGAACCTGCCGAACGCCTGGGTTCA
GAGGAGAAAGGGGGTCCTGATCGCCTTAAGGAACATCCATTTTTTGCCGGCATCCCTTGG
GATTCGCTGCCTACGGAAAAGCCCCCTCAGATACTGCCTTATCTGCCTGGTGTAGTAACT
CCACAGGCTGGTTTTCCCGAAGTATGCTTTAAATGCAATAGCCGCCTGCACAACTTCCGA
GATTTGGAACCCGGGTTTGATGATAAACAATTGACACGCTTGTTAGGCCTTGAACTCGGT
GGAACACGGTGACCTAATCGAAAAGCTTACGTACGCTTCATTTAATGCAACTTTCCTTAC
TTTAGTGAAATCAATGGTGCCAGTGACAATGGTATAAGTAATGGCAATTCGAAAGATACA
GTAAAGGCGCGCCTCGAGGAGCAACGAAAAAACAATCCCTATCATAAAATAGTCGAAGGC
CACTTGATAATAAAGAGTGGATATTTGGAAAAGAGAAAGGGTCTATTCGCTAGAAAACGA
ATGTTTCTGCTTACCGAAGGGCCTCACATTTATTACGTTGAACCTTCTAGCATGGAATTG
AAAGGGCAGATACCATGGTACGGTTGGCGTGATGGTTTTGCGCAAAATTTCGCTACTGAT
TTTCAGGACAAAGGAACTTCGTCCAGAGGCGAAGAATTTTAAAATATTCTTCGTCTACAC
GGTAAACCTTGTTTAGTTTTTACTTTTGTTTAGTCGGAAGTCCATTGCCTAAGATTTGGC
TATTATTTTCCTAAATCGTTGTTGTTCCTTCAGCCCAATCGAACGTACTACTTGGAGGAT
CTCACTGGCCACGCCTTGGATTGGTGTCGAACGATCGAGCAAGTCCACCAGAAGTATTTT
GCAACGCCCGCATCTTCAACGCCCGCATCTTGCGAA
>s7066 scaffold51 - [1:20480]  ( 310610 - 308596 ) s7066 + 1:437  ( 1 - 437 ) N   1168.82
AGGCATTACCGCTGCCAAAAGCCTTGTGTTCAAAACCATATGAAGAAATCTGTTCTATTT
CAAAAAAGTGGCATCGCTTGCAGGATATGTCATGTCCCAGCTGACGTTGATTCAACTTTA
GACTTTGTTATGAGCTTCGCTCAAAACGGGGAACTCCTTAGCTGGCTGAAGAAGTTGGGC
AGCTTCGAAGAATCGGTAGCTCGTTTTTACACGGCTGAAATACTGGTTGCCTTGGAGCAT
CTTCACAAAGTGGGTATTATACACAGAGACTTGAAACCGGAAAACGTGTTGCTAACCAAC
GAAATGCACATTCTGGTGTCCGACTTTGGATCAGCCAAGATACTTTATCCTGGACTGATA
CTTGCAGCAAATCGACCGACTCCTTTACTGGCACAACAGTCAAAAAGAGCCTCTTTCGTT
GGCACTGCGCAGTATGTTAGTCCCGAAGTGTTGAGCAGCAAGGAGGCCACATGCAGCTGT
GACTACTGGGCGCTAGGTTGTATGCTCTACCAAATGTTGTCTGGTTTGCCTCCTTTTCGC
GCGCCAAACGAGTACCTCATTTTTCAAAAGATCACTAAGCTCGACTATAGCTTTCCCGAA
GGCTTTAATCAGGTTGCTATGGACCTGGTGCAAAAGTTACTGGTAGGATCTCATGCTTGA
GAGAAGCTTGAGACACTGAACTATTTTAAGGTATTGGAACCTGCCGAACGCCTGGGTTCA
GAGGAGAAAGGGGGTCCTGATCGCCTTAAGGAACATCCATTTTTTGCCGGCATCCCTTGG
GATTCGCTGCCTACGGAAAAGCCCCCTCAGATACTGCCTTATCTGCCTGGTGTAGTAACT
CCACAGGCTGGTTTTCCCGAAGTATGCTTTAAATGCAATAGCCGCCTGCACAACTTCCGA
GATTTGGAACCCGGGTTTGATGATAAACAATTGACACGCTTGTTAGGCCTTGAACTCGGT
GGAACACGGTGACCTAATCGAAAAGCTTACGTACGCTTCATTTAATGCAACTTTCCTTAC
TTTAGTGAAATCAATGGTGCCAGTGACAATGGTATAAGTAATGGCAATTCGAAAGATACA
GTAAAGGCGCGCCTCGAGGAGCAACGAAAAAACAATCCCTATCATAAAATAGTCGAAGGC
CACTTGATAATAAAGAGTGGATATTTGGAAAAGAGAAAGGGTCTATTCGCTAGAAAACGA
ATGTTTCTGCTTACCGAAGGGCCTCACATTTATTACGTTGAACCTTCTAGCATGGAATTG
AAAGGGCAGATACCATGGTACGGTTGGCGTGATGGTTTTGCGCAAAATTTCGCTACTGAT
TTTCAGGACAAAGGAACTTCGTCCAGAGGCGAAGAATTTTAAAATATTCTTCGTCTACAC
GGTAAACCTTGTTTAGTTTTTACTTTTGTTTAGTCGGAAGTCCATTGCCTAAGATTTGGC
TATTATTTTCCTAAATCGTTGTTGTTCCTTCAGCCCAATCGAACGTACTACTTGGAGGAT
CTCACTGGCCACGCCTTGGATTGGTGTCGAACGATCGAGCAAGTCCACCAGAAGTATTTT
GCAACGCCCGCATCTTCAACGCCCGCATCTTGCGAA
>s7015 scaffold5 - [1:11264]  ( 193464 - 191142 ) s7015 + 1:417  ( 1 - 417 ) N   2168.79
ATGTTGTTTCTATGCGTTGGAGGATACTGTATGCTGTTTATGAAAATAAGCAGGTTATTT
GCATATCGTTTTTATTCAATTTCAGCTTTTATTCAAAGCTACCATTGCAACCGGTTGCCG
GCCAATTATCCTTGCGAAGATCAGCACGCGGAGGGCTATTGCCGATTGGACAATTCTTAT
TTTTTCGGAGGTCTGTCCGGTCAACTGTATTTTCGAATTTTCAAATTCTCCTTTTCAGTG
TTCGACGGCCACGGCGGGCCGGAATGCGCCAAAGCCGTGGCCAGTCGTTTGTACGATTAT
TTGGCGCTCTCAATTCTGCCGGAACATGTTTTGAAAGAGATTGTTTGTCTTGGCAACGAC
TTTTCATTGGTCGATACGCTGGAAACGGAGTCCAACGTCAGGGACGCTTTCAAAAGAGCC
TTTCTTGCTTTGGACAAAGATTTGATCAAAGAAGCACTACCTGACCGTTTGGGTCGCATT
GATACTGACTCACTTCGGACTGCAATGTCCGGTAGTTGCGCTTGTGTTGCCTACGTGAAA
GGAAGAGACTTGTACATTGCTCAGTTGGGTGATAGTGCCGCGATTTTGGGCGTAAGTGAT
GTCAGCAATGGCATCGTCTGGACAGCTCGTAAGCTGACCCATGAGCATACGGTCAATGAC
GATAGCGAAGTGAAGCGAATTCGAGCTCAGCACCCATTTTCCGAGGAGTTTACTGTCTTT
CATCGGGGCCGTTTGCTGGGCGAACTTGTGCCGCTTAGAGCATTTGGTGACGTCAGGTAT
AAGTGGACAGCTCAACAGCAAAATGCCATAATATCGACATTGCTGGGCGCCCGTCCAACG
CCCGCGAATTATTTCACGCCTCCTTATTTGACTTCCGAGCCTTCAGTGTACTATTATCGT
CTCACTGAGCATGACAAGTTTTTGGTTCTTGCTTCCGACGGATTTTGGGACATGGTGATT
CCAGAAATGGCCGTGCGCTTAGTCGGCAACCATATGGTTGGTGTGGAAACGCTGATTCCT
TATAAGTTACCAACTTTTGTACTCGAAGATCTGCGACTGCGAAAGGAACGAGCGAAGAAG
AAGCCGGCGGATGCCAACTGCGCTACGCACTTGATCCGTCACGCTTTGACCAGCGAATTT
GCCGAAGGCAATCCTTACGCGGGCCTCTCCTACGTCCTCAGCATACCGGCGGGTCTCGCT
CGCGCTTATCGAGATGACATTACTGTGTTTGTTATATACTTTCATTCTGTG
>M514_00078 scaffold107 - [1:20480]  ( 580234 - 577776 ) M514_00078 + 1:515  ( 1 - 515 ) N   2665.50
ATGTCGGAGACGGATGCCACTTTGGTTCCATCAGTTAGCGGTAACCAGCTGATTGCGAGC
ACTATGACCTCAGGTGCTGGGCTAAACACGGCGGTGGATAAGATTGACCCATTCGTCAGG
CGCGCCAGCTTAAAACGCAAGCACAAGAAGCTTCAGGGATCGTCACGTTACAAGGTGAAT
AGCGAAAGCGAACTGGAACCGCTCCCTCTGTTAAAAGATTCTACTCCGGAAAATTTGACT
GATTTATTTATTGCAAAAATACGTCAGTGCCAGGTAGTCTTCGATTTCACCGACCCGGTC
AGCTACGTAAAGAGCAAAGAAGTAAAACGGATAACATTAACGGAGATGATCGACTTCATT
GGAAACAACAAAGGCATCTTAACCGAGTCGATCTACCCGGAAGTTGTAAAAATGCTAGTT
TATGAATTTTTCCTTCGATTTTTGGAGTCACCCGACTTCCAGCCGGCCATTGGGAAGCGT
TACATTGATCAGCGTTTTGTTCTTAAGCTTCTTGAGCTGTTTGACTCCGATGATCCTCGC
GAACGGGATAGTTTGAAGACGGTGCTCCACAGAATATATGGGAAGATTCTGGGCCTGAGA
GCATTTATCAGACGCCAGATAAATCATATATTCCTGAAATTTATTTACGAAACAGAGCAG
TTTAACGGAGTCGGCGAACTGCTAGAAATACTTGGCAGCGGAACACAAAGTCTTTCTGGA
AAAGGTTTTGCTCCCTTTGCACAAGCCACGTTGCTTCAATCTGTACCATGCCCAGGCTCG
TGCTTAGACATTCGCCAGCTTCGCTGTAACTCAGCAAACTTTCTGTTGCAGTTGGCTTAT
TGTGTGGTCCAGTTTATTGAAAAGGACGCTAGCTTAACGGAACAGGTAATGTTCTTAAAC
GAAGTTGAAGAAATTCTGGACATTATCGAGCCGGAGCAGTTCAAGATCATTATGGATCCG
CTGTTCAGGCAAATTGCCAAGTGTGTCGCCAGTTCACATTTTCAGGCATGTAGATTCTGT
AAATGGTCTTTTTGCTTACGGGATATTTTTAACTTGCAGGTAGCGGAGCGTGCGCTCTAC
CTTTGGAACGACGAATACATATATTCGTTGATCGAGGACAACAACGAGGTCATAATGCCT
ATTTTATACGCTCCACTTTATCGGATGGCAAAGGAGCATTGGAATCAATCGACGGTTTCT
TCGGTTTACAACGTACTTAAGTACTTCGTTGAGATGAACCCGAAACTTTTCGAGGAGTTG
AGCGCGACCGCCAAAGCTGAACGCGTAAAGGAAATGAAGAAGGAAAAGGAAAGAGACGAA
TTCTGGAAGCGGTTGGAAGAAATGAAGTCTGGCAAGCAGTTTCCTGAATTGACAATAATG
GACGATGGCACCACTATGCCCTCCAGGGAAAGTAGGAGTTCAGATACATCCGCCTCGTTG
GTTAACAGTGACGAAGGAACATGTTCAATGAATAGAAATCCCGTACCTGAGATCGGCTCG
TTGAACATCGATTCGTCACCATGTTCCAAGAAGAAGAAGAAGCCT
>M514_12666 scaffold188 + [1:11264]  ( 11747 - 14164 ) M514_12666 + 1:406  ( 1 - 406 ) N   2179.07
ATGGTCAAGAACGACCTCCATTCGAACTCGTCGCGCTTCGATGTTACAAAGCACAAAGAG
GTGCAGAAATTGCCTCCTCTAGCGGAAGCCACCCCCGAAGAGCGCGAGGAGCTGTTCATT
CAAAAAATACGTCTTTGCACCGTTGTGTTCGACTTCTCCAGCGACCCGCTGTCCGACCTG
AGCTTCAAAGAGATCAAACGCACAACTTTGAACGAGCTCATGGAATATGTCAGCGCGAAT
AGGGAAATATTCACGGAAAGAATATATCCCGAAGTTATCAACATGTTTGCCGCGAATACT
TTTCGTTCTTTGCCTCCGCCAACGAATCGTCTTGGCGCCGAATTTGACCCCGAAGAAGAT
GAACCCGCGTTGGAGGCCTCCTGGCCGCACCTTCAGCTCGTGTACGAATTTTTCCTTCGC
TTCTTGGAGTCGCCGGAATTTTCGCCTAACATCGCAAAGAAGTACATTGATCAAAAGTTC
GTTCTACAGCTTTTGGAACTTTTCGACACGGAAGATCCTCGCGAGCGAGACTTCCTGAAG
ACTACTCTCCATAGAATATACGGCAAATTCTTGTACCTCCGCGCTTACATAAGGAAGCAG
ATAAATAATATATTCTACGGCTTCATCTACGAAACCGAACACTACAACGGTGTGGCGGAA
CTGTTGGAAATTTTGGGAAGCATTATAAATGGCTTTGCCCTGCCGCTTAAGGAAGAGCAC
AAGACCTTTCTGTTACGAGTGTTGCTTCCTTTGCACAAAGCGAAGTCGCTAAGCGTTTAC
CATCCCCAACTTGCCTATTGTATTGTCCAATTTTTGGAAAAAGATCCAAGTCTCACCGAG
CAAGTTGTCAATGGACTGCTGAAGTATTGGCCAAAGGTGCACAGCTCGAAAGAGGTAATG
TTTCTAAACGAGTTGGAAGAGATCTTGGACGTGATTGAACCTGCCGAATTCAAGAAAGTT
ATGGAACCGCTGTTCAAGCAGTTGGCGCGATGCGTCAGCGGTTGTCATTTCCAAGTGGCC
GAACGAGCCTTATACTATTGGAATAATGAATACGTGATGACGCTGATCAATGACAATATT
GAAGTTATTCTACCGCTCATGTTTCCAGCATTGTACATAAATTCAAAAAGCCACTGGAAC
AAGTATGTTCGCACTCAATTATCCTTTGAACTAATCACATTTTTTGTAGAACAATACACG
GGCTCATATATAACGCGT
>s7009 scaffold19 + [1:20480]  ( 716126 - 727217 ) s7009 + 1:659  ( 1 - 659 ) N   3431.20
ATGGCCGACACCTTTGTAGTCTCGTTTCACGGTGACGCGGCCAAGTTTGGCTGTTGGAAG
GTGAAGCCTGGCAAAGCGGTCTCCAAAGGTTCCACGTTGTTCACATACGAGCGCGATGAT
GGACAGACGGTCAATTTTAAGGCCTTCAAATATGGCATTGTCCACCAATTGGCCGAACTA
CAAGCGGGTCAGCAGCTCAACAGCGGTGACGTAATGGCTGTGATGAACGAGTGCCCCCAT
TCGGTTGTACTGAAAGACATGTGCGCCGATTGCGGCATCGACTTAAGAAAGCAAGAAGGT
GAATCAGCAAAGCGCGCTTCAATTTCGATGATTCATAGCATACCGGAGCTTCAAATCAGC
CACGAGGAAGCGATCAAGCACGCCAAAGCGGATGAGGCAAACCTGCTGGCCAATAGGAAA
TTGGTTCTCCTTGTGGACTTGGACCAAACGCTCATTCATACAACCAACGAGCTGGTGGAT
CCTGGCTTGAAGGATGTCCACCATTTTCAATTGGAAGGACCTCAGTCGGTGTGGTACCAT
ATGCGTTTGCGTCCTCACACCATTTCCTTCCTGCGCAGCATGTCGCAGCTGTACGAATTG
CACATATGCACATTTGGCGCCAGGATCTACGCCCATACGGTGGCCAAGATCCTAGACCCC
GACGGTTCAATATTCGGTCATCGTATATTGTCGCGGGACGAGTGGAAGAGAAACGAAATG
CTTTTCTTTTTAAGTTCCCTGTTCCCTTGCGGCGAAGACATGGTTTGCATAATTGACGAC
AGAGAGGACGTGTGGAATTATGCTAGCAATTTGGTGCACGTTCGGCCGTACAGATTTTTC
AAGCATACCGGCGATATCAACGCGCCGCCGGGGTTGAAGGAGCGTCGTTTTCCGGACGTT
GACGAGTTCGACGTGCCAAGCGAGGATATCGACCGAGATGACGACGACTACTTGCTATAT
TTGGAAGACATTTTGAAATGGATACACAATGCATTTTACTCGGCGATTGAAGTTAGCAAT
TCGTTGGCCGACAGGCCGAGCCTTTGCTCGCTGATCCCTTCGGTTCGAAAGTCCGTTCTC
TCCGGTGTCAATATTTTGTTCAGCGGAGTTGTACCCAATGTTCAACCGATCCAATCGGCC
AATATATATCGCGTTGTCACCATGTTTGGTGCTTGCGTGCAGGAGAATTTTGTCGAGACG
GATGGCGCCACCTCGCGGACAACCCATCTCGTAGCCGTCAGGGCAAATACGGCCAAGGTG
CTGATGGCGCAAAAGTTGGGAAACGTTTTCATAGTCAATCCCGACTGGGTATGGTGCTGC
GTGGAAAGGTGGCGTCGCGTTGACGAAGCTTTGTTCCCTTTGGATCCCACCTATAAGTCG
TCGTTTCCCGACCGGGCCATTACCATAGAGAACCACCAATGCGGCGGCGGTAAGTCCAAA
AAGGAACCAGCCGGTAGGTTGTTGTCGCCAGCAGCTCTTACCAATGGTCAAAGTTTGCCC
TCTGTCGTTGAAGCTGTCTGCCAAAGATGGAATAACGAGCGGAAGCGGCATACAAATTCG
GAAGAATGCGACTTGGTACCCCCTACAGTCATTGCCAAAGAGGATGAAGCTTCCGTTGAC
GATACGGCTCGATCGACGTGCTCTTCCGCTGGGGACAGTGTTACATACGTTGATTCGGAC
GACGAAGAAATGGACTTTGACGAAGACGATGATTACGACAGTGACAAATATGGCACTCAC
ATCGACGATACAGATGAGGAAGAGACGGAGGAAGAAGAGGACAAGGAAGAAGAAGAAGAA
GAAGAAGACGAAAAGGAGGAAGACGATGAATTAGAGGAAGAAGAAGAAGAAGATGATGAT
GAAGAGGAGGAGGAGGAGGAGGACGAGGAAGAAGAGTTGTTTAGCGATTCGGAGGAACGA
TCAGAGTTACAGACGGATCGAGGCATCAAGCGCAAATTCGATGAAGAAAGCGAGATG
>s6996 scaffold284 - [1:19456]  ( 10064 - 1752 ) s6996 + 1:682  ( 1 - 682 ) N   3475.34
ATGAGCACACGGCGGGCGGCAGTTCCTTCCAGCCGGTGGCGGTCAAAATCCCGAAAGTCG
AAATCCCGACAGTCGAAATCCCAAAAGTCATTTGATCGTCTTACCAACTGGAGAAGCAAC
AAGGTTCTTAGCGGCAAAAGTGAAAAAGACGACGAATTCATCAAAAAATTTGCCGTTGGA
TGCACTGCTGCAGCAATGAAGTCGCTGATAACTGGTCCATCGTTTGTTCGTTGTTCTTCT
CAAGCTGTGCCTGCAAATGCGCGTTATCTACCGTTTGTGAAATGTTTCAGCTGGCTTCAG
TCGAAGGTTGTCGTACCATACGGGAATGCCTATTATTACTGGACTGCGATTGTCAGTGTC
ACAGTGACCTACAACGTGATAACTGTCGTGCTTCGCTCCGTTTTCAATGAATACCAAGAA
AGCTACATAACTGCATGGCTGGCGATTGATTACTTGTGTGATATGGTTTACATATTTGAC
ATGATCGTGAAGTTTCGAACTGGTTATCTTGAACAAGGCCTAATCGTGCGAGACTTGCGG
AAACTGGCCATTAATTACATGAAAAGTACTCGTTTTAAGCTGGACTCCATTAGTATCCTA
CCAACGGACGTATTTTACGTCTTCACGGGGTTGACTAATCCTACGGCTCGTCTGAATCGC
CTTTTCAAGTTTCCAATCGTTCTTGAGTTCGCTGAAAGGACTGAGTCCCGAACCAGTTGG
CCTAACGCATTTCGCCTGTTTACTCTAATCAGCTGCATACTAGTGATCATTCATCTAAAT
GCTTGCCTGTATTTTGCTGTCAGTGAAGCAATAGGACTTGGTTCTGATCAATGGGTCTAC
GACAACAACAGTTTGACCGATTCATTCAGTCGTCGCTACTTTTACAGCTTTTACTGGTCA
ACGTTGACGTTAACTACTATTGGAGAAACTCCGTACCCTGAAAGGGACGAAGAAATTCTA
TTCAATACGGTGGATTACTTAATTGGTGTACTTATATTCGCCACGTTAGTGGGAAACATA
GGCAGCATGATAACAAACATGAATGCCGCAAGAACAGAGTTTCAGTCGAGAATGGATTCC
ATCAAGCAATTCATGGAGTCACATAAGGTCGATCGTGATCTGCAAAAAAGAGTGATAACA
TGGTTCGACTATCAGTGGTCGCGAAAAATCAACCTTGGCAGCGACTCAGCGCTAAAAACC
CTACCGCCAAAGTTGAGAGCTGAAATTGCAATACATGTTCACTTCAGCACGCTCCGTAAG
GTGACAATTTTTCAGGACTGCGAAGCTGGGCTTCTTGTTGAGCTCGTATTGGCTCTTCAG
TTACAGGTATTCAGTCCAGGTGATTATATATGCAAGAAGGGAGACGTGGGAAAGGAAATG
TACATCGTCAAGGAAGGAAAACTCGACGTCGTCTCTGACGACGGTTCAAAAGTATTTGCC
ACCCTCAGCGAAGGAGCCGTTTTTGGCGAGCTAAGCATTCTGAACATTGCGGGTAACAAA
AATGGAAACCGTCGCACGGCAAACATACGCAGCGTTGGATATTCGAACTTATTCGCGCTG
TCCAAAGACGATCTTTGGAGTGTGCTGCGATACTACCCAGAGGCAAGAAAAATGCTCATA
ATGAAGGGTAAAGAAATTTTGAGAAAGGATAATTTACTCGACGAAAACGTGCAGGAAGAG
GAAGACATTATGGACAATCTGTCCAGGCATTTTACCGACCAGATTGAAGATGTTAAACGG
CGCTACGAGCTTATCGTCGACCAGTATGAAAAGGAACAACAAACGCTCCAAGACAGAATT
GCGGCATTGGAAATGAACCACCTGACCAAATGTTTTACCATCACGAATCGACCCCACACG
ACCACACACTCAAGAGGCTCCGAGGGGACCCGCAGTCGTGGTATTGACCTACGGACAATA
TTCCGACGGCCCCCGGTCACACACCCACATAAAAACGCGTTGCAAGCAGATCGCAACGCC
ATTAACATCACGCTGACGACGGGACAAGGTCAGTCCCGAAAGCTCCGTTTTACTGTTCGT
GTACGA
