# Supplementary material for: Expanding the view on the evolution of the nematode dauer signalling pathways: refinement through gene gain and pathway co-option
Source: BMC Genomics. 2016 Jun 27;17:476. doi: 10.1186/s12864-016-2770-7 (PMC4924289; doi:10.1186/s12864-016-2770-7)
Supplement: Additional file 6: — Newick tree format for Figure 4. (TXT 3 kb) [file 12864_2016_2770_MOESM6_ESM.txt]

((((((((CjTIG3b:1.0E-8, CjTIG3a:1.0E-8)0.954:0.0979804, CeTIG3:0.10198536)0.563:0.02876006, CaTIG3:0.23561119)0.72:0.03924317, (CbrTIG3:0.18099102, CbnTIG3:0.32585807)0.74:0.08543586, CrTIG3:0.13827781)0.902:0.45125131, HcTIG3:1.13629947)0.928:0.47834251, (AsgTIG3:0.05229643, TcTIG3:1.0E-8)0.898:0.26939606)0.956:0.5173502, ((SrGenDAF7:1.0E-8, (PtGenDAF7:0.26819133, SsGenDAF7:0.05378062)0.546:0.03007347)0.998:1.02663228, ('RcTIG ':0.9230963, TspTIG3:0.40784738)0.756:0.34110243)0.778:0.4113564, ((RcDAF7:0.15330649, (TsuDAF:0.10837689, TspDAF7:0.03990587)0.854:0.09694576)0.934:0.27491436, (((CjDAF:0.19877846, (CaDAF:0.48291476, CeDAF7:0.14379528, (CbnDAF7:0.09562013, (CrDAF7.2:0.25572889, C5DAF1:0.55747279, CbrDAF7:0.43044265)0.802:0.04362725)0.823:0.06509057)0.947:0.1992344)0.878:0.19165987, (PeDAF7:0.73910064, (TciGnDAF7:1.11E-6, (HcGenDAF7:2.4E-7, HpGenDAF7:0.05919897)0.952:0.02726863, (NbGenDAF7:0.04538368, (AcGenDAF7:7.6E-7, NaDAF7:0.0178079)0.993:0.06637626)0.762:0.00901741)0.752:0.11316513)0.854:0.2531667)0.897:0.24675029, ((BxGenDAF7:0.17076144, (MhDAF7:0.45581203, PrDAF7:0.06020554)0.841:0.09036954)0.998:0.46989012, (TcDAF7:0.06563434, BmGenDAF7:0.06566431, LlDAF7:0.08480459000000001, AsGenDAF7:0.0282201)0.957:0.27252123)0.835:0.13860412)0.91:0.26832828)0.936:0.63228288):0.301580495, ((((BxUNCTIG2:0.38233007999999996, (PrUNC129:0.16654294, (PpUNC:0.0141236, PeUNCT2:0.01299813)1.0:0.54789779)0.884:0.14723195, (((((CeUNC:0.02574202, ((CjUNCa:1.0E-8, CjUNCb:1.0E-8)0.976:0.07390573, (C5UNC:0.00346479, CbrUNC:0.02431748)0.836:0.01830997)0.753:0.00958001)0.839:0.1043033, CaUNCa:0.07916292, CaUNCb:0.08839029999999999)0.993:0.53922078, HcUNC:0.27936426000000003, NaUNC:0.27573779)0.997:0.55992098, (AsgUNC:0.02359201, (TcUNC:0.04269878, (LlUNC:1.23E-6, BmUNC:0.03415473)0.995:0.13168798)0.778:0.03269931)0.79:0.08218147)0.779:0.06206933, (RcUNC129:0.26437048, (MhUNC129:0.45654779, (TsuUNC129:0.06821091, TspUNC:0.04667094)0.907:0.07907319)0.77:0.02919678)0.755:0.02520387)0.746:0.03285277)0.999:0.40000685, (RcDBLT2.2:0.37204742, (TsuDBLT2a:0.0342124, TspDBLT2:0.05315032)0.819:0.09989869000000001, (PrTIG2:0.59222066, ((BmTIG2:0.03412805, AsgTIG2:5.0E-8, TcTIG2:5.1E-7)0.958:0.12046014, (HcTIG2:0.07842673, NaTIG2:3.92E-6)1.0:0.30042336000000003, PpTIG2:0.43601835, (CjTIG2:1.15E-6, (CbrTIG2:0.00827469, (CeTIG2:0.13382585, (CbnTIG2.1:2.5E-7, CrTIG2:0.01650047, CbnTIG2.2:8.299999999999999E-7)0.838:0.01571092)0.764:0.00893196)0.876:0.06238596)0.996:0.37723039) 0.802:0.08574474)0.95:0.20161838)0.912:0.1361576)0.862:0.1098066, TsuDBLT2b:0.18033774000000002, (PrDBL1:0.76358354, (PeDBL1:1.0E-8, PpDBL1:8.5E-7)0.917:0.34902982, ((HcDBL1:1.46E-6, NaDBL1:1.0E-8)0.996:0.26208056, (((MhDBL1:0.23317527, BxDBL1:0.08740354)0.942:0.16068864, (SrDBL1:0.3340134, ((TcDBL1:1.0E-8, AsgDBL1:0.00852108)0.926:0.05909292, (LlDBL1:1.0E-8, BmDBL1:1.0E-8)0.881:0.04994909)0.969:0.18478042)0.806:0.07917603)0.833:0.05826518, (CrUNC:3.4E-7, (CbnDBL1.2:4.5000000000000003E-7, CeDBL1:0.02611529, CbnDBL1.1:7.3E-7, CbrDBL1:7.4E-7, C5DBL1:1.13E-6, (CjDBL1a:1.0E-8, CjDBL1b:1.0E-8)0.969:0.03235578)0.829:0.00867154)0.936:0.10702453)0.718:0.05691868)0.87:0.10690578)0.904:0.17534213999999998)0.735:0.05783194, RcDBLT2.1:0.29698803)0.957:0.301580495):0.0;
